# Supplementary material for: Normal stress distribution in built-up cold-formed column in relation to interconnecting bolt spacing
Source: Sci Rep. 2024 Mar 5;14:5415. doi: 10.1038/s41598-024-55986-7 (PMC10914763; doi:10.1038/s41598-024-55986-7)
Supplement: Supplementary file 1 — Supplementary Information. [file 41598_2024_55986_MOESM1_ESM.zip]

Archive with 17 entries (14 files):
- Supplementary raw materials/
- Supplementary raw materials/Column tests/
- Supplementary raw materials/Column tests/slup_01.XLSX
- Supplementary raw materials/Column tests/slup_02.XLSX
- Supplementary raw materials/Column tests/slup_03.XLSX
- Supplementary raw materials/Column tests/slup_04.XLSX
- Supplementary raw materials/Column tests/slup_05.XLSX
- Supplementary raw materials/Column tests/slup_06.XLSX
- Supplementary raw materials/Column tests/slup_07.XLSX
- Supplementary raw materials/Column tests/slup_08.XLSX
- Supplementary raw materials/Material tests/
- Supplementary raw materials/Material tests/1a.XLSX
- Supplementary raw materials/Material tests/1b.XLSX
- Supplementary raw materials/Material tests/2a.XLSX
- Supplementary raw materials/Material tests/2b.XLSX
- Supplementary raw materials/Material tests/3a.xlsx
- Supplementary raw materials/Material tests/3b.xlsx
