# Supplementary material for: Normal stress distribution in built-up cold-formed column in relation to interconnecting bolt spacing
Source: Sci Rep. 2024 Mar 5;14:5415. doi: 10.1038/s41598-024-55986-7 (PMC10914763; doi:10.1038/s41598-024-55986-7)
Supplement: Supplementary file 1 — Supplementary Information. [file 41598_2024_55986_MOESM1_ESM.zip › Supplementary raw materials/Column tests/slup_01.XLSX]

## Sheet: Arkusz1
File comment:
Time 1 - slow sample rate	L1_A	L2_A	L2_B	L3_A	L3_B	L3_C	L3_D	L4_A	L4_B	L5_A	droga	Sila	L3_MA_Lewy	L3_MA_prawy	L3_MA_srodkowy	L3_MB_lewy	L3_MB_prawy	L1_MA	L1_MD	kopemnsacja
s	µm/m	µm/m	µm/m	µm/m	µm/m	µm/m	µm/m	µm/m	µm/m	µm/m	mm	kN	mm	mm	mm	mm	mm	mm	mm	µm/m
100,00 ms (10 Hz)	100,00 ms (10 Hz)	100,00 ms (10 Hz)	100,00 ms (10 Hz)	100,00 ms (10 Hz)	100,00 ms (10 Hz)	100,00 ms (10 Hz)	100,00 ms (10 Hz)	100,00 ms (10 Hz)	100,00 ms (10 Hz)	100,00 ms (10 Hz)	100,00 ms (10 Hz)	100,00 ms (10 Hz)	100,00 ms (10 Hz)	100,00 ms (10 Hz)	100,00 ms (10 Hz)	100,00 ms (10 Hz)	100,00 ms (10 Hz)	100,00 ms (10 Hz)	100,00 ms (10 Hz)	100,00 ms (10 Hz)
Hardware channel:0	Hardware channel:1	Hardware channel:2	Hardware channel:3	Hardware channel:4	Hardware channel:5	Hardware channel:6	Hardware channel:7	Hardware channel:8	Hardware channel:9	Hardware channel:10	Hardware channel:16	Hardware channel:1	Hardware channel:2	Hardware channel:3	Hardware channel:4	Hardware channel:5	Hardware channel:6	Hardware channel:7	Hardware channel:8	Hardware channel:11
Serial No. (Electronics / CP): N.A.	Serial No. (Electronics / CP): 9E5006786	Serial No. (Electronics / CP): 9E5006786	Serial No. (Electronics / CP): 9E5006786	Serial No. (Electronics / CP): 9E5006786	Serial No. (Electronics / CP): 9E5006786	Serial No. (Electronics / CP): 9E5006786	Serial No. (Electronics / CP): 9E5006786	Serial No. (Electronics / CP): 9E5006786	Serial No. (Electronics / CP): 9E5006786	Serial No. (Electronics / CP): 9E5006786	Serial No. (Electronics / CP): 9E5006786	Serial No. (Electronics / CP): 9E5003FB9	Serial No. (Electronics / CP): 9E5003FB9	Serial No. (Electronics / CP): 9E5003FB9	Serial No. (Electronics / CP): 9E5003FB9	Serial No. (Electronics / CP): 9E5003FB9	Serial No. (Electronics / CP): 9E5003FB9	Serial No. (Electronics / CP): 9E5003FB9	Serial No. (Electronics / CP): 9E5003FB9	Serial No. (Electronics / CP): 9E5006786
Sensor:	Sensor: SG 3 wire 120 Ohms	Sensor: SG 3 wire 120 Ohms	Sensor: SG 3 wire 120 Ohms	Sensor: SG 3 wire 120 Ohms	Sensor: SG 3 wire 120 Ohms	Sensor: SG 3 wire 120 Ohms	Sensor: SG 3 wire 120 Ohms	Sensor: SG 3 wire 120 Ohms	Sensor: SG 3 wire 120 Ohms	Sensor: SG 3 wire 120 Ohms	Sensor: DC voltage 10 V	Sensor: DC voltage 10 V	Sensor: WA 100mm	Sensor: WA 100mm	Sensor: WA 100mm	Sensor: WA 100mm	Sensor: WA 100mm	Sensor: WA 100mm	Sensor: WA 100mm	Sensor: SG 3 wire 120 Ohms
Sensor T-ID:	Sensor T-ID: DMS_1_3_120	Sensor T-ID: DMS_1_3_120	Sensor T-ID: DMS_1_3_120	Sensor T-ID: DMS_1_3_120	Sensor T-ID: DMS_1_3_120	Sensor T-ID: DMS_1_3_120	Sensor T-ID: DMS_1_3_120	Sensor T-ID: DMS_1_3_120	Sensor T-ID: DMS_1_3_120	Sensor T-ID: DMS_1_3_120	Sensor T-ID: DC_10V	Sensor T-ID: DC_10V	Sensor T-ID: HBM_WA_100mm	Sensor T-ID: HBM_WA_100mm	Sensor T-ID: HBM_WA_100mm	Sensor T-ID: HBM_WA_100mm	Sensor T-ID: HBM_WA_100mm	Sensor T-ID: HBM_WA_100mm	Sensor T-ID: HBM_WA_100mm	Sensor T-ID: DMS_1_3_120
Amplifier typeN.A.	Amplifier typeMX1615	Amplifier typeMX1615	Amplifier typeMX1615	Amplifier typeMX1615	Amplifier typeMX1615	Amplifier typeMX1615	Amplifier typeMX1615	Amplifier typeMX1615	Amplifier typeMX1615	Amplifier typeMX1615	Amplifier typeMX1615	Amplifier typeMX840A	Amplifier typeMX840A	Amplifier typeMX840A	Amplifier typeMX840A	Amplifier typeMX840A	Amplifier typeMX840A	Amplifier typeMX840A	Amplifier typeMX840A	Amplifier typeMX1615
Connector plate:N.A.	Connector plate:N.A.	Connector plate:N.A.	Connector plate:N.A.	Connector plate:N.A.	Connector plate:N.A.	Connector plate:N.A.	Connector plate:N.A.	Connector plate:N.A.	Connector plate:N.A.	Connector plate:N.A.	Connector plate:N.A.	Connector plate:N.A.	Connector plate:N.A.	Connector plate:N.A.	Connector plate:N.A.	Connector plate:N.A.	Connector plate:N.A.	Connector plate:N.A.	Connector plate:N.A.	Connector plate:N.A.
Transducer type:N.A.	Transducer type:SG quarter bridge 120 Ohm, 3-wire circuit	Transducer type:SG quarter bridge 120 Ohm, 3-wire circuit	Transducer type:SG quarter bridge 120 Ohm, 3-wire circuit	Transducer type:SG quarter bridge 120 Ohm, 3-wire circuit	Transducer type:SG quarter bridge 120 Ohm, 3-wire circuit	Transducer type:SG quarter bridge 120 Ohm, 3-wire circuit	Transducer type:SG quarter bridge 120 Ohm, 3-wire circuit	Transducer type:SG quarter bridge 120 Ohm, 3-wire circuit	Transducer type:SG quarter bridge 120 Ohm, 3-wire circuit	Transducer type:SG quarter bridge 120 Ohm, 3-wire circuit	Transducer type:DC Voltage	Transducer type:DC Voltage	Transducer type:Inductive full bridge	Transducer type:Inductive full bridge	Transducer type:Inductive full bridge	Transducer type:Inductive full bridge	Transducer type:Inductive full bridge	Transducer type:Inductive full bridge	Transducer type:Inductive full bridge	Transducer type:SG quarter bridge 120 Ohm, 3-wire circuit
Meas. rangeN.A.	Meas. range8	Meas. range8	Meas. range8	Meas. range8	Meas. range8	Meas. range8	Meas. range8	Meas. range8	Meas. range8	Meas. range8	Meas. range15	Meas. range10	Meas. range120	Meas. range120	Meas. range120	Meas. range120	Meas. range120	Meas. range120	Meas. range120	Meas. range8
	Hardware scaling P1:0 ; 0	Hardware scaling P1:0 ; 0	Hardware scaling P1:0 ; 0	Hardware scaling P1:0 ; 0	Hardware scaling P1:0 ; 0	Hardware scaling P1:0 ; 0	Hardware scaling P1:0 ; 0	Hardware scaling P1:0 ; 0	Hardware scaling P1:0 ; 0	Hardware scaling P1:0 ; 0	Hardware scaling P1:0 ; 0	Hardware scaling P1:0 ; 0	Hardware scaling P1:0 ; 0	Hardware scaling P1:0 ; 0	Hardware scaling P1:0 ; 0	Hardware scaling P1:0 ; 0	Hardware scaling P1:0 ; 0	Hardware scaling P1:0 ; 0	Hardware scaling P1:0 ; 0	Hardware scaling P1:0 ; 0
	Hardware scaling P2:8 ; 15686,27	Hardware scaling P2:8 ; 15686,27	Hardware scaling P2:8 ; 15686,27	Hardware scaling P2:8 ; 15686,27	Hardware scaling P2:8 ; 15686,27	Hardware scaling P2:8 ; 15686,27	Hardware scaling P2:8 ; 15686,27	Hardware scaling P2:8 ; 15686,27	Hardware scaling P2:8 ; 15686,27	Hardware scaling P2:8 ; 15686,27	Hardware scaling P2:10 ; 100	Hardware scaling P2:10 ; 400	Hardware scaling P2:80 ; 100	Hardware scaling P2:80 ; 100	Hardware scaling P2:80 ; 100	Hardware scaling P2:80 ; 100	Hardware scaling P2:80 ; 100	Hardware scaling P2:80 ; 100	Hardware scaling P2:80 ; 100	Hardware scaling P2:8 ; 15686,27
Native unit	Native unitmV/V	Native unitmV/V	Native unitmV/V	Native unitmV/V	Native unitmV/V	Native unitmV/V	Native unitmV/V	Native unitmV/V	Native unitmV/V	Native unitmV/V	Native unitV	Native unitV	Native unitmV/V	Native unitmV/V	Native unitmV/V	Native unitmV/V	Native unitmV/V	Native unitmV/V	Native unitmV/V	Native unitmV/V
Engineering unit:	Engineering unit:µm/m	Engineering unit:µm/m	Engineering unit:µm/m	Engineering unit:µm/m	Engineering unit:µm/m	Engineering unit:µm/m	Engineering unit:µm/m	Engineering unit:µm/m	Engineering unit:µm/m	Engineering unit:µm/m	Engineering unit:mm	Engineering unit:kN	Engineering unit:mm	Engineering unit:mm	Engineering unit:mm	Engineering unit:mm	Engineering unit:mm	Engineering unit:mm	Engineering unit:mm	Engineering unit:µm/m
Nominal range: 0	Nominal range: 15686,27 µm/m	Nominal range: 15686,27 µm/m	Nominal range: 15686,27 µm/m	Nominal range: 15686,27 µm/m	Nominal range: 15686,27 µm/m	Nominal range: 15686,27 µm/m	Nominal range: 15686,27 µm/m	Nominal range: 15686,27 µm/m	Nominal range: 15686,27 µm/m	Nominal range: 15686,27 µm/m	Nominal range: 150 mm	Nominal range: 400 kN	Nominal range: 150 mm	Nominal range: 150 mm	Nominal range: 150 mm	Nominal range: 150 mm	Nominal range: 150 mm	Nominal range: 150 mm	Nominal range: 150 mm	Nominal range: 15686,27 µm/m
catman Scaling:None	catman Scaling:Strain gage wiring	catman Scaling:Strain gage wiring	catman Scaling:Strain gage wiring	catman Scaling:Strain gage wiring	catman Scaling:Strain gage wiring	catman Scaling:Strain gage wiring	catman Scaling:Strain gage wiring	catman Scaling:Strain gage wiring	catman Scaling:Strain gage wiring	catman Scaling:Strain gage wiring	catman Scaling:External hardware	catman Scaling:External hardware	catman Scaling:External hardware	catman Scaling:External hardware	catman Scaling:External hardware	catman Scaling:External hardware	catman Scaling:External hardware	catman Scaling:External hardware	catman Scaling:External hardware	catman Scaling:Strain gage wiring
0 V	Shunt correction factor1	Shunt correction factor1	Shunt correction factor1	Shunt correction factor1	Shunt correction factor1	Shunt correction factor1	Shunt correction factor1	Shunt correction factor1	Shunt correction factor1	Shunt correction factor1	0 V	0 V	Excitation:2.5 V excitation	Excitation:2.5 V excitation	Excitation:2.5 V excitation	Excitation:2.5 V excitation	Excitation:2.5 V excitation	Excitation:2.5 V excitation	Excitation:2.5 V excitation	Shunt correction factor1
Filter characteristics:N.A.	Excitation:2.5 V excitation	Excitation:2.5 V excitation	Excitation:2.5 V excitation	Excitation:2.5 V excitation	Excitation:2.5 V excitation	Excitation:2.5 V excitation	Excitation:2.5 V excitation	Excitation:2.5 V excitation	Excitation:2.5 V excitation	Excitation:2.5 V excitation	Filter characteristics:Bessel lowpass	Filter characteristics:Bessel lowpass	Filter characteristics:Bessel lowpass	Filter characteristics:Bessel lowpass	Filter characteristics:Bessel lowpass	Filter characteristics:Bessel lowpass	Filter characteristics:Bessel lowpass	Filter characteristics:Bessel lowpass	Filter characteristics:Bessel lowpass	Excitation:2.5 V excitation
Filter frequency:N.A.	Filter characteristics:Bessel lowpass	Filter characteristics:Bessel lowpass	Filter characteristics:Bessel lowpass	Filter characteristics:Bessel lowpass	Filter characteristics:Bessel lowpass	Filter characteristics:Bessel lowpass	Filter characteristics:Bessel lowpass	Filter characteristics:Bessel lowpass	Filter characteristics:Bessel lowpass	Filter characteristics:Bessel lowpass	Filter frequency:2 Hz	Filter frequency:2 Hz	Filter frequency:2 Hz	Filter frequency:2 Hz	Filter frequency:2 Hz	Filter frequency:2 Hz	Filter frequency:2 Hz	Filter frequency:2 Hz	Filter frequency:2 Hz	Filter characteristics:Bessel lowpass
Zero balancing:0 s	Filter frequency:2 Hz	Filter frequency:2 Hz	Filter frequency:2 Hz	Filter frequency:2 Hz	Filter frequency:2 Hz	Filter frequency:2 Hz	Filter frequency:2 Hz	Filter frequency:2 Hz	Filter frequency:2 Hz	Filter frequency:2 Hz	Zero balancing:89,39378 mm	Zero balancing:-0,102626 kN	Zero balancing:60,39564 mm	Zero balancing:52,51453 mm	Zero balancing:39,66216 mm	Zero balancing:34,37724 mm	Zero balancing:40,58812 mm	Zero balancing:61,81723 mm	Zero balancing:68,97061 mm	Filter frequency:2 Hz
Tare value:0 s	Zero balancing:-610,8502 µm/m	Zero balancing:-816,1158 µm/m	Zero balancing:-1134,953 µm/m	Zero balancing:-126,4341 µm/m	Zero balancing:-814,8038 µm/m	Zero balancing:513,6372 µm/m	Zero balancing:-677,457 µm/m	Zero balancing:-598,9933 µm/m	Zero balancing:-710,9753 µm/m	Zero balancing:-499,1696 µm/m	Tare value:89,39378 mm	Tare value:-0,102626 kN	Tare value:60,39564 mm	Tare value:52,51453 mm	Tare value:39,66216 mm	Tare value:34,37724 mm	Tare value:40,58812 mm	Tare value:61,81723 mm	Tare value:68,97061 mm	Zero balancing:-1169,617 µm/m
Software zero: 0 s	Tare value:-610,8502 µm/m	Tare value:-816,1158 µm/m	Tare value:-1134,953 µm/m	Tare value:-126,4341 µm/m	Tare value:-814,8038 µm/m	Tare value:513,6372 µm/m	Tare value:-677,457 µm/m	Tare value:-598,9933 µm/m	Tare value:-710,9753 µm/m	Tare value:-499,1696 µm/m	Software zero: 0 mm	Software zero: 0 kN	Software zero: 0 mm	Software zero: 0 mm	Software zero: 0 mm	Software zero: 0 mm	Software zero: 0 mm	Software zero: 0 mm	Software zero: 0 mm	Tare value:-1169,617 µm/m
Input signalN.A.	Software zero: 0 µm/m	Software zero: 0 µm/m	Software zero: 0 µm/m	Software zero: 0 µm/m	Software zero: 0 µm/m	Software zero: 0 µm/m	Software zero: 0 µm/m	Software zero: 0 µm/m	Software zero: 0 µm/m	Software zero: 0 µm/m	Input signalN.A.	Input signalN.A.	Input signalN.A.	Input signalN.A.	Input signalN.A.	Input signalN.A.	Input signalN.A.	Input signalN.A.	Input signalN.A.	Software zero: 0 µm/m
Amplifier input:N.A.	Input signalN.A.	Input signalN.A.	Input signalN.A.	Input signalN.A.	Input signalN.A.	Input signalN.A.	Input signalN.A.	Input signalN.A.	Input signalN.A.	Input signalN.A.	Amplifier input:N.A.	Amplifier input:N.A.	Amplifier input:N.A.	Amplifier input:N.A.	Amplifier input:N.A.	Amplifier input:N.A.	Amplifier input:N.A.	Amplifier input:N.A.	Amplifier input:N.A.	Input signalN.A.
Gage factor:0,00000	Amplifier input:N.A.	Amplifier input:N.A.	Amplifier input:N.A.	Amplifier input:N.A.	Amplifier input:N.A.	Amplifier input:N.A.	Amplifier input:N.A.	Amplifier input:N.A.	Amplifier input:N.A.	Amplifier input:N.A.	Gage factor:0,00000	Gage factor:0,00000	Gage factor:0,00000	Gage factor:0,00000	Gage factor:0,00000	Gage factor:0,00000	Gage factor:0,00000	Gage factor:0,00000	Gage factor:0,00000	Amplifier input:N.A.
Bridge factor:0,00000	Gage factor:2,04000	Gage factor:2,04000	Gage factor:2,04000	Gage factor:2,04000	Gage factor:2,04000	Gage factor:2,04000	Gage factor:2,04000	Gage factor:2,04000	Gage factor:2,04000	Gage factor:2,04000	Bridge factor:0,00000	Bridge factor:0,00000	Bridge factor:0,00000	Bridge factor:0,00000	Bridge factor:0,00000	Bridge factor:0,00000	Bridge factor:0,00000	Bridge factor:0,00000	Bridge factor:0,00000	Gage factor:2,04000
N.A.	Bridge factor:1,00000	Bridge factor:1,00000	Bridge factor:1,00000	Bridge factor:1,00000	Bridge factor:1,00000	Bridge factor:1,00000	Bridge factor:1,00000	Bridge factor:1,00000	Bridge factor:1,00000	Bridge factor:1,00000	N.A.	N.A.	N.A.	N.A.	N.A.	N.A.	N.A.	N.A.	N.A.	Bridge factor:1,00000
	N.A.	N.A.	N.A.	N.A.	N.A.	N.A.	N.A.	N.A.	N.A.	N.A.										N.A.
0	1.63558	1.27434	1.48931	1.05936	1.25217	1.15244	0.89536	1.50261	0.605033	1.45607	0.000211928	-0.00258209	-0.000226738	6.23204e-05	0.000880338	-0.000220816	-0.000203267	0.000119419	0.000301272	-1.42282
0.1	1.3098	0.904225	1.48045	0.693682	0.753522	1.07044	0.549628	1.2832	0.454329	1.1879	0.00038147	-0.000239314	-0.000239495	-2.59345e-05	0.000902471	-0.000269502	-0.000207191	0.000110645	0.000282223	-1.2012
0.2	1.19234	1.01282	1.23223	0.574006	0.675953	1.19455	0.560709	1.00617	0.514168	1.3519	0.000974867	-0.00518717	-0.000233821	-1.39977e-05	0.000936809	-0.000295898	-0.000209239	0.000104402	0.000319597	-1.17461
0.3	1.57353	0.859901	1.11477	0.622763	0.720278	1.29207	0.616115	1.15909	0.498654	1.32088	0.00101725	-0.00320392	-0.000219855	-3.82535e-05	0.000963966	-0.000332105	-0.000169516	0.000100584	0.000286452	-1.17017
0.4	1.29872	0.755738	0.859901	0.321355	0.40114	1.06158	0.398924	0.879846	0.432167	1.28985	0.000423855	-0.00321618	-0.000135325	-9.25121e-08	0.000879628	-0.0003259	-0.000197113	0.000197409	0.000280921	-0.970712
0.5	1.29428	0.749089	0.968496	0.5186	0.542979	0.784548	0.598385	0.902009	0.356815	1.49153	-0.000127157	0.000108573	-0.000225993	-9.2556e-06	0.000869217	-0.000323036	-0.000211901	0.000110524	0.000263024	-1.04385
0.6	1.53807	0.84882	1.01947	0.851035	0.764603	1.05936	0.693683	1.22115	0.398923	1.17461	-0.000423855	-0.00107204	-0.000199604	5.74248e-05	0.00095374	-0.000320254	-0.000228995	5.23068e-05	0.00032566	-1.17682
0.7	1.23666	0.842171	0.972929	0.416653	0.208327	0.65379	0.516384	1.07709	0.272598	0.828872	-0.000127157	-0.00212854	-0.000254457	5.33714e-05	0.000959897	-0.000358811	-0.000228713	0.000141056	0.000275767	-0.959631
0.8	0.857684	0.839955	0.975145	0.301409	0.210544	0.562925	0.410005	0.917522	0.126326	0.511951	0.000296699	0.00189317	-0.000158665	4.81534e-05	0.000968508	-0.000411188	-0.000223391	0.000146876	0.000298709	-0.835522
0.9	0.964063	1.12363	1.17239	0.551843	0.0842181	0.611682	0.237138	1.07931	0.137407	0.924171	-0.000127157	-0.00188013	-0.000144043	0.000111082	0.000925333	-0.000344287	-0.000251618	0.000141778	0.000233267	-0.857684
1	1.09482	0.988443	1.35412	0.771251	0.0753532	0.835522	0.476492	1.09925	0.117461	1.09925	-1.14298e-10	-0.00114704	-0.00016365	7.31514e-05	0.000929159	-0.000364601	-0.000240732	0.000129542	0.000242414	-0.970712
1.1	1.09925	1.11698	1.32531	0.65379	0.186165	0.746872	0.523033	0.915306	-0.0177292	1.49818	-0.000169542	-0.00439099	-0.000303261	4.33563e-05	0.000871463	-0.000358183	-0.000215024	7.42382e-05	0.000282576	-1.02169
1.2	1.08374	1.02169	0.939685	0.609466	-0.0753509	0.733575	0.29476	0.979577	-0.228272	0.997306	-0.000339084	-0.00256351	-0.000232568	-1.01623e-05	0.00092484	-0.000381545	-0.00014151	3.73237e-05	0.000228396	-0.793413
1.3	1.02833	1.09704	1.00617	0.582871	-0.274812	0.7779	0.578439	0.986226	-0.396706	0.711412	-8.47712e-05	0.000154465	-0.000138704	1.76008e-05	0.000950247	-0.000390423	-0.00021081	0.000184471	0.000278732	-0.864333
1.4	1.38736	1.18347	1.27212	0.726926	-0.0332425	0.988442	0.997307	1.25661	0.0465417	0.968495	-0.000551012	-0.000306979	-0.000173335	1.22899e-05	0.000937005	-0.000361084	-0.000177683	0.000163838	0.000279549	-1.06379
1.5	1.26547	1.0372	1.02169	0.629412	-0.0531886	0.813359	0.638277	1.15244	-0.00443178	0.749088	-0.000296699	-0.00120552	-0.00019064	-7.85864e-06	0.000945409	-0.000416806	-0.000142194	0.000162376	0.000240554	-0.902009
1.6	1.22558	1.00839	1.24553	0.5186	0.0132985	0.782332	0.928604	0.910874	-0.0155129	1.14801	-0.000339084	-0.000822359	-0.000165399	-1.47687e-05	0.000860472	-0.00040748	-0.000204322	0.00016112	0.000277614	-1.0505
1.7	1.03498	0.968496	1.05271	0.34795	-0.0642697	0.844387	0.855468	0.61833	-0.265948	0.817791	0.000254313	-0.00243761	-0.000189655	2.21369e-05	0.000872134	-0.000340934	-0.000150027	0.000149952	0.000181926	-0.884279
1.8	1.01725	0.598385	0.870982	0.079785	0.0155148	0.718061	0.702548	0.773467	-0.374543	0.784548	0.000254313	0.000115425	-0.000210543	-5.58747e-05	0.000928727	-0.000346253	-0.000135669	0.000114047	0.000191913	-0.806711
1.9	1.10147	0.702548	0.791197	0.0709201	-0.0155125	0.458762	0.296977	0.684818	-0.336867	0.680385	-0.000169542	0.000216533	-0.000243974	3.95259e-05	0.000925381	-0.000399642	-0.000177672	0.000107394	0.000199163	-0.72471
2	0.751305	0.715845	0.764603	0.0820013	-0.19946	0.283679	0.363464	0.567357	-0.179514	0.729142	-0.000339084	-0.000658988	-0.000183044	-2.79786e-05	0.000946716	-0.000359516	-0.000186358	0.000135302	0.000240428	-0.700332
2.1	0.959631	0.864333	0.928604	0.401139	0.199462	0.70698	0.749089	0.808927	-0.00221556	0.813359	-8.47712e-05	-0.00058964	-0.000167786	-6.03722e-06	0.000905501	-0.00041724	-0.000107285	0.000114652	0.000210847	-0.915307
2.2	1.13915	0.995091	1.13028	0.414437	0.288112	0.835522	0.465411	0.893144	-0.119676	0.868765	8.47709e-05	0.000245683	-0.000174493	5.70895e-05	0.000907573	-0.000482756	-0.000111555	0.000135049	0.000226722	-0.997307
2.3	1.0505	1.01725	1.15909	0.219408	0.305842	0.669304	0.21276	0.700331	-0.237137	0.944117	4.23854e-05	0.00138364	-0.000169863	1.74113e-05	0.000929771	-0.000407108	-0.000195475	0.000158419	0.000295743	-0.921955
2.4	1.35634	1.07709	1.46715	0.383409	0.640494	0.917523	0.108597	0.884279	-0.0797838	0.981793	-0.00038147	0.000614255	-0.000175695	-3.25942e-06	0.000867559	-0.000359298	-0.000146097	9.37077e-05	0.000312881	-0.986226
2.5	1.53807	1.14136	1.19677	0.474275	0.722494	0.888711	0.549628	1.02833	0.172867	1.2699	-0.000127157	0.000634882	-0.000188139	-7.78027e-05	0.000830291	-0.000345133	-0.000150936	0.000119328	0.000284243	-1.06379
2.6	1.67548	1.28099	1.28099	0.693683	1.04163	0.835522	0.808927	1.30315	0.234922	1.20785	0.000169542	-0.000540471	-0.00021482	-3.39603e-05	0.000880542	-0.000376004	-0.000120849	0.000117947	0.000297184	-1.16796
2.7	1.41396	1.13028	0.964064	0.700331	0.735792	0.585087	0.520817	1.03055	-0.27038	1.12806	0.000211928	-0.000753403	-0.000203463	1.73766e-05	0.000914497	-0.000323993	-0.000157015	0.000102684	0.000264145	-0.866549
2.8	1.19898	1.0106	0.884279	0.545195	0.551844	0.489789	0.651575	0.961847	-0.197244	0.913089	-1.14298e-10	0.00246325	-0.000246217	-3.44825e-05	0.000927986	-0.000400058	-0.00011952	0.0001304	0.000308944	-0.826657
2.9	1.41839	1.27212	1.20342	0.797846	0.596169	0.935252	0.937469	1.02833	0.115245	1.26104	0.000169542	0.00106917	-0.000273955	-6.03547e-05	0.000886215	-0.000384378	-0.000112686	7.4397e-05	0.000252358	-1.07709
3	1.59569	1.54472	1.29207	0.864333	0.771251	1.13915	0.906442	1.28542	0.363464	1.42726	0.000678168	0.00126498	-0.000172841	5.86711e-05	0.000927388	-0.000354836	-6.41488e-05	7.41362e-05	0.000228111	-1.23444
3.1	1.37407	1.38072	1.17682	0.680385	0.545195	0.875414	0.902009	1.04385	0.250435	1.42282	0.000593397	-0.000809728	-0.000190747	2.32703e-05	0.00097328	-0.000352536	-0.000113562	3.54727e-05	0.000313455	-1.07266
3.2	1.30536	1.06823	1.14136	0.658223	0.281463	0.921955	0.84882	1.09704	0.101948	1.02168	8.47709e-05	0.003882	-0.000248282	3.16992e-05	0.000956898	-0.000286541	-9.43441e-05	7.86641e-05	0.000237136	-0.979577
3.3	1.44942	1.42947	1.62893	0.875414	0.412221	1.3098	0.899793	1.3519	0.485357	1.37407	-8.47712e-05	-0.000530564	-0.000208543	5.39574e-05	0.000904947	-0.000281819	-0.000110831	9.41586e-05	0.000311395	-1.23444
3.4	1.40731	1.75748	1.71758	0.769035	0.689251	1.21007	0.886496	1.47823	0.57179	1.44055	-1.14298e-10	0.00056039	-0.000167778	-1.98091e-05	0.00094458	-0.000322629	-0.000136189	0.000163761	0.000350406	-1.31645
3.5	1.52255	1.56023	1.53807	0.873198	0.653791	1.17239	0.757954	1.36077	0.585087	1.64223	0.000339084	-0.00196571	-0.000272055	-2.20276e-05	0.000947083	-0.000382795	-0.000126657	9.95586e-05	0.000368276	-1.26104
3.6	1.19012	0.986226	1.08596	0.5186	0.374545	0.870982	0.183949	1.23888	0.367896	1.14801	-8.47712e-05	-0.00118785	-0.000223569	-4.30038e-05	0.000978509	-0.000363712	-8.89276e-05	0.000151154	0.000317983	-0.928604
3.7	1.2278	1.15466	0.846603	0.436599	0.259301	0.870982	0.1773	1.25882	0.0664878	1.18347	-0.000593397	-0.0026096	-0.00022834	-0.000138128	0.000942059	-0.000355032	-0.000103969	0.000155205	0.000341689	-0.870982
3.8	1.44055	1.40731	0.817792	0.336868	0.585088	1.02169	0.41887	1.19898	-0.0598376	1.39845	-0.000211928	0.000775733	-0.00025192	-2.3992e-05	0.000964996	-0.000304806	-5.22694e-05	0.000105923	0.000370267	-0.964064
3.9	1.31866	1.15244	0.997307	-0.0243781	0.613899	0.813359	0.560709	0.915306	0.0243793	1.31423	-0.000211928	-0.00202333	-0.00021112	-3.17707e-05	0.000978151	-0.000322414	-2.4111e-05	0.00012029	0.000406664	-0.864333
4	1.44499	1.46937	1.17682	0.339085	0.505303	1.1879	0.771251	1.28099	0.27703	1.54472	-1.14298e-10	-0.00316001	-0.000230037	-2.49902e-05	0.000967122	-0.00027143	-0.000131576	0.000133684	0.000402082	-1.06379
4.1	1.50039	1.24109	0.873198	0.516384	0.514168	0.950766	0.416653	1.16131	0.270382	1.49374	-0.000127157	-0.000244378	-0.000193962	-5.10424e-05	0.000958618	-0.000346525	-7.07108e-05	0.000182358	0.000364883	-1.0239
4.2	1.17239	1.04828	0.890928	0.190597	0.308058	0.567357	0.217192	0.855468	-0.0288104	1.24109	8.47709e-05	-0.00368467	-0.000234198	-6.25853e-05	0.000976497	-0.00031557	-6.45862e-05	0.000135732	0.000347634	-0.831089
4.3	0.886495	1.0505	0.89536	0.170651	0.239355	0.631628	0.144056	0.970712	-0.203893	1.11033	-0.000211928	-0.00168434	-0.00023457	-4.06064e-05	0.00103155	-0.000324243	-7.21347e-05	0.000125291	0.000394951	-0.824441
4.4	1.40066	1.16131	1.01725	0.401139	0.359031	0.452113	0.179516	0.82444	-0.0598377	1.19012	-1.14298e-10	-0.00294449	-0.000237088	-7.19918e-05	0.000963957	-0.000347275	-7.1651e-05	0.000143952	0.000359639	-0.939685
4.5	1.38515	1.31645	1.04385	0.434383	0.622764	0.551843	0.296977	0.8599	0.0332443	0.846602	-0.000339084	-0.00415998	-0.000247287	-3.79341e-05	0.00101136	-0.00035068	-0.000130133	0.00020059	0.00026399	-0.957415
4.6	1.34747	1.29207	1.04606	0.624979	0.709197	0.684818	0.429951	0.797846	0.077569	0.817791	-0.000254313	-0.00139115	-0.000242278	-9.09905e-06	0.000961659	-0.000302489	-9.46691e-05	0.000108491	0.00029834	-1.04828
4.7	0.910874	1.1458	0.855468	0.540762	0.452113	0.525249	0.150705	0.74244	0.0975151	0.715844	0.000720554	-0.00204392	-0.00021177	-6.49682e-05	0.000950919	-0.0003085	-8.46122e-05	0.000166515	0.000298856	-0.908658
4.8	1.20342	1.11034	0.600601	0.520816	0.226057	0.684818	0.172867	0.644925	0.405572	0.698114	0.000339084	-0.000909638	-0.000238916	-7.60915e-05	0.000940902	-0.000288662	-0.000125722	0.000172672	0.000286564	-0.952983
4.9	1.42282	1.13915	0.769035	0.352382	0.217192	0.811143	0.429951	0.640493	0.407788	0.720277	0.000466241	-0.00365276	-0.000273102	-0.000126755	0.000956618	-0.000291112	-0.000123062	8.48409e-05	0.00029326	-1.03055
5	1.22336	0.986226	0.76017	0.117461	0.115245	0.649358	0.412221	0.321355	0.195029	0.695898	-1.14298e-10	-0.0036307	-0.000279956	-0.000180657	0.000933468	-0.000299006	-0.000108672	0.000107019	0.000352147	-0.859901
5.1	1.18125	1.08596	0.899793	0.135191	0.161786	0.640493	0.549628	0.551843	0.135191	0.857683	-0.000254313	-0.00268999	-0.000254372	-7.84582e-05	0.000962556	-0.00024753	-7.45659e-05	4.54087e-05	0.000405839	-0.853252
5.2	1.13693	1.09039	0.826657	0.144056	0.152921	0.684818	0.503087	0.76017	-0.296975	0.738007	-0.000127157	-0.00320099	-0.000287173	-7.7491e-05	0.000958615	-0.000244159	-0.00017285	9.57317e-05	0.00034352	-0.835522
5.3	1.13471	1.18126	0.815576	0.237138	0.407789	0.975145	0.729143	0.893144	0.0443254	1.32309	0.000508626	-0.00476676	-0.000383141	-0.000102196	0.000961981	-0.000273736	-0.000104798	9.20387e-05	0.000336884	-1.00396
5.4	1.40066	1.12807	1.09482	0.405572	0.361248	0.888711	0.722494	1.0372	-0.0842164	1.3785	0.000296699	-0.00408553	-0.00031902	-5.97385e-05	0.00100422	-0.000223775	-0.000127725	8.77043e-05	0.000306762	-1.04163
5.5	0.961847	1.07709	0.62498	0.170651	-0.0465398	0.485356	0.454329	0.904225	-0.175082	1.22115	0.000254313	-0.00467684	-0.000307099	-2.61925e-05	0.000975533	-0.000287528	-0.000129235	0.000113624	0.000289926	-0.788981
5.6	0.992874	0.986226	0.578439	-0.0177293	-0.325786	0.272598	0.29476	0.695899	-0.398922	0.808926	0.000423855	-0.00238191	-0.000275691	-6.69222e-05	0.000992546	-0.000270911	-0.000142001	7.50197e-05	0.000322783	-0.755737
5.7	0.833305	0.802279	0.839955	0.208327	-0.128541	0.591736	0.585087	0.835522	-0.330219	0.746872	0.000211928	-0.00501204	-0.000237465	-0.000117654	0.00101501	-0.000286903	-0.000131345	6.13434e-05	0.000259666	-0.915307
5.8	1.07044	0.964064	1.01282	0.268165	0.130759	0.939685	0.757954	1.07044	-0.15292	0.797845	-4.23856e-05	-0.00346513	-0.000327311	-0.000151114	0.0010216	-0.000226279	-0.00011357	6.63669e-05	0.000267387	-1.07266
5.9	0.868765	1.11255	0.815576	0.305841	0.121894	0.729142	0.254868	1.13471	-0.0709189	1.1879	4.23854e-05	-0.00359	-0.000297634	-0.000114083	0.000937526	-0.000240402	-0.000147289	0.000111854	0.00037015	-1.00617
6	1.19234	1.38958	0.888712	0.396707	-0.0177288	1.07488	0.345734	1.11255	-0.148487	1.06379	-0.000127157	-0.00355331	-0.000226792	-6.53939e-05	0.00100488	-0.000296897	-9.40983e-05	3.70968e-05	0.000379709	-1.07488
6.1	1.2012	0.93082	0.859901	0.155137	-0.363462	0.979577	0.181732	0.857684	0.0199468	0.833305	-0.000254313	-0.00408221	-0.000295355	-0.000104545	0.000973772	-0.000283926	-0.000174758	4.32768e-05	0.000331202	-0.862117
6.2	1.21893	1.20342	1.27212	0.226057	0.055407	1.11477	0.219408	0.764602	0.148489	1.04606	0.000169542	-0.00459053	-0.000298864	-3.59446e-05	0.00102802	-0.000231753	-0.000138826	0.000104298	0.000351549	-1.10812
6.3	1.30758	1.6112	1.49818	0.334652	0.0598395	0.979577	0.0620555	1.01725	0.438815	1.13028	0.00038147	-0.0053548	-0.000254829	-4.03398e-05	0.000956508	-0.000261911	-0.000132824	0.000138714	0.000301707	-1.2012
6.4	1.58904	1.61564	1.45385	0.642709	0.232706	1.2012	0.549628	1.40953	0.609466	1.26325	4.23854e-05	-0.00459186	-0.000270202	-5.90138e-05	0.00101298	-0.000316326	-0.000159583	5.76151e-05	0.000340426	-1.41174
6.5	1.74861	1.67991	1.51591	0.897576	0.55406	1.54693	0.620547	1.57131	0.569573	1.71315	0.000296699	-0.00343136	-0.000256012	-7.40873e-05	0.000990021	-0.000287979	-0.000197849	0.000106045	0.000362549	-1.54472
6.6	1.88159	1.57796	1.3918	1.09482	0.664872	1.53585	0.651575	1.55801	0.638277	2.03451	0.000254313	-0.00377941	-0.000287224	-5.1093e-05	0.000936357	-0.000338441	-0.000224616	8.78327e-05	0.000358492	-1.53585
6.7	1.9658	1.83504	1.50261	1.23666	0.715846	1.68434	1.03277	1.5558	0.675953	2.04337	0.000551012	-0.00654921	-0.000290476	-1.24542e-05	0.000967987	-0.000372172	-0.000174281	0.000190586	0.000279883	-1.68877
6.8	2.04337	2.08548	1.43834	1.13915	0.720278	1.50261	0.975145	1.56245	0.766819	1.83726	0.000169542	-0.00480579	-0.000282448	-5.06748e-05	0.00100034	-0.000343673	-0.000145884	0.000134679	0.000300893	-1.71537
6.9	1.56245	1.95694	1.1192	0.684818	0.374545	1.06601	0.669304	1.28763	0.644925	1.60012	0.000423855	-0.00231398	-0.000320241	-3.88654e-05	0.000994925	-0.000287217	-0.000153982	6.41319e-05	0.000339661	-1.38958
7	1.3652	1.49153	0.797846	0.520816	0.272598	1.05493	0.81336	1.11477	0.60725	1.32088	0.000593397	-0.00409771	-0.000259863	-2.87022e-05	0.00100327	-0.000366479	-0.000177501	0.000107529	0.000315062	-1.26769
7.1	1.34304	1.56023	0.868766	0.55406	0.277031	1.12142	0.835522	1.20563	0.376761	1.25882	8.47709e-05	-0.00451109	-0.000226033	-5.67846e-06	0.00094881	-0.000347254	-0.00018845	0.000123067	0.000359431	-1.2145
7.2	1.32088	1.43834	0.751305	0.523032	0.0199473	0.992875	0.678169	1.28985	0.394491	1.04385	-0.000169542	-0.00456974	-0.000259091	-3.96811e-08	0.00101898	-0.000380765	-0.000170542	0.000161655	0.00030223	-1.1325
7.3	1.44055	1.30315	0.64271	0.401139	-0.0554048	1.05493	0.478708	0.972928	0.339085	0.846602	-8.47712e-05	-0.00712533	-0.000261219	8.79255e-05	0.00100905	-0.000396015	-0.000160277	0.000209581	0.000382422	-1.07931
7.4	1.64666	1.50261	0.93082	0.811143	0.155138	1.18347	0.542979	1.00839	0.520816	1.12142	0.000551012	-0.00604057	-0.000297728	3.21101e-05	0.000983247	-0.000368557	-0.000158301	0.000153234	0.000265509	-1.28099
7.5	1.54028	1.26104	0.906442	0.640493	0.130759	1.31423	0.744657	0.509735	0.354599	1.14136	0.000211928	-0.00557116	-0.00026578	-0.00012213	0.0010024	-0.000358159	-0.000216701	0.000169177	0.000252438	-1.21893
7.6	1.54028	1.2699	1.09039	0.693683	0.186165	1.24109	0.671521	0.698115	0.410004	1.07931	-0.000423855	-0.00463058	-0.000295682	-0.00012358	0.000999042	-0.000359107	-0.000232222	0.000123568	0.000298454	-1.14801
7.7	1.75083	1.50483	1.30093	0.769035	0.152921	1.38736	0.804495	0.884279	0.441032	1.31644	0.000169542	-0.00108937	-0.000322805	-5.35667e-05	0.000943007	-0.000358954	-0.000193129	0.000126138	0.000331108	-1.21228
7.8	1.78407	1.3918	1.13915	0.93082	0.0288122	1.48931	0.864333	0.822224	0.576222	1.31644	4.23854e-05	-0.00130117	-0.000355606	-6.44324e-06	0.0009507	-0.000386575	-0.000200297	0.00015259	0.000349665	-1.26326
7.9	1.67991	1.46937	1.15466	0.997307	0.0598395	1.35412	0.946334	1.01725	0.540762	1.04385	-0.000211928	-0.00597555	-0.000265278	1.89085e-05	0.000996179	-0.000383718	-0.000219628	0.000167397	0.000271609	-1.31645
8	1.58239	1.70429	1.41174	0.797846	0.0310285	1.36299	0.764603	1.01725	0.545195	1.07044	-0.000466241	-0.00456697	-0.000320013	9.10611e-05	0.00102968	-0.000369886	-0.000229072	0.000119921	0.000266768	-1.36299
8.1	1.56688	1.71094	1.64445	0.87763	-0.0155126	1.27655	0.780116	0.815575	0.644926	1.13693	0.000169542	-0.0034568	-0.000246941	3.84441e-05	0.000999489	-0.000374249	-0.000220009	0.000147472	0.000240709	-1.33861
8.2	1.6112	2.03229	1.89267	1.04828	0.301409	1.53585	1.03277	1.04606	0.775684	1.81731	0.000127156	-0.00328197	-0.00022459	9.84858e-06	0.00101711	-0.000408797	-0.000189421	0.00020219	0.00023993	-1.52034
8.3	1.77964	2.00348	1.66218	0.817792	0.279247	1.30315	0.946334	1.09482	0.780116	1.75304	0.000127156	-0.00393818	-0.000223898	1.89292e-05	0.00101904	-0.000437406	-0.000217112	0.000186554	0.000268352	-1.4605
8.4	1.92591	1.64445	1.33196	0.658223	0.166219	1.12363	0.633845	0.777899	0.565141	1.5558	0.000339084	-0.00400261	-0.000213036	-1.49859e-05	0.000960989	-0.000389391	-0.000168769	0.000180163	0.000284332	-1.27434
8.5	2.10986	2.12316	1.56688	0.757953	0.460978	1.43612	0.924172	1.21228	0.822224	1.92813	0.000254313	-0.00240344	-0.00025125	4.5691e-06	0.00101626	-0.000368663	-0.00017924	0.000100968	0.000263074	-1.52477
8.6	1.71093	2.02342	1.3918	0.591736	0.254868	1.27655	1.06601	1.19012	0.800062	1.76634	0.000635783	-0.00358882	-0.000200387	-3.17885e-05	0.001072	-0.000395193	-0.000208214	0.000141724	0.000302603	-1.44942
8.7	1.60899	1.78186	1.21228	0.684818	0.241571	0.950766	1.10147	1.00396	0.722494	1.82396	0.000211928	-0.00460501	-0.000285525	-4.26349e-05	0.00102039	-0.000450617	-0.000193827	0.000159866	0.000271652	-1.36742
8.8	1.70207	1.81067	1.40953	0.651574	0.498654	1.00174	0.933037	0.961847	0.890928	1.64002	-0.000127157	-0.00672019	-0.000241606	-1.72857e-05	0.00101469	-0.00048527	-0.000174157	0.000160447	0.000338793	-1.3785
8.9	1.75969	1.61785	1.26104	0.427734	0.509736	1.04606	0.775684	0.875414	0.746872	1.47823	4.23854e-05	-0.00385297	-0.000294052	-3.94959e-05	0.000967627	-0.00049801	-0.000217642	0.000250549	0.000274868	-1.2832
9	1.53585	1.41174	1.19012	0.542978	0.390059	1.05271	1.02169	1.07044	0.873198	1.79072	-8.47712e-05	-0.0046597	-0.000307627	-1.70108e-05	0.00105284	-0.000491444	-0.000177618	0.000187253	0.00026943	-1.27212
9.1	1.45828	1.4605	1.00174	0.414437	0.161786	0.893144	0.775684	0.84217	0.751305	1.45607	0.000127156	-0.00626151	-0.000288914	-5.85976e-05	0.00103329	-0.000455428	-0.000154074	0.00016425	0.000250648	-1.10147
9.2	1.63558	1.66661	1.0505	0.567357	0.527465	1.0106	1.02169	0.682601	0.633844	1.06379	0.000466241	-0.00507401	-0.000260979	-1.05019e-05	0.000986037	-0.000432639	-0.000170884	0.000108412	0.000242111	-1.2278
9.3	2.08548	1.91483	1.24109	0.733575	0.735792	1.34969	1.21893	0.808927	0.7779	1.28985	0.00038147	-0.00357796	-0.000229329	-6.04855e-05	0.000974116	-0.000478512	-0.000169588	0.000163375	0.000257627	-1.4472
9.4	1.92813	1.69321	1.10147	0.505302	0.206111	1.14579	0.855468	0.766818	0.381193	0.908657	0.000339084	-0.00287151	-0.000243925	9.83052e-06	0.0010241	-0.000445838	-0.000150785	0.000138655	0.000330693	-1.20785
9.5	1.85277	1.63558	0.910874	0.425518	0.0265961	0.961847	0.775684	0.806711	0.458762	0.720277	0.000211928	-0.00517373	-0.000197831	6.03178e-06	0.00100802	-0.000390198	-0.000162776	0.000139045	0.000329338	-1.15466
9.6	1.55801	1.44277	0.864333	0.702547	-0.00664759	0.826657	0.693683	0.813359	0.622763	0.633844	-1.14298e-10	-0.00564851	-0.000312917	-3.63499e-05	0.00104629	-0.000399798	-0.000131076	0.000124696	0.00035049	-1.13471
9.7	1.70429	1.74418	1.23001	0.908657	0.188381	0.968496	0.846603	0.740223	0.503086	0.65379	-4.23856e-05	-0.00338257	-0.000316969	-4.69295e-05	0.00102506	-0.0004095	-9.61307e-05	0.000137177	0.000254517	-1.2012
9.8	1.77521	1.79072	1.34304	0.893144	0.378978	1.07931	1.09482	0.67152	0.516384	1.04606	8.47709e-05	-0.00470085	-0.000264184	-3.33572e-05	0.00101114	-0.000405621	-0.000123351	0.000143995	0.000329488	-1.30093
9.9	1.79072	1.5558	1.22336	0.784548	0.101948	1.0106	1.12363	0.605033	0.656007	1.07266	0.000296699	-0.00257365	-0.000284293	-2.52012e-05	0.00101553	-0.000460671	-0.000131891	7.93109e-05	0.000312509	-1.32753
10	1.63115	1.51369	1.28763	0.567357	-0.0310261	1.00174	1.06379	0.436599	0.844387	0.935252	-4.23856e-05	-0.00196653	-0.000277896	-6.25545e-06	0.00109167	-0.000422109	-0.000142094	9.02258e-05	0.000398656	-1.1879
10.1	1.89267	1.63558	1.41174	0.658223	0.128543	1.06158	0.91309	0.74244	0.711413	1.33861	-0.000211928	-0.000866423	-0.000243336	-3.41699e-05	0.00103828	-0.000369711	-0.000156252	6.84549e-05	0.0003858	-1.26104
10.2	1.77521	1.91261	1.72645	0.804494	0.290328	1.32974	1.20342	0.720277	0.89536	1.7331	0.000423855	-0.00215203	-0.000322472	-6.27453e-05	0.00102636	-0.000422056	-0.000138891	0.00012129	0.000404592	-1.54029
10.3	1.80402	1.65775	1.86164	0.751305	0.412221	1.25217	1.32974	0.441032	0.866549	1.93034	0.000339084	-0.00512485	-0.000331571	-7.60718e-05	0.00104827	-0.000473025	-0.000167685	0.000117531	0.000329231	-1.46493
10.4	1.78407	1.81067	1.99018	0.937469	0.463195	1.4605	1.52699	0.680385	0.899793	1.68656	-0.000169542	-0.00750561	-0.000211174	-9.58309e-06	0.00101178	-0.00043982	-0.00016185	2.83405e-05	0.000412047	-1.4871
10.5	1.92813	2.10764	2.00569	0.879846	0.214976	1.66218	1.21007	1.01504	0.713629	1.42061	0.000169542	-0.0036038	-0.000245011	-7.14925e-05	0.00103327	-0.000375231	-7.85517e-05	9.72958e-05	0.000357224	-1.43612
10.6	1.78185	2.16748	1.91483	0.995091	0.183949	1.5292	1.2699	1.03942	0.644925	1.41618	0.000339084	-0.00676658	-0.000310049	-4.61211e-05	0.00102656	-0.000370292	-0.00015756	0.000122398	0.000350441	-1.42061
10.7	1.76634	2.04559	1.68656	0.857684	0.356815	1.0505	1.21671	0.917522	0.587303	1.34969	0.000635783	-0.00520371	-0.000278966	-2.56848e-05	0.00100625	-0.000384408	-0.000143443	0.000115017	0.00038076	-1.34747
10.8	1.37407	1.84391	1.66661	0.578438	0.321355	1.0505	0.886496	0.908658	0.40114	1.3519	0.000254313	-0.00272307	-0.00030035	-0.000135218	0.00107274	-0.000434477	-0.000122625	0.000112914	0.000426518	-1.28099
10.9	1.3519	1.72423	1.58904	0.401139	-0.168433	1.01725	0.689251	0.598384	0.14184	1.21893	0.000466241	-0.00387953	-0.000326736	-6.26436e-05	0.00110867	-0.000433631	-0.000154973	9.9121e-05	0.000352463	-1.09925
11	1.22336	1.74196	1.49596	0.308057	-0.128541	0.957415	0.480924	0.463194	0.130759	0.928603	8.47709e-05	-0.00683939	-0.000326708	-6.60484e-05	0.00102683	-0.000466942	-0.000120507	0.000194905	0.000341461	-1.01504
11.1	1.07488	1.45385	1.23666	-0.00664818	-0.562923	0.675953	0.394491	0.376761	-0.219407	0.698114	0.000127156	-0.00868214	-0.000343986	-2.29714e-05	0.00103423	-0.000421081	-0.000126054	0.000151762	0.000320923	-0.800062
11.2	0.917522	1.29428	1.11698	-0.0265943	-0.223839	0.516384	0.345734	0.34795	-0.28811	0.576221	0.000678168	-0.00621391	-0.000337033	-4.82038e-05	0.00107286	-0.00040078	-0.000160645	0.000113432	0.000368409	-0.744656
11.3	1.03942	1.42947	1.42504	0.08865	-0.0997295	0.853252	0.64271	0.480924	-0.0110805	0.738007	0.000254313	-0.00223751	-0.000247967	-5.00461e-05	0.0010332	-0.000453191	-0.000127528	0.000145418	0.000403011	-0.961847
11.4	1.26769	1.79959	1.44499	0.263733	-0.144054	0.981793	0.715845	0.605033	0.314706	0.944117	-0.000211928	-0.00264713	-0.000204535	-2.71328e-05	0.00106573	-0.000408349	-0.000153022	0.000158163	0.000352091	-1.11034
11.5	1.58239	1.85277	1.48266	0.34795	-0.01108	1.18569	0.463194	0.806711	0.310274	1.07709	-4.23856e-05	-0.00397447	-0.000290947	8.60749e-06	0.00103563	-0.000377013	-0.000169002	0.000138559	0.000368526	-1.24996
11.6	1.29428	1.76413	1.19234	0.164002	-0.299191	0.879847	0.261517	0.445464	0.0908664	0.813359	0.000551012	-0.00322687	-0.000273484	-2.69501e-07	0.00108697	-0.000376002	-0.00013105	0.000148923	0.000358439	-0.955199
11.7	0.955198	1.69542	1.22336	0.183948	-0.0576211	0.904225	0.403356	0.261516	0.115245	0.720277	0.00105964	-0.00380014	-0.000285736	-8.81232e-06	0.00103882	-0.000410689	-0.000128148	0.000211957	0.00030602	-0.950766
11.8	0.937468	1.79294	1.15909	0.188381	0.157354	0.950766	0.458762	0.421085	0.0288118	0.870981	0.000974867	-0.00386189	-0.000327632	-5.07676e-05	0.00109951	-0.000405431	-0.000228779	0.000116337	0.00038679	-0.944118
11.9	0.673736	1.56023	0.875414	0.316922	0.343518	0.804494	0.549628	0.288111	0.14184	0.795629	0.000339084	-0.00780929	-0.000321558	3.01601e-06	0.00111678	-0.000373639	-0.000212201	6.13356e-05	0.000389277	-0.848819
12	0.523032	1.37185	0.733575	0.0265954	0.0842181	0.933036	0.339085	0.208327	0.0177306	0.67152	0.000296699	-0.00615742	-0.000301857	-9.4765e-05	0.0010985	-0.000400383	-0.000172625	0.000109076	0.000361441	-0.735791
12.1	0.771251	1.34747	0.855468	-0.0576217	0.0465421	0.656007	0.387842	0.0620551	0.0731365	0.706979	0.000762939	-0.00407351	-0.000275354	-6.95454e-05	0.00109517	-0.000453782	-0.000240104	0.000164016	0.000399733	-0.735791
12.2	1.01947	1.82175	1.3918	0.585087	0.268166	1.31201	0.731359	0.410004	0.562925	1.15244	0.000211928	-0.00254078	-0.000339415	-8.32391e-05	0.00108458	-0.00039286	-0.00023779	0.000169744	0.000299189	-1.19898
12.3	1.15023	2.00126	1.38293	0.547411	0.254868	1.37407	0.547411	0.487572	0.678169	1.16352	0.000169542	-0.00720423	-0.000355595	-4.25208e-05	0.00112686	-0.000453351	-0.000213081	0.000123563	0.000356174	-1.23223
12.4	1.67769	1.8838	1.60012	0.596168	0.359031	1.38736	0.64271	0.489789	0.647142	1.01282	0.000593397	-0.00363415	-0.000373009	-5.43928e-05	0.00105879	-0.000420809	-0.00024242	0.000162029	0.000365474	-1.38958
12.5	1.48488	1.74196	1.49818	0.616114	0.186165	1.33196	0.682602	0.456545	0.569574	0.9419	0.000339084	-0.00371783	-0.000317748	-9.17566e-05	0.00106641	-0.000464883	-0.000209816	0.000151106	0.000319535	-1.34969
12.6	1.42504	1.75969	1.58018	0.607249	0.113029	1.27212	0.673737	0.0820012	0.429951	0.8599	0.00038147	-0.000337852	-0.000294547	-2.15695e-05	0.00107588	-0.000453739	-0.000219531	0.000166568	0.000366792	-1.23666
12.7	1.32531	2.19186	1.6245	0.34795	0.0997318	1.24331	0.859901	0.148488	0.0177306	0.800061	-1.14298e-10	-0.00444617	-0.000312877	-7.21023e-05	0.00111732	-0.000453069	-0.000209299	0.000193714	0.000342458	-1.27212
12.8	1.37628	1.98132	1.53142	0.199462	-0.0930809	0.866549	0.609466	0.186164	-0.0354592	0.797845	0.00038147	-0.00785401	-0.000241828	-4.08212e-05	0.00109354	-0.00042693	-0.00024118	0.000150648	0.000343563	-1.13693
12.9	1.24774	1.6511	1.39845	0.168435	-0.416651	0.651574	0.0930829	0.144056	-0.104162	0.695898	0.000211928	-0.00514572	-0.00036044	-6.27116e-05	0.00103268	-0.000423169	-0.000296049	8.46666e-05	0.000321057	-0.886495
13	1.17017	1.37185	1.21228	-0.221623	-0.40557	0.403356	0.0908667	0.0509739	-0.188379	0.589519	0.00038147	-0.00381333	-0.000204314	-7.74313e-05	0.00104673	-0.00052117	-0.000282002	0.000182242	0.000322534	-0.764602
13.1	1.27212	1.6245	1.45828	-0.0310268	-0.113027	0.726926	0.356815	0.148488	0.239354	0.844386	0.000169542	-0.00384232	-0.000270194	3.78355e-05	0.0011153	-0.000498709	-0.00024335	0.000170462	0.000366163	-0.990659
13.2	1.10369	1.15688	1.27877	-0.0177294	-0.144054	0.731359	0.405572	-0.0620542	-0.0376754	0.682601	0.000423855	-0.00519189	-0.000277476	-1.93313e-05	0.00108483	-0.000464175	-0.000294087	0.000172261	0.000315123	-0.817792
13.3	1.42504	1.12142	1.18347	0.12411	-0.0576211	1.01725	0.390059	-0.124109	-0.0864326	0.755737	0.000593397	-0.00499368	-0.000350689	-3.68488e-05	0.00106584	-0.00045251	-0.000278359	0.000122201	0.000302754	-0.91309
13.4	1.47601	1.28542	1.06158	0.27703	0.0354609	1.16131	0.416653	-0.150704	0.0509741	0.658222	0.000593397	-0.0068741	-0.000314522	-8.32654e-05	0.00108553	-0.000465117	-0.000283484	0.000135855	0.000354734	-0.968496
13.5	1.51369	1.56466	1.14801	0.144056	0.239355	0.94855	0.569574	-0.0576217	0.14184	1.08817	0.00118679	-0.00488393	-0.000310022	-7.28058e-05	0.00105661	-0.000521679	-0.00025639	0.000127863	0.000406875	-1.11255
13.6	1.51369	1.63558	1.44942	0.0775688	0.305842	1.17904	0.671521	0.117461	0.208327	1.42947	4.23854e-05	-0.00695092	-0.000259857	-2.32197e-05	0.00105502	-0.000525712	-0.000314034	0.00010236	0.000378231	-1.23888
13.7	1.78629	1.72202	1.34747	0.29476	0.447681	1.07266	0.786765	0.325787	0.290328	1.41618	-0.000296699	-0.00671605	-0.00033921	-3.92414e-05	0.00103273	-0.000448525	-0.000285324	0.000171482	0.000397111	-1.30315
13.8	1.53364	1.77077	1.22115	0.301409	0.423302	1.15466	0.793414	0.392274	0.237138	0.933036	0.000339084	-0.00477371	-0.000324911	-4.4016e-05	0.00104404	-0.000487302	-0.00024597	0.000155541	0.000357898	-1.20785
13.9	1.71758	1.69321	1.2965	0.478708	0.432167	1.24553	0.999524	0.418869	0.314706	1.0239	0.000296699	-0.0059801	-0.000380618	-6.65344e-05	0.00110092	-0.000452882	-0.000328036	0.000129832	0.000405483	-1.2832
14	1.58683	1.41174	0.94855	0.168434	0.0997317	1.22558	0.558493	0.201678	-0.0642703	0.624979	0.000720554	-0.00694874	-0.000369432	-8.14756e-05	0.00108161	-0.000544646	-0.000344676	0.000175958	0.000355136	-1.08817
14.1	1.68656	1.43612	1.03277	0.230489	0.292544	1.22558	0.611682	0.361247	-0.0421078	0.833305	0.000593397	-0.00568989	-0.000303249	-8.60922e-05	0.00107511	-0.00053555	-0.000345312	0.000188673	0.000257157	-1.19677
14.2	1.82396	1.62893	1.24109	0.268165	0.576223	1.5425	0.578439	0.624979	0.190597	1.07709	0.000551012	-0.00562668	-0.000324817	-0.000104026	0.0011084	-0.000490894	-0.000335415	0.000166985	0.000253806	-1.35191
14.3	1.8018	1.79515	1.11034	0.288111	0.332437	1.4472	0.738008	0.574006	0.221624	1.29428	8.47709e-05	-0.00423724	-0.000366314	-0.000156672	0.00108306	-0.000499748	-0.000307318	0.000126107	0.000316306	-1.2965
14.4	1.73088	1.61785	1.27434	0.272598	0.367896	1.46272	0.687034	0.638277	0.38341	1.00839	0.000169542	-0.00524251	-0.000332876	-7.17535e-05	0.00109881	-0.000548988	-0.000322392	0.000245759	0.000306733	-1.34747
14.5	1.48931	1.6511	1.36742	0.361247	0.175084	1.33196	0.640493	0.698115	0.150705	1.21007	0.000169542	-0.00479166	-0.000379253	-6.96373e-05	0.00106774	-0.000530118	-0.000317431	0.000171961	0.000299211	-1.25882
14.6	1.73753	1.95915	1.69542	0.305841	0.363464	1.50704	0.403356	0.527465	0.117461	1.42504	0.000296699	-0.00481326	-0.000402301	-0.000117706	0.00102213	-0.000548811	-0.000316084	0.00019004	0.000304933	-1.4605
14.7	1.60234	1.73753	1.37407	0.050974	0.157354	1.3652	0.146273	0.31249	-0.181731	1.24996	0.000551012	-0.00544991	-0.000377768	-5.79494e-05	0.00105746	-0.000515043	-0.000325232	0.000218331	0.000274987	-1.27212
14.8	1.42504	1.83948	1.05936	0.281463	0.0775694	1.26326	0.392275	0.656006	-0.372327	0.919738	0.000339084	-0.0053674	-0.000416143	-5.43158e-05	0.00114788	-0.000597984	-0.000369956	9.63787e-05	0.000256883	-1.29428
14.9	1.54472	1.78186	1.03277	0.27703	0.325788	1.31201	0.352383	0.720277	0.0132982	1.15466	0.000339084	-0.00641036	-0.000401187	-8.10133e-05	0.00111598	-0.000610749	-0.000354171	0.000136061	0.000236721	-1.28985
15	1.4605	1.69764	1.12363	0.314706	0.310274	1.05936	0.323571	0.673736	-0.221623	1.00617	0.000551012	-0.00638612	-0.00045392	-0.00011392	0.00110832	-0.000616475	-0.000382961	0.000185851	0.000277819	-1.23223
15.1	1.50039	1.57796	0.917523	0.421085	0.188381	1.13693	0.299193	0.582871	0.022163	1.28542	0.000339084	-0.00700878	-0.00039292	-4.88465e-05	0.00100621	-0.000628867	-0.000337432	0.00013106	0.000254544	-1.21671
15.2	1.20563	1.16574	0.875414	0.228273	-0.18173	1.05493	-0.0997297	0.0554064	-0.177298	0.629411	0.000423855	-0.00577217	-0.000432091	-3.3544e-05	0.00110928	-0.000570646	-0.000316795	0.000146251	0.000269237	-0.890928
15.3	1.43834	1.35634	0.957415	0.434383	-0.106378	1.34526	-0.0354588	0.186164	-0.144055	0.77125	0.000720554	-0.00577696	-0.000430489	-3.87164e-05	0.00110594	-0.000613268	-0.000309431	0.000159622	0.00029032	-1.06379
15.4	1.24996	1.32974	1.19677	0.221624	0.132975	1.52034	0.170651	0.305841	-0.113027	0.952982	0.000254313	-0.00643979	-0.00040333	-7.19379e-05	0.00109191	-0.000633038	-0.000332311	0.000181991	0.00025781	-1.11477
15.5	1.3098	1.50704	1.25661	0.164002	0.161786	1.53585	0.432167	0.463194	-0.0842162	1.06379	0.000508626	-0.00623203	-0.000300967	-3.80173e-05	0.00108774	-0.000621411	-0.000270079	0.000160297	0.000301896	-1.19234
15.6	1.29428	1.54029	1.08374	-0.0177294	-0.0310262	1.51812	0.38341	0.285895	-0.279245	1.0505	8.47709e-05	-0.00838821	-0.000323727	-0.000106179	0.00102943	-0.000558308	-0.000333198	0.000203057	0.00034482	-1.16352
15.7	1.55358	1.72645	1.16574	0.662655	0.146273	1.61564	0.678169	0.5186	0.0820014	1.5425	0.000339084	-0.00430299	-0.000353491	-0.000138151	0.00102428	-0.000601479	-0.000365586	0.000151547	0.000356599	-1.40509
15.8	1.39845	1.90375	1.04606	0.607249	0.135192	1.62672	0.62498	0.738007	0.170651	1.69542	0.000254313	-0.00605109	-0.000353521	-0.000162617	0.00106078	-0.00057824	-0.00033803	0.00017306	0.000356081	-1.33861
15.9	1.54693	1.8971	1.13693	0.403356	0.055407	1.44942	0.664872	0.61833	0.212759	1.48709	0.000551012	-0.00564154	-0.000409662	-0.000216612	0.0010582	-0.000619946	-0.000340566	0.000181382	0.000288818	-1.34969
16	1.42947	1.83948	0.961848	0.381193	0.0199473	1.31645	0.514168	0.534113	-0.0110805	1.27877	0.000254313	-0.00677801	-0.000404082	-0.000171339	0.00102858	-0.000633603	-0.000341173	0.000185136	0.000266194	-1.24331
16.1	1.60012	1.90596	1.31645	0.418869	0.197246	1.76412	0.593952	0.959631	0.0354605	1.60456	0.000593397	-0.00568494	-0.00042601	-0.000132637	0.00102411	-0.000636575	-0.000281758	0.000211115	0.000339806	-1.45164
16.2	1.49153	1.85721	0.959631	0.334652	0.214976	1.62672	0.562925	0.702547	-0.279245	1.50704	0.000720554	-0.00922371	-0.000387062	-9.68035e-05	0.00105821	-0.000570643	-0.000256316	0.000171336	0.000290022	-1.35634
16.3	1.12363	1.49374	1.00617	0.0864338	0.0731369	1.29207	0.250436	0.76017	-0.290326	1.41839	0.000466241	-0.00794532	-0.000346753	-6.06288e-05	0.00109544	-0.00053587	-0.000259582	0.00017249	0.000324354	-1.23888
16.4	1.27434	1.53585	0.98401	-0.0354593	0.139624	1.34526	0.263733	0.857684	-0.172866	1.7198	0.00105964	-0.00756714	-0.00039308	-0.000127257	0.00104728	-0.000660869	-0.000359233	0.000283672	0.000346061	-1.25439
16.5	1.58461	1.85942	1.26326	0.243787	0.429951	1.62672	0.534114	1.16131	-0.159568	2.02786	0.00038147	-0.0106027	-0.000469172	-0.000149725	0.000994962	-0.00062228	-0.000348911	0.000189043	0.000329918	-1.4472
16.6	1.67104	1.83504	1.15466	0.390058	0.334653	1.4605	0.673737	1.32974	0.0177306	1.62672	0.000423855	-0.0118259	-0.0004294	-0.000147834	0.00100348	-0.000589323	-0.000309352	0.000204303	0.000289288	-1.51369
16.7	1.55137	1.69321	0.910874	0.505302	0.294761	1.37628	0.596169	1.30093	0.319139	1.35634	0.000296699	-0.00927876	-0.000371733	-0.00010316	0.00104411	-0.000668154	-0.000322683	0.000176586	0.000271009	-1.44499
16.8	1.62007	1.78407	1.16574	0.722494	0.483141	1.67769	0.60725	1.52034	0.538546	1.8284	0.000211928	-0.00942801	-0.000410346	-0.000205546	0.0009848	-0.000682297	-0.000316638	0.000189402	0.000282933	-1.62672
16.9	1.5425	1.54029	0.937469	0.613898	0.296977	1.31866	0.290328	1.18569	0.0930825	1.40288	0.000169542	-0.00817082	-0.000439317	-0.000177483	0.0010205	-0.000628935	-0.000343165	0.000175797	0.000268228	-1.32753
17	1.57574	1.65996	0.806711	0.398923	0.323572	1.34304	0.301409	1.03942	-0.144055	1.11477	-1.14298e-10	-0.00626279	-0.000437195	-0.000191848	0.0010531	-0.000655415	-0.000300055	0.000183762	0.000352063	-1.26547
17.1	1.72423	1.69542	0.941901	0.339085	0.441032	1.51147	0.226057	0.837738	-0.159568	0.853251	0.000551012	-0.0096856	-0.000501816	-0.000182602	0.00101437	-0.000657061	-0.000331942	0.000159895	0.000361211	-1.24996
17.2	1.93699	1.74861	0.990659	0.414437	0.529682	1.72645	0.36568	1.0505	0.0952989	1.00396	0.000932481	-0.00813103	-0.000424956	-0.000181929	0.00109324	-0.000640236	-0.000316737	0.000146047	0.000279261	-1.45828
17.3	1.93477	1.66661	0.946334	0.376761	0.503087	1.7198	0.560709	0.87763	-0.0952976	1.01947	0.000635783	-0.00602302	-0.000458947	-0.000198834	0.00110243	-0.00061442	-0.000283512	0.00015569	0.000312523	-1.45164
17.4	1.74196	1.48266	1.1059	0.498654	0.339085	1.62007	0.412221	0.61833	0.195029	1.09482	4.23854e-05	-0.0075924	-0.000478139	-0.000142529	0.00107945	-0.000532621	-0.00026508	0.000208598	0.000386389	-1.43834
17.5	1.64002	1.83283	1.38958	0.835522	0.352383	1.92369	0.771251	0.972928	0.155137	1.0926	0.000127156	-0.00852502	-0.000522345	-0.000136967	0.0010285	-0.000597975	-0.000355495	0.000175593	0.000384192	-1.58239
17.6	1.5558	1.90818	1.43612	0.647142	0.206111	1.80845	0.835522	1.05271	0.12411	0.915306	8.47709e-05	-0.00979991	-0.000483802	-0.000137804	0.00103793	-0.000554508	-0.000316972	0.000176187	0.000296922	-1.52699
17.7	1.58683	2.0611	1.46493	0.195029	0.47206	1.7464	0.84882	0.946334	0.14184	0.873197	0.000254313	-0.0103537	-0.000505432	-0.000230279	0.00106737	-0.000551912	-0.000281513	0.000137448	0.000267097	-1.55137
17.8	1.75748	1.98797	1.40509	0.268165	0.653791	1.66218	0.709197	0.731358	0.234922	1.28542	-0.000169542	-0.0074597	-0.000517522	-0.000200167	0.00109255	-0.000557476	-0.000333793	0.000227391	0.00024694	-1.54915
17.9	1.5292	2.00348	1.49374	0.480924	0.698116	1.7331	0.613899	0.613898	0.467627	0.992874	8.47709e-05	-0.0100321	-0.000552674	-0.00014949	0.00107338	-0.000614627	-0.000329125	0.000215067	0.000194872	-1.50704
18	1.81067	2.17635	1.61785	0.687034	0.771251	1.92148	0.791197	1.01947	0.328004	0.89536	0.000296699	-0.0081479	-0.000487557	-0.000249358	0.000999391	-0.000597279	-0.000261807	0.000183319	0.000205954	-1.67991
18.1	1.89488	2.39354	1.72202	0.605033	0.910874	1.79294	0.84882	0.992874	0.458762	0.937468	0.000678168	-0.011572	-0.00048465	-0.000205256	0.00102115	-0.000601295	-0.00038814	0.000161281	0.000189998	-1.7198
18.2	1.56466	2.12537	1.5691	0.401139	0.773468	1.51812	0.870982	0.773467	0.232705	0.952982	0.000211928	-0.00773564	-0.000500193	-0.000198891	0.00101776	-0.000596728	-0.000329604	0.000177351	0.000299491	-1.44942
18.3	1.62893	2.03229	1.50039	0.343517	0.780116	1.53807	0.915307	0.762386	0.113029	0.828872	-1.14298e-10	-0.00896282	-0.000465386	-0.000233106	0.00101537	-0.000545734	-0.000337395	0.000156037	0.000266969	-1.45164
18.4	1.68656	1.82175	1.38072	0.214975	0.647142	1.36742	0.882063	0.616114	0.077569	0.919738	-0.000254313	-0.00766427	-0.000549053	-0.000223422	0.00109077	-0.000568255	-0.000320903	0.000200228	0.000336278	-1.46493
18.5	1.77964	2.06332	1.45385	0.33022	0.733575	1.42504	1.06601	0.795629	0.296976	0.999523	0.000254313	-0.0104902	-0.000489981	-0.000241559	0.00104271	-0.000525264	-0.000360761	0.000172998	0.000339457	-1.64666
18.6	1.43834	1.90818	1.27212	0.130759	0.534114	1.57796	0.851036	1.04163	0.472059	0.948549	0.000339084	-0.00839813	-0.000434497	-0.000174453	0.00103197	-0.000571082	-0.000416871	0.000207416	0.000265136	-1.55137
18.7	1.27877	1.7331	1.26104	-0.0398917	0.414437	1.52034	0.79563	0.96628	0.34795	0.77125	0.000169542	-0.00923144	-0.000485061	-0.000247939	0.00104166	-0.000655868	-0.000363172	0.000184103	0.000314728	-1.44942
18.8	1.49818	1.69764	1.34304	0.10638	0.40114	1.38515	0.826657	1.07709	0.186165	0.910873	0.000635783	-0.0098245	-0.000572632	-0.000189115	0.00102911	-0.000604513	-0.000397924	0.000120067	0.000246575	-1.45828
18.9	1.18125	1.42282	1.04828	-0.0265943	0.221625	1.11255	0.361248	0.924171	-0.157352	0.578438	0.000423855	-0.00875605	-0.000578208	-0.000266833	0.000985865	-0.000598608	-0.000422296	0.000136525	0.000231131	-1.17461
19	0.786764	1.32974	0.946334	0.0908662	0.285896	0.990658	0.514168	0.591736	-0.0332428	0.651574	0.000169542	-0.0115531	-0.000519421	-0.000340025	0.00108358	-0.00061095	-0.00039875	8.9234e-05	0.000215281	-1.13915
19.1	1.28542	1.4738	0.997307	0.387842	0.505303	1.12585	0.93082	0.711412	-0.053189	0.797845	0.000339084	-0.00645678	-0.000571463	-0.00025863	0.00104373	-0.000566012	-0.000424955	0.000154422	0.000275149	-1.33639
19.2	1.49153	1.6378	1.33418	1.00396	0.66044	1.39845	1.03498	1.14136	0.150705	0.902008	0.000508626	-0.00866541	-0.000537366	-0.000220668	0.00100276	-0.000527027	-0.000416052	0.000139251	0.000219882	-1.58461
19.3	1.56245	2.03229	1.5292	1.05271	0.669305	1.58461	1.12807	1.42504	0.195029	0.89536	-0.000254313	-0.00985737	-0.000534348	-0.000264394	0.000922511	-0.000572768	-0.000391822	0.000166055	0.000304863	-1.66218
19.4	1.28985	1.93478	1.28542	0.815576	0.534114	1.3652	1.13915	1.2012	0.252652	0.8599	0.000211928	-0.00591703	-0.00142594	-0.00039642	0.00100319	-0.000618644	-0.000442567	0.00017357	0.000286244	-1.54693
19.5	1.12363	1.68877	1.11255	0.44768	0.341302	1.17682	0.662656	0.981793	0.0908664	0.662655	0.00038147	-0.00808921	-0.00601206	-0.00439278	0.000585023	-0.00166135	-0.00139206	-0.000195863	0.00017497	-1.31423
19.6	1.30093	1.71537	1.16131	0.476491	0.250436	1.1879	0.547411	0.771251	0.144056	1.03941	0.000762939	-0.00739128	-0.00659765	-0.00550462	0.000288205	-0.00314797	-0.00432244	-0.00347218	-0.00320991	-1.34747
19.7	1.21893	1.5425	0.698115	0.228273	0.0664881	0.999523	0.328004	0.968496	-0.053189	0.611681	0.000551012	-0.00597951	-0.00655087	-0.00543684	0.000290239	-0.003183	-0.0046161	-0.00402391	-0.00446891	-1.25882
19.8	1.03055	1.30536	0.771251	0.130758	-0.019945	0.715845	0.226057	0.562925	-0.197244	0.22384	0.000762939	-0.00985899	-0.00650995	-0.00544694	0.000285531	-0.0030807	-0.00459094	-0.00406463	-0.00447314	-1.03498
19.9	0.979577	1.33639	0.888712	0.144056	0.0177311	0.820008	0.281463	0.467626	-0.00664794	0.414436	0.000805325	-0.0114654	-0.00632584	-0.00541915	0.000327291	-0.00306941	-0.00458008	-0.00396857	-0.00448028	-1.15466
20	0.941901	1.28542	1.04163	0.119677	0.0509746	0.89536	0.644926	0.600601	0.170651	0.921954	0.000593397	-0.0111193	-0.00618242	-0.00520263	0.000546724	-0.00297727	-0.00446349	-0.00396539	-0.00444851	-1.28985
20.1	1.19012	1.33418	1.06601	0.254868	0.144057	0.997307	0.961848	0.718061	0.376761	0.984009	0.000678168	-0.00835	-0.00619119	-0.00504388	0.000545989	-0.00281819	-0.00427368	-0.0034609	-0.00407201	-1.41396
20.2	0.944117	1.2965	0.986226	0.334652	0.24822	0.7779	0.782332	0.254868	0.199462	0.651573	0.000211928	-0.0106672	-0.00299962	-0.00296459	0.000693268	-0.00253905	-0.00391755	-0.00351562	-0.00389863	-1.26326
20.3	1.05271	1.37185	0.921955	0.562925	0.175084	0.802278	0.769035	0.392274	0.00886559	0.609465	4.23854e-05	-0.0100794	-0.000628008	-0.000300969	0.000887003	-0.000789092	-0.00102582	-0.000724813	-0.000974609	-1.25439
20.4	0.729142	1.48266	1.0239	0.474275	0.274814	0.990658	0.944118	0.361247	-0.0709189	0.414436	-0.000127157	-0.0092081	-0.000708181	-0.0002247	0.000950527	-0.00057451	-0.000408202	6.11569e-05	0.000255153	-1.24774
20.5	1.01504	1.78186	1.37185	0.638277	0.423302	1.16796	1.15023	0.691466	0.192813	0.627195	-0.000296699	-0.00982261	-0.000557519	-0.000262072	0.000988305	-0.000631946	-0.000415573	2.77127e-05	0.000226469	-1.44942
20.6	1.02833	1.5558	1.15244	0.454329	0.407789	0.886495	1.18347	0.494221	0.374545	0.866548	4.23854e-05	-0.0110912	-0.000498313	-0.000288375	0.000984222	-0.000595317	-0.000456374	0.00010314	0.000233193	-1.43391
20.7	0.76017	1.75526	1.11255	0.248219	0.345734	0.93082	0.862117	0.226057	0.394491	0.75352	-1.14298e-10	-0.0106123	-0.000623383	-0.000259086	0.00100114	-0.000694505	-0.000413184	0.00013643	0.000251054	-1.41618
20.8	0.520816	1.85721	1.11477	0.0997311	0.139624	0.851035	0.995091	0.325787	0.332436	0.523032	0.00038147	-0.010792	-0.000600514	-0.00028491	0.00099383	-0.000632569	-0.000404953	6.89804e-05	0.000210349	-1.35855
20.9	0.72471	1.74861	1.04828	0.179516	0.161786	1.1192	0.862117	0.281463	0.250435	0.551843	0.000508626	-0.0112856	-0.000581492	-0.00029137	0.000970493	-0.000613827	-0.000398362	3.22255e-05	0.000213772	-1.36742
21	0.879846	1.83504	0.886496	0.234922	0.157354	1.02612	1.07266	0.343517	0.201678	0.729142	0.000805325	-0.0103132	-0.000616177	-0.00027087	0.00094944	-0.000601542	-0.000414952	0.000147294	0.000237947	-1.41396
21.1	0.68925	1.69321	0.800062	0.0265954	0.0376772	0.698115	1.18126	0.403356	0.166219	0.647141	0.000593397	-0.00817521	-0.000591541	-0.000262634	0.00101993	-0.00062752	-0.000399013	0.000158422	0.000227765	-1.3918
21.2	0.582871	1.72423	0.766819	-0.106379	-0.0554048	0.788981	0.835522	0.0664876	0.0975151	0.800061	0.000211928	-0.00708321	-0.00055197	-0.000246851	0.000993079	-0.000664888	-0.000423486	0.000106742	0.000289354	-1.31866
21.3	0.711412	1.96359	0.959631	0.157353	-0.108594	1.12585	1.0372	0.401139	0.332436	0.890927	-8.47712e-05	-0.00889373	-0.000556409	-0.000222308	0.000958888	-0.000624624	-0.000437359	0.000124043	0.000295109	-1.44499
21.4	0.995091	1.79515	1.35855	0.263733	-0.019945	1.30093	0.833306	0.598384	0.396707	1.06379	-0.000254313	-0.00954006	-0.000554766	-0.000240789	0.00103642	-0.000630043	-0.000391752	0.000177939	0.000318612	-1.57353
21.5	0.977361	1.46937	1.1458	0.14184	0.0443258	1.10369	0.514168	0.531897	0.214976	0.964063	0.000296699	-0.0100794	-0.000539797	-0.000255846	0.00106565	-0.000616052	-0.000409174	0.000121024	0.00030156	-1.43391
21.6	0.984009	1.61785	1.22558	0.252651	0.0952992	1.3519	0.698115	0.817792	0.325787	0.921954	-1.14298e-10	-0.00752247	-0.000572592	-0.000325593	0.00102271	-0.000654435	-0.000384847	0.00014964	0.000300497	-1.47823
21.7	1.07044	1.77521	1.39623	0.34795	0.421086	1.26547	0.997307	0.968496	0.731359	0.921954	0.000211928	-0.00987904	-0.000548094	-0.000313893	0.00100589	-0.000622825	-0.000388919	0.000105213	0.00024838	-1.64223
21.8	0.946333	1.56245	1.36077	0.0753525	0.483141	1.26104	0.98401	0.567357	0.352382	0.751304	-0.000127157	-0.00899574	-0.000534602	-0.000283802	0.000992101	-0.000553495	-0.000373191	0.000122376	0.000308751	-1.46715
21.9	0.964063	1.86829	1.13471	0.243787	0.429951	1.40509	1.09704	0.5186	0.516384	0.882062	0.000127156	-0.00967773	-0.000519464	-0.000221529	0.000972403	-0.000621588	-0.00039327	0.000184535	0.000267634	-1.52699
22	1.09261	1.8705	1.36077	0.44768	0.34795	1.36077	1.00617	0.733575	0.609466	1.12363	0.000423855	-0.00993662	-0.000550921	-0.00022132	0.000975749	-0.000669882	-0.000359162	0.000246796	0.000200553	-1.57131
22.1	1.16131	1.60899	1.4472	0.195029	0.108597	1.16574	0.941902	0.753521	0.538546	1.05271	0.000423855	-0.00719808	-0.000498702	-0.000250452	0.00100005	-0.000569499	-0.000390626	0.000161543	0.000273576	-1.48931
22.2	1.07931	1.52477	1.71537	0.452113	-0.259299	1.26547	0.950766	0.899792	0.474275	1.1325	0.000254313	-0.00971137	-0.000508253	-0.000166126	0.00102605	-0.000597245	-0.000333798	0.000170237	0.000336612	-1.51591
22.3	1.11255	1.64666	1.34082	0.15957	-0.164	1.03277	0.882063	0.556276	0.489789	1.05936	0.000466241	-0.00994653	-0.00053354	-0.000201974	0.000999253	-0.000620732	-0.000381508	0.000102951	0.00030472	-1.4472
22.4	1.34969	1.46493	1.01504	-0.0332431	-0.376759	0.835522	0.757954	0.296976	0.212759	0.930819	8.47709e-05	-0.00610507	-0.000510298	-0.000242333	0.00102789	-0.000607973	-0.000356875	0.000134824	0.000249004	-1.34304
22.5	1.02169	1.40066	1.07044	0.113029	-0.214974	0.842171	0.793414	0.664871	0.1773	1.05271	0.000127156	-0.00855351	-0.000482202	-0.000234762	0.000992679	-0.000644563	-0.000303736	0.00015476	0.000237393	-1.3652
22.6	1.15244	1.88159	1.24109	0.374545	-0.0819997	1.01725	0.975145	0.753521	0.531898	1.05493	-0.000423855	-0.013181	-0.000600542	-0.000221284	0.00100483	-0.000634736	-0.000274448	0.000166319	0.00029463	-1.60012
22.7	1.22115	2.08326	1.26547	0.620547	0.0842181	1.09482	1.13471	0.684818	0.815576	1.4738	-0.000127157	-0.0105674	-0.000522864	-0.00027819	0.00100167	-0.000566943	-0.000283044	0.000129947	0.000241416	-1.66661
22.8	0.999523	1.8838	1.1458	0.390058	-0.057621	0.857684	0.935253	0.826657	0.735791	1.21671	8.47709e-05	-0.00842116	-0.000500066	-0.000238765	0.000999442	-0.000618744	-0.000287325	0.000197503	0.000248377	-1.49374
22.9	1.08374	1.72645	1.24331	0.378977	-0.124108	0.848819	0.882063	1.04606	0.283679	0.815575	4.23854e-05	-0.0107181	-0.000487885	-0.000235573	0.00105925	-0.000567135	-0.000340466	0.000182551	0.000336007	-1.47158
23	0.72471	1.67326	1.19012	0.525249	-0.263731	0.68925	0.837738	0.937469	0.0199468	0.718061	0.000169542	-0.0112663	-0.000507994	-0.000255195	0.00102128	-0.000632054	-0.000359568	6.14394e-05	0.000307133	-1.42947
23.1	0.560708	1.65996	0.992875	0.31249	-0.383408	0.527465	0.476492	0.8599	-0.181731	0.968495	8.47709e-05	-0.0103158	-0.000521258	-0.00025673	0.000986421	-0.000596084	-0.000284449	0.000174802	0.000283347	-1.37407
23.2	0.684817	1.64002	1.23223	0.574006	-0.336867	0.886495	0.57179	0.771251	0.0243793	1.1879	-0.000254313	-0.010923	-0.000489254	-0.000221009	0.000978759	-0.000565171	-0.000340424	0.000174695	0.000307724	-1.36742
23.3	0.995091	1.88159	1.41396	0.580655	-0.00221515	1.19677	0.855468	0.972928	0.0620553	1.23444	-0.000296699	-0.0118502	-0.000536935	-0.000192435	0.000986137	-0.00065208	-0.000345317	0.000194479	0.00029095	-1.49153
23.4	0.505302	1.56466	1.16353	0.0775688	-0.248217	0.959631	0.540763	0.709196	-0.0687026	0.822224	-0.000127157	-0.00787892	-0.000530018	-0.000263155	0.00094539	-0.000623394	-0.000311189	0.000109978	0.000300943	-1.25217
23.5	0.432166	1.46937	1.17461	0.177299	-0.40557	1.1325	0.549628	0.700331	-0.0864326	0.620546	-0.000127157	-0.00912119	-0.000471566	-0.00023881	0.00092725	-0.000580039	-0.000291646	6.75756e-05	0.000321471	-1.26104
23.6	0.63606	1.58018	1.02833	0.257084	-0.221623	1.17461	0.764603	1.00174	0.132975	0.8599	-4.23856e-05	-0.00978982	-0.000441032	-0.000262157	0.000979019	-0.000563412	-0.000347457	8.54755e-05	0.000318867	-1.39845
23.7	0.775683	1.52034	1.40288	0.567357	0.037677	1.28099	0.735791	0.908657	0.343517	1.10147	0.000169542	-0.0119916	-0.000508056	-0.000224037	0.00100345	-0.000570714	-0.000327147	0.000181557	0.000339185	-1.45385
23.8	0.864333	1.58239	1.30758	0.460978	0.0797857	1.34082	0.658223	1.02833	0.2593	1.14801	-1.14298e-10	-0.00986581	-0.000492095	-0.000273807	0.000965329	-0.000621221	-0.000342198	0.000146718	0.000384383	-1.42726
23.9	0.846603	1.52256	1.24774	0.363463	0.128543	1.2965	0.70698	0.972928	0.576222	1.36963	-8.47712e-05	-0.0109531	-0.000517354	-0.000224101	0.00107832	-0.00058166	-0.000304077	9.52686e-05	0.000347216	-1.4738
24	0.884279	1.4871	1.17017	0.498654	0.385626	1.21893	0.711413	1.13028	0.786765	1.54915	0.000254313	-0.0114275	-0.000430606	-0.000269041	0.000985497	-0.000494453	-0.000269032	0.000108391	0.000364786	-1.6112
24.1	0.567357	1.6245	1.22558	0.718061	0.243787	1.00839	0.503087	1.33861	0.624979	1.45163	0.000169542	-0.00865393	-0.000463104	-0.000240259	0.00100915	-0.000568707	-0.000310831	0.000112761	0.000196262	-1.51369
24.2	0.480924	1.08596	0.886496	0.097515	-0.261515	0.556276	0.223841	0.620547	-0.0930812	0.935252	-0.000890096	-0.0104633	-0.000482306	-0.000229585	0.00106026	-0.000542923	-0.000345747	0.000122172	0.000315415	-1.16131
24.3	0.516383	1.28985	0.753521	-0.00664818	-0.323569	0.738007	0.445464	0.394491	0.0288118	0.946333	-0.000169542	-0.0102112	-0.000427571	-0.000305254	0.00097245	-0.000518105	-0.000342536	0.000123365	0.000320939	-1.22558
24.4	0.41222	1.1192	0.653791	0.0554063	-0.505301	0.833306	0.265949	0.272597	-0.00443184	0.802278	-8.47712e-05	-0.0120637	-0.000492032	-0.000247395	0.000959835	-0.000491356	-0.000343874	5.41266e-05	0.000313274	-1.08817
24.5	0.505302	0.910874	0.68925	0.161786	-0.45876	0.915306	0.223841	0.600601	0.0265956	0.926387	0.000169542	-0.0114132	-0.000507535	-0.000237228	0.000957042	-0.000488046	-0.000381888	0.000114143	0.000380023	-1.06158
24.6	0.425518	1.14358	0.718062	0.101947	-0.421084	0.919739	0.270382	0.749088	0.0443255	0.904224	4.23854e-05	-0.0107939	-0.000542286	-0.00021635	0.000951512	-0.000501773	-0.000359814	0.000113264	0.000403423	-1.17904
24.7	0.558492	1.29207	0.704764	0.44768	-0.465409	1.02169	0.361248	0.722494	-0.159568	0.955198	0.000127156	-0.00804732	-0.000420895	-0.000173068	0.000913041	-0.000467769	-0.000381586	0.000102438	0.000297835	-1.23888
24.8	0.839954	1.51591	0.773467	0.410004	-0.323569	1.07709	0.361248	0.828873	0.0509741	1.04828	-1.14298e-10	-0.00925167	-0.000500728	-0.000184794	0.000950268	-0.000528905	-0.000375462	0.000172154	0.000428902	-1.31645
24.9	0.820008	1.67104	0.826657	0.516384	-0.0554048	1.24331	0.656007	0.831089	0.429951	1.34747	0.000296699	-0.00967252	-0.000526197	-0.000235556	0.00104066	-0.000447866	-0.000373382	0.000170329	0.00042093	-1.38072
25	0.673736	1.3652	0.919739	0.268165	-0.119676	1.13028	0.547411	0.598384	0.356815	1.07709	0.000296699	-0.00673304	-0.000547657	-0.000221373	0.000974581	-0.00053128	-0.000330443	0.000173113	0.000405481	-1.24996
25.1	0.651574	1.12142	0.740224	0.250435	-0.347948	0.780116	0.310274	0.396707	0.325787	0.908657	0.000508626	-0.00555744	-0.000503076	-0.000256144	0.000995108	-0.00047594	-0.00038167	0.000101192	0.000386887	-1.12142
25.2	0.624979	1.29428	0.857684	0.498654	-0.0952971	0.977361	0.547411	0.793413	0.454329	0.890927	-0.000211928	-0.00853309	-0.000504703	-0.00023457	0.0010102	-0.000483016	-0.000438942	7.58804e-05	0.000408927	-1.27877
25.3	1.02169	1.71758	0.970712	0.591736	0.166219	1.20563	0.780116	0.651574	0.478708	0.928603	-0.00038147	-0.00903474	-0.000508809	-0.000187538	0.000970937	-0.000525391	-0.000412712	7.7316e-05	0.000392342	-1.41839
25.4	1.03942	1.78629	1.02612	0.622763	-0.0221612	1.38958	0.596169	0.797846	0.239354	0.913089	-0.000339084	-0.00840591	-0.000582799	-0.000159573	0.000967271	-0.00049485	-0.000408774	0.000112474	0.000405535	-1.4605
25.5	0.968496	1.71537	0.7779	0.55406	-0.0864321	1.23444	0.605034	0.67152	0.254868	1.34969	-0.000423855	-0.0125022	-0.000570852	-0.000188052	0.000951699	-0.000560754	-0.000381478	7.91673e-05	0.000421851	-1.34747
25.6	0.574006	1.57575	0.609466	0.248219	-0.0465398	1.12585	0.339085	0.704764	0.0731366	1.23001	4.23854e-05	-0.00683124	-0.000504659	-0.00021067	0.000936946	-0.000523597	-0.000381764	0.000149964	0.000443264	-1.20785
25.7	0.80671	1.32088	0.866549	0.0554063	0.026596	0.893144	0.0731367	0.715845	0.0376767	0.844386	-0.00038147	-0.00904167	-0.000511082	-0.000266461	0.000961703	-0.000541588	-0.000384516	6.85653e-05	0.000473132	-1.16796
25.8	0.833305	1.36077	0.83109	0.0288116	-0.0265938	1.09704	0.292544	0.811143	0.157353	1.04606	8.47709e-05	-0.00931814	-0.000469728	-0.000243542	0.000999006	-0.000481817	-0.000438289	7.45458e-05	0.000438091	-1.24553
25.9	0.574006	1.40509	0.884279	0.22384	0.217192	1.19898	0.449897	0.864333	0.179516	0.975144	-4.23856e-05	-0.0105436	-0.000461868	-0.000200687	0.000994871	-0.000497072	-0.000451457	0.000103067	0.000454734	-1.31866
26	0.866549	1.65996	1.18569	0.576222	0.303626	1.32974	0.873198	1.07266	0.50087	0.930819	-0.000423855	-0.00994536	-0.000403542	-0.000215547	0.00100301	-0.000487983	-0.000357872	8.69011e-05	0.000485558	-1.55802
26.1	0.873198	1.72867	1.06158	0.285895	0.148489	1.39845	0.749089	0.924171	0.221624	0.875413	-0.00038147	-0.00875855	-0.000462141	-0.000243004	0.00103849	-0.000506748	-0.000425958	9.84994e-05	0.000451945	-1.42947
26.2	0.8599	1.74196	1.0372	0.343517	0.144056	1.44055	0.842171	1.12806	0.0177305	0.95963	-0.000169542	-0.00881956	-0.000545288	-0.000160844	0.000994176	-0.000540377	-0.000385829	0.000104542	0.00038269	-1.46937
26.3	0.762386	1.49153	0.811143	0.268165	0.093083	1.25661	0.904225	1.14801	0.14184	0.687033	-4.23856e-05	-0.00969883	-0.000518586	-0.000147846	0.0010077	-0.000484055	-0.000397566	0.00010461	0.000388754	-1.37185
26.4	0.802278	1.28985	0.817792	0.325787	0.12411	1.11477	0.755738	0.890928	0.104164	0.478707	-0.00038147	-0.0112206	-0.000498056	-0.000206843	0.00107312	-0.000506241	-0.000419109	-1.17415e-05	0.000410169	-1.27877
26.5	0.804494	1.58683	1.08817	0.492005	0.272598	0.986226	0.782332	0.94855	0.270382	0.935252	-0.000296699	-0.0110751	-0.00048013	-0.000175076	0.00100481	-0.000525481	-0.000392147	3.88127e-05	0.000325836	-1.33639
26.6	0.560708	1.40953	0.906442	0.336869	0.135192	1.15023	0.656007	0.764602	0.128542	1.21228	-0.000466241	-0.00697429	-0.000496654	-0.000221304	0.000932551	-0.000508722	-0.000418788	2.94942e-05	0.000466916	-1.25439
26.7	0.729142	1.27212	1.00396	0.250435	0.296977	1.4472	0.689251	0.797846	0.128542	1.59791	-0.000847711	-0.0101152	-0.000495645	-0.000161983	0.00099063	-0.000508028	-0.000414872	8.85623e-05	0.000432796	-1.36077
26.8	1.03277	1.2832	0.899793	0.0177304	0.438816	1.07488	0.735791	0.764602	0.474275	1.34969	-0.000296699	-0.0100397	-0.000514959	-0.000158403	0.00102084	-0.000551858	-0.000383475	3.55398e-05	0.000403351	-1.34082
26.9	0.82444	1.28542	0.673737	0.0332441	0.45433	1.12363	0.859901	0.70698	0.230489	1.21893	-0.000551012	-0.00934132	-0.00048663	-0.000157401	0.000962776	-0.000540306	-0.000375642	0.000112324	0.000420997	-1.30093
27	0.988442	1.63115	0.762386	0.230489	0.687035	1.34082	1.08374	0.957415	0.496438	1.41396	-0.000127157	-0.00935689	-0.000476452	-0.000193616	0.000932337	-0.000563934	-0.000380626	0.000117843	0.000380858	-1.51812
27.1	0.926387	1.58239	0.804495	0.190597	0.523033	1.33196	1.01947	0.890928	0.354599	1.19455	-0.000339084	-0.00905155	-0.000564143	-0.000132172	0.000999491	-0.00061852	-0.000355595	6.80947e-05	0.000392605	-1.41618
27.2	0.684817	1.56688	0.613898	0.42995	0.613899	1.29428	0.939685	0.658223	0.0797852	0.890927	-0.000211928	-0.0113034	-0.000500164	-8.86249e-05	0.000987964	-0.000614317	-0.000394357	7.6504e-05	0.000391377	-1.3785
27.3	0.764602	1.61785	0.647142	0.385626	0.593953	1.41618	0.98401	0.775683	0.206111	0.890927	-4.23856e-05	-0.0108876	-0.000511717	-0.000111134	0.000987508	-0.000617845	-0.000401963	1.53522e-05	0.000413166	-1.42504
27.4	0.591736	1.23666	0.693683	0.274814	0.706981	1.43612	1.10369	0.74244	0.152921	0.990658	-0.000423855	-0.0120432	-0.000495873	-9.38978e-05	0.000968037	-0.000600305	-0.000380868	4.58414e-05	0.000454163	-1.39401
27.5	0.39449	1.23888	0.715845	0.272598	0.492006	1.44277	1.06379	0.613898	-0.0598377	1.04385	-0.000847711	-0.00737113	-0.000509991	-0.000117383	0.000924091	-0.000568041	-0.000406527	0.000111216	0.000466314	-1.30758
27.6	0.729142	1.4472	1.00174	0.392274	0.649358	1.52256	0.964064	0.602817	0.434383	1.26325	-0.000339084	-0.00698008	-0.00055279	-0.000105155	0.000979986	-0.00057576	-0.000450108	2.76697e-05	0.000471378	-1.37185
27.7	0.647141	1.37185	0.999524	0.252651	0.700332	1.53807	1.00617	0.265949	0.303625	1.3652	-0.000635783	-0.00868122	-0.000509165	-0.000110566	0.000923042	-0.000567045	-0.000420137	6.86203e-05	0.00040623	-1.34082
27.8	0.565141	1.38737	0.999524	0.624979	0.870982	1.48266	1.08596	0.177299	0.425518	1.25661	-0.000720554	-0.00840785	-0.000504838	-0.00020343	0.0010049	-0.000605936	-0.0003992	6.4338e-05	0.000431442	-1.44277
27.9	0.740223	1.43169	0.990659	0.711412	0.992875	1.5292	0.906442	0.642709	0.414437	1.14579	-0.000805325	-0.0101239	-0.000501187	-0.000219905	0.000970512	-0.000577368	-0.000400378	9.94503e-05	0.000394854	-1.51591
28	0.87763	1.46937	1.10812	0.72471	0.86655	1.60899	0.950767	0.753521	0.684818	1.25882	-0.000211928	-0.00831344	-0.000515321	-0.000193866	0.000960286	-0.000658919	-0.000382679	0.000123293	0.000463018	-1.60012
28.1	0.80671	1.2965	1.03942	0.436599	0.702548	1.41396	0.888712	0.580654	0.598384	1.07266	-0.000211928	-0.00683973	-0.000455478	-0.000199904	0.000954446	-0.00060456	-0.000417421	9.72399e-05	0.000389899	-1.48488
28.2	0.811143	1.37628	0.937469	0.684818	0.689251	1.40066	1.09261	0.542978	0.562925	1.12363	-0.000127157	-0.0082091	-0.000535308	-0.000108214	0.000992032	-0.000635457	-0.000440628	9.72459e-05	0.00036764	-1.51812
28.3	1.13915	1.5691	0.979577	0.811143	0.744657	1.3918	1.16131	1.04828	0.700331	1.41839	-0.000508626	-0.00980478	-0.000528988	-0.000118613	0.000972184	-0.000613007	-0.000462265	8.25575e-05	0.000352581	-1.60234
28.4	0.970712	1.34969	1.03942	0.664872	0.764603	1.26769	1.07931	1.12585	0.622763	0.906441	-0.000508626	-0.00908582	-0.000496292	-6.16362e-05	0.000952765	-0.000551393	-0.000403293	7.75171e-05	0.000370265	-1.4871
28.5	0.598384	0.964064	0.613898	0.345733	0.33022	1.02169	0.598385	0.644925	0.367896	0.704763	-0.000508626	-0.012438	-0.000449218	-0.000115575	0.000966913	-0.000622701	-0.000429436	9.62128e-05	0.000344755	-1.25661
28.6	0.496437	1.0505	0.50087	0.58952	0.651575	1.02169	0.837738	0.441032	0.425518	1.25439	-0.000593397	-0.0126953	-0.000469664	-0.000148251	0.000911155	-0.00062918	-0.000376938	0.000104645	0.000384429	-1.3785
28.7	0.523032	1.29207	0.811144	0.740224	0.808928	1.4605	1.01947	0.804494	0.81336	1.47158	-0.000974867	-0.0113195	-0.000526307	-0.000141156	0.000980766	-0.000606507	-0.000334021	0.000120204	0.000413679	-1.56688
28.8	0.494221	1.23223	0.593952	0.516384	0.764603	1.37628	0.859901	0.744656	0.811143	0.928603	-0.000466241	-0.0137736	-0.000489113	-0.000133482	0.000975669	-0.00060776	-0.000406033	0.000135637	0.000331568	-1.46715
28.9	0.472059	0.990659	0.328004	0.296976	0.58952	1.09925	0.58952	0.341301	0.474275	0.760169	-0.000720554	-0.0115086	-0.000540769	-0.0001797	0.000994138	-0.000664905	-0.000364583	8.2112e-05	0.000385093	-1.35191
29	0.372328	1.19677	0.538546	0.414437	0.41887	1.31645	0.618331	0.460978	0.591736	0.793413	-0.000720554	-0.0130578	-0.000480789	-0.00016545	0.000984035	-0.000656999	-0.000338543	6.01449e-05	0.000391239	-1.41839
29.1	0.359031	1.53142	0.780116	0.523032	0.562925	1.5425	0.658223	0.711412	0.558492	0.766818	-0.00076294	-0.0138679	-0.000529781	-0.000192781	0.000963164	-0.000628145	-0.000340969	6.42177e-05	0.000430275	-1.50039
29.2	0.578438	1.41618	0.897577	0.398923	0.62498	1.58018	0.740224	0.888711	0.24157	1.00839	-0.000890096	-0.0122288	-0.000497676	-0.000203948	0.000961612	-0.000686733	-0.000358687	4.04035e-05	0.000498548	-1.49374
29.3	0.627195	1.17017	0.817792	0.290327	0.649358	1.57796	0.698115	0.755737	0.201678	0.678168	-0.00076294	-0.0131099	-0.000503236	-0.000148764	0.000932477	-0.000671104	-0.000389762	8.75857e-05	0.00042122	-1.45385
29.4	0.438815	0.997307	0.534114	0.0554065	0.359031	1.2278	0.691467	0.374544	0.226057	0.478707	-0.000974867	-0.0129505	-0.000501257	-0.000179282	0.000929139	-0.000671894	-0.000414311	9.5184e-05	0.000442987	-1.27655
29.5	0.487572	1.04385	0.866549	0.0642715	0.0487584	1.02169	0.684818	0.425518	0.246003	0.239353	-0.000551012	-0.0115764	-0.000505917	-0.000193255	0.000940985	-0.000603946	-0.000364165	0.000187805	0.00049533	-1.2699
29.6	0.567357	1.2832	0.702548	0.0110817	0.226057	1.01282	0.478708	0.505302	0.208327	0.574005	-0.000339084	-0.00976856	-0.000529892	-0.000253878	0.000977413	-0.000643888	-0.000392356	0.000108786	0.00041978	-1.30093
29.7	0.680385	1.13693	0.941901	0.239354	0.299193	1.32531	0.505303	0.771251	0.476492	0.667087	-0.000678168	-0.0063522	-0.000501246	-0.000275496	0.000971043	-0.000646003	-0.000348779	0.000162112	0.00041023	-1.44277
29.8	0.587303	1.25439	0.944118	0.359031	0.217192	1.40953	0.36568	1.00396	0.33022	1.06379	-0.000593397	-0.00926036	-0.000441939	-0.000188375	0.000972379	-0.000573128	-0.000342307	0.000126527	0.000433952	-1.50926
29.9	0.551843	1.55137	0.766819	0.390058	0.350166	1.2278	0.361247	1.08817	0.292544	1.0505	-0.000551012	-0.0123022	-0.000474709	-0.000165882	0.000921219	-0.000637275	-0.000261362	0.000102033	0.000469689	-1.58018
30	0.629412	1.62893	1.15909	0.480924	0.487573	1.29872	0.835522	1.16352	0.664872	1.3098	-0.000211928	-0.0105913	-0.00053329	-0.000166563	0.000979398	-0.000624677	-0.000282169	8.25205e-05	0.00048211	-1.75083
30.1	0.642709	1.80623	1.2965	0.691466	0.611682	1.68434	0.802279	1.23666	1.0505	1.31866	-0.000508626	-0.0120195	-0.000538146	-0.000232996	0.000935791	-0.000588487	-0.000316739	0.00012421	0.000513918	-1.83283
30.2	0.862116	2.07218	1.54915	0.837738	0.904226	1.79958	1.04606	1.3098	1.07488	1.34747	-0.000890096	-0.0125989	-0.000507255	-0.000280818	0.00096001	-0.000581801	-0.00033732	9.70211e-05	0.000457058	-1.9791
30.3	0.835522	1.69321	1.26769	0.387842	0.565141	1.63337	1.15909	1.02833	0.611682	1.26104	-8.47712e-05	-0.0151293	-0.000568752	-0.000253354	0.000984062	-0.000564802	-0.000276576	0.000107886	0.000389971	-1.71315
30.4	0.72471	1.53585	1.23888	0.598384	0.591736	1.53585	1.35634	1.2278	0.67152	1.45385	-0.000296699	-0.0141263	-0.000532096	-0.000199517	0.000921781	-0.000549392	-0.00030668	9.92798e-05	0.000486309	-1.86164
30.5	0.833305	1.46272	1.09925	0.405572	0.523033	1.33418	1.06158	0.902009	0.283679	1.55137	-0.000720554	-0.0119425	-0.000522692	-0.000226418	0.00100992	-0.000573803	-0.000378592	0.000193499	0.000450323	-1.66439
30.6	0.835522	1.50926	1.15688	0.613898	0.529682	1.40731	1.14136	1.07044	0.478708	1.65553	-0.000635783	-0.0139949	-0.000519213	-0.000220229	0.000978324	-0.000571505	-0.000352752	0.000128162	0.000505789	-1.67548
30.7	0.529681	1.42061	1.19455	0.285895	0.605034	1.10369	0.928604	0.890927	0.427734	1.20785	-0.00101725	-0.0161761	-0.000577422	-0.000266943	0.00101165	-0.000652373	-0.000276797	0.000137196	0.000528729	-1.50039
30.8	0.55406	1.34082	0.979577	0.288111	0.505303	0.98401	0.700332	0.873198	0.161786	0.904224	-0.000847711	-0.0112326	-0.000579847	-0.000297266	0.000946058	-0.000590446	-0.000308948	0.00010849	0.000464579	-1.32088
30.9	0.354598	1.44942	0.766819	0.237138	0.474276	1.21228	0.651574	0.578438	-0.090865	0.946333	-0.00105964	-0.012154	-0.000532598	-0.000271129	0.000976216	-0.000551014	-0.000259539	5.60462e-05	0.000441689	-1.28985
31	0.263732	1.3785	0.620547	0.210543	0.290328	1.42726	0.693683	0.476491	-0.155136	1.02168	-0.000847711	-0.0127724	-0.000562317	-0.000272463	0.00100349	-0.000624198	-0.000304787	7.36871e-05	0.000458345	-1.2012
31.1	0.126326	0.957415	0.811143	0.210543	-0.104162	1.03055	0.480924	0.421085	-0.254866	0.820007	-0.000551012	-0.0123459	-0.000584495	-0.000299641	0.000939527	-0.000586377	-0.000314132	6.53556e-05	0.000464751	-1.11255
31.2	0.203894	0.904225	0.848819	0.372328	0.110813	1.26769	0.667088	0.585087	-0.13519	0.722493	-0.00105964	-0.0126945	-0.000501289	-0.00025204	0.000994277	-0.000608447	-0.000318908	5.18277e-05	0.000501458	-1.28763
31.3	0.121893	1.03498	0.53633	0.272598	0.0886506	1.2145	0.574006	0.633844	-0.221623	0.56514	-0.00139872	-0.0157584	-0.000535838	-0.00022335	0.000983907	-0.00053155	-0.000349447	0.000132926	0.000404937	-1.2832
31.4	0.172867	0.977361	0.58952	0.24157	0.410005	1.38515	0.633845	0.738007	-0.0554053	0.678168	-0.000551012	-0.0149731	-0.00058414	-0.000254822	0.00102287	-0.000589384	-0.000344855	8.8553e-05	0.000486793	-1.3652
31.5	0.0421089	0.76017	0.458762	0.336869	0.299193	1.40953	0.585087	0.250435	0.0531904	0.649357	-0.000720554	-0.0126557	-0.000522533	-0.000299416	0.000992244	-0.000536161	-0.000400002	0.000135645	0.000523503	-1.30093
31.6	0.316922	0.875414	0.842171	0.505302	0.343518	1.45164	0.675953	0.436599	0.164002	1.00617	-0.000890096	-0.0122143	-0.000592586	-0.000252422	0.00096801	-0.00054345	-0.000341944	7.22255e-05	0.000475504	-1.38736
31.7	0.0243789	0.698115	0.600601	0.119677	0.126327	1.49818	0.472059	0.248219	0.115245	0.738007	-0.00101725	-0.0150834	-0.000546603	-0.000226965	0.000991059	-0.000505052	-0.000302527	0.00011943	0.000533467	-1.24553
31.8	0.0687037	0.76017	0.587304	0.024379	-0.0775672	1.46272	0.582871	0.370112	0.0576228	0.667087	-0.00101725	-0.0136582	-0.00058108	-0.000236077	0.000943029	-0.000528585	-0.000379994	0.00011463	0.000435502	-1.27877
31.9	0.0886497	0.675953	0.753521	-0.0465405	-0.0952971	1.27655	0.445464	0.443248	0.0376767	0.607249	-1.14298e-10	-0.0122894	-0.000578478	-0.000291549	0.000981534	-0.00053615	-0.000319333	5.29025e-05	0.000434151	-1.24774
32	0.201678	0.667088	0.722494	-0.062054	-0.279245	1.47823	0.527465	0.516384	0.0820014	0.489788	-0.000296699	-0.013437	-0.000596288	-0.000251003	0.000978897	-0.000574561	-0.000334527	9.57088e-05	0.000503046	-1.26769
32.1	0.0531901	0.804495	0.757954	0.239354	-0.108594	1.67769	0.866549	0.764602	0.203894	0.73579	-8.47712e-05	-0.0108688	-0.000609156	-0.000206496	0.00103068	-0.000600277	-0.000346186	0.000103993	0.000506667	-1.39401
32.2	0.07092	0.990659	0.835522	0.228273	0.172868	1.57574	0.968496	0.684818	0.234922	0.780115	-0.000678168	-0.0096123	-0.000669874	-0.000312185	0.00101172	-0.000520163	-0.000356436	0.000127521	0.000526685	-1.39401
32.3	0.631628	1.10147	1.03055	0.602817	0.702548	1.95472	1.42726	0.720277	0.764602	1.23001	-0.00122918	-0.00996195	-0.000604946	-0.000246974	0.00100347	-0.000524083	-0.000343259	0.000179161	0.000589118	-1.7065
32.4	0.649358	1.01947	0.773467	0.359031	0.793414	1.82175	1.28763	0.839954	0.76017	1.23444	-0.00110202	-0.0100901	-0.000533998	-0.00023699	0.000962719	-0.000566118	-0.000379158	9.48018e-05	0.000467392	-1.7065
32.5	0.826657	1.1192	0.764602	0.148488	0.673737	1.73531	1.40953	0.698115	0.436599	1.03055	-0.000635783	-0.0104096	-0.000531034	-0.000237545	0.00093779	-0.000523099	-0.000370332	3.98205e-05	0.000471085	-1.71537
32.6	0.702547	1.17904	1.04385	0.128542	0.618331	1.51812	1.33418	0.600601	0.460978	1.13915	-0.000678168	-0.00977459	-0.000652777	-0.000282291	0.000952278	-0.000495753	-0.000396513	3.10269e-05	0.000456517	-1.69764
32.7	0.660439	1.17904	1.17239	0.08865	0.658223	1.36742	1.09925	0.735791	0.565141	0.981793	-0.000466241	-0.0111313	-0.000669472	-0.000186792	0.000977265	-0.000454442	-0.000418754	0.000160562	0.000445017	-1.67991
32.8	0.314706	0.775684	0.715845	-0.177298	0.41887	1.53364	0.884279	0.410004	0.201678	0.910873	-0.000593397	-0.0110129	-0.000575165	-0.000220778	0.000980416	-0.000498437	-0.000360317	7.54539e-05	0.000537975	-1.38958
32.9	0.161786	0.656007	0.775684	-0.106379	0.452113	1.50926	0.924172	0.186164	0.12411	1.1325	-0.000466241	-0.0120214	-0.000639705	-0.000266499	0.000996425	-0.000573208	-0.000405553	3.55553e-05	0.000480007	-1.41396
33	0.166218	0.523033	0.662656	-0.0687028	0.616115	1.32531	1.02612	0.290327	0.0421091	1.0926	-0.000635783	-0.0111537	-0.000586985	-0.000273292	0.00097894	-0.000581247	-0.000427599	2.59553e-05	0.000493384	-1.43169
33.1	0.179515	0.722494	0.826657	0.0354604	0.667088	1.69764	1.15466	0.436599	0.0554066	0.813359	-0.000847711	-0.0099564	-0.000585321	-0.000209623	0.000961767	-0.000548929	-0.00042041	9.18381e-05	0.000525779	-1.41396
33.2	0.0288115	0.578439	0.472059	-0.115244	0.387843	1.49596	1.03498	0.301409	-0.0598377	0.414436	-0.000635783	-0.00949607	-0.000620732	-0.000214037	0.000961781	-0.000551357	-0.000391707	8.50824e-05	0.000542331	-1.28099
33.3	0.104163	0.702548	0.5186	-0.268164	0.534114	1.42947	1.20342	0.403355	0.013298	0.489788	-0.00131395	-0.0110426	-0.000616555	-0.000240909	0.00097459	-0.00056896	-0.000366931	0.000108321	0.000486997	-1.35412
33.4	0.540762	1.21893	0.751305	0.15957	0.769035	1.55137	1.42282	0.514167	0.128542	0.961847	-0.00131395	-0.0113592	-0.000590272	-0.000211987	0.000972876	-0.000566883	-0.000355036	7.23632e-06	0.000484495	-1.7065
33.5	0.343517	1.16353	0.875414	0.0531901	0.689251	1.25882	1.29872	0.753521	0.10638	1.01947	-0.00110202	-0.00901457	-0.000519265	-0.00023292	0.00091637	-0.000537642	-0.000367397	4.97361e-05	0.000388423	-1.64445
33.6	0.230489	1.1059	0.888712	-0.101946	0.647142	1.32974	0.995091	0.514167	0.0842177	0.585086	-0.00101725	-0.010748	-0.000655785	-0.00028042	0.000955658	-0.000607666	-0.000411281	6.42341e-05	0.000505377	-1.51591
33.7	0.321355	1.15909	0.939685	0.119677	0.817792	1.33417	1.27877	0.540762	0.181732	0.460977	-0.000847711	-0.00967406	-0.000575448	-0.000190281	0.000946399	-0.000578139	-0.000409174	4.25361e-05	0.000449597	-1.64002
33.8	0.41222	0.94855	0.870982	0.210543	0.76017	1.41618	1.26769	0.303625	0.00443316	0.554059	-0.000890096	-0.0133852	-0.00062385	-0.000152135	0.00091769	-0.000518006	-0.000366431	1.31206e-05	0.000388134	-1.52034
33.9	0.161786	0.640493	0.441032	0.00664926	0.290328	1.09925	0.822225	0.221624	-0.339083	0.283678	-0.000890096	-0.0104774	-0.00060708	-0.000222908	0.000957838	-0.000605665	-0.000381923	9.51768e-05	0.000369727	-1.31423
34	0.20611	0.722494	0.520816	0.183948	0.228274	1.51369	0.886496	0.516384	-0.27038	0.370111	-0.00076294	-0.0107057	-0.000586217	-0.000239016	0.0010297	-0.000604153	-0.000376219	0.000154688	0.000365733	-1.40288
34.1	-0.0997304	0.673737	0.398923	-0.088649	-0.108595	1.22115	0.545195	0.392274	-0.456544	0.498653	-0.000466241	-0.0117431	-0.000579155	-0.000217706	0.00100149	-0.000587393	-0.000425088	0.000113239	0.000473392	-1.15023
34.2	0.14184	1.05936	0.567357	-0.183947	-0.0908645	1.22336	0.733575	0.323571	-0.292542	0.589519	-0.000339084	-0.012759	-0.000560861	-0.000197956	0.00098286	-0.00062686	-0.000446648	9.09217e-05	0.000397488	-1.23444
34.3	0.201678	1.16796	0.713629	0.0487578	0.186165	1.45385	0.709197	0.456545	0.0354605	1.06158	-0.000551012	-0.0122609	-0.000551957	-0.000205483	0.00100287	-0.000563292	-0.000463619	0.000118667	0.00045529	-1.39401
34.4	0.268165	1.11698	0.89536	0.221624	0.23049	1.60677	0.582871	0.749088	-0.0509727	1.15466	-0.000890096	-0.011604	-0.000603574	-0.000195228	0.000987229	-0.00060858	-0.000445007	0.000121606	0.000498917	-1.5558
34.5	0.228273	1.06823	0.762386	-0.062054	0.135192	1.53142	0.507519	0.334652	-0.0576215	0.924171	-0.00122918	-0.0098156	-0.000544053	-0.00020034	0.000956149	-0.000574405	-0.000428899	0.000140653	0.000459234	-1.45828
34.6	0.108596	1.07044	0.691467	0.0288116	0.429951	1.59791	0.682602	0.381193	0.0155144	1.17904	-0.000932482	-0.0122603	-0.000551402	-0.000263455	0.00100732	-0.000660113	-0.000385713	0.000154283	0.000504432	-1.53807
34.7	0.152921	1.07931	0.398923	0.150705	0.277031	1.30315	0.713629	0.341301	-0.146271	0.897576	-0.00101725	-0.0131795	-0.000651777	-0.000245918	0.000982149	-0.000657815	-0.000434398	7.96265e-05	0.000502048	-1.44942
34.8	0.0421088	1.12363	0.458762	0.0221628	0.0908668	1.36299	0.687034	0.24157	-0.130757	0.882062	-0.00127157	-0.0106452	-0.000632693	-0.000275723	0.00100979	-0.000581282	-0.000353401	0.000113284	0.000492605	-1.38958
34.9	0.166218	1.14801	0.540763	0.161786	0.166219	1.23223	0.722494	0.367896	-0.0864326	0.782331	-0.00122918	-0.00907453	-0.000594998	-0.000232155	0.00101262	-0.000558563	-0.000458419	8.40369e-05	0.000513339	-1.45385
35	0.0354601	0.93082	0.239354	-0.0465405	0.40114	0.977361	0.857684	0.179516	0.0376767	0.729142	-0.000847711	-0.00886496	-0.000618074	-0.000226197	0.00102782	-0.000620412	-0.000449946	3.80916e-05	0.000484397	-1.35855
35.1	-0.0132971	0.709197	0.237138	0.139623	0.157354	0.939685	0.702548	0.398923	-0.148487	0.839954	-0.000974867	-0.00973616	-0.000572877	-0.000273296	0.000985893	-0.000573531	-0.000410708	0.00013636	0.000509308	-1.32088
35.2	0.172867	1.09925	0.527465	0.350166	0.0908668	1.23888	0.924172	0.274814	0.208327	1.14579	-0.000805325	-0.0108849	-0.000579905	-0.000178564	0.000982361	-0.00061009	-0.000421721	0.000110787	0.000509098	-1.6245
35.3	0.152921	1.42282	0.700332	0.560708	0.36568	1.48045	0.870982	0.374545	0.36568	1.2012	-0.00127157	-0.00827519	-0.000569117	-0.000261683	0.000974003	-0.000637267	-0.000413728	7.47495e-05	0.000509546	-1.71315
35.4	0.361247	1.13693	0.460978	0.113029	0.414437	1.39845	0.804495	0.414437	0.5186	1.08152	-0.00156826	-0.00852252	-0.000564343	-0.000275952	0.000973852	-0.000637059	-0.000387292	0.000125946	0.000544904	-1.58018
35.5	0.660439	1.19012	0.605033	0.310274	0.62498	1.46272	0.842171	0.458761	0.175083	1.23888	-0.000720554	-0.0121716	-0.00058711	-0.000213967	0.00101615	-0.000633815	-0.000399262	0.000113552	0.00053556	-1.64223
35.6	0.467626	1.01947	0.587304	0.398923	0.633845	1.64002	1.01725	0.520816	0.119678	1.17461	-0.000932482	-0.0140472	-0.000670282	-0.000244172	0.00102998	-0.000596333	-0.000466729	0.000128798	0.000468016	-1.60012
35.7	0.325787	1.05936	0.749089	0.545195	0.474276	1.67104	1.20342	0.722494	0.110813	1.09925	-0.000974867	-0.0146718	-0.000636319	-0.000302415	0.00100648	-0.000610872	-0.00036597	0.000188656	0.000499252	-1.71094
35.8	0.232705	1.05493	0.937469	0.511951	0.529682	1.47158	1.29428	0.675953	0.190597	1.48045	-0.000890096	-0.0111184	-0.000577388	-0.000184131	0.00092168	-0.000630503	-0.00037328	0.000175806	0.000494213	-1.74418
35.9	0.334652	1.1059	0.806711	0.250435	0.582871	1.2832	0.879847	0.651574	0.0930825	1.56466	-0.000890096	-0.0121544	-0.000578722	-0.000183091	0.0009688	-0.000613386	-0.000425447	0.000139704	0.000446553	-1.57796
36	0.352382	1.28099	0.7779	0.2593	0.381194	1.42282	1.10812	0.565141	0.268165	1.50704	-0.000890096	-0.0131911	-0.000622482	-0.000261651	0.000995429	-0.000628419	-0.000411783	7.00808e-05	0.000444366	-1.57353
36.1	0.18838	1.01282	0.55406	0.0376766	0.527465	1.44499	0.726927	0.221624	0.0975151	1.04385	-0.00110202	-0.010792	-0.000666165	-0.00020846	0.000945238	-0.000632634	-0.000342465	0.000132588	0.000478568	-1.42726
36.2	0.525248	1.18126	0.576222	-0.234921	0.336869	1.37628	0.425518	0.0952986	-0.183947	0.746872	-0.000551012	-0.0120253	-0.000546732	-0.000218133	0.00100841	-0.000592398	-0.000396874	0.000206584	0.000490114	-1.38072
36.3	0.534113	1.35412	0.463194	-0.172866	0.259301	1.25217	0.279247	0.363463	-0.0731351	0.746872	-0.000847711	-0.011532	-0.000555326	-0.000275055	0.000994684	-0.000534904	-0.000402767	0.000116242	0.000520134	-1.41174
36.4	0.757953	1.37628	0.70698	0.0576227	0.556277	1.36963	0.480924	0.68925	0.345734	1.19234	-0.00101725	-0.013474	-0.000609201	-0.000215657	0.000953987	-0.000571871	-0.000353055	5.48561e-05	0.000517604	-1.61564
36.5	0.387842	1.18126	0.700332	0.281463	0.505303	1.29207	0.447681	0.529681	0.314706	0.997306	-0.00114441	-0.0134129	-0.000587356	-0.000182207	0.000999649	-0.000615983	-0.000369719	0.00012173	0.000454271	-1.46937
36.6	0.587303	1.50483	0.782332	0.534114	0.682602	1.51369	0.582871	0.693682	0.42995	0.984009	-0.000932482	-0.0108952	-0.00061837	-0.000232786	0.00103108	-0.000596549	-0.000369079	9.4737e-05	0.00053406	-1.64445
36.7	0.472059	1.53585	0.562925	0.38341	0.560709	1.32753	0.363464	0.675953	0.29476	0.944117	-0.000805325	-0.0131706	-0.000552183	-0.000220091	0.000966358	-0.000576539	-0.000355959	4.9075e-05	0.00057263	-1.63115
36.8	0.310274	1.33418	0.281463	0.226057	0.343518	1.38293	0.452113	0.534114	0.1773	0.784548	-0.00165304	-0.0118049	-0.000546369	-0.000317868	0.00100823	-0.000578426	-0.000364102	7.86833e-05	0.000547189	-1.50261
36.9	0.2593	0.957415	0.206111	0.024379	0.197246	0.986226	0.359031	0.372328	-0.201677	0.640492	-0.00105964	-0.0125451	-0.000560876	-0.000307023	0.00101668	-0.000579367	-0.000333318	9.09489e-05	0.00053407	-1.27877
37	0.359031	1.06601	0.146273	0.0376766	0.370113	1.34747	0.197246	0.547411	-0.0288104	0.793413	-0.00076294	-0.0127898	-0.000605579	-0.000309831	0.00101017	-0.00057006	-0.000347314	7.11343e-05	0.000461325	-1.3918
37.1	0.48314	1.1879	0.514168	0.279246	0.744657	1.64888	0.378977	0.576222	0.119677	0.99509	-0.00101725	-0.0116076	-0.000575548	-0.000290297	0.000992319	-0.000593491	-0.00026362	8.71328e-05	0.000492227	-1.60234
37.2	0.5186	0.877631	0.738008	0.339085	0.691467	1.58904	0.505303	0.463194	0.214976	1.28763	-0.000508626	-0.0130069	-0.000635801	-0.000254935	0.000984359	-0.000559334	-0.000291652	6.43833e-05	0.000422679	-1.56023
37.3	0.950766	1.35412	0.904225	0.629412	1.00396	1.8018	0.793414	0.94855	0.454329	1.10147	-0.00122918	-0.0142503	-0.000590149	-0.000229753	0.000973057	-0.00058952	-0.000268061	0.000123123	0.000493933	-1.82618
37.4	0.751305	1.34304	0.602817	0.387842	0.977362	1.75304	0.722494	0.82444	0.516384	0.851035	-0.000890096	-0.0111473	-0.00064956	-0.000241929	0.000939975	-0.000472861	-0.000361612	7.28073e-05	0.000521666	-1.74418
37.5	0.777899	1.38293	0.656007	0.27703	0.802279	1.65775	0.682602	0.755737	0.416653	0.711412	-0.000296699	-0.0110467	-0.000655991	-0.000240217	0.00102088	-0.00055042	-0.000386086	5.02406e-05	0.000433994	-1.63337
37.6	0.582871	1.33639	0.445464	0.261516	0.740224	1.45607	0.38341	0.684818	0.372329	0.698114	-0.00110202	-0.00919869	-0.000695406	-0.000264651	0.00103188	-0.00055757	-0.000330314	-4.06509e-05	0.000508427	-1.52034
37.7	0.2593	0.915307	0.10638	0.0376765	0.438816	1.24331	0.423302	0.299192	0.130759	0.972928	-0.00122918	-0.0118273	-0.000691903	-0.000175182	0.00102072	-0.000499435	-0.000324429	9.16652e-06	0.000478326	-1.2965
37.8	0.183948	0.939685	0.144056	0.246003	0.534114	1.07709	0.644926	0.201678	0.146272	0.706979	-0.00118679	-0.0132044	-0.000659462	-0.000238266	0.0010024	-0.000506	-0.000367493	5.1604e-05	0.00053087	-1.28542
37.9	0.199462	0.7779	0.130759	0.2593	0.414437	1.14136	0.851036	0.325787	0.190597	0.525248	-0.000805325	-0.0146941	-0.000669003	-0.000264496	0.00108335	-0.0004749	-0.000294351	8.94951e-05	0.000480144	-1.3098
38	-0.039892	0.460978	-0.141838	-0.0842165	0.183949	1.24109	0.53633	0.345733	0.128542	0.270381	-0.000847711	-0.0128563	-0.000648917	-0.000255702	0.00103202	-0.000513702	-0.000354009	3.77906e-05	0.000531292	-1.13693
38.1	-0.217191	0.527465	-0.0997298	-0.175082	0.0132985	0.926387	0.237138	0.261516	-0.11746	0.190596	-0.000890096	-0.014485	-0.000692914	-0.00025093	0.00100235	-0.000554799	-0.000345516	9.34429e-06	0.000515916	-1.00839
38.2	-0.234921	0.483141	-0.410003	-0.343516	-0.432165	0.921955	0.296977	-0.303624	-0.330219	0.285894	-0.000805325	-0.0165294	-0.000679058	-0.00027438	0.00101419	-0.000511883	-0.000313241	3.0227e-05	0.000586646	-0.944118
38.3	-0.190596	0.662656	-0.243785	-0.0443242	-0.170649	1.17239	0.489789	-0.159569	-0.226055	0.441031	-0.000720554	-0.0162249	-0.00072176	-0.000257375	0.0010499	-0.000521936	-0.000315207	2.1758e-05	0.000558625	-1.12363
38.4	3.57628e-07	0.542979	0.0930828	0.0110817	0.285896	1.32974	0.60725	0.0443252	0.234922	0.620546	-0.000932482	-0.0105286	-0.000684442	-0.000274855	0.00105838	-0.000503501	-0.000360916	8.93893e-05	0.00054461	-1.33196
38.5	0.24157	0.687034	0.434383	-0.0975139	0.445465	1.22558	0.775684	0.328004	0.534114	0.744655	-0.000593397	-0.0151742	-0.00061048	-0.000296782	0.0011072	-0.000555528	-0.00033613	5.59876e-05	0.000555173	-1.44277
38.6	0.228273	0.667088	0.221624	0.0642713	0.443248	1.09704	0.902009	0.503086	0.427734	0.738007	-0.000974867	-0.0158308	-0.000691768	-0.000262144	0.00106498	-0.000568818	-0.00031204	0.000102172	0.000521022	-1.42947
38.7	0.0908661	0.667088	0.19503	0.108596	0.208327	1.04828	0.959631	0.254868	0.480924	0.52968	-0.00114441	-0.0136569	-0.000657569	-0.000248845	0.0010018	-0.000497144	-0.00030142	6.04248e-05	0.000547765	-1.41174
38.8	-0.119676	0.523033	0.0820017	0.0709201	0.217192	0.926388	0.926388	0.0820012	0.33022	0.367895	-0.00127157	-0.0172287	-0.000642484	-0.000321289	0.00105713	-0.000508947	-0.000351269	0.000114761	0.000569791	-1.31645
38.9	-0.483139	0.354599	-0.108595	-0.119676	0.0310284	0.591736	0.769035	-0.0354593	-0.0243779	0.283678	-0.00144111	-0.0142703	-0.000687341	-0.000287209	0.00101738	-0.000509623	-0.000369895	0.00014958	0.000627513	-1.1458
39	-0.414436	0.682602	0.183949	0.10638	0.055407	0.764602	0.839955	0.0443252	0.144056	0.598384	-0.000593397	-0.0165582	-0.000686743	-0.00022101	0.00102501	-0.000540115	-0.000356932	6.85798e-05	0.000554941	-1.31645
39.1	-0.199461	0.800062	0.0398932	-0.0598378	0.0997318	0.89536	0.60725	0.0443252	0.132975	0.560708	-0.000974867	-0.0167186	-0.000650454	-0.000245169	0.00103917	-0.000537758	-0.000465531	8.26868e-05	0.000561269	-1.29872
39.2	-0.0199457	0.693683	0.0376769	-0.108595	0.274814	0.868765	0.551844	-0.119676	0.0354605	0.434382	-0.00161065	-0.0172951	-0.000704183	-0.000238244	0.00104787	-0.000496471	-0.000384671	0.000147737	0.000532534	-1.2832
39.3	-0.113028	0.680386	-0.00443161	-0.303624	0.166219	0.837738	0.503087	-0.172866	-0.279245	0.028811	-0.00105964	-0.014041	-0.000669196	-0.000214063	0.00103833	-0.000512139	-0.000403213	0.000147733	0.000607092	-1.09482
39.4	0.0731361	0.968496	0.279247	-0.0288106	0.483141	1.03942	0.72471	0.208327	0.0576228	0.39449	-0.00131395	-0.0145179	-0.000706212	-0.000260144	0.00101364	-0.000492063	-0.000329386	0.000106607	0.000566167	-1.26326
39.5	0.0576226	0.815576	0.514168	0.0221629	0.664872	0.893144	0.57179	0.190597	-0.132974	0.445463	-0.000805325	-0.0158975	-0.000702187	-0.00021285	0.00105139	-0.000532174	-0.000347825	9.03492e-05	0.000531515	-1.27434
39.6	0.144056	0.753521	0.64271	0.148488	0.562925	0.935252	0.34795	0.345733	-0.296975	0.492004	-0.00131395	-0.0141651	-0.000663675	-0.000239679	0.00104154	-0.000470482	-0.000400473	8.66177e-05	0.000559921	-1.39401
39.7	0.339085	0.833306	0.613898	0.117461	0.540763	1.24331	0.452113	0.378977	-0.035459	0.61833	-0.00101725	-0.0160442	-0.000670926	-0.000207092	0.00107776	-0.000492094	-0.000418026	0.000131335	0.000542151	-1.47823
39.8	0.290327	0.820009	0.21276	-0.108595	0.405572	0.975145	0.755738	0.0465415	-0.277029	0.662655	-0.00076294	-0.0150537	-0.000715366	-0.000194479	0.00105413	-0.000516037	-0.000447379	0.000209835	0.000596074	-1.38072
39.9	0.099731	0.888712	0.328004	0.110812	0.336869	0.964063	0.764603	-0.137406	-0.157352	0.520815	-0.000593397	-0.0165719	-0.000659886	-0.000208713	0.00105862	-0.000562459	-0.000431606	0.000157916	0.000522939	-1.35412
40	-0.157352	0.786765	0.0864341	-0.104163	0.325788	0.698115	0.514168	-0.303624	-0.285894	0.126325	-0.000508626	-0.0148381	-0.000714511	-0.000227653	0.00105666	-0.000526008	-0.000447687	0.000173407	0.000505814	-1.12363
40.1	-0.398922	0.602817	-0.00886405	-0.115244	0.259301	0.474275	0.432167	-0.0487567	-0.416652	0.401139	-0.000974867	-0.0155182	-0.000730822	-0.00024269	0.00101278	-0.000511786	-0.000353724	0.000196762	0.000495562	-1.05271
40.2	-0.363462	0.649358	-0.106378	-0.0664866	0.146273	0.441032	0.498654	-0.022162	-0.181731	0.279246	-0.000890096	-0.013658	-0.000646532	-0.000230763	0.00105353	-0.00056861	-0.000345236	0.000185975	0.00051311	-1.11255
40.3	-0.292543	0.775684	-0.00664783	-0.0598378	0.0443258	0.600601	0.751305	0.128542	-0.310272	0.372328	-0.00105964	-0.0162725	-0.000652136	-0.000202402	0.00100005	-0.000518184	-0.000445512	0.000118965	0.000457826	-1.24109
40.4	-0.181731	0.569574	0.0265957	-0.272597	-0.214974	0.529681	0.726927	0.148488	-0.161785	0.425517	-0.000847711	-0.0184199	-0.000768648	-0.000225314	0.00103738	-0.000519737	-0.000504332	5.90216e-05	0.000404589	-1.17904
40.5	0.139623	0.775684	0.359031	0.110812	0.0952992	0.946334	1.07044	0.560708	-0.0509728	0.487572	-0.00114441	-0.0164908	-0.000698162	-0.000198985	0.00103593	-0.000464348	-0.000412476	7.27216e-05	0.000378342	-1.45164
40.6	0.161786	0.713629	0.376761	0.308057	0.0421096	1.05715	0.873198	0.520816	-0.104162	0.489788	-0.000805325	-0.0196604	-0.000710398	-0.000146943	0.0010571	-0.000568759	-0.000440706	5.95942e-05	0.000378905	-1.42947
40.7	0.478707	0.804495	0.480924	0.042109	0.0376772	1.11698	0.93082	0.161786	0.290328	0.622762	-0.000932482	-0.0162728	-0.000673884	-0.000195217	0.00106199	-0.00060056	-0.000490076	0.000125385	0.000434888	-1.44277
40.8	0.403355	0.970713	0.578439	0.110812	0.19503	1.05715	1.0505	0.121893	0.556276	0.531897	-0.000720554	-0.0148481	-0.000721486	-0.000186018	0.00104839	-0.000512516	-0.000440553	8.80601e-05	0.000501177	-1.53364
40.9	0.48314	0.950766	0.447681	0.208327	0.226057	1.02833	1.1059	0.427734	0.627196	0.483139	-0.00105964	-0.0166962	-0.000705775	-0.000206236	0.00103943	-0.000524163	-0.000416231	5.64931e-05	0.000480249	-1.59569
41	0.567357	1.15909	0.452113	0.274814	0.132975	1.01725	1.13693	0.434383	0.722494	0.757953	-0.000932482	-0.0155599	-0.000667518	-0.000237131	0.00107664	-0.000569616	-0.000395855	0.000113863	0.000479013	-1.7198
41.1	0.571789	1.03055	0.27703	0.257084	0.175084	0.822224	0.83109	0.511951	0.449897	0.828872	-0.000551012	-0.0138611	-0.000609997	-0.00019795	0.00104438	-0.000533203	-0.000404042	0.000156378	0.000394738	-1.6245
41.2	0.410004	1.09261	0.403356	0.0509739	0.272598	0.904225	0.766819	0.480924	0.290328	0.576221	-0.000339084	-0.0158773	-0.000621234	-0.000180382	0.00108232	-0.000551401	-0.00045029	9.48247e-05	0.000386729	-1.59347
41.3	0.0598388	1.00174	0.325788	0.0620551	-0.00221515	0.698115	1.02612	0.332436	0.281463	0.605032	-0.000847711	-0.0161125	-0.000703502	-0.000197882	0.00105504	-0.00052946	-0.000447264	0.000145292	0.000468347	-1.46493
41.4	0.0997311	1.06601	0.361247	0.08865	0.325788	0.853252	0.944118	0.0465415	0.33022	0.310273	-0.000678168	-0.0165464	-0.000659724	-0.000218372	0.00108239	-0.000636719	-0.000446043	0.000131652	0.000456729	-1.3785
41.5	0.268165	1.13471	0.290328	0.168435	0.487573	0.910874	1.00174	0.398923	0.1773	0.474275	-0.00110202	-0.0148158	-0.00063859	-0.000240749	0.00112701	-0.000689767	-0.000470491	7.7404e-05	0.000456751	-1.54693
41.6	0.172867	1.07266	0.152921	-0.00886452	0.542979	1.08152	1.0106	0.416653	0.15957	0.558491	-0.000635783	-0.0167827	-0.00061189	-0.000215404	0.00112851	-0.000643789	-0.000460824	6.33103e-05	0.000452503	-1.46937
41.7	0.203894	0.79563	0.0775691	0.033244	0.656007	1.18125	1.05936	0.436599	7.15256e-07	0.709196	-0.00038147	-0.0139958	-0.000607183	-0.000224836	0.00108925	-0.000650528	-0.000484128	7.06714e-05	0.000383952	-1.46272
41.8	0.230489	0.713629	-0.0310264	-0.0177293	0.79563	1.08596	0.870982	0.469843	0.172867	0.556275	-0.000847711	-0.0152756	-0.0005943	-0.000222758	0.0010803	-0.000720658	-0.000477781	9.76541e-05	0.0004415	-1.4871
41.9	0.290327	0.534114	0.0820017	-0.343516	0.740224	0.738007	0.797846	0.170651	0.469843	0.410004	-0.000932482	-0.0163375	-0.000579788	-0.000182272	0.0010946	-0.000652305	-0.000477161	0.000122728	0.000411952	-1.3785
42	0.110812	0.511952	0.15957	-0.498653	0.447681	0.414437	0.574006	0.0952986	0.29476	0.279246	-0.00114441	-0.0170484	-0.000646001	-0.000202552	0.000999831	-0.000623507	-0.000469649	0.000126088	0.000408941	-1.20342
42.1	0.0288113	0.467627	0.239354	-0.365679	0.390059	0.72471	0.633845	0.164002	0.252652	0.261516	-0.000847711	-0.0172343	-0.000721495	-0.00025097	0.00109007	-0.000679912	-0.000442934	0.000149348	0.0004371	-1.27877
42.2	-0.0620543	0.332437	0.137408	-0.319138	0.148489	0.662655	0.547411	0.0687038	7.15256e-07	0.463193	-0.000635783	-0.0150385	-0.000711792	-0.000154081	0.00109947	-0.000654853	-0.000391267	0.000173948	0.00037842	-1.19012
42.3	0.0421088	0.585087	0.336869	0.199462	0.45433	1.02833	0.979577	0.372328	0.378977	0.627195	-0.00114441	-0.0174921	-0.000629662	-0.000162245	0.0010963	-0.000564706	-0.000464855	0.000129438	0.000392289	-1.46937
42.4	0.0952985	0.580655	0.144056	0.387842	0.678169	1.1059	0.93082	0.580654	0.565141	0.460977	-0.000890096	-0.0180342	-0.000593117	-0.000208276	0.00110241	-0.000633865	-0.000456015	0.000194289	0.000389435	-1.48266
42.5	-0.0687029	0.489789	-0.0221615	0.203894	0.509736	0.853252	0.791197	0.514167	0.381193	0.250435	-0.00076294	-0.0161821	-0.000683296	-0.000293658	0.00104071	-0.000686302	-0.000434897	0.000181307	0.000475479	-1.28542
42.6	-0.150704	0.58952	0.0975152	0.374545	0.396707	0.915306	1.01725	0.350166	0.334652	0.314705	-0.00114441	-0.0150411	-0.000593322	-0.00024784	0.00106633	-0.00068897	-0.000453893	0.00018932	0.000426311	-1.38736
42.7	0.0554062	0.753521	0.199462	0.605033	0.199462	1.05271	0.988442	0.441032	0.144056	0.46541	-0.00122918	-0.015791	-0.000593034	-0.000183946	0.00120519	-0.000666034	-0.00044606	0.000116203	0.000409141	-1.46272
42.8	0.10638	0.596169	0.239354	0.407788	0.186165	1.28763	1.04606	0.76017	0.268165	0.760169	-0.00110202	-0.0158577	-0.000609098	-0.000255202	0.00114345	-0.000696758	-0.000488414	0.000119734	0.000432076	-1.59126
42.9	0.201678	0.749089	0.188381	0.682601	0.332437	1.33639	1.07709	0.53633	0.492005	0.839954	-0.00127157	-0.0152275	-0.000574229	-0.000215755	0.00120887	-0.000666635	-0.000443915	0.00015157	0.000362794	-1.6378
43	0.195029	0.762386	0.0797853	0.65379	0.321355	1.06379	1.04385	0.545195	0.549627	0.700331	-0.00173781	-0.0154573	-0.000644049	-0.000253672	0.00111257	-0.000619968	-0.000418831	0.000179542	0.000356708	-1.52477
43.1	0.24157	0.656007	0.299193	0.469843	0.410005	1.02612	1.11477	0.316922	0.487573	0.640492	-0.00144111	-0.0158917	-0.000633804	-0.000317741	0.0010831	-0.000660542	-0.000422915	0.000171032	0.000386164	-1.51369
43.2	0.0465413	0.540763	0.206111	0.441032	0.210544	1.00617	0.910874	0.164002	0.525249	0.505302	-0.00135634	-0.0151181	-0.000644585	-0.000295865	0.00114509	-0.000653126	-0.000431023	0.000221863	0.000414897	-1.46493
43.3	0.170651	0.658223	0.305842	0.414437	0.135192	0.995091	0.766819	0.128542	0.403356	0.6006	-0.000635783	-0.0155289	-0.000617008	-0.000325526	0.00115037	-0.000637554	-0.000389532	0.000126232	0.000441205	-1.47158
43.4	0.232705	0.893144	0.359031	0.505302	0.385626	0.995091	0.764603	0.308057	0.36568	0.478707	-0.000339084	-0.0154522	-0.000616928	-0.000259656	0.00114459	-0.000605143	-0.000376728	0.000166443	0.000420222	-1.53364
43.5	0.0842173	1.00174	0.651574	0.551843	0.578439	1.17682	0.773467	0.662655	0.531897	0.999523	-0.000932482	-0.0150803	-0.000640008	-0.000259545	0.00119509	-0.000637536	-0.000390605	0.000174561	0.000430005	-1.59347
43.6	0.305841	0.895361	0.720278	0.806711	0.396707	1.25439	0.833306	0.908657	0.656007	1.05271	-0.00114441	-0.0170446	-0.000616762	-0.000279457	0.00120436	-0.000632564	-0.000367424	0.000127083	0.00040157	-1.71758
43.7	0.624979	0.873198	0.764602	0.782332	0.472059	0.94855	1.01504	0.788981	0.33022	1.15023	-0.00110202	-0.0168335	-0.000653887	-0.000252629	0.00117435	-0.000685165	-0.000369414	0.000102299	0.000406681	-1.70207
43.8	0.390058	1.00839	0.456546	0.888711	0.241571	0.846603	0.84882	0.738007	0.394491	1.02833	-0.000890096	-0.0165027	-0.000645391	-0.000257444	0.00120817	-0.000659663	-0.000353671	0.000152195	0.000337491	-1.69321
43.9	0.480924	1.10147	0.325788	0.711412	0.10638	0.815576	0.888712	0.862116	0.562925	1.2012	-0.000890096	-0.0151325	-0.000688462	-0.00029754	0.00118271	-0.000618955	-0.000387267	0.000108443	0.000396137	-1.73531
44	0.0598387	0.999524	0.157354	0.427734	0.132975	0.600601	0.817792	0.773467	0.305841	0.656006	-0.00135634	-0.0140086	-0.000661231	-0.000351875	0.00117805	-0.000661528	-0.000379067	6.12495e-05	0.000467644	-1.56245
44.1	0.212759	0.992875	0.398923	0.507519	0.279247	0.24157	0.842171	0.811143	0.296976	0.460977	-0.000974867	-0.0153309	-0.000669266	-0.000330364	0.00114312	-0.00065991	-0.000444318	0.000114929	0.000418155	-1.6112
44.2	0.179515	0.853252	0.150705	0.427734	0.175084	0.387842	0.804495	0.70698	0.126326	0.132974	-0.000974867	-0.0199885	-0.00061949	-0.0002948	0.00121185	-0.000644303	-0.000370533	0.000197718	0.000457582	-1.52699
44.3	0.226056	0.791197	0.310274	0.527465	0.514168	0.562925	0.866549	0.711412	0.239354	0.239353	-0.00114441	-0.019475	-0.000717624	-0.000273267	0.00116017	-0.000608997	-0.000345978	0.000185714	0.000463839	-1.59569
44.4	0.243786	1.06158	0.474275	0.489789	0.580655	0.722494	1.04828	0.766818	0.183948	0.257083	-0.00148349	-0.0152656	-0.000697016	-0.000296368	0.00117045	-0.000620882	-0.00032745	0.00019459	0.000382288	-1.6245
44.5	0.0576226	0.722494	0.248219	0.474275	0.414437	0.693683	0.859901	0.749088	0.12411	0.46541	-0.000890096	-0.0147345	-0.00068688	-0.000359016	0.0011179	-0.000590753	-0.00037503	8.12104e-05	0.000461707	-1.51147
44.6	0.157353	0.602817	-0.0797837	0.310274	0.325788	0.649358	0.997307	0.715845	0.121894	0.644925	-0.00105964	-0.014572	-0.000668489	-0.00036517	0.00112211	-0.000623031	-0.00039475	0.000107302	0.000455991	-1.48266
44.7	0.137407	0.851036	-0.0221615	0.53633	0.503087	0.622763	0.910874	0.680385	0.305841	0.589519	-0.00105964	-0.018151	-0.000671646	-0.000362866	0.00114609	-0.000695432	-0.000401664	0.000204179	0.00052593	-1.52256
44.8	0.130758	0.788981	0.0310282	0.57179	0.155138	0.622763	0.895361	0.469843	-0.28811	0.520815	-0.00127157	-0.0182749	-0.000685872	-0.000225484	0.00115628	-0.000633991	-0.000375653	0.000194558	0.00050631	-1.39623
44.9	-0.155136	0.62498	-0.290326	0.228273	-0.0398911	0.529681	0.469843	0.474275	-0.396706	0.460977	-0.00135634	-0.0182435	-0.000714537	-0.000280212	0.00112068	-0.000559313	-0.000413338	0.000137501	0.000425032	-1.24996
45	-0.0332432	0.753521	0.0177308	0.474275	0.217192	0.480924	0.438816	0.547411	0.0443255	0.656006	-0.000890096	-0.0167203	-0.000683763	-0.000312145	0.00114262	-0.000623272	-0.000424473	0.000113113	0.000469184	-1.4605
45.1	-0.492004	0.538546	0.170651	0.230489	-0.0952971	0.620547	0.374545	0.361247	-0.0132967	0.363463	-0.000720554	-0.0154043	-0.000771592	-0.00024629	0.00115659	-0.000581962	-0.000394315	0.000185426	0.000497059	-1.35855
45.2	-0.467625	0.596169	0.197246	0.239354	-0.0819997	0.629412	0.354599	0.585087	0.101948	0.177299	-0.00105964	-0.016261	-0.000713966	-0.000352115	0.00109271	-0.000530375	-0.000380054	9.68481e-05	0.000509366	-1.33418
45.3	-0.155136	0.833306	0.303625	0.436599	0.0398934	0.873198	0.529681	0.793413	0.418869	0.257083	-0.00101725	-0.0166609	-0.000728508	-0.000239326	0.0011441	-0.000601124	-0.000386087	0.000175154	0.00057529	-1.54472
45.4	0.0952985	0.888712	0.270382	0.44768	0.106381	0.873198	0.565141	0.664872	0.523033	0.285895	-0.000847711	-0.0165199	-0.000737029	-0.000273737	0.00121597	-0.000606805	-0.000388533	0.000213274	0.00054792	-1.61342
45.5	0.272597	1.15466	0.616115	0.673736	0.363464	0.921955	0.899793	0.749088	0.516384	0.339084	-0.00122918	-0.0171718	-0.000710475	-0.000327307	0.00114363	-0.000570727	-0.00042689	0.000122833	0.000487708	-1.7464
45.6	0.53633	1.11477	0.669304	0.567357	0.407789	1.2145	0.802279	0.875414	0.631628	0.296976	-0.00110202	-0.017427	-0.000705506	-0.000314354	0.00117368	-0.00064337	-0.000357814	0.000119074	0.000510016	-1.82175
45.7	0.296976	1.13915	0.472059	0.314706	0.516384	1.23444	0.731359	0.868765	0.580655	0.505302	-0.00139872	-0.0178166	-0.000706459	-0.000298589	0.00114085	-0.000579968	-0.000394202	0.000121913	0.000433386	-1.77299
45.8	0.472059	1.12363	0.48314	0.780116	0.432167	1.28542	0.935253	1.03942	0.704764	0.793413	-0.00139872	-0.0163574	-0.00068638	-0.000292631	0.00117116	-0.000611206	-0.000467294	0.000124162	0.00049821	-1.86607
45.9	0.115245	0.791197	0.381194	0.684818	0.480924	0.835522	0.527465	0.769035	0.288111	0.831089	-0.00127157	-0.016766	-0.000776274	-0.000298341	0.00120584	-0.000630083	-0.00041345	0.000146559	0.000529448	-1.6245
46	0.130758	0.762386	0.363464	0.436599	0.500871	0.884279	0.638277	0.813359	0.265949	0.740223	-0.00122918	-0.016579	-0.000732537	-0.000200849	0.00122181	-0.000602118	-0.000410522	0.000169503	0.000502769	-1.59126
46.1	0.14184	0.806711	0.496438	0.2593	0.447681	0.975145	0.591736	0.817792	0.414437	0.642708	-0.00156826	-0.0160214	-0.000758081	-0.000265608	0.00129054	-0.000656155	-0.000378535	0.000194438	0.000482121	-1.56023
46.2	0.531897	1.06379	0.514168	0.474275	0.514168	1.01282	0.824441	0.562925	0.534114	0.718061	-0.00152588	-0.0147789	-0.000721576	-0.000277471	0.00120629	-0.000665469	-0.000442617	0.000196456	0.000467793	-1.71758
46.3	0.452113	0.944118	0.414437	0.44768	0.489789	0.935252	0.662656	0.704764	0.649358	0.857683	-0.00152588	-0.0156396	-0.000780471	-0.000220218	0.0011427	-0.000594695	-0.000476568	0.000211178	0.00050735	-1.71758
46.4	-0.0199457	0.613899	0.164002	0.352382	0.243787	0.547411	0.31249	0.729142	0.252652	0.531897	-0.00127157	-0.0156992	-0.00072068	-0.000308376	0.00110463	-0.000585007	-0.000441625	0.000208099	0.000503665	-1.4871
46.5	-0.031027	0.627196	0.0465418	0.0775688	-0.0243775	0.407788	0.465411	0.675953	0.210543	0.354598	-0.00161065	-0.0161754	-0.000664032	-0.000229294	0.00111398	-0.000636505	-0.000494838	0.000115004	0.000508832	-1.33639
46.6	0.217192	0.873198	0.14184	0.166218	0.0310285	0.802278	0.50087	0.84217	0.303625	0.39449	-0.00135634	-0.0179772	-0.000672297	-0.000309476	0.00115011	-0.000591018	-0.000474966	0.000110127	0.000548154	-1.55137
46.7	0.252651	0.695899	0.252652	0.352382	0.126327	0.886495	0.651574	0.698115	0.164002	0.330219	-0.00135634	-0.0133225	-0.00071093	-0.000247349	0.00114035	-0.000586745	-0.000510985	0.000111624	0.000507376	-1.60677
46.8	0.296976	0.738008	0.252652	0.354598	0.201679	0.620547	0.540763	0.669304	0.281463	0.332435	-0.00156826	-0.0137143	-0.000753025	-0.000258303	0.00119897	-0.00064701	-0.000415051	9.55328e-05	0.000518129	-1.52256
46.9	0.10638	0.906442	0.237138	0.460978	0.277031	0.731359	0.407789	0.675953	0.214976	0.398922	-0.00186496	-0.0142221	-0.000792149	-0.000275437	0.00117971	-0.000628463	-0.00042334	0.000230359	0.000478799	-1.50704
47	0.214975	1.04385	0.319139	0.394491	0.252652	0.702548	0.469843	0.757953	0.261517	0.75352	-0.00186496	-0.0131335	-0.000753749	-0.000284413	0.0011706	-0.000660404	-0.000467671	0.000223866	0.000434582	-1.56688
47.1	-0.0997303	0.698116	0.438816	0.228273	0.237139	0.800062	0.359031	0.476491	0.119678	0.596168	-0.00152588	-0.0142918	-0.000708477	-0.000335168	0.00114537	-0.000679148	-0.00047745	0.000170648	0.00041175	-1.45607
47.2	-0.144055	0.593952	0.206111	0.181732	0.168435	0.538546	0.381194	0.352382	0.077569	0.265948	-0.00148349	-0.0163312	-0.00078399	-0.000255278	0.00114727	-0.000724712	-0.000477711	0.000230773	0.000437929	-1.36299
47.3	-0.0354595	0.542979	0.443248	0.203894	0.0132985	0.48314	0.520817	0.55406	0.0376767	0.367895	-0.00178019	-0.0132565	-0.000703707	-0.000249822	0.0011765	-0.000694211	-0.000501589	0.000148563	0.000415211	-1.37185
47.4	0.0930823	0.569574	0.467627	0.128542	-0.0487561	0.605033	0.58952	0.664871	0.128542	0.42995	-0.00161065	-0.0130312	-0.000751814	-0.000298087	0.00118985	-0.000688008	-0.000574938	0.000148941	0.000463685	-1.46715
47.5	-0.110811	0.647142	0.729143	0.250435	0.0731369	0.939685	0.824441	0.596168	0.250435	0.602816	-0.00114441	-0.0119867	-0.00078746	-0.000243081	0.00116808	-0.000655166	-0.00053448	0.000164001	0.000399332	-1.6245
47.6	0.214975	0.839955	0.788981	0.221624	0.4366	1.2012	0.846603	0.70698	0.161786	0.627195	-0.00127157	-0.0150855	-0.000823498	-0.000319878	0.00118081	-0.000699305	-0.000500179	0.00015456	0.000344228	-1.75969
47.7	0.10638	0.753521	0.673737	0.361247	0.161786	0.722494	0.817792	0.445464	0.203894	0.726925	-0.00110202	-0.01519	-0.00078347	-0.000244048	0.00118178	-0.000671006	-0.000494849	0.000159856	0.000414946	-1.64888
47.8	-0.22384	0.456546	0.390059	0.199462	-0.137406	0.496438	0.356815	0.520816	0.101948	0.702547	-0.000678168	-0.012256	-0.000757741	-0.000238001	0.00114839	-0.000671159	-0.000423348	0.000137737	0.000355234	-1.47601
47.9	-0.0199457	0.456546	0.551844	0.203894	-0.0155126	0.596168	0.505303	0.441032	0.172867	0.75352	-0.00101725	-0.0140968	-0.000744068	-0.000253615	0.00111103	-0.000701632	-0.00054733	0.000183744	0.00033508	-1.52699
48	-0.0487568	0.700332	0.664872	0.370112	-0.0288099	0.766818	0.562925	0.42995	0.299193	0.726925	-0.00131395	-0.0121819	-0.000752969	-0.000223765	0.00110519	-0.000721251	-0.00048146	0.000135726	0.000380619	-1.58904
48.1	-0.17065	0.81336	0.374545	0.296976	-0.0930808	0.718061	0.523033	0.441032	0.110813	0.58287	-0.00165304	-0.0154019	-0.000746831	-0.000251711	0.00119248	-0.000667361	-0.000477575	0.00010542	0.000291045	-1.50483
48.2	-0.365679	0.820009	0.449897	0.472059	-0.0642698	0.700331	0.64271	0.693682	0.0930827	0.480923	-0.00122918	-0.0165168	-0.000762226	-0.000228014	0.00119219	-0.000659008	-0.000513859	0.000162623	0.000327929	-1.48045
48.3	-0.558491	1.07266	0.370112	0.582871	-0.285893	0.928604	0.804495	0.624979	0.0975151	0.350165	-0.000890096	-0.0155687	-0.000789675	-0.000234589	0.00115235	-0.000724028	-0.000486132	0.00019411	0.000273249	-1.50039
48.4	-0.463193	1.08152	0.403356	0.356815	-0.183946	0.822224	0.421086	0.569573	-0.172866	0.316922	-0.00105964	-0.0141658	-0.000776559	-0.000295391	0.00113653	-0.000757817	-0.000505019	0.000172075	0.000186141	-1.38515
48.5	-0.432166	1.16353	0.152921	0.219408	-0.228271	0.89536	0.263733	0.509735	0.0199468	0.146271	-0.000974867	-0.0160974	-0.000778629	-0.000266054	0.00112871	-0.000728574	-0.000476712	0.000155287	0.000233419	-1.32753
48.6	-0.447679	0.620547	0.0997316	0.0265954	-0.460976	0.582871	-0.037675	0.405572	-0.146271	-0.0332437	-0.000635783	-0.0174666	-0.00077063	-0.000277281	0.00117084	-0.000710248	-0.000474988	0.000107534	0.00025068	-1.12363
48.7	-0.292543	0.731359	0.496438	0.161786	-0.0531886	0.65379	0.0509744	0.613898	-0.186163	0.32357	-0.000974867	-0.0153485	-0.000815793	-0.000308918	0.00113296	-0.000719635	-0.000445575	0.000148646	0.000294782	-1.37407
48.8	-0.303624	0.833306	0.310274	0.181732	0.113029	0.520816	0.232706	0.456545	0.0265956	0.489788	-0.000678168	-0.014582	-0.000854211	-0.000275564	0.00111201	-0.000683	-0.000531731	0.000153219	0.000317284	-1.4605
48.9	-0.356814	0.775684	0.203895	0.0753525	-0.110811	0.57179	0.170651	0.605033	0.130759	0.620546	-0.000678168	-0.0145876	-0.000803916	-0.000327623	0.00117042	-0.000718245	-0.000532579	0.000160254	0.000265889	-1.49153
49	-0.551843	0.558493	0.248219	-0.0132968	-0.00443137	0.591736	0.175084	0.363463	0.0132982	0.870981	-0.000635783	-0.0148905	-0.000789936	-0.000284246	0.00111597	-0.000812398	-0.000456988	0.000226781	0.000230869	-1.41174
49.1	-0.554059	0.678169	0.301409	0.0509739	0.126327	0.520816	0.372329	0.669304	0.0443254	0.981793	-0.00076294	-0.0181707	-0.000839511	-0.000229295	0.00118901	-0.000752057	-0.00050967	0.000169593	0.000222535	-1.49818
49.2	-0.75352	0.487573	0.104164	-0.0598378	0.356815	0.418869	0.29476	0.438815	-0.175082	0.540762	-0.00076294	-0.015057	-0.00212411	-0.000717931	0.00111009	-0.000794473	-0.000573343	0.000178226	0.000196623	-1.3918
49.3	-1.01725	0.644926	0.183949	-0.101946	0.175084	0.509735	0.447681	0.261516	-0.110811	0.336868	-0.00144111	-0.0147855	-0.00645231	-0.00482861	0.000675416	-0.00211054	-0.00204002	-0.000559882	3.54035e-05	-1.37407
49.4	-0.58287	0.780116	0.591736	0.423302	0.268166	0.950766	0.952983	0.558492	0.288111	0.777899	-0.000508626	-0.0132086	-0.00669566	-0.00550325	0.000528064	-0.00327374	-0.00460974	-0.00364648	-0.00367687	-1.69321
49.5	-0.795629	0.84882	0.361247	0.336869	0.241571	0.567357	0.868766	0.498654	0.219408	0.826656	-0.00076294	-0.0132638	-0.0069029	-0.00553116	0.00043748	-0.00344116	-0.00467733	-0.00400738	-0.00456569	-1.54029
49.6	-0.531897	0.669304	0.367896	0.2593	0.164003	0.545195	0.474276	0.691466	0.449897	0.715844	-0.00105964	-0.0159492	-0.00680709	-0.00548261	0.000515172	-0.00351244	-0.00471076	-0.00398626	-0.00446351	-1.50039
49.7	-0.540761	0.735792	0.489789	0.2593	0.308058	0.682601	0.523033	0.385626	0.381193	0.61833	-0.000805325	-0.0169595	-0.00650583	-0.0054134	0.000510655	-0.00350304	-0.00467014	-0.00394801	-0.00449107	-1.63558
49.8	-0.385625	1.01504	0.611682	0.542978	0.361248	0.970712	0.751305	0.642709	0.527465	0.755737	-0.00122918	-0.0149374	-0.00635048	-0.00526108	0.000673229	-0.00335915	-0.00453796	-0.00384282	-0.004426	-1.70207
49.9	-0.208326	1.26769	0.83109	0.722494	0.531898	1.05493	0.979577	0.924171	0.972929	1.08596	-0.000678168	-0.0128126	-0.00634638	-0.00527013	0.000735301	-0.00325695	-0.00437043	-0.00355425	-0.00403408	-1.87937
50	-0.370111	1.1192	0.636061	0.766818	0.507519	1.0505	1.04828	0.755737	1.09039	1.23666	-0.00118679	-0.0173127	-0.00273716	-0.00269546	0.000876764	-0.00271133	-0.00389016	-0.00331282	-0.00391086	-1.82396
50.1	-0.277029	1.01282	0.339085	0.718061	0.549628	1.04828	1.0372	0.731359	0.837738	1.09482	-0.000932482	-0.0164459	-0.000731788	-0.000291901	0.0010962	-0.001038	-0.000950871	-0.000418719	-0.000824082	-1.78185
50.2	-0.00221586	1.24331	0.414437	0.804494	0.616115	0.992875	0.886496	0.961847	0.848819	1.16352	-0.000805325	-0.016365	-0.000754159	-0.000324337	0.0011298	-0.00101841	-0.000515521	0.000109794	0.000261189	-1.90153
50.3	0.0199465	1.23888	0.74244	0.833305	0.602817	0.817792	0.851036	1.05271	0.79563	1.11033	-0.000211928	-0.0169908	-0.000782755	-0.000397923	0.00113601	-0.000979256	-0.000528267	7.75611e-05	0.00025809	-1.98796
50.4	-0.56514	0.784549	0.2593	0.582871	0.226057	0.503086	0.445464	0.638277	0.372328	0.689249	-0.00038147	-0.0157597	-0.000761177	-0.00033124	0.00114676	-0.00100263	-0.000509528	0.000108762	0.000246605	-1.59347
50.5	-0.418868	0.977361	0.492005	0.729142	0.259301	0.547411	0.738008	0.414437	0.252652	0.855467	-0.000296699	-0.0140041	-0.00080781	-0.000278804	0.00116511	-0.000957549	-0.000508903	9.01656e-05	0.000287945	-1.62007
50.6	-0.56514	0.981794	0.248219	0.285895	0.117462	0.410004	0.469843	0.175083	0.0554066	0.833305	-0.000466241	-0.0148871	-0.000773902	-0.000236144	0.00118802	-0.000941499	-0.000533693	0.000154472	0.000289671	-1.4605
50.7	-0.396706	0.764603	0.279247	0.230489	0.243787	0.416653	0.516384	0.192813	0.219408	0.764602	-0.000211928	-0.0148152	-0.000802375	-0.000300019	0.00113744	-0.000930824	-0.0005028	0.000141184	0.000334888	-1.49596
50.8	-0.458761	1.03055	0.447681	0.274814	0.385626	0.720278	0.456546	0.467626	0.239354	0.95963	-0.00038147	-0.0181803	-0.000808475	-0.000330852	0.00112237	-0.000895122	-0.000502207	0.000161814	0.000262193	-1.59791
50.9	-0.37676	1.05493	0.722494	0.580655	0.618331	0.629412	0.638277	0.401139	0.195029	0.622762	-0.000890096	-0.0162258	-0.000726534	-0.000362534	0.00110579	-0.00084586	-0.000510633	0.000156856	0.00027082	-1.69099
51	-0.259299	0.808927	0.55406	0.27703	0.265949	0.228273	0.15957	0.07092	0.0421091	0.272597	-0.000720554	-0.0128592	-0.000722857	-0.000375049	0.00116082	-0.000850537	-0.00051553	0.000193067	0.000352835	-1.42282
51.1	-0.0332432	0.904226	0.757954	0.137407	0.356815	0.374545	0.352383	0.232705	0.308058	0.314705	-0.000974867	-0.0146734	-0.000775358	-0.000353666	0.00119188	-0.000882852	-0.000528129	0.000164279	0.000245967	-1.60456
51.2	0.166218	1.08152	0.687034	0.252651	0.467627	0.540762	0.667088	0.616114	0.345734	0.549626	-0.000974867	-0.0155093	-0.000801635	-0.000268924	0.00119647	-0.000913492	-0.000535687	0.00014949	0.000270906	-1.8018
51.3	0.0642712	0.815576	0.489789	0.079785	0.385626	0.695899	0.567357	0.197245	0.148489	0.571789	-0.00110202	-0.0143925	-0.000710733	-0.000298304	0.00117648	-0.000935962	-0.000503057	0.000110313	0.000276826	-1.69099
51.4	-0.159569	0.771251	0.432167	0.452113	0.14184	0.769035	0.627196	0.15957	0.0487579	0.476491	-0.00076294	-0.0167144	-0.000796424	-0.00035644	0.00120128	-0.00088006	-0.000534434	0.000169569	0.00029362	-1.62007
51.5	0.0310277	1.00839	0.551844	0.720277	0.494222	0.935252	1.11698	0.352382	0.223841	0.42995	-0.000890096	-0.0134449	-0.000805749	-0.000333208	0.00124378	-0.000889527	-0.000570541	0.000207479	0.000351487	-1.83061
51.6	-0.0265945	1.10369	0.34795	0.401139	0.689251	0.740224	0.784549	0.41222	0.155137	0.356814	-0.00118679	-0.0127056	-0.000850544	-0.000364404	0.00117404	-0.00085789	-0.000597894	0.00023377	0.000349897	-1.7464
51.7	0.00886524	1.40731	0.319139	0.292544	0.647142	0.926387	0.902009	0.547411	0.201678	0.571789	-0.000974867	-0.0146543	-0.000723315	-0.000353195	0.0011541	-0.000889188	-0.000495905	8.15165e-05	0.000382663	-1.78185
51.8	0.0930823	1.38293	0.210543	0.34795	0.780116	1.10147	0.839955	0.598384	0.137407	0.558491	-0.000890096	-0.016259	-0.000759031	-0.000336129	0.0011878	-0.00084257	-0.000514589	0.000135137	0.000304648	-1.84169
51.9	-0.0398918	1.05715	0.126326	0.150705	0.45433	0.91309	0.531898	0.328004	0.022163	0.137407	-0.000890096	-0.0145221	-0.000768248	-0.000284604	0.00110911	-0.000888638	-0.000540317	0.000151165	0.000343943	-1.62007
52	-0.0443244	1.24331	0.130759	0.421085	0.407789	1.0239	0.527465	0.261516	0.199462	0.232705	-0.000720554	-0.0158052	-0.000715279	-0.000298053	0.00112993	-0.000787111	-0.00056542	0.000180859	0.000368529	-1.65553
52.1	0.0398927	1.05715	0.199462	0.538546	0.611682	1.16574	0.833306	0.0022167	0.208327	0.381193	-0.000974867	-0.0124462	-0.000738118	-0.000340816	0.00116914	-0.000857705	-0.000512416	0.000195578	0.00036846	-1.74196
52.2	0.374544	1.25882	0.274814	0.771251	0.644926	1.02169	0.902009	0.144056	0.248219	0.695898	-0.00105964	-0.0162058	-0.000824022	-0.000374253	0.00116137	-0.000919051	-0.000487167	0.000161938	0.000400444	-1.8971
52.3	0.325787	1.27877	0.53633	0.695899	0.689251	0.811143	1.15466	0.201678	0.2593	0.538545	-0.000974867	-0.012527	-0.000736902	-0.000338207	0.00121677	-0.000810371	-0.000481746	0.000155456	0.000328902	-1.8705
52.4	0.383409	1.3098	0.53633	0.574006	0.689251	0.682601	1.2145	0.290327	0.436599	0.41222	-0.00076294	-0.0126283	-0.000662374	-0.000315107	0.00123571	-0.000809803	-0.000488044	0.000198254	0.000390925	-1.79958
52.5	0.416653	1.25439	0.474275	0.837738	0.520817	0.928604	1.2965	0.352382	0.214976	0.449896	-0.000678168	-0.0120028	-0.000716163	-0.000309208	0.00121916	-0.000837261	-0.000453273	0.00015416	0.000373332	-1.87494
52.6	0.372328	1.20563	0.339085	0.733575	0.620547	1.00839	1.14136	0.334652	0.214976	0.795629	-0.00105964	-0.017791	-0.000707638	-0.000366542	0.00119515	-0.000830028	-0.000471854	0.000187287	0.0004414	-1.89267
52.7	0.467626	1.21671	0.505303	0.65379	0.678169	1.04163	1.0372	0.359031	0.257084	0.817791	-0.00105964	-0.011882	-0.000681674	-0.000211474	0.00117068	-0.000863492	-0.000526093	0.000179367	0.000404253	-1.89488
52.8	0.474275	1.11034	0.50087	0.656007	0.622764	1.09925	0.890928	0.494221	0.427734	0.988441	-0.00110202	-0.0150461	-0.000809613	-0.000316284	0.00115723	-0.000906356	-0.000517279	0.000171957	0.000431798	-1.95251
52.9	3.57628e-07	1.06379	0.290328	0.492005	0.288112	1.08596	0.744656	0.33022	0.316923	0.54741	-0.00148349	-0.0148336	-0.000758009	-0.000426086	0.00120098	-0.000872061	-0.000529255	0.00021608	0.000404873	-1.79294
53	-0.0820004	1.05493	0.334653	0.157353	0.208327	0.98401	0.505303	0.195029	0.0155144	0.78898	-0.00131395	-0.0125483	-0.000680312	-0.000347791	0.00117996	-0.000892651	-0.000505435	0.000193279	0.000415157	-1.68212
53.1	-0.00886464	0.950766	0.232706	-0.0265944	0.325788	0.764602	0.321355	-0.0177295	-0.0265942	0.698114	-0.000593397	-0.010557	-0.00085679	-0.000305901	0.00121459	-0.000839188	-0.000506481	0.000181455	0.000404823	-1.59569
53.2	0.214975	0.879847	0.314706	0.0908662	0.31249	0.797846	0.438816	-0.0709192	0.128542	0.41222	-0.000678168	-0.0114426	-0.00079459	-0.000258572	0.00116197	-0.000852006	-0.000493079	0.00022567	0.000349018	-1.62007
53.3	0.263732	0.875414	0.352382	0.0398927	0.270382	0.839954	0.396707	-0.0930816	0.1773	0.542978	-0.000805325	-0.0136088	-0.000675935	-0.00021052	0.00115545	-0.000876137	-0.000567167	0.000232863	0.000382802	-1.67548
53.4	0.152921	0.72471	0.33022	0.190597	0.374545	0.656007	0.334653	0.0820012	-0.0155129	0.518599	-0.00110202	-0.0133137	-0.000741949	-0.000270085	0.00116256	-0.000764244	-0.000505367	0.000158911	0.000388334	-1.68656
53.5	-0.0487568	0.593952	0.0775691	-0.0952977	0.272598	0.525249	0.192814	-0.0554055	-0.0864326	0.290327	-0.00101725	-0.0155952	-0.000723757	-0.000309008	0.00121772	-0.000818248	-0.000516715	0.000111735	0.000377554	-1.60899
53.6	0.33022	1.01282	0.0354606	0.29476	0.662656	0.848819	0.598385	0.620547	0.157353	0.441031	-0.00127157	-0.0192284	-0.000768548	-0.000248389	0.00118257	-0.000849022	-0.000519083	0.000193344	0.00037775	-1.86386
53.7	0.507519	1.22558	0.359031	0.441032	1.06158	1.03277	0.751305	0.70698	0.525249	0.578438	-0.00148349	-0.0172431	-0.000804984	-0.000286308	0.0011877	-0.000873478	-0.000507805	0.000164798	0.000403347	-2.06997
53.8	0.308057	1.37628	0.441032	0.496437	0.811144	0.766818	0.487573	0.516384	0.363464	0.536329	-0.00131395	-0.0142769	-0.000758539	-0.000236498	0.00117665	-0.000857809	-0.000541289	0.0001511	0.000387115	-1.98796
53.9	0.613898	1.30093	0.851036	0.749089	0.804495	1.09925	0.713629	0.656007	0.58952	0.84217	-0.000720554	-0.0140422	-0.000785759	-0.000241167	0.00116351	-0.000857481	-0.000542513	0.000166986	0.000343935	-2.17856
54	0.582871	0.868766	0.806711	0.345733	0.556276	0.831089	0.416653	0.303625	0.2593	0.578438	-0.000508626	-0.015611	-0.000767809	-0.000231995	0.00116831	-0.000882319	-0.000589385	0.000170638	0.00046111	-1.85942
54.1	0.27703	0.72471	0.378977	0.469843	0.55406	0.722494	0.414437	0.325787	0.31249	0.660438	-0.000720554	-0.0143559	-0.000779132	-0.000196829	0.00121468	-0.000862789	-0.000527715	0.000177942	0.000390716	-1.7331
54.2	0.367896	1.20563	0.38341	0.660439	0.684818	0.824441	0.507519	0.474275	0.274814	0.540762	-0.00127157	-0.0134142	-0.000748502	-0.00019902	0.00117599	-0.000844514	-0.000496013	0.00016977	0.000322388	-1.84391
54.3	0.0952984	1.03942	0.693683	0.731359	0.72471	0.997307	0.551844	0.684817	0.58952	0.58287	-0.00152588	-0.0110193	-0.000763229	-0.000233103	0.00121531	-0.000827242	-0.000585829	0.000163568	0.000315288	-2.01013
54.4	0.339085	1.03942	0.687034	0.744656	0.817793	1.08374	0.713629	0.609466	0.48314	0.633844	-0.00114441	-0.0152644	-0.000760483	-0.0002196	0.00121972	-0.000866203	-0.000559379	0.000186545	0.000417859	-2.06997
54.5	0.352382	1.1059	0.542979	0.961847	0.868766	1.16352	0.895361	0.540762	0.542979	0.463193	-0.000635783	-0.0146612	-0.000742974	-0.000256069	0.0012188	-0.000900721	-0.000578282	0.000192391	0.000462162	-2.06553
54.6	0.454329	1.25439	0.658223	1.1059	0.811144	1.28985	1.21007	0.944117	0.618331	0.589519	-0.00076294	-0.0119511	-0.00069603	-0.000241763	0.00119112	-0.000909059	-0.000563278	0.000249881	0.000423106	-2.17413
54.7	0.166218	1.08152	0.560709	0.904225	0.531898	1.15023	0.864333	0.788981	0.609466	0.684817	-0.00110202	-0.0119151	-0.000667873	-0.000277664	0.00116172	-0.000940553	-0.000585675	0.000281205	0.000365177	-2.03672
54.8	0.516383	1.4738	0.766819	0.910874	0.735792	1.1879	1.03055	0.902009	0.574006	1.05271	-0.000805325	-0.013714	-0.000677855	-0.00026085	0.00118871	-0.000898535	-0.000563945	0.000207876	0.000393475	-2.24283
54.9	0.593952	1.34747	0.729143	0.897576	0.977361	1.23001	0.839955	0.857684	0.551844	0.826656	-0.00114441	-0.0135086	-0.000735008	-0.000240635	0.00121579	-0.000888199	-0.000485454	0.000236553	0.000382367	-2.16083
55	0.46541	0.957415	0.762386	0.899793	0.769035	1.30315	0.702548	0.598384	0.310274	0.54741	-0.00122918	-0.0115889	-0.000649357	-0.000242297	0.00125288	-0.000869259	-0.000486055	0.000212439	0.000396054	-1.9924
55.1	0.449896	1.04163	0.613899	0.800062	0.551844	1.1325	0.84882	0.63606	0.201678	0.773466	-0.00139872	-0.0149165	-0.000710376	-0.000276497	0.00123914	-0.000943523	-0.000517555	0.000183498	0.000458115	-2.00791
55.2	0.516384	1.16353	0.456546	0.904225	0.667088	1.15244	0.824441	0.964064	0.310274	0.835521	-0.000635783	-0.0111794	-0.00078525	-0.000218647	0.00116857	-0.00089369	-0.000578099	0.000145155	0.000436145	-2.01899
55.3	0.658223	1.22558	0.644926	1.11033	0.678169	1.43834	0.784549	0.999523	0.605033	0.744655	-0.000508626	-0.013926	-0.000667027	-0.000229909	0.00124227	-0.00092989	-0.000521126	0.000243322	0.000382126	-2.11429
55.4	0.771251	1.19898	0.915307	1.16352	1.01725	1.40066	1.04385	0.784548	0.523033	0.569573	-0.000720554	-0.0134909	-0.000624567	-0.000223892	0.00121056	-0.0009094	-0.000515823	0.000227653	0.000440492	-2.10543
55.5	0.39449	1.40509	0.81336	1.15023	0.835522	1.18125	0.899793	0.89536	0.492005	0.246002	-0.00076294	-0.0135146	-0.000753076	-0.000270404	0.00118856	-0.00100366	-0.000561975	0.000165673	0.000443355	-2.01678
55.6	0.288111	1.38515	0.851036	1.11477	1.07044	1.24553	1.24996	0.893144	0.503086	0.398922	-0.00131395	-0.0171406	-0.000712416	-0.000235579	0.00121596	-0.000949721	-0.000542018	0.000240351	0.000459492	-2.09434
55.7	0.547411	1.41839	0.762386	0.955198	0.928604	1.2699	1.11255	0.753521	0.274814	0.536329	-0.000720554	-0.0154174	-0.000695734	-0.00026586	0.0012137	-0.000921425	-0.000543236	0.000308087	0.000488501	-2.11429
55.8	0.720277	1.2965	0.68925	0.79563	0.886496	1.40731	0.870982	0.593952	0.115245	0.452112	0.00114441	-0.0145787	-0.000647444	-0.000297051	0.00119823	-0.00100952	-0.000649099	-4.83532e-05	0.000308349	-2.04337
55.9	0.800062	1.44942	0.899793	0.815576	0.961848	1.39401	0.649358	0.649358	0.285895	0.438815	0.0363668	-0.0174869	0.00559863	0.00250849	0.00572227	-0.00619161	-0.00780573	-0.00774662	-0.000193974	-2.00569
56	0.91309	1.52477	0.7779	0.695899	0.786765	1.00396	0.753521	0.811143	0.438816	0.252651	0.0651042	-0.0309379	0.0125597	0.00653449	0.0111937	-0.0110278	-0.0149377	-0.0105661	-0.000646001	-1.95251
56.1	0.687034	1.2145	0.678169	0.959631	0.842171	1.13693	0.884279	0.935252	0.250435	0.662655	0.109863	-0.0356025	0.0164824	0.00636162	0.0132685	-0.0110898	-0.0189087	-0.00809485	-0.00154064	-1.95029
56.2	0.558492	1.41396	0.815576	0.96628	0.917523	1.3918	0.990659	1.05271	0.40114	0.551843	0.170263	-0.0322051	0.0204164	0.00637953	0.0153563	-0.0110583	-0.0226232	-0.00294987	-0.00311024	-2.03894
56.3	0.61833	1.56466	1.06823	1.11033	1.08152	1.4738	1.12807	1.28542	0.520816	0.722493	0.240835	-0.0349821	0.0231016	0.00642721	0.0169113	-0.0110787	-0.0253937	0.00295517	-0.00588466	-2.14975
56.4	0.454329	1.40731	1.00174	1.1879	0.928604	1.39401	1.07266	1.25661	0.274814	0.882062	0.301912	-0.0320839	0.0248611	0.00630093	0.0178123	-0.0110768	-0.0271231	0.00858448	-0.0078838	-2.16748
56.5	0.589519	1.59569	1.33639	1.49374	1.26326	1.67326	1.54472	1.4871	0.33022	1.07931	0.370661	-0.0335103	0.0262314	0.00632804	0.0185266	-0.011135	-0.0285093	0.015592	-0.0093519	-2.44451
56.6	0.718061	1.47601	1.15688	1.38958	1.41396	1.72202	1.86607	1.46493	0.620547	1.01282	0.426144	-0.0148154	0.0283309	0.00630661	0.0196729	-0.0111281	-0.0303924	0.024887	-0.00958004	-2.50656
56.7	0.713629	1.3918	1.01947	1.2012	1.1458	1.57131	1.81288	1.19455	0.60725	0.585086	0.320689	0.0147373	0.0282802	0.00628107	0.0196934	-0.0109773	-0.0307663	0.0319022	-0.0114679	-2.40019
56.8	0.879846	1.8018	1.00617	1.38958	1.20342	1.50483	1.76634	1.36742	0.527465	0.851035	0.273259	-0.0244002	0.0261173	0.00634758	0.0185379	-0.0110157	-0.0286554	0.0272523	-0.0101545	-2.37802
56.9	1.0505	1.59126	1.09925	1.24109	1.11477	1.20342	1.76191	1.18569	0.616114	0.540762	0.284025	-0.0292039	0.0257088	0.00635675	0.0182688	-0.011067	-0.0280169	0.0260968	-0.00962274	-2.32705
57	0.593952	1.26769	0.893144	0.968496	0.824441	1.18347	1.40509	1.01725	0.192813	0.283678	0.289875	-0.0287714	0.026039	0.00633523	0.0183694	-0.0110601	-0.02829	0.0269043	-0.00972213	-2.08991
57.1	0.806711	1.31201	0.791197	1.1059	0.718062	1.23666	1.46493	0.997307	0.323571	0.17065	0.291909	-0.0282071	0.0261829	0.00640656	0.0185755	-0.0110385	-0.0284475	0.0278963	-0.00987312	-2.13202
57.2	0.631628	1.31423	0.935253	0.924171	0.565142	1.16574	1.23666	0.879846	0.2593	0.075352	0.292926	-0.030035	0.0263527	0.00637014	0.0185813	-0.0110642	-0.028489	0.0288794	-0.010004	-1.9924
57.3	0.764602	1.36077	1.02169	0.780116	0.895361	1.29428	1.49153	0.800062	0.130759	0.119677	0.292799	-0.0248443	0.0265303	0.00635161	0.0186714	-0.0110817	-0.0286366	0.0300606	-0.010026	-2.11651
57.4	0.726926	1.21228	0.613898	0.656007	0.505303	1.2145	1.4472	0.593952	0.15957	0.0908656	0.292545	-0.0198001	0.0268159	0.00639055	0.0188124	-0.0110333	-0.0288354	0.0311727	-0.0100158	-1.95251
57.5	0.67152	1.32753	0.702548	0.864333	0.587304	1.24331	1.41174	0.766818	0.516384	0.343517	0.292545	-0.0214566	0.0269865	0.00644739	0.018909	-0.0110674	-0.0290778	0.0321648	-0.00993134	-2.02342
57.6	0.704764	1.39401	0.598385	0.855468	0.636061	1.10147	1.24553	0.857684	0.394491	0.197245	0.292375	-0.0218813	0.0271081	0.00643898	0.0189343	-0.0110605	-0.0292669	0.0330599	-0.00991912	-1.92813
57.7	0.751305	1.45164	0.870982	0.797846	0.545195	0.804495	1.66883	1.01504	0.695899	0.527464	0.292121	-0.0233899	0.027253	0.00638169	0.0190551	-0.0109749	-0.0293269	0.0336206	-0.00989421	-2.05445
57.8	1.08374	1.64888	1.14136	1.02833	0.788981	1.06379	2.03451	1.24553	0.924171	0.968495	0.292036	-0.02198	0.0273116	0.00639328	0.0190857	-0.0110013	-0.0294195	0.0339172	-0.00992977	-2.33148
57.9	1.10147	1.90375	0.959631	0.917522	0.857685	1.34747	1.87494	1.28985	0.72471	0.782331	0.292036	-0.0222659	0.0274035	0.00640292	0.0191016	-0.0110146	-0.0294611	0.0340834	-0.00981081	-2.31597
58	0.593952	1.32088	0.574006	0.372328	0.542979	0.986226	1.43169	0.91309	0.192813	0.212759	0.292333	-0.0255309	0.0274619	0.00639624	0.0191263	-0.0110069	-0.0294849	0.0347238	-0.00957547	-1.90153
58.1	0.542978	1.46272	0.585087	0.454329	0.549628	0.848819	1.3785	1.0239	0.00886571	0.172866	0.292545	-0.0274565	0.0274713	0.00647211	0.0191958	-0.0109351	-0.0296112	0.0351993	-0.00963065	-1.82175
58.2	0.421085	1.29207	0.753521	0.485356	0.855469	0.826657	1.23666	0.93082	0.161786	0.232705	0.292375	-0.025188	0.0275719	0.00644717	0.0192392	-0.0109689	-0.0298158	0.0354652	-0.00970172	-1.83504
58.3	0.48314	1.41174	0.919739	0.520816	0.644926	0.992875	1.16574	0.868765	0.12411	0.421085	0.292757	-0.0258936	0.0277184	0.006371	0.0192962	-0.0109964	-0.0299613	0.0356521	-0.00969925	-1.80623
58.4	0.538546	1.52699	0.957415	0.443248	0.449897	1.24553	1.12142	0.886495	-0.0310266	0.658222	0.292799	-0.0223379	0.0277461	0.00641233	0.0193539	-0.0109772	-0.0299571	0.0356639	-0.0098619	-1.84169
58.5	0.516384	1.52477	0.766819	0.29476	0.516384	1.2012	1.24996	0.764602	0.0421091	0.356814	0.292418	-0.023674	0.0277055	0.00637282	0.0192845	-0.0109289	-0.0299098	0.0359507	-0.00982393	-1.87494
58.6	0.531897	1.67769	0.76017	0.343517	0.565141	1.06379	1.44499	1.09261	0.265949	0.611681	0.292079	-0.025301	0.0278028	0.00640407	0.0193056	-0.0109278	-0.0299599	0.0359712	-0.0099074	-1.99905
58.7	0.542978	1.60899	0.7779	0.503086	0.718062	1.22558	1.39623	0.990658	0.104164	0.591735	0.292418	-0.0280452	0.02781	0.00635266	0.019345	-0.0109068	-0.029966	0.0360109	-0.00995714	-2.03229
58.8	0.494221	1.24996	0.629412	0.713629	0.793414	1.25661	1.40509	0.917522	0.144056	0.54741	0.292587	-0.024004	0.027752	0.00627256	0.0193531	-0.0109807	-0.0299519	0.0359644	-0.00986895	-1.96359
58.9	0.237138	1.15244	0.410005	0.410004	0.569574	1.21228	1.41618	0.959631	-0.0664865	0.35903	0.437673	-0.0153604	0.0297827	0.00731298	0.0208497	-0.0120068	-0.0318694	0.0420777	-0.0108581	-1.84613
59	0.148488	0.917523	0.0155145	4.76837e-07	0.274814	0.791197	1.37628	0.511951	-0.25265	-0.0975145	0.596958	0.00195451	0.0430287	0.0226508	0.0349387	-0.0275939	-0.044977	0.055275	-0.0139132	-1.68656
59.1	0.108596	0.992875	0.243787	0.22384	0.345734	0.711413	1.37407	0.472059	-0.425517	-0.0753522	0.602637	-0.00565634	0.0474428	0.0288324	0.0402394	-0.0339655	-0.0493949	0.0561593	-0.0148649	-1.75083
59.2	0.175083	0.744656	0.36568	0.248219	0.310274	0.882063	1.38958	0.414437	-0.261515	-0.0952983	0.610309	-0.00744683	0.0497384	0.031618	0.0428496	-0.0364894	-0.0515635	0.0575542	-0.0154971	-1.77742
59.3	0.421085	0.609466	0.494222	0.263733	0.403356	0.890928	1.19455	0.611682	-0.206109	-0.0398923	0.612005	-0.00704854	0.0445508	0.0244981	0.0367406	-0.0293917	-0.0463635	0.0572072	-0.0162723	-1.77742
59.4	0.629412	0.822225	0.576222	0.0177305	0.489789	0.961847	1.18126	0.718061	-0.321354	-0.0155138	0.612513	-0.00799497	0.0439432	0.0237016	0.0361642	-0.028378	-0.0459011	0.0569843	-0.0165844	-1.77299
59.5	0.997307	0.879847	0.715845	0.352382	0.390059	1.1059	1.43169	0.740224	-0.336867	0.186164	0.612937	-0.00758783	0.0453696	0.0258774	0.0379619	-0.0308745	-0.0476287	0.0569306	-0.0166118	-1.9658
59.6	0.952982	0.549628	0.50087	0.27703	0.432167	1.07266	1.33196	0.438815	-0.146271	-0.00443256	0.61281	-0.00600702	0.0462612	0.0270274	0.0389045	-0.031935	-0.0484133	0.057115	-0.0167911	-1.89045
59.7	0.984009	0.941902	0.503087	0.421085	0.58952	1.07488	1.66661	0.802278	0.108596	0.228272	0.612852	-0.00473525	0.0461904	0.0270275	0.0388868	-0.0320178	-0.0485507	0.0573678	-0.0167992	-1.99905
59.8	1.04385	1.1059	0.711413	0.367896	0.735792	1.24109	1.81731	0.808927	0.310274	0.611681	0.612259	-0.00747681	0.0461107	0.02706	0.0388187	-0.0320249	-0.0484901	0.0573081	-0.0169644	-2.09213
59.9	0.952982	1.2012	0.644926	0.31249	0.689251	1.16574	1.84391	0.813359	0.412221	0.181731	0.61264	-0.0033006	0.0461121	0.0269794	0.0388301	-0.0320791	-0.0486068	0.0572979	-0.0171361	-2.08326
60	0.715845	0.839955	0.691467	0.248219	0.503087	1.11698	1.63558	0.589519	0.219408	0.0554059	0.612259	-0.00781892	0.045975	0.0270093	0.0388529	-0.0321382	-0.0486166	0.0573513	-0.017091	-2.03229
60.1	0.67152	0.833306	0.72471	0.0620551	0.45433	1.15244	1.48931	0.405572	0.206111	-0.0332437	0.612301	-0.00569042	0.0461325	0.0269773	0.0388362	-0.0321072	-0.0488269	0.0574712	-0.0170525	-2.06332
60.2	0.387842	0.458762	0.427734	-0.128541	0.12411	0.908658	1.28099	0.0687038	-0.195028	-0.115244	0.61175	-0.00400483	0.046126	0.0269421	0.0388464	-0.0321608	-0.0488311	0.0573629	-0.0169331	-1.75083
60.3	0.458761	0.715845	0.527465	0.0997311	0.283679	1.15688	1.49596	0.219408	0.0487579	0.0775682	0.611835	-0.0051796	0.0459426	0.027004	0.0387122	-0.0321179	-0.048624	0.0574434	-0.0169213	-1.92591
60.4	0.487572	0.902009	0.332436	0.272598	0.268166	1.04163	1.44942	0.363463	0.155137	0.42995	0.611665	-0.00591925	0.0459015	0.0269595	0.0387137	-0.0321947	-0.0486159	0.0575192	-0.0169659	-1.9104
60.5	0.257084	1.01725	0.254868	0.485356	0.265949	1.33639	1.49153	0.560708	0.0709202	0.460977	0.611411	-0.0101462	0.0459054	0.0270169	0.0386512	-0.0321865	-0.0486197	0.0574244	-0.0169277	-1.8705
60.6	0.556276	1.2965	0.547411	0.68925	0.467627	1.41174	1.55358	0.746872	0.576222	0.660438	0.611242	-0.00618997	0.0459495	0.0269313	0.0387148	-0.0321976	-0.048602	0.0574722	-0.0166493	-2.1298
60.7	0.751305	1.42061	0.76017	0.738007	0.582871	1.67104	1.49818	0.897576	0.726926	0.662655	0.611496	-0.00569289	0.045945	0.0269679	0.0387501	-0.0322479	-0.0486242	0.0575262	-0.0168283	-2.28494
60.8	0.624979	1.24774	0.704764	0.656007	0.534114	1.65553	1.23444	0.802278	0.345734	0.274813	0.611411	-0.00344646	0.0459595	0.026919	0.0387535	-0.0322606	-0.048655	0.0574893	-0.0169172	-2.14532
60.9	0.469842	0.888712	0.478708	0.157353	-0.117459	1.3098	1.24109	0.616114	0.148489	0.141839	0.611242	-0.00406409	0.0459049	0.0269553	0.0387383	-0.0322209	-0.0486321	0.0574828	-0.0169826	-1.9104
61	0.336868	0.660439	0.456546	0.0598389	-0.0598373	1.2145	1.02833	0.492005	-0.126325	-0.0664872	0.611157	-0.00883101	0.0459425	0.0269204	0.0387607	-0.0321733	-0.0486016	0.0574406	-0.0168649	-1.81288
61.1	0.325787	0.764603	0.432167	0.352382	0.250436	1.07488	1.28542	0.715845	0.0354605	0.538545	0.611962	-0.0135834	0.0458699	0.02693	0.0387042	-0.032276	-0.0487186	0.0574705	-0.0170372	-1.8705
61.2	0.65379	1.25882	0.602817	0.698115	0.385626	1.17017	1.44277	0.944117	0.246003	1.1059	0.611115	-0.00999343	0.0458675	0.0269989	0.0386544	-0.0323041	-0.048752	0.0574913	-0.0171869	-2.06775
61.3	0.316922	1.00617	0.458762	0.352382	0.370113	0.908658	1.01725	0.718061	-0.27038	0.372328	0.611623	-0.0133677	0.0458271	0.0269298	0.0387082	-0.0322923	-0.0487229	0.0575743	-0.0169785	-1.7885
61.4	0.359031	0.842171	0.474275	0.350166	0.45433	0.946334	0.999524	0.837738	-0.507517	0.361246	0.611708	-0.0121744	0.0468144	0.0270317	0.0392475	-0.0323343	-0.0493648	0.0649115	-0.0175293	-1.82396
61.5	0.549627	1.21671	0.693683	0.370112	0.483141	1.23001	1.48266	0.713629	-0.190596	0.226056	0.610224	-0.00811198	0.0488358	0.0269867	0.040253	-0.0322289	-0.0512326	0.0727623	-0.0188515	-1.94807
61.6	0.682601	1.29207	0.731359	0.367896	0.516384	1.63115	1.74196	0.826657	0.230489	0.148488	0.609885	-0.00762713	0.0493841	0.026953	0.0405944	-0.0321954	-0.0518557	0.0744301	-0.0196243	-2.04337
61.7	0.691466	1.34526	0.906442	0.390058	0.576223	1.73753	1.69321	1.13028	0.113029	0.13519	0.610182	-0.00888752	0.0495649	0.0269247	0.0406612	-0.0322579	-0.0520911	0.0749528	-0.0197103	-2.10099
61.8	0.492005	1.20785	0.908658	0.416653	0.525249	1.45607	1.23666	0.733575	-0.0664864	-0.104163	0.609885	-0.00639623	0.0495766	0.0269188	0.0406688	-0.0322779	-0.0521586	0.0750859	-0.019654	-2.04337
61.9	0.713629	1.24996	0.926388	0.695899	0.749089	1.42061	1.35191	0.558492	0.376761	0.132974	0.610521	-0.00987263	0.0496721	0.0268824	0.0406444	-0.0322918	-0.0521561	0.0750795	-0.0199724	-2.1431
62	0.926387	1.46715	0.828874	0.751305	0.669305	1.32309	1.37407	0.695899	0.161786	0.713628	0.610521	-0.0136338	0.0496249	0.026924	0.0407058	-0.0323234	-0.0521275	0.0750201	-0.0201791	-2.12759
62.1	1.05936	1.41396	0.862117	0.811143	0.671521	1.30315	1.38293	0.888711	0.139624	0.352382	0.610818	-0.0153456	0.0495938	0.0268699	0.0406807	-0.0323304	-0.0520804	0.0747901	-0.0200457	-2.12759
62.2	1.15688	1.3918	1.02169	0.873198	0.853252	1.45385	1.68212	1.09261	0.246003	0.257083	0.611157	-0.0161605	0.0495471	0.0268385	0.0406454	-0.0323097	-0.0521606	0.0747079	-0.0201096	-2.27164
62.3	1.16796	1.32531	0.875414	0.944117	0.689251	1.50261	1.50926	0.831089	0.496438	0.527464	0.610945	-0.022916	0.0495929	0.0268287	0.0405827	-0.0323536	-0.0521656	0.0746508	-0.0201131	-2.2517
62.4	0.873197	1.11255	0.788981	0.839954	0.74244	1.36963	1.3918	0.505302	0.394491	0.263732	0.610436	-0.0191504	0.0495476	0.0269114	0.0405843	-0.0322827	-0.0521632	0.0746409	-0.0201347	-2.17413
62.5	0.74244	1.08152	0.786765	0.647142	0.58952	1.37628	1.39845	0.55406	0.252652	0.0265949	0.61103	-0.0222255	0.0494975	0.0268653	0.040652	-0.0323405	-0.0520878	0.0745967	-0.0199732	-2.06997
62.6	0.908657	1.05715	0.986226	0.704764	0.514168	1.55802	1.23223	0.569573	0.113029	0.01773	0.610479	-0.0185499	0.0495457	0.0268632	0.0406136	-0.0323353	-0.0521334	0.0744753	-0.0200983	-2.08105
62.7	0.828873	1.29428	0.780116	0.709196	0.711413	1.5292	1.38293	0.509735	0.363464	0.113028	0.61103	-0.02246	0.0495522	0.0269498	0.0406368	-0.0323353	-0.0521498	0.0742667	-0.0200522	-2.18743
62.8	0.662655	1.05271	0.492005	0.691466	0.649359	1.41839	1.28099	0.531897	0.232706	-0.0265949	0.610733	-0.0198202	0.0495298	0.0268712	0.0406322	-0.0322694	-0.0521765	0.0741942	-0.0200737	-2.05888
62.9	0.722494	1.07266	0.507519	0.489789	0.94855	1.50926	1.44499	0.547411	0.376761	0.263732	0.611199	-0.0174122	0.0495608	0.0268094	0.0406289	-0.0323078	-0.05217	0.0739597	-0.0201128	-2.10543
63	0.970712	1.64445	0.547411	0.485356	1.07931	1.64223	1.56688	0.868765	0.314706	0.505302	0.610903	-0.017237	0.049519	0.0268874	0.0406408	-0.032321	-0.0521803	0.0735579	-0.0202289	-2.26278
63.1	0.844387	1.5558	0.172867	0.243787	0.815576	1.31423	1.43834	0.401139	0.31249	-0.046541	0.611115	-0.0211518	0.0494999	0.0269079	0.0406079	-0.0323482	-0.0521194	0.0732378	-0.0202748	-2.03894
63.2	0.91309	1.22558	0.321355	0.214975	0.576223	1.3519	1.32974	0.24157	0.252652	0.00664854	0.61103	-0.0155944	0.0488751	0.0268158	0.0403466	-0.0322675	-0.0518951	0.0654409	-0.018715	-1.97245
63.3	1.00396	1.31645	0.190597	0.507519	0.824441	1.42726	1.42282	0.68925	0.301409	0.452112	0.610648	-0.0137724	0.0479072	0.0268533	0.0398548	-0.0323304	-0.0511387	0.0601284	-0.0165882	-2.15418
63.4	1.09482	1.53807	0.283679	0.667088	0.62498	1.58239	1.43169	0.649358	0.394491	0.724709	0.609843	-0.00971666	0.0477779	0.0268395	0.0396882	-0.0322999	-0.051002	0.0598332	-0.016117	-2.20294
63.5	0.593952	1.25439	0.0886502	0.401139	0.507519	1.67991	1.31645	0.582871	0.0620553	0.647141	0.610182	-0.00973459	0.0478413	0.0269033	0.0397093	-0.0322588	-0.0510883	0.0597403	-0.0158689	-2.14975
63.6	0.503086	1.2832	0.0975152	-0.0265944	0.36568	1.39623	1.40288	0.591735	0.0886501	0.460977	0.610564	-0.00414278	0.0477833	0.0268911	0.0396981	-0.0323053	-0.051032	0.0597529	-0.0159056	-2.04559
63.7	0.425518	1.27877	-0.0443239	0.319139	0.531898	1.11698	1.31423	0.631628	-0.201677	0.689249	0.610606	-0.00918413	0.0477639	0.0268734	0.0397198	-0.0323159	-0.0510652	0.0597645	-0.0159641	-1.90818
63.8	0.476491	1.5292	0.095299	0.332436	0.788981	1.13915	1.23223	0.684818	0.192813	0.556275	0.610182	-0.00732237	0.0477794	0.0268443	0.0397171	-0.032236	-0.0509866	0.0597964	-0.0159514	-2.11872
63.9	0.469843	1.57575	0.319139	0.494221	0.926388	1.31866	1.38072	0.713629	0.70698	0.261516	0.610818	-0.00777335	0.0477291	0.0267963	0.0396846	-0.0323408	-0.0510203	0.0597455	-0.0159312	-2.21845
64	0.722494	1.52256	0.370113	0.436599	1.02169	1.62229	1.51147	0.624979	0.336869	0.487572	0.610309	-0.00653516	0.0477596	0.0267802	0.0396705	-0.032342	-0.0510764	0.0597872	-0.015957	-2.15862
64.1	0.757953	1.37407	0.689251	0.427734	1.24774	1.51591	1.42947	0.644925	0.157354	0.296976	0.61086	-0.0101476	0.047747	0.0268375	0.0396489	-0.0322877	-0.0510761	0.0596743	-0.0158945	-2.13202
64.2	0.199462	1.32309	0.53633	0.558492	0.924172	1.26104	1.49596	0.726926	0.243787	0.438815	0.610479	-0.0107336	0.0477759	0.0268519	0.0397588	-0.0323075	-0.0510763	0.059731	-0.0159769	-2.07661
64.3	0.146272	0.915307	0.492005	0.551843	0.826657	1.34082	1.3652	0.729142	0.128542	0.0908656	0.610479	-0.0115816	0.0477657	0.0267769	0.0397727	-0.0322907	-0.0510469	0.0596529	-0.0159976	-1.93256
64.4	0.0642712	0.653791	0.308058	0.188381	0.667088	1.1879	1.45385	0.766818	-0.124109	-0.00664878	0.610352	-0.00923821	0.047693	0.0268359	0.0397372	-0.032277	-0.0509272	0.0600959	-0.0112999	-1.82396
64.5	0.467626	1.12363	0.822224	0.403355	1.17239	1.49818	1.88823	1.24331	0.268165	0.689249	0.609843	-0.00256945	0.047916	0.0268512	0.0396661	-0.0322073	-0.0508523	0.0612837	-0.00540017	-2.31375
64.6	0.372328	1.01725	0.680386	0.370112	1.22115	1.72423	1.61121	1.08152	0.239354	0.718061	0.608868	-0.00631721	0.0479464	0.0267788	0.039616	-0.0322446	-0.0508484	0.0616194	-0.00334199	-2.2251
64.7	0.334652	1.20342	0.591736	0.562925	0.964064	1.78629	1.3652	0.817792	0.186164	0.687033	0.608868	-0.00671501	0.0478764	0.0267665	0.0396078	-0.0322882	-0.0508867	0.0617774	-0.00247657	-2.17413
64.8	0.42995	1.2832	0.472059	0.602817	1.08152	1.62893	1.62007	0.795629	0.115245	0.596167	0.608741	-0.00602349	0.0479667	0.026733	0.0395673	-0.0322371	-0.0508268	0.0619456	-0.00222692	-2.24283
64.9	0.596168	1.12807	0.534114	0.219408	1.12585	1.7065	1.95694	0.709196	0.117461	0.649357	0.609165	-0.00615826	0.0479565	0.026855	0.0396623	-0.0322907	-0.0508106	0.0621028	-0.00190905	-2.30267
65	0.65379	1.14358	0.55406	0.0975151	1.3098	1.73531	1.87272	0.711413	0.261517	0.596168	0.60908	-0.00531703	0.0479099	0.0268546	0.0396162	-0.0321627	-0.0508644	0.0621984	-0.00188736	-2.34921
65.1	0.509735	1.01282	0.332436	-0.148487	0.782333	1.28985	1.4472	0.456545	0.237138	0.383409	0.609165	-0.00706163	0.0479526	0.0268135	0.039628	-0.0322052	-0.0507793	0.0621713	-0.00170675	-2.10543
65.2	0.735791	0.94855	0.427734	0.042109	0.884279	1.09925	1.66883	0.332436	0.059839	0.6006	0.608868	-0.0109208	0.0478983	0.0267601	0.0396046	-0.0321765	-0.0508355	0.0622083	-0.00150218	-2.13867
65.3	0.691466	1.34526	0.675953	0.378977	0.968497	1.3519	1.80402	0.525249	0.458762	0.709196	0.609589	-0.0116683	0.0479376	0.0267449	0.0395513	-0.0321358	-0.0508197	0.0621607	-0.0012921	-2.2384
65.4	0.620546	1.37628	0.957415	0.463194	0.870982	1.54693	2.13424	0.469843	0.609466	0.460977	0.609801	-0.01528	0.0479717	0.0267284	0.039578	-0.0322415	-0.0508263	0.0623627	-0.00113474	-2.29824
65.5	0.749088	1.24109	0.899793	0.523032	0.944118	1.58239	2.1697	0.633844	0.50087	0.303624	0.610945	-0.0180113	0.0479439	0.026656	0.0396338	-0.0321564	-0.0508567	0.0625272	-0.000556117	-2.347
65.6	0.58287	1.24774	0.784549	0.520816	1.1059	1.7198	2.05224	0.582871	0.784548	0.268164	0.611242	-0.0164147	0.0478545	0.026697	0.0395468	-0.0320803	-0.0508153	0.0630953	0.001246	-2.31375
65.7	0.757953	1.23223	0.846603	0.658223	0.970713	1.58904	2.0057	0.67152	0.866549	0.186164	0.611877	-0.0176591	0.0474836	0.0266483	0.0393731	-0.0321317	-0.050787	0.0632273	0.000203789	-2.37137
65.8	1.23223	1.27434	0.660439	0.387842	1.04828	1.47158	2.03894	0.547411	0.678169	0.093082	0.612598	-0.0154597	0.0472344	0.0267663	0.0393651	-0.0321958	-0.0506725	0.0612706	-0.011181	-2.31154
65.9	0.82444	1.07266	0.392275	0.137407	0.897577	1.52477	1.80402	0.192813	0.498654	0.197245	0.611496	-0.00855535	0.0472043	0.0267781	0.0394417	-0.0322774	-0.0506153	0.0605387	-0.013286	-2.20072
66	0.720277	1.3785	0.272598	0.343517	0.782333	1.52699	1.71094	0.212759	0.279246	0.487572	0.610691	-0.00279429	0.0472136	0.0267736	0.039455	-0.0322529	-0.0505013	0.0604562	-0.0133716	-2.22067
66.1	0.910874	1.30093	0.514168	0.385626	0.669305	1.45607	1.64223	0.425518	0.179516	0.509734	0.611454	-0.00508432	0.0472347	0.0267461	0.039465	-0.0321913	-0.0505874	0.0603956	-0.0133546	-2.20959
66.2	0.675952	1.42726	0.76017	0.243786	0.817792	1.54472	1.62007	0.534113	0.226057	0.268164	0.611284	-0.00640052	0.0472503	0.0268621	0.0394348	-0.0322245	-0.0506239	0.0603897	-0.0134671	-2.29824
66.3	0.935252	1.81731	0.928604	0.356815	0.877631	1.74196	1.93256	0.791197	0.325788	0.483139	0.611072	-0.00531394	0.0472141	0.0268458	0.0394797	-0.0322328	-0.0505708	0.06028	-0.0133584	-2.47997
66.4	0.602817	1.4472	0.76017	0.478708	0.775684	1.57574	1.8838	0.605033	0.248219	0.330219	0.61103	-0.006586	0.0471954	0.0267594	0.03945	-0.032206	-0.0506153	0.0603302	-0.0134215	-2.31818
66.5	0.516383	0.96628	0.398923	0.115245	0.361248	1.47823	1.56688	0.480924	0.0243793	0.0598381	0.611326	-0.0116772	0.0472933	0.0268342	0.0394763	-0.0322262	-0.0505845	0.0602971	-0.0133517	-2.07661
66.6	0.567357	1.00174	0.511952	0.121893	0.429951	1.53807	1.58461	0.602817	0.0199468	0.277029	0.611115	-0.0110874	0.0472612	0.0267818	0.0394941	-0.0322295	-0.0505802	0.0602809	-0.0133957	-2.20737
66.7	0.602817	0.939685	0.618331	0.328004	0.691467	1.61342	1.65996	0.775683	0.226057	0.299192	0.611454	-0.00965496	0.0472851	0.0268693	0.0394397	-0.0322611	-0.0505883	0.0602964	-0.0133596	-2.25391
66.8	1.02833	1.28542	0.824441	0.545195	1.12585	1.87937	1.97467	1.26104	0.511951	0.423301	0.610903	-0.00571688	0.0472502	0.0269133	0.0394582	-0.0322606	-0.0505627	0.0602771	-0.0135556	-2.54646
66.9	0.857684	1.2832	0.647142	0.74244	1.05271	1.94142	2.22289	1.45828	0.334652	0.443247	0.610097	-0.00437718	0.0472713	0.0268263	0.0394566	-0.032276	-0.0506396	0.0603381	-0.0135707	-2.54424
67	0.591735	1.18125	0.319139	0.753521	0.7779	1.72867	1.87937	1.00174	0.206111	0.146271	0.610055	-0.00598267	0.0472264	0.0268616	0.0394754	-0.0322282	-0.0506421	0.0603074	-0.0136223	-2.37137
67.1	0.853251	1.38293	0.624979	0.620547	1.04385	1.5558	1.94807	0.828873	0.545195	0.234921	0.609928	-0.00471899	0.0472357	0.0268175	0.0394466	-0.0322806	-0.0506458	0.0602341	-0.0135843	-2.40683
67.2	0.496437	1.15909	0.644926	0.374545	0.930821	1.53807	1.75526	1.00174	0.392275	0.177299	0.61014	-0.00393437	0.0471982	0.0268652	0.0394611	-0.0322518	-0.050638	0.0602709	-0.0136402	-2.27164
67.3	0.361247	1.07266	0.467627	0.367896	0.926388	1.38515	1.7331	1.06601	0.516384	0.598384	0.610394	-0.00441776	0.0472735	0.0268484	0.039447	-0.0322419	-0.0505804	0.0602037	-0.0136071	-2.34256
67.4	0.341301	0.91309	0.378977	0.0354602	0.591736	0.995091	1.62893	0.87763	0.27703	0.65379	0.61014	-0.00271911	0.0472608	0.0268553	0.0394165	-0.0322821	-0.0506475	0.0601874	-0.013541	-2.1564
67.5	0.219408	0.562925	0.305841	0.0775688	0.485357	1.2012	1.51147	0.757953	-0.0332429	0.325787	0.61086	-0.0060517	0.0472493	0.0269288	0.039463	-0.0322366	-0.0506641	0.0602237	-0.0134776	-2.06775
67.6	0.441031	0.733575	0.186165	0.496438	0.611682	1.34304	1.51591	0.751305	-0.00443172	0.54741	0.609673	-0.000221382	0.0471251	0.026925	0.0394675	-0.0322442	-0.0506349	0.0602349	-0.0135845	-2.19186
67.7	0.478707	0.680386	0.414437	0.61833	0.675953	1.21007	1.45828	0.729142	0.378977	0.607249	0.610521	-0.00795365	0.0472275	0.0268921	0.0394626	-0.0322664	-0.0506359	0.0602011	-0.0135406	-2.16526
67.8	0.576222	1.04828	0.644926	0.740224	0.851036	0.997307	1.56466	0.678169	0.310274	0.682601	0.609885	-0.00451607	0.0472443	0.0269193	0.0394464	-0.0322751	-0.0506454	0.0601473	-0.0135174	-2.29381
67.9	0.334652	0.7779	0.427734	0.356815	0.713629	0.875414	1.26547	0.474275	0.201678	0.445463	0.61103	-0.00804503	0.0472277	0.0268962	0.0394246	-0.0323144	-0.050656	0.0602091	-0.0134453	-2.1298
68	0.498654	0.977361	0.359031	0.208327	0.669305	1.0239	1.34526	0.589519	7.15256e-07	0.853251	0.610733	-0.00658365	0.0472399	0.0268555	0.0394468	-0.0323033	-0.0506638	0.0601951	-0.0135087	-2.1564
68.1	0.414437	1.24774	0.649358	0.186164	0.720278	1.30093	1.58683	0.720277	0.0664878	1.11698	0.610818	-0.0101411	0.0473274	0.0268288	0.039431	-0.0322834	-0.0507054	0.0602053	-0.0134381	-2.24726
68.2	0.396707	1.26769	0.50087	0.263733	0.851036	1.3519	1.48045	0.735791	0.0620553	0.61833	0.610521	-0.00509617	0.0471834	0.0268466	0.0394694	-0.0322598	-0.0507035	0.0601291	-0.0134718	-2.21624
68.3	0.525248	1.02169	0.414437	0.243786	0.766819	1.30536	1.36299	0.941901	0.0531902	0.441031	0.611072	-0.00786884	0.0471789	0.0268519	0.0393541	-0.0322862	-0.050653	0.0601499	-0.0134194	-2.11429
68.4	0.591735	0.933037	0.332436	0.281463	0.713629	1.39401	1.61785	0.844387	0.0709202	0.496437	0.61086	-0.00740056	0.0472407	0.026875	0.0393794	-0.0322411	-0.0506869	0.0601838	-0.0134913	-2.19629
68.5	0.611682	0.780116	0.268165	0.432167	0.862117	1.15909	1.53142	0.565141	-0.0952976	0.310273	0.610775	-0.0147732	0.0472516	0.0269015	0.0394086	-0.0322844	-0.0506629	0.0602272	-0.0134075	-2.06775
68.6	0.868765	1.03055	0.463194	0.68925	1.00174	1.30758	1.83504	0.780116	0.115245	0.378976	0.610606	-0.00780912	0.0472361	0.0268747	0.0394393	-0.0323052	-0.0506509	0.0602739	-0.0134221	-2.19851
68.7	0.527465	1.03498	0.658223	0.624979	0.952983	1.24331	1.49818	0.817792	0.14184	0.190596	0.610903	-0.0118542	0.0472369	0.0268713	0.0394746	-0.0322969	-0.050684	0.0601723	-0.0134022	-2.13202
68.8	0.713629	0.888712	0.458762	0.531897	1.04163	1.40066	1.41618	0.764602	0.305841	0.183947	0.61103	-0.00998787	0.0472167	0.0268846	0.0394443	-0.0324021	-0.0506995	0.0601937	-0.0134441	-2.18078
68.9	0.979577	1.11034	0.738008	0.527465	1.17239	1.48931	1.48931	0.857684	0.474275	0.589519	0.611242	-0.0118531	0.0472323	0.0268884	0.039428	-0.0323658	-0.0506836	0.06019	-0.0134385	-2.30267
69	0.868765	1.00617	0.472059	0.374545	1.01282	1.4605	1.65996	1.09039	0.303625	0.538545	0.611199	-0.0110392	0.0472668	0.0269088	0.0394092	-0.032324	-0.0506569	0.0602016	-0.0134444	-2.17856
69.1	0.793413	0.764603	0.248219	0.265949	0.820009	1.46493	1.62229	0.975145	0.230489	0.423301	0.610775	-0.00897891	0.0472709	0.0269452	0.0394901	-0.032342	-0.0506657	0.0602196	-0.0134517	-2.12316
69.2	0.833305	0.509735	0.299193	0.316922	1.08817	0.995091	1.58018	0.751305	0.0310282	0.418869	0.611242	-0.0143549	0.0473619	0.026847	0.0393728	-0.032323	-0.0506891	0.060261	-0.0134006	-2.00348
69.3	0.729142	0.678169	0.299193	0.476491	0.955199	1.17682	1.48045	0.780116	-0.265948	0.693682	0.610775	-0.0152073	0.0472498	0.0268284	0.0394009	-0.0323431	-0.0506281	0.0602597	-0.0134562	-2.04559
69.4	0.740223	0.791197	0.308058	0.243787	0.933037	1.30758	1.57796	0.715845	-0.45876	0.65379	0.611115	-0.00947812	0.0472694	0.0267834	0.039394	-0.0323623	-0.0506682	0.0602027	-0.0134456	-2.10986
69.5	0.319138	0.83109	0.274814	0.183948	0.844387	1.00839	1.23888	0.68925	-0.421084	0.416652	0.610606	-0.00869883	0.0472287	0.0268004	0.0393839	-0.0324017	-0.050628	0.0602221	-0.0135034	-2.02786
69.6	0.474275	0.755738	0.60725	0.698115	0.939685	1.23444	1.31423	0.917522	-0.121892	0.392274	0.611284	-0.0111324	0.047246	0.0268313	0.0394131	-0.0323636	-0.0506343	0.0602401	-0.0134675	-2.19186
69.7	0.55406	0.576223	0.427735	0.616114	0.47206	1.25217	1.61342	0.797846	-0.0288103	0.352382	0.611115	-0.0100382	0.0472591	0.0269184	0.0394078	-0.0323248	-0.0506475	0.0602248	-0.0135133	-2.12759
69.8	0.633844	0.944118	0.616115	0.638277	0.811144	1.20342	1.73753	1.01725	0.0443256	0.691466	0.612089	-0.0161862	0.047273	0.0268941	0.0393966	-0.0323809	-0.0506477	0.0601612	-0.0134973	-2.21402
69.9	0.511951	1.05936	0.359031	0.640493	0.773468	0.910874	1.42726	0.788981	-0.00443172	1.04385	0.610818	-0.00892266	0.0472009	0.0267943	0.0394663	-0.0323932	-0.0506129	0.0601938	-0.013581	-2.0744
70	0.381193	0.990659	0.314707	0.576222	0.873198	1.23223	1.41174	0.644925	-0.0376754	1.23444	0.610818	-0.0157564	0.0472233	0.0268362	0.0394283	-0.0323431	-0.0507151	0.060165	-0.0135257	-2.10543
70.1	0.336868	0.531898	0.341301	0.547411	0.773468	1.16131	1.28099	0.425518	-0.294759	0.831089	0.610945	-0.0120307	0.0472127	0.0267471	0.0394266	-0.0323838	-0.0506955	0.0601974	-0.0135016	-1.99683
70.2	0.385625	0.474276	0.246003	0.226057	0.753522	1.06158	1.49818	0.593952	-0.234921	0.509734	0.611581	-0.0151867	0.0472483	0.0268602	0.0394068	-0.0323746	-0.050605	0.0602871	-0.0134903	-1.97467
70.3	0.432166	0.990659	0.443248	0.556276	0.955199	1.45385	1.82175	0.870981	-0.0199456	0.469842	0.610945	-0.00883835	0.0472503	0.026792	0.0394395	-0.0323327	-0.0505833	0.0601975	-0.0134984	-2.26278
70.4	0.232705	0.877631	0.175084	0.740224	0.846604	1.40066	1.79737	0.549627	-0.325786	0.467626	0.611157	-0.0142411	0.047259	0.0268567	0.0394399	-0.0324032	-0.0505725	0.0602826	-0.0135167	-2.18299
70.5	0.283679	0.988443	0.268165	0.713629	1.15466	1.33417	2.03229	0.886495	-0.17065	0.622762	0.611115	-0.00840132	0.0473128	0.0269289	0.0394253	-0.0323575	-0.050533	0.0601915	-0.0135986	-2.25391
70.6	0.5186	1.13028	0.476492	0.757953	1.29207	1.54915	2.35808	0.959631	0.223841	0.658222	0.611199	-0.0108768	0.0472223	0.0268754	0.0394007	-0.0323275	-0.050614	0.0601594	-0.0135418	-2.40905
70.7	0.438815	1.21893	0.609466	0.67152	1.24331	1.74639	2.31597	0.904225	0.520816	0.516383	0.61086	-0.00726274	0.0471788	0.0268291	0.0393876	-0.0324079	-0.050599	0.0602052	-0.0136336	-2.429
70.8	0.58287	1.09704	0.797846	0.72471	1.25217	1.90375	2.24062	0.899792	0.647142	0.895359	0.610352	-0.0114083	0.0471962	0.0268427	0.0394349	-0.0324038	-0.0505826	0.0602872	-0.0136587	-2.46889
70.9	0.263733	0.939685	0.511952	0.55406	0.937469	1.63558	1.73088	0.644925	0.0354605	0.664871	0.610606	-0.0127365	0.0472033	0.0268278	0.0394671	-0.032366	-0.0505491	0.0601837	-0.01373	-2.19186
71	0.308057	0.857684	0.274814	0.598384	0.946334	1.64666	1.6112	0.673736	-0.314705	0.166218	0.610394	-0.0126698	0.0471967	0.0268386	0.0394003	-0.0323672	-0.0504821	0.0601798	-0.0136507	-2.13867
71.1	0.352382	0.729143	0.290328	0.5186	0.788981	1.63337	1.46937	0.753521	-0.452112	0.0864329	0.61103	-0.0118455	0.0472206	0.0268067	0.0394288	-0.0323739	-0.050552	0.060227	-0.0135766	-2.10764
71.2	0.396707	0.633845	0.41887	0.385626	0.800063	1.53807	1.47158	0.67152	-0.390057	0.0132973	0.610309	-0.0126621	0.0471803	0.0267376	0.0394622	-0.0323226	-0.0506103	0.0601796	-0.0136505	-2.11429
71.3	0.478707	0.627196	0.585087	0.460978	0.939685	1.49596	1.55358	0.804494	-0.09973	0.121893	0.610945	-0.00962736	0.0471556	0.02671	0.0394723	-0.0323357	-0.0506108	0.060171	-0.0136581	-2.20516
71.4	0.325787	0.924172	0.633845	0.332436	0.913091	1.43834	1.55358	0.808927	0.164002	0.305841	0.610733	-0.00748571	0.0472175	0.0269089	0.0394759	-0.0323169	-0.0505717	0.0601537	-0.013716	-2.20959
71.5	0.542978	0.897577	0.427734	0.381193	0.79563	1.62229	1.58239	0.72471	0.319139	0.121893	0.611411	-0.0132041	0.047198	0.0268164	0.0394364	-0.0323416	-0.0505814	0.0602038	-0.0136059	-2.24283
71.6	0.403355	0.902009	0.498654	0.436599	0.815576	1.29207	1.40288	0.684818	0.0864339	-0.0132976	0.610479	-0.0127494	0.0471438	0.0268508	0.0395001	-0.0323072	-0.0505108	0.0600767	-0.0136002	-2.18299
71.7	0.341301	0.585087	0.36568	0.24157	0.988443	1.20563	1.23444	0.673736	0.179516	-0.00886512	0.610733	-0.0107622	0.0471204	0.0268742	0.0394385	-0.0323068	-0.0505975	0.0601281	-0.0136966	-2.09878
71.8	0.733575	1.01504	0.480924	0.405572	1.08374	1.4605	1.79072	0.769035	0.38341	0.42995	0.610182	-0.0122827	0.0471738	0.0268343	0.0394073	-0.0323498	-0.0505481	0.0601157	-0.0136261	-2.32262
71.9	0.729142	0.995091	0.631628	0.494221	0.944118	1.47158	1.79294	0.622763	0.469843	0.199461	0.611157	-0.0152753	0.0472223	0.026799	0.0394449	-0.0323091	-0.0505863	0.0601434	-0.0135324	-2.24283
72	0.492005	0.782332	0.514168	0.192813	0.802279	1.20563	1.84169	0.48314	0.270381	0.161785	0.610818	-0.0113181	0.0471983	0.0268427	0.0394922	-0.0323399	-0.0506113	0.0601645	-0.0136037	-2.09213
72.1	0.48314	1.00617	0.498654	0.359031	0.804495	1.62007	1.82175	0.42995	-0.0554051	0.108596	0.611242	-0.0144028	0.0472545	0.0268125	0.0394082	-0.0322935	-0.0506088	0.0600972	-0.013588	-2.11207
72.2	0.359031	0.735792	0.246003	0.381193	0.514168	1.63115	1.89488	0.2593	-0.345732	0.0687033	0.610903	-0.0106933	0.0471941	0.0267858	0.0394454	-0.0323473	-0.050563	0.0601285	-0.0136391	-2.01899
72.3	0.279246	0.811144	0.288112	0.370112	0.687034	1.4871	1.7464	0.270381	-0.199461	0.186164	0.611284	-0.0136589	0.0471182	0.0267866	0.0394631	-0.0323443	-0.0506073	0.0601142	-0.0136337	-2.01013
72.4	0.354598	1.11255	0.596169	0.195029	0.822225	1.45607	1.72202	0.529681	-0.0132966	0.29476	0.611157	-0.0137986	0.0471774	0.0268841	0.0394473	-0.0323568	-0.0505791	0.0601894	-0.0136559	-2.12759
72.5	0.507519	1.2145	0.815576	0.516384	0.791198	1.60899	1.74861	0.882063	0.279247	0.237137	0.61103	-0.0140973	0.0471154	0.0268538	0.0393865	-0.0323123	-0.050607	0.0601014	-0.0136109	-2.29159
72.6	0.110812	0.611682	0.531898	0.405572	0.735792	1.16352	1.67104	0.547411	-0.166217	-0.407788	0.610691	-0.0140187	0.0471822	0.0267869	0.039413	-0.032306	-0.0505749	0.0601807	-0.013604	-1.98132
72.7	0.336868	0.749089	0.731359	0.531897	1.02833	1.32753	1.92148	0.855468	0.0110819	-0.093082	0.611157	-0.0167433	0.0472555	0.0268086	0.0394167	-0.0322963	-0.0505928	0.0601535	-0.0135743	-2.10543
72.8	0.678169	0.797846	0.941902	0.638277	0.964064	1.30758	1.97024	0.733575	-0.0332427	0.148488	0.610733	-0.0135193	0.0471621	0.0268097	0.0394973	-0.0322724	-0.0505999	0.0601617	-0.0136103	-2.16305
72.9	0.638277	0.888712	0.806711	0.396707	0.81336	1.28542	1.62893	0.460978	-0.283678	0.190596	0.611369	-0.0168363	0.0471755	0.0268213	0.0394782	-0.0323276	-0.0505797	0.0601548	-0.0135265	-2.11207
73	0.350166	0.549628	0.76017	-0.0598378	0.667088	0.919739	1.59791	0.640493	-0.336867	0.0842168	0.610436	-0.0120905	0.0471679	0.0267321	0.039701	-0.0322993	-0.0505634	0.0600671	-0.0136369	-2.00569
73.1	0.356814	0.766819	0.806711	0.27703	0.955199	1.09925	1.71758	0.795629	0.15957	0.478707	0.610648	-0.0161826	0.0471696	0.0266984	0.0396723	-0.0322975	-0.050591	0.0601474	-0.0135692	-2.21624
73.2	0.624979	1.21007	0.811144	0.57179	1.12142	1.43612	1.88823	1.22336	0.387842	0.516383	0.610775	-0.0132209	0.0471398	0.0267728	0.0398576	-0.0322617	-0.0505873	0.0602339	-0.0135928	-2.46002
73.3	0.853251	1.06823	0.746873	0.48314	0.968497	1.32088	1.96359	0.972928	0.434383	0.514167	0.611369	-0.0141064	0.0471883	0.0268317	0.0399588	-0.0322992	-0.05053	0.0601617	-0.0135679	-2.45559
73.4	0.647141	0.937469	0.87763	0.263733	0.844387	1.33861	1.83726	0.879846	0.226057	0.332435	0.610775	-0.0136266	0.0471964	0.0268228	0.0399722	-0.0322913	-0.0505523	0.0600784	-0.013696	-2.41791
73.5	0.888711	1.0372	1.11477	0.487573	1.16796	1.46937	2.17635	0.928604	0.128542	0.516383	0.610945	-0.0145133	0.0471905	0.0267764	0.0399555	-0.0323663	-0.0505552	0.0600635	-0.0136893	-2.58635
73.6	1.09925	1.21007	1.20342	0.733575	1.39623	1.79515	2.34256	1.16796	0.14184	0.556275	0.610945	-0.014768	0.0471983	0.0267826	0.0399907	-0.0323436	-0.0506393	0.0600495	-0.0136888	-2.76143
73.7	1.22115	1.43391	1.43834	0.751305	1.41839	1.81288	2.31375	1.35634	0.669304	0.687033	0.611369	-0.0151717	0.0471505	0.0267731	0.0399854	-0.0322915	-0.0506206	0.0601127	-0.0135748	-2.76143
73.8	0.879846	1.33418	1.07709	0.441031	1.15688	1.47601	2.06553	1.10812	0.323571	0.505302	0.610818	-0.0125853	0.0471197	0.0268314	0.0400451	-0.0322901	-0.0506053	0.0601472	-0.0137263	-2.48883
73.9	0.870981	1.27877	1.07931	0.332436	1.13028	1.3098	2.18299	1.17239	0.157354	0.624979	0.610309	-0.0126609	0.0471373	0.0267539	0.0399658	-0.032318	-0.0505822	0.0601039	-0.0137196	-2.49327
74	0.952982	1.32974	1.32753	0.478708	0.98401	1.21671	2.35808	1.29207	0.0531905	0.334652	0.611115	-0.0107596	0.0470312	0.0268124	0.0400061	-0.0323707	-0.05063	0.0601179	-0.0137017	-2.51321
74.1	1.11255	1.52477	1.05493	0.649358	1.14136	1.28099	2.40462	1.23223	0.0576229	0.418869	0.610606	-0.0120874	0.0471224	0.0268009	0.039968	-0.0323496	-0.0506396	0.0600607	-0.0137166	-2.4977
74.2	0.629412	0.972929	0.862117	0.412221	0.915307	1.01504	2.01678	1.17682	0.031028	0.270381	0.610987	-0.013035	0.0471519	0.0267777	0.0400278	-0.0323256	-0.0506068	0.0601078	-0.0137129	-2.29602
74.3	0.63606	1.04163	0.926388	0.542979	0.862117	1.24774	2.12759	1.44499	0.230489	0.390058	0.610648	-0.0108052	0.0470641	0.0267908	0.0402347	-0.0323718	-0.0506474	0.0600345	-0.0137499	-2.47554
74.4	0.523032	0.79563	0.684818	0.319139	0.800063	1.16574	1.82396	1.28099	-0.148487	0.356814	0.611538	-0.0146421	0.0471126	0.0268223	0.0402617	-0.0323991	-0.0506172	0.0601065	-0.0136817	-2.32262
74.5	0.8599	1.11255	1.06601	0.684818	1.09261	1.46493	2.43564	1.51147	0.214976	0.574005	0.611199	-0.0110683	0.0470633	0.0268509	0.0403172	-0.0323555	-0.050693	0.0600794	-0.0137551	-2.61959
74.6	1.10812	1.11698	0.955199	0.560708	1.15023	1.61564	2.55975	1.43169	0.252652	0.456545	0.61086	-0.0152256	0.0472344	0.0267856	0.0403618	-0.0323645	-0.0506658	0.0601062	-0.0136832	-2.60851
74.7	0.540762	0.837738	0.644926	0.325787	0.939685	1.22336	2.05002	0.935252	-0.206109	0.3413	0.611115	-0.0136656	0.0471701	0.0268097	0.0404177	-0.0323733	-0.0506822	0.0601047	-0.013709	-2.31597
74.8	0.602817	0.631629	0.527465	0.101948	0.722494	1.04163	1.79737	0.731359	-0.383408	0.285895	0.610691	-0.015148	0.0471289	0.0268276	0.0403589	-0.0323287	-0.0507177	0.060091	-0.0136842	-2.11207
74.9	0.627195	0.669304	0.507519	0.0177305	0.622764	0.933036	1.90375	0.855468	-0.248218	0.330219	0.610564	-0.0152568	0.0470973	0.0268439	0.0403155	-0.0323716	-0.0506739	0.060109	-0.0137794	-2.19186
75	0.684817	0.68925	0.780116	0.119677	0.376761	1.16131	2.09656	1.04163	-0.0886488	0.378976	0.610987	-0.0178893	0.0471065	0.0267212	0.0403402	-0.0323395	-0.05068	0.0601341	-0.0137817	-2.24726
75.1	0.31249	0.585087	0.578439	-0.183947	0.104164	0.986226	1.73753	0.649358	-0.277029	0.0642707	0.610775	-0.0123952	0.0471703	0.0267965	0.0403129	-0.0324181	-0.0506338	0.0601001	-0.0138237	-1.98132
75.2	0.230489	0.376761	0.246003	0.0952986	0.1773	1.1325	1.72423	0.467626	-0.259299	0.0177298	0.611538	-0.0171276	0.0471482	0.0267405	0.0403862	-0.0323821	-0.0506266	0.0600976	-0.0136911	-1.89488
75.3	0.427734	0.616115	0.405572	0.319139	0.582871	1.3652	1.72202	0.771251	-0.06427	0.272597	0.61103	-0.0132941	0.0470621	0.0267643	0.0404238	-0.0323323	-0.0506249	0.060108	-0.0138112	-2.08105
75.4	0.480924	0.664872	0.620547	0.228273	0.695899	1.29428	1.57796	0.820008	-0.0997298	0.531897	0.610775	-0.0144335	0.0471116	0.0267875	0.0404144	-0.0323378	-0.0506455	0.0600665	-0.0138395	-2.10099
75.5	0.42995	0.939685	0.926388	0.403356	0.698116	1.21228	1.66661	0.937469	0.1773	0.540762	0.610309	-0.0104489	0.0471158	0.0268244	0.0403653	-0.0323078	-0.0506588	0.0601245	-0.0138653	-2.24948
75.6	0.480924	0.48314	0.605033	0.354598	0.463194	1.09261	1.56688	0.649358	-0.0221617	0.35903	0.611072	-0.016881	0.0471075	0.0268585	0.0403181	-0.0323054	-0.0506295	0.0600525	-0.0138103	-2.10321
75.7	0.367896	0.492005	0.562925	0.237138	0.416654	1.19898	1.62229	0.607249	-0.334651	0.186164	0.610903	-0.0130482	0.0470547	0.0267669	0.0404452	-0.0324157	-0.0506354	0.060076	-0.0138626	-2.0478
75.8	0.12411	0.29476	0.549628	0.0797851	0.469843	0.999523	1.57796	0.44768	-0.303624	-0.217191	0.610818	-0.0162093	0.0471146	0.0267822	0.0403899	-0.0323319	-0.0506386	0.0600932	-0.0137245	-1.97688
75.9	0.237138	0.633845	0.862117	0.290328	0.651575	0.94855	1.73753	0.744656	0.367896	-0.0243785	0.610521	-0.0142608	0.0470707	0.026794	0.0404121	-0.0323516	-0.050709	0.0600444	-0.013784	-2.24062
76	0.113029	0.669304	0.864333	0.454329	0.456546	1.01282	1.64666	0.662655	0.230489	0	0.611242	-0.0168082	0.0470699	0.0267745	0.0404021	-0.032367	-0.0506642	0.0600686	-0.0137741	-2.08105
76.1	0.562925	0.939685	1.0505	0.656007	0.631629	1.15688	1.83061	1.15023	0.310274	0.352382	0.610775	-0.0125029	0.0470239	0.0267334	0.0403563	-0.0324401	-0.05064	0.0601523	-0.013838	-2.38024
76.2	0.866549	1.01947	1.04385	0.950766	0.862117	1.40509	1.92148	1.26104	0.336869	0.63606	0.611157	-0.0136605	0.0471045	0.0267547	0.0403529	-0.0323677	-0.0505585	0.0601665	-0.0138055	-2.55532
76.3	0.837738	1.2699	1.1879	1.01947	0.693683	1.4472	2.02564	1.29871	0.14184	0.381192	0.610648	-0.0139341	0.0470198	0.0267369	0.0403942	-0.032402	-0.0506421	0.0600422	-0.0138662	-2.60851
76.4	0.684818	1.0239	1.05936	0.835522	0.591736	1.30093	1.87494	0.906441	-0.0908649	0.308057	0.610648	-0.0177141	0.0470996	0.0267322	0.0403873	-0.0323516	-0.0506135	0.0600983	-0.013766	-2.50213
76.5	0.629412	0.726927	1.23666	0.917523	0.868766	1.34747	1.83504	1.03498	0.0332444	0.58287	0.611369	-0.0162462	0.0470215	0.026719	0.0403584	-0.0323695	-0.0506677	0.060078	-0.0138704	-2.57527
76.6	0.864333	0.613899	1.07488	0.844387	0.817793	1.4605	2.10543	1.2832	0.0531905	0.458761	0.611199	-0.0133327	0.0470389	0.0267799	0.0403861	-0.0324904	-0.050697	0.0600891	-0.0138382	-2.58635
76.7	0.837738	0.385626	0.944118	0.565141	0.644926	1.47158	2.00791	1.19677	-0.0487564	0.265948	0.611115	-0.0174716	0.0471601	0.026845	0.0404094	-0.0324409	-0.050615	0.0601313	-0.0138122	-2.4977
76.8	0.698115	0.826657	1.04163	0.718061	0.844387	1.67104	2.11207	1.27877	0.0243793	0.370111	0.611242	-0.0152426	0.0471078	0.0267809	0.0404201	-0.0324234	-0.0506328	0.0601472	-0.0138359	-2.59965
76.9	0.562925	0.988443	1.13471	0.84217	0.893144	1.54472	2.06332	1.25661	0.334652	0.432166	0.610903	-0.0110032	0.0471243	0.0267104	0.0403703	-0.0324908	-0.0506285	0.0601141	-0.0138887	-2.57527
77	0.525249	0.997308	1.03055	0.631628	0.649359	1.16352	1.92148	1.28542	0.458762	0.303624	0.611284	-0.0143186	0.047066	0.0267099	0.040369	-0.0324402	-0.0507118	0.0600862	-0.013898	-2.50878
77.1	0.687034	0.653791	1.07488	0.607249	0.689251	1.15023	2.0057	1.10812	0.531897	0.217191	0.610691	-0.0180476	0.0470656	0.0267634	0.0403861	-0.0324072	-0.0505462	0.0600934	-0.0139154	-2.51543
77.2	1.01504	0.964064	1.23666	0.964064	1.08817	1.49153	2.27386	1.38958	0.693683	0.624979	0.610097	-0.0186216	0.0469728	0.0267195	0.0404247	-0.0324244	-0.0505562	0.0601661	-0.0138136	-2.74592
77.3	0.704764	1.01282	0.928604	0.8599	0.981794	1.39623	2.12316	1.42726	0.405572	1.1192	0.610394	-0.0179883	0.0471076	0.0267382	0.0403987	-0.0324606	-0.0505745	0.0601313	-0.0138017	-2.67278
77.4	0.702547	1.22558	0.946334	0.800062	0.828874	1.4472	1.80402	1.19234	0.456546	1.05714	0.610479	-0.0144142	0.0471259	0.0267784	0.0403652	-0.0324555	-0.0505712	0.0601566	-0.0138165	-2.69938
77.5	0.700331	1.26547	1.04385	0.673737	0.930821	1.31866	1.75304	1.41174	0.560709	0.886495	0.611369	-0.0194752	0.0471457	0.0267246	0.0404207	-0.0324191	-0.0505984	0.0601349	-0.0137836	-2.6063
77.6	0.642709	1.06158	0.906442	0.691466	0.941902	1.2012	1.65331	1.2699	0.44768	0.773466	0.610267	-0.0143204	0.047031	0.0267611	0.0404273	-0.0323803	-0.0505141	0.0601547	-0.0138434	-2.56862
77.7	0.698115	1.0372	0.769035	0.826657	0.740224	1.31423	1.81953	1.23666	0.556276	0.640492	0.611072	-0.0188646	0.0471448	0.026749	0.0404141	-0.0324072	-0.0505441	0.0601537	-0.0138107	-2.59965
77.8	0.868765	0.926388	1.06601	0.839954	1.0372	1.41839	2.01678	1.07709	0.531898	1.0926	0.610436	-0.0178608	0.0470264	0.0267704	0.0404156	-0.0323905	-0.0505708	0.0601526	-0.0138282	-2.6617
77.9	0.928604	1.22558	1.0106	0.682601	1.14136	1.5558	2.13645	1.21893	0.474275	0.678168	0.611369	-0.0224176	0.0470746	0.026743	0.0404718	-0.0324074	-0.0505796	0.0600801	-0.0137732	-2.69938
78	0.981793	1.13915	0.890928	0.91309	1.07044	1.48931	2.20737	1.36963	0.38341	0.551843	0.61014	-0.0145739	0.046984	0.026795	0.0404503	-0.0323798	-0.0505357	0.060141	-0.0138322	-2.7437
78.1	0.605033	0.915307	0.848819	0.802278	1.09482	1.24553	2.05224	1.5425	0.381193	0.620546	0.61103	-0.0215715	0.0470563	0.0267048	0.0404132	-0.0324185	-0.0506576	0.0601289	-0.0138335	-2.62402
78.2	0.44768	0.937469	0.691467	0.731359	1.06823	1.15244	1.72867	1.62672	0.208327	0.6006	0.610521	-0.015659	0.0471296	0.0267561	0.0403778	-0.0323828	-0.0506218	0.0600773	-0.0139239	-2.49548
78.3	0.571789	1.04163	0.857684	0.633844	1.07709	1.35634	1.8284	1.44499	0.367896	0.667087	0.610987	-0.0208573	0.0470814	0.0267481	0.0403346	-0.0324062	-0.0505698	0.060108	-0.0137829	-2.60408
78.4	0.738007	1.1059	0.952983	0.999523	1.04606	1.47601	1.93699	1.3098	0.359031	1.04163	0.610606	-0.017816	0.047024	0.0267309	0.0403774	-0.0324224	-0.0505741	0.0601699	-0.0137981	-2.67943
78.5	0.780116	1.07488	1.18347	0.955198	1.02833	1.64888	2.00791	1.24553	0.208327	0.986225	0.611072	-0.019823	0.0470804	0.0267371	0.0404051	-0.0323169	-0.0505073	0.0602219	-0.0137383	-2.73705
78.6	0.691466	1.09039	1.10369	0.937469	0.995091	1.55137	2.08105	1.19012	0.487573	0.935252	0.610436	-0.0156697	0.0470286	0.0267569	0.0403583	-0.0323529	-0.0505614	0.0601512	-0.0137896	-2.72597
78.7	0.624979	0.981794	0.955199	0.944117	1.04828	1.67548	2.12537	1.24109	0.669304	0.760169	0.610818	-0.018497	0.0470963	0.0267351	0.0404053	-0.0323201	-0.0505388	0.0601588	-0.0138201	-2.75922
78.8	0.511951	0.972929	0.882063	0.673736	1.11255	1.60234	1.93699	1.42282	0.624979	0.551843	0.610521	-0.0188989	0.04713	0.0267156	0.0403508	-0.0323844	-0.0505061	0.0600665	-0.0137898	-2.62402
78.9	0.454329	1.14801	0.904225	0.598384	0.96628	1.46715	1.74196	1.42282	0.596168	0.656006	0.611326	-0.0204676	0.0467276	0.0266748	0.0403387	-0.0323665	-0.0505163	0.0601324	-0.0136919	-2.61294
79	0.34795	0.851036	0.738008	0.534114	0.937469	1.36742	1.83504	1.21671	0.478708	0.405571	0.610606	-0.0195833	0.0419549	0.023067	0.0400217	-0.0331253	-0.0510456	0.0600166	-0.0138131	-2.4711
79.1	0.161786	0.693683	0.653791	0.50087	0.851036	1.32531	1.73753	1.16131	0.569573	0.124109	0.610521	-0.0221449	0.04104	0.0214702	0.0396502	-0.0348502	-0.0543206	0.0568241	-0.016855	-2.36029
79.2	0.168434	0.988443	0.549628	0.467626	0.906442	1.39623	1.71537	1.2699	0.531898	0.119677	0.610224	-0.0199268	0.0409213	0.0214997	0.0396204	-0.0348884	-0.0547812	0.0559621	-0.018529	-2.45116
79.3	0.392274	1.21228	0.667088	0.403355	0.921955	1.61564	1.82396	0.952982	0.463194	0.310273	0.611157	-0.0218068	0.0410209	0.021484	0.0396425	-0.0349496	-0.0547458	0.0560207	-0.018424	-2.55089
79.4	0.682601	1.09482	0.975145	0.565141	1.19677	1.86164	1.83504	1.01947	0.631628	0.308057	0.61103	-0.0174129	0.0411704	0.0214697	0.0397071	-0.0349354	-0.054685	0.0560624	-0.0184912	-2.70159
79.5	0.593952	1.06823	0.959631	0.788981	1.11034	1.77964	1.86386	1.27877	0.773467	0.853251	0.61086	-0.0183296	0.0412982	0.0217237	0.0398229	-0.0348859	-0.0546274	0.0559983	-0.0184651	-2.71932
79.6	0.514167	1.12363	0.94855	0.527465	0.842171	1.67769	1.71094	1.32974	0.547411	0.6006	0.610564	-0.0190022	0.041345	0.0217523	0.0399378	-0.034716	-0.0544102	0.056294	-0.01815	-2.60408
79.7	0.864333	1.05271	1.17461	0.605033	1.17239	1.85721	2.0744	1.80402	0.981794	0.928603	0.610903	-0.0215931	0.0434923	0.0230321	0.0399705	-0.0345496	-0.0543397	0.056432	-0.0180355	-2.85451
79.8	0.454329	0.731359	1.01282	0.314706	1.0505	1.46937	1.91483	1.43834	0.695899	0.751304	0.610521	-0.0184994	0.0467359	0.0264827	0.0402826	-0.032753	-0.0515707	0.0588266	-0.0157595	-2.58192
79.9	0.580654	0.693683	0.735791	-0.0155132	1.0505	1.47823	1.83283	1.45828	0.487573	0.687033	0.610733	-0.0219271	0.0468977	0.0266377	0.040369	-0.0323792	-0.050576	0.0601082	-0.0138018	-2.53759
80	0.33022	0.837739	0.616115	0.210543	0.917523	1.46715	1.69985	1.30093	0.425518	0.480923	0.610818	-0.0218234	0.0469015	0.0266966	0.0403699	-0.0323656	-0.050591	0.0600645	-0.0138086	-2.46667
80.1	0.228273	0.40114	0.722494	0.29476	0.968496	1.28763	1.6378	1.07488	0.283679	0.516383	0.610775	-0.0208856	0.0469273	0.0267112	0.0403866	-0.0324034	-0.0505745	0.0600473	-0.013785	-2.37581
80.2	0.334652	0.644926	0.613899	0.299193	1.08817	1.48045	1.88823	1.26769	0.629412	0.642709	0.611115	-0.0229424	0.0467791	0.0266668	0.0403435	-0.0323675	-0.0505159	0.0600311	-0.0136942	-2.49327
80.3	0.0775685	0.336869	0.385626	0.137407	0.704764	1.23001	1.4738	0.835522	0.285895	0.738007	0.610987	-0.0210715	0.0468173	0.0267155	0.0403539	-0.0323222	-0.0505037	0.0600463	-0.0137827	-2.22289
80.4	0.201678	0.449897	0.378977	0.254868	0.740224	1.18347	1.69764	0.928604	0.321355	0.496437	0.61103	-0.0213931	0.0468494	0.0267424	0.0404139	-0.0324267	-0.0504715	0.0600288	-0.0137688	-2.26499
80.5	-0.214975	0.445464	0.0598392	0.0155141	0.72471	1.10147	1.64888	0.797845	0.36568	0.17065	0.610648	-0.0190145	0.0468817	0.0267592	0.0404182	-0.0324324	-0.0504388	0.0599959	-0.0137851	-2.1697
80.6	0.0421088	0.403356	0.248219	0.170651	0.7779	1.24331	1.68877	1.09261	0.303625	0.489788	0.611454	-0.01924	0.0468786	0.0267249	0.0403112	-0.0323467	-0.0504852	0.0600196	-0.0137734	-2.29602
80.7	0.164002	0.53633	0.239354	0.115245	0.706981	1.16131	1.4605	1.15466	-0.0199456	0.751304	0.610564	-0.0182138	0.0468819	0.0266696	0.0403534	-0.0324102	-0.0505079	0.060061	-0.0138311	-2.27829
80.8	0.352382	0.738008	0.514168	0.152921	0.766819	1.44499	1.76856	1.10369	0.257084	0.587303	0.611284	-0.0202989	0.0469128	0.0267067	0.0403486	-0.0324497	-0.0504482	0.060029	-0.0137858	-2.4977
80.9	-0.0487568	0.478708	0.239354	-0.0842164	0.582871	1.29428	1.27434	0.919739	-0.128541	0.199461	0.610691	-0.0192843	0.0469164	0.0267783	0.040423	-0.0323981	-0.0505316	0.0600899	-0.0137953	-2.23397
81	2.38419e-07	0.636061	0.449897	-0.0554054	0.693683	1.32309	1.47823	1.10812	0.0975151	0.352381	0.611538	-0.0272286	0.0468229	0.0267324	0.0403937	-0.0324052	-0.0504971	0.0600353	-0.0137133	-2.26943
81.1	0.117461	0.684818	0.503087	0.0952988	0.811144	1.23444	1.3918	0.96628	0.0687041	0.106379	0.61086	-0.0216435	0.0467752	0.0267529	0.0403904	-0.0323577	-0.0503956	0.060049	-0.0138394	-2.26943
81.2	0.234921	0.915307	0.647142	0.507519	1.05715	1.23666	1.57575	1.13693	0.228273	0.480923	0.611326	-0.0250532	0.0468327	0.0267435	0.040389	-0.0323647	-0.0504783	0.0600891	-0.0137346	-2.44008
81.3	0.128542	0.815576	0.624979	0.279246	1.32088	1.10369	1.72645	1.24109	0.203894	0.853251	0.610309	-0.0204206	0.0467339	0.0267342	0.0403937	-0.0323861	-0.050473	0.0600076	-0.0137204	-2.47332
81.4	0.135191	0.545195	0.538546	0.263733	1.12142	1.06823	1.64223	1.10812	0.2593	0.598384	0.610903	-0.0250439	0.0467979	0.0267532	0.0403783	-0.0324422	-0.05048	0.0599641	-0.0137058	-2.49327
81.5	0.0487576	0.613899	0.434383	-0.0132968	0.806711	1.12585	1.65331	0.813359	0.115245	0.540762	0.610648	-0.0242059	0.0468389	0.0267448	0.0403912	-0.0323837	-0.0505103	0.0599824	-0.0136893	-2.3071
81.6	0.0354602	0.620547	0.396707	0.303625	0.79563	1.02833	1.69321	0.780116	0.257084	0.662655	0.611581	-0.0242144	0.0468045	0.0267689	0.0403899	-0.0324066	-0.0504579	0.0600047	-0.0137031	-2.2384
81.7	0.449896	0.558493	0.310274	0.328003	0.961848	1.19455	1.85721	0.986226	0.405572	0.416652	0.611199	-0.0230975	0.0468571	0.0267291	0.0403766	-0.0324166	-0.0504949	0.0600522	-0.0137038	-2.40683
81.8	0.547411	0.944118	0.538546	0.121894	0.990659	1.33639	1.66661	1.17682	-0.0886488	0.585086	0.611284	-0.0224268	0.0468245	0.0266777	0.0403064	-0.0323763	-0.0504556	0.0599951	-0.0137559	-2.37802
81.9	0.414436	1.06158	0.662655	-0.0110807	1.05271	1.33639	1.81288	1.26547	0.059839	0.700331	0.611411	-0.023022	0.0467746	0.0267129	0.0403676	-0.0323727	-0.050409	0.0600075	-0.0137427	-2.37581
82	0.516384	1.06158	0.68925	0.0620551	1.09482	1.28985	2.05888	1.15909	0.0354605	0.992874	0.611538	-0.0251361	0.0468014	0.0267496	0.0403735	-0.0324262	-0.0504957	0.0600208	-0.013764	-2.347
82.1	0.822224	1.26769	0.808927	0.155137	1.25439	1.39623	2.17413	1.13028	0.239354	0.946333	0.61103	-0.0249611	0.0467328	0.0267821	0.0402978	-0.0324106	-0.0504295	0.0600261	-0.0137928	-2.59965
82.2	0.735791	1.15244	0.658223	0.0199466	1.2145	1.42726	2.18299	1.02833	0.188381	0.706979	0.611199	-0.0223519	0.0467393	0.0268092	0.0402792	-0.0324661	-0.0503588	0.0601017	-0.0137835	-2.5664
82.3	0.410004	1.00839	0.5186	-0.0531893	1.04606	1.48266	2.05888	0.970712	0.219408	0.658222	0.610987	-0.0249351	0.0467622	0.0268413	0.0403685	-0.0324033	-0.0503595	0.0601209	-0.0137707	-2.44894
82.4	0.14184	0.888712	0.463194	0.0576227	1.10369	1.41174	1.82175	0.7779	0.263733	0.398923	0.610945	-0.0202726	0.0467879	0.0267583	0.0403835	-0.0324038	-0.0503118	0.0600613	-0.0138465	-2.35808
82.5	-0.119677	0.950766	0.53633	0.117461	0.735792	1.45385	1.66661	0.740223	0.110812	0.345733	0.611454	-0.0224231	0.0468086	0.0267629	0.0403508	-0.0324301	-0.0503542	0.060118	-0.0138514	-2.29824
82.6	-0.0820005	0.713629	0.680385	0.00886536	0.664872	1.45607	1.72202	0.773467	-0.124109	0.308057	0.610903	-0.0214007	0.0468201	0.0268227	0.0403661	-0.0324213	-0.0503444	0.0601046	-0.0137404	-2.2384
82.7	-0.148487	0.868766	0.363464	-0.0797839	0.647142	1.3918	1.5425	0.622763	0.0930827	0.108596	0.61103	-0.026603	0.0467665	0.0267945	0.0403773	-0.0324459	-0.0504278	0.0600989	-0.0137967	-2.17856
82.8	0.0310278	1.13915	0.259301	0.119677	0.88428	1.39401	1.6378	0.886495	0.445464	0.30584	0.610818	-0.0239255	0.0468024	0.0268318	0.0403234	-0.0324611	-0.0503294	0.0600617	-0.0138741	-2.35808
82.9	0.157353	1.25439	0.529681	-0.0975139	0.899793	1.58239	1.67326	0.935252	0.627196	0.392274	0.611496	-0.0254984	0.0468445	0.0268008	0.0403713	-0.0324767	-0.0503669	0.060092	-0.0137463	-2.37581
83	0.0930822	0.921955	0.476492	-0.0687029	0.959632	1.43612	1.54915	0.957415	0.507519	0.212759	0.61103	-0.0184591	0.0467585	0.0268307	0.0403705	-0.0324226	-0.0503731	0.0601054	-0.0138111	-2.36694
83.1	-0.0487568	0.826657	0.48314	0.15957	0.706981	1.33196	1.70429	1.12806	0.5186	0.296976	0.611665	-0.0263031	0.0467227	0.0268105	0.0403653	-0.0324259	-0.0503606	0.0600382	-0.0137155	-2.44008
83.2	-0.365679	0.591736	0.234922	0.042109	0.946334	1.1059	1.7198	0.933036	0.254868	0.288111	0.611199	-0.0205293	0.0467459	0.0267777	0.0403711	-0.0324305	-0.0503323	0.0601095	-0.0137888	-2.27386
83.3	-0.0797842	0.673737	0.115245	0.0199466	0.972929	0.928604	1.70872	0.673736	0.00221682	0.370111	0.611581	-0.0235818	0.0468728	0.0268452	0.0403775	-0.0323963	-0.050337	0.0601045	-0.0136677	-2.22289
83.4	-0.113028	0.55406	0.0398932	-0.132974	0.658223	0.837738	1.64445	0.691466	-0.166217	0.580654	0.611411	-0.0240439	0.0467671	0.0268368	0.0403933	-0.032441	-0.0503226	0.0600371	-0.0137746	-2.13645
83.5	-0.146271	0.467627	0.188381	-0.0443242	0.60725	0.946334	1.65996	0.720277	-0.23492	0.596168	0.611369	-0.0228602	0.0468044	0.0267927	0.0403464	-0.0324276	-0.0503442	0.0600516	-0.0137754	-2.14089
83.6	-0.0687032	0.649358	0.14184	0.0952985	0.582871	1.12806	1.64223	0.596168	-0.177298	0.449896	0.61086	-0.0211948	0.0467252	0.0268028	0.0403301	-0.0324317	-0.0503508	0.0601066	-0.0138086	-2.22067
83.7	-0.0177295	0.804495	0.296977	-0.070919	0.410005	1.21893	1.49374	0.846603	-0.0265939	0.944117	0.611581	-0.0246069	0.0467567	0.0268596	0.0403859	-0.0324011	-0.0502813	0.0600058	-0.0137545	-2.34921
83.8	0.2593	0.875414	-0.0177288	-0.15292	0.434384	1.33418	1.51812	0.797846	0.148489	0.558492	0.611284	-0.0194285	0.0466951	0.0268443	0.0403683	-0.0324308	-0.0503084	0.0600432	-0.0138039	-2.34921
83.9	0.316922	0.684818	-0.0886486	-0.0820003	0.367896	1.2012	1.55358	0.624979	0.0687041	0.42995	0.611708	-0.0222873	0.0467316	0.0268361	0.0404102	-0.0324183	-0.0503093	0.0600303	-0.0137688	-2.35364
84	0.164002	0.700332	-0.121892	-0.250434	0.181733	1.1059	1.34526	0.403356	-0.232704	0.104163	0.611199	-0.0203757	0.0467368	0.0267807	0.0404058	-0.0324437	-0.0502894	0.0599994	-0.0137833	-2.22953
84.1	0.305841	0.877631	0.0908666	-0.166217	0.633845	1.15466	1.54693	0.350166	0.0199468	0.250435	0.611199	-0.0202242	0.0467414	0.0267343	0.040317	-0.0324455	-0.0502868	0.0600836	-0.0138024	-2.34035
84.2	0.239354	1.03942	0.396707	0.157353	1.03942	1.31866	1.58461	0.511951	0.195029	0.591735	0.610267	-0.0209115	0.0466429	0.0268397	0.0403133	-0.0325105	-0.0503779	0.0600356	-0.0138806	-2.49105
84.3	0.421085	1.23001	0.36568	0.268165	1.03277	1.21893	1.82396	0.89536	0.288111	0.675952	0.610903	-0.0235631	0.0466513	0.0268201	0.0404189	-0.0324087	-0.0502834	0.0600655	-0.0138083	-2.62624
84.4	0.308057	1.10147	0.272598	0.301409	1.26326	1.45828	2.09213	1.13471	0.410004	0.613897	0.611199	-0.0235947	0.0466839	0.0267598	0.040373	-0.0324266	-0.050285	0.0600383	-0.0137192	-2.64397
84.5	0.190597	1.08374	0.405572	0.2593	1.4051	1.43612	1.94364	1.16352	0.323571	0.46541	0.611115	-0.0182051	0.046717	0.0267671	0.0403621	-0.0324445	-0.0502906	0.0600455	-0.0137767	-2.60851
84.6	0.268165	0.997307	0.359031	0.177299	1.0106	1.43391	1.69321	1.07488	0.596168	0.44768	0.611369	-0.0216225	0.0467649	0.0267467	0.0404347	-0.0323936	-0.0502445	0.06007	-0.0138041	-2.51543
84.7	0.268165	0.817792	0.367896	0.14184	1.06158	1.34969	1.65331	0.7779	0.472059	0.795629	0.610818	-0.0220492	0.046725	0.0267311	0.040371	-0.0323633	-0.0502438	0.06001	-0.0138458	-2.43343
84.8	0.2593	0.94855	0.549628	0.407788	1.12585	1.50483	1.93034	0.990658	0.505302	0.698114	0.611115	-0.0227581	0.0466925	0.0267649	0.0404001	-0.0323924	-0.0502968	0.0600609	-0.0138095	-2.5664
84.9	-0.0975142	0.695899	0.310274	0.321355	0.884279	1.34747	1.71315	0.753521	0.279246	0.239353	0.610733	-0.0223208	0.046643	0.0267832	0.0404114	-0.0324295	-0.0502682	0.0599861	-0.0139114	-2.42678
85	-0.128541	0.74244	0.321355	0.33022	0.882063	1.24774	1.53142	0.527465	0.212759	0.325787	0.611454	-0.0204353	0.0467407	0.0268354	0.0403718	-0.0324641	-0.0502192	0.0600046	-0.01382	-2.43786
85.1	0.190597	1.01282	0.423302	0.374545	1.1192	1.49374	1.16796	0.662655	0.265949	0.527464	0.610648	-0.0172869	0.0466523	0.0268041	0.0403949	-0.0324377	-0.0502995	0.0600119	-0.0138837	-2.55311
85.2	0.210543	0.990659	0.574006	0.323571	1.42061	1.67769	1.49596	0.791197	0.0642717	0.485356	0.610987	-0.0214638	0.046748	0.0268634	0.0404016	-0.0323957	-0.0503241	0.0599592	-0.0138425	-2.59521
85.3	0.237138	0.939685	0.744656	0.239354	1.52477	1.8018	1.75526	1.07488	0.2593	0.551843	0.610521	-0.0188231	0.0466642	0.0267847	0.0403657	-0.0323853	-0.050287	0.059984	-0.0139274	-2.70159
85.4	0.835522	1.16131	0.875414	0.695899	1.8838	1.91261	1.87494	1.38293	0.376761	0.986225	0.61086	-0.0232849	0.0467277	0.0267586	0.0403585	-0.0324518	-0.0502771	0.0599658	-0.0138447	-2.98306
85.5	0.921955	1.17904	0.917523	0.551843	1.88823	1.57796	1.96802	1.38958	0.34795	1.1192	0.610394	-0.0174137	0.0465863	0.0267786	0.0403686	-0.0323982	-0.0502065	0.0599707	-0.0139187	-2.93208
85.6	0.55406	0.904225	0.780116	0.210543	1.34747	1.33417	1.7464	0.935252	0.0243793	0.656006	0.610903	-0.0238077	0.046657	0.0267925	0.0404104	-0.0323531	-0.0502129	0.0599222	-0.0138363	-2.62846
85.7	0.305841	0.434383	0.520817	0.101948	0.997308	0.946334	1.55137	0.593952	-0.230488	0.525248	0.610394	-0.0206387	0.0466146	0.0267413	0.0404011	-0.0323532	-0.0502602	0.0599078	-0.0138559	-2.4157
85.8	0.421085	0.83109	0.780116	0.38341	1.3652	1.37628	1.70872	0.844387	0.059839	1.1059	0.611157	-0.020563	0.0467044	0.0267355	0.0403029	-0.0323315	-0.0502277	0.0599528	-0.0137651	-2.62402
85.9	0.301409	1.0106	0.882063	0.2593	1.3098	1.32531	1.58904	0.882063	0.104164	0.713628	0.610394	-0.0178852	0.0467177	0.0267763	0.0403382	-0.0323368	-0.0502433	0.0599932	-0.0139173	-2.57084
86	0.345733	0.902009	0.937469	0.110812	1.14358	1.26104	1.82175	0.817792	-0.0243781	0.13519	0.61103	-0.0228803	0.0466871	0.026738	0.0404121	-0.032358	-0.0502332	0.0600403	-0.0139351	-2.55754
86.1	0.494221	0.695899	0.602817	0.0930824	1.07266	1.13028	1.69321	0.496438	0.0177307	0.13519	0.610564	-0.0169335	0.0466131	0.0268209	0.0403923	-0.0323135	-0.0503051	0.0600445	-0.0139637	-2.51321
86.2	0.596168	0.70698	0.691467	0.195029	1.04828	1.3098	1.64002	0.607249	-0.37676	0.115244	0.610224	-0.0179031	0.0466498	0.0267961	0.0403828	-0.0323023	-0.0502901	0.0600269	-0.013888	-2.56197
86.3	0.695899	1.09261	1.0239	0.372328	1.31423	1.52699	1.9104	0.866549	0.0243793	0.496437	0.610097	-0.0168893	0.0466878	0.0267562	0.0404135	-0.0323403	-0.0502439	0.0599846	-0.0139335	-2.7703
86.4	0.695899	1.08152	0.822225	0.458761	1.43391	1.3098	1.76413	0.893144	0.175083	0.498653	0.610521	-0.0192046	0.0467047	0.0268315	0.0403829	-0.0323208	-0.0502189	0.0599735	-0.0138959	-2.72819
86.5	0.472059	0.875414	0.682602	0.234921	1.15688	1.21893	1.57353	0.565141	-0.0797839	0.301408	0.610352	-0.0191773	0.0466711	0.0268314	0.0403814	-0.0323082	-0.0502389	0.0599937	-0.013949	-2.51543
86.6	0.467626	0.698115	0.624979	0.268165	1.20785	0.879846	1.58683	0.616114	-0.237137	0.418869	0.61014	-0.0190264	0.0466851	0.0268509	0.0404262	-0.0323199	-0.0502466	0.0600221	-0.0139849	-2.41127
86.7	0.159569	0.252652	0.598385	-0.0487568	0.961848	0.605033	1.30758	0.753521	-0.28811	0.254867	0.610606	-0.0236169	0.0467363	0.0268443	0.0403005	-0.0322981	-0.0502575	0.0599365	-0.013887	-2.18964
86.8	0.472059	0.691467	1.28985	0.449897	1.50039	1.22336	1.90153	1.03498	0.0820014	0.709196	0.61014	-0.021143	0.0466245	0.0268522	0.0403028	-0.032346	-0.0502558	0.0600271	-0.0138764	-2.7304
86.9	0.890927	0.89536	1.68434	0.735791	1.76191	1.50926	2.11207	1.24996	0.248219	1.07044	0.611115	-0.0248206	0.0466891	0.0268228	0.0403232	-0.03234	-0.0502588	0.059976	-0.0138521	-2.90105
87	0.624979	0.709197	1.24996	0.405572	1.35412	1.19677	1.93256	1.15909	0.117461	0.762385	0.610394	-0.0213737	0.0466779	0.0267788	0.0403573	-0.0323636	-0.05029	0.0599351	-0.0138811	-2.70381
87.1	0.418869	0.593952	1.23444	0.392274	1.50926	1.51147	1.85056	1.00396	0.152921	0.536329	0.610903	-0.0261147	0.0466189	0.0267876	0.0403707	-0.0323054	-0.0502472	0.0598895	-0.0137724	-2.70381
87.2	0.367896	0.695899	1.26769	0.460978	1.43169	1.78185	1.96137	1.07709	0.119678	0.609465	0.610055	-0.0197998	0.0466371	0.0268589	0.0403825	-0.0323488	-0.0502617	0.0599183	-0.0138961	-2.79024
87.3	0.387842	0.660439	1.30315	0.441032	1.35855	1.40066	1.68212	0.970712	0.367896	0.591735	0.610775	-0.0212281	0.0466792	0.0268085	0.0403545	-0.032317	-0.0502554	0.0599052	-0.0138018	-2.74592
87.4	0.492005	0.94855	1.1059	0.452113	1.50483	1.48931	1.97467	1.0106	0.441032	0.82444	0.61086	-0.0203228	0.0466003	0.0268636	0.0403388	-0.0322625	-0.0502145	0.0598888	-0.0139019	-2.8523
87.5	0.469842	0.935253	0.884279	0.392274	1.57575	1.15688	2.12759	1.03942	0.341301	0.848818	0.610945	-0.0216718	0.0466064	0.0268159	0.040352	-0.0322673	-0.0502358	0.0599256	-0.0139032	-2.74813
87.6	0.529681	0.908658	0.866549	0.460978	1.49818	1.07266	2.01234	1.03277	0.252652	1.14136	0.610394	-0.0205554	0.0466551	0.0267845	0.0403569	-0.0322648	-0.0502101	0.0599176	-0.0139617	-2.65062
87.7	0.562925	0.835522	0.870982	0.443248	1.32753	1.14801	2.13645	1.01947	0.299193	0.930819	0.610648	-0.0172879	0.0466842	0.0268419	0.0403717	-0.0323245	-0.0502087	0.059938	-0.0139221	-2.65727
87.8	0.523032	0.709197	0.788981	0.22384	1.13471	0.955199	2.10099	0.915306	0.272598	0.979576	0.610945	-0.0215249	0.0466706	0.0268524	0.0403574	-0.0323242	-0.0502478	0.0599625	-0.0137951	-2.57305
87.9	0.343517	0.531898	0.784549	0.150705	1.28985	1.03277	1.76413	0.620547	0.301409	0.647141	0.610648	-0.0231913	0.0466766	0.0268563	0.0403323	-0.0322985	-0.0502805	0.0599607	-0.0139183	-2.55975
88	0.480924	0.414437	0.800062	0.454329	1.21228	1.60012	1.74196	0.961847	0.516384	0.795629	0.610267	-0.0213994	0.0466858	0.0268882	0.0403417	-0.0323095	-0.050256	0.0599634	-0.0138599	-2.71046
88.1	0.844386	0.691467	1.11255	0.700331	1.56245	1.55801	2.01456	1.39845	0.835522	1.14579	0.610267	-0.0226485	0.0466091	0.0268836	0.0403115	-0.0323912	-0.0502676	0.0598876	-0.013901	-2.92765
88.2	0.96628	0.83109	1.23223	0.547411	1.7331	1.45164	2.44451	1.40288	0.680385	1.29207	0.610352	-0.0234872	0.0466532	0.0268761	0.0403475	-0.03239	-0.0502358	0.05997	-0.0139506	-3.03846
88.3	0.740223	0.764602	1.25217	0.328003	1.41839	1.37185	2.20072	1.27434	0.647142	1.47158	0.610224	-0.0200875	0.0466291	0.026861	0.0403356	-0.0323303	-0.0502101	0.0599326	-0.0139007	-2.88554
88.4	0.427734	0.817792	1.19234	0.197246	1.39845	1.27877	2.02786	1.25439	0.828873	0.972928	0.610945	-0.0228249	0.046613	0.0268181	0.0403459	-0.0323705	-0.0502197	0.059863	-0.0139081	-2.75257
88.5	0.469842	0.884279	1.03277	0.33022	1.47158	1.17461	1.8018	1.38958	0.944118	0.658222	0.610394	-0.0189656	0.0466022	0.0268106	0.0402946	-0.0323729	-0.0502819	0.0599131	-0.014	-2.79024
88.6	0.578438	0.853252	1.18125	0.42995	1.41396	1.23001	2.18521	1.29428	0.815576	0.808926	0.610436	-0.0214758	0.0466611	0.0268489	0.0404051	-0.0323861	-0.0502794	0.0598433	-0.0139253	-2.88332
88.7	0.505302	0.738008	0.811143	0.183948	1.22336	1.41174	2.17856	1.22115	0.851035	0.795629	0.610436	-0.0213591	0.046681	0.0268694	0.0403411	-0.0323691	-0.050274	0.0599238	-0.0139075	-2.84122
88.8	0.210543	0.574006	0.764602	0.00664926	1.32309	1.50039	1.90818	1.04606	0.684818	0.642708	0.610775	-0.0217071	0.0466243	0.026889	0.0403952	-0.0323795	-0.0502441	0.0599479	-0.0139035	-2.65948
88.9	0.14184	0.489789	0.702548	-0.0642705	1.00617	1.38072	1.93034	0.972928	0.418869	0.906441	0.610097	-0.0155522	0.046611	0.0268375	0.0403319	-0.0323411	-0.0502418	0.0598998	-0.0140115	-2.4844
89	0.41222	0.678169	0.873198	0.0664876	1.09704	1.40509	1.93921	1.05715	0.345733	1.25217	0.610648	-0.0205323	0.0466563	0.0268563	0.040381	-0.0323406	-0.0502068	0.0598724	-0.0139291	-2.62846
89.1	0.0952985	0.609466	0.700332	0.308058	1.28099	1.59126	1.8705	0.928604	0.372329	0.729142	0.610436	-0.0167491	0.0465946	0.0269252	0.0403275	-0.0324147	-0.0502238	0.0599378	-0.0139712	-2.53316
89.2	0.228273	0.651575	0.647142	0.414437	1.06158	1.35412	1.86164	0.902009	0.243787	0.800061	0.610309	-0.0205555	0.0466807	0.0269139	0.0404029	-0.032387	-0.0502564	0.0598974	-0.0139934	-2.50213
89.3	0.18838	0.711413	0.503087	0.164002	1.11255	1.32309	1.95251	0.893144	0.398923	0.988441	0.609928	-0.0202672	0.0467069	0.0268604	0.0404221	-0.0323798	-0.0502604	0.0598819	-0.0139623	-2.58192
89.4	0.179516	0.782332	0.726926	0.361247	1.19455	1.06158	2.01456	0.868765	0.551844	0.684817	0.610394	-0.0208049	0.0466976	0.0268898	0.0404238	-0.0323204	-0.0502074	0.059876	-0.0139394	-2.57305
89.5	-0.0177295	0.582871	0.873198	0.268165	0.786765	0.937469	1.82618	0.65379	0.385626	0.401139	0.610097	-0.0172099	0.0466713	0.0269137	0.0403934	-0.032389	-0.0501702	0.0598483	-0.0140763	-2.37581
89.6	-0.0664868	0.569574	0.602817	0.2593	0.746873	1.16352	1.81953	0.675953	0.598384	0.744655	0.610267	-0.0222239	0.0466706	0.0269574	0.0403621	-0.0323796	-0.0502181	0.0598644	-0.0140694	-2.43343
89.7	-0.18838	0.680386	0.793414	0.472059	0.882063	1.24331	1.73975	0.957415	0.523033	0.786764	0.610182	-0.0171691	0.0467087	0.0269304	0.0403321	-0.0324053	-0.0502738	0.0598785	-0.0140176	-2.52429
89.8	0.263733	0.875414	0.959631	0.578438	1.06379	1.42726	1.95251	1.10369	0.720278	0.908657	0.610691	-0.0183579	0.0467232	0.0269178	0.0403547	-0.0324085	-0.0502127	0.0599283	-0.0140316	-2.71489
89.9	0.0398924	0.740224	1.07266	0.234921	1.04385	1.18347	1.70429	0.964063	0.600601	0.950765	0.610479	-0.0158856	0.0467092	0.0268814	0.0403368	-0.0323923	-0.0501887	0.0598879	-0.014024	-2.6484
90	-0.0531893	0.432167	0.7779	0.0288115	0.917523	1.15244	1.71537	0.797846	0.467627	0.75352	0.610606	-0.0188441	0.0467224	0.0268728	0.0403096	-0.0323957	-0.0502444	0.0598899	-0.0140058	-2.4844
90.1	0.0110817	0.505303	0.598385	0.104164	0.997308	1.18569	1.85277	0.959631	0.265949	0.620546	0.60997	-0.0183896	0.0466546	0.0269084	0.0403459	-0.0323984	-0.0502267	0.0598818	-0.0139989	-2.51321
90.2	0.159569	0.574006	0.899793	0.390058	1.29872	1.17017	2.12759	1.0372	0.283679	0.65379	0.610055	-0.0147613	0.046621	0.02687	0.040357	-0.0324594	-0.0502268	0.0598679	-0.0139505	-2.63954
90.3	0.0265954	0.731359	0.744656	0.361247	1.42283	1.34526	2.06997	1.15688	0.336869	0.979576	0.60997	-0.0169026	0.0466118	0.0269062	0.0403841	-0.032411	-0.0502221	0.0599045	-0.0139313	-2.6883
90.4	0.139623	0.771251	0.682602	0.29476	1.34747	1.36963	1.98797	1.32753	0.230489	0.656006	0.610775	-0.0198991	0.0465996	0.0268858	0.040362	-0.0324446	-0.0502714	0.0599459	-0.0139064	-2.6484
90.5	-0.108595	0.587304	0.410005	0.0398929	1.09261	1.32088	1.8971	1.17239	0.423302	1.01282	0.610224	-0.0171837	0.0466316	0.0268766	0.0403179	-0.032418	-0.0502673	0.0599083	-0.0140385	-2.53316
90.6	0.0199463	0.806711	0.507519	0.164002	1.33418	1.49153	2.21181	1.42726	0.622763	0.733574	0.610394	-0.0241295	0.0466936	0.0269165	0.0402926	-0.032412	-0.0502099	0.0598366	-0.0139282	-2.69051
90.7	0.332436	0.680386	0.806711	0.323571	1.48488	1.7198	2.05224	1.34082	0.784549	0.438815	0.610521	-0.0214822	0.0466974	0.0269123	0.0402792	-0.0324435	-0.0502163	0.0598848	-0.0140041	-2.79246
90.8	0.649358	0.766819	0.786765	0.57179	1.7198	1.50483	2.00348	1.5558	1.08152	0.682601	0.610903	-0.0223368	0.0466665	0.02683	0.0403512	-0.0324382	-0.0501689	0.0598687	-0.0140137	-2.87668
90.9	0.731358	0.859901	0.79563	0.684818	1.68656	1.59569	2.19408	1.38072	1.04385	0.826656	0.610309	-0.0184987	0.046709	0.0269362	0.0403702	-0.0323838	-0.0501894	0.0598406	-0.0139658	-2.95868
91	0.704764	0.726927	0.937469	0.622763	1.74418	1.51812	2.14753	1.1192	0.975145	0.793413	0.610224	-0.0242524	0.0467374	0.0268709	0.0403815	-0.0324785	-0.0502817	0.0598268	-0.0139978	-2.86338
91.1	0.509735	0.915307	0.988442	0.542978	1.45385	1.5425	1.96359	1.12363	0.968496	0.899792	0.610055	-0.0190045	0.0466994	0.0268935	0.0403539	-0.0324063	-0.0502175	0.0598041	-0.0140461	-2.83457
91.2	0.511951	1.01504	0.873198	0.478708	1.61121	1.53807	2.429	1.16796	0.975145	1.13471	0.61014	-0.0231015	0.0468281	0.0268881	0.0403539	-0.0323694	-0.0501787	0.0598127	-0.0139406	-2.87889
91.3	0.651574	0.576222	0.771251	0.310273	1.56688	1.56023	2.46224	1.04163	0.58952	1.06601	0.610224	-0.023958	0.0467256	0.0268465	0.0403269	-0.0323543	-0.0502078	0.0598366	-0.013933	-2.71046
91.4	0.695899	0.91309	1.16353	0.585087	1.54693	1.69321	2.49327	1.20785	0.726926	1.08596	0.611199	-0.0300915	0.0466599	0.0268084	0.0402309	-0.032352	-0.0501755	0.0598174	-0.0139265	-2.83235
91.5	0.844387	1.29428	1.52256	1.07044	1.8151	1.94364	2.70603	1.4605	0.804495	1.36742	0.611072	-0.0256403	0.0466015	0.0268719	0.0394462	-0.0323459	-0.0500873	0.0597031	-0.0139082	-3.10716
91.6	0.691466	1.19898	1.50704	1.21671	1.70429	1.93699	2.67943	1.70207	0.68925	1.53585	0.611326	-0.0302344	0.0465967	0.0269123	0.0389203	-0.0322952	-0.050006	0.0597978	-0.0138516	-3.13598
91.7	0.846603	1.32974	1.23001	1.07931	1.40731	1.69542	2.61516	1.61564	0.72471	1.39845	0.611242	-0.0265806	0.0465222	0.0268423	0.0298739	-0.0323509	-0.0499588	0.0598253	-0.0138498	-3.07835
91.8	0.926387	1.39845	1.13693	1.00839	1.57131	1.69542	2.65062	1.58904	0.387842	1.43834	0.611538	-0.0275813	0.0464044	0.026835	0.0273116	-0.032363	-0.0498956	0.0598873	-0.0138434	-3.04733
91.9	0.939685	1.43169	1.17904	0.959631	1.57353	1.8971	2.69716	1.50704	0.520816	1.49374	0.611496	-0.0255678	0.0463313	0.0269171	0.0273201	-0.032421	-0.0498138	0.0598625	-0.013881	-3.10273
92	0.935252	1.28985	1.03277	0.926387	1.54693	1.86607	2.5797	1.50704	0.669304	1.78185	0.611242	-0.0282809	0.0463022	0.0268936	0.0273395	-0.0324068	-0.0498082	0.0597877	-0.0138585	-3.06284
92.1	0.82444	1.50039	1.06379	0.946333	1.69321	1.97688	2.71489	1.65996	0.771251	1.79294	0.611072	-0.0281319	0.046189	0.0268553	0.027373	-0.0323449	-0.0498002	0.0597963	-0.0138794	-3.13376
92.2	0.992874	1.63337	1.29428	1.17017	1.92591	2.31597	2.98527	1.69764	0.660439	1.34526	0.611284	-0.0298354	0.0462659	0.0268964	0.0273772	-0.0323697	-0.0497379	0.0597055	-0.0138994	-3.28225
92.3	0.644925	1.19677	0.939685	0.970712	1.52256	1.85942	2.60851	1.28542	0.164002	1.20342	0.611835	-0.0280221	0.0461909	0.0268801	0.0274011	-0.0323383	-0.0496648	0.0596216	-0.0138219	-3.003
92.4	0.740223	0.862117	0.855468	0.711412	1.2699	1.51369	2.29381	0.990658	0.212759	1.15023	0.611454	-0.027741	0.0461541	0.0268607	0.0274559	-0.0323308	-0.0496837	0.0596607	-0.0138604	-2.7703
92.5	0.937468	0.890928	1.05493	0.817792	1.64445	1.58904	2.24283	0.968496	0.292544	0.853251	0.612344	-0.0291753	0.0461743	0.0268611	0.0275363	-0.0323621	-0.0496293	0.0596124	-0.0138516	-2.83457
92.6	0.731359	1.11477	1.23001	0.831089	1.93921	1.80623	2.28937	0.866549	0.432167	0.879846	0.612598	-0.0268387	0.046179	0.0268177	0.0275593	-0.0323694	-0.0496979	0.0596203	-0.0138864	-2.88776
92.7	0.438815	0.846603	0.977361	0.67152	1.58018	1.61785	2.09656	0.598384	0.323571	0.882062	0.612344	-0.0282225	0.0460915	0.0268209	0.0275269	-0.032428	-0.049736	0.0595518	-0.01392	-2.75478
92.8	0.509735	0.879847	0.933036	0.421086	1.62229	1.77077	2.23618	0.751305	0.492005	1.19234	0.612089	-0.0270185	0.0461964	0.0268292	0.0274957	-0.0324102	-0.0497107	0.0595191	-0.013885	-2.8523
92.9	0.427734	0.921955	0.955199	0.651574	1.73753	2.04337	2.28494	0.91309	0.711413	1.40731	0.612047	-0.029643	0.0461436	0.0268332	0.0275103	-0.0323706	-0.0496746	0.0596055	-0.0138632	-2.9343
93	0.478708	1.03055	0.950766	0.611682	1.81288	1.98796	2.20294	0.846603	0.660439	1.14358	0.610945	-0.0272509	0.0461775	0.0269069	0.027551	-0.0322975	-0.0497583	0.0596599	-0.0138802	-2.94981
93.1	0.698115	1.15688	1.02612	0.63606	1.51812	1.70429	2.12759	1.09261	0.232706	0.886495	0.612259	-0.0291929	0.0461676	0.0269666	0.0274984	-0.0323084	-0.0496649	0.0595559	-0.0139123	-2.89441
93.2	0.762386	1.16574	0.999524	0.773467	1.40953	1.81953	2.10764	1.19898	0.121894	0.902008	0.611708	-0.029241	0.0461291	0.0269442	0.0274919	-0.0323406	-0.0496596	0.0595228	-0.0140416	-2.9343
93.3	1.00617	1.11255	0.904226	0.906441	1.58461	1.98575	2.55311	1.18569	0.551844	1.23666	0.612047	-0.0326452	0.0461489	0.0269074	0.0274692	-0.0323458	-0.0496719	0.0595086	-0.0139854	-3.09165
93.4	0.919739	0.757954	0.87763	0.76017	1.5691	1.57796	2.13424	1.08817	0.578438	1.04606	0.611962	-0.027559	0.0461895	0.026933	0.0274348	-0.032322	-0.0497293	0.0594945	-0.0139637	-2.89219
93.5	1.05271	1.02612	1.26769	0.986226	1.5292	1.69764	2.36916	1.24774	0.509735	1.10369	0.612556	-0.0316819	0.0461671	0.0269852	0.027518	-0.0323229	-0.0497427	0.0595268	-0.0139345	-3.02516
93.6	1.00396	0.979578	1.2145	1.00396	1.62672	1.90153	2.3204	1.41839	0.664872	1.19898	0.611157	-0.0263381	0.0461222	0.0269533	0.0275505	-0.0323546	-0.0497319	0.0594961	-0.0139575	-3.1116
93.7	0.678169	0.94855	1.15688	0.944117	1.67326	1.7885	2.15862	1.40509	0.489789	1.37185	0.612386	-0.0323366	0.0462238	0.0269501	0.027538	-0.032356	-0.0496855	0.0594661	-0.0138914	-3.01852
93.8	0.826657	0.828873	1.18347	0.815576	1.60234	1.91261	1.93699	1.53807	0.44768	1.17239	0.612132	-0.0333299	0.0461496	0.0269145	0.0276076	-0.0323481	-0.0497487	0.0594432	-0.0140005	-3.05397
93.9	0.890928	0.784549	1.16131	0.813359	1.8018	1.76412	1.94807	1.51147	0.624979	1.32753	0.612725	-0.0348725	0.0461767	0.0269085	0.0275376	-0.0323808	-0.0497572	0.0594085	-0.0139732	-3.01852
94	0.715845	0.802279	0.731359	0.744656	1.65996	1.58904	1.8705	1.60012	0.359031	1.0926	0.612174	-0.0278704	0.0461366	0.0269723	0.0275165	-0.0323474	-0.0497826	0.0594872	-0.0140247	-2.87224
94.1	0.656006	0.837738	0.675953	0.691466	1.58018	1.70429	1.60234	1.60234	0.285895	1.32309	0.61281	-0.0322472	0.0462343	0.0269518	0.027598	-0.0323482	-0.0497963	0.0594762	-0.0139807	-2.82127
94.2	0.744656	0.997307	1.06823	0.70698	1.54693	1.51369	2.08105	1.67769	0.458762	1.10812	0.612852	-0.0311172	0.046147	0.0268825	0.027565	-0.0323867	-0.0497546	0.0594283	-0.0140394	-2.87224
94.3	0.403355	0.647142	0.844387	0.538546	1.34969	1.26104	1.89045	1.24996	0.299193	0.593951	0.612386	-0.0321425	0.0460287	0.0269149	0.027599	-0.0323684	-0.0498189	0.0594464	-0.0140508	-2.65727
94.4	0.345733	0.60725	0.644926	0.421085	1.5292	1.19898	1.81067	1.20342	0.301409	0.460977	0.612556	-0.0321302	0.0460706	0.0269376	0.0275278	-0.0323316	-0.0497629	0.0593324	-0.0139884	-2.57748
94.5	0.578438	1.12807	0.81336	0.350166	1.66439	1.33418	1.8151	1.50261	0.452113	0.95963	0.61281	-0.0300926	0.0460827	0.0269242	0.0275493	-0.0323402	-0.0497774	0.0593589	-0.0139689	-2.75478
94.6	1.07488	1.31645	1.17461	0.704764	1.76413	1.63337	2.06775	1.85056	0.744656	0.851035	0.613022	-0.0321633	0.0461358	0.0269607	0.0275079	-0.032272	-0.0498075	0.0593833	-0.0140383	-3.01852
94.7	1.09925	0.970713	1.15023	0.746872	1.79959	1.56466	2.13202	1.87937	0.91309	0.904224	0.612598	-0.0310013	0.0460979	0.0269422	0.0275266	-0.0323488	-0.0498069	0.0593305	-0.0140424	-3.03846
94.8	0.868765	1.08152	0.766819	0.585087	1.59348	1.31201	2.07218	1.53807	0.793413	0.846602	0.61281	-0.0329516	0.046093	0.026964	0.0274773	-0.0324055	-0.049766	0.0593259	-0.0140001	-2.89662
94.9	0.999523	1.24553	0.804495	0.591736	1.4051	1.39845	2.15862	1.41396	0.764602	0.775683	0.612471	-0.0327125	0.0460325	0.02695	0.027534	-0.0323962	-0.0498208	0.0593337	-0.0140533	-2.87224
95	0.596168	1.17682	0.381194	0.248219	1.34747	1.43612	1.87715	1.18347	0.800062	0.288111	0.612852	-0.0336847	0.0461181	0.0269859	0.0275384	-0.0323736	-0.0498544	0.0593456	-0.0139965	-2.65284
95.1	0.472059	1.38515	0.673737	0.463194	1.5558	1.50704	1.98353	1.52256	0.70698	0.42995	0.612513	-0.0332469	0.046149	0.0269656	0.0275599	-0.0323294	-0.0498639	0.0593534	-0.0141048	-2.78138
95.2	0.622763	1.31645	0.89536	0.576222	1.4738	1.65331	1.83726	1.52034	0.65379	0.421085	0.613022	-0.036206	0.0461179	0.026956	0.0275815	-0.032402	-0.049834	0.0593947	-0.014054	-2.81684
95.3	0.924171	1.4472	1.04828	0.458761	1.61785	1.59791	1.77077	1.49153	0.682601	0.434382	0.612725	-0.0311802	0.0461602	0.0269687	0.0275045	-0.0323928	-0.0498147	0.0592928	-0.0140367	-2.84565
95.4	0.784548	1.2699	1.14358	0.44768	1.66883	1.79737	1.67548	1.18125	0.67152	0.407788	0.613361	-0.0326625	0.0461815	0.0269259	0.0275661	-0.0324203	-0.0498212	0.0592774	-0.0140372	-2.84343
95.5	0.381193	1.24553	1.18125	0.582871	1.44055	1.64445	1.60677	1.25882	0.740224	0.467626	0.612852	-0.0288436	0.0461424	0.0268514	0.0275948	-0.0324051	-0.0498165	0.0592695	-0.014208	-2.83678
95.6	0.310274	1.40731	1.23666	0.593952	1.45164	1.70872	1.7065	1.33196	0.79563	0.795629	0.612386	-0.0289168	0.0461572	0.0269589	0.0276166	-0.0324661	-0.0498338	0.0592077	-0.0142158	-2.90549
95.7	0.414437	1.2965	1.27877	0.640493	1.50261	1.66661	1.63337	1.19677	0.669304	0.760169	0.612556	-0.0268537	0.0461122	0.0269239	0.0277137	-0.0324905	-0.0498088	0.0592156	-0.01426	-2.87446
95.8	0.137407	1.1879	1.06379	0.523032	1.47601	1.64445	1.44055	1.12363	0.560709	0.385625	0.612471	-0.0304141	0.0462025	0.0269868	0.0276295	-0.0324151	-0.0497909	0.0592035	-0.0141858	-2.7437
95.9	0.12411	1.25439	0.986226	0.53633	1.32753	1.34526	1.3918	1.23223	0.418869	0.731358	0.61264	-0.0300669	0.0462069	0.0270311	0.0277125	-0.0324017	-0.0498109	0.0591861	-0.0142035	-2.74813
96	0.421085	0.959631	0.995091	0.667088	1.18569	1.48045	1.20342	1.05715	0.472059	0.777899	0.613234	-0.0337891	0.0461229	0.0269498	0.0276978	-0.0324744	-0.0498123	0.059108	-0.0141984	-2.7437
96.1	0.0376763	0.782332	0.664872	0.410004	1.09039	1.41396	1.32753	0.381193	0.27703	0.294759	0.612895	-0.0268284	0.046107	0.0269791	0.02772	-0.0324411	-0.0497879	0.0591933	-0.0143139	-2.57748
96.2	-0.101947	0.576222	0.60725	0.350166	0.957415	1.11698	1.23888	0.328003	0.077569	0.075352	0.613234	-0.0295749	0.0461996	0.0269802	0.0276345	-0.0324807	-0.0497822	0.0591903	-0.0142913	-2.38246
96.3	-0.0842166	1.04163	0.897577	0.769035	0.970713	1.4605	1.54029	0.89536	0.352382	0.476491	0.612344	-0.0275266	0.0461807	0.0269533	0.0276212	-0.0324977	-0.049796	0.0592147	-0.0143511	-2.70603
96.4	-0.0930817	0.851036	0.618331	0.423302	0.722494	1.26769	1.33861	0.731358	-0.00221562	0.250434	0.613149	-0.0313017	0.0462712	0.0269343	0.0277181	-0.0324542	-0.0498247	0.0592256	-0.0142209	-2.50435
96.5	0.0620549	0.866549	0.596168	0.186164	1.33418	1.17017	1.60899	0.870981	4.76837e-07	0.039892	0.612937	-0.0297491	0.0461205	0.0269343	0.0276816	-0.0324714	-0.049789	0.0591579	-0.0142798	-2.55089
96.6	0.099731	0.684818	0.882063	0.296976	1.24109	1.25439	1.92148	0.870981	0.283679	0.106379	0.613064	-0.0286392	0.0461864	0.0270337	0.0276828	-0.0324805	-0.0497996	0.0591559	-0.0142939	-2.66392
96.7	0.042109	0.804495	0.820009	0.478708	1.14801	1.33196	1.94586	0.964063	0.223841	0.449896	0.612344	-0.0258525	0.0461238	0.0270327	0.0276589	-0.0324873	-0.0498233	0.059197	-0.0144359	-2.70381
96.8	0.0110815	0.746873	0.651574	0.505302	1.08817	0.990658	1.7331	0.979577	0.36568	0.290327	0.61264	-0.0264934	0.0461244	0.0270018	0.0276556	-0.0325151	-0.0498752	0.0591254	-0.0142966	-2.70824
96.9	-0.0531893	0.72471	0.902009	0.591736	1.31423	1.32309	1.83283	1.19455	0.128542	0.596168	0.612471	-0.0254058	0.0460715	0.0269665	0.0276534	-0.0325336	-0.049837	0.0590411	-0.0143922	-2.85451
97	0.0930822	0.820009	0.879847	0.715845	1.15023	1.6378	1.92591	1.2832	0.12411	0.46541	0.612556	-0.0273566	0.0462399	0.0269671	0.0277308	-0.0324607	-0.0498138	0.0591056	-0.0143123	-2.86116
97.1	-0.0354595	0.746873	0.687034	0.605033	1.03498	1.64666	1.96359	0.879846	0.38341	0.230489	0.612683	-0.0295023	0.0462025	0.026976	0.0277628	-0.0324897	-0.049772	0.0590819	-0.0143266	-2.83678
97.2	-0.310273	0.531898	0.414437	0.197246	0.804495	1.30758	1.80623	0.587303	-0.115244	0.217191	0.613022	-0.0327855	0.0462049	0.0269448	0.0278001	-0.032479	-0.0498526	0.0591299	-0.0143667	-2.59965
97.3	-0.587302	0.356815	0.170651	-0.0177293	0.449897	1.03055	1.77964	0.50087	-0.210542	0.0664871	0.612725	-0.0303205	0.0461468	0.0269499	0.0277472	-0.0324917	-0.0498139	0.0590776	-0.0143765	-2.36251
97.4	-0.179515	0.729143	0.523033	0.463194	1.03055	1.38293	1.92369	0.72471	0.214976	0.345733	0.612386	-0.0296145	0.0462155	0.0269618	0.0276752	-0.0325467	-0.0498403	0.0590456	-0.0144445	-2.66835
97.5	0.03546	0.511952	0.540763	0.261516	1.07266	1.58239	1.79072	0.662655	0.0221629	0.310273	0.612979	-0.0311615	0.046204	0.0269193	0.02775	-0.0324872	-0.0497757	0.0591208	-0.0143955	-2.70159
97.6	0.121893	0.644926	0.815576	0.378977	1.09704	1.5691	1.80623	0.766818	0.0509741	0.503085	0.612768	-0.0317834	0.0461955	0.026897	0.027699	-0.0324631	-0.0498749	0.0591159	-0.014365	-2.74149
97.7	0.0908661	0.651575	1.07931	0.57179	1.40731	1.50704	1.98575	1.09039	0.0554066	0.642709	0.61281	-0.0304727	0.0461917	0.0269853	0.0277428	-0.0325037	-0.0498283	0.0590928	-0.0143877	-2.79024
97.8	-0.128541	0.791198	0.944118	0.458762	1.21893	1.7065	1.60456	1.1325	0.0620553	0.593951	0.598145	0.00588278	0.0460484	0.026934	0.0276926	-0.0325375	-0.0497894	0.0591133	-0.0145899	-2.921
97.9	-0.472058	0.509735	0.662656	0.113029	1.09261	1.50483	1.49596	1.00174	-0.082	0.423301	0.557709	0.0175473	0.0460653	0.0269462	0.0276791	-0.0324996	-0.049785	0.0593721	-0.0145035	-2.78581
98	-0.460977	0.396707	0.74244	-0.301408	0.853252	1.25439	1.28763	0.715845	-0.06427	0.137407	0.513501	0.0184724	0.0461991	0.0269356	0.0276985	-0.0325416	-0.0498487	0.0590951	-0.0133976	-2.64175
98.1	-0.0930817	0.698115	0.622763	-0.166217	1.2965	1.52256	1.60012	0.886495	0.234922	0.106379	0.490189	0.0197483	0.0462466	0.0269618	0.0277873	-0.032519	-0.049812	0.0581859	-0.0124539	-2.74813
98.2	-0.0642705	0.793414	0.616115	-0.126325	1.22336	1.24996	1.43834	0.786765	0.190597	0.268165	0.485865	0.00652111	0.0459709	0.0268917	0.0277622	-0.0325013	-0.0497021	0.0575187	-0.0119499	-2.75478
98.3	0.0930822	0.60725	0.722494	0.243787	1.20785	1.19455	1.68656	0.786764	0.119677	0.436599	0.487179	-0.00182253	0.0452551	0.0269187	0.0273767	-0.0325321	-0.0490511	0.0573532	-0.0118552	-2.76808
98.4	-0.37676	0.385626	0.633844	0.166218	1.03942	0.904225	1.58904	0.802278	0.0199468	0.312489	0.47849	0.016996	0.0451794	0.026929	0.0272452	-0.0325085	-0.0488662	0.0572705	-0.0119886	-2.6484
98.5	-0.611681	0.560709	0.618331	0.246003	1.14358	1.16352	1.52477	0.511951	-0.0908649	0.405571	0.448693	0.0187382	0.0452396	0.0268949	0.0271575	-0.0325368	-0.0489028	0.0566885	-0.0116832	-2.65727
98.6	-0.746871	0.487573	0.547411	0.181732	1.14136	1.16131	1.46272	0.587303	-0.0554051	0.374544	0.402959	0.0212696	0.0448173	0.0268552	0.0270337	-0.0325216	-0.0486271	0.0554529	-0.0112717	-2.62624
98.7	-0.6826	0.445465	0.487573	-0.00443196	0.835522	1.15688	1.43391	0.633844	-0.148487	0.0243785	0.370873	0.021053	0.0436084	0.0267964	0.0264267	-0.0325433	-0.0474934	0.0543923	-0.0109662	-2.59965
98.8	-0.764601	0.261517	0.434383	0.0487578	0.636061	1.02833	1.16574	0.79563	0.0576229	0.303624	0.36087	0.0133534	0.0426358	0.0268266	0.025998	-0.0325515	-0.0464457	0.0537357	-0.0108349	-2.54424
98.9	-0.84217	0.126327	0.161786	-0.210542	0.57179	1.08374	1.04828	0.616114	-0.0509727	0.500869	0.361125	0.00845454	0.0417957	0.0269783	0.0254679	-0.0325118	-0.0456325	0.0534339	-0.0106964	-2.44673
99	-0.75352	0.290328	0.095299	-0.0509729	0.882063	1.20785	1.23888	0.367896	0.101948	0.237137	0.356844	0.0159698	0.0416236	0.0270173	0.0254364	-0.0325074	-0.0453484	0.0534059	-0.0107617	-2.52208
99.1	-0.691466	0.0132983	0.279247	0.0952985	0.93082	1.29428	1.10147	0.427734	0.0243793	0.177299	0.335185	0.0198587	0.0416362	0.0269284	0.0253543	-0.0325141	-0.0454098	0.0528023	-0.0105528	-2.49992
99.2	-0.330219	0.0930829	0.534114	0.157353	0.751305	1.44942	1.09704	0.452113	-0.0110805	0.148488	0.291485	0.0159196	0.0415983	0.0269216	0.0253583	-0.0325783	-0.0454474	0.0494346	-0.00985745	-2.55754
99.3	-0.243786	-0.00221515	0.523033	-0.053189	0.853252	1.23888	1.07488	0.232705	-0.0842161	0.124109	0.253805	0.0190885	0.0415688	0.0268934	0.0254806	-0.0326047	-0.0453294	0.045959	-0.00897214	-2.49327
99.4	-0.15292	0.296977	0.414437	0.310274	1.24331	1.68212	1.47601	0.656007	0.328004	0.436599	0.236808	0.0145664	0.0412206	0.0268776	0.0253036	-0.0325612	-0.0450492	0.044278	-0.00823088	-2.72819
99.5	-0.110811	0.412221	0.735791	0.33022	1.36299	1.69321	1.47158	0.837738	0.640493	0.39449	0.237062	-0.000966477	0.0401706	0.026964	0.0246389	-0.0325688	-0.0439644	0.0437582	-0.00797476	-2.87446
99.6	-0.126325	0.33022	0.726926	0.212759	1.26104	1.43612	1.04606	0.720277	0.565141	0.367895	0.232061	0.0108359	0.0397439	0.0269704	0.0244211	-0.0325972	-0.0435305	0.043554	-0.00800405	-2.86559
99.7	-0.456544	0.285895	0.423302	0.157353	0.981794	1.13693	0.94855	0.525249	0.434383	0.30584	0.208282	0.0209024	0.0398635	0.026946	0.0244443	-0.032656	-0.0435818	0.0427569	-0.00758372	-2.68608
99.8	-0.545194	0.405572	0.48314	-0.0775678	0.981794	0.961847	1.15023	0.675953	0.199462	0.192812	0.164074	0.0202743	0.0397695	0.0269147	0.0244352	-0.0326033	-0.0435467	0.0409786	-0.00676869	-2.62402
99.9	-0.633843	0.0775692	0.693683	-0.0398917	0.959632	0.764602	1.28099	0.503086	-0.0465403	0.365679	0.126139	0.0208692	0.0397455	0.0267866	0.0243928	-0.0325874	-0.0435313	0.0395654	-0.00649888	-2.57527
100	-0.22384	0.339085	0.915307	0.179516	0.859901	0.955199	1.3785	0.516384	0.0465417	0.678168	0.111474	0.0153335	0.0394529	0.0268242	0.0243775	-0.0325606	-0.0433368	0.038567	-0.00627262	-2.73484
100.1	-0.0531893	0.316923	0.833306	0.299192	0.915307	1.0505	1.46937	0.183948	-0.234921	1.02168	0.111177	0.00414032	0.0383785	0.0269065	0.0237823	-0.0325749	-0.0423548	0.0380588	-0.00613064	-2.60408
100.2	-0.199461	0.310274	0.815576	0.498654	1.08596	1.26104	1.75969	0.441031	-0.157352	1.3652	0.111389	0.00188926	0.0381042	0.0269912	0.0235557	-0.0325862	-0.0420173	0.0380159	-0.00601948	-2.69716
100.3	-0.181731	0.367896	0.910874	0.403356	1.1879	1.3519	1.40953	0.460978	-0.121892	1.11033	0.111304	0.000680718	0.0380754	0.026973	0.0235697	-0.0325749	-0.0419426	0.0379271	-0.00610686	-2.63067
100.4	-0.0044322	0.257084	0.729143	0.556276	1.41174	1.15466	1.47158	0.463194	-0.257083	0.944117	0.11194	-0.00172454	0.0381542	0.0270075	0.0235738	-0.0326453	-0.0419118	0.0378335	-0.00602183	-2.71267
100.5	-0.0265946	0.308058	0.529681	0.498654	1.16796	1.2012	1.50483	0.984009	-0.183947	1.15244	0.105243	0.0151445	0.0380962	0.0269997	0.0234617	-0.0325814	-0.0418568	0.0378434	-0.0062907	-2.81462
100.6	-0.192812	0.407789	0.534114	0.678169	0.766819	1.31423	1.24996	0.879846	-0.25265	0.8599	0.077184	0.0193421	0.0380725	0.0269341	0.023439	-0.0325787	-0.0418475	0.0371457	-0.00600495	-2.7304
100.7	-0.27038	0.385626	0.354599	0.376761	0.855469	1.16131	1.13915	0.766818	-0.325786	0.673736	0.0300513	0.0182909	0.0373366	0.0268591	0.0231256	-0.0325991	-0.0412175	0.0353353	-0.00601418	-2.65727
100.8	0.115245	0.458762	0.305841	0.775683	1.17017	1.51812	1.59569	1.10147	-0.053189	0.908657	-0.00296699	0.0180262	0.035537	0.0268744	0.022067	-0.0325805	-0.0394161	0.0343868	-0.00693011	-2.8523
100.9	0.024379	0.265949	0.296977	0.775683	1.26326	1.35855	1.33861	1.07931	0.168435	0.888711	-0.0149197	0.0111335	0.0342829	0.0268836	0.0215461	-0.0326053	-0.0382157	0.0335675	-0.00718934	-2.79468
101	-0.361246	0.243787	0.281463	0.427734	1.09482	1.08152	1.15244	0.882063	-0.0221617	0.886495	-0.014072	0.00145038	0.0332186	0.0270068	0.0209543	-0.0326769	-0.0372271	0.0333195	-0.0074876	-2.62402
101.1	-0.237137	0.283679	0.394491	0.410004	0.979578	1.25217	1.23888	0.937469	0.059839	0.746872	-0.0147078	0.00213756	0.0329361	0.0269932	0.0207974	-0.0327306	-0.0368621	0.0332803	-0.00769136	-2.65062
101.2	0.0642712	0.463194	0.738008	0.7779	0.921956	1.73753	1.15466	1.27655	0.0332441	0.651573	-0.0242445	0.0147872	0.0329124	0.0269725	0.0208209	-0.0326806	-0.036811	0.0331266	-0.00784612	-2.85673
101.3	0.0930824	0.31249	0.864333	0.802278	1.01947	1.7198	1.2832	1.33196	0.077569	0.598384	-0.0573476	0.0199342	0.0329552	0.0269093	0.0207877	-0.0326385	-0.0368465	0.0314361	-0.00781559	-2.94095
101.4	0.0908661	0.667088	0.755738	0.67152	1.3098	1.75748	1.24996	1.38293	0.476491	0.802278	-0.103548	0.0207167	0.0329615	0.0269551	0.0207817	-0.0327396	-0.0368275	0.0283131	-0.00823515	-3.01187
101.5	-0.243786	0.525249	0.613898	0.489789	1.09925	1.47601	1.27877	1.17682	0.261517	0.525248	-0.132285	0.0188607	0.0325012	0.0268421	0.0205763	-0.0326949	-0.0364264	0.0259958	-0.00813436	-2.86559
101.6	-0.480923	0.21276	0.53633	0.582871	1.00839	1.42726	1.28985	1.14358	0.352382	0.531897	-0.139236	0.00659167	0.0313675	0.0269378	0.0201255	-0.0327489	-0.035381	0.0248905	-0.00761752	-2.76586
101.7	-0.18838	0.303625	0.5186	0.41222	1.16131	1.64666	1.2145	1.3098	0.263733	0.669303	-0.138643	0.00468352	0.030633	0.026943	0.0196425	-0.0327416	-0.0345854	0.0246745	-0.00757835	-2.92543
101.8	-0.230488	0.514168	0.296977	0.42995	1.09704	1.51812	1.40288	1.20342	0.314706	0.514167	-0.142924	0.0153559	0.0306232	0.0270242	0.0196089	-0.0327416	-0.0345593	0.0246573	-0.00782378	-2.92987
101.9	-0.37676	0.392275	0.410005	0.496438	1.14801	1.73531	1.25439	1.19677	0.456545	0.613897	-0.162379	0.018006	0.0305514	0.0270062	0.0195801	-0.0327251	-0.0345176	0.0239247	-0.00763333	-2.90327
102	-0.343516	0.367896	0.265949	0.42995	0.98401	1.71537	1.13915	1.06601	0.12411	0.715844	-0.205231	0.0187867	0.0305443	0.0269251	0.0195539	-0.0327563	-0.0343969	0.0212743	-0.00576649	-2.72819
102.1	-0.296975	0.299193	0.0554068	0.42995	0.944118	1.52477	1.02833	1.12142	0.152921	0.441031	-0.244437	0.0188218	0.0298506	0.0268988	0.0192431	-0.0328164	-0.0338979	0.0188883	-0.00336343	-2.69716
102.2	-0.308057	0.265949	0.115245	0.341301	1.06601	1.50704	1.24774	1.06158	0.31249	0.172866	-0.262451	0.016752	0.0292208	0.0269253	0.0189634	-0.0328101	-0.033386	0.0176917	-0.00218854	-2.71711
102.3	-0.47649	0.314707	0.252652	0.489789	1.11255	1.49818	1.21228	0.970712	0.268165	0.372328	-0.263892	0.00464297	0.0282869	0.0269658	0.0183745	-0.0327835	-0.0324526	0.0172167	-0.0017535	-2.79468
102.4	-0.445463	0.214976	0.0576229	0.449897	1.12585	1.37407	1.15909	1.00174	0.14184	0.37676	-0.270462	0.0162401	0.0279592	0.0270413	0.0181571	-0.0327903	-0.0319694	0.0169001	-0.00182755	-2.75922
102.5	-0.640492	0.155138	0.0620553	0.46541	1.0505	1.30093	0.631628	0.793413	-0.190596	0.427733	-0.296741	0.0213812	0.0279828	0.0269913	0.0181734	-0.0328006	-0.0318872	0.0161809	-0.000614486	-2.59743
102.6	-0.37676	0.387842	0.0598392	0.633844	1.33639	1.45607	0.678169	0.855468	-0.192812	0.624979	-0.343408	0.0181577	0.0278929	0.0269453	0.0180662	-0.03279	-0.0319248	0.0138205	0.00195082	-2.70824
102.7	-0.150704	0.359031	0.410005	0.613898	1.14136	1.69764	0.935253	0.91309	-0.0731351	0.879846	-0.376341	0.0186061	0.0278851	0.0269696	0.0180343	-0.0328274	-0.0318777	0.0115246	0.00369143	-2.85008
102.8	-0.192812	0.34795	0.53633	0.613898	1.34969	1.7331	1.03942	0.997307	0.252652	1.50261	-0.388506	0.0132791	0.0278208	0.0270404	0.0179981	-0.0328235	-0.0318625	0.0102877	0.0044518	-2.95868
102.9	-0.219407	0.64271	0.802279	0.919739	1.54472	1.67104	1.12142	1.18125	0.509735	1.32974	-0.387955	-0.000801694	0.0273852	0.0270528	0.0177701	-0.0328038	-0.03152	0.00984279	0.00475482	-3.09165
103	-0.396706	0.405572	0.691467	0.886495	1.14801	1.37407	1.2012	1.27212	0.248219	1.20342	-0.38859	0.00349735	0.0272279	0.0270476	0.0176569	-0.0327926	-0.0312658	0.00971398	0.00462712	-2.96089
103.1	-0.272597	0.398923	0.802279	0.68925	1.38515	1.54028	1.24774	1.22558	0.361247	1.4738	-0.38787	0.00598868	0.0272077	0.0270272	0.0176361	-0.0328371	-0.0312418	0.00956291	0.00464652	-3.00522
103.2	-0.467626	0.802279	0.888712	0.509735	1.55358	1.60234	1.36964	1.12806	0.372329	1.24331	-0.388209	0.00847938	0.027213	0.0270391	0.0177109	-0.0328043	-0.0312778	0.00956276	0.0046154	-3.03181
103.3	-0.390057	0.591736	0.764603	0.551843	1.2965	1.43169	1.03277	1.06823	0.514168	1.46493	-0.394101	0.0178093	0.0272597	0.0270497	0.0176998	-0.0328376	-0.0313283	0.00950034	0.00456757	-3.003
103.4	-0.392274	0.675953	0.629412	0.757953	1.57796	1.26769	1.07044	1.24996	0.283679	1.0505	-0.418811	0.0216441	0.0272778	0.0269458	0.0176361	-0.0329042	-0.0313182	0.00881032	0.00538091	-3.06284
103.5	-0.367895	0.474276	0.718061	0.622763	1.51147	1.31201	1.01725	1.01947	0.042109	0.441031	-0.465775	0.0176269	0.0271839	0.0269304	0.0176564	-0.0328226	-0.0312777	0.00685681	0.00722962	-2.95868
103.6	-0.243786	0.503087	0.862117	0.452113	1.2278	1.32974	0.786765	1.08374	0.0731366	0.554059	-0.501082	0.0193391	0.0272666	0.0269532	0.0176542	-0.0328598	-0.0311972	0.00477352	0.00850825	-2.96754
103.7	-0.181731	0.237138	0.591736	0.427734	1.18126	0.961847	0.811144	0.691466	0.188381	0.536329	-0.514942	0.0145953	0.0273153	0.026942	0.0176002	-0.0328712	-0.0312246	0.00390214	0.00886924	-2.80576
103.8	-0.237137	0.467627	0.773468	0.34795	1.31423	0.91309	0.924172	0.870981	0.367896	0.921954	-0.513755	0.000896067	0.0272607	0.0269529	0.0177129	-0.0328205	-0.0312806	0.00346125	0.00902216	-2.75478
103.9	-0.367895	0.432167	0.438816	0.0908661	1.09482	0.631628	0.93082	0.744656	0.392275	1.01282	-0.51384	0.00326895	0.0272001	0.0269674	0.0176764	-0.032799	-0.031144	0.0033036	0.00892649	-2.68165
104	-0.609465	0.467627	0.283679	-0.0443242	0.802279	0.67152	0.733575	0.720277	0.290328	0.802278	-0.513543	0.0029428	0.0272613	0.0269279	0.0177024	-0.0328031	-0.0311724	0.0031995	0.0088875	-2.58413
104.1	-0.795629	0.268166	0.34795	0.101948	0.937469	0.917523	0.647142	1.01504	0.328004	0.574005	-0.514306	0.00966163	0.0271716	0.0269519	0.0177231	-0.0327662	-0.0311761	0.00324722	0.00890395	-2.53316
104.2	-0.63606	0.254868	0.199462	0.0221629	1.06823	0.693683	0.804495	0.990658	0.197246	0.161785	-0.519435	0.0170658	0.0272383	0.0270348	0.017855	-0.0328042	-0.0311044	0.00313223	0.00880203	-2.54424
104.3	-0.704763	0.152921	0.203895	-0.106379	0.886496	0.882063	0.751305	0.919739	0.101948	0.363463	-0.545078	0.0227007	0.0271549	0.0269796	0.0177858	-0.0328438	-0.0310705	0.00302449	0.0089724	-2.52873
104.4	-0.733574	0.126327	0.0952992	0.0775688	1.05271	1.1325	1.07931	1.01947	0.108596	0.263732	-0.58971	0.0230799	0.0271599	0.0269806	0.0178909	-0.0328002	-0.0311378	0.00216035	0.00920062	-2.62181
104.5	-0.456544	0.472059	0.314706	0.230489	1.2012	1.32309	1.26104	0.906441	0.381193	0.385625	-0.625441	0.0212161	0.0271364	0.0269249	0.0178931	-0.0327923	-0.0311383	0.000616607	0.00951864	-2.81462
104.6	-0.478707	0.578439	0.729143	0.0842173	1.04163	1.23223	1.14136	1.06601	0.166218	0.611681	-0.638284	0.0178887	0.0271352	0.0269011	0.0178873	-0.0328735	-0.0311912	-0.000260363	0.0096615	-2.81905
104.7	-0.367895	0.520817	0.70698	0.283679	0.999524	1.26769	1.31645	1.14136	0.361247	0.726926	-0.639047	0.0156818	0.0271992	0.0269519	0.0179214	-0.0328576	-0.0311738	-0.000621854	0.00972493	-2.92543
104.8	-0.483139	0.416653	0.622763	0.0310278	1.12585	1.04163	1.25439	1.31201	0.352382	0.622762	-0.639259	0.013195	0.0272278	0.026973	0.0179208	-0.0328063	-0.0311339	-0.000770823	0.00971839	-2.89441
104.9	-0.456544	0.429951	0.784549	0.279246	1.43612	1.18347	1.37628	1.34969	0.132975	0.487572	-0.638877	0.00959334	0.0272373	0.0270053	0.0179756	-0.032837	-0.0311134	-0.000844781	0.00980992	-2.87668
105	-0.356814	0.503087	0.558493	0.139623	1.39401	1.34082	1.34304	1.2699	0.0975151	0.536329	-0.638538	0.0111497	0.0272307	0.0270738	0.0179448	-0.0328041	-0.0311051	-0.000880126	0.00971153	-2.90992
105.1	-0.441031	0.58952	0.452113	0.0930824	1.24553	1.17904	1.35191	1.17682	0.0952988	0.556275	-0.63858	0.00700342	0.0272556	0.0270573	0.0179283	-0.0328289	-0.0311207	-0.000845059	0.00973609	-2.82127
105.2	-0.910873	0.509735	0.310274	-0.0975139	1.15909	1.05271	1.01504	1.03498	-0.18838	0.285894	-0.639598	0.0127261	0.0271701	0.0269907	0.017886	-0.0327997	-0.0310968	-0.000964335	0.00969994	-2.58192
105.3	-0.886494	0.29476	0.0908666	-0.27038	0.981794	0.722494	0.700332	0.545195	-0.418868	0.263732	-0.638792	0.00896545	0.0272573	0.027038	0.0224583	-0.0328062	-0.03107	-0.00102279	0.00977664	-2.38467
105.4	-0.970711	0.201679	-0.121892	-0.130758	0.853252	0.669304	0.542979	0.578438	-0.385625	0.463193	-0.650999	0.0194309	0.027166	0.0270348	0.0257307	-0.032806	-0.0310646	-0.00114537	0.00963048	-2.42235
105.5	-0.968495	0.179516	-0.197244	-0.172866	0.449897	0.711413	0.214976	0.660439	-0.587302	0.296976	-0.684781	0.0222628	0.0270524	0.0270158	0.0273997	-0.0327932	-0.0310962	-0.00200374	0.00974934	-2.3204
105.6	-0.569572	0.325788	0.108596	0.0598388	0.675953	0.822224	0.562925	0.820008	-0.418868	0.627195	-0.731235	0.0213309	0.027071	0.0270075	0.0286988	-0.0328155	-0.0310646	-0.00414001	0.00976712	-2.5664
105.7	-0.562924	0.110813	0.226057	0.170651	0.540763	1.08374	0.529682	0.784548	-0.432165	0.647141	-0.758235	0.0227809	0.0271073	0.0269425	0.0291843	-0.0328211	-0.0311107	-0.00562541	0.00989646	-2.57527
105.8	-0.698114	0.15957	0.243787	-0.0664866	0.416654	1.00396	0.538547	0.656007	-0.0509727	0.935252	-0.765694	0.015323	0.0271389	0.0269328	0.0292459	-0.0328764	-0.0311293	-0.00643251	0.0097689	-2.47775
105.9	-0.569572	0.441032	0.321355	0.170651	0.374545	1.16574	0.660439	0.884279	0.0797851	0.873197	-0.76633	0.0106781	0.027256	0.0269732	0.029265	-0.0328433	-0.0310277	-0.00666128	0.00972758	-2.59965
106	-0.706979	0.0797853	0.237138	0.0465415	0.540763	0.915306	0.622763	0.917522	-0.0110805	0.833305	-0.782818	0.0199758	0.0272139	0.0269418	0.0292602	-0.0327948	-0.0310183	-0.00726606	0.00946467	-2.55754
106.1	-0.63606	0.190598	0.416653	0.128542	0.565142	1.00617	0.735792	0.766818	-0.0509727	0.815575	-0.820965	0.0187595	0.0270202	0.0268956	0.0292019	-0.0328171	-0.0309896	-0.00970818	0.00952365	-2.61738
106.2	-0.523031	0.385626	0.40114	0.279246	0.811144	1.06823	0.888712	0.87763	0.0820014	1.03941	-0.864877	0.0208449	0.0271223	0.0269246	0.0292823	-0.032818	-0.0310048	-0.0129876	0.00911584	-2.76808
106.3	-0.580654	0.101948	0.10638	0.168434	0.591736	0.673736	0.374545	0.698115	0.12411	0.968495	-0.886959	0.0207663	0.0271615	0.0269234	0.0292713	-0.0328999	-0.0310427	-0.0146643	0.00880648	-2.55089
106.4	-0.503085	0.0820017	0.0908666	0.0376766	0.531898	0.658223	0.352383	0.627195	0.261517	0.718061	-0.892978	0.0169981	0.0272634	0.0269372	0.0293301	-0.0328995	-0.031011	-0.0152748	0.00854867	-2.48219
106.5	-0.438815	0.168435	0.132975	-0.0199456	0.527465	0.882063	0.627196	0.800062	0.565141	0.811142	-0.911501	0.0200306	0.0273368	0.0268913	0.0293028	-0.0328638	-0.031095	-0.0160728	0.00850802	-2.60851
106.6	-0.436598	0.274814	0.10638	0.161786	0.480924	1.04828	0.702548	0.98401	0.762386	0.813359	-0.951004	0.0209637	0.0272485	0.0269879	0.0293165	-0.0328946	-0.0310634	-0.0182408	0.00848119	-2.75922
106.7	-0.472058	0.447681	0.121894	0.161786	0.549628	0.986226	0.98401	1.0372	0.558492	0.986225	-0.992711	0.0187033	0.0272644	0.0270524	0.0293904	-0.0329015	-0.0310448	-0.0209204	0.00861627	-2.78803
106.8	-0.308057	0.449897	0.40114	0.374544	0.897577	1.27434	0.775684	1.22558	0.549627	0.711412	-1.0128	0.0185602	0.0274042	0.0270165	0.0293434	-0.0328813	-0.0311198	-0.0221403	0.00854995	-2.89662
106.9	-0.416652	0.228273	0.265949	0.385626	0.930821	1.1325	0.755738	1.05715	0.314706	1.08374	-1.01577	0.00488511	0.0274159	0.026923	0.0293693	-0.0328528	-0.0310862	-0.0227443	0.00835275	-2.77695
107	-0.531896	0.427735	0.0598392	0.319139	0.884279	0.68925	0.558493	1.02169	0.0487578	0.800061	-1.01526	0.00201151	0.027438	0.0269161	0.0294149	-0.0327573	-0.0310608	-0.0227958	0.00823133	-2.63067
107.1	-0.602816	0.538547	0.148489	0.0576227	0.975145	0.503086	0.421086	0.959631	-0.241569	0.817791	-1.01602	0.00596658	0.0274676	0.0269967	0.0294547	-0.032778	-0.0310104	-0.0228772	0.00812824	-2.61738
107.2	-0.545194	0.310274	0.0842178	0.00664926	0.709197	0.76017	0.622763	0.817792	-0.148487	0.518599	-1.02594	0.0167165	0.0273758	0.0269981	0.0294647	-0.0328649	-0.0310873	-0.0231155	0.00807733	-2.60851
107.3	-0.356814	0.352383	0.170651	0.00664926	0.698116	0.808927	0.660439	1.16796	-0.0864325	0.558491	-1.05769	0.0171206	0.0272894	0.0269184	0.0294457	-0.0328823	-0.0311428	-0.023938	0.00811846	-2.65062
107.4	-0.237137	0.272598	-0.139622	-0.113028	0.780117	0.65379	0.616115	0.884279	-0.259299	0.574005	-1.10207	0.0159709	0.0273634	0.0269175	0.0294909	-0.0329292	-0.03111	-0.0252255	0.00748568	-2.52429
107.5	-0.239353	0.126326	-0.0797837	-0.410003	0.733575	0.678169	0.268166	0.596168	-0.381192	0.480923	-1.13161	0.0146833	0.0276788	0.0269135	0.0295972	-0.0329113	-0.0312459	-0.0260663	0.00688921	-2.47332
107.6	-0.00443196	0.429951	0.0310283	-0.363462	0.782333	0.826657	0.547411	0.882063	-0.0598376	0.51195	-1.13975	0.010286	0.0281087	0.0269446	0.0298729	-0.0328639	-0.0313724	-0.0264801	0.00643355	-2.5797
107.7	-0.414436	0.250436	-0.130757	-0.407787	0.593952	0.771251	0.494222	0.924171	-0.443247	0.492004	-1.14004	0.00955276	0.0283089	0.0269808	0.0299744	-0.0328942	-0.0314686	-0.0265429	0.00620202	-2.42235
107.8	-0.755736	-0.192812	-0.108595	-0.574005	0.465411	0.534114	-0.0132964	0.547411	-0.536329	0.265948	-1.13928	0.00546135	0.0283414	0.0269273	0.0300277	-0.0329566	-0.0314624	-0.0265729	0.00625714	-2.25391
107.9	-0.407787	0.214976	0.164002	-0.538545	0.398924	0.562925	0.29476	0.738007	-0.354597	0.343516	-1.13966	0.0110952	0.0283265	0.0269246	0.0299773	-0.0329303	-0.0314152	-0.0266079	0.00608725	-2.41127
108	-0.199461	0.398924	0.164002	-0.425517	0.762387	0.904225	0.669304	1.13471	-0.334651	0.587303	-1.14004	0.00724582	0.0282413	0.0269383	0.02994	-0.0329096	-0.0314706	-0.0267389	0.00610015	-2.58413
108.1	-0.387841	0.265949	0.152921	-0.336868	0.664872	0.939685	0.325788	1.2012	-0.30584	0.549626	-1.13975	0.0059611	0.0282129	0.0269345	0.0299561	-0.0329537	-0.0314852	-0.0267346	0.00611454	-2.46889
108.2	-0.587302	0.183949	-0.0376751	-0.416652	0.396708	0.780116	0.381194	1.03498	-0.192812	0.383409	-1.13983	0.00908288	0.0282759	0.0270031	0.0299597	-0.0328973	-0.0314731	-0.0267661	0.00602794	-2.39575
108.3	-0.228272	0.527465	0.181732	-0.179515	0.678169	0.678169	0.633845	0.8599	0.0332441	0.638276	-1.14021	0.00719422	0.0282653	0.0269452	0.0299957	-0.0329107	-0.0314787	-0.0267404	0.00606586	-2.56197
108.4	-0.201677	0.569574	0.310274	-0.113028	0.862117	0.822224	0.622763	0.793413	-0.314705	0.609465	-1.15246	0.0179861	0.0282154	0.0268892	0.0299922	-0.032912	-0.0314922	-0.0266076	0.00605013	-2.52208
108.5	-0.20611	0.396707	0.0487583	-0.456544	0.76017	0.797846	0.272598	0.525249	-0.467625	0.782331	-1.18663	0.0179587	0.0282044	0.0269637	0.0299789	-0.0329657	-0.0315618	-0.0266848	0.00582865	-2.43121
108.6	-0.139622	0.746873	0.385626	-0.343516	0.738008	1.05936	0.228273	0.656007	-0.148487	0.957414	-1.23215	0.0176504	0.0295408	0.0268987	0.0306892	-0.0329048	-0.0329048	-0.0264941	0.00508413	-2.51765
108.7	-0.452112	0.700332	0.305841	-0.551842	0.74244	0.981793	0.12411	0.387842	-0.230488	0.873197	-1.25843	0.015351	0.0264871	0.0239954	0.0311789	-0.0332374	-0.034295	-0.0263677	0.00502723	-2.4711
108.8	-0.396706	0.744656	0.0797853	-0.438814	0.644926	0.709196	0.175084	0.24157	-0.538545	0.904224	-1.26813	0.0127312	0.0254709	0.0217257	0.0310736	-0.0351969	-0.0381654	-0.0292061	0.00259329	-2.38689
108.9	-0.675952	0.505303	-0.308056	-0.560707	0.336869	0.649358	0.201679	0.197245	-0.702546	0.658222	-1.28632	0.0196692	0.0260446	0.0217199	0.0313046	-0.0353599	-0.0395201	-0.0305872	-9.14336e-05	-2.27386
109	-0.808926	0.516384	-0.0842161	-0.653789	0.281463	0.835522	0.277031	0.46541	-0.412219	0.126325	-1.32756	0.0155595	0.0270553	0.0216946	0.0318506	-0.0353798	-0.0404429	-0.0305331	-5.52725e-05	-2.38024
109.1	-0.49422	0.574006	0.0598392	-0.452112	0.551844	0.695899	0.323571	0.503086	-0.58287	-0.00886512	-1.3685	0.0163243	0.0279893	0.0217388	0.032253	-0.0354083	-0.0412123	-0.0305524	0.000732369	-2.37359
109.2	-0.0864329	0.804495	0.285895	-0.0930815	0.811144	1.07931	0.476492	0.58952	-0.390057	0.414436	-1.38851	0.0159009	0.0287291	0.0219281	0.0326204	-0.0353166	-0.0415187	-0.0305658	0.00115044	-2.65727
109.3	-0.230488	0.786765	0.144056	0.0642712	0.709197	1.30315	0.427735	0.629412	-0.454328	0.243786	-1.39122	0.00473049	0.0289732	0.0220813	0.032815	-0.0352142	-0.041521	-0.0301821	0.00156175	-2.62402
109.4	-0.130758	0.576222	-0.0332427	-0.217191	0.514168	1.28985	0.36568	0.596168	-0.651573	0.332435	-1.39949	0.0114281	0.0305521	0.0228075	0.0329351	-0.0351176	-0.0416901	-0.0300888	0.00181841	-2.511
109.5	-0.0132971	0.797846	0.170651	0.05319	0.738008	1.17461	0.478708	0.848819	-0.37676	0.492004	-1.42996	0.0159459	0.0346788	0.0265212	0.0334006	-0.033404	-0.0394879	-0.028189	0.00385469	-2.6484
109.6	0.024379	0.691467	0.0576231	0.12411	0.833306	1.02169	0.50087	0.602817	-0.261515	0.507518	-1.47578	0.0148831	0.0360572	0.026887	0.0340726	-0.0327794	-0.0392571	-0.0265284	0.00701783	-2.61073
109.7	0.024379	0.390059	-0.00443149	-0.148487	0.693683	0.961847	0.405572	0.36568	-0.507518	0.387841	-1.50625	0.0144771	0.0369753	0.0267553	0.03453	-0.0327573	-0.0400858	-0.0265788	0.00738812	-2.49105
109.8	-0.0376756	0.651575	0.265949	-0.13519	0.684818	0.917523	0.578439	0.436599	-0.401138	0.328003	-1.5166	0.00877498	0.0373566	0.0269034	0.0348183	-0.0328031	-0.040388	-0.0268691	0.00752339	-2.57084
109.9	-0.217191	0.709197	0.186165	-0.177298	0.753522	0.937469	0.591736	0.644925	-0.383408	0.155137	-1.51791	0.00228082	0.0374254	0.0269189	0.0348711	-0.032762	-0.0404281	-0.0271019	0.00747646	-2.59521
110	-0.436598	0.084218	-0.148487	-0.405571	0.445465	0.70698	0.483141	0.421085	-0.44103	-0.0864334	-1.53546	0.0150072	0.0375426	0.0269037	0.0349195	-0.0327826	-0.0405374	-0.0270409	0.00747535	-2.29602
110.1	-0.474274	0.237138	0.0753529	-0.316921	0.489789	0.919739	0.445464	0.458761	-0.662654	0.0620546	-1.57339	0.0146098	0.0376451	0.0269276	0.0349913	-0.0327895	-0.0407231	-0.0270751	0.00753828	-2.29602
110.2	-0.438815	0.600601	0.505303	0.042109	0.656007	1.11698	0.642709	0.835522	-0.283678	-0.0110815	-1.61569	0.0135642	0.0382674	0.0269408	0.0353098	-0.0327798	-0.0412406	-0.027345	0.00729397	-2.5664
110.3	-0.210542	0.454329	0.480924	0.152921	0.593953	1.07931	0.764603	0.7779	-0.325786	-0.414436	-1.63799	0.013688	0.0389218	0.0269891	0.0356236	-0.0327503	-0.04186	-0.0276843	0.00715267	-2.57527
110.4	-0.128541	0.359031	0.441032	0.08865	0.441032	1.01725	0.955199	0.476491	-0.423301	-0.093082	-1.64168	0.00762998	0.0391572	0.0270458	0.035923	-0.0327479	-0.0420341	-0.0280238	0.00719795	-2.44673
110.5	-0.449896	0.296977	0.50087	0.110812	0.582871	1.08817	0.908658	0.613898	-0.363462	0.168434	-1.6418	0.00777656	0.0393708	0.0269662	0.0360221	-0.0327739	-0.0422121	-0.0281769	0.00715014	-2.47775
110.6	-0.208326	0.323571	0.507519	-0.119676	0.549628	1.05493	0.800062	0.605033	-0.591734	0.199461	-1.65321	0.0164314	0.0394778	0.0269368	0.0360141	-0.0327502	-0.0423779	-0.0282842	0.00703175	-2.511
110.7	0.0332439	0.416653	0.702548	0.152921	0.611682	1.34082	1.02833	0.735791	-0.248218	0.254867	-1.68601	0.0168066	0.0395419	0.0269606	0.0359942	-0.0328006	-0.0424755	-0.0287447	0.00685064	-2.61516
110.8	-0.115244	0.354599	0.487573	0.0354602	0.294761	1.23223	0.746873	0.820008	-0.383408	0.17065	-1.7309	0.0189059	0.039952	0.0269077	0.0361827	-0.0327689	-0.042943	-0.0302063	0.00741128	-2.40905
110.9	-0.146271	0.350166	0.283679	-0.398922	0.0975156	0.992875	0.74244	0.545195	-0.554059	0.186164	-1.75934	0.0162239	0.0403983	0.0267339	0.0363444	-0.0327113	-0.0434174	-0.0307748	0.00790309	-2.33148
111	-0.281462	0.219408	0.237138	-0.0842166	0.305842	1.05271	0.336869	0.454329	-0.589518	0.124109	-1.76748	0.0123242	0.0407552	0.0265816	0.0364372	-0.0327598	-0.0436748	-0.0312712	0.00809348	-2.44451
111.1	0.08865	0.339085	0.323571	-0.128541	0.292544	1.05936	0.372329	0.540762	-0.487571	0.0864332	-1.76748	0.00759174	0.040879	0.0264694	0.0365039	-0.0327088	-0.0438608	-0.0313292	0.00810195	-2.47775
111.2	0.128542	0.556276	0.314707	-0.130757	0.534114	1.00839	0.423302	0.53633	-0.30584	0.124109	-1.77201	0.0135261	0.040916	0.0264182	0.0365198	-0.0327269	-0.043859	-0.0314513	0.00797496	-2.51765
111.3	0.130758	0.321355	0.367896	-0.0132968	0.740224	1.18569	0.55406	0.804494	-0.378976	0.56514	-1.79668	0.0186564	0.0408767	0.0263495	0.0365206	-0.0326733	-0.043805	-0.0314269	0.00798052	-2.56862
111.4	0.115245	0.2593	0.168435	0.0110817	0.542979	1.16574	0.618331	0.744656	-0.0243781	0.325787	-1.8408	0.0182648	0.0408397	0.0264506	0.0364726	-0.0327171	-0.043906	-0.0316424	0.00833997	-2.51543
111.5	0.467626	0.83109	0.851036	0.27703	1.2699	1.64002	1.19898	1.14579	0.292544	0.518599	-1.87725	0.0157666	0.0409741	0.0264418	0.0364168	-0.0327133	-0.0440344	-0.032378	0.0088413	-2.97641
111.6	0.387842	0.815576	0.855468	0.549627	1.1458	1.74861	0.999524	1.05271	0.0864339	0.682601	-1.89179	0.0119346	0.0409439	0.0264501	0.0364478	-0.032701	-0.0440306	-0.0328676	0.00907608	-2.9476
111.7	0.339085	0.857685	0.826657	0.416653	1.0106	1.69764	1.0239	1.03942	0.0687041	0.82444	-1.89362	0.00847707	0.0410037	0.0264767	0.036509	-0.0327099	-0.0439424	-0.033007	0.00903144	-2.91878
111.8	0.359031	0.702548	0.684818	0.115245	0.946334	1.64666	0.649358	0.835522	-0.0376754	0.407788	-1.9065	0.0143235	0.0410571	0.0264813	0.0365202	-0.032693	-0.044028	-0.0329846	0.00892258	-2.79689
111.9	0.385625	0.649358	0.540762	0.0930824	0.91309	1.45607	0.771251	0.897576	0.0332441	0.706979	-1.94181	0.0170358	0.0409555	0.0264401	0.0365271	-0.0326776	-0.0440239	-0.0331663	0.009252	-2.85008
112	0.664871	0.972929	0.671521	0.285895	1.02612	1.58239	0.757954	0.970712	-0.119676	0.802278	-1.98572	0.0174263	0.0408717	0.0264697	0.0365136	-0.0325895	-0.0440104	-0.0337551	0.00994495	-3.00743
112.1	0.642709	1.23444	0.800062	0.0975151	1.1192	1.86164	0.815576	1.07709	-0.0731351	0.425517	-2.012	0.0182279	0.0408633	0.0264492	0.0365257	-0.0326383	-0.0440347	-0.0346348	0.0105635	-2.921
112.2	0.378977	1.06379	0.897577	-0.0598378	0.738008	1.5292	0.888712	0.94855	-0.101946	0.46541	-2.01747	0.00693942	0.0410639	0.0264229	0.0365656	-0.0326481	-0.0440853	-0.0352639	0.0110588	-2.71267
112.3	0.296976	0.94855	0.769035	-0.121892	0.868766	1.38072	0.96628	0.784548	-0.239353	0.811143	-2.01781	0.00962948	0.041248	0.026385	0.0365793	-0.0326224	-0.0441401	-0.0354716	0.0110188	-2.68386
112.4	0.234921	0.84882	0.786765	-0.070919	1.22558	1.46272	0.855468	0.941901	-0.30584	1.0372	-2.01751	0.00964999	0.0412391	0.0262747	0.0365865	-0.0326542	-0.0440863	-0.0355696	0.0110517	-2.71932
112.5	0.270381	0.902009	0.669304	-0.0354593	1.12363	1.49153	0.935253	0.8599	-0.472058	0.937468	-2.01903	0.0121004	0.0412027	0.0262967	0.0366165	-0.0325938	-0.0441462	-0.0355574	0.0110244	-2.65505
112.6	0.405572	0.886496	0.523033	-0.177298	0.930821	1.33418	1.13915	0.79563	-0.310272	0.957414	-2.03607	0.020027	0.0411396	0.0262325	0.0365852	-0.0326113	-0.0441191	-0.0358017	0.0112856	-2.63732
112.7	0.684817	1.06158	0.764602	-0.0199456	1.16131	1.4871	1.19234	1.11255	-0.0687027	0.744655	-2.07536	0.0202876	0.0410912	0.0262771	0.0364833	-0.032631	-0.0441316	-0.0371057	0.0125937	-2.90105
112.8	0.498653	0.81336	0.684818	0.0265954	1.10147	1.67104	1.21007	0.972928	-0.00443196	0.724709	-2.11678	0.0207435	0.0411737	0.0262721	0.0365063	-0.0325631	-0.0443691	-0.0383335	0.0139551	-2.86559
112.9	0.509735	0.711413	0.569574	-0.175082	0.902009	1.28763	0.868766	0.749088	-0.195028	0.24157	-2.13831	0.0169372	0.0413125	0.02615	0.0364919	-0.0325704	-0.0445133	-0.0388034	0.0148045	-2.60851
113	0.642709	0.89536	0.695899	0.126326	0.79563	1.44942	0.937469	1.17017	-0.308056	0.00664854	-2.14174	0.00936822	0.041383	0.0261212	0.0365871	-0.0325557	-0.0445224	-0.0391877	0.0151853	-2.67943
113.1	0.463194	0.682602	0.427735	-0.070919	0.700332	1.46493	0.855468	0.917522	-0.232704	0.237137	-2.14136	0.00111597	0.0414679	0.0261604	0.0365496	-0.0325442	-0.0445737	-0.0392681	0.0152505	-2.56862
113.2	0.268165	0.618331	0.223841	-0.088649	0.671521	1.26326	0.846603	0.884279	0.059839	0.328003	-2.14212	0.0128862	0.0414371	0.0261191	0.0365787	-0.0324981	-0.044599	-0.0393838	0.0151489	-2.51543
113.3	0.629412	0.853252	0.893144	0.2593	0.924172	1.64888	1.23444	1.3519	0.265949	0.684817	-2.14335	0.0136435	0.0413775	0.0261539	0.0366582	-0.0324944	-0.0445332	-0.0393788	0.0152265	-2.92543
113.4	0.808927	1.01282	1.05493	0.279246	0.906442	1.73531	1.05493	1.31645	0.261517	0.742439	-2.16081	0.0191643	0.0414537	0.0261301	0.0366056	-0.0325362	-0.0445812	-0.039532	0.0156337	-3.003
113.5	0.755737	1.03055	1.01282	0.265949	0.888712	1.7065	1.21893	1.19455	0.203894	0.864332	-2.19998	0.0213337	0.0413073	0.0261377	0.0365598	-0.0325323	-0.0445959	-0.040197	0.0169553	-2.96533
113.6	0.629412	0.919739	0.933037	0.443248	0.915307	1.76634	0.952983	1.10812	-0.0952973	0.888711	-2.24228	0.0180386	0.0414313	0.026044	0.0365462	-0.0325053	-0.0446078	-0.0413024	0.0187569	-2.95646
113.7	0.359031	1.02833	0.844387	0.341301	0.857685	1.7331	0.824441	1.23666	0.195029	0.844386	-2.2625	0.0177474	0.041456	0.0261302	0.036607	-0.0325292	-0.0445842	-0.0418674	0.0198447	-2.91214
113.8	0.146272	0.939685	0.731359	0.248219	0.782333	1.61342	0.895361	1.00617	0.323571	0.438815	-2.26644	0.00638222	0.0415167	0.0260595	0.0366221	-0.0324458	-0.0446213	-0.0421665	0.0202082	-2.71267
113.9	0.0177302	0.873198	0.578439	0.268165	0.57179	1.43834	0.862117	0.755737	0.0664878	0.250435	-2.26606	0.00282336	0.041405	0.0260906	0.0366459	-0.0324348	-0.0445889	-0.0423716	0.0201935	-2.59743
114	0.392274	1.23223	0.496438	0.385626	0.762386	1.48266	0.933036	0.616114	-0.175082	0.407787	-2.27678	0.0167655	0.0414005	0.0261524	0.0366165	-0.0324771	-0.0446123	-0.0424349	0.0201578	-2.61294
114.1	0.401139	1.2012	0.68925	0.288111	0.709197	1.38515	1.0106	0.698115	-0.070919	0.445463	-2.30857	0.0171995	0.041282	0.0261293	0.036581	-0.0324898	-0.0446248	-0.0427916	0.0210313	-2.73262
114.2	0.720277	1.56466	1.08596	0.542979	1.05936	1.93034	1.2012	1.06823	0.549628	0.800061	-2.35371	0.0190376	0.0412723	0.0261625	0.0365279	-0.0324219	-0.0446558	-0.0435475	0.0223354	-3.09165
114.3	0.855468	1.54915	0.886496	0.511951	1.05936	1.65331	1.06601	1.15909	0.214976	0.764601	-2.38291	0.0185054	0.0417324	0.0261211	0.0365403	-0.0324255	-0.0449692	-0.0446223	0.0230808	-3.02295
114.4	0.591736	1.58018	1.0106	0.738007	1.04606	1.62893	1.1458	1.15688	0.456546	0.784548	-2.39097	0.0158849	0.0422018	0.0260257	0.0368032	-0.0324066	-0.0453929	-0.0452042	0.0232734	-3.04511
114.5	0.585087	1.57131	1.0239	1.01282	1.03277	1.69099	1.04828	1.34082	0.764602	0.835521	-2.39169	0.0129634	0.0424693	0.0258831	0.0369251	-0.0323636	-0.0456528	-0.0453875	0.0233523	-3.15149
114.6	0.722493	1.44499	1.0505	0.837738	1.0106	1.93699	1.04385	1.35634	0.74244	1.25217	-2.39131	0.00891141	0.0424336	0.0258461	0.036912	-0.0323774	-0.045689	-0.0454322	0.0234784	-3.11381
114.7	0.651574	1.42504	0.952983	0.775683	0.800063	1.91926	0.746873	1.21893	0.301409	1.30093	-2.39588	0.0158249	0.0424337	0.0258996	0.0369619	-0.0324092	-0.0457142	-0.0454847	0.0233644	-2.95646
114.8	0.576222	1.22558	0.653791	0.667088	0.576223	1.75083	0.4366	1.04385	0.274814	0.928603	-2.41907	0.0183865	0.0425105	0.0258961	0.0368809	-0.0323527	-0.0458228	-0.0456426	0.0234462	-2.82792
114.9	0.374544	0.937469	0.447681	0.350166	0.367896	1.64666	0.12411	0.702547	-0.0509727	0.558491	-2.46323	0.0174624	0.0431166	0.0258414	0.0371976	-0.0323785	-0.0464046	-0.0469442	0.0241559	-2.593
115	0.0842173	1.00396	0.361248	0.192813	0.24822	1.53364	0.0509744	0.463194	0.0576229	0.263732	-2.49947	0.0197331	0.0439636	0.0257119	0.0375918	-0.0323657	-0.0473203	-0.0480916	0.0244622	-2.46667
115.1	0.113029	1.44277	0.715845	0.316922	0.773468	1.6511	0.308058	1.10147	0.155137	0.642709	-2.51558	0.0163133	0.0443768	0.0256689	0.0377611	-0.0323793	-0.0476931	-0.0487919	0.0244629	-2.7304
115.2	0.410004	1.46272	0.704764	0.29476	0.549628	1.67326	0.387842	1.28542	0.170651	0.622762	-2.51571	0.010863	0.0445616	0.025678	0.0379369	-0.0323624	-0.0478238	-0.0491534	0.0245936	-2.74813
115.3	0.638277	1.54029	0.879847	0.396707	0.79563	1.71315	0.323572	1.34747	0.418869	0.946333	-2.51643	0.0134207	0.0446779	0.0257314	0.0379538	-0.0323728	-0.0478609	-0.04921	0.0246016	-2.921
115.4	0.549627	1.0239	0.726927	0.33022	0.780116	1.54472	0.261517	1.1059	0.427734	0.851035	-2.52393	0.0217262	0.0447065	0.0257162	0.0379206	-0.032373	-0.0479016	-0.049323	0.0245333	-2.76365
115.5	0.638276	0.811143	0.857684	0.166218	0.438816	1.39845	0.210543	0.921955	0.414437	0.724709	-2.55216	0.0220945	0.0447204	0.0256504	0.0379028	-0.0324001	-0.0480577	-0.0497852	0.0245765	-2.67943
115.6	0.84217	1.00617	0.884279	0.299192	0.651575	1.52256	0.644926	0.959631	0.651574	0.757953	-2.59777	0.0199527	0.0451068	0.0254529	0.0380492	-0.0322827	-0.0485339	-0.0503815	0.0246446	-2.87446
115.7	0.640493	0.981794	0.702548	0.549627	0.578439	1.66218	0.762386	1.0239	0.540762	0.609465	-2.63011	0.0183793	0.0457453	0.0253391	0.0383441	-0.0322421	-0.0491604	-0.051018	0.0247241	-2.86338
115.8	0.89536	1.07488	1.19677	0.893144	0.684818	1.86607	0.933037	1.5691	0.691466	0.84217	-2.64121	0.0121831	0.0459238	0.025365	0.0385074	-0.032335	-0.049455	-0.0514489	0.0246647	-3.00965
115.9	1.22558	1.42947	1.28985	1.15466	0.833306	1.80402	0.884279	1.48266	0.762386	1.00395	-2.64168	0.0106671	0.0460131	0.0254818	0.038631	-0.0322829	-0.0495086	-0.0517088	0.0245469	-3.13376
116	1.51369	1.54029	1.15023	1.15466	0.70698	1.79515	1.00396	1.66439	0.638277	0.975144	-2.64197	0.0117347	0.0460455	0.0254211	0.0386222	-0.0322733	-0.0495152	-0.0517613	0.0244346	-3.21133
116.1	1.45385	1.49596	1.06158	1.06601	0.780116	1.74861	1.17904	1.49596	0.48314	0.968495	-2.65016	0.0154633	0.0460506	0.0253889	0.0386555	-0.0323237	-0.0495155	-0.0519223	0.0243333	-3.18252
116.2	1.30315	1.41396	0.50087	1.07488	0.91309	1.67104	0.888712	1.43391	0.339085	0.505302	-2.67885	0.0205353	0.0460766	0.0254151	0.038621	-0.0322793	-0.0495406	-0.0521205	0.0243098	-3.04068
116.3	1.31201	1.43169	0.684818	0.822224	0.933037	1.74196	0.908658	1.35634	0.48314	0.549627	-2.72331	0.0185727	0.0459838	0.0253542	0.0385679	-0.0323061	-0.0495843	-0.0529673	0.0237214	-3.05397
116.4	1.45828	1.25661	0.680386	0.46541	0.751305	1.70872	0.680386	1.33639	0.341301	0.574005	-2.75553	0.0165385	0.0460528	0.0253489	0.0386267	-0.0323826	-0.0496111	-0.0541153	0.0233339	-2.97197
116.5	1.08152	1.29872	0.438816	0.523032	0.660439	1.58018	0.649358	1.23444	0.272598	0.709196	-2.76625	0.01522	0.0460594	0.025332	0.0386201	-0.0323301	-0.0496401	-0.054915	0.0230472	-2.85008
116.6	1.19677	1.58683	0.618331	0.773467	0.658223	1.50261	0.857685	1.32753	0.152921	0.682601	-2.76693	0.0107094	0.0460647	0.0253611	0.0386782	-0.0323557	-0.0496039	-0.0551652	0.0229282	-2.92987
116.7	1.43391	1.54915	0.946334	1.09039	0.753521	1.4472	0.977361	1.32088	0.494221	0.571789	-2.76638	0.0040254	0.0460304	0.0253317	0.0386823	-0.0323599	-0.049538	-0.0552511	0.0226675	-3.0163
116.8	1.2145	1.40509	0.893144	0.959631	0.693683	1.39845	0.828873	1.30315	0.299192	0.492004	-2.77036	0.0124137	0.046017	0.0254003	0.0386544	-0.0323384	-0.0495954	-0.0552367	0.0224408	-2.96311
116.9	1.04385	1.36299	0.698116	0.822224	0.833306	1.48488	0.738008	1.33417	0.121894	0.485356	-2.7927	0.016525	0.0460187	0.0254373	0.0386273	-0.032425	-0.049595	-0.0556209	0.0225316	-2.921
117	1.0505	1.29872	1.05271	0.831089	0.868766	1.57574	0.755738	1.59126	0.24157	0.401139	-2.83593	0.0158062	0.0460702	0.0253391	0.0385785	-0.0324506	-0.0496027	-0.0578551	0.0224084	-2.96754
117.1	0.93082	1.30536	0.886496	0.720278	0.702548	1.46272	0.722494	1.31866	0.509735	0.574005	-2.87276	0.0138174	0.0460021	0.0253103	0.038632	-0.0324083	-0.0495785	-0.0595567	0.0222943	-2.91435
117.2	1.11255	1.30536	0.964064	0.649358	0.62498	1.57574	0.788981	1.24553	0.443248	0.554059	-2.89061	0.0143327	0.0460238	0.0253315	0.0386061	-0.0323228	-0.0495796	-0.0602258	0.0222582	-2.92765
117.3	1.33639	1.62672	1.09039	0.875414	0.837739	1.74639	1.16131	1.44277	0.569573	0.649357	-2.89137	0.00624351	0.0458622	0.0253584	0.0385334	-0.0322896	-0.0495733	-0.0605352	0.0220668	-3.20025
117.4	1.19677	1.83061	1.29428	1.03498	0.98401	1.84391	1.16353	1.6378	0.680385	1.03941	-2.89192	0.00589252	0.0458401	0.0253911	0.0385803	-0.0323976	-0.0495436	-0.0605877	0.0219445	-3.38198
117.5	0.853251	1.48266	1.09704	0.602817	0.525249	1.63558	1.00617	1.42282	0.381193	1.05936	-2.89167	0.00567819	0.0457503	0.0253734	0.0384903	-0.0323775	-0.0495869	-0.0605635	0.021867	-3.085
117.6	0.753521	1.6245	0.96628	0.780116	0.596169	1.72645	0.968496	1.51812	0.691466	0.950765	-2.90125	0.0151718	0.0457203	0.0253339	0.0385157	-0.0323474	-0.0495543	-0.0606469	0.021796	-3.12268
117.7	1.11477	1.85942	1.09925	0.919739	0.86655	1.77299	1.34969	1.88159	0.600601	1.12363	-2.93045	0.0196433	0.0457171	0.0253453	0.0385193	-0.0323204	-0.0494953	-0.0609907	0.0218116	-3.29111
117.8	1.24996	1.7464	1.08817	1.19012	1.06823	1.74639	1.49374	1.97245	0.558492	0.97736	-2.97551	0.0173578	0.0456716	0.0253786	0.0385104	-0.0324151	-0.0494813	-0.0623354	0.0218189	-3.36646
117.9	1.23888	1.64445	1.00839	1.23888	1.15466	1.80623	1.41174	1.92591	0.48314	1.12363	-3.00573	0.0147092	0.0457063	0.0253067	0.0385776	-0.0324046	-0.0494599	-0.0633755	0.0218934	-3.3443
118	1.02612	1.5292	0.899793	0.959631	0.775684	1.64002	1.17904	1.76634	0.268165	0.682601	-3.01598	0.012202	0.0457777	0.0253841	0.0385308	-0.0323717	-0.0495086	-0.0640838	0.0219935	-3.07392
118.1	0.749088	1.39401	0.815576	0.72471	0.788981	1.39401	1.01947	1.52034	0.336869	0.469842	-3.01548	0.00538469	0.0455499	0.0253288	0.0384701	-0.0323932	-0.0494193	-0.0642488	0.0218921	-2.92543
118.2	0.91309	1.57353	0.864333	0.622763	0.853252	1.53364	1.28763	1.55137	0.367896	0.67152	-3.01556	0.00851356	0.0455129	0.0252694	0.0384812	-0.032392	-0.0494151	-0.0644033	0.0217599	-2.93873
118.3	0.675953	1.30758	0.842171	0.516384	0.591736	1.36742	1.02169	1.32088	0.252652	0.469842	-3.01543	0.00321468	0.0455387	0.0253127	0.0384463	-0.032371	-0.0494196	-0.0642606	0.0217231	-2.84786
118.4	1.29872	1.53585	1.44277	0.910874	1.02169	1.78629	1.35634	1.53585	0.46541	0.822224	-3.01594	0.00439813	0.0455146	0.0252913	0.0384838	-0.032368	-0.0493654	-0.0643215	0.0216488	-3.23571
118.5	1.2012	1.67326	1.25661	0.868765	0.995091	1.79072	1.40953	1.47823	0.600601	0.684817	-3.01569	0.00773325	0.0455327	0.0252748	0.0384306	-0.0323813	-0.0493784	-0.0643954	0.0216629	-3.19138
118.6	1.60677	1.93034	1.60234	1.29428	1.49153	2.04337	1.85499	1.85056	1.01725	1.14579	-3.01632	0.010107	0.0455055	0.0253347	0.0383768	-0.0323192	-0.0493142	-0.0643559	0.0215947	-3.51495
118.7	1.41618	1.91926	1.40953	1.03942	1.41839	1.77521	1.78629	1.39845	0.959631	0.950765	-3.01624	0.00736195	0.0455654	0.025312	0.0383844	-0.0323488	-0.0493518	-0.0643772	0.0216387	-3.39528
118.8	1.01725	1.89488	1.26769	0.919739	1.12807	1.41174	1.34082	1.28099	0.618331	1.01725	-3.01569	0.000555858	0.0453937	0.0253452	0.0383873	-0.0323772	-0.0493072	-0.0644172	0.0217389	-3.15814
118.9	0.986226	1.77299	0.959631	0.933036	0.98401	1.53585	1.07266	1.23888	0.520816	0.910873	-3.0162	0.00469607	0.0452977	0.0252228	0.0383882	-0.0323155	-0.0493093	-0.0644498	0.0215675	-3.04511
119	0.997307	1.7464	0.844387	0.835522	0.977361	1.30315	0.800062	1.22336	0.363463	0.968495	-3.01781	0.00571433	0.0453732	0.0253233	0.0384627	-0.0323687	-0.0493018	-0.0644079	0.0215852	-3.05841
119.1	1.24553	1.84391	0.972929	0.924171	1.25217	1.56245	0.899793	1.33861	0.534114	1.04163	-3.03633	0.0176406	0.0453764	0.0253089	0.0383985	-0.032401	-0.0493003	-0.0645552	0.0215547	-3.23571
119.2	1.15023	1.67326	0.98401	0.950766	0.96628	1.56245	0.970713	1.13028	0.704764	1.2012	-3.07583	0.0170135	0.0451728	0.025264	0.0383595	-0.032412	-0.0493105	-0.0656434	0.0215906	-3.23349
119.3	1.02169	1.65775	1.15688	0.846603	1.07488	1.50704	1.38293	1.02169	0.79563	1.32974	-3.11712	0.0165933	0.045093	0.0252258	0.0383738	-0.03241	-0.0492609	-0.0669301	0.0216401	-3.29998
119.4	1.09039	1.78186	1.07709	0.804494	1.16796	1.50039	1.43834	1.30536	0.933036	1.54472	-3.13725	0.0178313	0.0452916	0.0251935	0.0383649	-0.0324172	-0.0492743	-0.0678741	0.0216338	-3.23792
119.5	1.24109	1.89488	1.02612	0.915306	1.22336	1.41396	1.60456	1.3519	0.935252	1.34747	-3.14047	0.0109764	0.0454766	0.0252655	0.0383676	-0.0322727	-0.0492215	-0.0683314	0.0217109	-3.30884
119.6	1.08152	1.9104	0.98401	1.04606	1.27212	1.48266	1.43169	1.19455	0.837738	1.42061	-3.14009	0.00490318	0.0455002	0.0252693	0.0383742	-0.0323125	-0.04929	-0.0684318	0.0217744	-3.2889
119.7	0.908658	1.72202	1.03942	0.968496	1.1458	1.6112	1.33639	1.07044	0.569574	1.26325	-3.14306	0.0144916	0.0455445	0.0252636	0.0383609	-0.0323311	-0.0493015	-0.0683808	0.021622	-3.20911
119.8	1.05936	1.76191	1.00839	0.979577	1.0239	1.65996	1.35412	1.1879	0.545195	1.1059	-3.16192	0.0204207	0.045332	0.025341	0.038381	-0.0323536	-0.0492417	-0.0687989	0.0215622	-3.20468
119.9	1.38736	2.0744	1.34747	1.11477	1.11255	1.90596	1.51147	1.32531	0.620547	1.14801	-3.20358	0.0171851	0.0453539	0.0253286	0.0383677	-0.0323446	-0.0492522	-0.070467	0.021486	-3.38198
120	1.60456	2.28051	1.49596	1.13028	1.10369	2.08105	1.36742	1.36299	0.678169	1.51812	-3.24359	0.0186386	0.0453727	0.0253489	0.0383775	-0.0322976	-0.0492617	-0.0715418	0.0214308	-3.51274
120.1	1.22336	1.98353	1.19898	0.79563	0.961848	1.79515	1.38737	1.20342	0.638277	1.56688	-3.26322	0.0173645	0.0455525	0.0253612	0.0384107	-0.0322967	-0.0492928	-0.0719517	0.0214817	-3.31549
120.2	1.32531	1.99461	1.2278	1.0106	1.15688	1.84169	1.50704	1.22115	0.405572	1.66883	-3.26606	0.00242025	0.0455514	0.0252631	0.038404	-0.0323575	-0.0492253	-0.0722894	0.0215957	-3.30663
120.3	1.32753	1.91483	1.12585	0.755737	1.00396	1.83061	1.44942	1.13471	0.385626	1.40066	-3.26576	0.00199035	0.0455913	0.0252346	0.0383818	-0.0322946	-0.0492624	-0.0723488	0.0216088	-3.21133
120.4	1.18125	1.74418	1.05493	0.531897	0.895361	1.64666	1.39845	1.0239	0.121894	1.28098	-3.26572	0.00340519	0.0455746	0.0252118	0.0383649	-0.0322878	-0.0492733	-0.0723681	0.0216085	-3.05841
120.5	1.17904	1.94586	1.0239	0.782332	0.636061	1.54029	1.59569	1.13028	0.0132983	1.00617	-3.26877	0.0119139	0.0456377	0.0252671	0.0383834	-0.0322976	-0.0491944	-0.072369	0.0216099	-3.1116
120.6	1.22336	1.58018	0.788981	0.784548	0.53633	1.62893	1.55358	1.12142	0.0509741	0.928603	-3.28852	0.01705	0.0455568	0.0251104	0.038343	-0.0323063	-0.049295	-0.0724106	0.0214551	-3.03846
120.7	1.12806	1.48045	0.565141	0.902009	0.57179	1.65996	1.2699	0.902009	0.0952988	0.751304	-3.32955	0.0173257	0.045584	0.025007	0.0383622	-0.0322877	-0.049328	-0.0729766	0.0215023	-2.93873
120.8	0.981793	1.62893	0.624979	1.00617	0.744657	1.62672	1.19898	0.882063	0.0155144	0.713628	-3.36999	0.013155	0.0457984	0.0248575	0.0384134	-0.0322248	-0.0493891	-0.0739809	0.0216502	-2.88776
120.9	0.84217	1.50261	0.556276	0.700331	0.664872	1.39845	0.857684	0.977361	-0.0398917	0.478707	-3.38957	0.0119697	0.0459165	0.0247078	0.0383699	-0.0320481	-0.0494268	-0.0742252	0.0217606	-2.78359
121	0.862116	1.69099	0.731359	1.03277	0.804495	1.34747	1.13028	1.17461	-0.110811	0.698114	-3.39148	0.00430386	0.0459103	0.0245991	0.0384232	-0.0320171	-0.0494046	-0.0745423	0.0218507	-2.92765
121.1	0.757953	1.62672	0.902009	0.788981	0.671521	1.34526	1.13471	1.14579	-0.401138	1.07044	-3.39169	0.00640839	0.0459308	0.0245438	0.038365	-0.0319909	-0.0493706	-0.0745387	0.0217978	-2.98306
121.2	0.713629	1.09261	0.585087	0.613898	0.334653	1.35634	0.673737	1.29207	-0.562923	0.950765	-3.39296	0.0118653	0.0459701	0.0244527	0.038349	-0.0319847	-0.0494522	-0.0745705	0.0217521	-2.78581
121.3	0.935252	1.20563	0.766819	0.899793	0.516384	1.31423	0.879847	1.56245	-0.301408	1.02612	-3.40852	0.0163201	0.0459931	0.0244823	0.0383569	-0.0318468	-0.0494366	-0.0745922	0.0216967	-2.90327
121.4	1.01947	1.52256	0.866549	0.851035	0.669305	1.41839	0.884279	1.27434	-0.283678	0.935252	-3.44527	0.0170445	0.0459414	0.0244235	0.038366	-0.0318594	-0.0495008	-0.0745798	0.0216586	-2.96754
121.5	1.46715	1.83504	1.16131	1.23444	0.959632	1.92369	1.16574	1.47823	0.048758	1.28542	-3.48854	0.0150295	0.046358	0.0241023	0.0383004	-0.031539	-0.0499152	-0.0747161	0.0217358	-3.21354
121.6	1.35634	1.89045	0.937469	1.10369	0.817792	1.75969	1.03277	1.50483	0.132975	1.22558	-3.51287	0.0143465	0.0468638	0.0237255	0.0383259	-0.0312198	-0.050313	-0.0748351	0.0222743	-3.12711
121.7	1.23444	1.74418	1.01282	1.10369	0.815576	1.55801	1.23223	1.49818	0.305841	1.18569	-3.51702	0.00540194	0.0470102	0.023528	0.0383745	-0.0311136	-0.0505222	-0.0749107	0.0225413	-3.08279
121.8	0.964063	2.04337	0.986226	1.25661	0.93082	1.44499	1.24996	1.49818	0.321355	1.11255	-3.51741	0.0101987	0.046971	0.0234901	0.0383615	-0.0310481	-0.0504954	-0.0748578	0.0225074	-3.14041
121.9	0.851035	1.75304	0.910874	1.07488	0.793414	1.31201	1.41618	1.40288	0.0354605	1.05271	-3.52567	0.0155778	0.0471081	0.0234373	0.0383526	-0.0309412	-0.0505444	-0.0748649	0.0224923	-2.9897
122	0.875414	2.00126	0.904225	0.897576	0.449897	1.34747	1.14358	1.46715	0.0642715	1.20342	-3.5553	0.0184457	0.04714	0.0233335	0.0383464	-0.0308431	-0.0505933	-0.0749326	0.0228406	-2.94981
122.1	0.82444	1.97245	0.977361	0.988442	0.84882	1.57131	1.39401	1.4605	-0.168433	1.31866	-3.60061	0.0156652	0.0474907	0.0231545	0.038331	-0.0306463	-0.0510829	-0.0748926	0.0235668	-3.07392
122.2	0.70698	1.55802	0.800062	0.950766	0.633845	1.52699	0.921955	1.21007	-0.195028	1.11477	-3.63223	0.0141843	0.047824	0.02284	0.0383346	-0.0303158	-0.0513233	-0.0749248	0.0243908	-2.84565
122.3	0.875414	1.79072	0.970713	0.890928	0.472059	1.41618	0.910874	1.49818	0.0554066	1.32309	-3.64155	0.00986264	0.0478154	0.02284	0.0384029	-0.0302881	-0.0513955	-0.0749782	0.0246275	-2.89441
122.4	1.25882	1.94142	1.12585	0.992875	0.629412	1.52034	0.919739	1.5558	0.15957	1.54915	-3.64253	0.0121972	0.0478041	0.0227303	0.0383547	-0.0302688	-0.0514213	-0.0749952	0.0247848	-3.05397
122.5	1.0239	1.79072	1.05715	0.811143	0.884279	1.29428	0.855468	1.37185	0.132975	0.99509	-3.64257	0.00911033	0.0478127	0.0227208	0.0383727	-0.0302647	-0.0513432	-0.075069	0.0247609	-2.99192
122.6	1.24109	1.84169	1.26104	0.866549	0.746873	1.39401	0.877631	1.36299	0.137407	0.95963	-3.65198	0.0166636	0.0479155	0.0226659	0.038365	-0.0302147	-0.0513154	-0.0750083	0.0248037	-2.99635
122.7	1.27212	1.76856	1.2145	0.935252	0.857685	1.45607	1.18347	1.36742	0.210543	1.0106	-3.68182	0.0154827	0.047841	0.0226192	0.0383254	-0.0301982	-0.0513058	-0.0750659	0.0250075	-3.12046
122.8	1.39845	1.65331	1.16131	0.98401	0.851036	1.47158	1.37628	1.18347	0.332436	1.07931	-3.72819	0.0145074	0.0479896	0.0225308	0.0383467	-0.0300843	-0.0514848	-0.0757814	0.0253398	-3.12268
122.9	1.25217	1.78629	1.20785	1.15688	0.968497	1.41174	1.38737	1.13471	0.33022	1.44499	-3.75837	0.0177879	0.0481588	0.0224908	0.0383385	-0.0299068	-0.0516309	-0.0764664	0.025683	-3.12711
123	1.14358	1.90375	1.12807	1.24996	0.647142	1.5425	1.2145	1.11698	0.157353	1.57796	-3.76871	0.01112	0.0481873	0.0223917	0.0383879	-0.0299143	-0.0516366	-0.0770945	0.0257383	-3.10273
123.1	1.52255	2.0478	1.37407	1.55137	1.02833	1.7065	1.71315	1.32753	0.576222	1.85721	-3.76807	-0.0037825	0.0481962	0.0223991	0.0384292	-0.0299182	-0.0517011	-0.0772045	0.0258314	-3.32657
123.2	1.41839	1.97245	1.09925	1.38293	0.879847	1.81288	1.6112	1.33639	0.354599	1.53807	-3.76884	0.00128626	0.0482021	0.0223724	0.0384211	-0.0299058	-0.0516928	-0.0772572	0.0257063	-3.22906
123.3	1.46715	1.86829	0.904225	1.34526	0.81336	1.67104	1.64666	1.35634	0.403356	1.87937	-3.7757	0.0133525	0.0482167	0.0223025	0.0383896	-0.0299284	-0.0516699	-0.0773203	0.0257412	-3.2069
123.4	1.31644	1.83504	0.997308	1.09704	0.766819	1.46272	1.54029	1.12363	0.398923	1.73753	-3.80253	0.0162274	0.0481502	0.0223135	0.0384082	-0.0298425	-0.0517003	-0.0779708	0.0258308	-3.12711
123.5	1.23888	1.85056	1.01282	0.875414	0.616115	1.37628	1.52477	1.1325	0.0531905	1.53142	-3.84733	0.0180063	0.0480761	0.0223525	0.0384039	-0.0298269	-0.0516985	-0.0791203	0.0260827	-2.99857
123.6	1.24996	1.78629	0.873198	0.808927	0.773468	1.36077	1.17239	1.16574	-0.0908649	1.20563	-3.88039	0.0175792	0.0480526	0.022303	0.0383598	-0.0298944	-0.0516674	-0.0799826	0.0266297	-2.89884
123.7	1.42282	2.06553	1.19898	0.908658	0.884279	1.38958	1.43169	1.27212	0.0155144	1.07266	-3.89264	0.0119983	0.0481668	0.022302	0.038381	-0.0298429	-0.0516407	-0.0805986	0.0268507	-3.08279
123.8	1.27655	2.10321	1.2145	0.902009	0.749089	1.42061	1.60899	1.30536	-0.237137	0.984009	-3.89294	0.00503935	0.0481352	0.0222519	0.0384194	-0.0297763	-0.0516524	-0.080815	0.0269342	-2.95203
123.9	1.28985	2.05224	1.26326	0.939685	0.908658	1.41618	1.50261	1.25439	-0.0243778	1.07709	-3.89307	0.0059362	0.048137	0.022207	0.0383825	-0.0298187	-0.0516722	-0.0809044	0.0269854	-2.99857
124	1.51147	2.18743	1.25882	1.00839	1.21671	1.58683	1.75526	1.45164	0.425518	1.43612	-3.89434	0.00995628	0.0481333	0.022268	0.0384152	-0.0298287	-0.0516379	-0.0808525	0.0269407	-3.22684
124.1	1.80402	2.19186	1.33861	1.19012	1.21893	1.70872	1.94586	1.67548	0.509735	1.51147	-3.90892	0.0182656	0.0481471	0.0222772	0.0384094	-0.029861	-0.0515869	-0.0809315	0.0269995	-3.36425
124.2	1.40288	1.90375	1.00617	0.633844	0.888712	1.32309	1.63115	1.28099	-0.0753512	1.40066	-3.94469	0.0215573	0.0480949	0.0222233	0.0383337	-0.0298277	-0.05163	-0.0812674	0.0271727	-3.0296
124.3	1.35855	1.79958	0.997307	0.700331	0.862117	1.30093	1.60012	0.972928	0.0110817	1.66218	-3.98894	0.0204144	0.0482043	0.0222424	0.0383024	-0.0298145	-0.0516602	-0.0822962	0.0273977	-3.02516
124.4	1.51591	1.89267	0.87763	0.855468	0.96628	1.16574	1.59347	0.999523	0.0620553	1.56688	-4.01251	0.017517	0.048203	0.0222066	0.0383122	-0.0298229	-0.0516841	-0.083061	0.0275532	-3.08279
124.5	1.3519	1.82396	0.622763	0.65379	0.689251	0.999523	1.35412	0.939685	-0.330219	1.11698	-4.02044	0.0162944	0.0480925	0.0222083	0.0383696	-0.0298875	-0.0516924	-0.0834371	0.0275843	-2.91657
124.6	1.4871	1.86829	0.802279	0.751305	0.851036	1.21007	1.58018	1.02833	-0.208326	1.32309	-4.04048	0.0170452	0.048127	0.0222132	0.0383583	-0.0298428	-0.0516135	-0.084146	0.0275312	-3.00743
124.7	1.56466	2.10986	1.07044	0.746872	1.1879	1.44499	1.74861	1.46272	0.0465415	1.30315	-4.08245	0.0176234	0.0481062	0.0221148	0.038422	-0.0298063	-0.0516482	-0.0854283	0.0278528	-3.23127
124.8	1.77077	2.15197	1.15244	0.87763	1.09482	1.24331	1.68212	1.49374	0.372328	1.49153	-4.12153	0.0157795	0.0479717	0.0220794	0.038371	-0.0297827	-0.0516129	-0.0871845	0.0288479	-3.32436
124.9	1.57574	2.29824	0.924171	0.992874	1.21672	1.44499	1.63558	1.57796	0.361247	1.22779	-4.14289	0.0184357	0.0479292	0.0221698	0.0383133	-0.0298284	-0.0515895	-0.0884151	0.0294515	-3.31549
125	1.56023	2.20072	1.06379	0.868765	1.18347	1.31201	1.75748	1.83283	0.350166	1.33196	-4.17213	0.0198934	0.047928	0.0220746	0.0383001	-0.0297759	-0.0516649	-0.089652	0.0298499	-3.31992
125.1	1.87494	2.31154	1.11698	1.03055	1.40953	1.31866	1.72867	1.57574	0.359031	1.66883	-4.22007	0.0190236	0.0476364	0.0220191	0.0381784	-0.0297577	-0.0516045	-0.0914293	0.0303098	-3.40414
125.2	1.91705	2.30932	1.05493	1.24331	1.43391	1.42504	1.60677	1.58239	0.505303	1.37628	-4.25508	0.0178473	0.0471918	0.0220908	0.0380359	-0.029752	-0.0514552	-0.0931492	0.0306235	-3.30219
125.3	1.70429	2.18299	1.07931	1.18569	1.33418	1.61564	1.60456	1.44055	0.288111	1.13915	-4.26712	0.014252	0.0465194	0.0221147	0.0376211	-0.0297442	-0.0509098	-0.0942862	0.0307713	-3.21133
125.4	1.39623	2.26278	1.1879	1.13028	1.3098	1.59791	1.31423	1.24996	0.164002	1.29871	-4.2678	0.00911159	0.045905	0.0221669	0.0372947	-0.0297447	-0.0502555	-0.0945218	0.0307826	-3.17365
125.5	1.44942	2.11207	1.30093	1.50039	1.2145	1.56023	1.34969	1.33196	0.237138	1.8151	-4.26704	0.0107379	0.0456072	0.022189	0.0371012	-0.0297985	-0.0499286	-0.0946105	0.0308225	-3.30441
125.6	1.37407	2.12759	1.22115	1.19898	1.1458	1.45828	1.16353	1.36077	-0.0221617	1.60456	-4.26759	0.0109859	0.0455039	0.0221764	0.0370473	-0.029827	-0.049769	-0.0945841	0.0307908	-3.22906
125.7	1.80845	2.429	1.53585	1.4871	1.5292	1.66883	1.58239	1.37628	0.279247	1.77742	-4.26746	0.00947096	0.0454986	0.0221671	0.0370172	-0.0297759	-0.0497634	-0.0947013	0.0308424	-3.49057
125.8	1.87494	2.30489	1.56023	1.49818	1.73753	1.8018	1.64002	1.43834	0.525249	2.07218	-4.27009	0.0156463	0.0454538	0.0222405	0.0370398	-0.0297948	-0.0497235	-0.0946833	0.0307661	-3.5349
125.9	1.8971	1.84391	1.40509	1.19234	1.66661	1.47158	1.59791	1.33639	0.261517	1.93477	-4.28793	0.0192565	0.0454168	0.0221154	0.036927	-0.0297729	-0.049726	-0.0949905	0.0308353	-3.25122
126	1.78407	1.77521	1.21007	1.02833	1.56245	1.27655	1.59791	1.22115	0.00221682	1.51147	-4.32828	0.0166974	0.0454003	0.0221232	0.0368563	-0.029805	-0.0497118	-0.0967708	0.03082	-3.11825
126.1	1.65775	1.75304	1.10369	0.968496	1.45828	1.2145	1.20785	1.3785	-0.110811	1.08596	-4.36719	0.0186812	0.0446956	0.0221028	0.0366525	-0.0297424	-0.0491612	-0.0988864	0.0311368	-2.99192
126.2	1.7198	2.10099	1.04163	1.2278	1.28763	1.43612	1.32088	1.29872	0.013298	1.07931	-4.39657	0.0173688	0.0439935	0.0220495	0.0362747	-0.0297647	-0.0484083	-0.100451	0.0314893	-3.10495
126.3	1.88159	2.18521	1.07266	1.42947	1.30536	1.54915	1.74418	1.43612	0.36568	1.44942	-4.44751	0.0183156	0.0435054	0.0221019	0.0359897	-0.0298419	-0.0478312	-0.10276	0.0316444	-3.21133
126.4	1.75748	2.03672	1.03942	1.21228	1.39845	1.69764	1.75526	1.52699	0.445464	1.37407	-4.49439	0.0183806	0.0424866	0.0221003	0.0354975	-0.0297502	-0.0468644	-0.104353	0.0318339	-3.21133
126.5	1.67991	1.75969	1.11034	0.939685	1.30093	1.40731	1.53585	1.44942	0.281463	1.28098	-4.52181	0.0187681	0.0416297	0.0220521	0.0349632	-0.0297956	-0.046028	-0.105428	0.0318652	-3.08943
126.6	2.11429	1.89267	1.19012	1.08596	1.26104	1.61564	1.54693	1.57574	0.463194	1.45164	-4.56284	0.0194003	0.0411036	0.0220954	0.0347374	-0.0298623	-0.0455412	-0.10637	0.0318461	-3.20468
126.7	2.04115	1.89045	1.18347	0.944117	0.988443	1.59791	1.61564	1.69542	0.405572	1.19234	-4.61078	0.0199561	0.0403856	0.0221244	0.0344252	-0.029874	-0.0448176	-0.107503	0.0318542	-3.26008
126.8	2.02342	2.03672	1.08374	1.05271	0.955199	1.57131	1.6245	1.60012	0.547411	1.6378	-4.63744	0.0166238	0.0396071	0.022066	0.0339317	-0.0298628	-0.0441288	-0.108419	0.0319465	-3.32436
126.9	1.73975	1.93699	0.740224	1.09261	1.1458	1.35855	1.48931	1.39845	0.34795	1.33196	-4.64338	0.00483107	0.0385145	0.0221667	0.0333789	-0.0298682	-0.0430769	-0.109013	0.0321393	-3.20468
127	1.31644	1.58683	0.68925	1.15466	0.882063	1.28985	1.3785	1.38515	0.126326	1.38515	-4.6427	6.7235e-05	0.0376603	0.022195	0.0328566	-0.0298667	-0.0421196	-0.10912	0.0321108	-3.05397
127.1	1.2832	1.69542	0.556276	1.13693	0.83109	1.62672	1.39845	1.39623	0.214976	1.0926	-4.6435	0.00127472	0.0375878	0.0222275	0.0328086	-0.0298444	-0.0420653	-0.109201	0.0320614	-2.98306
127.2	1.41618	2.00791	0.822225	1.2278	0.98401	1.71094	1.5691	1.5691	0.339085	1.17017	-4.64287	0.00196752	0.0375268	0.0222075	0.0328122	-0.0299216	-0.0419983	-0.109253	0.032128	-3.20911
127.3	1.58461	2.22067	0.844387	1.03055	1.00396	1.85499	1.51812	1.50704	0.352382	0.986225	-4.64321	0.00648272	0.0375312	0.0221757	0.0327996	-0.0299412	-0.041957	-0.109205	0.0321352	-3.26895
127.4	1.50261	2.23175	0.893144	0.93082	1.09925	1.69764	1.54915	1.29428	0.352382	1.07266	-4.643	0.00414599	0.0375872	0.0222187	0.0327893	-0.0298789	-0.0419263	-0.109255	0.0320531	-3.17587
127.5	1.40288	1.95029	0.720278	0.791197	1.17239	1.74196	1.24553	1.12585	0.257084	1.12363	-4.64363	0.0084498	0.0375228	0.0222047	0.0327169	-0.0298268	-0.0419387	-0.109218	0.0320247	-3.11381
127.6	1.38736	1.95694	0.857684	0.944117	0.910874	1.7885	1.3098	1.48045	0.516384	0.848818	-4.64211	0.00280464	0.0375309	0.0222407	0.0327156	-0.0298547	-0.0419383	-0.109276	0.0320162	-3.18473
127.7	1.4472	1.91705	0.93082	0.950766	0.788981	1.71315	1.26104	1.45385	0.587303	0.866548	-4.6438	0.00862351	0.0374484	0.0222123	0.0327597	-0.0299616	-0.0419035	-0.109305	0.0320489	-3.12933
127.8	1.59569	1.90375	0.565141	0.804494	0.793414	1.58018	1.38736	1.34526	0.325787	1.05493	-4.64851	0.0190821	0.0375258	0.0222383	0.0327507	-0.0299349	-0.0418918	-0.109238	0.031946	-3.12268
127.9	1.6245	2.02342	0.753521	0.961847	1.30093	1.74861	1.49153	1.58018	0.520816	1.18569	-4.67457	0.0205871	0.037483	0.0221957	0.0327093	-0.0298917	-0.0419297	-0.109545	0.0319479	-3.34209
128	1.39623	1.85499	1.00174	0.857684	1.17904	1.67104	1.34304	1.46937	0.418869	1.25217	-4.71908	0.0200357	0.0375109	0.0222142	0.0327494	-0.0298915	-0.0419104	-0.110969	0.0325167	-3.23127
128.1	1.67326	1.95915	1.04385	1.03498	1.35855	1.67991	1.27434	1.75969	0.460978	1.39623	-4.75349	0.0200555	0.0375766	0.0222087	0.032724	-0.029873	-0.0418979	-0.1123	0.033177	-3.26673
128.2	1.56466	2.04115	1.10812	0.921955	1.26547	1.73753	1.16796	1.79958	0.334652	1.13693	-4.76727	0.0148608	0.0373957	0.0222052	0.0326917	-0.0298879	-0.0418986	-0.11316	0.0336246	-3.25565
128.3	1.58461	1.94364	0.946334	0.946334	0.904226	1.52477	1.27877	1.47158	0.270382	1.03498	-4.76875	0.0113035	0.0371226	0.0222573	0.0325534	-0.029857	-0.0416874	-0.113389	0.0337698	-3.085
128.4	1.48488	1.77077	0.709197	0.762386	0.788981	1.44942	1.18347	1.31201	0.0288117	0.886495	-4.7682	0.00851048	0.0368297	0.0221987	0.0324329	-0.0299059	-0.0413766	-0.113546	0.0338008	-2.89884
128.5	1.42726	1.7464	0.609466	0.445464	0.897577	1.58461	1.03055	1.11698	-0.0110805	0.968495	-4.76858	0.00941957	0.036699	0.0222532	0.0323128	-0.029908	-0.0411979	-0.113493	0.0337873	-2.90549
128.6	1.42947	1.84613	0.658223	0.565141	1.08152	1.77077	1.29428	1.08152	0.214976	0.77125	-4.76833	0.0070311	0.036569	0.0222434	0.0322542	-0.029938	-0.0411705	-0.113489	0.0338967	-2.99192
128.7	1.40066	1.75969	0.702548	0.569573	1.03055	1.68212	1.07044	1.1325	0.0709202	0.593951	-4.77405	0.0135874	0.0365355	0.0222191	0.0321775	-0.0299282	-0.0410424	-0.11359	0.0338577	-2.9476
128.8	1.43391	1.89932	0.817792	0.80671	1.07488	1.73088	0.96628	1.15688	0.08865	1.16352	-4.79923	0.0219083	0.0364862	0.0221467	0.0321546	-0.029925	-0.0410058	-0.114129	0.0339998	-3.0717
128.9	1.32531	1.94807	1.09482	0.715845	0.815576	1.66218	0.979578	1.28542	0.0110819	1.42282	-4.84259	0.0219153	0.0364767	0.0222366	0.0321269	-0.0299151	-0.0409971	-0.115425	0.0345002	-3.07614
129	1.30093	2.17413	1.18569	0.839954	0.899793	1.59347	1.09482	1.24331	-0.0243778	1.21007	-4.8779	0.0206941	0.0365084	0.0221575	0.0321084	-0.0298339	-0.0409751	-0.116909	0.0351235	-3.09387
129.1	1.30315	2.06997	1.21671	0.986226	0.924172	1.24109	1.1192	1.24331	0.203894	1.12806	-4.8915	0.016899	0.0365004	0.0222085	0.032096	-0.0298495	-0.0409049	-0.117556	0.0354853	-3.02738
129.2	1.15466	1.83504	1.04163	0.820008	0.853252	1.19012	0.981794	1.01947	0.059839	1.03055	-4.89226	0.0154779	0.036226	0.0222513	0.0319627	-0.0298664	-0.0407706	-0.117961	0.0355663	-2.91214
129.3	1.23666	1.91261	1.04828	0.658223	0.926388	1.43169	0.952983	0.950766	0.00664949	1.23223	-4.89201	0.01441	0.0360775	0.0222507	0.0319076	-0.029831	-0.040617	-0.118022	0.035551	-2.98749
129.4	1.19898	1.84169	1.17682	0.376761	0.828874	1.35855	1.1325	0.828873	-0.268164	0.975144	-4.89239	0.0155971	0.0360157	0.022246	0.0319052	-0.0299067	-0.0406118	-0.118057	0.0355013	-2.9077
129.5	1.58239	2.11207	1.36742	0.780116	1.19677	1.59347	1.51591	1.22115	-0.00221562	1.24996	-4.89171	0.011923	0.0358089	0.0221928	0.0318944	-0.0299663	-0.0405265	-0.11805	0.0355324	-3.20025
129.6	1.60012	2.34256	1.36077	0.822224	1.14801	1.75304	1.53142	1.51369	0.339085	1.59569	-4.89218	0.0165588	0.0357586	0.0222028	0.0318305	-0.0299346	-0.0403762	-0.118029	0.0355642	-3.32657
129.7	1.58239	2.09878	1.24774	0.797846	1.09261	1.66218	1.78407	1.44055	0.219408	1.7065	-4.89282	0.0121795	0.0357538	0.0222406	0.0318463	-0.0299525	-0.0403513	-0.118044	0.0356001	-3.32657
129.8	1.2699	1.76634	1.17682	0.516384	0.990659	1.48931	1.50039	1.08596	-0.0598376	1.41174	-4.89239	0.00583865	0.0355782	0.0222405	0.0317672	-0.0299536	-0.0401589	-0.118018	0.0355995	-3.06062
129.9	1.1325	1.88602	1.09482	0.434383	1.10369	1.44942	1.2965	0.961847	-0.378976	1.17461	-4.90006	0.0178097	0.0355441	0.02219	0.0317543	-0.0300254	-0.0401321	-0.117995	0.0355338	-2.98527
130	0.979577	2.05445	1.10147	0.22384	1.08152	1.39401	1.38958	0.851035	-0.427733	0.997306	-4.92829	0.0216368	0.0354562	0.0222252	0.0316298	-0.0299769	-0.0400761	-0.118332	0.0355471	-2.99857
130.1	1.14801	2.11207	1.45828	0.656007	1.13028	1.64002	1.69542	1.01504	0.217192	1.38958	-4.97275	0.0205432	0.0354048	0.0222617	0.0316519	-0.0300176	-0.0400828	-0.119177	0.0356039	-3.17144
130.2	1.16131	2.13867	1.14136	0.813359	1.2012	1.58239	1.77299	1.33861	0.197246	1.16131	-5.00505	0.0210971	0.035449	0.022162	0.0315988	-0.0300567	-0.0400668	-0.119732	0.0356925	-3.21354
130.3	1.13028	1.76191	0.864333	0.567357	1.01725	1.22115	1.54693	1.24996	-0.0687027	1.00839	-5.03676	0.0217606	0.0355177	0.0221766	0.0316375	-0.0299651	-0.0400266	-0.119995	0.0357345	-3.06949
130.4	0.822224	1.59348	0.751305	0.305841	0.908658	0.988442	1.32531	1.09925	-0.150703	0.775683	-5.08898	0.0244185	0.0355483	0.0221581	0.031635	-0.0299531	-0.0400349	-0.12053	0.0359462	-2.77695
130.5	0.837738	1.61785	0.83109	0.523032	0.986227	1.19898	1.24109	1.28763	-0.0243778	0.698115	-5.12916	0.0211302	0.0354939	0.022173	0.0316312	-0.030027	-0.0399695	-0.121365	0.0365165	-2.82349
130.6	1.00174	1.73531	1.01504	0.67152	0.972929	1.32309	1.20342	1.5691	0.243787	1.10812	-5.15594	0.0185267	0.0352556	0.0221653	0.0315564	-0.0300318	-0.0398419	-0.122211	0.036912	-2.9343
130.7	0.997307	1.48045	1.00174	0.456545	0.999524	1.36299	0.988443	1.28985	-0.223839	0.997306	-5.2021	0.0194498	0.0349908	0.0220987	0.0314789	-0.0300413	-0.0396002	-0.123571	0.0375467	-2.81241
130.8	1.04828	1.77077	1.18347	0.531897	1.07044	1.40953	1.09039	1.3785	-0.110811	0.975144	-5.24631	0.0190129	0.0342834	0.0221371	0.0310749	-0.0300421	-0.0389667	-0.125314	0.0384291	-2.96754
130.9	1.3785	2.0611	1.28985	0.766818	1.36964	1.45828	1.3918	1.43612	0.279246	1.23666	-5.26691	0.0182999	0.0337564	0.0221714	0.0307376	-0.0301083	-0.0383261	-0.12636	0.0387575	-3.22684
131	1.52699	1.75748	1.2278	0.751305	1.21228	1.27877	1.34747	1.4738	0.308058	1.33639	-5.26899	0.00464089	0.0327892	0.0222214	0.030137	-0.03003	-0.037408	-0.126866	0.0388637	-3.12711
131.1	1.28542	1.67991	1.01282	0.591736	1.01725	0.921955	1.1325	1.18347	0.325788	1.2145	-5.26933	0.00528169	0.0323403	0.0222598	0.0299282	-0.0300204	-0.036968	-0.126867	0.0388663	-2.98306
131.2	1.5292	1.81731	1.34304	0.769035	1.21228	1.2012	1.15688	1.2965	0.527465	1.22336	-5.26911	0.00867402	0.0322234	0.0222569	0.0298983	-0.0300011	-0.036866	-0.126898	0.038967	-3.17587
131.3	1.61342	1.8838	1.33418	0.598384	1.35412	1.44277	1.22336	1.38072	0.467627	1.4472	-5.26937	0.0109956	0.0322806	0.022275	0.0298441	-0.0300919	-0.0367857	-0.126927	0.0388665	-3.28668
131.4	1.69321	2.15197	1.41839	0.622763	1.30758	1.5558	1.21228	1.30758	0.285895	1.30758	-5.27763	0.018516	0.0322873	0.0222369	0.0298362	-0.0301353	-0.0368772	-0.126973	0.0388095	-3.31327
131.5	2.01234	2.05888	1.50483	0.638277	1.49596	1.4871	1.24553	1.49153	0.281463	1.62672	-5.30735	0.0182048	0.0322247	0.02214	0.0298546	-0.0300543	-0.0368287	-0.127252	0.0388241	-3.34873
131.6	2.15861	2.08991	1.47158	0.893144	1.34526	1.41839	1.16353	1.83061	0.135191	1.53807	-5.35109	0.0162985	0.0322264	0.0222247	0.0298558	-0.0300446	-0.0367507	-0.128363	0.0389631	-3.43074
131.7	1.72202	1.84169	0.997308	0.381193	0.972929	1.38072	1.17904	1.43391	-0.0155129	1.09039	-5.38394	0.0160641	0.0322079	0.0222557	0.0298367	-0.0300723	-0.036772	-0.129221	0.0393622	-3.12711
131.8	1.33861	1.8284	0.846603	0.33022	0.84882	1.08374	1.04163	1.23223	-0.265948	1.10147	-5.43777	0.0187244	0.0321014	0.0221823	0.0298508	-0.0300857	-0.0367904	-0.130477	0.0394941	-3.01408
131.9	1.70429	1.93921	1.08152	0.820008	1.08817	1.36299	1.43169	1.35855	0.0221629	1.50482	-5.48888	0.0182084	0.0320243	0.0221679	0.029828	-0.0300752	-0.036745	-0.131949	0.0396032	-3.15371
132	1.75083	2.13645	1.04163	0.715845	1.31423	1.28099	1.43391	1.66883	0.0997314	1.50261	-5.51855	0.0194066	0.0320636	0.0222234	0.0298528	-0.0300128	-0.0367837	-0.132894	0.0396928	-3.23571
132.1	1.56023	1.84169	0.804495	0.454329	1.45607	1.3652	1.22336	1.57353	-0.0620539	1.25661	-5.56641	0.0175574	0.0320908	0.0221586	0.0297797	-0.0300051	-0.0368099	-0.134287	0.0397267	-3.05397
132.2	1.64445	1.83726	0.757954	0.682601	1.20342	1.70872	1.48045	1.75083	-0.113027	0.868765	-5.61668	0.0153546	0.0321172	0.0220326	0.0298037	-0.0299286	-0.0367614	-0.135645	0.0398106	-3.10938
132.3	1.62672	1.83726	0.93082	0.904225	1.19677	2.02786	1.45385	1.70872	0.157354	1.21228	-5.64206	0.0152828	0.0323046	0.0217893	0.0298612	-0.0296921	-0.0367923	-0.136423	0.0399329	-3.30219
132.4	1.67991	2.01678	1.16353	0.866549	1.42726	2.15418	1.36299	1.5691	0.356815	1.24109	-5.6463	0.00623799	0.0324974	0.0215435	0.0298265	-0.029466	-0.0367793	-0.136845	0.0399	-3.38863
132.5	1.77077	2.08326	1.41174	0.84217	1.44942	2.35143	1.45164	1.68434	0.234922	1.42947	-5.64605	0.00355673	0.032488	0.0214572	0.0297127	-0.0292988	-0.0368165	-0.13691	0.0399073	-3.49944
132.6	1.47158	2.16526	1.23223	0.924171	1.09039	2.26943	1.34082	1.64888	-0.06427	1.15688	-5.64664	0.00578744	0.0324912	0.0213838	0.0296304	-0.0292858	-0.0368149	-0.137006	0.0398029	-3.36868
132.7	1.45164	1.95915	1.12585	1.00617	0.944118	1.90375	1.4605	1.61785	-0.126325	1.03941	-5.64622	0.00425591	0.0323927	0.021395	0.0296563	-0.0291691	-0.0367923	-0.136964	0.0398118	-3.21354
132.8	1.75304	1.95029	1.30093	0.990658	1.21671	1.92813	1.46272	1.88159	0.0243793	1.61342	-5.64635	0.00513279	0.0324165	0.0212948	0.0295812	-0.0291673	-0.0367547	-0.136998	0.0397397	-3.30884
132.9	1.3098	1.9658	1.42947	0.862117	1.31423	1.73975	1.39401	1.67326	0.29476	1.60234	-5.64635	0.00157369	0.0324442	0.0212682	0.0296111	-0.0291823	-0.036777	-0.136974	0.0397055	-3.249
133	1.67548	2.16083	1.44277	0.711412	1.14801	1.76856	1.71315	1.70429	0.496438	1.41396	-5.64702	0.00552605	0.0324182	0.0213029	0.0296585	-0.0291649	-0.036765	-0.137039	0.039704	-3.42409
133.1	1.74196	1.86164	1.19234	0.418869	1.01282	1.66661	1.44942	1.43391	0.20611	1.25439	-5.65855	0.0163946	0.0324098	0.0211843	0.0295755	-0.0291172	-0.0367201	-0.137054	0.0397099	-3.21576
133.2	1.70872	1.83948	1.46715	0.569573	1.19677	1.67769	1.26547	1.53142	0.00221682	1.27434	-5.69242	0.0142473	0.0324371	0.0208899	0.0296159	-0.0287325	-0.0367483	-0.137499	0.0396775	-3.16479
133.3	1.37407	1.84834	1.44499	0.740223	0.999524	1.65331	1.41618	1.68656	-0.00221562	1.05936	-5.73646	0.0165209	0.0327818	0.0196925	0.0292818	-0.0272542	-0.0366928	-0.138806	0.0396283	-3.21133
133.4	1.69321	2.01899	1.45385	0.731359	1.0505	1.45385	1.71094	1.59347	-0.0177293	1.26325	-5.76422	0.016407	0.0327943	0.0181544	0.0285719	-0.0256035	-0.0367147	-0.139792	0.0395891	-3.32657
133.5	1.60456	1.70872	1.56466	0.593952	1.17017	1.46715	1.78629	1.68656	0.179516	1.41396	-5.80088	0.018487	0.0327736	0.0165448	0.0278832	-0.0240582	-0.0366901	-0.140631	0.0395724	-3.35317
133.6	2.04337	2.09213	1.78629	0.873198	1.26104	1.75304	2.01013	1.90375	0.498654	1.6932	-5.85179	0.0177759	0.0329654	0.014031	0.0268694	-0.0214222	-0.0366643	-0.141672	0.0393665	-3.60803
133.7	2.08548	2.31375	1.83726	1.01282	1.38293	1.82618	2.01678	2.11207	0.567357	1.43612	-5.88252	0.0166466	0.0329878	0.0120746	0.0259637	-0.0194242	-0.036614	-0.141851	0.0392394	-3.57479
133.8	1.99905	2.39132	1.87272	1.38293	1.41396	1.77299	2.12759	2.28494	0.565141	1.73088	-5.92541	0.0138603	0.0329013	0.0101232	0.0251351	-0.0174651	-0.0366394	-0.141777	0.0391131	-3.67452
133.9	2.09656	2.09213	1.68212	1.22336	1.50261	1.64223	1.97688	2.14753	0.514168	1.42726	-5.9792	0.0178994	0.0330502	0.00769712	0.0240435	-0.0148773	-0.0365489	-0.141656	0.0389524	-3.56593
134	1.89267	1.93921	1.54915	1.09039	1.36077	1.19234	1.53142	1.82618	0.316922	1.12142	-6.01078	0.0160166	0.0331408	0.00585124	0.0232209	-0.0131171	-0.0364937	-0.141813	0.038769	-3.36646
134.1	1.64002	1.77299	1.48266	1.01504	1.33861	1.39845	1.5558	1.42282	0.0842178	1.61785	-6.01913	0.0101771	0.0330034	0.00479223	0.0225138	-0.0121959	-0.0364999	-0.142007	0.0386903	-3.3576
134.2	1.67548	1.99905	1.37407	0.771251	1.39401	1.40953	1.57796	1.65331	-0.144055	1.16574	-6.01849	0.00712468	0.0328221	0.00439729	0.0222504	-0.0118717	-0.036501	-0.142155	0.0386223	-3.31106
134.3	1.80623	1.97245	1.21007	0.70698	1.36077	1.54693	1.77742	1.59347	-0.0199456	1.17461	-6.01896	0.00982669	0.0328484	0.0042593	0.0221014	-0.0117256	-0.0364941	-0.142164	0.0386292	-3.30884
134.4	1.73753	2.46002	1.51147	1.15023	1.59348	1.85277	1.9924	1.69542	0.507519	1.65775	-6.01874	0.00760085	0.0328636	0.00413746	0.0220386	-0.0115836	-0.0364809	-0.142116	0.0386015	-3.52382
134.5	1.74196	2.11207	1.31423	0.888711	1.49153	1.58239	1.62672	1.65996	0.274814	1.47601	-6.02036	0.0124294	0.0326999	0.00405486	0.0220256	-0.0115239	-0.0364631	-0.142193	0.0385483	-3.35538
134.6	1.68434	2.10321	1.22336	1.18347	1.66439	1.52699	1.62229	1.69099	0.0687039	1.24774	-6.03689	0.017748	0.0327296	0.00395166	0.0220048	-0.0114511	-0.0364941	-0.142237	0.0384308	-3.31992
134.7	1.58239	2.04115	1.39401	1.11034	1.44499	1.67991	1.68877	1.50483	0.157354	1.24331	-6.07605	0.0194731	0.0330606	0.00334273	0.0219864	-0.0106472	-0.0365065	-0.142146	0.0383646	-3.25122
134.8	1.52255	2.09434	1.03498	0.875414	1.44277	1.40288	1.59791	1.79072	-0.183947	1.24331	-6.11856	0.0181808	0.033386	0.00215043	0.021717	-0.00927751	-0.0366323	-0.142202	0.0384138	-3.17365
134.9	1.54028	2.01234	1.11477	0.664872	1.3785	1.11255	1.32974	1.72202	-0.203893	1.25661	-6.14048	0.0161535	0.033426	0.00124053	0.0212921	-0.0084502	-0.036697	-0.14225	0.0383674	-3.08057
135	1.36963	1.99905	1.25217	0.731359	1.53585	1.35412	1.16353	1.5425	-0.221623	1.0372	-6.14438	0.00483592	0.0332706	0.000753736	0.0208814	-0.00811073	-0.0367122	-0.1425	0.0382389	-3.02073
135.1	1.31201	1.98575	1.27655	0.753521	1.25882	1.47158	0.964064	1.65331	-0.241569	0.893143	-6.14387	0.00124119	0.0331783	0.000537955	0.0207372	-0.00795125	-0.0367428	-0.142531	0.0380709	-3.02516
135.2	1.67104	2.05445	1.11698	0.879846	1.1879	1.30093	1.23888	1.43834	-0.161785	0.952982	-6.14446	0.00402038	0.0331676	0.000471112	0.0206686	-0.00784159	-0.0367261	-0.142622	0.0378866	-3.0163
135.3	1.82618	2.27608	1.13693	0.788981	1.3918	1.48266	1.4051	1.64223	0.0642717	1.00617	-6.15027	0.0125983	0.0331647	0.000326171	0.0205705	-0.00770985	-0.0367403	-0.142608	0.0379673	-3.15814
135.4	1.9924	2.33591	1.31645	0.817792	1.73088	1.59347	1.6511	1.7331	-0.0687027	1.26547	-6.17684	0.0173415	0.0331744	0.000168952	0.0205093	-0.00753948	-0.0367298	-0.142752	0.0380224	-3.3443
135.5	1.85499	2.0478	1.24331	0.924171	1.53142	1.2965	1.51812	1.46937	0.0509741	1.36963	-6.22156	0.0162716	0.0333426	-0.000281497	0.0204907	-0.00700286	-0.0367396	-0.143315	0.0379222	-3.18917
135.6	1.9791	2.19186	1.50483	1.04163	1.8151	1.65331	1.7331	1.96137	0.363464	1.50482	-6.25543	0.0153232	0.0334574	-0.000590239	0.0203674	-0.00660049	-0.0367407	-0.143649	0.0377924	-3.41522
135.7	1.79958	2.44008	1.36964	1.00839	1.96359	1.62229	1.78186	2.00569	0.27703	1.5425	-6.26759	0.0137814	0.0335	-0.000896017	0.0202466	-0.00626513	-0.036821	-0.143791	0.0378022	-3.36425
135.8	1.88159	2.47775	1.72202	1.03498	1.87937	1.84391	1.81731	1.84834	0.29476	1.53807	-6.26869	0.00854617	0.0333799	-0.00129367	0.0199472	-0.00601929	-0.0368502	-0.143828	0.0377672	-3.44846
135.9	2.3071	2.67943	2.01678	1.08374	1.89932	2.08105	2.1697	1.94807	0.367896	1.66883	-6.26869	0.00568037	0.0332935	-0.00148086	0.0197474	-0.00593564	-0.0369215	-0.143918	0.0377624	-3.57922
136	1.93034	2.29824	1.48045	0.864333	1.65996	1.53807	2.03672	1.63337	0.405572	1.44055	-6.27556	0.0151833	0.0332956	-0.00154083	0.0195716	-0.00583983	-0.0368124	-0.1439	0.0377666	-3.33322
136.1	1.8705	2.22067	1.48045	0.749089	1.48045	1.60234	1.95915	1.54915	0.310274	1.23888	-6.30269	0.020157	0.033356	-0.00172877	0.0196097	-0.00562257	-0.0367752	-0.144012	0.0376461	-3.27117
136.2	1.78629	2.43565	1.61342	1.19234	1.68656	1.79515	2.07218	1.6112	0.398923	1.45163	-6.34846	0.0172369	0.033459	-0.00205462	0.0196617	-0.00520991	-0.0368981	-0.144068	0.0377354	-3.39971
136.3	1.64223	2.44451	1.70207	1.15023	1.58461	1.86607	1.99461	1.66439	0.0886502	1.24774	-6.38135	0.0150198	0.0339523	-0.00257476	0.0196486	-0.00458377	-0.037222	-0.144083	0.0382875	-3.36868
136.4	1.84391	2.37359	1.4738	1.14358	1.3785	1.65331	1.90375	1.54915	0.0642717	0.990658	-6.39373	0.0139245	0.0343114	-0.0030188	0.0195824	-0.00417293	-0.0375466	-0.144163	0.0386353	-3.33765
136.5	1.86607	2.72154	1.58904	1.12142	1.62229	1.80402	1.85721	1.75969	-0.0398917	1.14358	-6.39369	0.00920614	0.0342797	-0.00329663	0.0194133	-0.00394086	-0.037668	-0.144156	0.0388266	-3.43738
136.6	1.89045	2.60186	1.44277	1.03942	1.69764	1.63558	1.7065	1.8151	-0.214974	1.15466	-6.39415	0.0093574	0.0342225	-0.00344586	0.019273	-0.00386252	-0.0376434	-0.144162	0.0388435	-3.35982
136.7	2.07661	2.53981	1.61785	1.25439	1.66218	1.77521	2.03451	1.87272	-0.0687025	1.34969	-6.39691	0.0142337	0.034236	-0.00358712	0.0191396	-0.00377693	-0.0376439	-0.144114	0.0387774	-3.48836
136.8	1.91261	2.6883	1.77077	1.33639	1.85499	1.97023	1.92813	2.06997	0.250435	1.22779	-6.4153	0.020518	0.0343236	-0.00376479	0.0191707	-0.00366935	-0.0376411	-0.144129	0.038955	-3.65679
136.9	1.80845	2.4711	1.77964	1.0372	1.93921	1.88823	1.91926	2.01234	0.210543	1.13471	-6.45638	0.0171369	0.0348057	-0.00436899	0.0191738	-0.00279513	-0.0380447	-0.144249	0.0402956	-3.54376
137	1.73088	2.4711	1.52699	1.21671	1.93699	1.92813	2.05445	1.71093	0.192813	1.26769	-6.49613	0.0160619	0.0353848	-0.00502055	0.0192186	-0.00202118	-0.038633	-0.144276	0.0418412	-3.46841
137.1	1.7885	2.37137	1.47823	1.20342	1.67769	1.78629	1.73975	1.67104	0.166219	1.31644	-6.51652	0.0153112	0.0357106	-0.00547281	0.0192301	-0.00167304	-0.0389011	-0.144269	0.042597	-3.32657
137.2	1.8838	2.29824	1.48488	1.24774	1.43169	1.48488	1.72423	1.66439	0.268165	0.988441	-6.51919	0.0061833	0.0357667	-0.00579334	0.0190736	-0.00149151	-0.0390586	-0.144328	0.0428081	-3.27338
137.3	1.94586	2.40019	1.44055	1.03498	1.42061	1.63115	1.68656	1.55358	0.323571	1.15909	-6.51898	0.00829232	0.035768	-0.00589467	0.0189727	-0.00135544	-0.0390118	-0.144317	0.0428525	-3.32657
137.4	2.05445	2.37137	1.44055	1.07709	1.24553	1.58239	1.52699	1.60234	0.370112	1.0239	-6.52029	0.0098003	0.0357739	-0.00595275	0.0189571	-0.00128231	-0.0390522	-0.144264	0.0429041	-3.36646
137.5	1.94586	1.98353	1.67104	1.09482	1.12585	1.24553	1.45164	1.46493	0.00221682	1.40509	-6.53458	0.015301	0.035698	-0.00616446	0.018889	-0.00111915	-0.0390634	-0.14418	0.0430294	-3.23792
137.6	1.94807	2.0744	1.44499	1.08596	1.07709	0.975145	1.14801	1.24774	0.0155144	1.14579	-6.57166	0.0169655	0.0360996	-0.0064825	0.0188698	-0.000704329	-0.0393077	-0.144237	0.0440725	-3.13376
137.7	1.89932	2.30489	1.41839	1.17904	1.06601	1.43834	1.32309	1.39623	0.146272	0.826656	-6.61511	0.0175953	0.0366964	-0.00709332	0.0188323	-2.45175e-05	-0.0398943	-0.144386	0.0457812	-3.28225
137.8	1.93256	2.37137	1.55358	1.41396	1.37628	1.59347	1.46272	1.6378	0.157353	1.13471	-6.63884	0.0183819	0.0370987	-0.00759206	0.0188962	0.0004513	-0.0402802	-0.144508	0.0467243	-3.47063
137.9	2.11872	2.33813	1.71315	1.45385	1.49596	1.53142	1.60899	1.44277	0.095299	1.62893	-6.64419	0.00765916	0.0372316	-0.00777545	0.0188776	0.0006946	-0.040442	-0.144471	0.047196	-3.4263
138	2.00569	2.3071	1.6112	1.54693	1.30093	1.57353	1.77742	1.66883	0.332436	1.71758	-6.64393	0.00806391	0.037269	-0.00792391	0.0187683	0.000741639	-0.040455	-0.144546	0.0472676	-3.43074
138.1	1.80402	2.22289	1.5558	1.3519	1.17682	1.32088	1.71758	1.79515	0.378977	1.70872	-6.64457	0.0082027	0.037296	-0.00796865	0.0187733	0.000799975	-0.0404605	-0.144516	0.0472935	-3.27338
138.2	1.87715	2.23618	1.53807	1.21228	1.13915	1.35855	1.67326	1.84613	0.323571	1.21228	-6.6494	0.0128337	0.0373003	-0.00806852	0.0187542	0.000869809	-0.0404421	-0.144514	0.0473181	-3.27117
138.3	2.08326	2.53759	1.76634	1.19012	1.2012	1.5292	1.69321	1.70207	0.460978	1.33861	-6.6728	0.0159806	0.0373012	-0.00815226	0.0186692	0.00101489	-0.0405381	-0.144512	0.0479752	-3.40192
138.4	1.93699	2.40683	1.56688	1.06158	1.01282	1.38072	1.66661	1.65775	0.651574	1.16131	-6.71582	0.0164185	0.0367238	-0.008956	0.0187107	0.00156553	-0.0409165	-0.144507	0.0493552	-3.28225
138.5	1.95029	2.51765	1.56245	1.14136	0.955199	1.42947	1.84613	1.36299	0.576222	1.13028	-6.75142	0.0172194	0.032787	-0.0135244	0.0182629	0.00100277	-0.0426317	-0.145025	0.0503245	-3.27117
138.6	2.04115	2.34921	1.67769	1.42947	0.992875	1.4472	1.72202	1.39845	0.301409	1.25661	-6.76681	0.0118145	0.0325383	-0.0148331	0.017972	1.18376e-05	-0.0458093	-0.148271	0.0472029	-3.31549
138.7	1.93699	2.22732	1.38958	1.14801	0.766819	1.40066	1.51369	1.41396	0.0243793	1.15023	-6.76825	0.00984812	0.0326476	-0.0149848	0.0179333	0.000161132	-0.0460778	-0.148673	0.04617	-3.12046
138.8	1.94142	2.03894	1.24109	1.06379	1.02833	1.38736	1.24774	1.43612	-0.190596	1.15244	-6.7677	0.00720998	0.0327802	-0.0150005	0.01797	0.000374448	-0.0458869	-0.148683	0.0462413	-2.99857
138.9	1.88159	1.80402	1.20785	0.857684	0.811144	1.39401	1.20563	1.43391	-0.0975137	1.12806	-6.77291	0.0160466	0.0329644	-0.0149366	0.0180386	0.000425677	-0.0458481	-0.148709	0.0462654	-2.94981
139	1.98575	2.02786	1.28763	0.76017	0.908658	1.36299	1.42726	1.50704	0.254868	1.31866	-6.79771	0.0169498	0.0331129	-0.0148921	0.0181621	0.000639552	-0.045829	-0.148468	0.0463976	-3.0983
139.1	2.1431	1.94364	1.24996	0.897576	0.893144	1.33417	1.62229	1.38515	0.228273	1.17017	-6.84179	0.0163063	0.0334524	-0.0151297	0.0181929	0.00102097	-0.0458597	-0.148231	0.0471942	-3.15592
139.2	2.19629	1.80623	1.44277	0.786765	0.4366	1.11034	1.41174	1.26326	0.031028	0.904224	-6.87692	0.0172432	0.0372947	-0.0129872	0.0183491	0.00196414	-0.0457506	-0.148234	0.0476343	-2.96533
139.3	1.85499	1.9104	1.24331	0.906441	0.509736	1.11255	1.25661	1.31866	0.321355	1.07266	-6.89108	0.01275	0.0394937	-0.0108057	0.0186394	0.00381228	-0.0429683	-0.145668	0.050748	-2.92322
139.4	2.18299	2.39797	1.42947	1.40066	1.00617	1.64002	1.54915	1.6511	0.746872	1.49596	-6.89218	0.00581145	0.0395644	-0.0109361	0.0186065	0.0039962	-0.0426176	-0.145187	0.0519059	-3.2889
139.5	1.92813	2.24062	1.48045	1.17682	0.93082	1.57131	1.45385	1.5292	0.669304	1.40953	-6.89235	0.00318702	0.0395549	-0.0109566	0.0185583	0.00403945	-0.0425593	-0.145309	0.0519278	-3.2623
139.6	2.09878	2.30489	1.90596	1.23223	1.27877	1.89045	1.7885	1.31644	0.751305	1.48931	-6.89863	0.0162838	0.0395212	-0.0109605	0.0185619	0.00412041	-0.0425009	-0.145315	0.0519122	-3.37533
139.7	2.08105	2.14975	1.90375	1.12806	1.13028	1.67991	1.62229	1.11477	0.443248	1.7065	-6.92401	0.0191934	0.039464	-0.0110725	0.0185418	0.00418442	-0.0425395	-0.145646	0.0519482	-3.30884
139.8	1.92369	1.96359	1.24553	1.07488	0.870982	1.32974	1.31201	1.16131	0.27703	1.24331	-6.96852	0.0157287	0.0396957	-0.0112885	0.0185297	0.00438165	-0.0426573	-0.147097	0.0519529	-3.12489
139.9	2.14975	1.81288	1.09925	1.03942	0.833306	1.21893	0.950767	1.10147	0.0864339	1.15244	-7.00289	0.0178011	0.0397631	-0.0114676	0.0185049	0.00457721	-0.0426648	-0.148665	0.0519623	-3.03403
140	2.21624	1.97688	1.19898	1.07709	0.804495	1.20785	1.04163	1.15466	0.232706	1.43169	-7.01718	0.0147028	0.0397588	-0.0114771	0.0184721	0.00478348	-0.0427676	-0.149489	0.0520563	-3.04289
140.1	2.24062	2.09878	1.31866	0.87763	0.946334	1.32753	1.17017	1.21671	0.179516	1.36299	-7.01781	0.00349088	0.0397356	-0.0116424	0.0183391	0.00481019	-0.0427602	-0.149856	0.0521153	-3.11603
140.2	2.00569	2.19408	1.51369	0.904225	1.13028	1.50039	1.17461	1.32088	0.345734	1.40953	-7.01811	0.0032696	0.0396229	-0.0117616	0.0182783	0.00481096	-0.042745	-0.149922	0.0521102	-3.21354
140.3	2.20959	2.36251	1.60899	1.08817	1.31201	1.74418	1.61342	1.4605	0.361247	1.69542	-7.02447	0.0132573	0.039613	-0.0118411	0.018272	0.00488327	-0.04273	-0.149954	0.0520606	-3.46398
140.4	2.22289	2.27386	1.65996	1.27877	1.33639	1.81288	1.47158	1.65553	0.480924	1.41839	-7.05121	0.0187063	0.0396627	-0.011899	0.0182489	0.00498992	-0.0427497	-0.150476	0.0520548	-3.48614
140.5	2.45781	2.16748	1.73975	1.24331	1.30093	1.97245	1.49374	1.78185	0.542979	1.50704	-7.09601	0.0203748	0.0397443	-0.0121193	0.0182308	0.00534991	-0.0427702	-0.151608	0.0520483	-3.51495
140.6	2.19629	2.13202	1.90153	0.941901	1.45385	1.85056	1.66883	1.7198	0.605033	1.6378	-7.12984	0.0175824	0.0398826	-0.0125743	0.018165	0.00575735	-0.042807	-0.152842	0.0520364	-3.52382
140.7	1.68877	2.15418	1.64888	0.713629	1.08596	1.53807	1.09482	1.42061	0.139624	1.26104	-7.14213	0.0166176	0.0399017	-0.0129091	0.0179433	0.00604028	-0.0428161	-0.153494	0.0520601	-3.24457
140.8	1.75526	2.19408	1.62229	0.684818	1.03055	1.42726	0.822225	1.33417	0.192813	1.14579	-7.14298	0.0114282	0.0398448	-0.0132528	0.0176936	0.00633323	-0.0428398	-0.153746	0.0520701	-3.12711
140.9	1.86164	2.3337	1.56245	0.800062	1.2278	1.4605	0.970713	1.39845	0.50087	1.47601	-7.1437	0.0114805	0.0397931	-0.0134717	0.0175653	0.00660635	-0.0428323	-0.153915	0.0520353	-3.22019
141	1.97467	2.12537	1.40953	0.753521	1.00617	1.68434	0.96628	1.24774	0.443248	1.27655	-7.15349	0.0163976	0.0397409	-0.0136968	0.0175601	0.00679705	-0.0427932	-0.154015	0.0520287	-3.18917
141.1	1.84613	1.89267	1.28099	0.611682	0.952983	1.50704	0.786765	1.38736	0.456545	1.2145	-7.18511	0.0175684	0.0397029	-0.0137734	0.0174919	0.00690639	-0.0427779	-0.154617	0.0520873	-3.11825
141.2	1.92148	1.87715	1.17461	0.755737	1.06379	1.34747	0.975145	1.49818	0.323571	1.44277	-7.22983	0.0149222	0.0396881	-0.0139264	0.0174797	0.00710899	-0.042849	-0.155889	0.0521706	-3.16922
141.3	1.91926	2.18078	1.24109	0.855468	0.633845	1.40288	1.04828	1.72867	0.237138	1.27877	-7.25937	0.0137728	0.0397675	-0.0141073	0.0173915	0.00737478	-0.0428469	-0.157147	0.052266	-3.14706
141.4	2.03894	2.30267	1.45164	0.833306	0.775684	1.58018	0.682602	1.62893	0.398923	1.38293	-7.29472	0.0162906	0.0397624	-0.0144416	0.0172986	0.0077006	-0.0428526	-0.158446	0.0522799	-3.18917
141.5	1.74861	1.93699	0.94855	0.793413	0.620548	1.16131	0.695899	1.54028	0.0288119	1.14358	-7.34719	0.0155123	0.0397142	-0.0150994	0.0170258	0.00820612	-0.0428549	-0.159684	0.0522688	-3.0296
141.6	2.02121	2.30267	0.950766	0.988442	0.826657	1.38736	0.93082	1.57353	0.186165	1.12806	-7.3822	0.0144548	0.0397914	-0.0157	0.0166981	0.00892556	-0.0427651	-0.160161	0.0522317	-3.13598
141.7	2.00791	2.26943	1.23223	0.908657	1.12142	1.60456	1.1059	1.69542	0.547411	1.35634	-7.39399	0.00973555	0.0398145	-0.0161792	0.0163812	0.00942532	-0.0428451	-0.160599	0.0522278	-3.20025
141.8	1.7885	2.11429	1.09704	0.817792	1.2832	1.33861	1.2145	1.6378	0.492005	1.3652	-7.39411	0.00780124	0.0396811	-0.0167148	0.0161184	0.00973631	-0.0427767	-0.160767	0.0522319	-3.15371
141.9	1.43612	2.14753	0.957415	0.76017	1.06601	1.04163	0.992875	1.68434	0.257084	1.10812	-7.3942	0.00632412	0.0396085	-0.0168606	0.0159471	0.00992916	-0.042767	-0.160794	0.0522361	-3.02516
142	1.69764	2.11207	1.09925	0.687034	1.23666	1.03942	1.08374	1.66218	0.197246	1.15244	-7.39657	0.0128991	0.0396242	-0.0170856	0.0158233	0.0100797	-0.0428361	-0.160786	0.0522314	-3.06284
142.1	2.03451	2.07883	1.19234	0.67152	1.07266	1.2012	1.12585	1.50039	0.155137	1.22336	-7.41391	0.0121943	0.0396086	-0.0173334	0.015759	0.0102673	-0.0428662	-0.160996	0.0521947	-3.03846
142.2	2.02786	1.9791	1.1325	0.6006	1.03277	0.970712	1.13028	1.2145	0.042109	1.13915	-7.4532	0.0134753	0.0395062	-0.017418	0.0157257	0.0104178	-0.0428732	-0.161733	0.0521792	-2.91214
142.3	1.99905	2.21181	1.14136	0.786765	1.30536	1.1325	1.34747	1.30315	0.144056	1.26104	-7.49465	0.0147804	0.039479	-0.0175139	0.0157124	0.0106071	-0.0428271	-0.162611	0.0521227	-3.02738
142.4	1.97467	2.42235	1.06823	0.644925	0.975145	1.15023	1.25661	1.46937	-0.0952976	1.40953	-7.51673	0.0142728	0.0395712	-0.0176814	0.0156871	0.0107931	-0.0427742	-0.163396	0.0521686	-2.99635
142.5	1.70872	2.00348	0.764603	0.463194	0.55406	0.857684	1.03498	1.20785	-0.25265	0.833305	-7.51962	0.00241364	0.0395436	-0.0177856	0.0154855	0.010912	-0.0427748	-0.163669	0.0522489	-2.71267
142.6	1.92369	2.17191	1.11034	0.591736	0.820009	1.11477	1.34304	1.33861	0.104164	1.19234	-7.51983	0.00418865	0.0394514	-0.017897	0.0153099	0.010889	-0.0428385	-0.163763	0.0523145	-2.95646
142.7	1.99018	2.26056	1.11255	0.952982	0.846603	1.36963	1.36742	1.29871	0.0952988	1.60012	-7.52216	0.0089264	0.0393382	-0.0180404	0.0153019	0.0109803	-0.0428584	-0.163837	0.0521313	-3.05176
142.8	1.61342	1.97467	0.886496	0.574006	0.644926	1.09704	0.981794	0.959631	-0.265948	0.948549	-7.54051	0.0172671	0.0393865	-0.0180818	0.0152682	0.0110797	-0.0428112	-0.163997	0.0520303	-2.75035
142.9	1.83061	1.8971	0.937469	0.642709	0.910874	1.17682	1.0372	1.09039	0.0265956	0.837737	-7.58091	0.016645	0.0393685	-0.0183185	0.0152908	0.0113535	-0.0428267	-0.164175	0.0522057	-2.87668
143	2.07883	1.96359	0.990659	0.890928	0.959631	1.2278	1.41618	1.19455	0.201678	0.868765	-7.62151	0.0181873	0.0396099	-0.0187657	0.0152695	0.0118626	-0.0427491	-0.165179	0.0528058	-3.02073
143.1	2.02342	2.26943	1.23001	0.98401	0.81336	1.32753	1.21228	1.12363	0.0753527	1.08152	-7.64181	0.0169705	0.0396979	-0.0190909	0.0150589	0.0122852	-0.0428242	-0.166376	0.0529987	-3.14041
143.2	2.42013	2.57084	1.28542	0.8599	1.10812	1.56466	1.45164	1.22115	0.436599	1.40953	-7.64529	0.00677313	0.0395631	-0.0192878	0.0148124	0.0124616	-0.0428029	-0.166898	0.0531033	-3.32436
143.3	2.2251	2.12537	1.03498	0.797846	0.873198	1.30758	1.09704	1.1879	0.328004	1.03941	-7.64448	0.00138273	0.0394924	-0.0194525	0.0146001	0.0125221	-0.042768	-0.167024	0.0532014	-2.99635
143.4	2.1298	2.10543	1.2278	0.899792	0.886496	1.03277	0.773468	1.29428	0.203894	1.13471	-7.64487	0.00691878	0.0394841	-0.019589	0.014639	0.0125734	-0.042764	-0.167014	0.0531961	-2.9897
143.5	2.13424	2.04337	1.06379	0.616114	0.751305	0.828873	0.722494	1.15244	0.0110817	1.1059	-7.65059	0.0147494	0.0394633	-0.0197278	0.0145544	0.0127341	-0.0427773	-0.167048	0.0532438	-2.91214
143.6	2.30045	2.20072	0.853252	0.851036	0.749089	1.28542	0.811144	1.26547	-0.0265942	1.06823	-7.6781	0.0186114	0.0394768	-0.0199347	0.014461	0.0129867	-0.0427582	-0.167643	0.0533367	-3.0296
143.7	2.49548	2.511	1.1192	1.00174	1.04163	1.64223	0.979578	1.40953	0.34795	1.31866	-7.72175	0.0192744	0.0394595	-0.0201485	0.0144365	0.013377	-0.0427925	-0.169093	0.0537987	-3.23349
143.8	2.37581	2.65505	0.864333	0.924171	1.02833	1.32531	1.16574	1.25882	0.476491	1.28098	-7.75324	0.0184227	0.0395684	-0.0205122	0.0142844	0.0137303	-0.0427318	-0.170209	0.054329	-3.24679
143.9	2.60186	2.5797	1.12807	1.15466	1.16796	1.54915	1.43391	1.41396	0.578439	1.22336	-7.79699	0.0196222	0.0395399	-0.021072	0.0141073	0.0142816	-0.0427147	-0.171337	0.0548133	-3.40414
144	2.30267	2.50435	1.05493	1.19455	0.86655	1.50039	1.28763	1.19677	0.55406	1.15244	-7.85319	0.0219072	0.0395277	-0.0216044	0.0138575	0.0147733	-0.0427427	-0.173022	0.0554843	-3.29111
144.1	2.47997	2.65505	1.14358	1.28542	1.23001	1.66439	1.32309	1.19677	0.740224	1.41618	-7.88697	0.0177283	0.0396589	-0.0219851	0.0136448	0.0151966	-0.0426761	-0.174149	0.0561001	-3.46619
144.2	2.4024	2.69494	1.36299	1.11255	1.28985	1.49818	1.34969	1.40953	0.624979	1.6112	-7.91897	0.0180286	0.0396764	-0.0225096	0.0134042	0.0156663	-0.0426634	-0.174879	0.0565686	-3.45955
144.3	2.43343	2.64619	1.49153	1.14358	1.45828	1.47601	1.57131	1.82618	0.627196	1.78185	-7.96958	0.0171711	0.0396266	-0.0230189	0.0132319	0.0162548	-0.0425967	-0.175966	0.0573459	-3.46176
144.4	2.38245	2.6617	1.3785	1.28099	1.39845	1.80845	1.75748	1.76634	0.480924	1.5425	-8.00591	0.014757	0.0396028	-0.0235794	0.0129762	0.016779	-0.042617	-0.176776	0.0580656	-3.40192
144.5	2.29381	2.84343	1.67104	1.23888	1.45828	1.8705	1.71758	2.0877	0.381193	1.72423	-8.01938	0.0138833	0.0395815	-0.0238745	0.0127657	0.0170744	-0.0425971	-0.177175	0.0584502	-3.51052
144.6	2.55975	3.13819	1.79294	1.45385	1.61121	1.86386	1.67991	1.97023	0.616115	2.08991	-8.01943	0.00929225	0.0392588	-0.0242465	0.0123289	0.0172921	-0.0425848	-0.177385	0.0586315	-3.67895
144.7	2.58635	3.11603	1.75083	1.37407	1.55802	1.83283	2.01456	2.21624	0.476492	2.54202	-8.01938	0.00851071	0.0391633	-0.0245651	0.0121675	0.0175319	-0.0425511	-0.177452	0.0585949	-3.7809
144.8	2.47997	2.94981	1.65553	1.36963	1.45607	1.64666	2.08548	2.03451	0.201678	1.9791	-8.01947	0.0054256	0.0391566	-0.0247354	0.0120543	0.0176257	-0.0425961	-0.177412	0.0586401	-3.69225
144.9	2.34478	2.79024	1.5425	1.66883	1.46937	1.63115	2.06997	1.87494	0.285895	1.66661	-8.02723	0.0162885	0.0391581	-0.0248889	0.0120217	0.0177866	-0.0426033	-0.177466	0.0587077	-3.64128
145	2.20072	2.47332	1.37407	1.26326	1.15244	1.36742	1.46493	1.50926	0.0398929	1.47823	-8.056	0.0188862	0.0390453	-0.0250439	0.0119512	0.0179552	-0.0425222	-0.177735	0.0591806	-3.33322
145.1	2.40683	2.67057	1.59347	1.2012	1.14358	1.60234	1.42726	1.56466	0.104164	1.86385	-8.10064	0.0204714	0.0390445	-0.0252194	0.0119689	0.0182227	-0.0425443	-0.179084	0.0597735	-3.43517
145.2	2.55975	2.69716	1.58683	1.24331	1.12585	1.83948	1.56466	1.69099	0.290328	1.74639	-8.13298	0.0189486	0.0391812	-0.0254951	0.011886	0.0186274	-0.0425004	-0.180109	0.0601289	-3.49279
145.3	2.59078	2.85673	1.75304	1.41174	1.34747	1.78407	1.85499	1.92591	0.709196	1.84834	-8.14387	0.0134629	0.0393117	-0.0258674	0.0116931	0.0189147	-0.0424681	-0.180523	0.0603197	-3.66566
145.4	2.76365	3.10052	1.72645	1.81288	1.8705	1.86829	1.85277	2.05002	0.740224	2.22289	-8.14459	0.00935533	0.039294	-0.0263034	0.0113416	0.0192537	-0.0424231	-0.180664	0.0603485	-3.86733
145.5	2.87003	2.84122	1.71758	1.58461	1.55802	1.60677	1.63558	2.10321	0.445464	2.10099	-8.1465	0.01205	0.0392151	-0.026744	0.0110458	0.0196526	-0.0423642	-0.180731	0.0603247	-3.67452
145.6	2.81684	2.89662	1.72423	1.5425	1.64223	1.62672	1.72202	2.12315	0.270381	1.67991	-8.16388	0.0165512	0.0391373	-0.0268772	0.0110462	0.019821	-0.0424673	-0.180844	0.0603512	-3.65457
145.7	2.91657	2.73484	1.97024	1.60234	2.01678	1.68212	1.86829	2.00791	0.487573	1.99461	-8.20185	0.018966	0.039	-0.026954	0.0111203	0.020016	-0.04252	-0.181411	0.060415	-3.75874
145.8	3.24679	3.01408	2.11872	1.57796	2.58192	1.9791	2.01899	2.10986	0.647142	2.04337	-8.24348	0.0201416	0.0390189	-0.0269566	0.0110948	0.0200804	-0.0424707	-0.182536	0.0604969	-3.97371
145.9	3.40857	3.46176	2.42678	2.00126	2.76365	2.22732	2.04559	2.43121	0.698115	2.62181	-8.26577	0.017569	0.039021	-0.0271398	0.0110506	0.020112	-0.0424403	-0.183199	0.0605448	-4.23301
146	3.23571	3.41744	2.52873	2.01456	2.18521	2.07883	2.05002	2.39354	0.826657	3.02738	-8.27043	0.0150244	0.0390924	-0.0272045	0.0109914	0.0201951	-0.0424394	-0.183499	0.060506	-4.21085
146.1	3.44846	3.31771	2.60186	2.20072	2.37359	2.34478	2.18521	2.30045	0.780116	2.94316	-8.26992	0.000540565	0.0389205	-0.0273927	0.0107283	0.0201816	-0.0424591	-0.183623	0.0605877	-4.25961
146.2	3.40414	3.20025	2.76586	2.13424	2.40019	2.35143	2.28716	2.49105	0.808927	2.50878	-8.2709	0.00522612	0.0389239	-0.0274649	0.0106332	0.0202377	-0.0424906	-0.183707	0.0605236	-4.28842
146.3	3.26895	2.95424	2.43564	1.97688	2.27164	2.19851	2.15862	2.33813	0.644925	2.34256	-8.28459	0.0181782	0.0388592	-0.0275685	0.0106597	0.020271	-0.0424619	-0.18384	0.0605583	-4.13771
146.4	3.23349	3.01852	2.36916	2.16748	2.23397	2.20516	1.9791	2.09434	0.542979	2.30489	-8.31981	0.018945	0.038894	-0.0275785	0.010678	0.0204175	-0.0424253	-0.184476	0.0605979	-4.04685
146.5	3.00522	2.98306	2.26721	1.96802	2.11207	2.34478	1.7331	1.98353	0.718061	2.22732	-8.36139	0.0202276	0.0388584	-0.0275649	0.0105797	0.0204514	-0.0424772	-0.185729	0.060611	-3.97593
146.6	3.35317	3.14927	2.39354	2.21402	2.27608	2.46889	2.15418	2.07883	1.03942	2.36916	-8.39149	0.0214537	0.0388663	-0.0276233	0.0105561	0.0204724	-0.0424709	-0.186731	0.0606253	-4.13771
146.7	3.54598	3.08722	2.36916	2.16083	2.31818	2.37359	2.05445	1.9658	0.995091	2.41791	-8.44311	0.0210404	0.0388751	-0.0277495	0.0105921	0.0205124	-0.0424772	-0.1892	0.0611268	-4.1089
146.8	3.24679	3.08722	2.41348	1.87272	2.04559	2.15418	1.64002	1.7198	0.733575	2.13424	-8.48902	0.0179088	0.0389649	-0.0277898	0.0105895	0.020595	-0.0424871	-0.191607	0.0617106	-3.96706
146.9	3.22019	2.69494	2.26056	1.92591	1.92591	2.04115	1.67548	1.73088	0.48314	1.88823	-8.52288	0.0205092	0.0389173	-0.0277314	0.0106036	0.0205744	-0.0424357	-0.193663	0.0620779	-3.89836
147	3.40192	3.07392	2.49105	2.08105	2.16305	2.05445	1.79515	2.19407	0.804495	2.2118	-8.57688	0.0186058	0.0388577	-0.0277024	0.0105944	0.0205932	-0.0424558	-0.19649	0.0623723	-4.11112
147.1	3.18252	3.06062	2.21845	2.1564	2.22067	2.02564	1.53364	2.01234	0.738008	1.94142	-8.62274	0.0157627	0.0388213	-0.027734	0.0106015	0.0205652	-0.0424853	-0.198194	0.06242	-3.91831
147.2	3.249	2.95646	2.02342	1.9924	2.26721	1.84834	1.71537	1.89267	0.53633	1.90818	-8.64287	0.0135689	0.0387706	-0.0277674	0.0105259	0.0205615	-0.042473	-0.198836	0.0624701	-3.86068
147.3	3.26673	2.82349	2.22289	2.09213	2.18743	2.00126	1.87715	1.9104	0.523033	2.44229	-8.64343	0.00899997	0.0383366	-0.0278182	0.0102809	0.0205702	-0.0423583	-0.199106	0.0625239	-3.92496
147.4	3.58366	3.10938	2.39797	2.40018	2.56862	2.05002	1.96802	2.2251	0.660439	2.49105	-8.64453	0.0119016	0.0381263	-0.0279217	0.0100303	0.0205547	-0.0423303	-0.199207	0.0625712	-4.16431
147.5	3.38198	3.13154	2.20959	2.3891	2.45116	1.94807	1.76856	1.94807	0.70698	2.20959	-8.6447	0.0111602	0.0381387	-0.0280128	0.00991919	0.0205974	-0.0423202	-0.19923	0.0625511	-4.06015
147.6	2.99857	3.24457	2.29381	2.48219	2.67721	1.88823	1.56245	1.97688	0.691466	2.10764	-8.64677	0.0109118	0.0380898	-0.0280119	0.00997292	0.0205734	-0.0423051	-0.199233	0.0626109	-4.01361
147.7	3.27117	3.40857	2.19629	2.40018	2.33813	2.03007	1.81067	2.28937	0.72471	2.01456	-8.66597	0.0179768	0.0381022	-0.0281369	0.009919	0.020602	-0.0423309	-0.199409	0.0625706	-4.00031
147.8	3.32879	3.54155	2.40683	2.05002	2.40462	1.99683	2.16083	2.30045	0.788981	2.16526	-8.70637	0.0183444	0.0380356	-0.0281079	0.00992003	0.0206736	-0.0423511	-0.199787	0.0626182	-4.12663
147.9	3.2889	3.65679	2.50435	2.42235	2.66392	1.96359	2.3071	2.35143	0.837738	2.63511	-8.74659	0.0179435	0.0382073	-0.0282936	0.010002	0.0209302	-0.0423053	-0.199972	0.062549	-4.25074
148	3.13598	3.31327	2.4024	2.31375	2.35364	1.88823	2.12537	2.24505	0.565141	2.18078	-8.76617	0.0158358	0.0383534	-0.0287709	0.00990948	0.0214047	-0.0423894	-0.200157	0.0625837	-4.07566
148.1	3.05397	3.05176	2.34478	2.3071	2.4711	1.85499	1.97688	2.17191	0.682602	2.24505	-8.76999	0.0130313	0.0384803	-0.0290624	0.00988971	0.0216454	-0.0422882	-0.200322	0.0626934	-3.99809
148.2	3.06284	3.09165	2.36251	1.93478	2.27829	1.73088	1.85721	2.14532	0.48314	2.11207	-8.76914	0.00569689	0.0384193	-0.0293991	0.00961008	0.0219334	-0.0423288	-0.200429	0.0627275	-3.86955
148.3	3.17143	2.98749	1.93256	2.28716	2.4157	1.94586	2.16083	2.14975	0.336869	2.02564	-8.7727	0.00984256	0.0383302	-0.0295312	0.00951481	0.0221458	-0.0423587	-0.200384	0.0625383	-3.9582
148.4	3.25787	2.91878	1.9658	2.03007	2.34035	1.83061	1.97024	2.15418	0.148489	1.8838	-8.79186	0.0171497	0.0382487	-0.0296906	0.00939461	0.0223173	-0.0423536	-0.200388	0.0624537	-3.89836
148.5	3.03181	3.14041	2.14532	1.87937	2.16526	1.68877	2.21402	2.16305	0.170651	1.81067	-8.8334	0.0160077	0.0384795	-0.0302274	0.00945411	0.0229212	-0.0422859	-0.200413	0.0623791	-3.86955
148.6	3.13819	3.51938	2.11429	2.09878	2.16083	1.86829	2.22289	2.28494	0.42995	1.56466	-8.8729	0.014806	0.0386604	-0.0312988	0.00910618	0.0242369	-0.0422619	-0.200489	0.0622215	-3.92274
148.7	2.73705	3.18473	1.82618	1.8151	1.97245	1.81288	1.95694	2.01678	0.460978	1.63115	-8.8927	0.0152878	0.0387432	-0.032347	0.00856536	0.0252783	-0.0422441	-0.200664	0.0622601	-3.73214
148.8	3.04733	3.2069	2.20072	1.81067	2.16748	1.70429	2.03229	2.03672	0.520816	1.80623	-8.89562	0.00296579	0.0385447	-0.0330276	0.00800836	0.0258628	-0.0422518	-0.20084	0.0623291	-3.84074
148.9	3.20468	3.61247	2.47997	2.06997	2.42235	1.9525	2.25391	2.2251	0.682601	1.96137	-8.89452	-0.00118675	0.0384047	-0.0333081	0.00770972	0.0260762	-0.0422834	-0.20083	0.0623665	-4.04685
149	3.61247	3.83631	2.511	2.46224	2.74592	2.33148	2.71489	2.58192	0.893144	2.23618	-8.89579	0.00023769	0.0383685	-0.0334698	0.00771773	0.0261283	-0.0422622	-0.200879	0.0623308	-4.29285
149.1	3.47949	3.72993	2.2384	2.44673	2.83014	2.22067	2.7703	2.66835	1.09482	2.36251	-8.90401	0.013256	0.0383694	-0.0336681	0.00761151	0.026413	-0.0423091	-0.201008	0.0622567	-4.34826
149.2	3.19803	3.45955	2.21402	2.46667	2.43343	2.18078	2.63289	2.21845	0.957415	2.39797	-8.93377	0.0168693	0.0385352	-0.0341827	0.00750166	0.026979	-0.042252	-0.201045	0.0621577	-4.23745
149.3	3.01187	3.40636	2.07883	2.40462	2.30045	2.19851	2.29159	2.12094	0.636061	2.45337	-8.97831	0.017782	0.0387177	-0.0350019	0.00730963	0.0279829	-0.0422065	-0.201031	0.0625308	-4.07123
149.4	3.08057	3.47949	2.17191	2.32483	2.12537	2.26278	2.35808	2.18521	0.627196	2.51986	-9.00862	0.0147934	0.038833	-0.0357978	0.00688408	0.0289699	-0.0421651	-0.200999	0.0632323	-4.03134
149.5	3.05619	3.53047	2.20959	2.30267	2.07218	2.23397	2.29824	2.23618	0.605033	2.20737	-9.04719	0.0157172	0.0388047	-0.0366597	0.00658844	0.0297681	-0.0421167	-0.201378	0.0637504	-4.07788
149.6	2.9897	3.36203	2.11872	2.12316	1.99905	2.1298	2.09878	1.81953	0.576222	2.03007	-9.10077	0.0179797	0.0387659	-0.0376887	0.00607161	0.0308025	-0.0420886	-0.202769	0.0645312	-3.98036
149.7	2.95646	3.50387	2.2384	1.84834	1.90375	2.24505	2.35808	1.93034	0.540763	2.13867	-9.1337	0.015742	0.0387879	-0.0383611	0.00565368	0.0315593	-0.0420473	-0.203978	0.0649787	-4.05128
149.8	2.98084	3.42409	2.18521	1.57353	1.43391	2.16305	2.24062	2.07661	0.392274	1.98132	-9.17104	0.0213944	0.0388852	-0.0387701	0.00548108	0.0319996	-0.042105	-0.205077	0.0652539	-3.89614
149.9	3.01408	3.68782	2.39354	1.79737	1.71537	2.13867	2.36916	2.36472	0.507519	2.45559	-9.225	0.0205339	0.0388738	-0.0392179	0.0052828	0.0322561	-0.0420529	-0.206407	0.0656104	-3.98036
150	2.89884	3.53268	2.39132	1.95915	2.01899	2.08991	2.29381	2.39354	0.616114	2.08548	-9.26069	0.0154848	0.0388714	-0.0395945	0.00519163	0.0326767	-0.0420516	-0.207548	0.0658639	-3.96485
150.1	2.90327	3.15814	2.07218	1.69542	1.89932	1.82618	2.15862	1.67991	0.183948	1.62229	-9.2709	0.0170716	0.0387747	-0.0399342	0.00486123	0.0329582	-0.042092	-0.208192	0.0659757	-3.7122
150.2	3.167	3.31106	2.26499	1.93921	2.23397	2.15197	2.44008	1.82175	0.36568	2.24505	-9.27149	0.0156642	0.0384937	-0.0404955	0.00447036	0.0332281	-0.0420322	-0.208413	0.0661161	-3.9582
150.3	3.13598	3.29998	2.26278	1.97688	1.9924	2.32262	2.31154	2.0744	0.328004	1.9791	-9.27124	0.0151732	0.0383985	-0.0408824	0.00418763	0.0336062	-0.0420134	-0.208452	0.066137	-3.97815
150.4	3.23127	3.51052	2.44451	2.19629	2.07883	2.58635	2.49105	2.11872	0.425518	2.26943	-9.27175	0.0180541	0.0383383	-0.041025	0.00411334	0.0337208	-0.0420575	-0.208524	0.06614	-4.06458
150.5	3.07835	3.49501	2.44673	2.03451	1.96802	2.63067	2.20072	2.34478	0.702548	2.38467	-9.27268	0.0140148	0.0383449	-0.0410772	0.0040613	0.033831	-0.0420716	-0.208623	0.066162	-4.06236
150.6	3.00743	3.31771	1.98353	1.82175	1.83505	2.10764	2.01456	2.01678	0.540762	2.12759	-9.28531	0.0212673	0.0383137	-0.0412346	0.00398817	0.0339209	-0.0420747	-0.208768	0.0661257	-3.79641
150.7	2.80132	3.07392	1.72423	1.52699	1.35191	1.81953	1.80402	1.63558	0.474275	1.75748	-9.31977	0.0215949	0.0382549	-0.041292	0.00395708	0.0339877	-0.042058	-0.209718	0.0661442	-3.58809
150.8	2.79911	2.88332	1.50704	1.59569	1.3098	1.74861	1.69764	1.63558	0.489789	1.97467	-9.36428	0.021643	0.0382485	-0.0413066	0.00396877	0.0340075	-0.0421254	-0.211466	0.0662192	-3.55041
150.9	2.58856	3.05619	1.63115	1.45607	1.5425	1.91705	1.51369	1.67548	0.281463	2.22067	-9.39039	0.0186232	0.0382747	-0.041276	0.00391947	0.0339988	-0.0420538	-0.212784	0.066277	-3.52825
151	2.64175	3.14262	1.76191	1.5425	1.85721	1.87494	1.95472	1.64666	0.281463	2.2384	-9.39759	0.0144208	0.0382948	-0.0413041	0.00389041	0.0339209	-0.0420608	-0.213331	0.0663622	-3.6169
151.1	2.83013	2.91878	2.04115	1.76191	1.87937	1.96137	2.02564	1.59126	0.239354	2.00126	-9.39704	0.0157849	0.0381564	-0.0413395	0.00380239	0.033955	-0.0420886	-0.213536	0.0663279	-3.6723
151.2	2.62402	3.06506	1.88602	1.69099	1.77964	2.06553	2.01013	1.41618	0.565141	1.9791	-9.39713	0.00984095	0.0381063	-0.0413922	0.00375777	0.0340077	-0.0420846	-0.2135	0.0663129	-3.61025
151.3	2.68165	3.003	1.97245	1.78407	1.71315	1.99461	1.96802	1.49374	0.622763	1.90375	-9.39763	0.0117146	0.0380738	-0.0413326	0.00368382	0.0339443	-0.0420688	-0.213547	0.0661902	-3.67452
151.4	2.79911	3.04954	2.0877	1.87272	1.83726	1.99461	2.06332	1.48931	0.839954	1.63558	-9.39755	0.00773653	0.0380547	-0.041423	0.00375378	0.0339183	-0.0421227	-0.213535	0.0663368	-3.73879
151.5	2.83013	3.23792	2.18521	2.01013	1.99905	2.19186	2.30267	1.57574	0.820008	1.75304	-9.39742	0.0133086	0.0380778	-0.0413776	0.00382297	0.0339661	-0.0421309	-0.213551	0.0663673	-3.84739
151.6	2.74813	3.0983	1.9791	1.97023	1.82396	1.8971	2.05667	1.31644	0.620547	1.66218	-9.39746	0.0111543	0.0380254	-0.0413987	0.00380051	0.0339624	-0.0420691	-0.213679	0.066338	-3.68117
151.7	2.63954	3.11825	1.85499	2.11651	1.65553	2.10099	1.95029	1.09704	0.423302	1.64888	-9.39759	0.0123287	0.0380444	-0.0413391	0.00383573	0.0339766	-0.0420826	-0.213666	0.0663244	-3.59252
151.8	2.72154	3.12489	1.95029	2.08326	1.52477	2.24062	2.0877	1.2278	0.421086	1.73088	-9.40225	0.0182001	0.0379901	-0.0413311	0.00380954	0.0339263	-0.0420141	-0.213654	0.0662843	-3.63685
151.9	2.75921	3.02738	1.86386	2.06332	1.50704	2.24283	1.91926	1.59569	0.545195	2.07883	-9.42603	0.0192275	0.0380768	-0.0413703	0.00370265	0.0339344	-0.0421042	-0.214098	0.0662803	-3.6723
152	2.78138	2.89441	1.75304	2.06332	1.75526	2.54424	1.95915	1.72423	0.469843	2.09434	-9.46901	0.0183409	0.0381506	-0.0414291	0.00367083	0.0338867	-0.0420557	-0.215766	0.0672217	-3.71885
152.1	2.88554	3.05841	2.02564	1.9525	1.69321	2.49548	2.38024	1.64666	0.421086	2.10099	-9.5058	0.0189317	0.0379945	-0.0414477	0.00368263	0.0339439	-0.0420873	-0.217582	0.0683563	-3.77425
152.2	2.94095	2.96754	1.93256	1.92369	1.61785	2.19851	2.49105	1.7198	0.250435	2.1431	-9.52089	0.0177348	0.0376989	-0.0414501	0.00362893	0.0340021	-0.0420218	-0.218507	0.068878	-3.74766
152.3	3.08279	3.15149	1.95694	2.20294	2.09656	2.40683	2.59078	1.71537	0.403356	2.01678	-9.52148	0.011093	0.0367827	-0.0414744	0.00302327	0.0339401	-0.0412019	-0.218895	0.069044	-3.85404
152.4	2.70381	2.88554	1.9104	2.07661	1.91926	2.27608	2.43121	1.77299	0.296977	2.07218	-9.52199	0.0121555	0.0365508	-0.0413904	0.00295004	0.0339915	-0.0408569	-0.218954	0.0691339	-3.68339
152.5	2.34699	2.56862	1.67326	1.9104	1.7331	1.95915	2.14532	1.50483	0.254868	1.6378	-9.52144	0.00800745	0.0364168	-0.041406	0.00288412	0.0339928	-0.040725	-0.219056	0.0692043	-3.48614
152.6	2.30932	2.78581	1.66883	1.72423	1.85721	1.92148	2.21624	1.36299	0.392275	2.1298	-9.5225	0.0131072	0.0363339	-0.0414399	0.0028134	0.033977	-0.0406706	-0.21912	0.0691898	-3.51052
152.7	2.46446	2.675	1.73088	1.66439	1.49818	2.03229	1.91483	1.55137	0.270381	2.11207	-9.52174	0.00913245	0.0362561	-0.0414465	0.00280168	0.0339295	-0.0406037	-0.21922	0.0692249	-3.45511
152.8	2.67721	2.68386	2.0611	1.86164	1.72645	2.00791	2.01013	1.54472	0.254868	1.67991	-9.52572	0.0157981	0.0362187	-0.0414947	0.00285074	0.033869	-0.0405003	-0.219164	0.0691998	-3.47949
152.9	2.63732	2.59078	1.95472	1.88159	1.7464	1.8838	2.05667	1.41174	0.248219	1.94142	-9.54725	0.0192398	0.0361756	-0.0414768	0.0027408	0.0339388	-0.0405239	-0.219624	0.0693975	-3.49279
153	3.08943	2.84343	2.18743	2.18078	2.04337	2.14089	1.98797	1.9525	0.57179	2.36916	-9.58939	0.0186701	0.0362319	-0.0414753	0.00273752	0.0339554	-0.0405385	-0.220994	0.0703844	-3.84074
153.1	3.29554	2.9476	2.11207	1.83948	1.75748	1.86164	1.86607	1.80623	0.691466	2.2251	-9.62685	0.0184879	0.0362197	-0.0415348	0.00271642	0.0339396	-0.0405171	-0.222238	0.0713607	-3.78312
153.2	3.16035	2.96533	1.99018	1.92148	1.65996	1.9104	1.86829	1.92369	0.935253	2.12759	-9.64453	0.0160912	0.0362462	-0.04147	0.00269456	0.0339674	-0.0404672	-0.222985	0.071794	-3.70998
153.3	2.95868	2.98084	2.08326	1.81953	1.83061	1.8838	1.93921	2.09878	0.656007	2.10321	-9.64576	0.00552809	0.0360061	-0.0414204	0.00265863	0.0338866	-0.0403307	-0.223286	0.0720439	-3.64349
153.4	2.91435	3.19581	2.16526	1.65331	1.92591	2.03229	1.91926	1.92369	0.720278	1.78629	-9.64597	0.00546221	0.0356368	-0.0413979	0.00245735	0.0339552	-0.0400674	-0.223358	0.0720329	-3.66566
153.5	2.99857	3.15592	2.16305	1.68877	2.02564	2.18078	1.80623	2.08548	0.882063	1.92813	-9.65046	0.0172759	0.0356037	-0.0414125	0.0023955	0.0339895	-0.0399415	-0.223487	0.0721583	-3.77204
153.6	2.87446	2.89884	2.10099	1.41618	1.88159	1.46272	1.8838	1.95029	0.658223	2.07218	-9.67505	0.0215063	0.0355347	-0.0415187	0.00235618	0.0340463	-0.0398828	-0.223689	0.0724732	-3.66344
153.7	2.84565	2.83678	2.21624	1.33196	1.87715	1.50704	1.71094	1.63558	0.374545	2.06775	-9.71853	0.0221002	0.0356031	-0.0416575	0.00234158	0.0340138	-0.0399143	-0.224986	0.0742169	-3.5482
153.8	2.60851	3.09608	2.13424	1.40953	1.77077	1.8018	1.51369	1.70207	0.363463	2.12315	-9.75448	0.0200861	0.0356254	-0.0415868	0.0023401	0.0339883	-0.0398597	-0.226662	0.0763491	-3.52603
153.9	2.63511	3.29998	2.19629	1.55137	2.2384	1.89488	1.52477	1.94364	0.511951	2.1431	-9.76868	0.0171965	0.0355773	-0.0415305	0.0022749	0.034033	-0.0398836	-0.227673	0.0775318	-3.70112
154	2.94095	3.74322	2.25391	1.89488	2.26943	1.96359	1.71758	2.14532	0.944118	2.26278	-9.77003	0.0154021	0.0353552	-0.0414912	0.00222802	0.0340551	-0.0397591	-0.227938	0.0778129	-3.96263
154.1	2.96976	3.35095	2.27829	1.75304	2.31818	1.91705	1.75526	1.99461	1.11477	2.14088	-9.77012	0.00794851	0.0352387	-0.0414851	0.00213742	0.0341027	-0.0397036	-0.228029	0.077815	-3.89393
154.2	2.87668	3.20246	2.16748	1.83948	2.18078	2.01013	1.99018	2.06775	0.999523	2.2938	-9.76965	0.0097051	0.0349822	-0.0415197	0.00199739	0.034012	-0.0395491	-0.228149	0.0778792	-3.88063
154.3	2.71932	3.27781	2.22067	1.99905	2.26056	2.5664	1.97245	2.19407	1.16131	2.36029	-9.77771	0.0193513	0.0349867	-0.0414587	0.00194223	0.0341064	-0.0394092	-0.228279	0.0780424	-4.0269
154.4	2.84343	3.21354	2.15197	1.86164	2.08326	2.45337	1.91705	1.80623	1.08817	2.3337	-9.80623	0.0201382	0.0349243	-0.0415518	0.00189294	0.0340934	-0.0393898	-0.2289	0.0794973	-3.93604
154.5	3.14484	3.65236	2.29824	2.16305	2.40905	2.72154	2.14975	2.11872	1.08374	2.75921	-9.85209	0.0188385	0.0350342	-0.0415212	0.00192115	0.0340951	-0.0393391	-0.23047	0.0817966	-4.19312
154.6	3.12933	3.6302	2.10764	2.20737	2.48883	2.66613	2.10543	2.25391	1.02612	2.71711	-9.88422	0.0189983	0.0349826	-0.0415951	0.00190982	0.0341527	-0.0393953	-0.231575	0.0831263	-4.15101
154.7	3.22241	3.62355	2.1564	2.34478	2.5797	2.71046	2.0744	2.20959	1.12142	2.593	-9.89507	0.0117644	0.0349159	-0.0415359	0.00191219	0.0340919	-0.0392881	-0.232184	0.0836686	-4.11777
154.8	2.93651	3.34652	2.20737	2.26943	2.54202	2.60629	1.90818	2.19407	0.988442	2.29602	-9.89515	0.00238658	0.0343512	-0.0414521	0.00161202	0.0340615	-0.0389865	-0.232495	0.083749	-3.9449
154.9	3.17365	3.39306	2.0478	2.30932	2.56862	2.34478	2.09878	2.15861	0.975145	2.77916	-9.89554	0.00656141	0.0341921	-0.0414987	0.00142513	0.034071	-0.0387412	-0.232528	0.0837001	-3.94712
155	3.2756	3.3576	2.35808	2.20737	2.61738	2.62624	2.19408	2.18078	0.866549	2.72375	-9.89579	0.00704723	0.0341722	-0.0415025	0.00140931	0.0341058	-0.0386491	-0.232632	0.0837604	-4.06236
155.1	3.05397	3.19803	2.13867	2.18743	1.98797	2.61959	2.01013	2.26056	0.624979	2.33591	-9.90736	0.0178136	0.0340656	-0.0416039	0.00146885	0.034119	-0.0386865	-0.232616	0.0838518	-3.97593
155.2	3.16922	3.0983	2.37802	2.02786	1.83726	2.36029	1.55802	1.96137	0.503086	2.20959	-9.94114	0.0207059	0.0340165	-0.041557	0.00145856	0.0341522	-0.0386735	-0.233195	0.0841671	-3.96928
155.3	3.27338	3.17365	2.65727	2.16748	1.95251	2.34921	1.50926	2.06775	0.434383	2.53094	-9.98544	0.0175201	0.0340104	-0.0415178	0.00138896	0.0341153	-0.0386472	-0.234389	0.0844054	-4.05571
155.4	3.13819	3.0983	2.55754	2.15861	1.93921	2.46224	1.5425	1.96802	0.463194	2.50213	-10.0119	0.0167222	0.0339491	-0.041554	0.00138313	0.0340948	-0.0386447	-0.234951	0.0844963	-3.92274
155.5	3.04733	3.12489	2.55311	2.03229	1.98132	2.36694	1.42282	1.86386	0.505303	2.64175	-10.0199	0.00980535	0.0340265	-0.041575	0.00140997	0.0340902	-0.0386832	-0.235283	0.0845456	-3.86068
155.6	2.97862	3.03403	2.47997	2.02786	1.79515	2.35364	1.37185	1.97688	0.631628	2.65948	-10.0202	0.00694655	0.0340743	-0.0416036	0.00138463	0.034076	-0.0386172	-0.235339	0.0845116	-3.76539
155.7	3.26673	3.28668	2.83235	2.4024	1.92148	2.69051	1.81731	2.34478	1.01725	2.86559	-10.0202	0.00395832	0.0341064	-0.0416055	0.00135903	0.0340209	-0.0386251	-0.235414	0.0844192	-4.09782
155.8	2.97419	3.21354	2.35143	2.10321	1.8838	2.52651	1.41618	2.19186	0.744656	2.53316	-10.02	0.00545976	0.0340812	-0.0415796	0.00139647	0.0340585	-0.0386422	-0.235451	0.0844278	-3.80971
155.9	3.02738	3.28446	2.28494	1.95694	1.85942	2.29602	1.40953	1.88159	0.753521	2.74592	-10.0274	0.0137648	0.0340072	-0.0415326	0.00136551	0.0340488	-0.0385419	-0.23547	0.084454	-3.85182
156	3.0717	3.16035	2.15862	1.79737	1.51147	2.07661	1.26326	2.07661	0.616115	2.26943	-10.0561	0.0179912	0.0339567	-0.0414914	0.0013704	0.0340738	-0.0385874	-0.235499	0.084585	-3.78755
156.1	3.1936	2.88997	2.26943	1.74861	1.21007	1.74418	1.17017	1.89932	0.711413	2.13645	-10.1011	0.0164837	0.0338573	-0.0415281	0.00136914	0.0341191	-0.0386544	-0.236117	0.084547	-3.62133
156.2	3.1936	3.13598	2.40683	1.93478	1.44499	1.9104	1.08374	1.93034	0.91309	2.0611	-10.1336	0.0175977	0.03396	-0.0416794	0.00139562	0.0340859	-0.0386551	-0.23708	0.0844847	-3.75431
156.3	2.90549	3.01852	2.1298	1.75748	1.42061	1.92813	0.808927	1.90153	0.882063	2.00126	-10.145	0.0140922	0.0341326	-0.0418374	0.00144733	0.0343502	-0.0385756	-0.237585	0.0844589	-3.59917
156.4	2.96754	2.921	2.22067	1.54472	1.63337	1.91705	0.879847	1.80623	0.70698	2.03007	-10.1451	0.00911205	0.0342286	-0.0420675	0.00134802	0.0345423	-0.038691	-0.237789	0.0842173	-3.61025
156.5	3.03846	2.96533	2.35143	1.58904	1.59791	1.91705	1.17017	1.70872	0.780116	1.9924	-10.1449	0.00782446	0.0343113	-0.0421363	0.0012593	0.034698	-0.0386375	-0.237847	0.084134	-3.74101
156.6	3.25344	3.08943	2.511	1.77964	2.00126	2.00569	1.36077	1.79072	0.89536	2.26499	-10.1456	0.0117907	0.0342373	-0.0421993	0.00128518	0.0346982	-0.0387283	-0.237942	0.0840474	-3.82966
156.7	3.18473	2.93651	2.52429	1.79072	1.97024	1.98132	1.52699	1.8151	1.00396	1.79958	-10.1455	0.00826245	0.0342286	-0.0422356	0.00126438	0.0347412	-0.0387014	-0.237914	0.0840253	-3.78977
156.8	3.0163	2.84122	2.4844	1.85056	1.69542	1.94364	1.57353	1.66661	0.791197	1.83504	-10.1528	0.0147746	0.0341687	-0.0423462	0.00121038	0.0348484	-0.0386362	-0.237986	0.0838793	-3.77425
156.9	2.97641	2.79024	2.27164	1.64666	1.40066	2.02786	0.990659	1.41396	0.702548	1.53807	-10.181	0.0193223	0.0340277	-0.0425563	0.00118418	0.0350563	-0.038678	-0.238316	0.0837388	-3.55706
157	3.36646	3.26008	2.48883	1.90153	1.49818	2.21624	1.09925	1.69542	0.731359	1.94586	-10.2267	0.0177495	0.0342763	-0.0434818	0.000940278	0.0360548	-0.0386133	-0.239338	0.0836787	-3.72771
157.1	3.63241	3.46841	2.68165	2.32262	1.9791	2.3071	1.45828	1.74861	1.15688	2.29602	-10.2578	0.0166041	0.0344478	-0.0449093	0.000322719	0.0375583	-0.0385571	-0.239848	0.0835875	-4.01139
157.2	3.68782	3.65458	2.85673	2.39354	2.21845	2.34256	1.86164	1.80845	1.03498	2.51543	-10.2698	0.0125161	0.034449	-0.0460039	-0.00032936	0.0386218	-0.0385102	-0.240302	0.0836823	-4.16431
157.3	3.58365	3.32436	2.72154	2.00348	2.19851	2.18743	1.92591	1.98353	1.01725	2.46446	-10.2701	0.000365976	0.0342632	-0.0463123	-0.000625676	0.038867	-0.0384487	-0.240465	0.0837003	-3.99588
157.4	3.32214	3.31327	2.46889	2.26056	2.31818	2.45337	1.8971	1.81731	0.870982	2.38689	-10.2706	0.00335202	0.034182	-0.0464683	-0.000740439	0.0389239	-0.0384919	-0.24056	0.0837494	-3.92052
157.5	3.35538	3.46398	2.39797	2.22953	2.22067	2.34478	1.72645	1.88823	1.06823	2.42013	-10.2732	0.0131527	0.0340895	-0.0464927	-0.000777613	0.0390023	-0.0385055	-0.24061	0.0836477	-3.96706
157.6	3.42187	3.48393	2.40683	2.20516	1.84613	2.20737	1.4871	2.11429	1.03942	2.31818	-10.2929	0.0157971	0.0340863	-0.0467593	-0.000869904	0.0392608	-0.0385507	-0.240677	0.0836058	-3.96263
157.7	3.31106	3.25787	2.32483	1.87937	1.95029	2.10543	1.56466	2.03451	0.791197	2.19407	-10.3337	0.0159134	0.034306	-0.0473386	-0.000961914	0.0399605	-0.0384762	-0.241108	0.083501	-3.8762
157.8	3.36425	3.50165	2.46889	2.16305	2.03894	2.0478	1.45164	2.10764	0.828873	2.21845	-10.3733	0.0155048	0.0343987	-0.0485316	-0.00149586	0.0412004	-0.0384122	-0.24151	0.0834606	-3.90279
157.9	3.76317	3.57479	2.70603	2.10099	2.28051	1.93921	1.45828	2.01456	1.07488	2.91213	-10.3929	0.0139078	0.0344779	-0.0495382	-0.00191132	0.0421544	-0.0384085	-0.241745	0.0835546	-4.01582
158	3.51052	3.47728	2.64619	1.83726	2.429	1.86607	1.57575	1.4472	0.937469	2.79467	-10.3945	0.00330736	0.0344071	-0.0499433	-0.00226666	0.0425505	-0.0384748	-0.241831	0.0835556	-3.82966
158.1	3.25565	3.10716	2.43786	2.1697	2.37137	1.70872	1.49596	1.26769	0.904225	2.17413	-10.3953	0.00553026	0.0343123	-0.0501201	-0.00234472	0.0426544	-0.0384182	-0.241897	0.0834835	-3.70555
158.2	3.12933	3.15149	2.44451	2.41127	2.24062	1.67326	1.42947	1.46493	0.844387	2.03451	-10.3957	0.00266587	0.0342436	-0.0502085	-0.0023707	0.0428043	-0.0384036	-0.241992	0.0835569	-3.71885
158.3	3.42409	3.44625	2.39132	2.45559	1.95694	1.74418	1.34969	1.66883	0.806711	2.1431	-10.4093	0.0168442	0.0342624	-0.0504805	-0.00252419	0.0430333	-0.038405	-0.242006	0.0835084	-3.81414
158.4	3.73214	3.47506	2.6484	2.64397	2.1298	2.07218	1.63115	1.88823	1.15909	2.36916	-10.4432	0.0176328	0.0342959	-0.0511049	-0.00278156	0.0437049	-0.0384025	-0.242201	0.0834116	-4.08009
158.5	3.44403	3.24014	2.70603	2.63511	1.98797	2.1298	1.39623	1.76856	0.87763	2.18743	-10.4865	0.0124752	0.0342951	-0.0521265	-0.00314297	0.044769	-0.0383326	-0.243256	0.0835095	-3.96485
158.6	3.25565	3.25344	2.53316	2.42456	1.94142	2.08105	1.42726	1.94586	0.939685	2.24283	-10.5133	0.0134664	0.034293	-0.0529735	-0.00360447	0.0456232	-0.0383319	-0.244581	0.0836091	-3.89614
158.7	3.26008	3.3443	2.593	2.06775	1.85721	1.90153	1.23888	1.67769	0.627196	2.24726	-10.5296	0.0163568	0.0343098	-0.053564	-0.00383565	0.0461047	-0.0383111	-0.245483	0.0836888	-3.7942
158.8	3.47949	3.57922	2.59078	2.29824	1.95472	2.20737	1.33861	1.84834	0.793413	2.43121	-10.5614	0.015039	0.0343339	-0.0540218	-0.00402554	0.0465005	-0.0383589	-0.246534	0.0837053	-3.92274
158.9	3.53711	3.61247	2.60408	2.39797	1.79515	2.16083	1.44055	1.98353	1.04606	2.40905	-10.6044	0.0152111	0.0342627	-0.0546883	-0.00423355	0.047112	-0.0383897	-0.247723	0.083518	-4.00474
159	3.45068	3.55484	2.45781	2.43343	1.77964	2.21624	1.60012	1.98132	0.704764	2.60629	-10.6351	0.0149368	0.0342862	-0.0553505	-0.00461293	0.0478517	-0.0383666	-0.248784	0.0835626	-3.99588
159.1	3.39971	3.63906	2.36473	2.70381	1.95694	2.39797	1.60012	2.17634	0.72471	2.38467	-10.6837	0.0167082	0.0342162	-0.0560459	-0.00494572	0.0485997	-0.0383607	-0.25001	0.0836126	-3.99809
159.2	3.14927	3.63463	2.33148	2.54202	2.00791	2.17856	1.28985	1.9104	0.680385	2.20072	-10.7377	0.0143277	0.0342572	-0.0567654	-0.00524417	0.0492741	-0.0382969	-0.251348	0.0836184	-3.8762
159.3	2.90327	3.44182	2.31597	2.35364	1.72645	1.91261	1.38737	1.72423	0.361247	1.81067	-10.7647	0.0142042	0.0343026	-0.0572896	-0.00548164	0.0497865	-0.0382713	-0.252179	0.0836004	-3.69225
159.4	2.95646	3.62355	2.53538	2.29824	1.73753	2.25613	1.60456	1.69764	0.529681	1.87715	-10.7701	0.00837467	0.0342903	-0.0575701	-0.00568405	0.0500341	-0.0383306	-0.252645	0.083549	-3.74544
159.5	2.89662	3.59917	2.46889	2.29381	1.9924	2.16748	1.58018	1.84613	0.463194	2.26056	-10.7697	0.00135788	0.0341721	-0.0576811	-0.00582973	0.0500884	-0.0383332	-0.252788	0.0835005	-3.80306
159.6	3.02295	3.70555	2.40683	2.49992	1.8838	2.0611	1.54915	2.08548	0.394491	2.49105	-10.7703	0.00381319	0.0341403	-0.0576596	-0.00587432	0.0501435	-0.0383261	-0.252793	0.0835736	-3.82301
159.7	3.33544	3.6169	2.37137	2.24283	1.95472	2.10764	1.48931	2.05888	0.698115	2.54867	-10.7699	0.00308149	0.0341646	-0.0577231	-0.00589525	0.050188	-0.0383227	-0.252799	0.0834654	-3.89836
159.8	3.45955	3.53933	2.3204	2.3891	1.94364	2.14753	1.39401	2.10543	0.837738	2.76365	-10.7706	0.00947739	0.0341341	-0.0577324	-0.00596367	0.0501822	-0.0383171	-0.252889	0.0834837	-4.00474
159.9	3.15371	3.68339	2.38024	2.55975	1.98575	2.16748	1.59791	1.96359	0.972929	2.675	-10.7699	0.00154292	0.0341584	-0.0577914	-0.00596035	0.0501893	-0.038319	-0.252859	0.0834787	-4.05793
160	3.17808	3.68117	2.19851	2.50878	1.93478	1.92591	1.60456	2.01013	0.731359	2.55975	-10.7725	0.00440546	0.0340782	-0.0577991	-0.0059442	0.050203	-0.0383211	-0.252799	0.0834355	-3.90279
160.1	3.02738	3.72328	2.14753	2.31818	1.89488	2.03672	1.42504	2.19407	0.332436	2.47997	-10.7937	0.0151946	0.0339928	-0.0578466	-0.00598357	0.0502652	-0.0382981	-0.253086	0.0833952	-3.85625
160.2	3.58809	4.0269	2.31375	2.63732	2.27829	2.42456	1.96137	2.34035	0.944118	2.77473	-10.8353	0.0150389	0.0340751	-0.057905	-0.00594647	0.0503077	-0.038302	-0.254123	0.0833846	-4.16431
160.3	3.66122	3.98258	2.07218	2.83013	2.27386	2.24062	1.80623	2.61073	1.09482	2.87889	-10.8741	0.0134708	0.0341162	-0.0579755	-0.00599509	0.0502777	-0.0383415	-0.255458	0.0834495	-4.26847
160.4	3.6302	4.17761	1.99683	2.89219	1.85278	2.34256	1.32088	2.39575	0.622763	2.593	-10.8931	0.0123756	0.0340831	-0.0579757	-0.00599177	0.0503191	-0.0383384	-0.256163	0.083523	-4.06015
160.5	3.34873	3.84739	2.06775	2.6484	1.57575	1.86829	1.3098	2.10986	0.50087	2.39132	-10.8958	0.00906509	0.0340357	-0.0579959	-0.00612109	0.0503538	-0.0382911	-0.25663	0.0835558	-3.8629
160.6	3.32436	3.70555	2.11651	2.68165	1.69321	1.79072	1.51812	2.4024	0.525249	2.2938	-10.8957	0.00211802	0.0339507	-0.0579603	-0.00615422	0.0503875	-0.0383098	-0.25673	0.0835976	-3.8629
160.7	3.26452	3.57036	1.9924	2.7703	1.86607	1.79515	1.56023	2.41127	0.323571	2.67278	-10.8956	-0.00113367	0.03388	-0.0580479	-0.00623509	0.0503627	-0.03829	-0.256729	0.0836306	-3.84517
160.8	3.32214	3.70776	1.99683	2.83678	1.92148	1.71315	1.63115	2.41791	0.381193	2.25391	-10.8956	-0.000813777	0.0337264	-0.0580396	-0.00624271	0.0503446	-0.0382827	-0.256769	0.0835367	-3.91831
160.9	3.32657	4.05793	2.17856	2.82127	1.94807	2.02342	1.69542	2.42678	0.556276	2.46002	-10.9082	0.0135423	0.0337756	-0.0580674	-0.00623268	0.0503222	-0.0382277	-0.256856	0.0834818	-3.98701
161	3.31992	4.01582	2.44894	2.67721	2.06553	2.15861	1.59791	2.40462	0.744656	2.60629	-10.9412	0.0177095	0.0337567	-0.0581289	-0.00629412	0.0503984	-0.0381871	-0.257631	0.0835519	-3.99588
161.1	3.13376	3.91831	2.55311	2.74592	2.21845	2.19851	1.62229	2.21845	0.726926	2.93873	-10.9859	0.0169264	0.0336561	-0.0581937	-0.00630681	0.0503886	-0.0381662	-0.25896	0.0836436	-3.97815
161.2	3.09165	3.95598	2.77251	2.61073	2.44673	2.21402	1.72867	2.28051	0.782332	2.85673	-11.0135	0.0151915	0.0336355	-0.0581722	-0.00632134	0.0504063	-0.038188	-0.259825	0.0837384	-4.04242
161.3	3.24457	4.1089	2.8257	2.58413	2.265	2.05888	1.57353	2.28937	0.629412	2.67943	-11.0209	0.00917583	0.0337448	-0.0581443	-0.00628799	0.0504025	-0.0382045	-0.26031	0.0837779	-4.07344
161.4	3.25787	4.18647	2.71932	2.59521	2.17191	1.70429	1.57796	2.22953	0.540762	2.51321	-11.0207	0.00289171	0.0337104	-0.0580873	-0.00639078	0.0504651	-0.0382054	-0.260364	0.0837245	-3.95155
161.5	3.10716	3.96706	2.59078	2.34478	2.09656	1.65775	1.43834	2.20294	0.738008	2.15197	-11.0207	0.00409209	0.0335327	-0.0580905	-0.00639378	0.0504676	-0.0380815	-0.260422	0.083759	-3.84074
161.6	3.20689	4.18426	2.58635	2.5797	2.23175	1.9658	1.40953	2.08548	1.04163	2.22732	-11.0242	0.0118947	0.0334715	-0.0580956	-0.006475	0.0504165	-0.0380363	-0.26045	0.0837464	-3.87841
161.7	3.02738	4.06458	2.66392	2.58192	2.14975	1.92813	1.30536	2.15197	0.995091	2.27607	-11.045	0.0154886	0.033436	-0.0581905	-0.00655602	0.0504503	-0.0379806	-0.260565	0.0837362	-3.86512
161.8	3.06062	3.87842	2.80576	2.54646	2.29381	2.09656	1.41174	2.21402	1.08817	2.13424	-11.0879	0.0127505	0.0333213	-0.0581436	-0.00651582	0.0504932	-0.0380243	-0.26148	0.083683	-3.92052
161.9	3.3709	4.22193	2.89441	2.7437	2.54202	2.4024	1.58683	2.3891	1.15244	2.43343	-11.1263	0.014629	0.0332638	-0.0581622	-0.00652866	0.0503973	-0.0379776	-0.262474	0.0836807	-4.10004
162	3.51717	4.27734	2.74149	2.80576	2.38024	2.35143	1.55358	2.45559	1.22115	2.38024	-11.1445	0.0130704	0.0333552	-0.0583086	-0.00648387	0.0504978	-0.0380226	-0.263125	0.0837692	-4.11334
162.1	3.24235	4.49675	2.75035	2.62846	2.36251	2.593	1.73975	2.27608	1.31423	2.39797	-11.1459	0.00127377	0.0333868	-0.0583128	-0.00647256	0.0505372	-0.0379605	-0.263362	0.0837616	-4.1222
162.2	3.49279	4.21085	2.757	2.54646	2.46002	2.511	1.66439	2.08548	1.20563	2.67056	-11.1465	0.00325871	0.0334758	-0.0583007	-0.00650838	0.0505624	-0.0379797	-0.263503	0.0837173	-4.14658
162.3	3.66122	4.40366	2.91878	2.53094	2.28716	2.46667	1.73531	2.13424	1.09482	2.86338	-11.1462	0.00300657	0.0334441	-0.0583366	-0.00654819	0.0505377	-0.0380271	-0.263632	0.083742	-4.17096
162.4	3.53711	4.13328	2.90105	2.47332	2.31597	2.6883	1.82618	2.11872	0.997307	2.75035	-11.1463	0.00975453	0.0334379	-0.0583015	-0.00652823	0.0505097	-0.0379543	-0.263573	0.0837714	-4.14436
162.5	3.65457	4.31058	2.82792	2.57083	2.68386	2.921	1.81953	2.53094	1.33861	2.82792	-11.1499	0.0133576	0.0333716	-0.0583302	-0.00666047	0.0505764	-0.0379698	-0.263535	0.0837358	-4.2308
162.6	3.38198	4.31058	2.62181	2.53316	2.4157	2.46889	1.67548	2.35586	1.21228	2.54424	-11.171	0.0180209	0.0333673	-0.0583084	-0.0065937	0.0506181	-0.0379542	-0.263804	0.0835832	-4.08009
162.7	3.32657	3.95598	2.36251	2.56419	1.99018	2.2384	1.54472	1.97467	0.899793	2.10099	-11.2125	0.0207127	0.0333065	-0.0583653	-0.0066157	0.0506134	-0.0379402	-0.264614	0.0836406	-3.9449
162.8	3.28668	3.86955	2.54867	2.71932	2.3204	2.13424	1.86829	1.99905	1.03055	2.20737	-11.2515	0.0201393	0.0332429	-0.0585194	-0.00663489	0.050673	-0.03799	-0.26595	0.0836868	-4.0402
162.9	3.42187	3.86512	2.72597	2.60851	2.38689	2.20959	1.8971	2.3071	1.37185	2.42013	-11.2698	0.0157034	0.0333151	-0.0586626	-0.00670171	0.0508898	-0.0379875	-0.266936	0.0838292	-4.06236
163	3.31327	3.89836	2.6063	2.56197	2.22732	2.10099	1.90818	2.42678	1.31645	2.37581	-11.2719	0.0120187	0.0334149	-0.058816	-0.00677757	0.0510281	-0.0380165	-0.267304	0.0839164	-3.97593
163.1	3.30219	3.86069	2.3891	2.35808	1.9791	1.75526	1.90818	2.3204	1.00396	2.34921	-11.2724	0.0117024	0.0334532	-0.0589394	-0.0068315	0.0511035	-0.0380069	-0.267381	0.0838918	-3.86955
163.2	3.77647	3.99366	2.45559	2.63511	2.10099	2.26943	1.93478	2.62181	1.05715	2.37359	-11.2722	0.00811885	0.0334291	-0.058996	-0.00689004	0.0511708	-0.0380018	-0.26745	0.0839932	-4.0269
163.3	3.84517	3.92939	2.60851	2.86559	2.24948	2.4024	2.10764	2.71932	1.14358	2.24948	-11.2748	0.0162011	0.0334129	-0.0590968	-0.00696171	0.0512462	-0.0379945	-0.267373	0.0840106	-4.16209
163.4	3.51052	3.72993	2.57084	2.72597	2.05889	2.18964	1.80845	2.53538	1.01947	2.12537	-11.2951	0.0194573	0.0334007	-0.0591661	-0.00695569	0.0513611	-0.037976	-0.267677	0.0843169	-4.0402
163.5	3.6989	3.84517	2.83235	2.98306	2.30932	2.45337	2.19408	2.65284	1.18569	2.54646	-11.3366	0.0170056	0.0332847	-0.0594376	-0.00704644	0.0517106	-0.0379419	-0.268704	0.0856961	-4.26626
163.6	3.66787	4.30393	2.85008	3.12268	2.50435	2.66835	2.26721	2.80132	1.19234	2.71046	-11.376	0.0152799	0.0332879	-0.0601991	-0.00744545	0.0526454	-0.0378908	-0.269654	0.0871399	-4.31723
163.7	3.57701	4.45685	2.96311	2.99414	2.54424	2.65062	2.18964	2.84786	1.31645	2.51986	-11.3944	0.0155993	0.0333715	-0.0612615	-0.00789047	0.053782	-0.0378266	-0.270251	0.0878883	-4.32609
163.8	3.58809	4.25296	3.08279	2.95203	2.79246	2.74813	2.26499	2.59965	1.24996	2.55975	-11.3963	0.0033661	0.0334405	-0.06186	-0.0082449	0.0542793	-0.0378345	-0.270522	0.0882388	-4.33718
163.9	3.46176	4.06901	2.82349	2.72819	2.57527	2.5797	2.0744	2.36251	0.995091	2.37802	-11.3965	0.00269014	0.033347	-0.0620913	-0.00843035	0.0543419	-0.0378124	-0.270635	0.0882553	-4.18869
164	3.33322	4.02469	2.62181	2.88554	2.55754	2.53981	2.06997	2.47775	1.16796	2.66835	-11.3966	-0.00143002	0.0332985	-0.0621538	-0.00842703	0.0544402	-0.0378093	-0.270686	0.0882516	-4.22415
164.1	3.42187	4.07123	2.75478	2.81019	2.429	2.69051	2.19186	2.47997	0.921955	2.82792	-11.3968	0.00225842	0.0330746	-0.06221	-0.00858798	0.0545654	-0.037794	-0.270654	0.0883239	-4.24631
164.2	3.53933	4.15544	2.79911	3.15592	2.4977	2.62181	2.57305	2.6883	1.35412	2.74813	-11.3969	0.00324072	0.0331698	-0.0622401	-0.00864474	0.0545495	-0.0377524	-0.270727	0.0883823	-4.41474
164.3	3.58144	4.17539	2.7304	3.05397	2.22732	2.23175	2.29824	2.65505	1.08817	2.57748	-11.4023	0.0118879	0.0331746	-0.0623238	-0.00875755	0.0546886	-0.0377348	-0.270769	0.0883768	-4.28399
164.4	3.30663	4.19312	2.66613	3.00965	2.24062	2.39132	2.12316	2.56862	1.10369	2.7304	-11.4273	0.0193294	0.0330901	-0.0626547	-0.00883202	0.0550576	-0.0377013	-0.270903	0.0887857	-4.27955
164.5	3.5216	4.25739	2.72154	3.04289	2.20959	2.6617	2.19408	2.74148	1.22336	2.96754	-11.4707	0.0176096	0.0331814	-0.063389	-0.00901715	0.0559683	-0.0376136	-0.270998	0.0899024	-4.3948
164.6	3.63906	4.37928	2.92543	3.32879	2.40905	3.0717	2.29824	2.8523	1.2145	3.10051	-11.506	0.0153891	0.0332372	-0.0645688	-0.00949464	0.0571932	-0.0375089	-0.271067	0.0910784	-4.59204
164.7	3.32879	4.14436	2.76586	3.1936	2.28716	3.03403	2.12537	2.51986	0.824441	2.97862	-11.5203	0.0135686	0.033279	-0.0654406	-0.00987133	0.0580253	-0.0374305	-0.271105	0.0915773	-4.35712
164.8	3.34873	4.13328	3.01408	3.34652	2.30045	2.88554	2.20516	2.54646	1.24996	3.13597	-11.5216	0.00602684	0.0332619	-0.0659892	-0.0102823	0.0583741	-0.0375331	-0.271199	0.0918739	-4.45907
164.9	3.42852	4.00474	2.83235	3.16479	2.28494	2.83457	2.02342	2.38024	1.17682	2.88776	-11.5209	0.00227613	0.0331419	-0.0661381	-0.0104408	0.0585409	-0.0374962	-0.271197	0.0919534	-4.35269
165	3.35538	4.01139	2.84565	2.9897	2.35364	2.8257	2.14089	2.68386	1.15909	2.88332	-11.5214	0.00826863	0.0331633	-0.0661317	-0.0104919	0.0585925	-0.0375153	-0.271173	0.091974	-4.35047
165.1	3.58144	3.70555	2.91214	2.73927	2.24062	2.80354	2.09656	2.53759	1.0372	2.78803	-11.533	0.0163896	0.0331645	-0.0663001	-0.0104993	0.0587394	-0.037496	-0.271151	0.0920215	-4.36377
165.2	3.47728	3.61468	2.70603	2.67721	2.14753	2.6484	1.85499	2.44894	0.91309	2.61294	-11.5666	0.0172243	0.0331059	-0.0666624	-0.0106126	0.0591771	-0.0374162	-0.271166	0.0932843	-4.16874
165.3	3.48392	3.91387	2.77695	2.83235	2.35364	2.58857	1.98132	2.36473	0.886496	2.71489	-11.6105	0.0159513	0.0333001	-0.0678332	-0.0109438	0.0605752	-0.0373092	-0.271157	0.095456	-4.22636
165.4	3.11603	3.73214	2.58413	2.7703	2.11207	2.54646	1.76856	2.22067	0.7779	2.41127	-11.6375	0.0159157	0.0334316	-0.0691877	-0.0116235	0.0619476	-0.0372126	-0.271235	0.0966772	-4.07123
165.5	3.42409	3.72771	2.71711	3.00743	1.94142	2.7437	1.8018	2.35808	0.800062	2.33813	-11.6455	0.00623091	0.0334447	-0.0699295	-0.0120222	0.062603	-0.0372669	-0.271319	0.0971733	-4.10225
165.6	3.57479	4.00031	2.98084	3.18252	1.92813	2.63732	1.82175	2.53759	1.09261	2.52429	-11.6454	0.00239948	0.033234	-0.0702436	-0.0122618	0.0628166	-0.037282	-0.271384	0.0972103	-4.2042
165.7	3.44182	4.16653	2.70603	2.96311	1.79515	2.61738	1.92148	2.63067	0.937469	2.37581	-11.6455	0.00448599	0.0332607	-0.0703037	-0.0123811	0.0629046	-0.0372652	-0.271408	0.0972192	-4.15323
165.8	3.38198	4.00474	2.45781	2.90327	1.90153	2.54867	2.0877	2.48662	0.84217	2.36916	-11.6454	0.00457244	0.0332886	-0.0704277	-0.0124456	0.0629783	-0.0372655	-0.271369	0.0972835	-4.11555
165.9	3.1803	3.68117	2.16526	2.79246	1.8971	2.22732	1.79072	2.14975	0.844387	2.32926	-11.6547	0.0159134	0.0331116	-0.0705306	-0.0124813	0.0630411	-0.0372475	-0.271399	0.097311	-3.94933
166	3.29776	3.76317	2.26056	2.78803	1.88159	2.48219	1.99683	2.4844	1.04385	2.73705	-11.6847	0.0159613	0.0331051	-0.0707736	-0.0125323	0.0634376	-0.0371227	-0.271369	0.097978	-4.06236
166.1	3.331	3.94712	2.28272	2.83678	2.29602	2.53759	1.8018	2.56862	1.1192	2.921	-11.7295	0.0162657	0.03339	-0.0719711	-0.0128787	0.0648728	-0.0370819	-0.27145	0.0992243	-4.18426
166.2	2.96311	3.55484	1.98132	2.44673	1.84391	2.27164	1.65996	2.10321	0.667088	2.68608	-11.761	0.0164754	0.0335108	-0.0736372	-0.0135328	0.066573	-0.0370025	-0.271489	0.0998901	-3.86733
166.3	3.17587	3.73879	2.22067	2.55532	1.91926	2.44673	1.66439	2.20959	0.76017	2.66392	-11.7714	0.00824546	0.033588	-0.0746045	-0.0141119	0.0674624	-0.0370521	-0.271531	0.100174	-4.01139
166.4	3.0296	4.03134	2.10986	2.62402	1.9791	2.46446	1.79515	2.19186	0.667088	2.38689	-11.7713	0.00353928	0.0333879	-0.0749395	-0.0144924	0.0677505	-0.0370544	-0.271575	0.100166	-4.00031
166.5	3.15592	4.10004	2.26278	2.9897	1.87715	2.67057	2.10543	2.44451	0.972928	2.66613	-11.7717	0.00354782	0.0332931	-0.075155	-0.0145331	0.0678036	-0.0370263	-0.271556	0.100259	-4.15766
166.6	3.07614	3.96485	2.36916	2.92543	1.86164	2.77473	2.10321	2.38024	0.961847	2.53316	-11.7711	-0.00127215	0.0333718	-0.0751633	-0.0146011	0.067927	-0.0369788	-0.27158	0.100359	-4.09782
166.7	2.98527	3.6169	2.10764	2.70824	1.75083	2.55754	1.6245	2.18521	0.516384	2.28494	-11.7728	0.00902003	0.0333092	-0.0751743	-0.0145766	0.0679154	-0.0370667	-0.271611	0.100311	-3.8629
166.8	3.10716	3.46398	2.16748	2.78359	1.64223	2.40905	1.64445	1.96802	0.305841	2.58856	-11.7883	0.0164063	0.0332743	-0.0753861	-0.0146488	0.0681319	-0.0369763	-0.271593	0.100336	-3.88063
166.9	3.41965	3.48392	2.26943	2.99635	1.56466	2.18299	1.50039	2.10986	0.523032	2.49327	-11.8259	0.0162957	0.0333023	-0.0759168	-0.014829	0.0687559	-0.0369296	-0.271631	0.100731	-4.00474
167	3.40192	3.4396	2.12759	2.71932	1.42061	2.09434	1.34747	2.22953	0.735791	2.48883	-11.8681	0.0158147	0.0334216	-0.0769912	-0.0151862	0.0698872	-0.0369641	-0.271661	0.101481	-3.98701
167.1	3.41744	3.79198	2.26499	2.71932	1.64445	2.35143	1.66218	2.12316	1.00174	2.54202	-11.8911	0.0152562	0.0334846	-0.0778957	-0.015615	0.0707618	-0.0369153	-0.271651	0.102144	-3.99809
167.2	3.05619	3.21354	1.9658	2.75922	1.60677	1.92813	1.72202	2.03894	0.735791	2.79911	-11.8954	0.0105617	0.0335739	-0.0783042	-0.0159449	0.0712685	-0.0369287	-0.271729	0.102379	-3.86733
167.3	2.73262	3.26673	1.91926	2.7437	1.67548	1.99683	1.75526	2.02786	0.831089	2.58413	-11.8964	0.00734974	0.0335971	-0.0786335	-0.0160962	0.0714956	-0.0369517	-0.271673	0.102519	-3.82966
167.4	2.62846	3.31106	1.90153	2.511	1.39623	1.8971	1.60677	1.90153	0.503086	2.44894	-11.8954	-2.46429e-05	0.033489	-0.0787496	-0.0161825	0.0715188	-0.0370157	-0.271712	0.102543	-3.6302
167.5	2.4977	3.20246	1.78407	2.47775	1.38072	1.60677	1.49374	1.86164	0.319139	2.18743	-11.8972	0.00512466	0.0334131	-0.0787383	-0.0161695	0.0715335	-0.0369375	-0.271614	0.102566	-3.54598
167.6	2.63289	3.50609	2.03451	2.67721	1.31866	1.7464	1.87937	2.10321	0.412221	2.29159	-11.9098	0.0150065	0.033398	-0.0788545	-0.0161839	0.07165	-0.0369046	-0.271601	0.10256	-3.75652
167.7	2.49105	3.43074	2.14089	2.59078	1.42947	1.8705	1.92591	2.21624	0.624979	2.34256	-11.9443	0.0169583	0.0333303	-0.0789413	-0.0162818	0.0718421	-0.0368288	-0.271663	0.103407	-3.8762
167.8	2.79689	3.35095	1.96359	2.46002	1.50261	2.03229	2.10321	2.19407	0.633844	2.4977	-11.9881	0.0181128	0.0333083	-0.0790203	-0.016297	0.0719993	-0.0368175	-0.271682	0.104671	-3.8895
167.9	2.75921	3.2623	1.91261	2.39132	1.78407	1.82396	1.96359	2.11207	0.385626	2.46667	-12.0144	0.0174314	0.033341	-0.0792415	-0.0163612	0.0721434	-0.0368594	-0.272183	0.105347	-3.8629
168	2.8257	3.24679	2.11429	2.69273	1.90375	2.07218	1.73088	2.11872	0.29476	2.36472	-12.0214	0.0103715	0.0333964	-0.0793525	-0.0164378	0.0721677	-0.0368495	-0.272693	0.105547	-3.94047
168.1	2.92543	3.17365	2.08105	2.77916	1.84613	2.10764	1.89045	2.52873	0.119678	2.40683	-12.0214	0.00554523	0.0335117	-0.079352	-0.0164736	0.0721906	-0.0368452	-0.272927	0.105722	-3.96485
168.2	2.59743	3.21133	1.95472	2.46224	1.62894	1.97245	1.67104	2.28716	0.203895	2.21845	-12.0212	0.00552371	0.0324605	-0.0795914	-0.0164626	0.0722153	-0.0368893	-0.27301	0.105653	-3.78755
168.3	2.73705	3.44847	2.08105	2.65505	1.76634	2.27386	2.09656	2.49105	0.303625	2.12759	-12.0221	0.00769193	0.0277861	-0.083671	-0.0169127	0.0709313	-0.0381984	-0.273561	0.105522	-3.93382
168.4	2.76586	3.46841	1.85277	2.51321	2.01456	2.36916	1.97688	2.42013	0.746872	1.91261	-12.0392	0.0185301	0.0273229	-0.0847783	-0.0171525	0.0697348	-0.04089	-0.276832	0.102138	-3.91387
168.5	2.70603	3.25565	1.97024	2.50435	2.0478	2.40683	1.79072	2.27608	0.649358	1.8971	-12.0772	0.0210131	0.0272177	-0.0847887	-0.0173212	0.0698955	-0.0410749	-0.278027	0.102145	-3.8075
168.6	3.04954	3.65901	1.97467	2.84565	2.2517	2.48883	1.77964	2.53316	0.762386	2.47332	-12.1195	0.0193639	0.0272923	-0.0848405	-0.0173269	0.0701014	-0.0409791	-0.279472	0.104124	-4.03134
168.7	3.02073	3.40857	2.10986	2.74149	2.03894	2.5797	1.50261	2.51765	0.629412	2.46667	-12.1417	0.0175436	0.0276262	-0.0848408	-0.0173408	0.070166	-0.0409345	-0.280753	0.10525	-3.99588
168.8	2.87889	3.18473	2.12094	2.74592	1.72423	2.33148	1.51812	2.32483	0.782332	2.36472	-12.1469	0.0107992	0.0278628	-0.0846306	-0.0171548	0.0703384	-0.040863	-0.281343	0.105621	-3.99366
168.9	2.82792	3.25122	2.14532	2.52208	1.82618	2.28272	1.28099	2.47775	0.647142	1.96359	-12.1465	0.00527837	0.0277126	-0.0845459	-0.017155	0.070432	-0.0407252	-0.28112	0.10602	-3.90058
169	2.41127	3.37755	1.7198	2.2251	1.29428	1.99461	0.995091	1.92813	0.290328	1.93477	-12.1468	0.00623148	0.0307963	-0.0824557	-0.017074	0.0707598	-0.040376	-0.281006	0.106175	-3.57257
169.1	2.17191	3.0717	1.71315	2.13202	1.09261	1.83061	1.04828	1.56245	0.175083	2.32705	-12.1464	0.000805961	0.0331822	-0.0797141	-0.016834	0.0725218	-0.0373956	-0.278348	0.109	-3.46841
169.2	2.59743	3.2756	2.03229	2.35586	1.90153	2.4157	1.28763	2.05888	0.505303	2.43786	-12.1471	0.00563086	0.0331446	-0.0796847	-0.0167986	0.0727108	-0.0368063	-0.277584	0.110394	-3.85847
169.3	2.757	3.04289	1.87715	2.19407	1.67548	2.27608	1.23001	2.05445	0.53633	2.06996	-12.1591	0.0181698	0.0331616	-0.0797313	-0.0167813	0.0727096	-0.0367717	-0.277633	0.11038	-3.71663
169.4	2.65727	3.08279	1.91261	2.40905	1.7065	2.06553	1.22115	1.94142	0.520816	1.81953	-12.1942	0.0215586	0.0331818	-0.0797118	-0.0167881	0.0727383	-0.0367486	-0.278126	0.111202	-3.74322
169.5	2.78138	3.38641	2.18743	2.47332	1.92148	2.44229	1.39845	2.2517	0.458762	2.03894	-12.2386	0.0186838	0.0331533	-0.0797099	-0.0168146	0.0727416	-0.0367927	-0.279022	0.112599	-3.88285
169.6	2.59965	3.22019	1.90596	2.26943	1.67104	2.46002	1.48045	1.97023	0.325788	1.95029	-12.2649	0.0141135	0.0330771	-0.0796786	-0.01677	0.0728127	-0.0367688	-0.280097	0.11335	-3.72328
169.7	2.75035	3.4396	1.91926	2.34035	1.77964	2.37581	1.55358	2.13424	0.401139	2.16305	-12.2716	0.00389444	0.0332096	-0.079753	-0.0168245	0.072756	-0.0367909	-0.280601	0.113634	-3.77425
169.8	2.34699	3.4662	1.83061	2.1431	1.57575	2.01456	1.32309	2.10764	0.186165	2.01013	-12.271	0.00137707	0.0330594	-0.0797008	-0.0168471	0.0727277	-0.0368334	-0.280965	0.11366	-3.5482
169.9	2.47775	3.24457	1.7331	2.29159	1.68877	2.14975	1.46715	1.92591	-0.0310266	1.91483	-12.2719	0.00726801	0.0331181	-0.0796879	-0.0169005	0.0727482	-0.0368527	-0.28109	0.113609	-3.57036
170	2.4711	3.14484	1.4738	1.99683	1.50704	1.82618	1.58904	1.88823	-0.132973	1.67991	-12.2718	0.00507809	0.0331107	-0.0797074	-0.0169368	0.0727712	-0.0368444	-0.281157	0.113703	-3.47284
170.1	2.63289	3.43295	1.50039	2.09878	1.22336	1.83726	1.32753	1.84169	-0.0398917	1.67991	-12.2715	0.00493521	0.0330617	-0.0796788	-0.0169016	0.072663	-0.0368659	-0.281159	0.113772	-3.45955
170.2	2.99192	3.46398	1.75083	2.28937	1.2699	1.83504	1.48488	2.09434	0.201678	1.77521	-12.2714	0.00283057	0.0330928	-0.0797555	-0.0169185	0.0726991	-0.036865	-0.281144	0.113769	-3.6989
170.3	2.81684	3.13819	1.91926	2.30267	1.47823	1.80623	1.6378	1.89488	0.325788	1.85056	-12.272	0.00770506	0.0331271	-0.0796793	-0.0168502	0.072679	-0.0368946	-0.281076	0.113725	-3.77647
170.4	2.87224	2.99414	2.06332	2.25613	1.66439	2.06332	1.67991	2.01456	0.467627	1.80845	-12.2714	0.0022578	0.0331249	-0.0796632	-0.0168988	0.0726744	-0.0368564	-0.281106	0.113745	-3.77868
170.5	2.94095	2.72819	1.92813	2.00791	1.54029	2.00569	1.51369	2.02342	0.319139	1.76191	-12.2718	0.00490917	0.0331165	-0.0796619	-0.0169551	0.0726721	-0.0368044	-0.281235	0.113741	-3.72328
170.6	2.71932	2.73705	2.06553	1.9525	1.49153	1.76634	1.68656	1.81731	0.250436	1.91926	-12.2718	0.001121	0.0331518	-0.0797037	-0.0169181	0.0726028	-0.0368445	-0.281198	0.113888	-3.66787
170.7	2.59078	2.89662	2.12316	2.15197	1.74196	1.99461	1.74861	1.9924	0.152921	2.16305	-12.2736	0.00603862	0.0330972	-0.0796634	-0.0169007	0.0726013	-0.0368943	-0.281163	0.113795	-3.7942
170.8	2.85895	2.98749	2.54867	2.05224	1.72867	2.23397	1.64666	2.17413	0.261517	2.1431	-12.2909	0.0188732	0.0331372	-0.0796816	-0.0169271	0.0726527	-0.0368429	-0.281293	0.113753	-3.83409
170.9	3.249	3.05176	2.53981	2.11872	1.92813	2.3337	1.71758	2.22067	0.336869	2.37137	-12.3295	0.0199617	0.0331387	-0.0796746	-0.0169062	0.0726372	-0.0368866	-0.282535	0.113832	-4.03355
171	3.32657	3.02073	2.57305	2.3337	1.95472	2.3204	1.59348	2.0478	0.458762	2.16305	-12.3704	0.0179604	0.0331396	-0.0796189	-0.0169173	0.0725785	-0.0368975	-0.284556	0.113993	-3.91831
171.1	3.15371	2.92322	2.65505	2.30045	1.62007	2.49548	1.83504	1.84834	0.387842	2.43121	-12.3926	0.0155346	0.0332031	-0.0796948	-0.0168997	0.0726239	-0.0368946	-0.285601	0.114076	-3.84074
171.2	3.41744	3.09165	2.38689	2.4844	2.03672	2.36473	1.79072	2.00791	0.820008	2.52429	-12.3957	0.00515055	0.0331229	-0.0797467	-0.0169305	0.0725591	-0.0369074	-0.285966	0.114186	-3.87841
171.3	3.39306	3.25122	2.51321	2.5531	2.46446	2.46446	1.90596	2.24948	1.03055	2.32483	-12.3956	0.00735623	0.0329361	-0.0796662	-0.0169719	0.0725826	-0.0369622	-0.286107	0.114266	-4.07788
171.4	3.08057	3.52825	2.60851	2.69716	2.27164	2.44451	1.7065	2.39797	1.04606	2.41348	-12.3956	0.00618626	0.0328919	-0.0796553	-0.0169626	0.0726219	-0.0369516	-0.286203	0.114204	-4.09339
171.5	2.98527	3.34873	2.22067	2.54867	2.18521	2.31154	1.42726	2.31597	0.616115	2.41127	-12.3955	0.00328965	0.0327975	-0.0796373	-0.0170777	0.0726308	-0.0369178	-0.286173	0.114202	-3.9715
171.6	3.21798	3.31549	2.19186	2.46002	2.06332	2.24283	1.33639	2.33148	0.609466	2.23397	-12.396	0.00958217	0.0327902	-0.0796655	-0.0171445	0.0725606	-0.0368581	-0.286196	0.114195	-3.93825
171.7	3.24457	3.15371	2.16305	2.58192	1.90375	2.38024	1.5292	2.2251	0.684818	2.31153	-12.4049	0.0155667	0.0328936	-0.0797037	-0.0171036	0.0725926	-0.0368862	-0.286222	0.114205	-4.02247
171.8	2.85008	3.17808	1.96137	2.36916	1.69764	2.07661	1.37407	1.81953	0.285895	2.46889	-12.4352	0.0165214	0.0328004	-0.0796262	-0.0170787	0.0725465	-0.0368571	-0.286911	0.114355	-3.81858
171.9	2.97862	3.43738	1.95029	2.32262	1.93478	2.09878	1.58683	2.01234	0.562925	2.71932	-12.4802	0.0167503	0.0327043	-0.079764	-0.017079	0.0725659	-0.0368846	-0.287699	0.114309	-3.88285
172	3.28668	3.22241	2.13424	2.1298	1.68656	2.1697	1.67326	2.16526	0.565141	2.54424	-12.5112	0.0143597	0.0327086	-0.0797482	-0.0171216	0.072505	-0.0368779	-0.288153	0.114344	-3.92717
172.1	3.29333	3.23127	2.45559	2.35586	1.87937	2.48662	1.91926	2.47554	0.822224	2.82792	-12.5201	0.00944568	0.0328432	-0.0798418	-0.017121	0.0724612	-0.0369075	-0.288497	0.114329	-4.10669
172.2	3.25565	3.48836	2.35143	2.51321	2.06332	2.51765	2.16305	2.61294	0.851036	2.95868	-12.5204	0.00786515	0.032904	-0.0798948	-0.0171493	0.0725237	-0.0368409	-0.288514	0.114297	-4.26847
172.3	3.29776	3.28003	2.44008	2.79689	1.98575	2.46224	2.14532	2.69716	0.904225	2.96532	-12.5212	0.00682547	0.0329078	-0.0798336	-0.0171326	0.0725364	-0.0368899	-0.288525	0.114392	-4.29285
172.4	3.51938	3.51052	2.51543	2.95646	2.12537	2.72597	2.03894	3.06506	0.941901	2.99857	-12.5203	0.00516258	0.0328125	-0.0798485	-0.0171898	0.0724874	-0.0369241	-0.28859	0.114434	-4.37264
172.5	3.30219	3.3576	2.18521	2.85895	1.9104	2.45781	2.04559	2.78581	0.964064	2.65505	-12.5265	0.0112982	0.0328411	-0.0798436	-0.0171075	0.0724896	-0.0368858	-0.288592	0.114315	-4.1909
172.6	3.55484	3.48614	2.20294	2.81462	1.64667	2.36916	1.94142	2.69938	0.585087	2.50656	-12.5516	0.0158564	0.0328236	-0.0798355	-0.0171693	0.0725032	-0.0368954	-0.288804	0.114358	-4.18426
172.7	3.44625	3.3576	2.43343	2.63067	1.37185	2.42235	1.91483	2.51543	0.487573	2.44673	-12.5962	0.017841	0.0327259	-0.0799116	-0.017178	0.0724726	-0.036854	-0.289944	0.114362	-4.01804
172.8	3.32436	3.48392	2.36473	2.36916	1.42726	2.55975	1.75526	2.73262	0.509735	2.43343	-12.631	0.0167215	0.0327088	-0.0800452	-0.0171597	0.0724785	-0.0368759	-0.291364	0.113954	-4.01361
172.9	3.32879	3.39749	2.37359	2.03229	1.31645	2.23175	1.53142	2.22289	0.272598	2.30489	-12.6459	0.0132358	0.0327246	-0.0801775	-0.0171821	0.0726041	-0.0368866	-0.292411	0.113662	-3.79863
173	3.42852	3.45733	2.61294	2.2251	1.58461	2.45781	2.03672	2.43564	0.434383	2.33148	-12.6468	0.000327105	0.0329281	-0.0802242	-0.0172333	0.0726794	-0.0369397	-0.292616	0.113397	-4.00474
173.1	3.24457	3.25122	2.53538	2.16748	1.77964	2.47997	1.9658	2.20959	0.669304	2.39132	-12.6464	0.00413444	0.0329052	-0.0801926	-0.01729	0.0726995	-0.036969	-0.292697	0.11328	-4.02469
173.2	2.9077	3.13819	2.14975	2.01234	1.7198	2.38689	1.68656	1.86386	0.29476	1.95029	-12.6468	0.00346125	0.0328676	-0.0802363	-0.0172506	0.0726694	-0.0369279	-0.292721	0.113237	-3.77868
173.3	3.11825	3.36868	2.41127	2.21402	1.77964	2.84565	1.66661	2.17413	0.560709	2.24062	-12.6472	0.00588292	0.0328658	-0.0802527	-0.0172489	0.0726807	-0.0369623	-0.292791	0.113176	-3.97593
173.4	3.03181	3.1803	2.35143	2.01678	1.77077	2.81905	1.71758	2.24505	0.562925	2.32483	-12.6486	0.00604465	0.0329101	-0.0803688	-0.0172663	0.0726558	-0.0369198	-0.292758	0.113122	-3.92717
173.5	2.93651	3.30441	2.3204	2.22289	1.90153	2.4977	1.73088	2.22067	0.576222	2.3891	-12.6643	0.0123646	0.0327468	-0.0805692	-0.0172933	0.0728933	-0.0369679	-0.292904	0.113182	-3.96042
173.6	3.23349	3.16479	2.2118	2.31818	1.70207	2.32927	1.95029	2.33591	0.487573	2.38467	-12.7025	0.0132401	0.0327123	-0.0809345	-0.0175065	0.0732934	-0.0369673	-0.293771	0.112475	-3.92274
173.7	3.33544	3.07392	2.52873	2.42678	1.89267	2.22289	2.14089	2.28051	0.675953	2.63732	-12.7454	0.00952435	0.0327395	-0.0817908	-0.0177401	0.0741855	-0.036943	-0.294735	0.11124	-4.01582
173.8	3.01851	3.29333	2.51986	2.55532	1.80845	2.05445	1.92591	2.0744	0.565141	2.57083	-12.7678	0.0100971	0.0328502	-0.0826615	-0.0181482	0.074975	-0.036918	-0.295535	0.110429	-3.97371
173.9	2.81462	3.22906	2.6883	2.55089	1.82175	2.43121	1.87272	2.3337	0.886495	2.83678	-12.7721	0.00266171	0.0329446	-0.083019	-0.0183902	0.0753162	-0.0369468	-0.295917	0.110037	-4.08009
174	2.79911	3.14484	2.66392	2.36029	1.80623	2.511	1.68656	2.30267	0.808927	2.72375	-12.7722	-0.00102931	0.0330008	-0.0830857	-0.0183919	0.0753782	-0.0370057	-0.296019	0.109843	-4.01804
174.1	3.11825	3.42852	2.78138	2.52208	2.0744	2.44451	1.95029	2.58413	0.879847	2.7437	-12.7721	0.0016297	0.0329237	-0.083117	-0.0184221	0.075403	-0.0369336	-0.295991	0.10973	-4.06236
174.2	3.14262	3.249	2.88111	2.20516	2.12094	2.37802	1.67326	2.22953	0.811143	2.36916	-12.7726	0.00170589	0.0329649	-0.0831201	-0.0183796	0.0754498	-0.0369279	-0.296171	0.109709	-4.06679
174.3	3.09387	3.37311	3.03625	2.13645	1.96137	2.61073	1.5691	2.24505	0.851036	2.26721	-12.7724	-0.00541983	0.0329841	-0.0831262	-0.0184278	0.0755241	-0.0369342	-0.296158	0.109798	-4.07344
174.4	3.15814	3.60582	2.97197	2.42456	1.80623	2.69273	1.86164	2.32705	0.93082	2.73705	-12.7738	0.00232181	0.0329419	-0.0831293	-0.0183937	0.0755346	-0.0369546	-0.296066	0.109653	-4.2308
174.5	3.15592	3.73436	2.79911	2.44008	1.99461	2.53316	1.80402	2.511	0.507519	3.06062	-12.7896	0.00998607	0.0328057	-0.0833391	-0.0184735	0.0755864	-0.0368934	-0.296219	0.1097	-4.16874
174.6	3.1803	3.81858	2.8124	2.43343	2.10321	2.27164	1.92813	2.60408	0.624979	2.59521	-12.8263	0.0120304	0.0327178	-0.0839201	-0.018656	0.0762341	-0.0368945	-0.297254	0.109624	-4.20863
174.7	2.81019	3.33987	2.45559	2.20294	1.86607	1.98796	1.51147	2.22953	0.516384	2.66613	-12.8697	0.0107615	0.0329203	-0.0848411	-0.0191288	0.077363	-0.0368611	-0.299209	0.109515	-3.93604
174.8	3.06284	3.46176	2.39132	2.26278	1.88823	2.27164	1.78629	2.38024	0.691466	2.83678	-12.8933	0.00650707	0.0330399	-0.0856602	-0.0194834	0.0781294	-0.0368583	-0.30024	0.109591	-4.09561
174.9	3.55041	3.6989	2.71046	2.31597	2.0744	2.55975	1.79515	2.77473	0.800062	2.84786	-12.8976	0.00234041	0.03303	-0.0859131	-0.0196648	0.0784345	-0.0369083	-0.300639	0.109556	-4.28399
175	3.35095	3.72328	2.81462	2.45337	2.0057	2.42235	1.79072	2.839	0.844387	2.87446	-12.8976	0.0020793	0.032961	-0.0859204	-0.0197281	0.0784567	-0.0368832	-0.300656	0.109487	-4.24853
175.1	3.3576	3.42409	2.98084	2.45781	1.98132	2.2251	1.68212	2.72819	0.775683	2.76586	-12.8977	0.00183196	0.0329874	-0.0860169	-0.0197519	0.0785361	-0.0368718	-0.300745	0.109451	-4.18869
175.2	2.88111	3.04511	2.80132	2.1431	2.02564	1.96802	1.66439	2.4711	0.487573	2.54867	-12.8979	-0.00126919	0.0329156	-0.086121	-0.0197432	0.0785311	-0.0368891	-0.300834	0.10946	-3.98036
175.3	2.79024	3.05176	2.76808	2.00348	1.62893	2.15197	1.82175	2.40683	0.392274	2.44894	-12.898	0.00160702	0.0328816	-0.086077	-0.0198517	0.0785595	-0.0368852	-0.300829	0.109468	-3.92274
175.4	3.06949	3.24014	2.68165	1.92591	2.00126	2.02564	1.83061	2.57305	0.509735	2.54867	-12.8977	0.00386213	0.0328284	-0.0860643	-0.0198093	0.0785901	-0.0368851	-0.300834	0.109404	-4.04242
175.5	3.01851	3.34873	2.80797	2.02786	2.1431	1.97023	1.62007	2.45781	0.50087	2.4711	-12.8981	0.00512668	0.032881	-0.0861083	-0.0198293	0.0785965	-0.0369276	-0.300857	0.109353	-4.04907
175.6	3.14706	3.49501	3.03846	2.5664	2.07883	2.37802	1.78629	2.51321	0.700331	2.59965	-12.9079	0.0124435	0.0328558	-0.0862161	-0.0198441	0.0787013	-0.036854	-0.300882	0.109326	-4.22415
175.7	3.21133	3.77204	3.22463	2.36694	2.05445	2.20294	1.83948	2.25835	0.611682	2.5531	-12.9395	0.0149044	0.0327453	-0.0863657	-0.0198834	0.0788309	-0.0368474	-0.301267	0.109136	-4.23745
175.8	2.74149	3.72771	2.88554	2.16083	2.19408	2.17856	1.41174	2.38689	0.454329	2.49991	-12.9843	0.0161273	0.0328367	-0.0870149	-0.02014	0.0795956	-0.0367575	-0.30219	0.109095	-4.07123
175.9	2.79246	3.47949	3.0717	2.33813	2.03894	2.25835	1.25882	2.26499	0.374545	2.58635	-13.0139	0.0176767	0.0328786	-0.0882258	-0.0206801	0.0808835	-0.0366875	-0.302809	0.109115	-4.05128
176	3.24235	3.83187	3.63906	2.55975	2.31154	2.54646	1.69764	2.61959	0.875414	2.76808	-13.0228	0.0135772	0.0330302	-0.089034	-0.0211126	0.0816211	-0.0367666	-0.303152	0.109244	-4.43247
176.1	3.06949	3.98258	3.61247	2.26499	2.15862	2.66392	1.65331	2.69938	0.893144	2.69938	-13.0229	0.00969528	0.0329978	-0.0893738	-0.0212537	0.0818956	-0.0367298	-0.303285	0.109113	-4.36599
176.2	3.1936	3.90944	3.49057	2.51321	2.24062	2.76808	1.67548	2.63289	0.813359	2.93651	-13.0233	0.0126888	0.0328832	-0.0894906	-0.0213579	0.0820593	-0.0366753	-0.303344	0.109086	-4.41696
176.3	3.1936	3.82744	3.44625	2.60851	1.95694	2.5797	1.67326	2.17413	0.700331	2.79246	-13.024	0.00932852	0.0329305	-0.0895395	-0.0214317	0.0820406	-0.0367072	-0.30344	0.109222	-4.24409
176.4	3.12046	3.70112	3.47284	2.65284	2.10099	2.2251	1.69099	2.36472	0.631628	2.52873	-13.0232	0.00442474	0.03292	-0.0895127	-0.0214786	0.0820649	-0.0367995	-0.303384	0.109212	-4.23966
176.5	3.085	3.45733	3.42852	2.57305	1.90818	2.10764	1.71758	2.26943	0.751305	2.33591	-13.0234	0.00795926	0.0328466	-0.0895576	-0.021405	0.0820446	-0.0367238	-0.303395	0.109182	-4.18647
176.6	3.19581	3.30441	3.15814	2.4024	2.06553	2.13424	1.79072	2.32483	0.675953	2.23397	-13.0233	0.00665922	0.0328559	-0.0895387	-0.0214415	0.0819973	-0.0367401	-0.303507	0.109206	-4.1488
176.7	3.05397	3.003	2.73927	2.4844	1.91483	2.05224	1.41618	2.25835	0.407788	1.92591	-13.0237	0.0072383	0.0329336	-0.0896017	-0.0214785	0.0821527	-0.0367796	-0.303498	0.10922	-3.99144
176.8	2.757	2.92987	2.83678	2.51321	1.76856	2.1431	1.32974	2.38467	0.305841	2.04337	-13.0293	0.0170428	0.0327971	-0.0895636	-0.0214457	0.0821671	-0.0367709	-0.303451	0.109212	-3.95598
176.9	2.69494	2.73262	2.4024	1.99461	1.42947	1.7198	1.07709	1.91261	0.119677	1.94364	-13.0548	0.0187933	0.0327164	-0.0898913	-0.0214782	0.0824257	-0.0367145	-0.303401	0.109053	-3.70555
177	3.00965	3.08279	2.74592	2.03229	1.44942	1.78407	1.28099	2.30045	0.279247	2.47554	-13.0995	0.0187677	0.0329546	-0.0912012	-0.0219155	0.0837828	-0.0366809	-0.303456	0.10904	-3.91609
177.1	3.40636	3.20025	2.9897	2.51986	1.93478	2.20959	1.69099	2.68608	0.374545	2.88554	-13.1347	0.019677	0.032989	-0.0924752	-0.0225399	0.0851553	-0.036642	-0.303905	0.109022	-4.28177
177.2	3.21133	3.21576	2.88332	2.3337	1.82175	2.13424	1.35634	2.31597	0.110812	2.86116	-13.1478	0.0130063	0.0330182	-0.0931596	-0.0229185	0.0859154	-0.0365939	-0.304317	0.109019	-4.03577
177.3	3.30219	3.35982	3.10716	2.4024	1.79294	2.44008	1.2832	2.42456	0.523033	3.05176	-13.149	0.0104189	0.0329517	-0.0934332	-0.0231986	0.0860952	-0.0366402	-0.304484	0.108997	-4.12442
177.4	3.16257	3.53047	3.11603	2.41127	1.81732	2.40018	1.31423	2.85895	0.5186	2.96976	-13.1491	0.00935018	0.0329242	-0.093674	-0.0232313	0.0862303	-0.0366347	-0.30458	0.108977	-4.15323
177.5	3.00522	3.52825	2.99857	2.43564	1.70872	2.42235	1.32088	2.60629	0.527465	2.93651	-13.1487	0.0083419	0.0328811	-0.0936885	-0.0233192	0.0862633	-0.036615	-0.30458	0.109121	-4.05793
177.6	3.22019	3.51938	2.92987	2.5797	1.74196	2.34035	1.39623	2.62402	0.788981	3.37311	-13.149	0.00788775	0.0328153	-0.0937642	-0.0233725	0.0862922	-0.0366447	-0.304564	0.109127	-4.21972
177.7	3.26452	3.72549	2.94095	2.70159	2.10764	2.30267	1.67548	2.95868	0.837738	3.11381	-13.149	0.00661605	0.0327836	-0.0937772	-0.0234122	0.0863756	-0.0366256	-0.304584	0.109034	-4.33939
177.8	3.1116	3.6989	2.99414	2.65727	2.10764	2.19407	1.67326	2.57305	0.569573	2.78803	-13.1505	0.0123829	0.0327824	-0.0938682	-0.0233749	0.0863862	-0.0366118	-0.304608	0.109058	-4.29285
177.9	3.17587	3.59695	3.12933	2.83235	2.02564	2.33591	1.83283	2.34256	0.578439	3.03181	-13.1647	0.0175042	0.0327831	-0.0939285	-0.0234239	0.0864554	-0.0366292	-0.304557	0.109017	-4.3682
178	3.33322	3.88506	3.16035	3.00078	2.12316	2.73927	1.93699	2.32705	0.722494	3.15592	-13.202	0.0162442	0.0327405	-0.0942181	-0.0235701	0.0868046	-0.0366131	-0.304893	0.108925	-4.44799
178.1	3.38419	4.06901	3.2069	2.86338	2.25835	2.593	2.04116	2.62181	1.02833	3.09387	-13.2449	0.0160312	0.0329161	-0.0952196	-0.0238315	0.0879274	-0.0365881	-0.305612	0.108919	-4.50561
178.2	3.38863	3.94933	3.41965	2.94095	2.44229	2.57527	2.09878	2.75257	1.53142	3.0717	-13.2697	0.0146549	0.0329966	-0.0962126	-0.0242727	0.0889571	-0.0365174	-0.305855	0.108879	-4.55437
178.3	3.18916	3.73879	3.22906	2.89884	2.33148	2.511	1.87937	2.43564	1.19455	2.84343	-13.2941	0.0123775	0.0330662	-0.0968901	-0.0245286	0.0895338	-0.0364837	-0.306199	0.108825	-4.4635
178.4	3.15814	3.66566	3.10938	2.81462	2.05667	2.36694	1.79737	2.25613	0.908658	2.62624	-13.3383	0.0151062	0.0329338	-0.0973728	-0.0247617	0.0900911	-0.0365009	-0.307251	0.108929	-4.37485
178.5	3.05397	3.38863	3.09387	2.67721	1.81731	2.2118	1.8018	2.26278	0.866549	2.3891	-13.3783	0.0139782	0.0330162	-0.0977334	-0.0249562	0.0904822	-0.0364595	-0.308103	0.108976	-4.25074
178.6	3.27781	3.53047	3.03846	2.87668	2.07662	2.36251	2.11872	2.4977	0.884279	2.35586	-13.404	0.0137464	0.033108	-0.0979032	-0.0250898	0.0907361	-0.036397	-0.30881	0.109012	-4.37264
178.7	3.26452	3.60582	2.84565	2.89884	2.07883	2.37581	2.13867	2.60629	1.03942	2.46446	-13.4446	0.014791	0.033132	-0.0980908	-0.0252104	0.0908519	-0.0364663	-0.310001	0.109134	-4.32609
178.8	3.20911	3.44847	2.59965	2.51986	1.67991	1.93921	1.76856	2.1564	0.425518	2.33813	-13.4913	0.0129584	0.0331435	-0.0982262	-0.0252444	0.0909724	-0.0364529	-0.311232	0.109425	-4.00696
178.9	3.20689	3.30219	2.55532	2.78581	1.98575	1.97023	1.81288	2.17413	0.585087	2.71489	-13.5164	0.0134493	0.0330748	-0.0983144	-0.0253213	0.0910772	-0.0364821	-0.311905	0.109754	-4.03798
179	3.02295	3.14041	2.69051	2.44894	1.80402	1.8284	1.54693	2.05667	0.551844	2.41127	-13.5209	0.0059248	0.0329235	-0.0984651	-0.0254804	0.0912262	-0.0364343	-0.312247	0.109998	-3.89171
179.1	3.08943	3.26673	2.83013	2.37359	1.92813	2.08105	1.52034	2.16083	0.691466	2.65284	-13.521	0.0032698	0.0329496	-0.098658	-0.0256246	0.0913364	-0.0364391	-0.312359	0.109973	-3.9582
179.2	3.29111	3.3443	3.00079	2.3337	1.84169	2.1564	1.72423	2.24726	0.808927	2.70159	-13.5208	0.0050942	0.032961	-0.0987227	-0.0256978	0.0913916	-0.0364632	-0.312317	0.110065	-4.06901
179.3	2.94316	3.10052	2.70603	2.32483	1.93034	2.06775	1.70207	2.22732	0.602817	2.55754	-13.5214	0.00684957	0.0328819	-0.0988022	-0.0256803	0.0912983	-0.0364697	-0.312279	0.110053	-4.00252
179.4	2.98305	3.39749	2.51321	2.54424	2.21402	2.46889	1.62672	2.31597	0.804494	2.57083	-13.5265	0.0126329	0.0328526	-0.0988087	-0.0257121	0.091363	-0.0364505	-0.312385	0.109999	-4.17982
179.5	3.47063	3.39306	2.76143	2.40462	2.22732	2.57527	1.65553	2.51321	0.868765	2.5531	-13.5513	0.0168663	0.0327481	-0.0989091	-0.0257465	0.0914645	-0.0363982	-0.312645	0.110172	-4.26404
179.6	3.18695	3.22684	2.429	2.21845	2.10543	2.39132	1.5558	2.48883	0.487573	2.36029	-13.596	0.017161	0.0327067	-0.0989531	-0.0256941	0.0915108	-0.0364119	-0.313374	0.110657	-4.07123
179.7	3.55706	3.59917	2.63067	2.23175	2.15418	2.593	1.76413	2.72819	0.463194	2.58856	-13.6312	0.0157586	0.0327935	-0.0989739	-0.0257161	0.0916098	-0.036412	-0.314305	0.111097	-4.22415
179.8	3.51495	3.43738	2.79689	2.41127	2.32927	2.44008	1.80402	2.7437	0.620547	2.71489	-13.6457	0.0123258	0.0329297	-0.0989142	-0.0257671	0.0916322	-0.0364415	-0.314883	0.111396	-4.23523
179.9	3.42187	3.43517	2.7437	1.99905	2.11429	2.19407	1.79294	2.37802	0.76017	2.65062	-13.6467	0.00116019	0.0327674	-0.0990308	-0.0258398	0.0916062	-0.0364376	-0.315195	0.111466	-4.07788
180	3.13376	3.54598	2.63067	2.00126	1.7885	2.06775	1.75083	2.16305	0.496438	2.60629	-13.6467	-0.00690645	0.0326267	-0.0990474	-0.0260038	0.0915915	-0.0364175	-0.315211	0.111541	-3.94712
180.1	3.33987	3.71885	2.85895	2.44451	2.08548	1.94364	2.19186	2.62624	0.660439	2.72597	-13.6469	0.00382191	0.0326115	-0.0989922	-0.0260034	0.0915773	-0.0364015	-0.315265	0.111615	-4.23745
180.2	3.3576	3.65236	2.91657	2.14975	2.18078	2.03672	2.07661	2.76365	0.722494	2.72597	-13.6471	0.00447605	0.0326304	-0.0989856	-0.0258918	0.0916502	-0.0364457	-0.315297	0.111565	-4.23745
180.3	3.23571	3.78533	2.70381	2.24505	2.02564	2.10321	1.90153	2.7437	0.50087	2.74813	-13.6545	0.011416	0.0325802	-0.0990926	-0.0259755	0.0915968	-0.0364223	-0.315357	0.1116	-4.21085
180.4	3.39527	3.82079	3.00965	2.58192	2.0478	2.11651	1.92591	2.88776	0.658223	2.83235	-13.684	0.0117761	0.0325062	-0.0991191	-0.0259924	0.091625	-0.0363872	-0.31575	0.111653	-4.33718
180.5	3.57922	3.80085	3.13376	2.76143	2.4977	2.41791	2.19851	3.05841	0.644926	2.90549	-13.7284	0.0139994	0.0326337	-0.0992325	-0.0259803	0.0915789	-0.0364069	-0.316556	0.111966	-4.51226
180.6	3.53047	3.51717	2.94095	2.8124	2.43121	2.42456	1.98353	2.94095	0.844387	3.03181	-13.7601	0.0157867	0.0326418	-0.099111	-0.0260018	0.0916051	-0.036338	-0.317447	0.112329	-4.39258
180.7	3.35095	3.68117	3.15149	2.38245	2.47554	2.31818	2.03229	3.04511	0.757953	3.08943	-13.7706	0.0069772	0.032572	-0.0991431	-0.0260852	0.0916397	-0.0363667	-0.317947	0.112539	-4.40588
180.8	3.43295	3.67231	3.10938	2.52873	2.54424	2.33148	1.73531	3.06727	0.986226	3.0983	-13.7716	0.00485188	0.032425	-0.0991857	-0.0261045	0.0916639	-0.0363917	-0.318138	0.112531	-4.39037
180.9	3.45068	3.69447	3.24457	2.77916	2.42456	2.65062	1.81953	3.29776	0.917523	3.00522	-13.7713	0.00375397	0.0324511	-0.0992204	-0.0261852	0.0916715	-0.0364121	-0.31813	0.112616	-4.46129
181	3.7122	3.51052	3.17808	2.59965	2.49992	2.5664	1.87715	3.49501	0.757954	2.82349	-13.7743	0.00764577	0.0322946	-0.0991801	-0.0261817	0.0916918	-0.0364012	-0.318136	0.112601	-4.41253
181.1	3.54598	3.31549	3.05841	2.4024	2.47332	2.43121	1.63337	3.3709	0.68925	3.01851	-13.7947	0.0161043	0.0323214	-0.0992104	-0.0262185	0.0916665	-0.0364083	-0.318384	0.112576	-4.32609
181.2	3.82079	3.50387	3.46398	2.39132	2.66835	2.33813	1.79959	3.31771	0.762386	3.20911	-13.8364	0.0169704	0.0323201	-0.0991272	-0.0261773	0.0916619	-0.0364333	-0.319846	0.112714	-4.39258
181.3	3.86955	3.82079	3.3443	2.70381	2.48219	2.24505	2.10543	3.29111	0.740224	3.15814	-13.8761	0.0180664	0.0323941	-0.0991778	-0.026229	0.0916507	-0.0364061	-0.321348	0.112894	-4.43247
181.4	3.90501	4.04242	3.22241	2.80132	2.40462	2.20959	1.85721	3.24679	0.91309	3.10273	-13.894	0.013885	0.0322796	-0.0991582	-0.0261741	0.0916985	-0.0364715	-0.322094	0.112905	-4.45464
181.5	3.90723	3.92052	3.30884	2.94538	2.83014	2.27386	1.87715	3.26895	0.928604	3.00522	-13.897	0.00482558	0.032292	-0.0991678	-0.0262451	0.0916352	-0.0364759	-0.322476	0.112932	-4.59426
181.6	3.98923	4.02469	3.33765	2.7437	3.04068	2.50213	2.20737	3.46619	1.23444	2.88776	-13.8966	-0.00513546	0.0321529	-0.0991651	-0.0262922	0.0916338	-0.0364454	-0.322556	0.11301	-4.70285
181.7	3.72328	3.87398	3.17587	2.83235	2.9476	2.52873	1.98575	3.42187	1.15909	2.76808	-13.8971	-0.00173102	0.0321646	-0.0990958	-0.0263069	0.0916047	-0.0364103	-0.322574	0.11296	-4.59648
181.8	3.81193	3.7942	3.58587	3.00965	2.70824	2.83013	2.02564	3.69447	1.28985	3.3443	-13.8964	-0.00128043	0.0320426	-0.0990983	-0.0263348	0.0917019	-0.0364489	-0.322517	0.112973	-4.76491
181.9	3.64571	3.6302	3.19581	2.75035	2.39132	2.65505	2.0057	3.27117	1.38072	3.09165	-13.8974	0.00480082	0.0320333	-0.099158	-0.0262953	0.0916656	-0.0364218	-0.322565	0.112902	-4.65631
182	3.76539	3.75874	3.13598	2.69494	2.49327	2.67057	2.04559	2.88776	1.34747	3.32879	-13.903	0.0112777	0.032028	-0.0991664	-0.0263368	0.0916589	-0.0364435	-0.322612	0.112932	-4.59648
182.1	3.67452	3.71663	3.16257	2.70381	2.57748	2.675	2.19186	2.81684	1.23223	3.44625	-13.9283	0.0140444	0.0319881	-0.0991657	-0.0263805	0.0917114	-0.0363775	-0.322899	0.112918	-4.52999
182.2	3.63684	3.65901	3.03403	2.61294	2.63954	2.57748	1.88159	2.97641	1.23223	3.249	-13.9716	0.0131498	0.0319602	-0.0991723	-0.0263624	0.0916562	-0.0364118	-0.323718	0.113109	-4.42804
182.3	3.60582	3.92717	3.16035	2.78581	3.02295	2.66835	1.90818	3.25344	1.22115	2.94316	-14.0066	0.0144691	0.0320022	-0.0992021	-0.0263365	0.0917386	-0.0363925	-0.324421	0.113661	-4.57875
182.4	3.66566	3.78755	3.27781	2.76143	3.04289	2.67278	2.06553	3.34652	1.1325	2.96976	-14.0205	0.0109018	0.032053	-0.099206	-0.0263924	0.091717	-0.0363531	-0.324917	0.11393	-4.6408
182.5	3.81636	3.96042	3.17808	2.69938	2.85895	2.65062	2.04337	3.20689	0.917522	3.20246	-14.022	0.00797002	0.0321416	-0.099219	-0.0263676	0.0916922	-0.0364177	-0.325184	0.114214	-4.59204
182.6	3.62576	3.90723	3.41744	2.50878	2.89662	2.69716	2.06553	2.9897	1.17017	3.44403	-14.0215	0.00309501	0.0321197	-0.099225	-0.0263323	0.091686	-0.0363986	-0.325308	0.114292	-4.54329
182.7	3.44182	3.80528	3.27338	2.59965	2.58635	2.31154	1.67104	2.88554	1.08152	2.84786	-14.0219	0.00582062	0.0320553	-0.0992176	-0.0263763	0.0916801	-0.0364012	-0.325318	0.114344	-4.46793
182.8	3.18695	3.51717	3.01187	2.76143	2.50435	2.11872	1.68212	2.9077	1.08817	2.82349	-14.0221	0.00181203	0.0320666	-0.0992546	-0.0263723	0.0916177	-0.036362	-0.325283	0.114251	-4.36155
182.9	3.09165	3.50387	3.02073	2.58413	2.40905	2.17191	1.60456	3.02516	1.03277	2.64175	-14.0221	0.00400636	0.0321441	-0.0992035	-0.0264175	0.0916071	-0.0363658	-0.325244	0.114283	-4.35491
183	3.65901	3.89171	3.48171	2.85895	2.8523	2.59743	1.82396	3.0983	1.40731	2.82792	-14.0216	0.00154331	0.0321338	-0.0991751	-0.0264225	0.0916741	-0.0363289	-0.325309	0.114402	-4.7228
183.1	4.04242	4.0269	3.26452	2.70603	2.95868	2.6883	2.08105	3.22019	1.42282	3.11381	-14.024	0.00454397	0.032103	-0.0991681	-0.0263779	0.0916712	-0.0363462	-0.325318	0.114358	-4.8314
183.2	4.10669	4.04242	3.14484	2.49548	2.82349	2.79467	2.24505	3.13819	1.16352	3.16035	-14.0429	0.0159862	0.0319806	-0.0992469	-0.0264409	0.0916623	-0.0363862	-0.325448	0.114324	-4.75826
183.3	3.90501	3.81414	3.12711	2.73262	2.83235	2.58192	2.06332	3.34873	0.835522	2.93208	-14.0835	0.017157	0.0320329	-0.0992464	-0.0264219	0.0916456	-0.0364046	-0.326524	0.114541	-4.63194
183.4	3.76317	3.8895	3.14262	2.69716	2.49992	2.64619	2.23175	3.34873	0.700332	2.70159	-14.1239	0.014412	0.0320763	-0.0991421	-0.0263962	0.0916854	-0.0364078	-0.327992	0.11519	-4.58761
183.5	3.77647	3.61912	3.00965	2.6484	2.35586	2.65284	2.25391	3.30441	0.897577	2.5531	-14.1459	0.0145906	0.031984	-0.0991567	-0.0264073	0.0916454	-0.0364102	-0.328744	0.115581	-4.48123
183.6	3.77647	3.78312	3.25344	2.66835	2.32262	2.72819	2.18964	3.5349	0.995091	2.62624	-14.1727	0.0149659	0.0319889	-0.0992115	-0.0264417	0.0916225	-0.0363718	-0.329718	0.115939	-4.5455
183.7	3.85847	4.00696	3.35538	2.58192	2.47554	2.88997	2.34035	3.57479	0.831089	2.73927	-14.2181	0.0136873	0.0318898	-0.099179	-0.0265136	0.0916211	-0.0363775	-0.331529	0.116621	-4.6408
183.8	3.47506	4.03134	3.28225	2.66835	2.47775	2.91657	2.20294	3.42187	0.662655	2.67721	-14.254	0.0152848	0.0319275	-0.0992664	-0.0264633	0.0916247	-0.0363604	-0.333098	0.117577	-4.56988
183.9	3.65236	3.8762	3.35317	2.57748	2.74813	2.95203	2.21845	3.57479	0.7779	2.7703	-14.2687	0.0119154	0.0319551	-0.0992607	-0.0264571	0.0917274	-0.036309	-0.333699	0.118014	-4.60977
184	3.50165	3.83852	3.1936	2.53759	2.54424	2.58857	1.9791	3.22019	1.03277	2.55754	-14.2698	0.00850483	0.0321426	-0.0993095	-0.0265224	0.0917317	-0.0363471	-0.333859	0.118335	-4.4635
184.1	3.48171	3.98479	3.40192	2.69938	2.52208	2.72376	2.04115	3.33987	0.857684	2.74813	-14.2693	0.00487516	0.0321221	-0.0994317	-0.0265278	0.0917997	-0.0363382	-0.333876	0.11839	-4.53885
184.2	3.13819	3.91387	2.8523	2.93651	2.45116	2.36472	1.81067	2.79911	0.441032	2.59078	-14.2757	0.0153741	0.0320625	-0.0995023	-0.0264906	0.0918436	-0.0362858	-0.333958	0.118271	-4.25296
184.3	3.59252	3.91166	3.26895	3.13154	2.81019	2.51986	2.21181	3.27338	0.65379	2.88332	-14.3014	0.0173358	0.0319056	-0.0996186	-0.0265087	0.091987	-0.0363221	-0.334142	0.118272	-4.50339
184.4	3.70555	3.86512	3.45955	3.08279	2.69494	2.75257	2.3204	3.45955	0.76017	3.331	-14.345	0.0172241	0.0318665	-0.0999167	-0.0266063	0.0924017	-0.0362769	-0.334675	0.118503	-4.6541
184.5	3.48392	3.63463	3.21354	2.88332	2.61516	2.55532	2.13645	3.27117	0.74244	3.4263	-14.3791	0.0168168	0.0319797	-0.100783	-0.0270464	0.0932789	-0.0362733	-0.335635	0.11866	-4.51447
184.6	3.36203	3.65901	3.15814	2.96311	2.58635	2.41348	2.13202	3.26452	0.882063	3.45733	-14.3926	0.0115383	0.0321752	-0.101554	-0.0274894	0.0940655	-0.0362555	-0.336018	0.118715	-4.5322
184.7	3.40636	3.86069	3.09165	2.75257	2.93651	2.37137	2.06332	3.44846	0.96628	2.98084	-14.3932	0.00173874	0.032063	-0.101823	-0.0276686	0.0942685	-0.0362612	-0.336182	0.118794	-4.52112
184.8	3.69447	4.10669	3.22019	2.69716	2.94095	2.54646	2.23397	3.44182	1.23888	3.09387	-14.3929	0.00411059	0.032021	-0.101938	-0.0277451	0.0943217	-0.0362419	-0.336213	0.118876	-4.6408
184.9	3.57036	3.87398	2.86116	2.78359	2.65727	2.51986	2.12316	3.46176	1.14801	3.13376	-14.3936	0.0111971	0.0319795	-0.102029	-0.0277539	0.094307	-0.0362491	-0.336338	0.118781	-4.60091
185	3.38863	3.77204	2.88554	2.72597	2.81684	2.38246	2.16526	3.37311	1.1325	2.76808	-14.3996	0.0169515	0.0320268	-0.102139	-0.0278828	0.094509	-0.0362258	-0.336322	0.118849	-4.57875
185.1	3.31106	4.12663	3.0296	2.48883	2.98749	2.07661	2.30489	3.39084	1.12142	2.79911	-14.4255	0.0188063	0.0319602	-0.10234	-0.0279304	0.0947304	-0.0362079	-0.336526	0.118823	-4.60091
185.2	3.60582	4.25074	3.2623	2.90105	3.05176	2.27164	2.26056	3.35538	1.33196	2.81684	-14.4694	0.0193581	0.0319347	-0.102476	-0.027965	0.0948564	-0.0362587	-0.337258	0.118912	-4.77821
185.3	3.54376	4.33718	3.29998	2.98305	2.97419	2.44229	2.44008	3.5216	1.32088	2.79911	-14.5038	0.0191149	0.0319726	-0.102523	-0.0279859	0.0949264	-0.0362309	-0.338303	0.118977	-4.8181
185.4	3.89614	4.5455	3.5216	3.1936	3.07835	2.7304	2.55754	3.82966	1.66439	2.84343	-14.5169	0.015437	0.0320983	-0.102594	-0.0280507	0.0949663	-0.0362501	-0.338825	0.119033	-4.97988
185.5	3.93382	4.27734	3.12711	3.167	3.04511	2.80132	2.50213	3.93825	1.6511	2.71267	-14.5179	0.00884387	0.032037	-0.102614	-0.0281004	0.0949685	-0.0362728	-0.33904	0.119097	-4.89123
185.6	3.86955	4.22636	3.1116	3.19581	3.38641	2.89219	2.28272	3.70776	1.59126	2.76808	-14.5175	0.00598545	0.0319204	-0.102647	-0.0281546	0.0949583	-0.0362206	-0.339057	0.119082	-4.92448
185.7	3.81636	4.4901	3.27338	3.13819	3.15371	2.93208	2.19186	3.64793	1.3652	2.94759	-14.518	0.00923258	0.0319146	-0.102635	-0.0281502	0.0949928	-0.0361522	-0.339115	0.119029	-4.93999
185.8	3.63463	4.32166	3.085	3.09165	2.75922	2.95868	1.95694	3.413	1.00396	2.75478	-14.5182	0.00859381	0.031899	-0.102662	-0.028216	0.0950114	-0.0362473	-0.339173	0.119023	-4.72058
185.9	3.70998	4.27291	3.1116	3.14927	2.7703	3.03181	2.17191	3.55928	1.14136	2.93873	-14.5194	0.0111029	0.0318236	-0.102716	-0.0282164	0.0949922	-0.03615	-0.339097	0.11896	-4.74053
186	3.55041	3.90723	3.04733	2.73262	2.67057	2.757	1.84834	3.14262	0.738008	2.65505	-14.537	0.0171975	0.0317692	-0.102693	-0.0281822	0.0950136	-0.0361306	-0.339223	0.118913	-4.43026
186.1	3.79863	4.03798	3.11825	2.97419	2.32483	2.69716	1.97467	3.167	0.616114	2.60629	-14.5759	0.0172121	0.0317053	-0.10271	-0.0282152	0.0949834	-0.036145	-0.339888	0.11916	-4.43912
186.2	3.83852	4.04907	3.24014	2.72376	2.36251	2.55754	1.96359	3.15814	0.808927	2.77251	-14.6178	0.0175781	0.0316794	-0.102821	-0.0282166	0.0950159	-0.0361719	-0.341002	0.120305	-4.38593
186.3	3.61025	3.80085	3.03403	2.87668	2.34921	2.42013	1.91705	3.27338	0.884279	2.75921	-14.6396	0.0182684	0.0316787	-0.102824	-0.0282352	0.0951584	-0.0361455	-0.341671	0.120972	-4.30615
186.4	3.61911	4.04907	3.19803	2.91657	2.55975	2.45116	1.99905	3.46398	1.08152	2.88111	-14.6433	0.0134918	0.0317711	-0.10289	-0.0283364	0.0951701	-0.0360785	-0.341935	0.121161	-4.42804
186.5	3.64349	4.01582	3.0983	2.839	2.48219	2.3891	1.83948	3.40414	1.06823	2.88332	-14.6431	0.0128718	0.0318259	-0.102871	-0.0283011	0.095149	-0.0361259	-0.34197	0.121223	-4.36155
186.6	3.43073	3.92274	3.00079	2.74813	2.50878	2.38024	2.00126	3.2889	0.89536	2.64619	-14.6434	0.0146684	0.0318184	-0.10288	-0.0283692	0.0951504	-0.0361108	-0.342054	0.121364	-4.32831
186.7	3.73658	4.03577	3.30219	2.83678	2.54867	2.47775	2.22732	3.39749	1.06601	2.70824	-14.644	0.0156	0.0318002	-0.102904	-0.0283432	0.0951495	-0.0361199	-0.342039	0.121395	-4.49453
186.8	3.83631	4.07566	3.24014	2.84565	2.57305	2.81462	2.10321	3.42409	1.22336	2.94981	-14.6587	0.0210092	0.0317329	-0.102968	-0.0283972	0.0952738	-0.0361092	-0.342115	0.121398	-4.54329
186.9	3.72106	3.98036	3.19138	2.65062	2.58857	2.46002	1.96359	3.36425	1.20785	2.83013	-14.694	0.0192177	0.0316533	-0.103171	-0.0284642	0.0954449	-0.0360507	-0.342633	0.121831	-4.45907
187	3.79863	3.79198	3.01851	2.39797	2.49548	2.31597	1.92591	3.08943	0.870981	2.76365	-14.738	0.0178766	0.0316424	-0.103603	-0.0286165	0.0959588	-0.0360443	-0.343628	0.122759	-4.38593
187.1	3.58809	3.87177	3.10273	2.46667	2.41127	2.30932	1.99461	3.02738	0.738008	2.87224	-14.7628	0.0155608	0.0317414	-0.10414	-0.0288797	0.0965468	-0.0360154	-0.344306	0.123353	-4.44134
187.2	3.37976	4.00474	3.31106	2.76143	2.58413	2.20737	2.16526	3.04289	0.833306	3.13819	-14.7686	0.0111097	0.0317712	-0.104547	-0.0290722	0.0968327	-0.0359343	-0.344606	0.123506	-4.51669
187.3	3.37976	3.72993	3.18917	2.62846	2.62624	2.27829	2.15197	3.16035	0.749089	3.07614	-14.7685	0.0070532	0.0318082	-0.104764	-0.0291437	0.0970045	-0.0359702	-0.344677	0.123641	-4.46793
187.4	3.49722	3.72993	2.78581	2.40683	2.511	2.32483	1.92369	3.26895	0.8599	2.98305	-14.7686	0.0053763	0.0318086	-0.104776	-0.0292354	0.0971587	-0.0359697	-0.344769	0.123764	-4.36599
187.5	3.50387	3.65458	2.67278	2.35364	2.4024	2.20737	1.81953	3.20246	0.766819	2.55089	-14.7697	0.00400986	0.031828	-0.104734	-0.0292637	0.0971594	-0.0359431	-0.344748	0.123853	-4.29507
187.6	3.51717	3.84517	2.66392	2.43786	2.20294	2.13645	1.85056	3.003	0.684818	2.23618	-14.7718	0.00669508	0.0317992	-0.10489	-0.0293689	0.0972265	-0.0359968	-0.344836	0.123812	-4.30393
187.7	3.69003	3.84074	2.86559	2.61073	2.06997	2.17413	1.91261	3.0296	0.693683	2.24505	-14.7937	0.0130146	0.0317573	-0.105123	-0.0294237	0.0974158	-0.0359517	-0.345001	0.123834	-4.39258
187.8	3.39084	3.95155	2.70159	2.66835	2.4024	2.20737	1.97024	2.90327	0.808927	2.22732	-14.8357	0.0126358	0.0316014	-0.105396	-0.0294658	0.0977362	-0.0359256	-0.345513	0.124082	-4.3815
187.9	3.54155	3.9316	2.67278	2.80132	2.24062	2.07883	1.95251	2.87446	0.733575	2.32262	-14.8749	0.014275	0.0316205	-0.105585	-0.0295663	0.0980015	-0.0359684	-0.34654	0.12425	-4.31058
188	3.41522	3.8895	2.88554	2.86338	2.14975	2.29381	1.96359	3.14041	0.981793	2.59521	-14.8926	0.0111451	0.0317087	-0.105668	-0.029622	0.0980799	-0.035988	-0.347257	0.124384	-4.35491
188.1	3.20911	3.91387	3.07835	2.78138	2.05445	2.3337	1.74418	2.97862	1.08152	2.59078	-14.8941	0.00965304	0.0318622	-0.105727	-0.0296929	0.0981273	-0.0359567	-0.347495	0.124472	-4.32609
188.2	3.24457	3.86512	3.13819	2.79689	2.2384	2.42235	2.03894	2.98527	1.0505	2.73705	-14.8939	-0.000303289	0.0318006	-0.105826	-0.0297153	0.0981379	-0.035983	-0.347671	0.124517	-4.37707
188.3	3.50609	3.92052	3.26673	2.91878	2.36029	2.55975	2.3071	3.05619	1.07488	3.22019	-14.8943	-0.000748141	0.0316543	-0.105817	-0.0297714	0.0981139	-0.0359342	-0.347697	0.124506	-4.51447
188.4	3.22241	3.79198	3.18473	2.73262	2.09656	2.30932	2.01678	2.75921	1.14136	2.41127	-14.8943	0.00380806	0.0317041	-0.105779	-0.0298131	0.0981894	-0.0360365	-0.347654	0.124534	-4.29507
188.5	3.20689	3.98258	3.28446	2.921	2.32927	2.46889	1.93699	3.00078	1.04385	2.85895	-14.8943	-0.000278797	0.0316591	-0.10577	-0.0298601	0.0981244	-0.0360657	-0.347667	0.12444	-4.45907
188.6	3.32657	4.09339	3.07392	3.04733	2.22289	2.757	2.05667	2.93208	1.07709	3.33544	-14.8938	-0.00121182	0.0316732	-0.105826	-0.0298506	0.0981573	-0.0360631	-0.347656	0.124481	-4.48123
188.7	3.28668	4.22636	3.41301	3.1803	2.53316	2.97641	2.25835	2.95424	1.41396	3.10273	-14.8941	0.00348027	0.0316594	-0.105852	-0.0298128	0.0981587	-0.0360267	-0.347737	0.124474	-4.64523
188.8	3.4263	4.28177	3.43738	3.10052	2.79911	3.0296	2.25835	2.88997	1.57574	3.167	-14.8947	0.00614044	0.031618	-0.105812	-0.0298355	0.098123	-0.0359754	-0.347784	0.124416	-4.72723
188.9	3.70333	4.00917	3.41301	3.0296	2.77473	3.14927	2.08326	2.96754	1.53585	3.36425	-14.8948	0.00550529	0.0315238	-0.105833	-0.0298376	0.0981835	-0.035987	-0.347765	0.12438	-4.7095
189	3.37533	3.88063	3.15592	3.02073	2.40462	3.07614	2.11872	2.85895	1.17239	3.32657	-14.9093	0.0147904	0.031496	-0.10588	-0.0298822	0.0981786	-0.0360124	-0.347814	0.124442	-4.54329
189.1	3.67009	4.02469	3.41744	3.05619	2.27608	3.11825	2.25391	3.02073	1.2278	3.16257	-14.946	0.0119752	0.0315535	-0.10585	-0.0299455	0.0981324	-0.0359772	-0.34865	0.12447	-4.63858
189.2	3.5216	4.11555	3.15814	3.0163	2.14975	2.54646	2.01013	3.01408	0.975145	2.43786	-14.9896	0.0130508	0.0315248	-0.105855	-0.0299329	0.0981717	-0.0360506	-0.350173	0.124637	-4.39923
189.3	3.31327	3.95598	3.11825	3.00078	2.24505	2.5664	1.98132	2.72819	0.999523	2.57305	-15.0143	0.0139528	0.0315487	-0.105832	-0.0299391	0.0982375	-0.0359689	-0.350827	0.124801	-4.34604
189.4	3.6302	4.20863	3.10938	2.98527	2.61073	2.72597	2.24726	2.82127	1.50926	2.82349	-15.0199	0.00413393	0.0311156	-0.105896	-0.0301018	0.0982319	-0.0357226	-0.351352	0.124761	-4.51226
189.5	3.86512	4.03134	3.4396	3.16922	2.60186	2.49105	2.45116	2.84343	1.27655	2.53981	-15.0194	-0.00493004	0.0305698	-0.10595	-0.0303171	0.0981577	-0.0352106	-0.35136	0.124806	-4.52556
189.6	3.74322	4.1488	3.1803	3.167	2.757	2.68608	2.48883	2.76143	1.13915	2.59078	-15.0195	0.00166878	0.0303024	-0.105856	-0.0304914	0.0981264	-0.0349507	-0.351416	0.124693	-4.55658
189.7	3.67674	3.98479	2.87003	2.97862	2.757	2.69494	2.29602	2.77473	1.39401	2.9077	-15.0203	0.00160553	0.0302618	-0.105857	-0.0304869	0.0981335	-0.0348575	-0.3515	0.124644	-4.52112
189.8	3.31327	3.6302	2.63289	2.89662	2.3337	2.61738	2.33591	2.77473	1.19455	2.69051	-15.0203	0.00100298	0.0302474	-0.105822	-0.030563	0.0980681	-0.0348121	-0.351537	0.124646	-4.36377
189.9	3.34652	3.74544	2.72154	3.06949	2.60408	2.88997	2.34035	2.86116	1.07931	2.92322	-15.0231	0.0102894	0.0301636	-0.105819	-0.0306388	0.0980754	-0.0347665	-0.35152	0.124579	-4.4768
190	3.38198	3.73436	2.76143	2.90327	2.75257	2.65948	2.1298	2.61738	1.0505	2.98749	-15.0425	0.0143595	0.0301963	-0.105924	-0.0306115	0.0980835	-0.0347352	-0.351655	0.124508	-4.36155
190.1	3.71885	4.11112	3.18917	2.89884	2.9077	2.66392	1.8151	2.76143	0.981794	3.04733	-15.0825	0.0175336	0.0301011	-0.105893	-0.0306539	0.0981235	-0.0347633	-0.352611	0.124683	-4.50561
190.2	3.60582	3.91166	3.08722	2.61959	2.85673	3.00079	1.78186	2.71489	0.824441	3.06949	-15.1223	0.01694	0.0301291	-0.105873	-0.0305915	0.0981593	-0.0347059	-0.353789	0.124668	-4.48566
190.3	3.50165	3.72549	2.84343	2.54202	2.72376	2.89884	1.81288	2.55975	0.928604	2.92986	-15.142	0.0125902	0.0300902	-0.10593	-0.0306227	0.0981689	-0.0347486	-0.354543	0.124644	-4.33718
190.4	3.28446	3.25565	2.71711	2.31597	2.47775	2.58192	1.52699	2.54867	0.76017	2.92765	-15.1446	0.00471212	0.0296872	-0.105906	-0.0308044	0.0981564	-0.0345377	-0.354892	0.124644	-4.13328
190.5	3.4396	3.34873	2.77695	2.46667	2.65062	2.61738	1.58461	2.58635	0.802278	3.20025	-15.1448	0.00620119	0.0294417	-0.105933	-0.03099	0.0981649	-0.0342196	-0.354927	0.124619	-4.20863
190.6	3.47506	3.66122	2.87889	2.59743	2.59965	2.6484	1.74418	2.54867	0.529681	3.20246	-15.1441	0.00399299	0.0293592	-0.105877	-0.0310999	0.098098	-0.034105	-0.354929	0.124618	-4.31058
190.7	3.55928	3.59917	2.87003	2.6883	2.44008	2.71711	1.74196	2.41127	0.644925	3.24457	-15.1445	0.00867167	0.0293168	-0.105885	-0.0311557	0.0981409	-0.0340359	-0.354983	0.124643	-4.36599
190.8	3.43073	3.53268	2.80354	2.81684	2.49105	2.53316	1.75526	2.5664	0.520816	3.12711	-15.1443	0.00707082	0.0293287	-0.105886	-0.0311674	0.0981197	-0.034004	-0.355002	0.124613	-4.27734
190.9	3.00522	3.12711	2.70603	2.30489	2.06553	2.07883	1.33418	2.39132	0.195029	2.51764	-15.1513	0.014435	0.029287	-0.105919	-0.0311329	0.0981575	-0.0339121	-0.355012	0.124519	-3.9449
191	3.49722	3.29554	2.98306	2.4024	2.35143	2.429	1.66883	2.58856	0.467627	2.62402	-15.177	0.0174564	0.0292784	-0.105913	-0.0311239	0.0981393	-0.0339376	-0.355737	0.124665	-4.15544
191.1	3.55041	3.09608	2.92322	2.49327	2.38689	2.43564	1.69542	2.50878	0.252652	2.757	-15.2216	0.0200233	0.0293452	-0.10593	-0.0311376	0.0982419	-0.0339246	-0.35783	0.125969	-4.17539
191.2	3.48392	2.79024	2.65505	2.22732	2.28272	1.98132	1.40953	2.31597	-0.119676	2.49548	-15.2561	0.0163319	0.0287918	-0.105946	-0.0313837	0.098241	-0.0335131	-0.359583	0.127274	-3.97593
191.3	3.36646	2.88554	2.53981	2.38245	2.42456	2.17191	1.62007	2.39354	0.157353	2.42678	-15.2689	0.0155761	0.0280573	-0.105945	-0.0318091	0.0981501	-0.0327327	-0.360341	0.127773	-4.04685
191.4	3.49279	3.22019	3.0296	2.71711	2.65062	2.55089	2.03672	2.71267	0.478708	2.70824	-15.2692	0.00986112	0.0273621	-0.105991	-0.0322267	0.0980958	-0.0321364	-0.3607	0.127934	-4.28842
191.5	3.23792	3.33544	2.9476	2.58856	2.66392	2.46667	1.89045	2.76365	0.582871	2.86559	-15.2693	0.0122493	0.027072	-0.105942	-0.0323632	0.0981669	-0.0318659	-0.360799	0.127923	-4.26404
191.6	3.37755	3.51495	2.71046	2.15418	2.62181	2.45116	2.09434	2.62846	0.837738	2.76808	-15.2694	0.0102914	0.0269398	-0.105922	-0.0323791	0.0981146	-0.0317686	-0.360792	0.127959	-4.28842
191.7	3.45955	3.49944	2.89884	2.2251	2.76143	2.41791	2.13202	2.70603	0.924171	2.61294	-15.2692	0.00731593	0.0267966	-0.105958	-0.0324982	0.0981471	-0.0315289	-0.360869	0.12792	-4.40145
191.8	3.41744	3.44625	2.74813	2.37581	2.87446	2.37137	2.10543	2.58192	0.494221	2.24726	-15.269	0.00850683	0.0268021	-0.105954	-0.0325944	0.0981311	-0.0314641	-0.36088	0.127868	-4.3128
191.9	3.46398	3.47063	2.93651	2.33813	2.675	2.02786	1.87937	2.50878	0.308058	2.22067	-15.269	0.00896743	0.0266713	-0.105952	-0.03259	0.0981205	-0.0314373	-0.36092	0.127908	-4.23523
192	3.56371	3.47284	3.07835	2.3071	2.95203	2.09656	1.84834	2.45337	0.57179	2.4024	-15.2721	0.0135703	0.0267076	-0.105986	-0.0326489	0.0982036	-0.0313561	-0.360816	0.127812	-4.28177
192.1	3.90723	3.60139	3.18695	2.61294	2.6063	2.14088	1.89488	2.4977	0.680385	2.53759	-15.2923	0.0184067	0.0266931	-0.106077	-0.0326466	0.0982723	-0.0314056	-0.3612	0.128081	-4.42583
192.2	3.82744	3.55928	2.69273	2.72597	2.74813	2.26499	1.99018	2.36472	0.74244	2.47997	-15.3332	0.0192742	0.0266119	-0.106146	-0.0327112	0.0982767	-0.0312894	-0.363126	0.129319	-4.38593
192.3	3.4263	3.16035	2.32483	2.19407	2.44894	2.27386	1.66218	2.2118	0.290328	1.8838	-15.373	0.0173831	0.0262494	-0.106101	-0.0328797	0.0982371	-0.0309668	-0.365175	0.129996	-4.10447
192.4	3.37976	2.91878	2.69494	2.30045	2.53538	2.20294	1.67769	2.45559	0.669304	2.15861	-15.3919	0.015317	0.0255868	-0.106111	-0.0330657	0.0982716	-0.0303857	-0.366164	0.130202	-4.2175
192.5	3.20468	3.13376	2.59743	2.17413	2.3337	2.10543	1.49374	2.10986	0.279246	2.22289	-15.3935	0.00280515	0.0247937	-0.106128	-0.0335638	0.0982292	-0.0296801	-0.366553	0.130194	-4.05571
192.6	3.04954	3.02516	2.53316	2.1564	2.14975	1.98575	1.48266	2.06775	0.14184	2.02786	-15.3941	0.00540873	0.0243129	-0.106175	-0.0339112	0.0982495	-0.0291018	-0.366545	0.130114	-3.92052
192.7	3.1936	3.24236	2.71046	2.26721	2.38024	2.28272	1.88823	2.42456	0.192813	2.29824	-15.3933	0.00207477	0.0239869	-0.106239	-0.0341406	0.0982825	-0.0288464	-0.366635	0.130057	-4.09339
192.8	3.01851	2.90992	2.53538	2.13202	2.35808	2.05224	1.4871	2.28716	0.254868	2.29159	-15.3938	0.0048657	0.0239215	-0.10629	-0.0342106	0.0983634	-0.0287725	-0.366697	0.129943	-3.90058
192.9	3.14262	2.97641	2.73927	2.35364	2.6883	2.17413	1.52034	2.42013	0.308058	2.59743	-15.3935	0.00415965	0.0239283	-0.10642	-0.0342738	0.0984999	-0.0287317	-0.366618	0.12991	-4.16209
193	3.22684	3.0163	2.84565	2.4024	2.68386	2.05888	1.52034	2.52873	0.367896	2.62846	-15.3946	0.0109162	0.0238947	-0.106512	-0.0343907	0.098541	-0.0286241	-0.366695	0.129842	-4.20863
193.1	2.89219	2.68608	2.41791	2.22732	2.21181	1.78185	1.62893	2.24283	0.274814	2.43564	-15.4107	0.0201766	0.0238943	-0.106862	-0.0345131	0.0990173	-0.0285903	-0.366998	0.129875	-3.92939
193.2	3.05619	2.89884	2.38689	2.4977	2.2384	1.69542	1.64445	2.14532	0.438816	2.42235	-15.4486	0.0170319	0.023826	-0.107207	-0.0346526	0.0994313	-0.0285383	-0.368057	0.130001	-3.96263
193.3	3.32879	3.22906	2.78359	2.79024	2.28494	1.82618	1.97245	2.29824	0.376761	2.74148	-15.4918	0.0160931	0.0238417	-0.107495	-0.0347818	0.0997372	-0.0285065	-0.369599	0.130027	-4.17096
193.4	3.24457	3.43074	2.89662	2.74149	2.30045	2.19629	2.01456	2.58192	0.341301	2.53316	-15.515	0.0169207	0.023797	-0.107675	-0.0349107	0.0999966	-0.0283873	-0.370532	0.130011	-4.26182
193.5	3.28003	3.62133	2.94095	2.83678	2.28272	2.5664	2.1564	2.80132	0.292544	2.73484	-15.5195	0.00872092	0.0234785	-0.107832	-0.035133	0.100121	-0.0281322	-0.370933	0.13	-4.35934
193.6	3.07614	3.51717	2.92765	2.4024	2.27386	2.50435	1.86164	2.80797	0.19503	2.65284	-15.5188	0.00102501	0.0229855	-0.107962	-0.0353923	0.100126	-0.0277158	-0.37104	0.130063	-4.22415
193.7	3.04511	3.46841	3.36425	2.50878	2.51321	2.4977	1.92369	3.05841	0.456545	2.55754	-15.5192	0.0109871	0.0227756	-0.107979	-0.035514	0.100184	-0.0274231	-0.37116	0.129961	-4.28399
193.8	3.25344	3.41079	3.2756	2.95646	2.50878	2.51986	2.12537	3.16257	0.381193	2.55754	-15.5189	0.0100415	0.0226024	-0.108116	-0.0356603	0.100312	-0.0273267	-0.371159	0.129994	-4.33496
193.9	3.20468	3.4529	3.08279	2.82349	2.53759	2.65948	1.84169	3.085	0.41222	2.45559	-15.5198	0.00870118	0.022547	-0.108243	-0.0357449	0.10038	-0.0272475	-0.371163	0.129881	-4.32166
194	3.29554	3.39528	3.33322	2.74813	2.59965	2.63511	1.94142	3.10052	0.882063	2.3891	-15.5204	0.0065977	0.0225062	-0.108306	-0.0358712	0.10049	-0.0271598	-0.371199	0.129851	-4.38815
194.1	3.48614	3.26895	3.48392	2.87668	2.92543	2.60408	2.15197	2.98306	1.02833	2.89441	-15.5361	0.016022	0.0223516	-0.108662	-0.0359973	0.10078	-0.0270652	-0.371305	0.129837	-4.50561
194.2	3.63463	3.57479	3.4396	2.92322	2.88776	2.91878	2.12537	3.20911	1.0505	2.88332	-15.573	0.0172312	0.022375	-0.109002	-0.0361431	0.101154	-0.0270306	-0.372295	0.129918	-4.61199
194.3	3.32436	3.59252	3.10273	2.70824	2.56197	2.65062	1.83726	3.06284	0.853252	2.60186	-15.616	0.0162701	0.0224423	-0.109159	-0.0362557	0.101396	-0.0269963	-0.373785	0.130029	-4.43026
194.4	3.16922	3.41079	2.95203	2.56862	2.45559	2.61516	1.93256	2.98527	0.463194	2.78581	-15.6391	0.0154126	0.022123	-0.109289	-0.0364703	0.101542	-0.0267947	-0.37462	0.130004	-4.33939
194.5	3.16035	3.55928	3.08722	2.48662	2.54867	2.74592	1.8705	2.99857	0.61833	3.04068	-15.6444	0.0115655	0.0215429	-0.109374	-0.036832	0.101646	-0.0262899	-0.374973	0.130087	-4.38593
194.6	3.05619	3.58587	2.83013	2.52208	2.51543	2.91657	1.82618	2.92765	0.509735	2.93208	-15.6441	0.00305471	0.0211457	-0.109367	-0.037101	0.101669	-0.0259174	-0.375181	0.13009	-4.36599
194.7	3.21798	3.42409	2.79468	2.77251	2.30045	2.9476	1.66883	2.67278	0.534114	2.75257	-15.6437	0.00425542	0.0208257	-0.109395	-0.0372115	0.101674	-0.0255645	-0.375135	0.130068	-4.34826
194.8	3.38419	3.84739	3.29333	3.01851	2.921	3.28225	2.09213	3.12489	0.738008	3.03181	-15.6442	0.00537574	0.0207469	-0.109448	-0.0373426	0.101649	-0.0253938	-0.375177	0.129973	-4.7095
194.9	3.08279	3.50387	2.9897	2.67721	2.757	2.90327	2.03229	2.8523	0.647142	2.85895	-15.6439	0.00769501	0.0206723	-0.109493	-0.0374179	0.101692	-0.0253226	-0.37522	0.12988	-4.45464
195	3.17587	3.35095	2.85895	2.57305	2.81241	2.80797	1.99018	2.77251	0.516384	3.36203	-15.6515	0.0158345	0.020541	-0.109655	-0.0374317	0.101879	-0.0252216	-0.37533	0.129957	-4.49453
195.1	3.0983	3.2756	2.81905	2.46224	2.60186	2.8523	1.87272	2.62846	0.148489	2.86559	-15.68	0.0164372	0.0206351	-0.109849	-0.0375156	0.102108	-0.0252616	-0.376107	0.129975	-4.26847
195.2	3.23127	3.46841	3.04289	2.70381	2.51765	2.92543	2.04559	2.42013	0.410005	2.88776	-15.7247	0.0147734	0.0205676	-0.110015	-0.0376238	0.102218	-0.0251684	-0.377701	0.130114	-4.43247
195.3	3.31327	3.61468	3.16035	2.84786	2.78359	3.26452	2.0057	2.42678	0.432167	2.91214	-15.7572	0.0146245	0.0204836	-0.110196	-0.0377049	0.102331	-0.0250951	-0.378981	0.130081	-4.48566
[truncated: 26,847 more rows]
