# Supplementary material for: Normal stress distribution in built-up cold-formed column in relation to interconnecting bolt spacing
Source: Sci Rep. 2024 Mar 5;14:5415. doi: 10.1038/s41598-024-55986-7 (PMC10914763; doi:10.1038/s41598-024-55986-7)
Supplement: Supplementary file 1 — Supplementary Information. [file 41598_2024_55986_MOESM1_ESM.zip › Supplementary raw materials/Column tests/slup_02.XLSX]

## Sheet: Arkusz1
File comment:
Time 1 - slow sample rate	L1_A	L2_A	L2_B	L3_A	L3_B	L3_C	L3_D	L4_A	L4_B	L5_A	droga	Sila	L3_MA_Lewy	L3_MA_prawy	L3_MA_srodkowy	L3_MB_lewy	L3_MB_prawy	L1_MA	L1_MD	kopemnsacja
s	µm/m	µm/m	µm/m	µm/m	µm/m	µm/m	µm/m	µm/m	µm/m	µm/m	mm	kN	mm	mm	mm	mm	mm	mm	mm	µm/m
100,00 ms (10 Hz)	100,00 ms (10 Hz)	100,00 ms (10 Hz)	100,00 ms (10 Hz)	100,00 ms (10 Hz)	100,00 ms (10 Hz)	100,00 ms (10 Hz)	100,00 ms (10 Hz)	100,00 ms (10 Hz)	100,00 ms (10 Hz)	100,00 ms (10 Hz)	100,00 ms (10 Hz)	100,00 ms (10 Hz)	100,00 ms (10 Hz)	100,00 ms (10 Hz)	100,00 ms (10 Hz)	100,00 ms (10 Hz)	100,00 ms (10 Hz)	100,00 ms (10 Hz)	100,00 ms (10 Hz)	100,00 ms (10 Hz)
Hardware channel:0	Hardware channel:1	Hardware channel:2	Hardware channel:3	Hardware channel:4	Hardware channel:5	Hardware channel:6	Hardware channel:7	Hardware channel:8	Hardware channel:9	Hardware channel:10	Hardware channel:16	Hardware channel:1	Hardware channel:2	Hardware channel:3	Hardware channel:4	Hardware channel:5	Hardware channel:6	Hardware channel:7	Hardware channel:8	Hardware channel:11
Serial No. (Electronics / CP): N.A.	Serial No. (Electronics / CP): 9E5006786	Serial No. (Electronics / CP): 9E5006786	Serial No. (Electronics / CP): 9E5006786	Serial No. (Electronics / CP): 9E5006786	Serial No. (Electronics / CP): 9E5006786	Serial No. (Electronics / CP): 9E5006786	Serial No. (Electronics / CP): 9E5006786	Serial No. (Electronics / CP): 9E5006786	Serial No. (Electronics / CP): 9E5006786	Serial No. (Electronics / CP): 9E5006786	Serial No. (Electronics / CP): 9E5006786	Serial No. (Electronics / CP): 9E5003FB9	Serial No. (Electronics / CP): 9E5003FB9	Serial No. (Electronics / CP): 9E5003FB9	Serial No. (Electronics / CP): 9E5003FB9	Serial No. (Electronics / CP): 9E5003FB9	Serial No. (Electronics / CP): 9E5003FB9	Serial No. (Electronics / CP): 9E5003FB9	Serial No. (Electronics / CP): 9E5003FB9	Serial No. (Electronics / CP): 9E5006786
Sensor:	Sensor: SG 3 wire 120 Ohms	Sensor: SG 3 wire 120 Ohms	Sensor: SG 3 wire 120 Ohms	Sensor: SG 3 wire 120 Ohms	Sensor: SG 3 wire 120 Ohms	Sensor: SG 3 wire 120 Ohms	Sensor: SG 3 wire 120 Ohms	Sensor: SG 3 wire 120 Ohms	Sensor: SG 3 wire 120 Ohms	Sensor: SG 3 wire 120 Ohms	Sensor: DC voltage 10 V	Sensor: DC voltage 10 V	Sensor: WA 100mm	Sensor: WA 100mm	Sensor: WA 100mm	Sensor: WA 100mm	Sensor: WA 100mm	Sensor: WA 100mm	Sensor: WA 100mm	Sensor: SG 3 wire 120 Ohms
Sensor T-ID:	Sensor T-ID: DMS_1_3_120	Sensor T-ID: DMS_1_3_120	Sensor T-ID: DMS_1_3_120	Sensor T-ID: DMS_1_3_120	Sensor T-ID: DMS_1_3_120	Sensor T-ID: DMS_1_3_120	Sensor T-ID: DMS_1_3_120	Sensor T-ID: DMS_1_3_120	Sensor T-ID: DMS_1_3_120	Sensor T-ID: DMS_1_3_120	Sensor T-ID: DC_10V	Sensor T-ID: DC_10V	Sensor T-ID: HBM_WA_100mm	Sensor T-ID: HBM_WA_100mm	Sensor T-ID: HBM_WA_100mm	Sensor T-ID: HBM_WA_100mm	Sensor T-ID: HBM_WA_100mm	Sensor T-ID: HBM_WA_100mm	Sensor T-ID: HBM_WA_100mm	Sensor T-ID: DMS_1_3_120
Amplifier typeN.A.	Amplifier typeMX1615	Amplifier typeMX1615	Amplifier typeMX1615	Amplifier typeMX1615	Amplifier typeMX1615	Amplifier typeMX1615	Amplifier typeMX1615	Amplifier typeMX1615	Amplifier typeMX1615	Amplifier typeMX1615	Amplifier typeMX1615	Amplifier typeMX840A	Amplifier typeMX840A	Amplifier typeMX840A	Amplifier typeMX840A	Amplifier typeMX840A	Amplifier typeMX840A	Amplifier typeMX840A	Amplifier typeMX840A	Amplifier typeMX1615
Connector plate:N.A.	Connector plate:N.A.	Connector plate:N.A.	Connector plate:N.A.	Connector plate:N.A.	Connector plate:N.A.	Connector plate:N.A.	Connector plate:N.A.	Connector plate:N.A.	Connector plate:N.A.	Connector plate:N.A.	Connector plate:N.A.	Connector plate:N.A.	Connector plate:N.A.	Connector plate:N.A.	Connector plate:N.A.	Connector plate:N.A.	Connector plate:N.A.	Connector plate:N.A.	Connector plate:N.A.	Connector plate:N.A.
Transducer type:N.A.	Transducer type:SG quarter bridge 120 Ohm, 3-wire circuit	Transducer type:SG quarter bridge 120 Ohm, 3-wire circuit	Transducer type:SG quarter bridge 120 Ohm, 3-wire circuit	Transducer type:SG quarter bridge 120 Ohm, 3-wire circuit	Transducer type:SG quarter bridge 120 Ohm, 3-wire circuit	Transducer type:SG quarter bridge 120 Ohm, 3-wire circuit	Transducer type:SG quarter bridge 120 Ohm, 3-wire circuit	Transducer type:SG quarter bridge 120 Ohm, 3-wire circuit	Transducer type:SG quarter bridge 120 Ohm, 3-wire circuit	Transducer type:SG quarter bridge 120 Ohm, 3-wire circuit	Transducer type:DC Voltage	Transducer type:DC Voltage	Transducer type:Inductive full bridge	Transducer type:Inductive full bridge	Transducer type:Inductive full bridge	Transducer type:Inductive full bridge	Transducer type:Inductive full bridge	Transducer type:Inductive full bridge	Transducer type:Inductive full bridge	Transducer type:SG quarter bridge 120 Ohm, 3-wire circuit
Meas. rangeN.A.	Meas. range8	Meas. range8	Meas. range8	Meas. range8	Meas. range8	Meas. range8	Meas. range8	Meas. range8	Meas. range8	Meas. range8	Meas. range15	Meas. range10	Meas. range120	Meas. range120	Meas. range120	Meas. range120	Meas. range120	Meas. range120	Meas. range120	Meas. range8
	Hardware scaling P1:0 ; 0	Hardware scaling P1:0 ; 0	Hardware scaling P1:0 ; 0	Hardware scaling P1:0 ; 0	Hardware scaling P1:0 ; 0	Hardware scaling P1:0 ; 0	Hardware scaling P1:0 ; 0	Hardware scaling P1:0 ; 0	Hardware scaling P1:0 ; 0	Hardware scaling P1:0 ; 0	Hardware scaling P1:0 ; 0	Hardware scaling P1:0 ; 0	Hardware scaling P1:0 ; 0	Hardware scaling P1:0 ; 0	Hardware scaling P1:0 ; 0	Hardware scaling P1:0 ; 0	Hardware scaling P1:0 ; 0	Hardware scaling P1:0 ; 0	Hardware scaling P1:0 ; 0	Hardware scaling P1:0 ; 0
	Hardware scaling P2:8 ; 15686,27	Hardware scaling P2:8 ; 15686,27	Hardware scaling P2:8 ; 15686,27	Hardware scaling P2:8 ; 15686,27	Hardware scaling P2:8 ; 15686,27	Hardware scaling P2:8 ; 15686,27	Hardware scaling P2:8 ; 15686,27	Hardware scaling P2:8 ; 15686,27	Hardware scaling P2:8 ; 15686,27	Hardware scaling P2:8 ; 15686,27	Hardware scaling P2:10 ; 100	Hardware scaling P2:10 ; 400	Hardware scaling P2:80 ; 100	Hardware scaling P2:80 ; 100	Hardware scaling P2:80 ; 100	Hardware scaling P2:80 ; 100	Hardware scaling P2:80 ; 100	Hardware scaling P2:80 ; 100	Hardware scaling P2:80 ; 100	Hardware scaling P2:8 ; 15686,27
Native unit	Native unitmV/V	Native unitmV/V	Native unitmV/V	Native unitmV/V	Native unitmV/V	Native unitmV/V	Native unitmV/V	Native unitmV/V	Native unitmV/V	Native unitmV/V	Native unitV	Native unitV	Native unitmV/V	Native unitmV/V	Native unitmV/V	Native unitmV/V	Native unitmV/V	Native unitmV/V	Native unitmV/V	Native unitmV/V
Engineering unit:	Engineering unit:µm/m	Engineering unit:µm/m	Engineering unit:µm/m	Engineering unit:µm/m	Engineering unit:µm/m	Engineering unit:µm/m	Engineering unit:µm/m	Engineering unit:µm/m	Engineering unit:µm/m	Engineering unit:µm/m	Engineering unit:mm	Engineering unit:kN	Engineering unit:mm	Engineering unit:mm	Engineering unit:mm	Engineering unit:mm	Engineering unit:mm	Engineering unit:mm	Engineering unit:mm	Engineering unit:µm/m
Nominal range: 0	Nominal range: 15686,27 µm/m	Nominal range: 15686,27 µm/m	Nominal range: 15686,27 µm/m	Nominal range: 15686,27 µm/m	Nominal range: 15686,27 µm/m	Nominal range: 15686,27 µm/m	Nominal range: 15686,27 µm/m	Nominal range: 15686,27 µm/m	Nominal range: 15686,27 µm/m	Nominal range: 15686,27 µm/m	Nominal range: 150 mm	Nominal range: 400 kN	Nominal range: 150 mm	Nominal range: 150 mm	Nominal range: 150 mm	Nominal range: 150 mm	Nominal range: 150 mm	Nominal range: 150 mm	Nominal range: 150 mm	Nominal range: 15686,27 µm/m
catman Scaling:None	catman Scaling:Strain gage wiring	catman Scaling:Strain gage wiring	catman Scaling:Strain gage wiring	catman Scaling:Strain gage wiring	catman Scaling:Strain gage wiring	catman Scaling:Strain gage wiring	catman Scaling:Strain gage wiring	catman Scaling:Strain gage wiring	catman Scaling:Strain gage wiring	catman Scaling:Strain gage wiring	catman Scaling:External hardware	catman Scaling:External hardware	catman Scaling:External hardware	catman Scaling:External hardware	catman Scaling:External hardware	catman Scaling:External hardware	catman Scaling:External hardware	catman Scaling:External hardware	catman Scaling:External hardware	catman Scaling:Strain gage wiring
0 V	Shunt correction factor1	Shunt correction factor1	Shunt correction factor1	Shunt correction factor1	Shunt correction factor1	Shunt correction factor1	Shunt correction factor1	Shunt correction factor1	Shunt correction factor1	Shunt correction factor1	0 V	0 V	Excitation:2.5 V excitation	Excitation:2.5 V excitation	Excitation:2.5 V excitation	Excitation:2.5 V excitation	Excitation:2.5 V excitation	Excitation:2.5 V excitation	Excitation:2.5 V excitation	Shunt correction factor1
Filter characteristics:N.A.	Excitation:2.5 V excitation	Excitation:2.5 V excitation	Excitation:2.5 V excitation	Excitation:2.5 V excitation	Excitation:2.5 V excitation	Excitation:2.5 V excitation	Excitation:2.5 V excitation	Excitation:2.5 V excitation	Excitation:2.5 V excitation	Excitation:2.5 V excitation	Filter characteristics:Bessel lowpass	Filter characteristics:Bessel lowpass	Filter characteristics:Bessel lowpass	Filter characteristics:Bessel lowpass	Filter characteristics:Bessel lowpass	Filter characteristics:Bessel lowpass	Filter characteristics:Bessel lowpass	Filter characteristics:Bessel lowpass	Filter characteristics:Bessel lowpass	Excitation:2.5 V excitation
Filter frequency:N.A.	Filter characteristics:Bessel lowpass	Filter characteristics:Bessel lowpass	Filter characteristics:Bessel lowpass	Filter characteristics:Bessel lowpass	Filter characteristics:Bessel lowpass	Filter characteristics:Bessel lowpass	Filter characteristics:Bessel lowpass	Filter characteristics:Bessel lowpass	Filter characteristics:Bessel lowpass	Filter characteristics:Bessel lowpass	Filter frequency:2 Hz	Filter frequency:2 Hz	Filter frequency:2 Hz	Filter frequency:2 Hz	Filter frequency:2 Hz	Filter frequency:2 Hz	Filter frequency:2 Hz	Filter frequency:2 Hz	Filter frequency:2 Hz	Filter characteristics:Bessel lowpass
Zero balancing:0 s	Filter frequency:2 Hz	Filter frequency:2 Hz	Filter frequency:2 Hz	Filter frequency:2 Hz	Filter frequency:2 Hz	Filter frequency:2 Hz	Filter frequency:2 Hz	Filter frequency:2 Hz	Filter frequency:2 Hz	Filter frequency:2 Hz	Zero balancing:79,84801 mm	Zero balancing:0,407727 kN	Zero balancing:64,27694 mm	Zero balancing:49,7112 mm	Zero balancing:41,09895 mm	Zero balancing:41,74673 mm	Zero balancing:34,17793 mm	Zero balancing:59,14624 mm	Zero balancing:70,48952 mm	Filter frequency:2 Hz
Tare value:0 s	Zero balancing:-835,5456 µm/m	Zero balancing:-672,2422 µm/m	Zero balancing:-1278,197 µm/m	Zero balancing:-454,6388 µm/m	Zero balancing:-1090,313 µm/m	Zero balancing:79,29916 µm/m	Zero balancing:-768,8524 µm/m	Zero balancing:-728,0559 µm/m	Zero balancing:-880,9695 µm/m	Zero balancing:-432,3811 µm/m	Tare value:79,84801 mm	Tare value:0,407727 kN	Tare value:64,27694 mm	Tare value:49,7112 mm	Tare value:41,09895 mm	Tare value:41,74673 mm	Tare value:34,17793 mm	Tare value:59,14624 mm	Tare value:70,48952 mm	Zero balancing:-1258,997 µm/m
Software zero: 0 s	Tare value:-835,5456 µm/m	Tare value:-672,2422 µm/m	Tare value:-1278,197 µm/m	Tare value:-454,6388 µm/m	Tare value:-1090,313 µm/m	Tare value:79,29916 µm/m	Tare value:-768,8524 µm/m	Tare value:-728,0559 µm/m	Tare value:-880,9695 µm/m	Tare value:-432,3811 µm/m	Software zero: 0 mm	Software zero: 0 kN	Software zero: 0 mm	Software zero: 0 mm	Software zero: 0 mm	Software zero: 0 mm	Software zero: 0 mm	Software zero: 0 mm	Software zero: 0 mm	Tare value:-1258,997 µm/m
Input signalN.A.	Software zero: 0 µm/m	Software zero: 0 µm/m	Software zero: 0 µm/m	Software zero: 0 µm/m	Software zero: 0 µm/m	Software zero: 0 µm/m	Software zero: 0 µm/m	Software zero: 0 µm/m	Software zero: 0 µm/m	Software zero: 0 µm/m	Input signalN.A.	Input signalN.A.	Input signalN.A.	Input signalN.A.	Input signalN.A.	Input signalN.A.	Input signalN.A.	Input signalN.A.	Input signalN.A.	Software zero: 0 µm/m
Amplifier input:N.A.	Input signalN.A.	Input signalN.A.	Input signalN.A.	Input signalN.A.	Input signalN.A.	Input signalN.A.	Input signalN.A.	Input signalN.A.	Input signalN.A.	Input signalN.A.	Amplifier input:N.A.	Amplifier input:N.A.	Amplifier input:N.A.	Amplifier input:N.A.	Amplifier input:N.A.	Amplifier input:N.A.	Amplifier input:N.A.	Amplifier input:N.A.	Amplifier input:N.A.	Input signalN.A.
Gage factor:0,00000	Amplifier input:N.A.	Amplifier input:N.A.	Amplifier input:N.A.	Amplifier input:N.A.	Amplifier input:N.A.	Amplifier input:N.A.	Amplifier input:N.A.	Amplifier input:N.A.	Amplifier input:N.A.	Amplifier input:N.A.	Gage factor:0,00000	Gage factor:0,00000	Gage factor:0,00000	Gage factor:0,00000	Gage factor:0,00000	Gage factor:0,00000	Gage factor:0,00000	Gage factor:0,00000	Gage factor:0,00000	Amplifier input:N.A.
Bridge factor:0,00000	Gage factor:2,04000	Gage factor:2,04000	Gage factor:2,04000	Gage factor:2,04000	Gage factor:2,04000	Gage factor:2,04000	Gage factor:2,04000	Gage factor:2,04000	Gage factor:2,04000	Gage factor:2,04000	Bridge factor:0,00000	Bridge factor:0,00000	Bridge factor:0,00000	Bridge factor:0,00000	Bridge factor:0,00000	Bridge factor:0,00000	Bridge factor:0,00000	Bridge factor:0,00000	Bridge factor:0,00000	Gage factor:2,04000
N.A.	Bridge factor:1,00000	Bridge factor:1,00000	Bridge factor:1,00000	Bridge factor:1,00000	Bridge factor:1,00000	Bridge factor:1,00000	Bridge factor:1,00000	Bridge factor:1,00000	Bridge factor:1,00000	Bridge factor:1,00000	N.A.	N.A.	N.A.	N.A.	N.A.	N.A.	N.A.	N.A.	N.A.	Bridge factor:1,00000
	N.A.	N.A.	N.A.	N.A.	N.A.	N.A.	N.A.	N.A.	N.A.	N.A.										N.A.
0	0.899792	0.82444	0.713628	0.0820008	0.961847	0.385625	0.00886503	0.616114	-0.146272	0.0908658	-0.000169542	0.0137469	-4.58425e-05	3.68808e-05	7.3297e-06	0.00012643	-1.73774e-05	0.000190153	4.88072e-05	-0.332436
0.1	0.950766	0.988442	0.97736	0.46541	1.09704	0.61833	0.214975	0.926387	0.0332436	0.195029	-0.000296699	0.0115689	-6.12648e-05	1.87031e-05	-1.91869e-06	0.000150686	1.96456e-06	0.000272415	-4.43172e-06	-0.454329
0.2	0.957414	0.930819	0.735791	0.39449	0.828873	0.374544	0.325787	0.921954	0.177299	0.128542	0.000211928	0.00650776	-5.59631e-05	-5.35226e-05	4.01543e-05	0.000168946	2.44372e-06	0.00019061	3.37486e-05	-0.390058
0.3	0.777899	0.981793	0.713628	0.18838	0.857684	0.316922	0.336868	0.700331	0.29476	0.0620547	-0.000169542	0.0118387	-6.89013e-05	-1.17347e-05	3.63902e-05	0.000152331	-7.73042e-05	0.000119382	-1.86792e-05	-0.401139
0.4	0.585087	0.760169	0.844386	0.150704	0.762385	0.0952982	0.288111	0.740223	0.323571	0.0908658	-0.000211928	0.0135321	-6.16585e-05	5.5135e-05	5.31517e-05	9.91715e-05	-5.46608e-05	0.000179166	-9.75965e-06	-0.336868
0.5	0.822224	0.738007	1.01504	0.221624	0.930819	0.230489	0.498653	0.746872	0.212759	-0.0598384	2.56364e-11	0.0110516	-6.44873e-05	3.92169e-05	-2.55102e-05	0.000139049	-5.23833e-05	0.000138704	2.24377e-05	-0.370112
0.6	1.0372	0.786764	1.17682	0.252651	0.851035	0.0753521	0.65379	0.496437	0.239354	-0.0332435	4.23855e-05	0.0111581	-1.58783e-05	3.35852e-05	3.64829e-05	0.000140397	-3.21924e-05	0.000139138	3.81124e-05	-0.339084
0.7	0.908657	0.678168	1.34747	0.157353	0.780115	0.159569	0.558492	0.720277	0.0554059	0.0664872	0.000127157	0.0148069	3.64574e-05	5.688e-05	4.48528e-05	0.000145977	-4.41877e-05	8.26822e-05	9.38478e-05	-0.381193
0.8	0.964063	0.857684	1.45607	0.192813	0.722493	0.445464	0.667087	0.757953	0.179515	0.438815	0.000551012	0.015588	3.73305e-05	-4.45188e-06	1.27366e-05	0.000196147	-3.65257e-05	0.000126646	5.1866e-05	-0.551843
0.9	1.00839	1.0926	1.37628	0.285895	0.795629	0.713628	0.494221	1.05714	0.773467	0.507518	0.000296699	0.0139879	7.79168e-06	-4.28117e-05	2.37064e-05	0.000142076	-2.60686e-05	0.000140398	2.79496e-05	-0.715844
1	0.775683	0.738007	0.82444	0.0952982	0.365679	0.250435	0.00443253	0.700331	0.460977	0.132974	-0.000211928	0.0143043	-4.51117e-05	-1.20685e-05	6.23998e-05	9.85653e-05	-2.87292e-05	0.00016185	1.73746e-05	-0.370112
1.1	0.84217	0.833305	0.837738	-0.0775682	0.527464	0.257084	0.263732	0.78898	0.39449	0.0864333	-0.000466241	0.0128724	-3.57531e-05	-9.95306e-08	1.51368e-05	7.24287e-05	-8.25974e-06	0.000130754	6.52575e-05	-0.418869
1.2	0.937468	1.07266	1.08374	0.208326	0.678168	0.474275	0.523032	0.733574	0.308057	0.560708	-0.000169542	0.0131265	-6.89749e-06	2.10443e-06	-4.11663e-05	0.000122984	1.37416e-05	0.000181151	-6.84674e-05	-0.545194
1.3	1.17017	1.35412	1.16131	0.332436	0.82444	0.629411	0.527464	0.87763	0.414436	0.698115	-8.4771e-05	0.0139832	7.22011e-05	-2.16326e-06	-3.14946e-06	0.000122879	-2.93201e-05	0.000187806	8.52508e-05	-0.729142
1.4	1.17461	1.31423	1.07044	0.237137	1.01725	0.527464	0.42995	0.744656	0.418869	0.503086	2.56364e-11	0.0161357	-2.0933e-05	3.89639e-06	7.25996e-06	0.000158339	2.95939e-05	0.000163987	0.000124413	-0.726926
1.5	1.30315	1.13028	1.12142	0.50087	0.933036	0.629411	0.797845	0.78898	0.523032	0.848819	0.000127157	0.0184937	-2.05146e-05	-3.18929e-05	-3.21072e-05	0.000150035	7.36925e-05	0.000133633	8.22992e-05	-0.791197
1.6	1.30093	1.0372	1.19012	0.813359	0.950766	0.682601	0.680385	0.87763	0.547411	0.693682	-0.000678168	0.0165189	7.38824e-05	-3.11803e-05	1.68163e-05	0.000103405	5.24068e-05	0.00013263	0.00012526	-0.835521
1.7	1.1325	1.1192	1.03055	0.396706	0.472058	0.432166	0.418869	0.578438	0.441031	0.390058	-8.4771e-05	0.0151111	-4.04851e-05	2.05445e-05	-1.40417e-05	0.000153236	1.07024e-05	6.82641e-05	6.71319e-05	-0.700331
1.8	1.26104	1.00617	0.848819	0.0531897	0.292543	0.378976	0.24157	0.480923	0.288111	0.403355	0.000720554	0.0159308	-3.6395e-05	-1.3711e-05	3.54024e-05	0.000127612	-7.46217e-05	6.77673e-05	0.00011412	-0.525248
1.9	1.54472	1.27434	1.03942	0.343517	0.558492	0.56514	0.569573	0.855467	0.334652	0.82444	0.000296699	0.0101062	-5.80088e-06	-1.15397e-05	1.92721e-05	0.000106406	-1.48133e-05	0.000170855	7.31802e-05	-0.680385
2	1.63337	0.986225	0.957414	0.35903	0.503086	0.398923	0.42995	0.933036	0.15292	0.529681	2.56364e-11	0.0129386	-8.56794e-06	-3.3213e-05	2.23733e-05	0.000129025	9.54532e-06	0.000152021	0.000118538	-0.567357
2.1	1.36077	0.986225	0.933036	0.093082	0.631627	0.472058	0.328003	0.906441	0.0664871	0.507518	0.00038147	0.0187096	3.35169e-05	-3.5342e-05	3.91207e-05	0.000163674	-3.68064e-05	0.000175497	0.000112473	-0.554059
2.2	1.25439	0.988441	0.946333	-0.0487572	0.609465	0.518599	0.132974	1.06158	0.190596	0.254867	8.47711e-05	0.0196154	0.00010152	3.69708e-06	9.94908e-06	0.00015693	-4.41189e-05	0.000161778	9.62288e-05	-0.534113
2.3	1.21228	1.03498	1.03942	0.132974	0.664871	0.591735	0.232705	1.09482	0.432166	0.250435	-0.000508626	0.0177327	4.49892e-05	-2.60653e-05	-4.73612e-06	0.000193835	-9.45487e-05	0.000153755	0.000148845	-0.613898
2.4	1.3519	1.09039	1.26547	0.498653	0.700331	0.698115	0.339084	0.89536	0.243786	0.186164	-0.000169542	0.015971	-1.5433e-05	4.30726e-06	3.67858e-05	9.94531e-05	-6.72263e-05	0.000156147	2.70687e-05	-0.629411
2.5	1.1879	1.02833	1.14136	0.527464	0.782332	0.50087	0.374544	0.753521	0.341301	0.0598385	-8.4771e-05	0.0133095	-8.30689e-05	7.17426e-05	-6.83697e-05	0.000215561	4.00426e-05	5.97845e-05	0.000173142	-0.558492
2.6	1.34747	1.21228	0.966279	0.405571	0.640492	0.46541	0.354598	0.864332	0.383409	0.243786	0.000127157	0.014225	-2.41293e-05	8.51304e-05	-1.11031e-05	0.000247707	4.81859e-05	9.09938e-05	0.000152323	-0.567357
2.7	1.2965	1.00396	1.15244	0.314706	0.702547	0.63606	0.39449	0.649357	0.296976	0.212759	-0.000127157	0.0166343	-1.63072e-05	-2.1853e-05	3.51979e-05	0.000210738	4.15706e-05	0.000152952	5.23936e-05	-0.571789
2.8	1.50039	1.13915	1.23223	0.44768	1.18569	1.04606	0.343517	0.921954	0.511951	0.562924	2.56364e-11	0.0128896	-2.71849e-05	1.85093e-05	3.58097e-05	0.000202424	-2.55549e-05	0.000202921	2.65118e-05	-0.813359
2.9	1.58683	1.25661	1.3918	0.554059	1.0372	1.07044	0.529681	1.07487	0.609465	0.698115	-4.23855e-05	0.0145896	-4.72182e-05	-2.86262e-05	3.31809e-05	0.000182078	1.57085e-05	0.000149597	2.25908e-05	-0.89536
3	1.42061	1.04163	0.839954	0.492005	0.78898	0.777899	-0.0421084	0.704763	0.124109	0.314706	0.000593397	0.0184005	-5.86656e-05	-5.75888e-05	2.06493e-05	0.000204888	1.48242e-06	8.90262e-05	0.000176254	-0.556275
3.1	1.48266	1.08152	0.791197	0.274813	0.753521	0.82444	0.121893	0.791197	0.343517	0.65379	0.000254313	0.0145635	6.72101e-06	-3.19788e-05	-1.15017e-05	0.000144946	-2.62627e-05	0.000168795	0.000121767	-0.576222
3.2	1.0926	0.84217	0.587303	0.0664872	0.405571	0.578438	0.0886495	0.489788	0.0775683	0.558492	0.000127157	0.0168767	-3.86118e-05	-0.000101133	-9.94426e-06	0.000194302	-7.46572e-06	0.000152493	6.60222e-05	-0.378977
3.3	1.24109	0.726926	0.693682	0.274813	0.61833	0.678168	0.190596	0.0997307	0.164002	0.292543	0.000254313	0.0205295	-8.47873e-05	2.69595e-06	5.21824e-05	0.000225196	-5.06012e-05	0.000165885	7.84759e-05	-0.469842
3.4	1.51147	0.937468	0.930819	0.341301	0.904225	0.784548	0.467626	0.410004	0.520816	0.341301	8.47711e-05	0.0192383	-2.88745e-06	6.04987e-05	5.90285e-05	0.00028411	-3.39153e-05	0.000130256	6.80605e-05	-0.684817
3.5	0.846602	0.414436	0.695898	-0.197245	0.511951	0.589519	-0.0842169	0.0221624	0.0709196	-0.161785	0.000169542	0.0168478	5.71148e-06	4.04427e-07	1.62901e-05	0.000164337	-2.24683e-05	0.000133047	0.000105336	-0.301408
3.6	0.908657	0.667087	0.915306	0.0243787	0.695898	0.434382	-0.181731	0.0797845	0.0975145	0.228272	0.000423855	0.0215562	-5.74326e-06	3.72783e-06	7.71471e-05	0.000191199	-2.19516e-07	0.000205814	0.000146646	-0.352382
3.7	0.817791	0.713628	0.817791	0.319138	0.82444	0.520816	-0.141839	0.155137	0.168434	0.168434	0.000296699	0.0230381	-1.51919e-05	-4.52043e-05	7.58706e-05	0.000276059	-5.84801e-05	0.000135579	8.36108e-05	-0.405571
3.8	0.866549	0.78898	0.930819	0.0886496	0.782332	0.815575	0.181731	0.15292	0.372328	0.514167	0.000593397	0.0222775	-4.71677e-05	-4.74511e-05	-7.07456e-06	0.000228537	-5.87252e-05	0.000101484	0.000161652	-0.518599
3.9	1.00839	1.08152	1.26104	0.261516	0.946333	0.997307	0.314706	0.540762	0.691466	0.589519	0.000466241	0.0198853	-2.18225e-05	-4.69792e-05	2.73904e-05	0.000197546	-3.2668e-05	0.000146563	0.00011565	-0.75352
4	1.4472	1.20785	1.17461	0.361247	0.826656	0.990658	0.2593	0.720277	0.662655	0.644925	0.000169542	0.0209874	-1.92055e-06	3.54563e-05	9.48305e-05	0.000246963	-6.21591e-05	0.00012251	0.000149277	-0.839954
4.1	1.40509	1.31866	1.27655	0.580654	0.835521	1.13915	0.520816	0.593951	0.678168	0.715844	0.000508626	0.0215163	-9.20174e-05	-2.45127e-05	5.09614e-05	0.000216087	-4.73564e-05	6.8977e-05	1.66648e-05	-0.837738
4.2	1.40953	1.17461	1.46715	0.418869	0.733574	0.986225	0.460977	0.498653	0.432166	0.675952	0.000296699	0.0229409	-3.62603e-05	3.23444e-07	2.17618e-05	0.000255665	-7.72094e-05	0.000134316	1.98161e-05	-0.757953
4.3	1.07044	0.866549	1.27212	0.104163	0.656006	0.642709	0.0332436	0.332436	-0.0132974	0.250435	8.47711e-05	0.0258081	-3.94352e-05	-5.07485e-05	2.39112e-05	0.000238314	-0.000101067	0.000225921	9.87672e-05	-0.438815
4.4	0.952982	1.07044	1.10812	0.175083	0.793413	0.554059	0.172867	0.452112	-0.179515	0.0842171	0.000551012	0.0212955	-7.34091e-05	-5.41295e-05	4.7121e-05	0.000146598	-7.02999e-05	0.000206729	0.000105447	-0.42995
4.5	0.906441	1.07266	1.22558	0.0997307	0.882062	0.75352	0.339084	0.593951	-0.0997306	0.354598	0.000551012	0.0217603	-6.91707e-05	-7.29612e-05	1.97009e-05	0.000172221	-0.000101696	0.000117846	8.02449e-05	-0.54741
4.6	0.724709	0.888711	1.03277	-0.272597	0.687033	0.558492	-0.0531896	0.463193	-0.101947	0.285895	0.000508626	0.0208877	-0.000110659	-5.19986e-05	3.03896e-05	0.000232063	-0.000104141	0.000151483	8.36968e-05	-0.372328
4.7	1.09039	1.01504	1.07266	-0.0687032	0.780115	0.791197	-0.0155135	0.480923	-0.00221616	0.316922	0.000466241	0.0193638	-6.3174e-05	-4.49706e-05	6.76604e-05	0.000194107	-6.02025e-05	0.000127217	0.000101256	-0.527464
4.8	1.13915	0.97736	0.941901	0.055406	0.684817	0.851035	0.110812	0.542978	0.00664878	0.370112	0.000296699	0.0229751	-0.000147331	-9.10572e-06	2.81806e-05	0.000227702	-7.34007e-05	0.000105448	5.21337e-05	-0.545194
4.9	0.99509	1.02833	0.822224	0.117461	0.63606	0.593951	-0.0177298	0.343517	0.166218	0.263732	0.000339084	0.0233097	-9.69508e-05	4.11551e-06	2.61299e-05	0.000200347	-8.75169e-05	0.000224142	7.51523e-05	-0.405571
5	1.07709	1.11477	0.961847	0.22384	0.735791	0.684817	-0.166218	0.345733	0.494221	0.221624	0.000169542	0.0244539	-1.0745e-05	8.82586e-07	4.91954e-05	0.000208718	-0.000111787	0.00017237	3.18713e-05	-0.436599
5.1	0.831089	0.762385	1.01282	0.221624	0.585087	0.503086	-0.0997306	0.449896	0.378977	0.20611	0.000127157	0.0237621	2.8388e-06	-4.76681e-06	2.63319e-05	0.000233331	-0.000106993	0.000189848	0.000110667	-0.414436
5.2	0.738007	0.828873	1.12142	0.270381	0.383409	0.638276	-0.166218	0.372328	0.401139	0.254867	0.000508626	0.019885	-4.31975e-05	6.2627e-05	-2.92526e-05	0.000184573	-7.19453e-05	0.000194165	0.000136711	-0.452112
5.3	0.82444	0.924171	1.00617	0.270381	0.292543	0.715844	-0.0554058	0.503086	0.24157	0.168434	0.000254313	0.0250354	-0.000110153	5.59957e-05	1.78678e-06	0.000144355	-0.000112836	0.000193831	4.57037e-05	-0.511951
5.4	0.988442	0.988442	0.815575	0.18838	0.414436	0.749088	-0.00443241	0.616114	0.139623	0.0797846	0.000127157	0.0241546	-0.00014324	-2.41108e-05	3.73477e-05	0.000112981	-0.000123587	0.000188875	8.80789e-05	-0.476491
5.5	0.718061	0.913089	0.864332	-0.0509734	0.232705	0.547411	-0.0797845	0.598384	0.0310273	0.128542	0.000805325	0.0205378	-0.000119034	5.61592e-06	7.34907e-05	9.88435e-05	-0.000114581	0.000136083	5.39062e-05	-0.367895
5.6	0.99509	0.902008	1.04163	0.239354	0.270381	0.587303	0.00221628	0.42995	0.219407	0.571789	0.000847711	0.0248115	-4.24781e-05	3.84537e-05	4.56668e-05	0.000147948	-6.00909e-05	0.000238668	6.45705e-05	-0.525248
5.7	1.41396	0.975144	1.15909	0.345733	0.498653	0.749088	0.175083	0.529681	0.585086	0.722493	0.000296699	0.0242571	-0.000113404	-2.47863e-05	4.70579e-05	0.000176061	-9.07878e-05	0.000179358	0.00013029	-0.698115
5.8	1.03942	0.826656	0.800061	0.314706	0.354598	0.372328	0.161785	0.268165	0.562924	0.551843	0.000339084	0.023526	-7.82043e-05	-1.77198e-05	9.62136e-09	0.000149465	-7.14156e-05	0.000149345	0.00010239	-0.520816
5.9	1.03277	0.893143	0.762385	0.265948	0.427734	0.427734	0.325787	0.421085	0.540762	0.421085	0.000339084	0.0225591	-5.92079e-05	2.29847e-05	5.75419e-05	4.97914e-05	-6.86092e-05	0.000197102	0.000158671	-0.602816
6	0.87763	0.777899	0.731358	0.0731359	0.308057	0.452112	0.046541	0.42995	0.27703	0.20611	0.000593397	0.0203981	-0.000109054	1.31239e-05	-6.58119e-06	7.80937e-05	-5.13033e-05	0.000173671	6.1535e-05	-0.427734
6.1	0.933036	0.718061	0.793413	0.246002	0.361247	0.436599	-0.166218	0.305841	0.303624	0.469842	0.000466241	0.0230357	-4.61242e-05	8.7989e-06	1.6524e-05	0.000177299	-4.92715e-05	0.000128211	7.53276e-05	-0.434382
6.2	0.855467	0.760169	0.602816	-0.00886488	0.518599	0.476491	-0.374544	0.243786	0.106379	0.660439	0.000466241	0.0206719	-5.00886e-05	-1.17339e-05	5.09684e-05	6.78668e-05	-5.12497e-05	0.000141631	6.90176e-05	-0.445464
6.3	1.06601	1.13471	0.640492	0.288111	0.509734	0.332436	-0.172866	0.301408	0.350165	0.542978	-0.000254313	0.0285249	-0.000111903	-1.02591e-06	0.000103625	7.81751e-05	-5.90551e-05	0.000198457	0.000137154	-0.50087
6.4	0.904225	1.01725	0.80671	0.155137	0.766818	0.336868	-0.177299	0.407788	0.48314	0.704763	0.000508626	0.0247213	-7.23403e-05	4.74497e-05	5.31354e-05	0.000101613	-0.000106585	0.0001905	0.000236077	-0.458761
6.5	0.961847	0.899792	0.715844	-0.214975	0.808926	0.0997307	-0.190596	0.210543	0.323571	0.673736	0.00131395	0.0223067	-7.19702e-05	-5.66641e-06	4.94651e-06	8.08469e-05	-0.000103673	0.000144933	0.000152719	-0.308057
6.6	0.890927	1.05271	0.740223	-0.0199461	0.562924	0.330219	0.121893	0.545194	0.514167	0.54741	0.000423855	0.0280821	-5.48864e-05	-5.29193e-06	7.23876e-05	9.23257e-05	-4.28504e-05	0.00020098	0.000115417	-0.507518
6.7	0.77125	1.03055	0.791197	-0.0731358	0.525248	0.418869	0.0155137	0.347949	0.18838	0.438815	0.00038147	0.0234864	-0.000124406	-2.78668e-05	7.34577e-05	0.00012734	-3.29284e-05	0.000136357	5.54846e-05	-0.478707
6.8	0.740223	0.975144	0.786764	-0.303624	0.356814	0.219407	-0.268165	0.441031	0.0997307	0.175083	0.000466241	0.0217823	-7.23668e-05	-1.28031e-05	1.29841e-06	6.23055e-05	-1.19793e-05	7.48623e-05	0.000146704	-0.352382
6.9	0.857684	1.03055	0.808926	-0.17065	0.20611	0.246002	-0.0132973	0.554059	0.126326	0.336868	8.47711e-05	0.0247669	-4.813e-05	6.74689e-05	6.19214e-05	0.000117779	-3.93311e-05	0.000174173	4.96882e-05	-0.378977
7	0.549627	0.684817	0.629411	-0.578438	0.0398923	0.18838	-0.265948	0.308057	-0.203894	-0.0731357	0.000720554	0.0249037	-6.06085e-05	8.30963e-06	7.25145e-05	0.000130485	-5.21025e-05	0.000151003	0.000174001	-0.141839
7.1	0.347949	0.58287	0.627195	-0.492004	-0.228272	0.212759	-0.405571	0.15292	-0.319138	-0.0820007	0.000720554	0.0218435	-3.06306e-05	4.87065e-05	4.93067e-05	5.04542e-05	-4.93941e-05	0.000106561	0.000102357	-0.0376761
7.2	0.791197	0.846602	0.902008	-0.0842169	0.144055	0.487572	-0.101947	0.523032	-0.190596	0.168434	0.000423855	0.0214811	-4.86924e-05	1.88927e-05	3.64665e-05	8.42211e-05	-1.82566e-05	0.000156085	6.93949e-06	-0.299192
7.3	0.884279	1.19012	1.2012	0.0509735	0.656006	0.695898	0.279246	0.961847	0.268165	0.172867	0.000296699	0.0257938	-2.47137e-05	2.31611e-05	1.27376e-05	9.22926e-05	-6.19232e-05	6.29204e-05	5.12615e-05	-0.58287
7.4	0.855467	1.23888	1.34969	0.22384	0.642709	0.46541	0.392274	0.915306	0.480923	0.390058	0.000211928	0.0214115	-1.41837e-06	6.69441e-05	-6.23904e-06	9.40659e-05	-6.18247e-05	0.000125435	0.000151775	-0.620546
7.5	0.749088	1.21007	1.19898	0.316922	0.427734	0.370112	0.443247	0.684817	0.115244	0.449896	0.000678168	0.0246422	2.17795e-05	3.95279e-05	6.033e-05	9.09559e-05	-1.77678e-05	0.000161011	0.000187454	-0.54741
7.6	0.63606	0.746872	1.08374	0.0908658	0.201678	0.228272	0.0155137	0.403355	-0.332435	0.183948	0.000423855	0.0251755	-1.12274e-05	2.37294e-05	3.83235e-05	6.64009e-05	-5.72479e-05	0.00016003	0.00011698	-0.354598
7.7	0.84217	1.19234	1.21228	0.046541	0.445464	0.571789	0.50087	0.427734	-0.319138	0.093082	0.000635783	0.0252094	-5.25235e-05	-5.96952e-05	-4.30407e-06	4.6696e-05	-5.37747e-05	0.000180931	0.000109345	-0.520816
7.8	1.02612	1.24331	1.17904	0.257084	0.489788	0.833305	0.751304	0.449896	-0.161785	0.261516	0.000762939	0.0298588	-2.52719e-05	7.00368e-06	6.42687e-06	7.24179e-05	7.7144e-06	7.52592e-05	0.00014073	-0.58287
7.9	0.961847	1.36299	1.29207	0.228272	0.593951	0.658222	0.664871	0.458761	-0.0310273	0.288111	0.000466241	0.028795	2.84294e-05	2.53704e-05	3.81467e-05	2.79932e-05	-2.00357e-05	8.559e-05	5.93416e-05	-0.596168
8	0.744656	0.979577	1.27212	-0.0265948	0.367895	0.494221	0.246002	0.441031	-0.319138	0.164002	0.000551012	0.0248767	5.04135e-05	8.12279e-05	-7.36382e-07	6.07304e-05	1.69644e-05	0.00010632	0.000162093	-0.44768
8.1	0.726926	0.791196	1.40731	-0.0842169	0.361247	0.239354	0.121893	0.452112	-0.319138	-0.11746	0.000890096	0.0250274	1.73687e-05	0.000115528	2.81381e-05	9.54549e-05	1.37122e-05	0.000107373	0.00016027	-0.434382
8.2	0.662655	0.950765	1.23444	0.217191	0.534113	0.398923	0.192813	0.58287	-0.175083	0.217191	0.000805325	0.021185	-3.95619e-05	6.74541e-05	2.22886e-05	5.4157e-05	1.25938e-06	0.000222479	0.000145282	-0.456545
8.3	0.669304	1.15688	1.11477	0.15292	0.48314	0.441031	0.0509735	0.651574	-0.075352	0.17065	0.000508626	0.0234677	-1.11976e-05	6.33381e-05	2.65208e-05	0.000116485	1.24498e-05	0.00016358	6.75732e-05	-0.56514
8.4	0.609465	1.13471	1.31423	0.390058	0.469842	0.609465	0.01773	0.580654	-0.019946	0.308057	0.000593397	0.0270761	-1.5991e-05	8.35929e-07	7.90673e-06	8.97086e-05	2.4642e-05	0.000132898	0.000208925	-0.527464
8.5	0.729142	0.793413	1.24331	0.336868	0.44768	0.695898	0.197245	0.702547	0.104163	0.141839	0.000762939	0.027365	-3.69846e-05	2.38754e-05	5.19603e-05	0.00013692	-5.96901e-06	0.000145925	0.000146492	-0.6006
8.6	0.939684	0.777899	1.15688	0.416653	0.407788	0.622763	0.108596	0.742439	-0.0155137	-0.110812	0.000678168	0.0279112	4.10954e-05	6.27805e-05	6.66342e-05	0.000104318	-9.8666e-06	9.00063e-05	0.000134463	-0.534113
8.7	1.18347	0.742439	1.27212	0.41222	0.65379	0.616114	0.232705	0.80671	0.115244	0.219407	0.000678168	0.0276596	8.15329e-05	3.89321e-06	7.50081e-05	0.000106883	-1.02998e-05	0.000129192	6.8366e-05	-0.633844
8.8	1.02833	0.387841	0.955198	-0.00443241	0.381193	0.452112	0.01773	0.651574	-0.246002	0.35903	0.000974867	0.0243292	7.27143e-05	1.71429e-05	3.12004e-05	0.000113881	1.2353e-05	0.000122113	7.95253e-05	-0.350165
8.9	0.986225	0.698115	0.926387	-0.0487571	0.576222	0.607249	0.0265949	0.667087	-0.427734	0.0132975	0.000720554	0.0252011	-6.82188e-05	7.65259e-05	7.13074e-05	0.000141785	-7.64611e-06	7.4952e-05	7.75052e-05	-0.427734
9	0.853251	0.593951	0.740223	0.0376761	0.498653	0.507518	0.0132975	0.520816	-0.531897	-0.0177298	-0.000127157	0.0280265	4.04716e-05	2.88371e-05	5.92915e-05	0.00011127	-2.02233e-05	0.000147744	1.04653e-05	-0.312489
9.1	0.944117	0.700331	0.607249	0.0908658	0.427734	0.407788	-0.201677	0.272597	-0.452112	-0.183948	0.000508626	0.0289667	2.20854e-05	2.24745e-05	8.60371e-05	0.0001179	-1.05736e-05	0.000145928	0.000128661	-0.243786
9.2	0.658222	0.831089	0.75352	-0.0709195	0.509734	0.403355	-0.212759	0.487572	-0.325787	-0.0864332	0.000593397	0.0265277	6.65695e-05	4.35337e-05	3.41209e-05	0.000108774	4.81794e-06	0.000148647	0.000230775	-0.274813
9.3	0.534113	0.574005	0.334652	-0.159569	0.345733	0.365679	-0.343517	0.296976	-0.37676	-0.270381	0.000508626	0.0301695	0.000291229	0.000134891	4.69025e-05	0.000241497	6.81711e-05	0.000161588	0.000147272	-0.166218
9.4	0.487572	0.731358	0.551843	-0.0443247	0.638276	0.492005	-0.0620545	0.390058	-0.418869	-0.374544	0.000593397	0.0293282	0.000290094	0.000228264	6.01129e-05	0.000308525	0.000114277	0.000174695	-4.47179e-05	-0.219407
9.5	0.644925	0.762385	0.91309	0.0221624	0.596168	0.414436	0.0975145	0.374544	-0.347949	-0.0332435	0.000508626	0.028356	0.000186625	6.5653e-05	2.34438e-06	0.000264264	8.28508e-05	7.62272e-05	8.53295e-05	-0.310273
9.6	0.598384	0.616114	0.855467	0.0509735	0.478707	0.44768	0.128542	0.39449	-0.281462	-0.175083	0.000720554	0.0252905	0.000332241	0.000224246	0.000151747	0.00056786	0.000147745	0.000106895	0.00023195	-0.232705
9.7	0.41222	0.494221	0.984009	-0.24157	0.540762	0.454329	-0.106379	0.301408	-0.0398922	-0.421085	0.00101725	0.0275886	0.000339622	0.000348412	6.12118e-05	0.000663806	0.000189939	6.41352e-05	0.000195149	-0.17065
9.8	0.350165	0.356814	1.18125	-0.186164	0.503086	0.35903	-0.210542	0.221624	-0.39449	-0.35903	0.000678168	0.0309235	0.000332528	0.000162778	0.000106887	0.000651121	0.000173746	5.72655e-05	6.00104e-05	-0.177299
9.9	0.469842	0.436599	1.20785	-0.0775682	0.458761	0.261516	-0.250435	0.0975144	-0.281462	0.0310274	0.000974867	0.0278721	0.000259766	0.000134272	5.78432e-05	0.000639236	0.000100833	3.33672e-05	0.000123146	-0.17065
10	0.751304	0.777899	1.17461	-0.075352	0.711412	0.558492	0.181731	0.261516	0.144055	0.172867	0.00105964	0.025379	0.000172913	0.00017844	-1.92362e-06	0.000573971	9.75564e-05	-1.53864e-06	0.000154213	-0.390058
10.1	0.591735	0.84217	1.28098	-0.0997306	0.704763	0.560708	0.144055	0.467626	0.20611	0.254867	0.000847711	0.0293704	0.000172804	0.000157269	-5.39533e-06	0.000546757	6.05362e-05	3.13986e-05	8.70221e-05	-0.401139
10.2	0.290327	0.536329	0.862116	-0.0687033	0.423301	0.421085	-0.0797845	0.279246	-0.121893	0.343517	0.000847711	0.0305182	0.000162971	0.000141634	-2.89503e-07	0.000512846	4.59341e-05	3.59275e-05	0.000142153	-0.214975
10.3	0.720277	0.726926	1.09704	0.303624	0.631628	0.780115	0.0310274	0.591735	0.0376761	0.46541	0.000974867	0.0292354	0.000221956	0.000140678	-3.56002e-06	0.000568299	3.03582e-05	7.58861e-05	5.93229e-05	-0.505302
10.4	0.97736	0.846602	1.31866	0.511951	0.886495	0.647141	0.290327	0.693682	0.328003	0.560708	0.000296699	0.0336847	0.000164578	8.2066e-05	1.6467e-05	0.00053841	6.73111e-05	9.59464e-05	0.000146812	-0.702547
10.5	0.84217	0.837737	1.11698	0.0797846	0.680385	0.549627	0.243786	0.704763	0.201678	0.197245	0.000805325	0.0319528	0.000199492	6.53273e-05	-9.162e-06	0.000535193	6.70897e-05	7.04307e-05	0.00021781	-0.432166
10.6	0.715845	0.67152	0.99509	-0.0620546	0.700331	0.534113	0.343517	0.680385	0.117461	0.00664875	0.000805325	0.0303865	0.000141441	6.28836e-05	-8.54076e-05	0.000570168	-1.07981e-05	8.72051e-06	0.000213679	-0.370112
10.7	0.917522	0.609465	1.16352	0.179515	0.866549	0.791196	0.534113	0.873197	0.321354	0.0132974	0.000720554	0.0340803	0.000173326	9.50932e-05	-5.08859e-05	0.000540043	-1.02922e-05	1.65826e-05	0.000323327	-0.56514
10.8	0.693682	0.414436	1.15244	0.199461	0.784548	0.682601	0.272597	0.749088	0.0908657	-0.028811	0.000635783	0.0285627	0.000134061	0.000108937	-3.05136e-05	0.000515691	3.20706e-05	6.52993e-05	0.000344371	-0.478707
10.9	0.516383	0.405571	1.17682	0.228272	0.578438	0.29476	0.144055	0.620546	-0.0930819	-0.128542	0.000551012	0.0294544	2.57516e-05	0.000144563	-8.53419e-06	0.000588348	-1.06724e-05	4.92294e-05	0.000248571	-0.372328
11	0.436599	0.354598	1.05493	0.101947	0.587303	0.270381	-0.139623	0.423301	0.0310273	-0.334652	0.000339084	0.028583	3.55997e-05	6.81927e-05	1.38661e-06	0.000533503	7.32376e-05	6.08093e-05	0.000267674	-0.308057
11.1	0.261516	0.378976	0.817791	-0.0110811	0.536329	0.166218	-0.476491	0.144055	-0.261516	-0.374544	0.000508626	0.0285798	4.98826e-05	6.92634e-05	2.8384e-05	0.000553449	4.09087e-05	6.30541e-05	0.000237686	-0.246002
11.2	0.135191	0.560708	1.02169	0.126326	0.684817	0.186164	-0.121893	0.141839	-0.24157	-0.616114	0.000551012	0.0276068	8.80528e-05	8.411e-05	-2.04155e-05	0.000553512	1.78684e-07	5.6633e-05	0.000171392	-0.350165
11.3	0.425518	0.833305	1.12142	0.332436	0.731358	0.265948	0.084217	0.392274	-0.0731358	-0.00221619	0.000890096	0.028965	0.000145976	9.34576e-05	1.99928e-05	0.000531525	3.14341e-05	0.000114566	0.000170951	-0.476491
11.4	0.312489	0.687033	1.11477	0.350165	0.698115	0.281462	-0.0908656	0.443247	-0.199461	0.381193	0.000932482	0.0296896	8.36398e-05	0.000141948	2.99246e-05	0.000595022	-3.83892e-05	-3.48041e-06	0.00025506	-0.423301
11.5	0.449896	0.702547	1.08152	0.117461	0.545194	0.460977	-0.168434	0.616114	-0.108596	0.365679	0.000551012	0.0352234	9.99347e-05	0.000171263	-7.78096e-06	0.000526741	-2.49942e-05	0.000112356	0.000258238	-0.44768
11.6	0.474275	0.800061	1.06158	0.155137	0.248219	0.387841	-0.0820007	0.791196	0.272597	0.312489	0.000635783	0.0313367	7.80038e-05	0.000198914	6.2867e-05	0.00048005	1.98747e-06	3.62251e-05	0.000358444	-0.432166
11.7	0.365679	0.755737	1.17904	0.22384	0.398923	0.190596	-0.214975	0.760169	0.261516	0.221624	0.000551012	0.0299373	1.8272e-05	9.21618e-05	0.000139133	0.000484211	-3.22669e-06	2.79431e-05	0.000383441	-0.441031
11.8	0.738007	0.698115	1.36077	0.192813	0.678168	0.516383	-0.192813	0.67152	0.164002	0.263732	0.000720554	0.0296509	5.49523e-05	5.22499e-05	8.94946e-05	0.000517109	4.20055e-05	-3.34368e-05	0.000295837	-0.523032
11.9	0.786764	0.589519	1.48931	0.190596	0.760169	0.731358	0.181731	0.698115	0.2593	0.272597	0.000890096	0.0314344	7.33726e-05	0.000105715	5.68405e-05	0.000483513	2.79289e-07	6.283e-05	0.00032443	-0.596168
12	0.815575	0.633844	1.62893	0.285895	0.831089	0.518599	-0.0975143	0.658222	0.108596	0.248219	0.000593397	0.0298755	7.84428e-05	6.63344e-05	5.14601e-05	0.000536713	-2.06145e-05	-9.5517e-06	0.000237259	-0.569573
12.1	0.873197	0.835521	1.71537	0.762385	1.06823	0.884278	0.370112	0.848819	0.263732	0.330219	0.000593397	0.0301378	9.6067e-05	3.1662e-05	-1.29337e-05	0.000523419	-4.59731e-05	4.23452e-05	0.000233058	-0.811143
12.2	0.890927	0.946333	1.36742	0.540762	0.888711	0.769034	0.221624	0.749088	0.164002	0.0576222	0.00105964	0.0295529	5.38477e-05	5.71896e-05	1.7625e-05	0.000487447	-1.01186e-05	5.99401e-05	0.000315582	-0.70698
12.3	0.808926	0.939684	1.16574	0.314706	0.802278	0.569573	0.0421086	0.77125	0.124109	0.181731	0.000508626	0.0340006	4.21823e-05	5.72181e-05	4.92304e-05	0.000483139	-4.86722e-05	5.77789e-05	0.000260516	-0.65379
12.4	0.904225	0.833305	1.49153	0.334652	0.997307	0.372328	0.0265949	0.908657	0.230489	0.492005	0.00101725	0.0347042	-0.00224888	-0.000911412	-0.000526062	0.000477727	-3.18334e-05	7.00983e-05	0.000227858	-0.740223
12.5	0.538546	0.644925	1.35412	0.0376761	1.07266	0.372328	0.0997307	0.760169	0.18838	0.390058	0.000847711	0.0337814	-0.00586798	-0.0047492	-0.00836829	-0.00240381	-0.00130599	-0.00120897	-0.000413124	-0.585087
12.6	0.813359	0.540762	1.08374	0.469842	0.997307	0.744656	0.0376761	0.698115	0.387841	0.443247	0.000551012	0.0325494	-0.00600983	-0.00515906	-0.0100707	-0.00374797	-0.00248931	-0.00409883	-0.0040378	-0.693682
12.7	0.91309	0.531897	1.42947	0.505302	1.05714	0.857684	0.354598	0.839954	0.602816	0.633844	0.000635783	0.0304064	-0.0060383	-0.00519983	-0.0100024	-0.00367087	-0.00260633	-0.00427094	-0.0045118	-0.820008
12.8	0.975144	0.791196	1.64223	0.627195	1.06601	1.08374	0.469842	1.17017	0.793413	0.691466	0.000169542	0.0355727	-0.0059489	-0.00514287	-0.0100068	-0.0036449	-0.00253848	-0.00421422	-0.00454552	-0.990658
12.9	0.529681	0.518599	1.23001	0.545194	0.516383	0.744656	0.0997307	0.888711	0.283678	0.272597	0.000339084	0.0362171	-0.00560492	-0.00494437	-0.00991776	-0.0036099	-0.00249792	-0.00416794	-0.00447538	-0.664871
13	0.649357	0.888711	1.3918	0.505302	0.851035	1.05271	0.308057	0.902008	0.372328	0.421085	0.000423855	0.0325288	-0.00557933	-0.00484352	-0.00975443	-0.00341435	-0.00236297	-0.00406825	-0.00429725	-0.848819
13.1	0.624979	0.904225	1.22558	0.585087	0.75352	1.03942	0.42995	0.924171	0.263732	0.46541	0.000296699	0.0321796	-0.00543894	-0.00482467	-0.009772	-0.0033401	-0.00228692	-0.00367706	-0.00391007	-0.808926
13.2	0.77125	0.851035	1.40066	0.624979	0.937468	0.904225	0.228272	0.952982	0.250435	0.285895	0.00101725	0.0319179	-0.0012506	-0.0015176	-0.0043211	-0.00182012	-0.00159685	-0.00309035	-0.00357094	-0.837738
13.3	0.65379	0.795629	1.59569	0.370112	1.25217	1.12363	-0.0332435	1.14801	0.472058	0.356814	0.00038147	0.0350713	-1.64896e-06	7.71877e-05	1.72863e-05	0.000353944	-0.000159334	-0.000222486	-0.000206734	-0.857684
13.4	0.525248	0.611681	1.41618	0.226056	0.950766	1.05271	-0.20611	0.997307	0.367895	0.183948	0.000720554	0.0383954	-3.61886e-05	7.89919e-05	6.22091e-05	0.000556448	-1.35783e-05	5.84022e-05	0.000559121	-0.687033
13.5	0.857684	0.784548	1.52034	0.232705	1.03277	1.13028	0.0709196	1.19234	0.445464	0.587303	0.00110202	0.0332903	9.59046e-05	0.000137563	9.08085e-05	0.00073139	0.000154346	9.23504e-05	0.000800061	-0.822224
13.6	1.00617	1.03941	1.76191	0.303624	1.21228	1.12142	0.219407	1.07931	0.42995	0.514167	0.000762939	0.0372057	8.21478e-05	0.000199892	3.89382e-05	0.000687291	6.64483e-05	-6.45011e-05	0.00080913	-0.968495
13.7	0.390058	0.664871	1.30315	-0.0598383	0.935252	0.97736	-0.17065	0.862116	0.549627	0.0421086	0.000720554	0.0307958	0.000190217	0.000197618	4.7957e-05	0.000649661	7.04542e-05	-6.23236e-05	0.000745482	-0.638276
13.8	0.261516	0.644925	1.29428	-0.0332435	0.616114	0.828873	-0.32357	0.742439	0.436599	-0.0332435	0.000762939	0.0337472	5.9523e-05	0.00015382	1.89515e-05	0.000701249	0.000134861	-3.32211e-05	0.000717691	-0.476491
13.9	0.518599	0.766818	1.32309	0.219407	0.460977	0.89536	-0.201677	0.855467	0.334652	0.18838	0.00114441	0.0320125	0.000101691	0.000145998	0.000113246	0.000653747	0.000185863	0.00014675	0.000954523	-0.631628
14	0.288111	0.913089	1.31866	0.29476	0.48314	0.797845	0.00443256	0.835521	0.2593	0.50087	0.000720554	0.0330025	0.000155663	0.000180845	0.000122833	0.000571731	0.000105105	8.8186e-05	0.000784183	-0.718061
14.1	0.35903	0.802278	1.38515	0.390058	0.795629	0.784548	0.0199462	0.75352	0.203894	0.186164	0.00038147	0.0345662	0.000159508	0.00010175	3.20139e-05	0.000621789	8.91775e-05	7.77187e-05	0.000663326	-0.691466
14.2	0.27703	0.500869	0.944117	0.237137	0.312489	0.589519	-0.137407	0.514167	-0.334652	-0.27703	0.000720554	0.032505	0.000108943	7.31971e-05	-4.20308e-05	0.000589051	4.96041e-05	2.77062e-05	0.00066715	-0.387841
14.3	0.272597	0.487572	0.981793	0.485356	0.460977	0.540762	-0.179515	0.680385	-0.104163	-0.252651	0.000974867	0.0346976	0.000100131	2.83151e-05	-3.43324e-05	0.000492163	6.00324e-05	-1.01893e-06	0.000686877	-0.467626
14.4	0.155137	0.418869	1.14801	0.580654	0.742439	0.629411	-0.108596	0.536329	0.084217	-0.159569	0.000932482	0.0364743	0.000101064	0.000181734	-9.31872e-06	0.000523565	7.0583e-05	2.75791e-05	0.000718845	-0.54741
14.5	0.339084	0.706979	1.33417	0.593951	0.826656	0.556275	-0.0177298	0.875413	0.496437	0.0288112	0.000974867	0.0358076	0.000131783	0.000154694	2.24516e-05	0.0005628	7.80469e-05	-4.71564e-05	0.000697705	-0.704763
14.6	0.740223	0.58287	1.48709	0.449896	0.407788	0.715844	-0.0310273	0.826656	0.605033	0.13519	0.000932482	0.0347224	5.99408e-05	7.93626e-05	7.20877e-05	0.000540281	0.000102219	2.614e-06	0.000762275	-0.726926
14.7	0.729142	0.760169	1.53142	0.487572	0.319138	0.67152	-0.0177298	1.04385	0.804494	0.536329	0.000974867	0.0372935	9.08731e-05	0.000120018	8.06736e-05	0.000507583	0.000112623	4.25346e-05	0.000753749	-0.868765
14.8	0.886495	1.09039	1.5425	0.70698	0.893143	0.835521	0.252651	1.37407	1.03498	0.75352	0.00122918	0.0302948	4.84871e-05	0.000101635	3.93711e-05	0.000529352	9.50339e-05	2.43845e-05	0.000586708	-1.05493
14.9	0.813359	0.587303	1.18569	0.254867	0.554059	0.649357	0.093082	1.19677	0.622763	0.656006	0.00114441	0.0326054	9.08997e-05	2.86266e-05	1.04629e-05	0.000501791	7.40536e-05	1.76369e-05	0.000628059	-0.795629
15	0.933036	0.434382	1.36963	0.0509735	0.48314	0.299192	0.093082	1.00839	0.540762	0.633844	0.000635783	0.0362304	0.000122706	9.08473e-05	9.32998e-05	0.000571767	3.16272e-05	3.99921e-05	0.0005998	-0.738007
15.1	0.826656	0.593951	1.44277	0.0110813	0.354598	0.647141	0.0354599	1.00617	0.449896	0.596168	0.000720554	0.0327397	0.000151287	8.6512e-05	6.35484e-05	0.000521997	9.41964e-05	1.03834e-05	0.000656763	-0.718061
15.2	0.678169	0.505302	1.22558	-0.316922	0.183948	0.602816	-0.365679	0.893143	0.325787	0.518599	0.000635783	0.0336643	0.000160556	9.16817e-05	4.03878e-05	0.000537624	6.87357e-05	-1.9935e-05	0.000708882	-0.585087
15.3	0.846602	0.844386	1.40731	0.332436	0.356814	0.822224	-0.0132974	0.999523	0.633844	0.757953	0.00110202	0.0340598	9.7301e-05	0.000107098	3.14039e-06	0.000595462	-1.36372e-05	3.27894e-05	0.000705687	-0.857684
15.4	0.46541	0.629411	1.56466	0.347949	0.336868	0.607249	-0.137407	0.828873	0.392274	0.460977	0.000847711	0.0304756	0.000103502	6.05373e-05	5.15059e-05	0.000552039	3.20724e-05	-5.67719e-05	0.000663333	-0.662655
15.5	0.230489	0.494221	1.32088	0.179515	0.0775683	0.18838	-0.277029	0.795629	0.325787	0.157353	0.000720554	0.0299783	0.000128169	9.65498e-05	7.49715e-05	0.000583029	6.67483e-05	7.71827e-06	0.00065341	-0.478707
15.6	0.354598	0.647141	1.33417	0.226056	0.416653	0.463193	-0.168434	1.10812	0.496437	0.401139	0.000593397	0.0376965	0.000117574	0.000156009	2.80691e-05	0.000540798	4.54551e-05	9.08921e-06	0.000590594	-0.605033
15.7	0.478707	0.576222	0.966279	0.281462	0.585087	0.274813	-0.257083	0.933036	0.24157	0.128542	0.000974867	0.031198	0.000109193	0.000169532	3.90778e-05	0.000510416	8.54959e-05	-4.74893e-05	0.000644477	-0.460977
15.8	0.511951	0.529681	1.22115	0.469842	0.421085	0.545194	-0.418869	0.828872	0.252651	0.18838	0.00110202	0.0330062	6.98691e-05	8.73901e-05	5.77193e-05	0.000537265	8.68363e-05	-7.13126e-05	0.000658413	-0.589519
15.9	0.454329	0.354598	1.05714	0.398923	0.319138	0.520816	-0.254867	0.986225	0.212759	0.321354	0.000127157	0.0359568	5.5239e-05	5.50905e-05	6.45945e-05	0.000567995	6.08389e-05	-9.51899e-06	0.000592229	-0.589519
16	0.6006	0.731358	1.21893	0.762385	0.485356	0.549627	-0.0421084	0.904225	0.356814	0.569573	0.00122918	0.0304871	4.14368e-05	4.3217e-05	8.14656e-05	0.00056839	4.02468e-05	-2.88207e-05	0.000712503	-0.755737
16.1	0.454329	0.598384	0.930819	0.469842	0.593951	0.551843	-0.24157	0.888711	0.268165	0.558492	0.00148349	0.0319382	0.000105081	9.10355e-05	7.52187e-05	0.000571791	0.000101292	1.69299e-05	0.000750731	-0.65379
16.2	0.432166	0.638276	0.864332	0.518599	0.525248	0.578438	-0.155136	1.06379	0.263732	1.11698	0.00114441	0.0355754	1.61088e-05	0.000151457	9.49173e-06	0.000590931	1.72332e-05	-5.69332e-06	0.000714693	-0.709196
16.3	0.352382	0.509734	0.928603	0.520816	0.381193	0.531897	-0.00221616	0.875413	0.115244	0.746872	0.00127157	0.0327209	1.63298e-05	0.00014275	5.42933e-05	0.000568075	2.54587e-05	-6.99434e-05	0.000681169	-0.68925
16.4	0.527464	0.629411	1.0926	0.687033	0.562924	0.682601	0.175083	1.18569	0.432166	0.784548	0.00118679	0.0349856	5.07384e-05	6.82274e-05	-8.97484e-06	0.000561082	1.00953e-05	-6.57809e-05	0.000653277	-0.817791
16.5	0.593952	0.633844	1.07266	0.733574	0.751304	0.886495	0.234921	1.24109	0.474275	0.702547	0.000339084	0.0325847	1.03323e-05	9.61018e-05	5.21305e-05	0.000563143	5.06612e-05	-3.08703e-05	0.000722124	-0.917522
16.6	0.538546	0.644925	0.950766	0.489788	0.487572	0.538546	-0.0952981	1.00617	0.101947	0.817791	0.000678168	0.0346852	1.14123e-05	0.000134254	6.69041e-05	0.00056829	5.66798e-05	-0.000121217	0.000601104	-0.691466
16.7	0.328003	0.39449	0.68925	0.319138	0.427734	0.343517	-0.0554058	0.731358	-0.00221616	0.729142	0.000974867	0.0333936	7.29405e-05	0.000133337	7.92075e-05	0.000571373	4.92701e-05	-7.79186e-05	0.000693069	-0.518599
16.8	0.179515	0.279246	0.733574	0.257084	0.378977	0.20611	-0.0731357	0.952982	0.115244	0.574005	0.000762939	0.0357227	-1.7612e-05	0.000130606	3.33995e-05	0.000630391	3.83644e-05	4.74759e-06	0.000778747	-0.520816
16.9	0.37676	0.281462	0.687033	0.460977	0.29476	0.609465	0.234921	1.13028	0.270381	0.494221	0.000847711	0.0324302	1.45329e-05	2.45182e-05	4.19475e-05	0.000602353	3.82951e-05	-4.92056e-05	0.000861829	-0.602816
17	0.310273	0.175083	0.434382	0.387841	0.234921	0.529681	0.104163	0.939684	0.0908658	0.308057	0.000296699	0.0370093	6.49544e-05	9.4037e-05	9.44431e-05	0.000541502	-2.9088e-05	-1.66302e-05	0.000694386	-0.567357
17.1	0.560708	0.296976	0.507518	0.345733	0.687033	0.507518	-0.00886488	1.06823	-0.0243786	0.323571	0.000254313	0.0337753	-5.68058e-05	0.000157325	9.04901e-06	0.000579711	4.63859e-05	-2.04346e-05	0.000728789	-0.667087
17.2	0.385625	0.505302	0.472058	0.00664878	0.531897	0.208326	-0.217191	0.802278	0.175083	0.0820008	0.00161065	0.0300124	-1.45219e-05	9.43981e-05	2.34146e-05	0.000592309	8.59077e-06	-1.64229e-05	0.000666094	-0.536329
17.3	0.064271	0.303624	0.321354	-0.0820007	0.383409	0.372328	-0.571789	0.593951	-0.0642708	0.0354598	0.00118679	0.0332118	4.90248e-05	0.000183872	8.01157e-05	0.000614567	1.11873e-05	-7.76272e-05	0.000707634	-0.432166
17.4	0.0864334	0.172866	0.221624	-0.186164	0.0531897	0.279246	-0.567356	0.487572	0.132974	0.121893	0.00127157	0.0355302	7.38172e-05	0.000133223	4.13019e-05	0.00061719	4.80893e-05	-4.33285e-05	0.000725384	-0.363463
17.5	0.243786	0.261516	0.427734	0.146272	0.385625	0.516383	-0.463193	0.68925	0.168434	0.343517	0.00148349	0.0311797	3.62495e-05	9.75395e-05	5.8137e-05	0.000591749	1.19438e-05	-7.62637e-05	0.00071612	-0.509734
17.6	0.999523	0.658222	0.804494	0.744656	0.742439	0.828873	-0.113028	1.22336	0.917522	0.691466	0.000551012	0.0368359	-1.2336e-06	8.93783e-05	8.95649e-05	0.000620192	5.30397e-05	-2.41591e-05	0.000692192	-0.890927
17.7	0.738007	0.445464	0.870981	0.729142	0.427734	0.613898	-0.0598383	0.924171	0.498653	0.6006	0.000296699	0.0358195	-0.000119459	7.46993e-05	4.63763e-05	0.000620854	5.27191e-05	-4.09464e-05	0.000653765	-0.711412
17.8	0.480923	0.494221	0.616114	0.390058	0.438815	0.571789	-0.6006	0.964063	0.48314	0.485356	0.000551012	0.0345599	-1.86736e-05	5.12691e-05	6.36127e-05	0.000605506	2.13485e-06	-9.73994e-05	0.000791474	-0.6006
17.9	0.673736	0.607249	0.638276	0.551843	0.733574	0.669304	-0.418869	1.23444	0.576222	0.667087	0.000762939	0.0356601	8.20082e-05	0.000185349	2.634e-05	0.000546881	-1.12701e-05	-2.7597e-05	0.000676425	-0.751304
18	0.350165	0.438815	0.161785	0.363463	0.50087	0.432166	-0.476491	0.95963	0.254867	0.248219	0.000890096	0.0364517	9.29952e-05	0.000134452	1.03954e-05	0.000529621	-3.78999e-05	-3.6782e-05	0.000723397	-0.492005
18.1	0.319138	0.381193	0.421085	0.3413	0.186164	0.720277	-0.37676	1.09482	0.272597	0.50087	0.000805325	0.0345714	5.73818e-05	0.000128362	3.35259e-05	0.000572027	-1.58968e-05	1.87332e-05	0.000700661	-0.531897
18.2	0.110812	0.403355	0.292543	0.0576222	0.0288111	0.518599	-0.682601	0.888711	0.0576222	0.443247	0.00101725	0.0366317	3.2549e-05	0.000147136	3.47135e-05	0.000558589	-3.00184e-05	2.48575e-05	0.000688026	-0.319138
18.3	0.303625	0.214975	0.718061	-0.00443241	0.0864333	0.620546	-0.365679	0.948549	0.217191	0.343517	0.000635783	0.0373825	-3.67368e-05	9.65041e-05	5.85202e-05	0.000553865	-4.75002e-05	-8.63654e-06	0.000672626	-0.427734
18.4	0.416653	0.463193	0.65379	0.181731	0.334652	0.764602	-0.00443238	1.19234	0.487572	0.658222	0.000890096	0.0377812	-3.12318e-05	0.00016356	0.000122574	0.000637291	-9.18044e-05	-3.45555e-05	0.000704352	-0.622763
18.5	0.310273	0.6006	0.390058	0.281462	0.516383	0.693682	-0.124109	1.11477	0.257083	0.822224	0.000974867	0.0366491	-9.0033e-05	0.000160179	8.91671e-05	0.0006403	-1.7854e-05	6.7492e-06	0.000716885	-0.571789
18.6	0.279246	0.518599	0.197245	0.128542	0.381193	0.704763	-0.279246	0.979577	0.0975145	0.673736	0.00127157	0.0390961	-1.85156e-05	0.000130918	9.22729e-05	0.000594977	-9.18801e-06	-5.65803e-05	0.000672672	-0.48314
18.7	-0.0487571	0.113028	-0.201677	-0.141839	0.0199462	0.480923	-0.822224	1.06601	-0.137407	0.372328	0.00122918	0.039764	-1.21491e-05	8.05946e-05	0.00016484	0.000541433	-7.47691e-05	-5.27483e-05	0.000789539	-0.257084
18.8	-0.0443246	0.268165	-0.13519	-0.195029	0.0997307	0.574005	-0.966279	0.853251	-0.330219	0.0598384	0.000890096	0.0369997	-2.35909e-05	0.000133827	0.000135547	0.000560896	5.80629e-06	-2.56782e-06	0.0007331	-0.24157
18.9	0.115244	0.124109	-0.148488	0.159569	0.339084	0.381193	-0.886495	0.709196	-0.252651	-0.0930819	0.000593397	0.0388008	3.01606e-05	0.000135458	0.000124572	0.000547204	-2.81884e-05	3.961e-05	0.00079131	-0.316922
19	0.172867	0.113028	0.0775684	0.0132975	0.436599	0.640492	-0.831089	0.89536	-0.0265948	-0.028811	0.000762939	0.037127	9.56862e-06	0.000129127	0.000124659	0.000590567	-3.6098e-05	-4.83349e-05	0.000709202	-0.398923
19.1	0.414436	0.387841	0.374544	0.0554059	0.61833	0.817791	-0.766818	0.939684	0.161785	0.0576222	0.000974867	0.0353595	9.67551e-06	0.000201068	5.96784e-05	0.00055619	-2.51882e-05	-1.763e-05	0.000645618	-0.525248
19.2	0.35903	0.301408	0.458761	0.0731359	0.452112	0.68925	-0.689249	1.05936	0.0753521	-0.128542	0.000932482	0.0392193	-1.69682e-06	0.000144442	3.26673e-05	0.000515597	-4.38772e-05	9.93353e-06	0.000725745	-0.441031
19.3	0.0908658	0.279246	0.330219	0.345733	0.423301	0.662655	-0.445463	0.906441	-0.0132974	-0.0509734	0.000974867	0.0372069	5.42094e-05	8.25081e-05	0.000120589	0.000545707	-5.49976e-05	-2.56705e-05	0.000752958	-0.41222
19.4	0.314706	0.449896	0.467626	0.234921	0.469842	0.489788	-0.239353	0.800061	-0.0199461	0.203894	0.00127157	0.0315341	3.81573e-05	0.00016527	7.50888e-05	0.000547517	-9.74306e-06	-3.4861e-05	0.000782934	-0.50087
19.5	0.130758	0.325787	0.551843	0.0886495	0.155137	0.46541	-0.155136	0.870981	0.177299	0.24157	0.00038147	0.0368152	-8.01703e-06	0.000184021	6.00541e-05	0.000512577	-4.46154e-05	-1.43656e-05	0.000765661	-0.427734
19.6	0.175083	0.172866	0.423301	0.128542	0.239354	0.472058	-0.372328	1.04385	-0.00221622	0.378977	0.000890096	0.0369283	3.50422e-05	0.0001797	0.000145688	0.000506262	-3.90407e-05	9.47301e-06	0.000777943	-0.441031
19.7	-0.177299	0.0997307	-0.037676	-0.214975	-0.0908656	0.321354	-0.846602	0.647141	-0.301408	-0.110812	-0.00389947	0.0403499	-9.08501e-06	0.000169132	7.51842e-05	0.000493035	1.76542e-06	-4.66844e-05	0.000724604	-0.226056
19.8	0.104163	-0.139623	0.263732	0.00221629	-0.192813	0.347949	-0.826656	0.651574	-0.137407	0.0509735	-0.0311534	0.0288382	-0.00183847	3.23558e-05	0.000133312	0.00248904	4.67904e-05	-0.00206295	0.00282449	-0.243786
19.9	-0.281462	-0.281462	0.299192	-0.0332435	-0.130758	0.469842	-1.0239	0.503086	-0.130758	-0.168434	-0.0823975	0.0270327	-0.009365	-2.70639e-05	-0.00266882	0.0100742	4.00674e-05	-0.00853399	0.011087	-0.0243787
20	-0.248218	-0.203894	0.398923	-0.0199461	-0.0930819	0.682601	-1.06601	0.607249	-0.274813	-0.0997306	-0.126733	0.0260013	-0.0166931	-6.25345e-05	-0.00653499	0.0173267	6.66312e-05	-0.013707	0.0161897	-0.0664872
20.1	0.00664882	0.0199461	0.698115	0.137407	0.181731	0.545194	-1.09482	0.751304	-0.18838	0.319138	-0.140042	0.0256202	-0.0194887	-8.88002e-05	-0.00779777	0.0201143	0.000130203	-0.0151452	0.0168355	-0.172867
20.2	0.164002	0.164002	0.742439	0.0022163	0.130758	0.367895	-1.01282	0.684817	-0.343517	0.230489	-0.138389	-0.00973589	-0.0212834	-0.000107532	-0.00862362	0.0222067	0.000145204	-0.0154945	0.0171367	-0.0620547
20.3	0.361247	0.314706	0.520816	0.0487573	0.0642709	0.520816	-1.00617	0.791196	-0.228272	0.390058	-0.137626	-0.016472	-0.0223968	-1.07531e-05	-0.00915874	0.0232658	7.63384e-05	-0.0155024	0.0172067	-0.146272
20.4	0.228272	0.195029	0.492005	0.0886495	0.254867	0.558492	-0.815575	0.77125	-0.0797845	0.578438	-0.158522	0.0309802	-0.0221492	1.38705e-05	-0.00925011	0.0229552	-1.26688e-06	-0.0162544	0.0182395	-0.352382
20.5	0.217191	0.139623	0.361247	0.0864333	0.392274	0.562924	-0.886495	0.702547	-0.265948	0.119677	-0.203154	0.0393419	-0.0226896	-5.17168e-05	-0.00932483	0.023435	3.15946e-05	-0.0182831	0.0219944	-0.281462
20.6	0.128542	0.172866	0.199461	0.106379	0.372328	0.638276	-1.21893	0.866549	-0.201677	0.055406	-0.245073	0.0387889	-0.0238865	-0.000168614	-0.00963401	0.0245507	0.000136185	-0.0207576	0.0256699	-0.168434
20.7	0.2593	0.146272	0.0620547	0.164002	0.203894	0.702547	-1.20563	0.529681	-0.352382	-0.332435	-0.26029	0.0336129	-0.0248163	-6.70734e-05	-0.00995581	0.0254066	6.17646e-05	-0.0219105	0.0271544	-0.113028
20.8	0.27703	0.0975144	0.509734	0.148488	0.478707	0.926387	-0.804494	0.401139	-0.226056	0.139623	-0.260798	0.0180364	-0.0256335	-9.74974e-05	-0.0104819	0.0263778	0.000114467	-0.0221643	0.0274379	-0.248219
20.9	0.523032	-0.126325	0.352382	0.210543	0.538546	0.738007	-0.866548	0.498653	-0.106379	0.718061	-0.263426	0.0259562	-0.0262247	-6.5544e-06	-0.0107683	0.0270617	9.06556e-05	-0.022211	0.0274879	-0.321354
21	0.746872	-0.0265948	0.578438	-0.0642708	0.58287	0.722493	-0.78898	0.698115	-0.161785	0.660439	-0.291697	0.0397959	-0.026217	-4.28191e-05	-0.0108813	0.0270279	-1.8749e-05	-0.0232492	0.0296181	-0.396706
21.1	0.687033	0.130758	0.587303	-0.0465409	0.290327	0.77125	-0.886495	0.893143	-0.0487572	0.334652	-0.338915	0.032936	-0.0263454	-6.36415e-05	-0.0108715	0.0271451	-2.13096e-07	-0.0258698	0.034583	-0.37676
21.2	0.853251	0.503086	1.03498	0.285895	0.757953	1.1192	-0.662655	1.09925	0.139623	0.392274	-0.374773	0.0293125	-0.0267446	-0.000132456	-0.0110549	0.0273694	4.78011e-05	-0.0275172	0.0385111	-0.593951
21.3	0.649357	0.254867	0.675952	0.0443248	0.405571	0.997307	-0.895359	0.740223	0.0332436	0.285895	-0.38503	0.0140369	-0.0274461	-5.29619e-05	-0.0112982	0.0281538	0.000120598	-0.0281264	0.0397586	-0.312489
21.4	1.0372	0.620546	0.593951	0.299192	0.485356	1.1059	-0.795629	1.02612	-0.0421084	0.731358	-0.386726	0.0145298	-0.0287375	8.6114e-06	-0.0118736	0.0294872	2.5715e-05	-0.0283661	0.0398736	-0.487572
21.5	0.485356	0.305841	0.622763	0.212759	0.396706	1.13915	-0.882062	1.07709	0.0398923	0.467626	-0.411903	0.0320431	-0.0288974	3.66433e-07	-0.0119929	0.0295219	3.24815e-05	-0.0289078	0.0417031	-0.42995
21.6	0.356814	0.137407	0.492005	-0.0930819	0.345733	0.884278	-0.658222	1.01947	0.0952982	0.261516	-0.458018	0.0278731	-0.0289497	-1.54096e-05	-0.0120147	0.0295324	-6.17445e-06	-0.0306896	0.0457202	-0.301408
21.7	0.230489	0.124109	0.474275	-0.0797845	0.119677	1.19012	-0.811143	0.855467	0.0864333	0.474275	-0.495868	0.0291063	-0.0288873	1.12155e-05	-0.0120402	0.0295543	4.89135e-05	-0.0324829	0.0488275	-0.310273
21.8	0.536329	0.146272	0.489788	5.96046e-08	-0.0820007	1.07709	-0.815575	0.800061	-0.234921	0.319138	-0.508414	0.0217515	-0.0290008	1.28984e-05	-0.0120421	0.0295329	2.74889e-05	-0.0331784	0.050054	-0.254867
21.9	0.644925	0.0664871	0.374544	-0.028811	-0.104163	1.10147	-0.864332	0.822224	-0.263732	-0.066487	-0.50816	0.000271047	-0.0296186	-6.17399e-05	-0.0122029	0.0301662	5.98614e-05	-0.0334005	0.050336	-0.181731
22	0.751304	0.321354	0.656006	0.208326	0.237137	1.3652	-0.746872	0.837737	-0.0554059	0.263732	-0.519307	0.0241509	-0.0298862	-2.33127e-05	-0.0123184	0.0305227	3.17556e-05	-0.0334205	0.0506338	-0.438815
22.1	0.720277	0.0886495	0.669303	0.148488	0.254867	1.42061	-0.769034	0.837737	-0.0731358	0.203894	-0.556395	0.0342799	-0.0299012	4.04972e-07	-0.0123513	0.0305393	7.17895e-05	-0.0343422	0.0529731	-0.441031
22.2	0.68925	0.106379	0.580654	0.108596	0.0886495	1.32753	-0.95963	1.23666	0.0421085	0.425517	-0.602341	0.0313745	-0.0298624	3.95275e-05	-0.0124041	0.0304437	9.71688e-06	-0.036312	0.0560032	-0.414436
22.3	0.744656	0.137407	0.820008	0.367895	0.496437	1.27434	-0.913089	1.33639	0.0842171	0.609465	-0.629425	0.0280632	-0.0298178	6.64442e-05	-0.0123819	0.0304326	1.61766e-05	-0.0377268	0.0577491	-0.598384
22.4	0.753521	0.0886495	0.91309	0.203894	0.458761	1.16574	-0.986225	1.36077	-0.110812	0.308057	-0.667191	0.0315053	-0.029824	1.76553e-05	-0.0123941	0.0304134	4.97871e-05	-0.0391187	0.059849	-0.551843
22.5	1.01725	0.398923	1.0106	0.296976	0.476491	1.20342	-1.23223	1.57796	0.0509735	0.478707	-0.722377	0.0270336	-0.0298857	-6.17899e-05	-0.0123898	0.0304971	2.65932e-05	-0.0406339	0.0628934	-0.554059
22.6	0.926387	0.157353	0.986225	0.139623	0.456545	0.984009	-1.27434	1.34747	-0.0110811	0.438815	-0.753445	0.0272992	-0.029925	-8.6627e-05	-0.0124553	0.0304955	3.55787e-05	-0.0415597	0.0648133	-0.418869
22.7	0.762386	0.110812	0.678168	0.230489	0.396706	1.14358	-1.34969	1.26325	0.330219	0.454329	-0.78108	0.03191	-0.0299083	1.72068e-05	-0.0124139	0.0305146	9.15018e-05	-0.0420116	0.0662607	-0.352382
22.8	0.675952	0.219407	0.560708	-0.0354597	0.372328	1.28542	-1.28542	1.17017	0.438815	0.416653	-0.830248	0.0327578	-0.0298446	0.000113349	-0.012403	0.0303307	3.9917e-06	-0.042512	0.06894	-0.261516
22.9	0.875414	0.183948	0.740223	0.0797846	0.292543	1.5425	-1.2278	1.1192	0.316922	0.494221	-0.864538	0.0298468	-0.0294041	0.000149514	-0.0124965	0.0299773	9.96752e-06	-0.0434076	0.0710212	-0.339084
23	0.624979	0.110812	0.839954	0.186164	0.425517	1.55358	-1.19234	0.961847	-0.115244	0.562924	-0.910611	0.0294676	-0.0288848	0.000194305	-0.0125232	0.0291737	-2.79627e-06	-0.0451757	0.073561	-0.330219
23.1	0.385625	-0.119677	0.514167	0.130758	0.214975	1.2278	-1.55137	1.01725	-0.323571	0.403355	-0.969357	0.0263901	-0.027617	0.000209359	-0.0124948	0.0277417	-2.79839e-05	-0.0469998	0.0766574	-0.164002
23.2	0.361247	-0.155137	0.560708	0.128542	0.148488	1.27212	-1.45607	1.01725	-0.314706	0.378977	-1.00204	0.0280668	-0.0267444	0.00012282	-0.0124192	0.0267989	6.95809e-06	-0.0482339	0.0781804	-0.201678
23.3	1.04308e-07	-0.343517	0.44768	-0.183948	0.119677	1.32088	-1.53807	0.999523	-0.0797845	0.463194	-1.03103	0.0300269	-0.0263465	4.87568e-05	-0.0124142	0.0262937	6.65873e-06	-0.0491011	0.0792972	-0.137407
23.4	0.01773	-0.261516	0.410004	-0.20611	-0.197245	1.16796	-1.71537	0.935252	-0.172866	0.436599	-1.08405	0.0299051	-0.0252884	-0.000552867	-0.0122987	0.0250279	-8.98967e-06	-0.0511206	0.0811989	-0.0886495
23.5	-0.13519	-0.3413	0.58287	-0.132974	-0.00443242	0.866549	-1.73531	0.904225	-0.363463	0.18838	-1.1161	0.032472	-0.024081	-0.000974861	-0.012111	0.023627	-8.00439e-05	-0.0526337	0.0822287	-0.0576222
23.6	0.190596	-0.445464	0.454329	-0.132974	0.110812	0.797845	-1.70429	1.06601	-0.560708	0.246002	-1.16221	0.0362077	-0.023442	-0.00114642	-0.0119558	0.0227667	-0.000108233	-0.0545066	0.0829746	-0.0110812
23.7	0.319138	-0.290327	0.407788	0.0155137	0.199461	0.780115	-1.58683	0.888711	-0.254867	0.538546	-1.22019	0.0266183	-0.0230456	-0.00129644	-0.0119086	0.022335	-0.000123235	-0.0573369	0.083553	-0.0753521
23.8	0.316922	-0.17065	0.545194	-0.0465409	0.164002	0.598384	-1.66661	1.00839	-0.208326	0.363463	-1.24851	0.0265131	-0.0230029	-0.00131004	-0.0118505	0.0222634	-7.38411e-05	-0.058763	0.083752	-0.108596
23.9	0.540762	-0.0177299	0.593951	-0.0132973	0.13519	0.656006	-1.64445	0.857684	-0.246002	0.352382	-1.29835	0.0296613	-0.0230047	-0.00125745	-0.0117812	0.0222607	-1.0532e-05	-0.0605463	0.0841294	-0.117461
24	0.622763	0.148488	0.65379	0.0775684	0.0443248	0.729142	-1.53364	0.82444	-0.00221619	0.441031	-1.34777	0.0282206	-0.0231106	-0.00134588	-0.0118074	0.0223081	-3.16922e-07	-0.0628196	0.0845268	-0.257084
24.1	0.265949	-0.0288111	0.392274	-0.168434	-0.0797845	0.742439	-1.75969	0.820008	-0.119677	0.130758	-1.38177	0.0331895	-0.0231162	-0.0013718	-0.0118101	0.0222543	-3.25753e-05	-0.0638366	0.0852055	-0.0310274
24.2	0.299192	-0.0930819	0.314706	-0.0199461	0.0709196	0.815575	-1.69985	1.07487	0.130758	0.354598	-1.4442	0.0314589	-0.0229857	-0.00138977	-0.0118	0.0222606	-0.00012096	-0.0648608	0.0866526	-0.183948
24.3	0.458761	0.00664872	0.29476	0.232705	0.474275	0.833305	-1.6511	1.14579	0.427734	0.534113	-1.48756	0.0309758	-0.022513	-0.00151797	-0.0118302	0.0216929	-0.000123095	-0.0657234	0.0874159	-0.398923
24.4	0.560708	-0.168434	0.00443253	0.312489	0.578438	0.63606	-1.74196	1.05271	0.132974	0.407788	-1.52902	0.0362235	-0.0219555	-0.00163006	-0.0117414	0.0210149	-8.89029e-05	-0.066714	0.08824	-0.290327
24.5	0.740223	-0.0775683	0.312489	0.449896	0.735791	1.09925	-1.64445	1.24996	0.175083	0.65379	-1.59073	0.0355138	-0.0208128	-0.00201172	-0.011463	0.019724	-0.000149826	-0.0686665	0.0897092	-0.352382
24.6	0.58287	-0.270381	0.119677	-0.146272	0.345733	0.975144	-1.91926	1.25661	-0.128542	0.6006	-1.62375	0.0344613	-0.0198368	-0.00209166	-0.010905	0.0186717	-9.92411e-05	-0.0698711	0.090493	-0.199461
24.7	0.893143	-0.0531897	0.230489	0.146272	0.591735	1.08596	-1.5425	1.4605	0.265948	1.16131	-1.66113	0.0369803	-0.0192766	-0.00217001	-0.0105346	0.0179649	-0.000122703	-0.071081	0.0912555	-0.478707
24.8	0.80671	0.0354598	0.551843	0.494221	1.06158	0.990658	-1.25217	1.72202	0.518599	1.34747	-1.72047	0.0360183	-0.0185058	-0.00227797	-0.0101752	0.0171928	-0.000141297	-0.0734415	0.0925028	-0.611681
24.9	0.884279	0.0443248	0.560708	0.374544	0.917522	0.948549	-1.72423	1.45385	0.374544	1.10812	-1.75141	0.0347394	-0.0182829	-0.00236046	-0.0101242	0.0169388	-0.000140868	-0.074783	0.0930719	-0.518599
25	0.711412	-0.210543	0.54741	0.330219	0.762385	0.764602	-1.78185	1.25439	0.336868	1.22115	-1.80422	0.0394411	-0.0182938	-0.00236907	-0.0101376	0.016822	-0.000135638	-0.0773667	0.0932501	-0.443247
25.1	0.667087	-0.106379	0.602816	0.372328	0.731358	0.811143	-1.80623	1.30093	0.2593	1.34082	-1.8595	0.0388726	-0.0181715	-0.00237939	-0.0100301	0.0166636	-0.000126092	-0.0806984	0.0932956	-0.365679
25.2	0.476491	-0.0177299	0.556275	0.549627	0.478707	0.651574	-1.70872	1.16352	0.141839	0.957414	-1.88616	0.0401316	-0.0180838	-0.00242943	-0.00990999	0.0166418	-0.000184861	-0.0819819	0.0932561	-0.299192
25.3	0.352382	0.166218	0.505302	0.67152	0.407788	1.00174	-1.57796	1.3098	0.141839	1.05936	-1.93948	0.0403001	-0.0180507	-0.00245596	-0.0100033	0.0165938	-0.000197742	-0.0841469	0.093653	-0.390058
25.4	0.445464	0.345733	0.839954	0.398923	0.496437	1.15909	-1.35855	1.52255	0.605033	1.64002	-1.98614	0.0365911	-0.0180477	-0.00247097	-0.0100078	0.0166031	-0.000164189	-0.0861324	0.0945795	-0.562924
25.5	0.531897	0.24157	0.990658	0.22384	0.390058	1.05271	-1.45385	1.58904	0.316922	1.50039	-2.01882	0.0371401	-0.0181056	-0.00249615	-0.00996734	0.0166836	-0.000240838	-0.0870065	0.0952778	-0.509734
25.6	0.640492	0.503086	0.87763	0.460977	0.731358	1.51812	-1.50039	1.72202	0.181731	1.60012	-2.08045	0.0358924	-0.018117	-0.00243616	-0.00996399	0.0166874	-0.000203323	-0.0881023	0.096418	-0.642709
25.7	1.06158	0.622762	0.988442	0.715844	0.893143	1.66883	-1.26104	1.89931	0.525248	1.93699	-2.11805	0.0338193	-0.0180929	-0.00249198	-0.00987595	0.0166297	-0.000189302	-0.0886858	0.097439	-0.784548
25.8	0.764602	0.354598	0.831089	0.538546	0.740223	1.53807	-1.40509	1.60677	0.489788	1.50704	-2.15594	0.0358221	-0.0181319	-0.00246303	-0.00992037	0.0166667	-0.000153221	-0.0895285	0.0981429	-0.593951
25.9	0.611681	0.137407	0.919738	0.39449	0.831089	1.1192	-1.53807	1.54693	0.474275	1.67326	-2.21791	0.0336355	-0.0181544	-0.00246385	-0.00992924	0.0166689	-0.000219604	-0.0910837	0.0991558	-0.556275
26	0.647141	0.339084	1.24996	0.542978	0.84217	1.24996	-1.24996	1.85942	0.687033	1.77299	-2.25118	0.0319693	-0.0180081	-0.00250253	-0.00994362	0.0166919	-0.000123507	-0.0920455	0.0997039	-0.733574
26.1	0.494221	0.263732	1.01947	0.476491	0.523032	1.10369	-1.17239	1.67104	0.742439	1.58904	-2.28933	0.0384545	-0.0176757	-0.00270006	-0.0099127	0.0161566	-0.000194919	-0.0929108	0.100167	-0.6006
26.2	0.449896	0.108596	0.647141	0.350165	0.780115	1.27877	-1.23223	1.5292	0.529681	1.48266	-2.34795	0.037746	-0.0168464	-0.00313152	-0.00994847	0.0151209	-0.000178963	-0.0941956	0.10124	-0.531897
26.3	0.525248	-0.00886494	0.82444	0.321354	1.04606	1.35412	-1.34747	1.62007	0.520816	1.41174	-2.37804	0.0401427	-0.0165001	-0.00321645	-0.00982951	0.0146273	-6.71508e-05	-0.094619	0.102003	-0.63606
26.4	0.330219	0.0177299	0.888711	0.281462	0.944117	1.23223	-1.32974	1.6378	0.476491	1.42282	-2.43013	0.0367136	-0.0154524	-0.00347729	-0.00947246	0.0136092	-6.43022e-05	-0.0952717	0.103034	-0.61833
26.5	0.41222	0.257083	0.882062	0.312489	0.957414	1.05493	-1.32974	1.75083	0.365679	1.41618	-2.4815	0.0334926	-0.014598	-0.00372144	-0.00928571	0.012778	0.000147657	-0.0966664	0.103972	-0.642709
26.6	0.562924	0.279246	0.902008	0.589519	1.13471	1.14136	-1.17017	1.74418	0.396706	1.73531	-2.51456	0.0383456	-0.0143428	-0.00374987	-0.00919642	0.0125608	0.000381713	-0.0974751	0.10437	-0.738007
26.7	0.396706	0.0354598	0.762385	0.387841	1.17682	0.598384	-1.30093	1.71758	0.268165	1.54915	-2.57768	0.0367782	-0.0137507	-0.00413792	-0.00916215	0.0119195	0.000787044	-0.0987369	0.105148	-0.578438
26.8	0.63606	0.248219	0.864332	0.383409	0.902008	0.35903	-1.47823	1.48045	0.290327	1.18347	-2.62316	0.034794	-0.0132886	-0.00453965	-0.00914652	0.0115692	0.00123686	-0.100236	0.105633	-0.378977
26.9	0.328003	0.0952982	0.695898	0.226056	0.474275	0.445464	-1.80623	1.38736	-0.13519	1.04606	-2.65054	0.0376402	-0.0130698	-0.00475909	-0.00912373	0.0114628	0.00150056	-0.101395	0.105881	-0.221624
27	0.41222	0.177299	0.664871	0.250435	0.438815	0.485356	-1.52699	1.54915	0.0753521	1.24109	-2.70564	0.0379132	-0.0128679	-0.0049693	-0.00914292	0.0113053	0.00174044	-0.103436	0.106066	-0.272597
27.1	0.197245	0.456545	0.780115	0.285895	0.494221	0.656006	-1.4605	1.45828	0.117461	1.39401	-2.74226	0.0340378	-0.0128179	-0.00504862	-0.00909912	0.0112428	0.00187062	-0.10513	0.106145	-0.345733
27.2	0.272597	0.44768	1.16352	0.168434	0.58287	0.811143	-1.48709	1.29207	0.378977	1.33639	-2.7899	0.035198	-0.0128263	-0.00503312	-0.0090549	0.0111793	0.0018731	-0.106938	0.106329	-0.445464
27.3	0.243786	0.469842	0.948549	0.0753521	0.243786	0.713628	-1.49818	1.1879	0.496437	1.30093	-2.84598	0.0347781	-0.0128721	-0.00508213	-0.00913395	0.0112292	0.001968	-0.108227	0.107104	-0.290327
27.4	0.265949	0.339084	0.56514	-0.126325	0.203894	0.82444	-1.69542	1.27655	0.403355	1.14801	-2.88234	0.0351904	-0.0129285	-0.00510842	-0.00913116	0.0112051	0.00191022	-0.108905	0.107782	-0.186164
27.5	0.0443248	0.144055	0.403355	-0.325787	0.230489	0.886495	-1.87715	1.04163	0.13519	0.808926	-2.94995	0.0330063	-0.0129274	-0.00531548	-0.00907856	0.0112376	0.0020972	-0.110435	0.109238	-0.0775683
27.6	0.325787	0.449896	0.777899	0.00221631	0.669304	0.952982	-1.47823	1.29871	0.159569	1.06158	-3.00056	0.029555	-0.0126629	-0.00545777	-0.00916315	0.0111025	0.0024361	-0.111567	0.110128	-0.263732
27.7	0.265949	0.729142	1.06823	0.35903	1.0505	1.29871	-1.33417	1.3918	0.509734	1.24331	-3.02484	0.0330891	-0.012396	-0.00561975	-0.00907478	0.0109956	0.00267162	-0.111898	0.110629	-0.527464
27.8	0.268165	0.248218	1.03942	0.132974	1.00396	1.42282	-1.4738	1.14358	0.77125	1.28542	-3.07236	0.0344402	-0.0121691	-0.00582677	-0.00909887	0.0107815	0.00288542	-0.112505	0.111496	-0.467626
27.9	0.243786	0.443247	0.988442	0.177299	1.1059	1.28985	-1.45385	1.30536	0.724709	1.16574	-3.12114	0.0332246	-0.011756	-0.00606333	-0.00916852	0.0102963	0.0030444	-0.113678	0.112188	-0.494221
28	0.0908658	0.263732	0.826656	-0.0265948	1.00617	0.886495	-1.48488	1.04828	0.312489	1.0926	-3.14242	0.0231168	-0.0114924	-0.00630582	-0.00910844	0.0101087	0.00334868	-0.114477	0.112555	-0.292543
28.1	0.319138	0.503086	1.07266	0.0753521	1.04828	0.888711	-1.27212	1.35634	0.27703	1.24996	-3.14331	-0.00790176	-0.0115658	-0.00639427	-0.00902698	0.0100237	0.00339039	-0.114702	0.112823	-0.279246
28.2	0.214975	0.687033	1.09925	0.341301	0.944117	1.06379	-1.34082	1.31423	0.296976	1.42061	-3.14568	0.00519877	-0.0117589	-0.00635432	-0.00904895	0.0100574	0.00340997	-0.11478	0.112857	-0.390058
28.3	-0.0398921	0.609465	0.919738	0.164002	0.642709	0.769034	-1.49153	1.19234	0.0531897	1.18347	-3.17239	0.0347443	-0.0115355	-0.00642209	-0.00909274	0.0100468	0.00344692	-0.115169	0.11302	-0.303624
28.4	-0.279246	0.361247	0.70698	-0.0354597	0.347949	0.536329	-1.89267	1.12363	-0.0620546	1.12363	-3.21931	0.0338138	-0.0109983	-0.0067749	-0.00910608	0.00966102	0.00378205	-0.116442	0.114122	-0.0731359
28.5	-0.019946	0.405571	0.740223	-0.0199461	0.472058	0.631627	-1.97023	1.31866	0.093082	1.19677	-3.25644	0.0318745	-0.0104741	-0.00725086	-0.00911733	0.00907531	0.00429207	-0.117985	0.115199	-0.183948
28.6	0.0797846	0.352382	0.489788	-0.0775682	0.554059	0.611681	-2.03672	1.31866	0.139623	1.32309	-3.26903	0.0240017	-0.010214	-0.00747393	-0.00905598	0.00889503	0.00458351	-0.118736	0.115582	-0.250435
28.7	-0.0132973	0.0952982	0.58287	-0.121893	0.882062	0.609465	-1.81953	1.31423	0.29476	1.43834	-3.27543	0.0283449	-0.0102908	-0.00743554	-0.0090696	0.00890061	0.00455059	-0.119088	0.115545	-0.272597
28.8	0.055406	0.319138	0.924171	0.093082	0.82444	0.764602	-1.72645	1.3918	0.3413	1.54915	-3.30836	0.038828	-0.0101749	-0.00756987	-0.00907901	0.00877132	0.00474349	-0.120275	0.115969	-0.385625
28.9	-0.350165	0.119677	0.662655	-0.11746	0.272597	0.578438	-1.93477	1.10369	0.0664871	1.24109	-3.35748	0.0386647	-0.00928922	-0.00830784	-0.00899603	0.00791316	0.00541506	-0.121967	0.116689	-0.197245
29	-0.467626	0.164002	0.784548	-0.0687033	0.356814	0.888711	-1.70872	0.928603	0.126326	1.28098	-3.38783	0.0327975	-0.00842477	-0.00904296	-0.00905789	0.00714722	0.00615289	-0.123278	0.117177	-0.175083
29.1	-0.42995	0.172866	0.855467	-0.0465409	0.509734	0.935252	-1.73753	1.06379	0.0177299	1.73531	-3.40411	0.0341141	-0.0082629	-0.00921083	-0.00910286	0.00693322	0.00627942	-0.123807	0.117377	-0.239354
29.2	-0.2593	0.0354598	0.910873	-0.164001	0.405571	0.886495	-1.93477	1.30536	0.0687034	1.75748	-3.43717	0.0370284	-0.00820912	-0.00937003	-0.00907235	0.00680727	0.00645386	-0.124698	0.117343	-0.243786
29.3	0.064271	0.392274	0.89536	0.361247	0.602816	0.955198	-1.5558	1.27212	0.299192	1.88602	-3.48638	0.034682	-0.00767421	-0.00969527	-0.00909497	0.00626442	0.00671991	-0.126274	0.117904	-0.361247
29.4	0.361247	0.500869	0.700331	0.29476	0.755737	0.961847	-1.60234	1.46272	0.347949	1.97688	-3.51533	0.0321537	-0.00730264	-0.0100501	-0.00906731	0.00582648	0.00699847	-0.127333	0.118779	-0.374544
29.5	0.330219	0.549627	0.80671	0.37676	0.882062	1.16796	-1.51147	1.6112	0.392274	1.93477	-3.53779	0.0327302	-0.00710291	-0.0102126	-0.00899644	0.00565025	0.007178	-0.128009	0.119278	-0.467626
29.6	-0.0221623	0.22384	0.633844	0.299192	0.616114	1.00396	-1.76191	1.26104	0.110812	1.64002	-3.58747	0.0322457	-0.00678128	-0.0104743	-0.00897195	0.00541622	0.00741712	-0.129635	0.12026	-0.334652
29.7	0.183948	0.316922	1.0106	0.516383	0.660439	1.14579	-1.64223	1.15909	0.148488	1.73088	-3.6296	0.0346445	-0.00655558	-0.0105769	-0.00905273	0.00525911	0.00763248	-0.131637	0.120619	-0.436599
29.8	0.183948	0.378976	1.2145	0.733574	0.718061	1.48931	-1.61342	1.21228	0.183948	1.81067	-3.6488	0.0336732	-0.00655177	-0.0106105	-0.00905739	0.00521037	0.00764975	-0.132916	0.120793	-0.536329
29.9	0.104163	0.250435	0.966279	0.545194	0.67152	1.21893	-1.65774	0.873197	0.150704	1.68434	-3.67347	0.0339527	-0.00663268	-0.0106176	-0.00910392	0.0052788	0.00769196	-0.134244	0.120838	-0.3413
30	0.172867	0.0177299	0.607249	0.0842171	0.441031	0.992874	-1.93699	0.851035	0.164002	1.57353	-3.72221	0.0330197	-0.00666503	-0.0106439	-0.00909461	0.00530384	0.00767504	-0.13614	0.12093	-0.0731359
30.1	0.0797846	-0.00664871	0.496437	-0.0576221	0.392274	0.955198	-2.18521	0.644925	-0.141839	1.49153	-3.75854	0.0321497	-0.00669535	-0.0106791	-0.00905749	0.00534116	0.00771049	-0.137064	0.121392	0.00443242
30.2	-0.190596	-0.15292	0.438815	-0.328003	0.0775683	0.640492	-2.41127	0.937468	-0.460977	1.23223	-3.76998	0.0233371	-0.00673669	-0.0107183	-0.0090395	0.00531862	0.00771194	-0.137495	0.121751	0.190596
30.3	1.11759e-07	0.0664871	0.68925	-0.0642708	0.175083	0.910873	-2.13867	1.09925	-0.115244	1.21893	-3.76761	-0.00179562	-0.00700706	-0.0106797	-0.00905844	0.00553152	0.00768262	-0.137566	0.12177	0.0221623
30.4	0.228272	0.0797845	0.839954	-0.0199461	0.410004	1.24774	-1.88602	0.979577	0.128542	1.25439	-3.7696	0.00910232	-0.00718978	-0.0106934	-0.00902028	0.00577042	0.00764181	-0.13767	0.121775	-0.137407
30.5	-0.13519	-0.190596	0.511951	-0.104163	0.117461	1.19677	-2.02564	0.997307	-0.113028	1.2965	-3.79219	0.0380326	-0.00715344	-0.0106826	-0.00896779	0.00579131	0.00764044	-0.138117	0.121772	-0.0332436
30.6	-0.274813	-0.410004	0.540762	-0.201677	0.0421086	1.03055	-2.3204	0.729142	-0.137407	1.15688	-3.83661	0.0400376	-0.00711714	-0.0106515	-0.00903131	0.00577891	0.00769603	-0.139384	0.121897	0.0709195
30.7	-0.456545	-0.496437	0.285895	-0.35903	0.0886495	0.514167	-2.63289	0.571789	-0.303624	1.00617	-3.87781	0.0387099	-0.00693984	-0.0107072	-0.00899954	0.00575927	0.00778227	-0.140236	0.122098	0.292543
30.8	-0.509734	-0.593951	0.0265949	-0.343517	0.130758	0.638276	-2.39354	0.773467	-0.146272	1.1325	-3.89273	0.031894	-0.0067294	-0.0108089	-0.00909714	0.00573731	0.00787408	-0.140539	0.122233	0.292543
30.9	-0.250435	-0.567357	0.385625	-0.179515	0.195029	0.656006	-1.98796	1.02169	-0.164001	1.37628	-3.89247	0.00770928	-0.00673963	-0.0107472	-0.00908778	0.0056557	0.00796062	-0.140581	0.122263	0.195029
31	-0.208326	-0.578438	0.321354	-0.203894	0.137407	0.678168	-1.9791	1.11698	-0.0620546	1.3519	-3.89815	0.0287165	-0.0067752	-0.0108166	-0.00906224	0.0057334	0.00797738	-0.140507	0.122364	0.141839
31.1	-0.20611	-0.558492	0.268165	-0.155136	-0.0354597	0.560708	-2.10542	1.1059	-0.110812	1.27877	-3.92753	0.0389092	-0.00664479	-0.0110029	-0.00900158	0.00559118	0.0081009	-0.140924	0.122476	0.179515
31.2	-0.339084	-0.61833	-0.00221618	-0.345733	-0.144055	0.390058	-2.1697	0.755737	-0.0709195	1.19234	-3.97682	0.0408623	-0.0063367	-0.0113144	-0.00894922	0.00533367	0.0085146	-0.142287	0.122937	0.239353
31.3	-0.398922	-0.474275	0.328003	-0.0620546	-0.0465409	0.272597	-2.01456	0.937468	0.0576222	1.25661	-4.00853	0.0385505	-0.00619309	-0.0115422	-0.00903701	0.00515727	0.00873644	-0.143308	0.123326	0.121893
31.4	-0.310273	-0.558492	0.221624	0.108596	0.00443252	0.562924	-2.27164	1.1192	-0.00443243	1.12363	-4.01836	0.0268648	-0.0061177	-0.0115104	-0.00897186	0.00509576	0.00879274	-0.14369	0.123341	0.108596
31.5	-0.0753519	-0.452112	0.239354	0.35903	0.248219	0.964063	-1.99905	1.51147	0.332436	1.44055	-4.01683	0.00590396	-0.00622003	-0.0115382	-0.00895988	0.00504456	0.00877122	-0.143741	0.123452	-0.0354598
31.6	-0.279246	-0.511951	0.20611	0.126326	0.0975145	0.63606	-2.20737	1.50261	0.0443248	1.40953	-4.02362	0.0276053	-0.00628377	-0.0115537	-0.00896586	0.00511726	0.00880764	-0.143875	0.123386	0.0221623
31.7	-0.246002	-0.383409	0.605033	0.203894	0.314706	0.811143	-1.87937	1.38293	0.144055	1.68877	-4.0549	0.0425742	-0.00620952	-0.0115234	-0.00897577	0.00510334	0.00879487	-0.144525	0.123371	-0.132974
31.8	-0.212759	-0.403355	0.598384	0.190596	0.119677	0.780115	-1.80623	1.30093	0.261516	1.51591	-4.103	0.0433349	-0.00615936	-0.0115761	-0.00903113	0.0050338	0.00879823	-0.145958	0.123714	-0.106379
31.9	0.0110813	-0.0509734	0.620546	0.208326	0.183948	0.826656	-1.7331	1.23223	0.237137	1.44942	-4.13539	0.0405915	-0.00594942	-0.0117195	-0.0090389	0.00497273	0.00889146	-0.147014	0.124253	-0.20611
32	-0.0354597	0.0310273	0.700331	0.42995	0.27703	1.04606	-1.64666	1.34304	0.219407	1.27655	-4.1442	0.0286911	-0.00582981	-0.0117822	-0.0090328	0.00492529	0.0089612	-0.147445	0.1245	-0.246002
32.1	0.161785	0.00443247	0.633844	0.587303	0.365679	1.10147	-1.68877	1.41396	0.20611	1.34082	-4.14747	0.0286196	-0.0058831	-0.0118528	-0.00901531	0.00490624	0.00901121	-0.147528	0.124568	-0.310273
32.2	-0.057622	-0.0664871	0.39449	0.325787	0.410004	0.919738	-1.77964	1.34526	0.0376761	1.38736	-4.17341	0.0428725	-0.00586208	-0.0119409	-0.00899941	0.00489508	0.0092044	-0.147998	0.124749	-0.172867
32.3	-0.254867	-0.423301	0.0775683	0.0421086	0.0908657	0.698115	-1.84613	1.08596	-0.121893	1.11477	-4.22198	0.0421317	-0.0054244	-0.0123023	-0.0089569	0.00446677	0.00956675	-0.14979	0.125392	0.0642708
32.4	-0.556275	-0.56514	-0.0620546	-0.308057	-0.0930819	0.662655	-2.27829	1.02612	-0.217191	1.09039	-4.25724	0.0377852	-0.00518365	-0.0124188	-0.0089208	0.00426817	0.00976202	-0.151355	0.126076	0.250435
32.5	-0.414436	-0.669303	-0.161785	-0.438815	0.0132975	0.560708	-2.56197	0.77125	-0.243786	1.3918	-4.26826	0.0310863	-0.00521087	-0.0123986	-0.00893987	0.00416312	0.00973637	-0.151973	0.126333	0.305841
32.6	-0.352382	-0.500869	-0.0177298	-0.321354	0.268165	0.449896	-2.28051	0.751304	-0.104163	1.71315	-4.2667	0.00997006	-0.00522794	-0.01252	-0.00892988	0.00410126	0.00972039	-0.152167	0.126498	0.214975
32.7	-0.505302	-0.6006	0.055406	-0.210542	0.0886495	0.350165	-2.10764	0.857684	-0.263732	1.67769	-4.27187	0.0274973	-0.0053364	-0.0124693	-0.00896077	0.00412627	0.00967745	-0.152298	0.126394	0.161785
32.8	-0.485356	-0.494221	0.210543	-0.334652	0.403355	0.629411	-2.05667	1.06158	-0.0110811	1.45164	-4.3006	0.0412413	-0.00527557	-0.0124578	-0.00896944	0.0041827	0.00970067	-0.152818	0.126894	-0.0199462
32.9	-0.285894	-0.203894	0.472058	0.168434	0.700331	1.00174	-1.77077	1.25439	0.221624	1.66883	-4.34833	0.0381907	-0.00488939	-0.0127976	-0.00901118	0.00380264	0.0099946	-0.153672	0.128344	-0.197245
33	-0.347949	-0.624979	0.265948	0.0952982	0.41222	0.979577	-1.92369	1.17682	0.197245	1.56688	-4.38254	0.0344674	-0.00426512	-0.0132403	-0.00900347	0.00326371	0.010297	-0.154512	0.129479	-0.0598384
33.1	-0.39449	-0.436599	0.432166	-0.0177298	0.350165	0.97736	-1.8284	1.07931	0.228272	1.48488	-4.39305	0.0268777	-0.00406714	-0.0133379	-0.00901744	0.00302226	0.0104774	-0.155055	0.129844	-0.0265949
33.2	-0.339084	-0.374544	0.35903	-0.0155136	0.534113	0.804494	-1.87494	1.04385	0.0177299	1.39401	-4.39186	0.00187195	-0.00417335	-0.0132773	-0.00903321	0.00296199	0.0104409	-0.15523	0.130038	0.0465409
33.3	-0.567356	-0.538546	0.084217	-0.130758	0.343517	0.547411	-2.1431	0.817791	-0.323571	1.28763	-4.39809	0.0230421	-0.00426953	-0.0132247	-0.00899477	0.00307497	0.0104347	-0.15526	0.129855	0.17065
33.4	-0.487572	-0.474275	0.283678	0.183948	0.39449	0.656006	-2.06996	0.939684	-0.201677	1.68434	-4.42946	0.0381887	-0.00413528	-0.01336	-0.00895687	0.00305435	0.0105266	-0.155839	0.130308	-0.0199462
33.5	-0.328003	-0.616114	0.296976	0.13519	0.458761	0.547411	-1.87272	1.22115	0.0620547	1.65775	-4.47667	0.0385666	-0.00359111	-0.0137231	-0.00893224	0.00257903	0.0108957	-0.157299	0.131232	-0.113028
33.6	-0.263732	-0.631627	0.254867	0.385625	0.498653	0.589519	-1.89488	1.31423	4.47035e-08	1.40953	-4.50957	0.0382964	-0.00291517	-0.0142456	-0.00900931	0.00186769	0.011412	-0.158394	0.132074	-0.0952982
33.7	-0.199461	-0.596168	0.41222	0.146272	0.485356	0.507518	-1.79294	1.34304	0.0443248	1.48488	-4.51898	0.031167	-0.00273092	-0.0143986	-0.00901363	0.00168853	0.0116062	-0.158778	0.132502	-0.084217
33.8	-0.150704	-0.542978	0.392274	0.279246	0.567357	0.580654	-1.89488	1.26547	0.270381	1.49596	-4.52063	0.0284291	-0.0027094	-0.0144813	-0.00894631	0.00167516	0.0116506	-0.158929	0.132565	-0.146272
33.9	-0.352382	-0.509734	0.372328	0.15292	0.669304	0.41222	-1.75969	1.0106	0.141839	1.18347	-4.54275	0.0428105	-0.00271753	-0.014475	-0.00896237	0.00163155	0.0116581	-0.159279	0.132626	-0.055406
34	-0.46541	-0.485356	0.166218	0.144055	0.387841	0.387841	-1.81731	1.14136	0.0642709	0.988442	-4.58755	0.0449829	-0.00245341	-0.0147868	-0.00891786	0.00139905	0.0119952	-0.16061	0.133678	-5.49107e-08
34.1	-0.0753519	-0.119677	0.427734	0.168434	0.536329	0.862116	-1.58683	1.27655	0.365679	1.50482	-4.62731	0.0433786	-0.00207955	-0.0150674	-0.00891533	0.000978984	0.0122539	-0.16244	0.134606	-0.243786
34.2	-0.292543	-0.232705	0.523032	0.113028	0.715844	0.879846	-1.75083	1.14579	0.248219	1.3785	-4.64168	0.0387972	-0.00189978	-0.0151914	-0.00893746	0.000838624	0.0124149	-0.163093	0.135056	-0.219407
34.3	-0.452112	-0.587303	0.407788	0.168434	0.480923	0.507518	-1.94142	1.01725	-0.0421085	1.37407	-4.64278	0.0219019	-0.00181302	-0.0152355	-0.0089966	0.000732072	0.0124614	-0.163269	0.135218	0.0421084
34.4	-0.321354	-0.496437	0.540762	0.0288111	0.664871	0.370112	-1.8284	0.793413	-0.0886494	1.50926	-4.64075	0.000349588	-0.00189157	-0.0152535	-0.00893123	0.000727804	0.0124383	-0.16334	0.135283	0.108596
34.5	-0.319138	-0.17065	0.742439	-0.00886488	0.567357	0.449896	-1.80402	0.811143	0.172866	1.64223	-4.63939	-0.00695765	-0.00204292	-0.0153763	-0.00890427	0.000724064	0.0123987	-0.163424	0.135248	0.0265948
34.6	0.0354599	-0.168434	0.78898	0.144055	0.523032	0.607249	-1.79515	0.964063	0.416653	1.72866	-4.63986	-0.00358598	-0.00207754	-0.0153249	-0.00895467	0.000753036	0.0124668	-0.163416	0.135269	-0.0199462
34.7	-0.101947	0.0421085	0.702547	0.268165	0.744656	0.944117	-1.59347	1.12806	0.478707	1.60456	-4.64261	0.0147785	-0.00214477	-0.0153528	-0.0090202	0.000833583	0.0124671	-0.163367	0.135261	-0.150704
34.8	-0.669303	-0.330219	0.310273	0.0110812	0.529681	0.443247	-2.08991	0.937468	0.197245	1.39623	-4.66432	0.0473803	-0.0019906	-0.0152507	-0.00900302	0.000793329	0.0125018	-0.163748	0.135188	0.124109
34.9	-0.693682	-0.254867	0.0132975	-0.15292	0.44768	0.527464	-1.97467	0.902008	0.132974	1.40953	-4.70708	0.0470323	-0.00189673	-0.0153326	-0.00895789	0.00084206	0.0125392	-0.164728	0.135979	0.181731
35	-0.434382	-0.248218	-0.0310273	0.0487573	0.587303	0.525248	-1.97467	1.07709	0.321354	1.48045	-4.74879	0.0477372	-0.00167666	-0.0154904	-0.00902614	0.000804129	0.0126356	-0.166211	0.137023	-0.0332436
35.1	-0.248218	-0.108596	0.257084	0.172867	0.828873	0.782332	-1.99683	1.34526	0.425517	1.54472	-4.76435	0.0426995	-0.0016523	-0.0154842	-0.00891898	0.000741548	0.0127626	-0.166893	0.137629	-0.234921
35.2	-0.396706	-0.237137	0.339084	0.00443254	0.986225	0.946333	-2.45559	1.41618	0.0487572	1.40731	-4.76536	0.0227587	-0.00174684	-0.0154655	-0.00891684	0.000773367	0.0127326	-0.167204	0.137775	-0.128542
35.3	-0.37676	-0.115244	0.237137	0.117461	1.03277	0.959631	-2.31597	1.23001	-0.0398922	1.61564	-4.76693	0.0270416	-0.00173292	-0.0154889	-0.00894005	0.00079227	0.0127556	-0.167205	0.137835	-0.115244
35.4	-0.263732	0.146272	0.42995	0.265948	0.984009	0.837737	-2.00126	1.44942	0.046541	1.82175	-4.7899	0.0465131	-0.00172502	-0.0154905	-0.00894993	0.000863883	0.0128408	-0.167595	0.138208	-0.243786
35.5	-0.150704	0.037676	0.472058	0.516383	1.07044	0.955198	-1.79958	1.36077	0.106379	1.85721	-4.83415	0.0453258	-0.00156582	-0.0156854	-0.00893271	0.000736964	0.0130661	-0.16879	0.139304	-0.283678
35.6	-0.361246	-0.190596	0.63606	0.598384	0.99509	0.886495	-1.64888	1.41618	0.00221628	1.61785	-4.8737	0.0444866	-0.000916119	-0.0163241	-0.00891531	4.25574e-05	0.0136002	-0.170274	0.140279	-0.239354
35.7	-0.354598	-0.0288111	0.622763	0.760169	1.19455	0.946333	-1.49374	1.59791	0.190596	1.60456	-4.88832	0.0435165	-0.000609401	-0.0165967	-0.00891886	-0.000226552	0.0139182	-0.170785	0.140654	-0.336868
35.8	-0.463193	-0.128542	0.633844	0.496437	1.22336	0.950766	-1.3652	1.49153	0.339084	2.12094	-4.88917	0.0257281	-0.000487564	-0.0166142	-0.0090094	-0.000291604	0.0139799	-0.170874	0.140783	-0.350165
35.9	-0.554059	-0.303624	0.638276	0.578438	1.13693	0.744656	-1.65553	1.6511	0.104163	1.98575	-4.88811	0.0134736	-0.000442536	-0.0166308	-0.00898263	-0.000306423	0.0139699	-0.170974	0.140944	-0.234921
36	-0.458761	-0.343517	0.560708	0.503086	1.13915	0.870981	-1.69542	1.79072	0.0531897	1.79072	-4.89087	0.0305114	-0.0005221	-0.0165516	-0.00899591	-0.000315108	0.0139577	-0.171012	0.140952	-0.246002
36.1	-0.3413	-0.299192	0.443247	0.396706	1.16796	0.904225	-1.57131	1.48045	0.192813	2.0877	-4.91439	0.0482484	-0.000596357	-0.0165933	-0.00896838	-0.000338988	0.0140276	-0.171258	0.141317	-0.323571
36.2	0.0243787	-0.0709196	0.551843	0.472058	1.37407	1.13028	-1.39401	1.60012	0.496437	2.45116	-4.95983	0.04514	-0.000212283	-0.0168655	-0.0089831	-0.000531271	0.014258	-0.17232	0.142514	-0.480923
36.3	-0.3413	-0.150704	0.383409	0.210543	0.975144	0.715845	-1.77299	1.42061	0.137407	1.94364	-5.00026	0.0432416	0.000191884	-0.017305	-0.00891708	-0.00104773	0.0145637	-0.173482	0.143622	-0.181731
36.4	-0.485356	-0.319138	0.398923	0.0797846	0.855467	0.396706	-2.00348	1.32088	-0.0110811	1.9658	-5.01408	0.0386428	0.000314229	-0.0173943	-0.00899025	-0.00110553	0.0146893	-0.173895	0.144123	-0.0487573
36.5	-0.560708	-0.2593	0.239354	0.115244	0.97736	0.560708	-1.95915	1.23223	0.150704	1.90818	-5.01433	0.0224829	0.000370124	-0.0173482	-0.00907401	-0.00106561	0.0147166	-0.174001	0.144321	-0.0155137
36.6	-0.398922	0.106379	0.633844	0.423301	1.37407	0.764602	-1.6245	1.52477	0.0531897	2.07661	-5.01705	0.0318959	0.000286936	-0.0173789	-0.00899844	-0.0010373	0.0147438	-0.174019	0.144368	-0.283678
36.7	-0.410004	0.137407	0.735791	0.352382	1.27655	0.622763	-1.73531	1.32974	0.0975145	2.09434	-5.04201	0.0486485	0.00030293	-0.0175184	-0.0090252	-0.00106395	0.0148119	-0.17468	0.144845	-0.285895
36.8	-0.445463	0.230489	0.569573	0.37676	1.22336	0.58287	-1.45607	1.48266	0.334652	2.18521	-5.08948	0.0451846	0.000509863	-0.0178296	-0.00906637	-0.00125025	0.014983	-0.175987	0.145906	-0.3413
36.9	-0.580654	0.0332435	0.356814	0.390058	1.33861	0.365679	-1.42504	1.28098	-0.0531896	2.10321	-5.12666	0.0423633	0.000971864	-0.0181595	-0.00730947	-0.00173549	0.0153286	-0.177189	0.147128	-0.29476
37	-0.498653	-0.299192	0.0687034	0.476491	1.17682	0.257083	-1.68212	1.00617	-0.328003	2.15197	-5.13971	0.0363321	0.00121428	-0.0183435	-0.00732901	-0.00210848	0.0154778	-0.177597	0.147543	-0.159569
37.1	-0.299192	-0.381193	0.0221624	0.401139	1.3652	0.554059	-1.62007	1.00396	-0.2593	1.93034	-5.13865	0.00592357	0.00128751	-0.0184116	-0.00852384	-0.00220073	0.0155711	-0.177738	0.147713	-0.104163
37.2	-0.183948	-0.150704	0.0620547	0.509734	1.31644	0.822224	-1.54028	1.18569	0.161785	2.19186	-5.13687	-0.010872	0.00103935	-0.0183539	-0.00846397	-0.00222076	0.0155674	-0.177684	0.147754	-0.172867
37.3	-0.232705	-0.201678	0.401139	0.844386	1.05714	0.879846	-1.59569	1.34747	0.186164	2.16083	-5.1367	-0.00514171	0.000928065	-0.0183272	-0.00854782	-0.0021807	0.0155395	-0.177751	0.147827	-0.22384
37.4	-0.438815	-0.270381	0.144055	0.567357	0.851035	0.724709	-1.66218	0.979577	-0.301408	2.09878	-5.15001	0.0373356	0.00101662	-0.0184445	-0.00861297	-0.00208218	0.01558	-0.178005	0.147794	-0.124109
37.5	-0.569573	-0.367895	0.0864333	0.401139	0.948549	0.443247	-1.53585	1.00174	-0.299192	2.10986	-5.186	0.0457145	0.00136506	-0.0187508	-0.00863736	-0.00221007	0.0159738	-0.178738	0.14828	-0.183948
37.6	-0.593951	-0.598384	0.203894	0.352382	1.08596	0.268165	-1.7885	1.00174	-0.214975	1.97467	-5.23347	0.045086	0.00183466	-0.0191168	-0.00868801	-0.0025461	0.0163091	-0.179825	0.149061	-0.055406
37.7	-0.516383	-0.647141	0.0642709	0.316922	1.12806	0.644925	-1.96802	1.14136	-0.0132974	1.94807	-5.25966	0.0446688	0.00213482	-0.0194886	-0.00871561	-0.00292046	0.0166311	-0.180463	0.149604	-0.0664872
37.8	-0.339084	-0.263732	0.602816	0.613898	1.32531	0.804494	-1.90375	1.33196	0.046541	2.19186	-5.26513	0.0420476	0.0021961	-0.0195953	-0.00890844	-0.00303681	0.0168959	-0.180678	0.149759	-0.325787
37.9	-0.232705	-0.0531897	0.332436	0.700331	1.37185	0.80671	-1.90596	1.32974	0.0177299	2.28051	-5.26488	0.0244245	0.00218877	-0.0196393	-0.00888953	-0.00301962	0.0167539	-0.180746	0.149726	-0.390058
38	-0.332435	0.084217	0.250435	0.720277	1.04163	0.868765	-1.66218	1.42947	0.186164	2.37802	-5.26382	0.0162592	0.00220241	-0.0196699	-0.00884206	-0.00309463	0.0167651	-0.180721	0.149849	-0.35903
38.1	-0.281462	-0.0598384	0.261516	0.445464	1.29871	0.822224	-1.75969	1.15688	0.150704	1.99018	-5.26437	0.022061	0.00213839	-0.0196117	-0.00891637	-0.00307649	0.0168407	-0.180709	0.14991	-0.308057
38.2	-0.378976	0.0221624	0.339084	0.378977	1.20563	0.678168	-1.99018	0.999523	-0.0243786	2.26056	-5.26411	0.0164842	0.00214132	-0.0197205	-0.00886539	-0.00305509	0.0167825	-0.180832	0.149753	-0.214975
38.3	-0.505302	0.334652	0.299192	0.534113	1.35412	0.791197	-2.02121	1.16352	-0.0465409	1.99905	-5.26475	0.0281787	0.00210491	-0.0196411	-0.00892367	-0.00300165	0.0167935	-0.180716	0.149772	-0.301408
38.4	-0.578438	0.239354	0.0753521	0.711412	1.07931	0.930819	-2.05224	0.944117	-0.126325	1.82175	-5.28018	0.0505631	0.00203954	-0.0196444	-0.00893529	-0.00297819	0.0168313	-0.180872	0.149925	-0.237137
38.5	-0.560708	-0.0421085	-0.141839	0.542978	0.78898	0.762385	-2.00348	0.773467	-0.139623	1.64666	-5.31968	0.0506479	0.00218669	-0.0197212	-0.00899724	-0.00303419	0.016853	-0.181864	0.150347	-0.119677
38.6	-0.416652	-0.0155137	0.0842171	0.525248	1.16131	0.713628	-1.85942	0.857684	-0.0731358	1.72866	-5.3658	0.0499745	0.00231301	-0.0198963	-0.00903956	-0.00319024	0.0170997	-0.183561	0.150833	-0.252651
38.7	-0.44768	-0.0554059	0.449896	0.602816	1.38072	0.908657	-1.97688	1.05271	-0.201678	1.87937	-5.38839	0.0457195	0.00252403	-0.0201455	-0.00904122	-0.00336115	0.0172755	-0.184549	0.151253	-0.254867
38.8	-0.839954	-0.328003	0.407788	0.516383	0.933036	0.87763	-2.18078	1.03055	-0.316922	1.79958	-5.39051	0.0310838	0.0026073	-0.0202661	-0.00896331	-0.00340296	0.0173949	-0.184805	0.151427	-0.0288111
38.9	-0.84217	-0.385625	0.334652	0.39449	1.00396	1.07266	-1.97688	1.01282	-0.0177298	1.99018	-5.38919	0.0174142	0.00259987	-0.0202392	-0.00901353	-0.00342772	0.0173897	-0.184896	0.151345	-0.126326
39	-0.664871	-0.334652	0.410004	0.383409	1.23888	1.06823	-1.84834	1.11698	0.0177299	1.76634	-5.3883	0.0167429	0.00255852	-0.0202485	-0.00895093	-0.00345022	0.0173427	-0.184876	0.151311	-0.246002
39.1	-0.423301	-0.250435	0.598384	0.698115	1.32088	1.01725	-2.05888	1.11698	-0.0908657	1.82175	-5.38902	0.0202145	0.0025885	-0.020255	-0.00888939	-0.00342882	0.0173644	-0.184953	0.151401	-0.301408
39.2	-0.54741	-0.279246	0.308057	0.452112	1.26547	0.846602	-2.11872	0.879846	-0.132974	1.79958	-5.38915	0.0279598	0.00250474	-0.0202519	-0.00887647	-0.00343054	0.0173405	-0.18496	0.151321	-0.199461
39.3	-0.616114	-0.436599	0.401139	0.432166	1.05936	0.760169	-1.93699	0.853251	-0.13519	1.59569	-5.38957	0.0334676	0.00248229	-0.0202093	-0.00888427	-0.00342376	0.0174138	-0.184831	0.151298	-0.139623
39.4	-0.562924	-0.398923	0.494221	0.378977	0.831089	0.95963	-1.8151	0.992874	0.0332436	1.90375	-5.39012	0.034866	0.00253046	-0.0202515	-0.0088614	-0.0034779	0.0174075	-0.184869	0.151363	-0.212759
39.5	-0.680385	-0.325787	0.527464	0.48314	0.784548	1.14579	-1.93477	0.964063	0.159569	1.87494	-5.39042	0.0372827	0.00251464	-0.0202464	-0.00890817	-0.00347597	0.017329	-0.184881	0.151351	-0.208326
39.6	-0.509734	-0.263732	0.585087	0.649357	0.704763	1.30315	-1.80623	1.09039	0.0554059	2.05445	-5.39076	0.0421115	0.00254012	-0.0202104	-0.00884001	-0.00346592	0.0173246	-0.184957	0.151322	-0.345733
39.7	-0.507518	-0.290327	0.476491	0.574005	0.569573	1.12585	-2.05002	1.18347	-0.221624	1.6245	-5.39055	0.0415615	0.00250672	-0.0202099	-0.00885551	-0.00339354	0.0173657	-0.18498	0.151352	-0.115244
39.8	-0.975144	-0.647141	-0.0421084	0.330219	0.22384	0.722493	-2.40683	0.78898	-0.54741	1.51812	-5.3972	0.0514923	0.00243714	-0.020257	-0.0087501	-0.00345681	0.0173616	-0.18496	0.151352	0.159569
39.9	-0.647141	-0.749088	-0.13519	0.239354	0.248219	0.802278	-2.27607	0.80671	-0.328003	1.36963	-5.42895	0.0559974	0.00236828	-0.0203349	-0.00861852	-0.0034649	0.0173852	-0.185714	0.151491	0.0842169
40	-0.540762	-0.724709	-0.0177298	0.130758	0.18838	0.589519	-2.2938	0.813359	-0.540762	1.34304	-5.47735	0.0540316	0.00249878	-0.0204488	-0.00888564	-0.00339774	0.0175984	-0.187321	0.151758	0.108596
40.1	-0.567356	-0.751304	0.148488	0.312489	0.441031	0.660439	-2.42013	0.831089	-0.42995	1.5691	-5.50817	0.0528401	0.00265819	-0.02081	-0.00909579	-0.00344386	0.0180182	-0.18837	0.152255	0.0642708
40.2	-0.651573	-0.693682	0.093082	0.347949	0.658222	0.624979	-2.30932	0.704763	-0.507518	1.69542	-5.51682	0.0429672	0.00273256	-0.0209617	-0.00916059	-0.00352489	0.0182383	-0.188754	0.152563	0.0886494
40.3	-0.933035	-0.540762	0.0797846	0.168434	0.505302	0.436599	-2.56419	0.27703	-0.673736	1.1879	-5.51482	0.0176868	0.00273874	-0.0210459	-0.00906348	-0.00355052	0.0183059	-0.188814	0.152628	0.301408
40.4	-0.917522	-0.647141	0.008865	0.230489	0.378977	0.42995	-2.31818	0.350165	-0.558492	1.17239	-5.51364	0.00917772	0.00269994	-0.0210658	-0.0089662	-0.00359781	0.0182563	-0.188796	0.152555	0.299192
40.5	-0.61833	-0.607249	0.252651	0.487572	0.514167	0.804494	-1.96137	0.622762	-0.3413	1.31201	-5.51321	0.00604158	0.00265136	-0.0210514	-0.00877486	-0.0035796	0.0182408	-0.1888	0.152603	0.0155136
40.6	-0.813359	-0.946333	0.41222	0.321354	0.507518	0.811143	-1.87494	0.551843	-0.279246	1.52034	-5.51414	0.00979288	0.00263378	-0.0210547	-0.00863985	-0.0036139	0.0182111	-0.188904	0.152634	0.0554059
40.7	-0.966279	-0.744656	0.378977	0.363463	0.374544	0.749088	-1.65774	0.511951	0.0221624	1.63337	-5.51461	0.0193493	0.00266852	-0.0209513	-0.00851789	-0.00362174	0.0183016	-0.188714	0.15267	0.00221618
40.8	-1.06158	-0.587303	0.137407	0.35903	0.219407	0.724709	-1.8284	0.585086	-0.18838	1.64445	-5.5144	0.0245867	0.00260622	-0.0209669	-0.00844677	-0.00360225	0.0182495	-0.188814	0.152669	0.0908656
40.9	-0.800061	-0.48314	0.0354598	0.41222	0.554059	0.919738	-1.78629	1.02833	0.0731358	1.8151	-5.51529	0.0315512	0.00253911	-0.021024	-0.00840406	-0.00355558	0.0181917	-0.188826	0.152709	-0.0531897
41	-0.733574	-0.935252	0.101947	0.29476	0.589519	0.868765	-1.88602	0.948549	0.0531897	1.64002	-5.52483	0.0525871	0.00246446	-0.0210203	-0.00852146	-0.00356295	0.0182414	-0.188941	0.15268	-0.0199462
41.1	-0.804494	-0.813359	0.301408	0.22384	0.438815	0.961847	-1.8971	0.833305	-0.110812	1.54915	-5.55984	0.0554193	0.00258428	-0.021077	-0.00857026	-0.00349816	0.0182748	-0.189918	0.153169	-0.0398923
41.2	-0.913089	-0.682601	0.221624	0.243786	0.542978	0.924171	-1.96137	0.813359	-0.378976	1.49153	-5.60663	0.0524811	0.00255473	-0.0212658	-0.00857898	-0.00353843	0.0183572	-0.191944	0.153476	-0.0132975
41.3	-1.00396	-0.720277	0.0709196	0.117461	0.536329	0.975144	-2.22289	0.910873	-0.310273	1.6245	-5.63507	0.0514176	0.00261805	-0.0214544	-0.00869739	-0.00360116	0.0185687	-0.193036	0.153728	0.00664866
41.4	-1.11033	-0.755737	0.0288111	0.101947	0.613898	0.884278	-2.13867	0.769034	-0.283678	1.58461	-5.64173	0.044233	0.00265579	-0.0215206	-0.0086145	-0.00360172	0.0186068	-0.193318	0.154032	0.00443242
41.5	-1.02168	-0.888711	0.008865	-0.128542	0.733574	1.08596	-2.07883	0.975144	-0.316922	1.5691	-5.63956	0.0176059	0.00264678	-0.0215703	-0.00830106	-0.00363903	0.0186386	-0.193367	0.154261	0.0908656
41.6	-0.562924	-0.558492	0.197245	-0.0487571	1.01947	1.23223	-1.69764	1.20785	-0.119677	1.75526	-5.63982	0.013442	0.00245412	-0.0215563	-0.00819886	-0.00365732	0.0186673	-0.193283	0.154213	-0.106379
41.7	-0.751304	-0.576221	0.13519	0.168434	0.846602	0.826656	-1.72645	1.3519	-0.0709195	1.85499	-5.65711	0.0505067	0.00243237	-0.0216114	-0.00809498	-0.00349286	0.0187279	-0.193601	0.154088	-0.234921
41.8	-0.773466	-0.585086	0.239354	0.104163	0.675952	0.780115	-1.75526	1.32753	-0.0598384	1.48931	-5.69695	0.0542008	0.00252921	-0.0218051	-0.00837527	-0.0035267	0.0188828	-0.194594	0.154817	-0.20611
41.9	-0.97736	-0.378976	0.370112	0.214975	0.687033	0.713628	-1.59569	1.3519	0.119677	1.93256	-5.7429	0.0524952	0.00257589	-0.0219602	-0.00859272	-0.0035112	0.0190953	-0.19563	0.156414	-0.24157
42	-1.16352	-0.410004	0.0997307	0.0709196	0.567357	0.729142	-1.99018	1.08152	-0.166218	1.58018	-5.76354	0.0467843	0.00267776	-0.022015	-0.00859923	-0.00348154	0.0191893	-0.195952	0.15742	-0.0487573
42.1	-0.808926	-0.314706	0.243786	0.41222	0.793413	0.844386	-1.88158	1.25661	0.00443251	1.73531	-5.76507	0.028805	0.00156467	-0.0223591	-0.00858798	-0.00351263	0.0192296	-0.1961	0.157583	-0.148488
42.2	-0.786764	-0.308057	0.352382	0.339084	0.800061	0.777899	-1.87715	1.3652	0.0221624	1.80402	-5.76477	0.0221535	-0.00300743	-0.0263313	-0.0149024	-0.00547916	0.0185815	-0.196478	0.157436	-0.139623
42.3	-0.660438	-0.403355	0.248219	0.345733	0.817791	0.545194	-1.7065	1.16352	-0.214975	1.65331	-5.77253	0.0452142	-0.00350973	-0.0273322	-0.0183662	-0.00763936	0.0168812	-0.199884	0.153971	-0.132974
42.4	-0.782331	-0.545194	0.0687034	0.633844	0.757953	0.516383	-1.75969	0.961847	-0.117461	1.72645	-5.80542	0.0544755	-0.00357462	-0.0274758	-0.0185688	-0.00772087	0.0167985	-0.201068	0.153569	-0.113028
42.5	-0.984009	-0.733574	-0.0199461	0.279246	0.56514	0.37676	-1.89488	0.997307	-0.372328	1.46936	-5.85348	0.0527155	-0.00346281	-0.0277025	-0.0182848	-0.00776301	0.0170808	-0.2025	0.154919	0.0443247
42.6	-1.05271	-0.888711	0.0221624	0.0620547	0.126326	0.347949	-2.0744	0.757953	-0.416652	1.55358	-5.88366	0.0514947	-0.00314669	-0.0278764	-0.0182011	-0.00765634	0.0175278	-0.203679	0.155808	0.175083
42.7	-0.678168	-0.587303	0.268165	0.363463	0.813359	0.401139	-1.88823	0.873197	0.203894	1.92148	-5.89099	0.0408848	-0.00294401	-0.0278247	-0.0197263	-0.00748285	0.0177911	-0.203956	0.156113	-0.144055
42.8	-0.638276	-0.61833	-0.0265948	0.0509735	0.968495	0.598384	-1.91261	0.649357	-0.0332435	1.93034	-5.88955	0.0279149	-0.00297138	-0.0278541	-0.0201412	-0.00749428	0.0179561	-0.203698	0.156473	-0.008865
42.9	-0.616114	-0.41222	-0.106379	0.268165	0.944117	0.6006	-1.92813	0.848819	-0.166218	1.7065	-5.89112	0.0385826	0.000450344	-0.0254378	-0.0166768	-0.00657985	0.0181924	-0.203486	0.156568	0.00221618
43	-0.687033	-0.516383	-0.201677	0.265948	0.797845	0.480923	-2.1431	0.795629	-0.203894	1.74196	-5.91058	0.05517	0.00243294	-0.0230794	-0.0106247	-0.00375703	0.0199335	-0.200898	0.159686	-5.49107e-08
43.1	-0.673736	-0.46541	-0.0709195	0.494221	0.587303	0.760169	-1.83948	0.99509	-0.190596	1.85942	-5.95313	0.0566036	0.00252891	-0.0231915	-0.0103165	-0.00351314	0.0203869	-0.201719	0.161101	-0.0664872
43.2	-1.03498	-0.474275	-0.0975144	0.476491	0.527464	0.937468	-1.77299	0.992874	-0.0398922	2.00126	-5.99687	0.0556025	0.00259246	-0.0236053	-0.0102216	-0.00356837	0.0208247	-0.203783	0.161728	-0.128542
43.3	-0.870981	-0.480923	-0.0620546	0.463194	0.478707	0.99509	-1.91483	0.820008	0.0443248	1.83504	-6.01497	0.0512809	0.00258511	-0.0240948	-0.0105513	-0.00350238	0.0212711	-0.204585	0.161844	-0.179515
43.4	-0.820007	-0.361247	0.0199462	0.529681	0.372328	0.684817	-1.84834	0.698115	-0.265948	1.76412	-6.01535	0.029394	0.00250776	-0.0242145	-0.0108326	-0.00353706	0.0213697	-0.204829	0.162025	-0.0664872
43.5	-1.07709	-0.454329	-0.110812	0.221624	0.268165	0.423301	-1.9525	0.418869	-0.445464	1.75526	-6.01417	0.0186392	0.00246074	-0.0242039	-0.0108103	-0.00353565	0.0213006	-0.204873	0.162024	0.121893
43.6	-0.966279	-0.137407	0.201678	0.418869	0.401139	0.56514	-1.76634	0.662655	-0.126325	1.84834	-6.0148	0.0274813	0.00243977	-0.0242293	-0.0108136	-0.00351259	0.0213452	-0.204861	0.162047	-0.0886495
43.7	-1.01282	-0.390058	0.257083	0.472058	0.549627	0.551843	-1.59569	1.10147	0.113028	1.75969	-6.02455	0.0502756	0.00247439	-0.0243231	-0.0109549	-0.00348208	0.0213838	-0.205041	0.161873	-0.274813
43.8	-0.946333	-0.813359	-0.0576221	0.228272	0.325787	0.443247	-1.93477	0.578438	-0.177299	1.28985	-6.05897	0.0563575	0.00239707	-0.0245728	-0.0111399	-0.00350144	0.021675	-0.20585	0.162105	0.0199461
43.9	-0.828872	-0.746872	0.0132975	0.15292	0.567357	0.576222	-2.06332	0.791196	-0.0952981	1.40953	-6.10691	0.0559346	0.00246406	-0.025371	-0.0117116	-0.00345625	0.0225413	-0.20717	0.162565	-0.0731359
44	-0.822224	-0.567357	0.124109	0.370112	0.755737	0.682601	-1.75969	1.48045	0.115244	1.86607	-6.1353	0.0503058	0.0025077	-0.0260454	-0.0122087	-0.00349406	0.0231741	-0.208234	0.162829	-0.232705
44.1	-0.944117	-0.78898	0.0620547	0.385625	0.232705	0.372328	-1.97467	1.27655	-0.164001	1.87272	-6.14171	0.0420899	0.00254766	-0.0262042	-0.0122047	-0.00341371	0.0233842	-0.208598	0.162993	-0.0110812
44.2	-0.580654	-0.305841	0.239354	0.68925	0.443247	0.503086	-1.77299	1.16352	0.301408	1.87272	-6.14009	0.0260575	0.00255071	-0.0261934	-0.0122242	-0.00342908	0.0233926	-0.208747	0.16303	-0.166218
44.3	-0.744655	-0.378976	0.378977	0.616114	0.574005	0.452112	-1.85942	1.1192	0.130758	1.83283	-6.13937	0.0134172	0.00254612	-0.026281	-0.0123188	-0.00345048	0.0233244	-0.208728	0.16297	-0.106379
44.4	-0.886495	-0.649357	0.055406	0.254867	0.270381	0.507518	-2.14532	0.873197	-0.113028	1.60456	-6.13963	0.00897791	0.00250459	-0.0263063	-0.0124232	-0.00348362	0.0233586	-0.208833	0.163012	0.126325
44.5	-0.948549	-0.620546	0.115244	0.554059	0.438815	0.944117	-2.11872	0.846602	-0.219407	1.77521	-6.1392	0.0126384	0.00241339	-0.02629	-0.0123964	-0.00351829	0.0232904	-0.208883	0.162978	0.0642708
44.6	-0.684817	-0.425517	0.354598	0.804494	0.658222	1.11477	-1.68212	0.986225	0.0620547	1.88158	-6.1426	0.032899	0.00226369	-0.0262388	-0.0123966	-0.00342378	0.0233335	-0.208868	0.162999	-0.186164
44.7	-0.902008	-0.815575	0.17065	0.46541	0.310273	0.899792	-1.82396	1.14136	0.0664871	1.62893	-6.16705	0.0560426	0.00229866	-0.0263673	-0.0125016	-0.00339538	0.0234511	-0.209379	0.162927	-0.093082
44.8	-0.882062	-0.791196	-0.00443242	0.292543	0.361247	0.607249	-1.94364	0.924171	-0.228272	1.44499	-6.21181	0.0535201	0.002499	-0.027041	-0.0127533	-0.00330029	0.0242046	-0.210829	0.16305	0.0177298
44.9	-0.613897	-0.644925	-0.0110811	0.525248	0.63606	0.740223	-1.7198	1.14136	-0.00664867	1.78185	-6.25233	0.0518653	0.00292889	-0.028803	-0.0140246	-0.00323806	0.0260253	-0.21221	0.163427	-0.0975145
45	-0.629411	-0.39449	0.443247	0.48314	0.667087	0.786764	-1.64888	1.14801	0.144055	1.68656	-6.26573	0.0501172	0.00277059	-0.0291242	-0.0144484	-0.00342522	0.0262918	-0.21262	0.16375	-0.166218
45.1	-0.425517	-0.511951	0.507518	0.505302	0.684817	0.775683	-1.65996	1.42504	-0.0221623	1.91261	-6.2664	0.0312207	0.00251185	-0.0291301	-0.0145498	-0.0034847	0.0262761	-0.212668	0.163849	-0.15292
45.2	-0.354598	-0.270381	0.529681	0.458761	1.13471	0.928603	-1.54472	1.65775	0.0797845	1.99461	-6.26454	0.0150906	0.00221521	-0.0291726	-0.0145644	-0.00343378	0.0262334	-0.212758	0.163917	-0.279246
45.3	-0.766818	-0.755737	0.101947	0.385625	0.569573	0.542978	-1.97245	1.16574	-0.367895	1.81731	-6.26399	0.0103841	0.00200351	-0.0291576	-0.0146349	-0.0032995	0.0261842	-0.212806	0.163862	0.119677
45.4	-0.299192	-0.762385	0.217191	0.80671	0.762385	0.6006	-1.55801	1.20563	-0.146272	1.89267	-6.26382	0.00939244	0.001911	-0.0291929	-0.0146601	-0.00324729	0.0262039	-0.212783	0.163849	-0.115244
45.5	-0.607249	-0.726926	0.195029	0.642709	0.529681	0.560708	-1.45163	1.22336	-0.401139	1.91483	-6.26454	0.0184622	0.00193011	-0.029245	-0.0146295	-0.00328199	0.0262533	-0.212828	0.163897	-0.046541
45.6	-0.857683	-0.921954	0.121893	0.68925	0.664871	0.350165	-1.65553	1.03277	-0.248218	2.05445	-6.27022	0.0426415	0.00184434	-0.0291755	-0.0146589	-0.00320811	0.0261531	-0.212877	0.163845	-0.0709196
45.7	-0.897576	-0.939684	0.0132975	0.605033	0.467626	0.323571	-1.75083	0.77125	-0.474275	1.93256	-6.29823	0.0605176	0.00194782	-0.0292361	-0.0147443	-0.00324814	0.0262481	-0.213405	0.163968	-0.0421086
45.8	-0.795629	-0.975144	-0.0908656	0.523032	0.613898	0.144055	-1.73975	0.862116	-0.312489	1.89045	-6.3452	0.0605474	0.00205037	-0.0295881	-0.0147858	-0.00324594	0.026368	-0.214655	0.164431	-0.055406
45.9	-0.598384	-0.695898	0.17065	0.802278	1.15244	0.67152	-1.65996	1.45163	-0.17065	2.0611	-6.38084	0.0621899	0.00220126	-0.0300124	-0.0148826	-0.00328499	0.026859	-0.215331	0.164814	-0.350165
46	-0.633844	-0.698115	0.387841	0.720277	0.848819	0.711412	-1.69764	1.40731	-0.319138	2.09878	-6.39174	0.053777	0.0022543	-0.0302574	-0.0150843	-0.00323695	0.0271853	-0.215456	0.165014	-0.265948
46.1	-0.8599	-0.664871	0.175083	0.693682	0.868765	0.607249	-1.88823	1.17017	-0.332435	1.94364	-6.3914	0.0390178	0.00229521	-0.0303764	-0.0151431	-0.00323851	0.0272626	-0.215625	0.165047	-0.0908658
46.2	-0.624979	-0.609465	0.425517	0.935252	1.28542	1.00396	-1.63558	1.21671	-0.0664871	2.13867	-6.39025	0.0316516	0.00236788	-0.0304447	-0.0151724	-0.00329068	0.0272234	-0.215649	0.165161	-0.274813
46.3	-0.764602	-0.485356	0.729142	0.984009	1.08374	1.22115	-1.61564	1.38736	-0.121893	1.79294	-6.38979	0.027276	0.0016655	-0.0310123	-0.0158813	-0.00268729	0.0281716	-0.215972	0.165595	-0.330219
46.4	-0.972928	-1.01947	0.516383	0.702547	0.833305	1.06379	-1.6245	1.19677	-0.288111	1.67991	-6.39017	0.0322348	-0.000498444	-0.0342222	-0.0185942	-0.000757585	0.0312832	-0.216538	0.166307	-0.166218
46.5	-0.848819	-0.472058	0.769034	0.952982	1.27434	1.41396	-1.39845	1.83504	-0.0642709	2.08548	-6.39059	0.0377353	-0.00101236	-0.0349049	-0.0192798	-0.000275883	0.0318177	-0.216666	0.166318	-0.467626
46.6	-0.720277	-0.37676	0.640492	0.862116	1.40066	1.52255	-1.24109	1.84834	-0.0531897	2.24062	-6.39233	0.0488709	-0.00103214	-0.0349682	-0.0194183	-0.000307669	0.0318583	-0.216721	0.166182	-0.534113
46.7	-0.755737	-0.22384	0.37676	0.656006	1.11033	1.38072	-1.32531	1.39845	-0.0687033	2.09878	-6.40823	0.0641266	-0.00103889	-0.0351175	-0.0193462	-0.000378347	0.0319523	-0.216841	0.166123	-0.414436
46.8	-0.627195	-0.230489	0.328003	0.633844	1.05936	1.2278	-1.17904	1.25882	-0.075352	1.94586	-6.44815	0.0674617	-0.000815873	-0.0354013	-0.0192905	-0.000388997	0.0321632	-0.217084	0.166097	-0.354598
46.9	-0.574005	-0.146272	0.423301	0.525248	0.853251	1.25217	-1.00617	1.42504	-0.272597	2.01456	-6.49363	0.0721675	-0.000565341	-0.0358237	-0.0193062	-0.00039275	0.0326088	-0.217173	0.166679	-0.407788
47	-0.680385	-0.323571	0.423301	0.41222	0.780115	0.87763	-1.2145	1.2012	-0.201678	1.8838	-6.51461	0.0672961	-0.000347306	-0.0360588	-0.0192337	-0.000411674	0.033046	-0.217239	0.167219	-0.265948
47.1	-0.740223	-0.310273	0.421085	0.523032	0.8599	1.06601	-1.12585	1.45164	0.108596	2.18078	-6.51703	0.044454	-0.000375189	-0.0362821	-0.0192498	-0.000472474	0.0330858	-0.217243	0.167531	-0.312489
47.2	-0.46541	-0.199461	0.474275	0.494221	0.970712	1.24774	-0.944117	1.51812	0.161785	2.02342	-6.51393	0.0181286	-0.000556588	-0.0362703	-0.0192819	-0.000530588	0.033095	-0.217235	0.167561	-0.312489
47.3	-0.378976	0.172866	0.520816	0.633844	0.988442	1.25882	-1.00396	1.50482	0.403355	2.12759	-6.51313	0.0137294	-0.000628897	-0.0363008	-0.0192462	-0.000549199	0.0331778	-0.217275	0.167503	-0.343517
47.4	-0.396706	0.155137	0.791197	0.644925	0.855467	1.35855	-0.897576	1.60456	0.418869	2.15418	-6.51326	0.0208274	-0.000735802	-0.0362967	-0.0193989	-0.000464279	0.0334063	-0.217214	0.167836	-0.474275
47.5	-0.569573	0.0177299	0.837737	0.523032	0.8599	1.30093	-0.835521	1.74418	0.390058	2.21624	-6.51491	0.0323599	-0.000780192	-0.0363759	-0.0179841	-0.000487203	0.0333028	-0.217211	0.167798	-0.452112
47.6	-0.844386	-0.037676	0.946333	0.591735	0.729142	1.31866	-1.06158	1.59347	0.254867	2.09213	-6.53225	0.0675682	-0.000610436	-0.0365874	-0.0179352	-0.000472166	0.0333942	-0.217215	0.167745	-0.458761
47.7	-0.775683	-0.0997306	0.704763	0.531897	0.467626	1.23444	-1.14358	1.52699	0.283678	2.02564	-6.57209	0.0716754	-0.000231245	-0.0370248	-0.0179265	-0.00061867	0.0338357	-0.217251	0.168262	-0.383409
47.8	-0.935252	-0.157353	0.536329	0.61833	0.527464	1.23666	-1.39845	1.31866	0.272597	1.90375	-6.61875	0.066419	0.000175263	-0.0375771	-0.0140941	-0.00105033	0.0343109	-0.217504	0.16939	-0.35903
47.9	-1.12142	-0.261516	0.316922	0.485356	0.438815	1.09482	-1.42947	1.0926	-0.0687033	1.94142	-6.63889	0.0634032	0.000375817	-0.0376102	-0.0174352	-0.00113568	0.0344531	-0.217689	0.169968	-0.183948
48	-0.946333	-0.148488	0.345733	0.392274	0.536329	1.09925	-1.37407	0.919738	-0.0509734	1.95694	-6.64067	0.0501553	0.000324381	-0.0376744	-0.018835	-0.00114074	0.0344121	-0.217668	0.170093	-0.150704
48.1	-1.12585	-0.217191	0.536329	0.704763	0.684817	0.919738	-1.25661	1.16796	0.219407	2.09434	-6.64003	0.0416248	0.000263034	-0.0376938	-0.018669	-0.00121813	0.034427	-0.217788	0.169998	-0.257084
48.2	-0.855467	-0.130758	0.520816	0.793413	0.864332	0.904225	-1.29871	1.23223	0.42995	2.35586	-6.64079	0.0424925	0.000257366	-0.0376374	-0.0188811	-0.0011968	0.0344278	-0.217952	0.170108	-0.396706
48.3	-1.17239	-0.168434	0.545194	0.622763	0.578438	0.702547	-1.72423	0.988442	0.128542	2.27829	-6.64016	0.0410897	0.000256557	-0.0376488	-0.0189207	-0.00119233	0.0344343	-0.217952	0.170043	-0.192813
48.4	-1.25882	-0.328003	0.724709	0.667087	0.596168	0.691466	-1.53364	1.15688	0.0864333	2.23397	-6.64037	0.044738	0.000185261	-0.0377128	-0.0189851	-0.00117349	0.0344794	-0.217985	0.17005	-0.221624
48.5	-1.10369	-0.226056	0.591735	0.68925	0.656006	0.8599	-1.71758	1.17904	0.13519	1.81288	-6.64033	0.0459218	0.00016868	-0.0377238	-0.0189532	-0.00119765	0.0344528	-0.218013	0.170112	-0.190596
48.6	-1.00839	-0.261516	0.452112	0.574005	0.718061	0.986225	-1.41618	1.01725	0.208326	1.76856	-6.64046	0.0493953	0.000201305	-0.0376975	-0.0189522	-0.00122122	0.0344374	-0.217981	0.170049	-0.197245
48.7	-0.853251	-0.596168	0.339084	0.367895	0.558492	0.702547	-1.55137	0.933036	0.0110812	1.73753	-6.64067	0.0537243	0.000222355	-0.0376649	-0.0190072	-0.00117315	0.0344836	-0.218006	0.17009	0.0132974
48.8	-1.06601	-0.578438	0.17065	0.115244	0.361247	0.467626	-1.79515	0.870981	-0.183948	1.20563	-6.64135	0.055152	0.000229846	-0.0376273	-0.0190208	-0.00120339	0.0344753	-0.217935	0.170085	0.124109
48.9	-1.19012	-0.56514	0.252651	0.0243787	0.587303	0.722493	-1.89931	0.893143	-0.190596	1.22336	-6.65343	0.06885	0.000110909	-0.0376567	-0.019062	-0.00117388	0.0344807	-0.217971	0.170059	0.0332435
49	-1.41839	-0.868765	0.150704	-0.121893	0.254867	0.56514	-2.24726	0.784548	-0.208326	1.19012	-6.69026	0.0656123	0.00013754	-0.0376745	-0.019066	-0.00113592	0.0345384	-0.218295	0.170677	0.199461
49.1	-1.07487	-0.68925	0.00664876	0.296976	0.219407	0.325787	-2.01456	1.07266	0.164002	1.32753	-6.73748	0.0653295	0.000327249	-0.0379095	-0.0190454	-0.00124067	0.0346466	-0.219858	0.172154	0.0598383
49.2	-0.915306	-0.598384	0.270381	0.443247	0.254867	0.61833	-1.80623	1.27212	0.137407	1.53364	-6.76193	0.062685	0.000750404	-0.0382366	-0.0191389	-0.00165856	0.0348538	-0.220527	0.173024	-0.110812
49.3	-0.755737	-0.363463	0.622763	0.217191	0.443247	0.678168	-1.79737	1.2278	0.281462	1.61342	-6.76554	0.0451414	0.000960011	-0.0383875	-0.0191015	-0.00191208	0.0348477	-0.22066	0.173206	-0.113028
49.4	-0.684817	-0.161785	0.161785	-0.00886488	0.332436	0.837737	-1.68877	1.15244	0.234921	1.98575	-6.7627	0.020496	0.000949068	-0.0384005	-0.0190832	-0.00197117	0.0349298	-0.220725	0.173202	0.0155136
49.5	-0.631627	-0.203894	-0.168434	0.139623	0.219407	0.718061	-1.83283	1.15244	0.39449	2.10986	-6.76253	0.0196136	0.00088228	-0.0383988	-0.0191122	-0.00192338	0.0349499	-0.220772	0.173258	0.0775682
49.6	-0.80671	-0.243786	-0.0864332	-0.0243785	0.0421086	0.782332	-1.86385	0.875413	0.055406	1.87715	-6.76308	0.0275381	0.000871149	-0.0383909	-0.0191059	-0.00188372	0.0349286	-0.220795	0.173235	0.0687033
49.7	-0.678168	-0.0576221	0.0398923	0.254867	0.250435	1.0372	-1.95915	1.1325	0.254867	1.64888	-6.76363	0.0305727	0.000801231	-0.0383343	-0.0190857	-0.00193057	0.0349797	-0.220845	0.173252	-0.121893
49.8	-0.551843	-0.210542	0.139623	0.418869	0.319138	1.05714	-1.83283	1.27655	0.381193	1.65553	-6.76418	0.0354994	0.000740963	-0.0383148	-0.0191141	-0.00192393	0.0349072	-0.220838	0.173269	-0.124109
49.9	-0.605032	-0.480923	0.0975145	0.445464	0.401139	0.853251	-1.97467	1.14579	0.00886499	1.78407	-6.76507	0.0379619	0.000709827	-0.038337	-0.0191872	-0.00184023	0.0349054	-0.220791	0.173234	-0.0664872
50	-1.06823	-0.576222	-0.0642708	0.310273	0.257083	0.56514	-2.16526	0.793413	-0.0775682	1.42061	-6.76494	0.0407908	0.000739741	-0.0383552	-0.0191761	-0.00187409	0.034952	-0.220901	0.173237	0.124109
50.1	-1.15688	-0.656006	-0.0842169	0.197245	0.155137	0.467626	-2.20737	0.738007	-0.252651	1.15466	-6.76545	0.0457791	0.000765442	-0.0382822	-0.0191628	-0.001858	0.0349322	-0.220904	0.173172	0.265948
50.2	-1.02612	-0.529681	0.314706	0.387841	0.434382	0.640492	-2.18964	1.1059	-0.0421085	1.55137	-6.76562	0.0472549	0.000810895	-0.0382912	-0.0191383	-0.00191227	0.0349135	-0.220987	0.173229	0.0930819
50.3	-0.755737	-0.361247	0.536329	0.605033	0.822224	0.952982	-1.77299	1.25661	0.0664871	1.9658	-6.76596	0.0460078	0.000793882	-0.0384026	-0.0192377	-0.00191031	0.0351344	-0.221452	0.173577	-0.214975
50.4	-1.05714	-0.325787	0.478707	0.542978	0.711412	0.866549	-1.67547	1.28098	0.20611	2.1697	-6.76609	0.0466745	0.000694681	-0.0385631	-0.0195512	-0.00188182	0.0353322	-0.22229	0.174121	-0.164002
50.5	-1.1879	-0.709196	0.387841	0.250435	0.425518	0.613898	-1.90818	1.03055	-0.0642708	2.0611	-6.76596	0.0453216	0.000643304	-0.0385276	-0.0196153	-0.00187625	0.035221	-0.22223	0.174124	0.0775682
50.6	-1.13693	-0.713628	0.39449	0.2593	0.631628	0.624979	-2.0611	1.0926	-0.150704	1.62893	-6.76715	0.0566586	0.000657388	-0.0385892	-0.0196435	-0.00194036	0.0353055	-0.222288	0.17407	0.0930819
50.7	-0.857683	-0.463193	0.596168	0.37676	0.605033	0.975144	-1.62893	1.19234	0.0664871	1.93921	-6.78372	0.0695199	0.000580277	-0.0386743	-0.0196466	-0.00191313	0.035253	-0.222412	0.174069	-0.106379
50.8	-0.709196	-0.485356	0.589519	0.425517	0.449896	1.01947	-1.79737	1.15466	0.265948	1.79515	-6.82462	0.0677446	0.000729005	-0.0387836	-0.0196175	-0.00189377	0.0354269	-0.22347	0.174917	-0.132974
50.9	-0.487572	-0.392274	0.638276	0.6006	0.452112	1.0106	-1.48488	1.34969	0.217191	2.09656	-6.86946	0.0692238	0.00101503	-0.0390895	-0.0197201	-0.00186946	0.0358812	-0.224839	0.175868	-0.250435
51	-0.449896	-0.199461	0.549627	0.571789	0.691466	1.05936	-1.3652	1.50482	0.177299	2.16083	-6.88968	0.0735845	0.00107214	-0.0392462	-0.0197346	-0.00189882	0.0360085	-0.225426	0.176122	-0.281462
51.1	-0.503086	-0.203894	0.560708	0.693682	0.704763	1.25661	-1.38515	1.41618	0.137407	2.28937	-6.8918	0.0600815	0.00104253	-0.0393307	-0.0198432	-0.0018738	0.0359059	-0.225589	0.176283	-0.186164
51.2	-0.454328	-0.558492	0.786764	0.549627	0.746872	1.2699	-1.39401	1.33417	0.175083	2.28937	-6.89061	0.0424149	0.000984969	-0.0392925	-0.0198181	-0.00188731	0.0359305	-0.225669	0.176172	-0.0952982
51.3	-0.520816	-0.704763	0.735791	0.441031	0.538546	1.09704	-1.69542	1.10812	0.283678	1.8018	-6.89066	0.0393083	0.00102322	-0.039255	-0.0198388	-0.00187299	0.0359511	-0.225633	0.176133	0.00221618
51.4	-0.680385	-0.443247	0.720277	0.627195	0.598384	1.17017	-1.65774	1.18125	0.454329	2.28272	-6.8904	0.0411778	0.000993911	-0.0392506	-0.0198172	-0.0019043	0.0359039	-0.225723	0.176119	-0.113028
51.5	-0.817791	-0.593951	0.853251	0.616114	0.403355	1.01504	-1.66883	1.12142	0.212759	2.2251	-6.89129	0.0469639	0.00102351	-0.0393006	-0.0197747	-0.00190398	0.0359037	-0.225682	0.176215	-0.0332436
51.6	-0.908657	-0.228272	0.445464	0.551843	0.460977	0.933036	-1.77964	1.16131	0.274813	1.95915	-6.89134	0.0532256	0.00103279	-0.0392705	-0.0198441	-0.00195769	0.0359904	-0.225731	0.176209	-0.0199462
51.7	-0.846602	-0.0952982	0.520816	0.616114	0.536329	1.29207	-1.79072	1.15688	0.168434	2.38467	-6.89167	0.0580971	0.00104905	-0.039335	-0.0198499	-0.00199543	0.0359183	-0.22565	0.17612	-0.186164
51.8	-0.680384	-0.0487572	0.97736	0.722493	0.609465	1.60456	-1.48709	1.07487	0.305841	2.56197	-6.89227	0.0625952	0.000964644	-0.0393132	-0.0198219	-0.00195216	0.0359114	-0.225682	0.17618	-0.441031
51.9	-0.642708	-0.179515	0.917522	0.780115	0.718061	1.5292	-1.14801	1.15688	0.381193	2.62846	-6.8924	0.059352	0.00100979	-0.039409	-0.0198522	-0.00196995	0.035867	-0.225738	0.176184	-0.507518
52	-0.616114	-0.106379	0.800061	0.631628	0.844386	1.42947	-1.26325	1.23888	0.48314	2.55754	-6.8918	0.0553549	0.00104903	-0.0392789	-0.0198351	-0.00187164	0.0359136	-0.22572	0.176134	-0.503086
52.1	-0.485356	0.106379	0.886495	0.77125	0.84217	1.14358	-1.38736	1.34969	0.562924	2.51543	-6.89176	0.0583551	0.000999477	-0.0392654	-0.0198695	-0.00190135	0.0359261	-0.225819	0.17629	-0.578438
52.2	-0.689249	-0.274813	0.733574	0.489788	0.423301	1.06601	-1.60234	0.950766	0.416653	2.1564	-6.89193	0.0609826	0.000978335	-0.0393796	-0.0198897	-0.00190409	0.035894	-0.225849	0.176252	-0.250435
52.3	-0.992874	-0.385625	0.711412	0.325787	0.336868	1.03498	-1.89267	0.808926	0.279246	2.24062	-6.89172	0.0563332	0.00101649	-0.0393107	-0.0198761	-0.00185986	0.0359238	-0.225761	0.176224	-0.0687034
52.4	-0.95963	-0.390058	0.675952	0.288111	0.525248	1.1059	-1.61564	0.746872	0.137407	2.34699	-6.89159	0.0552071	0.000920367	-0.0393134	-0.0197874	-0.00195404	0.0359396	-0.225771	0.176193	-0.121893
52.5	-0.952982	-0.321354	0.746872	0.487572	0.574005	1.38736	-1.19234	1.34082	0.514167	2.28272	-6.89172	0.0584218	0.00097052	-0.0393555	-0.0198315	-0.00196605	0.0358745	-0.225859	0.176151	-0.374544
52.6	-0.968495	-0.296976	0.418869	0.558492	0.589519	1.36742	-1.33196	1.1879	0.148488	2.24726	-6.89197	0.0576367	0.00091294	-0.0393402	-0.0199205	-0.00196778	0.0359253	-0.225853	0.176198	-0.299192
52.7	-1.23888	-0.505302	0.27703	0.383409	0.523032	1.01947	-1.68212	0.793413	-0.310273	1.9658	-6.89146	0.0619451	0.000966845	-0.0393347	-0.0198786	-0.00199301	0.0359079	-0.225875	0.176185	-0.0709196
52.8	-1.09704	-0.250435	0.75352	0.463194	0.620546	1.08374	-1.37407	0.875414	-0.0199461	2.16526	-6.89269	0.0661018	0.000878232	-0.0393295	-0.0198645	-0.0019643	0.0358807	-0.22584	0.17616	-0.290327
52.9	-1.05936	-0.514167	0.782332	0.356814	0.398923	0.884278	-1.26769	1.18347	0.0398923	1.96137	-6.89329	0.0707698	0.000886424	-0.0393087	-0.0198998	-0.00201227	0.0358993	-0.225862	0.176122	-0.281462
53	-0.629411	-0.347949	0.990658	0.624979	0.930819	1.00839	-1.20342	1.3098	0.3413	1.97467	-6.90647	0.109689	0.000785984	-0.0393435	-0.0198899	-0.00200616	0.0358349	-0.226151	0.17585	-0.571789
53.1	-0.498653	0.0797845	1.14136	0.862116	0.784548	0.815575	-1.50261	1.22558	0.354598	1.75748	-6.94491	0.166082	-0.000861041	-0.0394508	-0.020802	-0.000840601	0.0358343	-0.228941	0.172253	-0.578438
53.2	-0.780115	-0.438815	0.964063	0.35903	0.115244	0.219407	-1.75304	1.0926	0.290327	1.52034	-6.9909	0.212152	-0.00331141	-0.039348	-0.0222737	0.0015473	0.035709	-0.232563	0.16914	-0.330219
53.3	-0.485356	-0.438815	0.975144	0.378977	0.161785	0.0332436	-1.85499	1.12363	0.128542	1.33639	-7.014	0.222139	-0.00366129	-0.0393944	-0.0224833	0.00189211	0.0357005	-0.234063	0.168869	-0.261516
53.4	-0.520816	-0.516383	0.988442	0.383409	0.41222	-0.00664865	-2.05667	0.868765	-0.22384	1.08596	-7.01697	0.206196	-0.00366037	-0.0393816	-0.0225829	0.00180038	0.0357064	-0.234437	0.168758	-0.108596
53.5	-0.474275	-0.554059	0.919738	0.407788	0.336868	0.325787	-1.85942	1.03277	-0.121893	1.30536	-7.01493	0.178012	-0.00363646	-0.0394101	-0.0225862	0.00175073	0.0356218	-0.234498	0.168745	-0.175083
53.6	-0.496437	-0.46541	0.749088	0.0022163	0.392274	0.0886495	-1.87272	0.87763	-0.0664871	1.31644	-7.01489	0.174124	-0.00361058	-0.0393639	-0.0226102	0.0018378	0.0356449	-0.234585	0.168742	-0.0288111
53.7	-0.467626	-0.101947	0.959631	0.179515	0.474275	0.230489	-1.83726	0.919738	0.0221624	1.40288	-7.01506	0.181462	-0.00359577	-0.0393565	-0.0226384	0.00185091	0.0356794	-0.234673	0.168674	-0.24157
53.8	-0.540762	-0.316922	0.755737	0.347949	0.347949	0.350165	-1.75083	0.855467	-0.232705	1.17904	-7.01557	0.182586	-0.00368256	-0.0393387	-0.0225835	0.00186962	0.0356518	-0.234815	0.168696	-0.197245
53.9	-0.270381	-0.214975	0.740223	0.387841	0.631628	0.270381	-1.80845	0.999523	5.96046e-08	1.27655	-7.01629	0.191509	-0.00358221	-0.0393529	-0.0225463	0.00184506	0.035637	-0.234926	0.168682	-0.288111
54	0.0864333	-0.117461	0.760169	0.403355	0.873197	0.514167	-1.76634	1.12142	0.159569	1.52477	-7.01608	0.191658	-0.00364236	-0.0393277	-0.0225564	0.00179444	0.0356692	-0.235029	0.168757	-0.460977
54.1	-0.296976	-0.148488	0.649357	0.179515	0.545194	0.237137	-1.81731	1.14801	-0.0199461	1.15244	-7.0162	0.198292	-0.00365336	-0.0393328	-0.022549	0.00176578	0.0357213	-0.235215	0.168747	-0.310273
54.2	-0.496437	-0.219407	0.766818	0.197245	0.347949	0.124109	-1.69764	1.19234	0.104163	1.03055	-7.01722	0.200841	-0.00362692	-0.0393769	-0.0225641	0.00176309	0.0356903	-0.23538	0.168706	-0.243786
54.3	-0.675952	-0.347949	0.726926	0.175083	0.37676	0.0155137	-1.88602	1.07709	-0.00221621	0.981793	-7.01692	0.193884	-0.00363867	-0.039284	-0.0226168	0.00180607	0.0357055	-0.235437	0.1687	-0.139623
54.4	-0.58287	-0.20611	0.538546	0.0332436	0.498653	-0.0554059	-1.93034	1.18569	-0.0820007	1.27212	-7.01697	0.193832	-0.00366566	-0.039279	-0.022562	0.00175382	0.035748	-0.235459	0.168762	-0.146272
54.5	-0.569573	-0.290327	0.507518	-0.190596	0.29476	-0.126325	-1.8705	0.952982	-0.201677	1.19012	-7.01739	0.197319	-0.00365546	-0.0393485	-0.0225744	0.00172681	0.0357189	-0.23554	0.168736	-0.0509735
54.6	-0.330219	-0.0265948	0.67152	0.148488	0.609465	0.157353	-1.83504	0.997306	0.0952982	1.23666	-7.01714	0.195452	-0.00372619	-0.0393409	-0.0226198	0.0017952	0.0357555	-0.235695	0.168743	-0.314706
54.7	-0.299192	-0.00443247	0.578438	0.106379	0.851035	0.155137	-1.97467	0.986225	0.0753521	1.29871	-7.01781	0.19604	-0.00366223	-0.039263	-0.0226494	0.00175111	0.0357283	-0.235723	0.168752	-0.27703
54.8	-0.20611	0.0709196	0.396706	0.0598384	0.828873	0.157353	-1.97467	1.23001	-0.175083	1.38736	-7.01739	0.196838	-0.00361249	-0.0392561	-0.0226058	0.00168783	0.035636	-0.235783	0.168744	-0.254867
54.9	-0.308057	0.0820008	0.633844	0.441031	0.578438	0.17065	-1.58239	1.2278	-0.108596	1.24774	-7.01684	0.18841	-0.00350374	-0.0392753	-0.0225817	0.0017376	0.0356428	-0.235787	0.168755	-0.319138
55	-0.177299	0.0709196	1.08152	0.509734	0.56514	0.405571	-1.55801	1.25882	0.137407	1.48266	-7.01743	0.189787	-0.00355011	-0.0392558	-0.0225524	0.00180979	0.0356957	-0.235822	0.168724	-0.478707
55.1	-0.585086	-0.190596	0.928603	0.0598385	0.396706	0.093082	-2.01678	1.0372	0.0731359	1.13915	-7.0179	0.191583	-0.00351078	-0.0393044	-0.022576	0.00181888	0.0357077	-0.235961	0.168746	-0.27703
55.2	-0.452112	-0.432166	0.800061	-0.124109	0.296976	-0.248218	-2.37802	0.950766	0.046541	0.87763	-7.01718	0.190532	-0.00349517	-0.0393265	-0.0225844	0.00175907	0.0357155	-0.235982	0.168759	-0.108596
55.3	-0.179515	-0.164002	1.04163	0.292543	0.538546	0.190596	-1.99018	1.37628	-0.00443241	1.47158	-7.0176	0.192158	-0.00359087	-0.0393244	-0.0225573	0.00175515	0.0357143	-0.236065	0.168772	-0.339084
55.4	-0.217191	-0.0975144	0.986225	0.46541	0.700331	0.392274	-1.8971	1.65996	0.0820008	1.49818	-7.0176	0.193207	-0.00348562	-0.0392853	-0.0225259	0.00176711	0.0357808	-0.236046	0.168729	-0.367895
55.5	-0.234921	-0.195029	1.05271	0.507518	0.733574	0.514167	-1.76412	1.77964	0.372328	1.65553	-7.01777	0.194345	-0.00355534	-0.0392607	-0.0225743	0.00179723	0.0357922	-0.236014	0.16873	-0.509734
55.6	-0.183948	-0.292543	0.817791	0.270381	0.554059	0.41222	-1.85056	1.68434	0.283678	1.40953	-7.01726	0.188354	-0.00353702	-0.0392485	-0.0225909	0.00172477	0.0357217	-0.236098	0.168698	-0.403355
55.7	0.279246	-0.037676	0.915306	0.494221	0.775683	0.472058	-1.60677	1.98796	0.423301	1.56688	-7.01718	0.185358	-0.00358688	-0.0393363	-0.0225823	0.00173623	0.0357219	-0.236169	0.168751	-0.585087
55.8	0.0930821	-0.115244	0.742439	0.416653	0.713628	0.421085	-1.86164	1.89267	0.392274	1.41618	-7.01773	0.1925	-0.00351535	-0.0393244	-0.0225512	0.00178344	0.0357526	-0.236119	0.168712	-0.46541
55.9	-0.0908656	-0.137407	0.769034	0.540762	0.718061	0.6006	-1.69099	1.96359	0.463193	1.56023	-7.01709	0.189876	-0.00356974	-0.0392568	-0.0225253	0.00173915	0.0357381	-0.236183	0.168629	-0.585087
56	-0.308057	-0.0132974	0.773467	0.611681	1.03942	0.633844	-1.49153	2.05888	0.130758	1.51369	-7.01709	0.195205	-0.00353605	-0.0392894	-0.0225522	0.0017335	0.0357683	-0.23624	0.168663	-0.538546
56.1	-0.0864331	-0.279246	0.760169	0.246002	1.1059	0.201678	-1.46936	1.80402	0.321354	1.52699	-7.01769	0.195277	-0.00350597	-0.0393301	-0.0225186	0.00177888	0.0357151	-0.23627	0.168661	-0.418869
56.2	-0.0487571	-0.405571	0.764602	0.378977	1.13028	0.387841	-1.46936	1.58461	0.361247	1.56466	-7.01718	0.194036	-0.00353546	-0.0393493	-0.0225445	0.00170425	0.0357228	-0.236271	0.168674	-0.487572
56.3	-0.168434	-0.292543	0.715844	0.596168	1.07266	0.516383	-1.66439	1.67991	0.443247	1.65553	-7.01773	0.194319	-0.00354359	-0.0393377	-0.0226044	0.00169938	0.0357768	-0.236304	0.168616	-0.534113
56.4	-0.164001	0.115244	0.917522	0.839954	1.24109	0.797845	-1.65553	1.64445	0.846602	1.77299	-7.01794	0.19459	-0.00357727	-0.0393136	-0.0225915	0.00177027	0.0357214	-0.236436	0.16854	-0.680385
56.5	-0.414436	-0.0288111	0.833305	0.540762	1.2012	0.469842	-1.60012	1.30093	0.644925	1.57574	-7.01764	0.188603	-0.00352933	-0.0392846	-0.0225877	0.00179639	0.0357665	-0.236373	0.168459	-0.434382
56.6	-0.585086	0.0155137	0.773467	0.605033	1.19012	0.800061	-1.37407	1.28763	0.505302	1.43391	-7.0182	0.190705	-0.00352974	-0.0392733	-0.0225701	0.00185251	0.0357248	-0.236411	0.168505	-0.460977
56.7	-0.766818	-0.132974	0.660439	0.345733	1.0505	0.602816	-1.62893	1.2832	0.503086	1.36742	-7.01773	0.191027	-0.00348933	-0.0393222	-0.0225634	0.00184958	0.0357909	-0.236474	0.168518	-0.361247
56.8	-0.662655	-0.0864332	0.463194	0.476491	1.17904	0.441031	-1.47823	1.39401	0.596168	1.77964	-7.01735	0.191757	-0.00352353	-0.0392986	-0.0225344	0.00179925	0.0357861	-0.236501	0.168646	-0.410004
56.9	-0.576221	-0.378976	0.232705	0.155137	0.992874	0.356814	-1.65996	1.3098	0.214975	1.36742	-7.01815	0.197565	-0.00347876	-0.0392986	-0.022558	0.00176108	0.0357699	-0.236525	0.168685	-0.243786
57	-0.403355	-0.593951	0.352382	0.13519	1.08817	0.292543	-1.66661	1.11477	0.226056	1.12363	-7.01764	0.192826	-0.00350361	-0.0393915	-0.0225197	0.00178922	0.0357724	-0.236494	0.168637	-0.246002
57.1	-0.414436	-0.352382	0.693682	0.390058	1.17904	0.485356	-1.40509	1.34969	0.248219	1.52699	-7.01718	0.191387	-0.00353853	-0.0393145	-0.0225262	0.0017684	0.0357188	-0.236546	0.168593	-0.427734
57.2	-0.330219	-0.330219	0.445464	0.179515	1.05936	0.476491	-1.43612	1.39623	0.168434	1.72423	-7.01798	0.189556	-0.00359519	-0.0393499	-0.0225557	0.00178666	0.0357439	-0.236475	0.1684	-0.370112
57.3	-0.201677	-0.226056	0.456545	0.270381	1.03055	0.753521	-1.43169	1.38293	0.347949	1.5691	-7.0179	0.192539	-0.0035103	-0.0393372	-0.022612	0.00187928	0.0356561	-0.236598	0.16855	-0.434382
57.4	-0.232705	-0.292543	0.261516	0.254867	0.999523	0.75352	-1.83504	1.29428	0.378977	1.7065	-7.01756	0.19233	-0.00348858	-0.0392805	-0.0226368	0.00184993	0.0357765	-0.236539	0.168507	-0.301408
57.5	-0.195029	-0.325787	0.378977	0.39449	0.990658	0.554059	-1.83283	1.34526	0.319138	1.4738	-7.01815	0.192984	-0.00357276	-0.0392988	-0.0225817	0.0018398	0.0356995	-0.236571	0.168487	-0.270381
57.6	-0.445463	-0.540762	0.190596	0.443247	0.853251	0.144055	-1.9924	1.24774	0.084217	1.30315	-7.01794	0.196365	-0.00354406	-0.0393516	-0.0225782	0.00192914	0.0357514	-0.236531	0.168497	-0.0975145
57.7	-0.210542	-0.421085	0.186164	0.370112	0.862116	0.214975	-1.76856	1.0372	0.336868	1.54915	-7.01781	0.195034	-0.00359206	-0.0393845	-0.0225419	0.0018637	0.0357663	-0.236649	0.16856	-0.190596
57.8	-0.41222	-0.392274	0.339084	0.305841	0.383409	0.0421085	-1.81953	0.757953	0.272597	1.66439	-7.0182	0.19555	-0.00354307	-0.0393256	-0.0225447	0.00183519	0.0357306	-0.236594	0.168607	-0.141839
57.9	-0.474275	-0.155137	0.602816	0.438815	0.593951	0.219407	-1.68877	0.952982	0.328003	1.60899	-7.01747	0.191666	-0.00349872	-0.0393022	-0.0225782	0.00186689	0.0357418	-0.236597	0.168511	-0.296976
58	-0.438815	-0.294759	0.687033	0.605033	0.711412	0.108596	-1.43834	1.08374	0.128542	1.61785	-7.0182	0.192922	-0.00354766	-0.0392672	-0.0225256	0.00191041	0.0357165	-0.236629	0.168395	-0.336868
58.1	-0.42995	-0.305841	0.647141	0.667087	0.84217	0.18838	-1.16131	1.03942	0.272597	1.69542	-7.0182	0.195446	-0.00360315	-0.039326	-0.0225465	0.00197139	0.0357396	-0.236688	0.168368	-0.452112
58.2	-0.265948	-0.237137	0.682601	0.609465	0.817791	0.339084	-1.52699	1.07487	0.0598384	1.82618	-7.01811	0.18677	-0.00360459	-0.0393376	-0.022583	0.00192504	0.0357616	-0.236709	0.168456	-0.401139
58.3	-0.199461	-0.108596	0.857684	0.975144	0.864332	0.762385	-1.16131	1.42947	0.571789	2.01678	-7.01786	0.19454	-0.0035372	-0.0392901	-0.0226021	0.00188882	0.0357202	-0.236714	0.168552	-0.656006
58.4	-0.407787	-0.20611	0.664871	0.633844	0.764602	0.687033	-1.66661	1.34969	0.350165	1.62229	-7.01811	0.194381	-0.00364138	-0.0392432	-0.0225443	0.00186794	0.0357479	-0.236672	0.168396	-0.441031
58.5	-0.18838	-0.330219	0.680385	0.272597	0.835521	0.961847	-1.64223	1.44499	0.27703	1.60456	-7.0179	0.195596	-0.00357224	-0.0392953	-0.0226053	0.00186749	0.0357266	-0.236675	0.168488	-0.480923
58.6	-0.281462	-0.733574	0.352382	0.48314	0.764602	0.585087	-1.88158	1.17017	0.0221624	1.49596	-7.01803	0.196388	-0.00362616	-0.0393136	-0.0226224	0.00188913	0.0357487	-0.236626	0.168537	-0.336868
58.7	-0.257083	-0.700331	0.385625	0.385625	0.773467	0.474275	-1.75526	1.13471	0.139623	1.38958	-7.01824	0.195028	-0.00361346	-0.0393557	-0.0225758	0.00186789	0.0357579	-0.23672	0.168379	-0.254867
58.8	-0.274813	-0.549627	0.2593	0.403355	0.664871	0.469842	-1.68877	1.46493	0.0886495	1.33196	-7.0182	0.194606	-0.0035936	-0.0393094	-0.0225571	0.00186803	0.0357162	-0.236778	0.168452	-0.272597
58.9	-0.113028	-0.554059	0.367895	0.722493	0.678168	0.556275	-1.85942	1.75526	0.403355	1.46936	-7.0179	0.190346	-0.00360052	-0.0393238	-0.0225553	0.00180013	0.0357401	-0.236715	0.168454	-0.405571
59	-0.370111	-0.58287	0.441031	0.6006	0.609465	0.374544	-1.84834	1.64002	0.67152	1.20785	-7.01811	0.190949	-0.00354646	-0.0393091	-0.0225598	0.00179026	0.0357112	-0.236713	0.168367	-0.279246
59.1	-0.722493	-0.587303	0.281462	0.39449	0.61833	0.179515	-1.99683	1.17461	0.336868	1.23888	-7.01824	0.19595	-0.00359914	-0.0393628	-0.0225568	0.00187187	0.0357478	-0.236753	0.168402	-0.226056
59.2	-0.738007	-0.760169	0.130758	0.489788	0.780115	0.292543	-2.03672	0.984009	0.2593	1.27434	-7.01811	0.195576	-0.00365609	-0.0393342	-0.0226034	0.00187492	0.0357445	-0.236705	0.168396	-0.168434
59.3	-0.425517	-0.695898	0.265948	0.633844	0.718061	0.609465	-1.73753	1.06823	0.658222	1.04385	-7.01803	0.19462	-0.00362088	-0.0393465	-0.0226039	0.00183509	0.0357518	-0.236669	0.16827	-0.312489
59.4	-0.345733	-0.410004	0.330219	0.494221	0.651574	0.516383	-1.59126	1.41174	0.50087	1.32309	-7.01849	0.199449	-0.00357527	-0.0393564	-0.022554	0.00191035	0.0356719	-0.236778	0.168239	-0.378977
59.5	0.0421086	-0.130758	0.503086	0.826656	0.906441	0.642709	-1.38072	1.65775	0.711412	1.46715	-7.01824	0.193154	-0.00355668	-0.0393694	-0.0225716	0.00189435	0.0357051	-0.236762	0.168343	-0.498653
59.6	-0.263732	-0.0731358	0.509734	0.691466	0.984009	0.456545	-1.59347	1.58018	0.569573	1.64223	-7.0179	0.195714	-0.00365632	-0.0393575	-0.0225978	0.00187453	0.035664	-0.23676	0.16828	-0.498653
59.7	-0.172866	-0.0598384	0.609465	0.755737	1.09482	0.540762	-1.46936	1.49818	0.662655	1.86829	-7.01845	0.196061	-0.00363513	-0.0393069	-0.0225878	0.00184537	0.0357155	-0.236762	0.168314	-0.560708
59.8	-0.0110811	-0.350165	0.378977	0.67152	0.992874	0.684817	-1.60234	1.38072	0.658222	1.7198	-7.01824	0.198636	-0.00364438	-0.0393595	-0.022544	0.00181394	0.0357543	-0.236738	0.168233	-0.463194
59.9	0.18838	-0.128542	0.58287	1.06158	1.31423	0.855467	-1.74418	1.56023	0.735791	1.80845	-7.01828	0.198935	-0.00366714	-0.0393833	-0.0225541	0.00181301	0.0357262	-0.236666	0.168301	-0.664871
60	-0.0487571	-0.252651	0.361247	0.846602	1.08817	0.339084	-1.71315	1.36742	0.622763	1.66439	-7.01811	0.196498	-0.00362471	-0.0393135	-0.0225161	0.00183535	0.0357055	-0.236741	0.168246	-0.434382
60.1	-0.523032	-0.531897	0.210543	0.613898	0.680385	0.22384	-2.09656	0.984009	0.454329	1.3519	-7.01892	0.199044	-0.00365062	-0.0392613	-0.0225348	0.00179168	0.0357489	-0.236774	0.16821	-0.183948
60.2	-0.554059	-0.520816	0.423301	0.780115	0.70698	0.285895	-1.86164	0.846602	0.520816	1.44277	-7.01845	0.193567	-0.00366365	-0.0392334	-0.0225549	0.00183789	0.0357544	-0.236801	0.16809	-0.166218
60.3	-0.569573	-0.445464	0.658222	0.78898	0.644925	0.288111	-1.50926	0.966279	0.438815	1.47823	-7.0182	0.198179	-0.00361105	-0.039274	-0.0225425	0.00185161	0.0357285	-0.236795	0.168139	-0.270381
60.4	-0.367895	-0.385625	0.434382	0.744656	0.826656	0.0642709	-1.75526	1.06601	0.325787	1.57574	-7.01764	0.19321	-0.00354345	-0.0393102	-0.022575	0.00181588	0.0357076	-0.236796	0.168081	-0.246002
60.5	-0.210542	-0.410004	0.20611	0.695898	0.800061	-0.148488	-1.83283	1.03055	0.345733	1.67104	-7.0182	0.196873	-0.00362612	-0.0393712	-0.0225839	0.00173703	0.0356659	-0.236753	0.168125	-0.108596
60.6	-0.292543	-0.536329	0.0132975	0.589519	0.56514	0.0243787	-1.84613	0.930819	0.239354	1.0926	-7.01828	0.195709	-0.00356283	-0.039373	-0.0225705	0.00173454	0.0356496	-0.236743	0.168187	-0.0155137
60.7	-0.319138	-0.580654	-0.126325	0.434382	0.452112	0.113028	-1.96359	0.82444	0.195029	1.17239	-7.01798	0.193737	-0.00360616	-0.0393585	-0.022486	0.00171813	0.0356378	-0.236784	0.168138	-0.0443248
60.8	-0.436598	-0.605033	-0.542978	0.181731	0.46541	0.00664876	-2.10764	0.986225	-0.0731358	1.38736	-7.0182	0.198085	-0.00353296	-0.0393913	-0.0225818	0.001797	0.0356837	-0.236789	0.168126	0.0487572
60.9	-0.414436	-0.509734	-0.42995	0.192813	0.332436	0.24157	-2.04559	1.0106	0.421085	0.984009	-7.01718	0.193948	-0.00354958	-0.0393559	-0.0226135	0.00180681	0.0356877	-0.236811	0.168093	0.00886489
61	-0.651573	-0.580654	-0.381193	0.319138	0.452112	0.199461	-2.03894	0.80671	0.387841	0.97736	-7.01807	0.197208	-0.00359671	-0.0393439	-0.0225624	0.00174915	0.0356607	-0.236791	0.168171	0.0110811
61.1	-0.558492	-0.392274	-0.126325	0.503086	0.460977	0.263732	-2.04337	0.937468	0.496437	0.933036	-7.01815	0.198851	-0.00363469	-0.0393574	-0.0225964	0.0017259	0.0357063	-0.23677	0.168096	-0.055406
61.2	-0.489788	-0.361247	0.0952982	0.492005	0.766818	0.425517	-1.96802	1.19677	0.538546	1.2012	-7.01773	0.194623	-0.0035436	-0.0393351	-0.0225651	0.00173311	0.0357213	-0.236786	0.168087	-0.252651
61.3	-0.449896	-0.392274	0.27703	0.58287	0.718061	0.37676	-1.91261	1.15023	0.602816	1.52255	-7.01824	0.197866	-0.00350594	-0.0394037	-0.0225755	0.00177524	0.0356719	-0.236879	0.168062	-0.261516
61.4	-0.660438	-0.585086	-0.0576221	0.2593	0.467626	-0.00664866	-2.22289	0.862116	0.0886495	1.20342	-7.01786	0.193134	-0.00357593	-0.0393589	-0.0225921	0.00174911	0.0357232	-0.236858	0.16805	0.0908656
61.5	-0.613897	-0.454328	-0.0620546	0.230489	0.562924	-0.104163	-2.31375	0.729142	-0.137407	1.09482	-7.01773	0.192436	-0.00357778	-0.0393162	-0.0225328	0.00173686	0.0357375	-0.236793	0.16811	0.0576221
61.6	-0.551843	-0.487572	0.0820008	0.263732	0.680385	-0.0709195	-2.01234	1.02833	0.254867	1.35412	-7.01773	0.192854	-0.0036218	-0.0392635	-0.0226196	0.00175195	0.0356875	-0.236779	0.168232	-0.0576222
61.7	-0.478707	-0.385625	0.0288111	0.660439	0.516383	0.113028	-1.60456	1.07709	0.214975	1.24331	-7.0176	0.192268	-0.0035678	-0.0393145	-0.0225593	0.00185627	0.0357216	-0.236882	0.168055	-0.210543
61.8	-0.246002	-0.378976	0.314706	0.804494	0.567357	-0.0398922	-1.4472	1.17682	0.283678	1.41174	-7.01773	0.191765	-0.00358051	-0.0393795	-0.0225426	0.00176003	0.0357588	-0.236869	0.168007	-0.314706
61.9	-0.416652	-0.22384	0.352382	0.713628	0.640492	0.13519	-1.67547	1.23444	0.310273	1.23666	-7.01824	0.19383	-0.00360246	-0.0393893	-0.0226039	0.00175934	0.0357244	-0.236827	0.168051	-0.296976
62	-0.35903	-0.538546	0.390058	0.811143	0.449896	0.281462	-1.6112	1.42947	0.137407	1.16574	-7.01828	0.196214	-0.00352017	-0.0393167	-0.0225568	0.00172518	0.0357873	-0.236803	0.168075	-0.234921
62.1	-0.489788	-0.523032	0.390058	0.538546	0.3413	0.159569	-1.61785	1.24109	0.0797846	1.34969	-7.01781	0.188975	-0.00352374	-0.0392589	-0.0225699	0.00170647	0.0356985	-0.236882	0.168143	-0.108596
62.2	-0.478707	-0.381193	0.283678	0.509734	0.232705	0.132974	-1.63115	1.18347	0.144055	1.44055	-7.0179	0.191356	-0.00343271	-0.0392994	-0.022575	0.00168438	0.0357706	-0.236793	0.168037	-0.146272
62.3	-0.649357	-0.268165	0.239354	0.314706	0.310273	0.0886495	-1.76412	1.11255	0.29476	1.40066	-7.01862	0.196541	-0.00353383	-0.0393809	-0.0225815	0.00168352	0.0357548	-0.236842	0.168051	-0.0376761
62.4	-0.32357	-0.190596	0.46541	0.551843	0.633844	0.221624	-1.53364	1.36742	0.44768	1.40509	-7.01777	0.197537	-0.0035693	-0.0392903	-0.0226014	0.00166271	0.035742	-0.236845	0.168031	-0.192813
62.5	-0.195029	-0.303624	0.633844	0.361247	0.480923	0.115244	-1.54472	1.27877	0.363463	1.45828	-7.01769	0.194712	-0.00356906	-0.0392945	-0.0225612	0.00172104	0.0356998	-0.236768	0.168071	-0.248219
62.6	-0.279246	-0.472058	0.613898	0.312489	0.35903	-0.252651	-1.94586	1.0106	0.323571	1.45385	-7.0176	0.196655	-0.00350886	-0.0393715	-0.0226177	0.0017816	0.0357567	-0.236759	0.168135	-0.157353
62.7	-0.285894	-0.500869	0.443247	0.41222	0.567357	-0.075352	-2.01678	1.13693	0.350165	1.39401	-7.01764	0.197423	-0.00353594	-0.0393509	-0.0225437	0.00179392	0.0357991	-0.236865	0.168132	-0.217191
62.8	-0.416652	-0.463193	0.285895	0.540762	0.651574	-0.168434	-1.78185	0.948549	0.405571	1.2145	-7.01803	0.195074	-0.00353209	-0.0393083	-0.0226038	0.00172145	0.0357442	-0.236921	0.168259	-0.177299
62.9	-0.689249	-0.744656	-0.0975144	0.403355	0.633844	-0.119677	-1.95029	0.571789	0.299192	1.00839	-7.01921	0.197656	-0.00354735	-0.0393442	-0.0226004	0.00177651	0.0357965	-0.2369	0.168142	0.0354597
63	-0.669303	-0.952982	-0.179515	0.20611	0.48314	-0.0997306	-2.09878	0.780115	-0.0908657	0.979577	-7.01866	0.198888	-0.00352535	-0.0393703	-0.0225295	0.00180417	0.0357712	-0.236893	0.168147	0.0975144
63.1	-0.516383	-0.738007	0.093082	0.410004	0.445464	-0.155137	-2.03672	0.966279	0.183948	1.45828	-7.01875	0.201387	-0.00348663	-0.0393443	-0.022619	0.00170481	0.0357545	-0.236884	0.1681	-0.0864333
63.2	-0.458761	-0.656006	0.283678	0.702547	0.596168	-0.2593	-1.98575	0.979577	0.480923	1.45163	-7.01921	0.210839	-0.00357147	-0.0393632	-0.0226305	0.00179809	0.0357906	-0.236811	0.168044	-0.243786
63.3	-0.52968	-0.527464	0.321354	0.738007	0.545194	0.141839	-1.93034	1.23888	0.687033	1.50039	-7.0193	0.212234	-0.00352933	-0.0393229	-0.0226238	0.00186108	0.0357789	-0.236867	0.168082	-0.328003
63.4	-0.496437	-0.41222	0.141839	0.558492	0.684817	0.248219	-1.8971	1.04828	0.378976	1.23223	-7.01955	0.212992	-0.00346006	-0.0393424	-0.0225845	0.00184108	0.0358014	-0.236925	0.167965	-0.248219
63.5	-0.277029	-0.436599	0.228272	0.627195	0.793413	0.3413	-2.02121	1.13693	0.518599	1.43391	-7.02053	0.215642	-0.00347021	-0.0393775	-0.0225321	0.00180329	0.0357932	-0.236949	0.167895	-0.321354
63.6	-0.629411	-0.44768	0.148488	0.542978	0.398923	0.172867	-2.00569	0.888711	0.250435	1.05271	-7.02074	0.216697	-0.00350894	-0.0393306	-0.0225482	0.00180777	0.0357055	-0.237013	0.167915	-0.155137
63.7	-0.463193	-0.48314	0.150704	0.585087	0.312489	0.18838	-1.76856	0.939684	0.093082	0.886495	-7.02065	0.220783	-0.00353849	-0.0393349	-0.0225362	0.00180228	0.0357449	-0.236918	0.167824	-0.168434
63.8	-0.343517	-0.67152	0.319138	0.569573	0.372328	0.0952982	-1.65996	0.97736	0.124109	1.21893	-7.02125	0.222256	-0.00357013	-0.0393676	-0.0225744	0.00188085	0.0357795	-0.236966	0.167741	-0.208326
63.9	-0.285894	-0.591735	0.523032	0.720277	0.589519	0.230489	-1.65774	0.966279	0.00221628	1.4738	-7.02209	0.225674	-0.003538	-0.0393824	-0.0225662	0.00181869	0.0357768	-0.237041	0.167645	-0.221624
64	0.0288112	-0.310273	0.817791	1.0239	1.03942	0.70698	-1.27434	1.19898	0.214975	1.60899	-7.02265	0.228203	-0.00361675	-0.0392976	-0.0225664	0.00184347	0.0357599	-0.236933	0.167705	-0.50087
64.1	-0.0354597	-0.272597	0.452112	0.733574	0.609465	0.336868	-1.41839	0.975144	0.234921	1.27212	-7.02277	0.225216	-0.00368188	-0.0393221	-0.0225337	0.00190563	0.0357817	-0.236955	0.167519	-0.301408
64.2	-0.172866	-0.390058	0.296976	0.545194	0.387841	0.0731359	-1.58904	0.808926	0.246002	1.53364	-7.02337	0.228174	-0.0036762	-0.0393293	-0.0225222	0.00194665	0.035729	-0.236977	0.167505	-0.144055
64.3	-0.248218	-0.296976	0.296976	0.387841	0.602816	0.0199462	-1.37628	0.80671	0.166218	1.2699	-7.02387	0.229329	-0.00373606	-0.0394307	-0.0225026	0.00201187	0.0356938	-0.237002	0.167375	-0.192813
64.4	-0.104163	-0.381193	0.288111	0.478707	0.70698	-0.0731357	-1.48709	0.585086	0.314706	0.917522	-7.02366	0.230104	-0.00385986	-0.0393726	-0.0224848	0.00211334	0.0358048	-0.236951	0.167299	-0.115244
64.5	-0.101947	-0.738007	0.425517	0.489788	0.578438	0.130758	-1.39401	0.593951	0.398923	0.937468	-7.02468	0.234012	-0.00387716	-0.0393891	-0.0224521	0.00216598	0.0358063	-0.237051	0.167392	-0.126326
64.6	-0.0997305	-0.660439	0.361247	0.589519	0.489788	0.055406	-1.32309	0.757953	0.436599	0.91309	-7.02566	0.236182	-0.00397191	-0.0394006	-0.0225039	0.00223265	0.0357677	-0.237053	0.167279	-0.0687034
64.7	-0.374544	-0.421085	0.199461	0.345733	0.529681	-0.292543	-1.31644	0.919738	0.336868	0.893143	-7.02599	0.23438	-0.00404144	-0.0393955	-0.0224731	0.00225791	0.0357745	-0.236987	0.167284	-0.104163
64.8	-0.367895	-0.474275	0.425517	0.613898	0.48314	-0.2593	-1.2965	0.902008	0.292543	0.831089	-7.02561	0.235571	-0.00410988	-0.0393447	-0.0225043	0.00236996	0.0357193	-0.237034	0.167306	-0.15292
64.9	-0.203894	-0.735791	0.345733	0.611681	0.323571	-0.374544	-1.33196	0.704763	0.161785	0.529681	-7.02688	0.242351	-0.00416442	-0.0393257	-0.0225657	0.00241935	0.0357504	-0.2371	0.167129	-0.093082
65	-0.232705	-1.15688	-0.0132974	0.296976	0.226056	-0.516383	-1.78185	0.675952	-0.0997306	0.647141	-7.0271	0.236659	-0.00420373	-0.0393608	-0.0225838	0.00244685	0.0357482	-0.237043	0.167087	0.150704
65.1	-0.155136	-1.00174	0.104163	0.217191	0.130758	-0.48314	-1.81067	0.452112	-0.028811	0.800061	-7.02756	0.24053	-0.00421685	-0.0393529	-0.022573	0.00251188	0.0357394	-0.237068	0.167166	0.108596
65.2	-0.155136	-0.684817	0.130758	0.0952982	0.219407	-0.354598	-1.57796	0.722493	-0.0664871	0.935252	-7.02866	0.244952	-0.00429711	-0.0392897	-0.0225919	0.00251804	0.0357747	-0.237079	0.166983	-0.0975145
65.3	-0.219407	-0.325787	0.290327	0.181731	0.751304	-0.217191	-1.66661	0.82444	0.265948	1.07044	-7.02909	0.23929	-0.004328	-0.0393161	-0.0226104	0.00257941	0.0357329	-0.237084	0.166908	-0.24157
65.4	-0.283678	-0.545194	-0.257083	0.292543	0.509734	-0.24157	-1.60899	0.890927	0.24157	1.33861	-7.02892	0.245194	-0.00432759	-0.0393712	-0.0226763	0.00257422	0.0356978	-0.237129	0.166934	-0.139623
65.5	-0.356814	-0.744656	-0.390058	0.0620547	0.301408	-0.263732	-1.45828	0.966279	-0.161785	1.18347	-7.03011	0.248772	-0.00432364	-0.0393884	-0.0226889	0.00259102	0.0358166	-0.237112	0.167025	-0.0288111
65.6	-0.507518	-0.354598	-0.124109	-0.0731357	0.212759	-0.343517	-1.65774	0.975144	-0.296976	0.897576	-7.03053	0.245877	-0.00436095	-0.0393938	-0.0226752	0.00264945	0.0357958	-0.237168	0.166955	-0.0576222
65.7	-0.328003	-0.139623	0.168434	0.321354	0.345733	-0.279246	-1.3652	1.12142	-0.0709195	1.09925	-7.03078	0.247856	-0.00439466	-0.0393585	-0.0227276	0.00265351	0.0357682	-0.237149	0.166816	-0.288111
65.8	-0.354598	-0.458761	0.208326	0.418869	0.456545	-0.292543	-1.50261	0.886495	0.0265949	1.0372	-7.03138	0.245727	-0.00441629	-0.039338	-0.0227605	0.00267928	0.0357123	-0.23714	0.166917	-0.210543
65.9	-0.146271	-0.585086	0.323571	0.434382	0.487572	-0.423301	-1.41618	0.831089	0.416653	1.04606	-7.03142	0.247079	-0.00447879	-0.0393404	-0.0226754	0.00262307	0.0357723	-0.237153	0.166937	-0.268165
66	0.0221625	-0.314706	0.454329	0.292543	0.596168	-0.261516	-1.3918	1.15023	0.598384	1.51147	-7.03269	0.25002	-0.00448003	-0.0393941	-0.0226995	0.00265652	0.0357505	-0.237174	0.166933	-0.374544
66.1	0.104163	-0.385625	0.498653	0.310273	0.443247	-0.230489	-1.2832	0.964063	0.520816	1.38072	-7.03307	0.243717	-0.00442184	-0.0393238	-0.0227256	0.00257062	0.03575	-0.237299	0.166911	-0.336868
66.2	-0.228272	-0.68925	0.115244	0.305841	0.390058	-0.378976	-1.69099	0.520816	0.363463	1.07044	-7.03295	0.249047	-0.00448948	-0.0392901	-0.0227567	0.00268741	0.0357386	-0.237262	0.166841	-0.121893
66.3	-0.0465409	-0.460977	0.334652	0.427734	0.644925	-0.101947	-1.64888	0.68925	0.538546	1.16574	-7.03417	0.253768	-0.00452588	-0.0393234	-0.0228103	0.00264495	0.0356825	-0.237277	0.16673	-0.35903
66.4	-0.155136	-0.525248	0.489788	0.658222	0.540762	-0.0598384	-1.87715	0.780115	0.662655	1.20342	-7.03456	0.25261	-0.0045042	-0.039225	-0.0227699	0.00267039	0.0356463	-0.237392	0.16679	-0.381193
66.5	-0.545194	-0.529681	0.279246	0.520816	0.545194	-0.113028	-1.89045	0.80671	0.503086	1.23444	-7.03434	0.254058	-0.00454165	-0.0393407	-0.0227914	0.00268004	0.0357052	-0.237397	0.166834	-0.270381
66.6	-0.252651	-0.392274	0.458761	0.702547	0.660439	0.214975	-1.77742	1.04163	0.385625	1.31423	-7.03562	0.251198	-0.00459466	-0.0393976	-0.0227697	0.00263447	0.0356812	-0.237418	0.166819	-0.41222
66.7	-0.345733	-0.782331	0.299192	0.458761	0.605033	-0.0221623	-1.97023	0.886495	0.405571	1.18569	-7.03625	0.255567	-0.00456709	-0.0394361	-0.0227578	0.00262393	0.0356835	-0.237478	0.166816	-0.2593
66.8	-0.177299	-0.729142	0.549627	0.514167	0.680385	0.18838	-1.92813	1.07931	0.731358	1.3098	-7.03693	0.259108	-0.00447009	-0.0393668	-0.0227587	0.00266524	0.0357394	-0.237391	0.166797	-0.403355
66.9	0.159569	-0.476491	0.649357	0.773467	0.904225	0.61833	-1.8018	1.19455	0.948549	1.62672	-7.03651	0.260494	-0.00453883	-0.0393053	-0.0227421	0.00268307	0.0357387	-0.237441	0.166753	-0.63606
67	0.186164	-0.243786	0.65379	0.91309	1.05714	0.593951	-1.79958	1.12585	0.647141	1.7885	-7.0374	0.264131	-0.00457377	-0.0393652	-0.0227705	0.00262079	0.0357563	-0.237539	0.166737	-0.631628
67.1	0.055406	-0.308057	0.656006	0.979577	0.928603	0.63606	-1.63337	1.30758	0.449896	1.76191	-7.0385	0.262373	-0.00442766	-0.0394313	-0.0227702	0.00264503	0.0357099	-0.237623	0.166668	-0.684817
67.2	-0.226056	-0.500869	0.272597	0.478707	0.445464	0.303624	-1.78407	0.917522	0.186164	1.65553	-7.03884	0.261504	-0.00450828	-0.0394032	-0.0227284	0.00266957	0.0357026	-0.237603	0.166713	-0.432166
67.3	0.195029	-0.0620546	0.591735	0.802278	0.764602	0.589519	-1.71537	1.02169	0.392274	1.36077	-7.03973	0.264574	-0.00458197	-0.0394041	-0.0227685	0.00263629	0.0356952	-0.237718	0.166622	-0.667087
67.4	-0.113028	-0.414436	0.339084	0.487572	0.678168	0.01773	-1.96137	0.702547	0.115244	0.875414	-7.04002	0.264179	-0.00451819	-0.0393989	-0.0227601	0.00264832	0.0356958	-0.237659	0.166666	-0.272597
67.5	-0.263732	-0.472058	0.3413	0.248219	0.837737	-0.119677	-2.07883	0.574005	-0.0110811	0.950766	-7.04019	0.262385	-0.00446735	-0.0393699	-0.0227322	0.00262759	0.0357503	-0.23773	0.166571	-0.212759
67.6	-0.319138	-0.503086	0.332436	0.458761	0.757953	0.0265949	-2.18964	0.899792	0.183948	0.990658	-7.04074	0.263293	-0.00443331	-0.0393756	-0.0227798	0.00260592	0.035703	-0.237733	0.166663	-0.261516
67.7	-0.265948	-0.764602	0.41222	0.37676	0.274813	-0.203894	-2.47997	0.724709	0.0421085	0.919738	-7.04117	0.265515	-0.00447602	-0.0393163	-0.0227491	0.00267272	0.0357267	-0.237863	0.166695	-0.119677
67.8	-0.288111	-0.662655	0.421085	0.37676	0.288111	-0.172866	-2.28272	0.826656	-0.172866	0.864332	-7.04159	0.268453	-0.00448919	-0.0393082	-0.0227971	0.00268557	0.0357111	-0.237886	0.166612	-0.13519
67.9	-0.316922	-0.642709	0.323571	0.272597	0.195029	0.00443253	-2.20294	0.702547	-0.281462	0.813359	-7.04219	0.268987	-0.00448344	-0.0393428	-0.0227123	0.00253722	0.0356451	-0.237863	0.166489	-0.108596
68	-0.246002	-0.68925	0.560708	0.328003	0.290327	0.101947	-1.99018	0.673736	-0.387841	1.10147	-7.04299	0.270058	-0.00451158	-0.0393708	-0.0227348	0.00257266	0.0356931	-0.237918	0.166623	-0.108596
68.1	-0.237137	-0.503086	0.230489	0.449896	0.305841	-0.0310273	-1.90596	0.709196	-0.283678	0.773467	-7.0435	0.271493	-0.00455678	-0.0393514	-0.0227815	0.00253524	0.0357098	-0.237867	0.166469	-0.15292
68.2	-0.410004	-0.769034	0.0354598	0.372328	0.121893	-0.414436	-2.32705	0.494221	-0.492004	0.520816	-7.04409	0.272536	-0.00457546	-0.0393707	-0.022754	0.00256178	0.035693	-0.237877	0.166569	-0.0310274
68.3	-0.195029	-1.00617	0.232705	0.292543	0.268165	-0.113028	-2.13202	0.370112	-0.332435	0.567357	-7.04447	0.268946	-0.0045354	-0.0393529	-0.0228368	0.00253793	0.0357668	-0.238035	0.166567	-0.0398923
68.4	-0.265948	-1.03498	0.108596	0.117461	0.363463	0.117461	-2.23618	0.214975	-0.367895	0.620546	-7.04541	0.270167	-0.00456755	-0.0392701	-0.0227539	0.00258977	0.0357202	-0.238085	0.166538	0.0221623
68.5	-0.0864331	-0.868765	0.325787	0.558492	0.443247	0.192813	-2.2118	0.467626	-0.354598	0.952982	-7.04545	0.272801	-0.00455392	-0.0394055	-0.0227638	0.00257878	0.0357496	-0.238066	0.166434	-0.155137
68.6	0.0443249	-0.990658	0.480923	0.711412	0.445464	0.137407	-2.09434	0.638276	-0.197245	0.935252	-7.04579	0.274358	-0.00447781	-0.0393434	-0.0227402	0.00255216	0.0357831	-0.23809	0.16647	-0.263732
68.7	0.0709197	-0.835521	0.580654	0.571789	0.698115	0.263732	-2.03894	0.640492	-0.132974	0.957414	-7.04668	0.274545	-0.00444569	-0.0393024	-0.0227609	0.00263825	0.0356992	-0.238086	0.166386	-0.310273
68.8	0.0310274	-0.793413	0.746872	0.598384	0.864332	0.314706	-1.8705	0.711412	-0.155137	1.18125	-7.04693	0.27442	-0.00449824	-0.0393839	-0.0227497	0.0026047	0.035784	-0.238142	0.166345	-0.410004
68.9	-0.119677	-0.729142	0.822224	0.760169	0.587303	0.203894	-1.8018	0.946333	0.00886497	1.03277	-7.04778	0.278461	-0.00446674	-0.0393382	-0.0227161	0.00257308	0.0357745	-0.238144	0.166368	-0.436599
69	-0.219407	-0.587303	0.687033	0.616114	0.713628	0.159569	-1.89267	1.21671	-0.11746	0.921954	-7.04867	0.279428	-0.0045332	-0.0393834	-0.0227626	0.00252903	0.0357644	-0.238263	0.166389	-0.436599
69.1	-0.0908656	-0.574005	0.78898	0.456545	0.529681	0.352382	-1.9924	1.34747	0.0398923	1.25882	-7.04854	0.277668	-0.00448295	-0.0393522	-0.0227119	0.00259007	0.0357276	-0.238265	0.16631	-0.443247
69.2	-0.132974	-0.516383	0.678168	0.432166	0.425517	0.56514	-2.13424	1.38958	-0.2593	0.91309	-7.04939	0.279076	-0.00443627	-0.0392972	-0.0227611	0.00265257	0.0356971	-0.238312	0.166336	-0.356814
69.3	-0.303624	-0.80671	0.381193	0.199461	0.141839	0.339084	-2.18521	0.95963	-0.201678	0.587303	-7.0502	0.280868	-0.00449436	-0.0392967	-0.0227598	0.00269913	0.0357738	-0.238298	0.166285	-0.110812
69.4	-0.396706	-0.61833	0.724709	0.314706	0.469842	0.374544	-2.09878	1.07709	-0.0598384	0.749088	-7.05028	0.278219	-0.00451659	-0.0392733	-0.0227383	0.00270735	0.0357867	-0.238324	0.166189	-0.254867
69.5	-0.387841	-0.65379	0.815575	0.421085	0.248219	0.228272	-2.13424	0.961847	0.168434	0.764602	-7.05054	0.282474	-0.00447493	-0.0392826	-0.0227374	0.00270408	0.0357206	-0.238413	0.166221	-0.24157
69.6	-0.485356	-0.624979	0.598384	0.299192	0.18838	0.0753521	-2.22067	1.0372	0.00886498	0.718061	-7.05117	0.282864	-0.00448697	-0.039303	-0.0227204	0.00258773	0.0357816	-0.238475	0.166185	-0.155137
69.7	-0.101947	-0.496437	0.755737	0.42995	0.378977	0.179515	-2.05224	1.28542	0.39449	1.1879	-7.05215	0.279261	-0.00446312	-0.0392928	-0.0226987	0.0025933	0.0357568	-0.238518	0.16619	-0.407788
69.8	-0.316922	-0.627195	0.882062	0.414436	0.265948	0.0997307	-2.09434	1.11033	0.44768	0.675952	-7.05261	0.282686	-0.00451211	-0.0392798	-0.0227864	0.00253922	0.0357151	-0.238539	0.166213	-0.285895
69.9	-0.418869	-0.611681	0.695898	0.642709	0.234921	-0.0177298	-2.1564	1.18569	0.305841	0.795629	-7.05367	0.283847	-0.00460092	-0.0392755	-0.0227416	0.00246875	0.0357674	-0.238532	0.166264	-0.257084
70	-0.456545	-0.609465	0.467626	0.691466	0.104163	0.0952982	-2.31597	0.902008	0.146272	0.855467	-7.05354	0.281636	-0.00453515	-0.039237	-0.0227709	0.00239416	0.035829	-0.238579	0.166232	-0.212759
70.1	-0.574005	-0.713628	0.370112	0.436599	-0.028811	0.396706	-2.1697	0.678168	0.272597	0.937468	-7.05456	0.287647	-0.00441925	-0.0392684	-0.0227402	0.00232366	0.0357902	-0.238584	0.166085	-0.17065
70.2	-0.195029	-0.68925	0.321354	0.531897	0.35903	0.301408	-1.90596	0.693682	0.370112	0.908657	-7.05503	0.28831	-0.00445925	-0.0393155	-0.0227501	0.00229267	0.0357768	-0.238629	0.166005	-0.292543
70.3	-0.250435	-0.578438	0.472058	0.740223	0.365679	0.480923	-1.95029	0.80671	0.197245	0.948549	-7.0549	0.286619	-0.00448328	-0.0393336	-0.0227691	0.00233049	0.0357954	-0.238659	0.165809	-0.328003
70.4	-0.372328	-0.751304	0.507518	0.219407	0.186164	0.0820008	-2.13424	0.669303	0.181731	0.813359	-7.05638	0.288047	-0.00445681	-0.0392825	-0.0227964	0.00233934	0.0357753	-0.238578	0.165889	-0.144055
70.5	-0.186164	-0.868765	0.624979	0.449896	0.299192	0.283678	-2.1431	0.917522	0.292543	0.899792	-7.05672	0.29047	-0.00447036	-0.0392818	-0.0227534	0.00234403	0.0357874	-0.238614	0.165875	-0.22384
70.6	-0.219407	-0.890927	0.503086	0.576222	0.392274	0.18838	-2.16526	0.742439	0.17065	0.800061	-7.05727	0.29053	-0.004546	-0.0393102	-0.0227121	0.00234842	0.0357601	-0.238623	0.16581	-0.20611
70.7	-0.509734	-0.986225	0.292543	0.731358	0.0598384	0.0731359	-2.33148	0.478707	0.137407	0.786764	-7.05774	0.294345	-0.00453678	-0.0394016	-0.0227409	0.00240775	0.035761	-0.238672	0.165924	-0.110812
70.8	-0.24157	-1.1059	0.363463	0.649357	0.239354	-0.0598383	-2.23618	0.682601	0.281462	0.591735	-7.05791	0.288449	-0.00456297	-0.0393611	-0.0227437	0.00241695	0.0357977	-0.238679	0.165778	-0.121893
70.9	-0.250435	-0.826656	0.452112	0.691466	0.226056	0.0221624	-2.03672	0.844386	0.591735	0.795629	-7.05825	0.294205	-0.00441258	-0.0392892	-0.0227556	0.00237802	0.0357283	-0.238733	0.165871	-0.228272
71	8.9407e-08	-0.822224	0.598384	0.578438	0.084217	0.385625	-2.11429	0.811143	0.432166	0.837737	-7.05931	0.296762	-0.00502325	-0.0392671	-0.0230757	0.00302251	0.0359322	-0.238814	0.165641	-0.2593
71.1	-0.0864331	-0.624979	0.709196	0.556275	0.128542	-0.00886488	-2.02564	0.6006	0.458761	1.04385	-7.05982	0.294124	-0.00721066	-0.0393812	-0.0240621	0.00537613	0.0365953	-0.238979	0.164984	-0.272597
71.2	0.0487573	-0.494221	0.596168	0.740223	0.265948	-0.0132973	-1.92591	0.773467	0.678168	1.1879	-7.06033	0.297525	-0.00758593	-0.0394374	-0.0241695	0.00570192	0.0365962	-0.239064	0.164836	-0.443247
71.3	-0.37676	-0.698115	0.769034	0.24157	-0.104163	-0.0243785	-2.00569	0.545194	0.452112	0.975144	-7.06088	0.298844	-0.00758236	-0.0394936	-0.0241964	0.00573223	0.0365567	-0.239092	0.164804	-0.272597
71.4	-0.161785	-0.691466	1.08596	0.396706	-0.121893	0.0155137	-1.61785	0.611681	0.232705	0.946333	-7.06117	0.299917	-0.00762862	-0.0394876	-0.024276	0.00574726	0.0365954	-0.239098	0.164877	-0.305841
71.5	-0.0709195	-0.870981	0.91309	0.27703	-0.0930819	-0.312489	-1.75083	0.556275	0.0797845	0.939684	-7.06219	0.300057	-0.00766446	-0.039454	-0.0242483	0.00574471	0.0365724	-0.239085	0.164924	-0.274813
71.6	-0.181731	-0.873197	0.70698	0.137407	-0.279246	-0.372328	-1.99905	0.243786	-0.0930819	0.46541	-7.06295	0.306132	-0.00761575	-0.039452	-0.0243064	0.00572487	0.0365649	-0.239092	0.164972	-0.104163
71.7	0.0775684	-0.687033	0.893143	0.627195	0.195029	-0.179515	-1.81953	0.593951	0.203894	0.875413	-7.06283	0.304296	-0.00780497	-0.0394386	-0.0242326	0.00605001	0.0365942	-0.238979	0.164863	-0.232705
71.8	0.328003	-0.387841	0.84217	0.826656	0.715844	0.248219	-1.6378	0.986225	0.58287	1.23001	-7.06325	0.307348	-0.00797571	-0.0394146	-0.0241646	0.00627388	0.0366033	-0.2391	0.164853	-0.551843
71.9	-0.0908656	-0.591735	0.6006	0.41222	0.274813	0.0509735	-1.94807	0.70698	0.458761	0.906441	-7.06423	0.309751	-0.00814597	-0.0394685	-0.0242142	0.00628323	0.0365451	-0.239097	0.164926	-0.296976
72	-0.132974	-0.523032	0.511951	0.407788	0.314706	5.96046e-08	-2.05223	0.795629	0.507518	1.19898	-7.06465	0.311555	-0.0125626	-0.0424257	-0.028016	0.0055281	0.0364107	-0.23916	0.164895	-0.285895
72.1	-0.410004	-0.802278	0.281462	0.265948	0.0288111	-0.374544	-2.01456	0.808926	0.325787	0.957414	-7.06503	0.313564	-0.0140795	-0.0446904	-0.0340929	0.00240996	0.0344558	-0.242134	0.162521	-0.0908658
72.2	-0.472058	-0.644925	0.365679	0.0886495	-0.0687033	-0.511951	-1.95915	0.729142	0.0310274	0.780115	-7.06537	0.308489	-0.0141185	-0.0446874	-0.0342708	0.00204424	0.03407	-0.243446	0.160181	-0.0952982
72.3	-0.372328	-0.602816	0.591735	0.301408	0.119677	-0.445463	-2.13867	0.640492	0.0288111	0.684817	-7.06622	0.31644	-0.0140599	-0.0446982	-0.0341881	0.00199525	0.0340198	-0.243385	0.160155	-0.179515
72.4	0.115244	-0.478707	0.870981	0.569573	0.44768	-0.17065	-1.75748	0.873197	0.454329	0.904225	-7.06681	0.314566	-0.0139614	-0.0446444	-0.0341371	0.00205626	0.0340685	-0.243396	0.160157	-0.525248
72.5	-0.0398921	-0.374544	0.63606	0.392274	0.179515	0.0664872	-1.94142	0.804494	0.323571	0.755737	-7.06732	0.311973	-0.0137067	-0.0443697	-0.0341219	0.00214692	0.0340908	-0.243384	0.160139	-0.42995
72.6	0.405571	-0.208326	0.67152	0.691466	0.560708	0.323571	-1.59791	1.20785	0.613898	1.11698	-7.06825	0.316667	-0.0136599	-0.0443721	-0.0339835	0.00229394	0.0342303	-0.243061	0.160485	-0.660439
72.7	0.345733	-0.254867	0.432166	0.401139	0.41222	0.438815	-1.73753	0.704763	0.119677	1.01504	-7.06825	0.315927	-0.0122486	-0.0436767	-0.0332775	0.002385	0.0342206	-0.243025	0.160702	-0.469842
72.8	0.217191	-0.516383	0.3413	0.37676	0.301408	0.157353	-1.89045	0.398923	-0.0443247	0.738007	-7.06889	0.318338	-0.00839439	-0.0399259	-0.02555	0.00526212	0.0356673	-0.240972	0.16247	-0.292543
72.9	0.536329	-0.305841	0.67152	0.593951	0.58287	0.332436	-1.79294	0.75352	0.29476	1.04163	-7.06957	0.321919	-0.0081618	-0.0394947	-0.0241029	0.00619316	0.0364259	-0.239177	0.164874	-0.560708
73	0.281462	-0.20611	0.844386	0.687033	0.540762	0.39449	-1.91261	0.715844	0.345733	0.866549	-7.07037	0.325431	-0.00816567	-0.0394705	-0.0242623	0.00612873	0.0364168	-0.239206	0.165043	-0.562924
73.1	0.214975	-0.299192	0.780115	0.509734	0.704763	0.305841	-2.05445	1.08374	0.195029	0.970712	-7.0708	0.323649	-0.00819267	-0.0395202	-0.0242621	0.0061715	0.0364233	-0.239233	0.164965	-0.494221
73.2	0.0864333	-0.63606	0.662655	0.343517	0.494221	-0.0398922	-2.10542	0.915306	0.00664875	0.839954	-7.07118	0.323705	-0.00815551	-0.0394643	-0.0242378	0.00618515	0.0364195	-0.239241	0.164966	-0.296976
73.3	0.0842171	-0.649357	0.647141	0.392274	0.106379	-0.425517	-2.02121	0.851035	0.181731	0.518599	-7.0719	0.329133	-0.00817189	-0.0394963	-0.0242563	0.00617474	0.036465	-0.239223	0.164885	-0.343517
73.4	-0.110812	-0.68925	0.290327	0.288111	-0.0465409	-0.292543	-2.19186	0.536329	-0.144055	0.407788	-7.07245	0.328799	-0.00819975	-0.0395139	-0.0242848	0.00617564	0.0365021	-0.239247	0.164916	-0.159569
73.5	-0.487572	-0.569573	0.0797846	0.046541	-0.177299	-0.144055	-2.34921	0.24157	-0.24157	0.192813	-7.07262	0.325755	-0.00819912	-0.0394955	-0.024389	0.00613042	0.0364785	-0.239288	0.164982	-0.0221624
73.6	-0.108595	-0.314706	0.199461	0.423301	0.208326	0.150704	-2.00791	0.542978	0.0820008	0.596168	-7.07347	0.325026	-0.00823396	-0.039412	-0.024401	0.00618436	0.036427	-0.239308	0.164912	-0.354598
73.7	-0.274813	-0.265948	0.214975	0.41222	0.303624	0.175083	-2.09434	0.65379	-0.0886494	1.11477	-7.07406	0.330659	-0.00831641	-0.0395056	-0.0242975	0.00614108	0.0364808	-0.239239	0.164802	-0.374544
73.8	-0.330219	-0.210542	0.569573	0.396706	0.350165	-0.0842169	-2.18078	0.879846	0.106379	1.04385	-7.0744	0.330604	-0.00829829	-0.039464	-0.024351	0.00611411	0.0364818	-0.2393	0.164971	-0.441031
73.9	-0.0930818	-0.44768	0.61833	0.212759	0.261516	-0.20611	-2.29824	0.78898	-0.117461	0.917522	-7.07486	0.331235	-0.00827667	-0.0394248	-0.0243504	0.00621225	0.0365242	-0.239278	0.164925	-0.365679
74	-0.130758	-0.456545	0.84217	0.341301	0.272597	-0.0687033	-2.1298	0.593951	0.0398923	0.589519	-7.0758	0.331497	-0.00820965	-0.0394301	-0.0243132	0.00621784	0.0364382	-0.239245	0.164911	-0.410004
74.1	0.00664884	-0.13519	0.738007	0.27703	0.42995	-0.257083	-1.95029	0.638276	0.0775683	0.449896	-7.07601	0.333872	-0.00822382	-0.0395097	-0.0242547	0.00611915	0.0365004	-0.239263	0.164897	-0.434382
74.2	-0.00886482	-0.332435	0.514167	0.385625	0.58287	-0.414436	-2.04337	0.48314	-0.128542	0.401139	-7.07677	0.333606	-0.00824066	-0.0394604	-0.0242654	0.0061333	0.0365577	-0.23927	0.164889	-0.35903
74.3	-0.0066486	-0.108596	0.456545	0.68925	0.682601	-0.0997306	-1.79294	0.910873	0.13519	0.489788	-7.07711	0.335528	-0.00823476	-0.0394181	-0.0242981	0.00612054	0.036452	-0.23939	0.164949	-0.554059
74.4	0.0664873	-0.0221623	0.762385	0.755737	0.782332	0.141839	-1.60234	0.941901	0.418869	0.547411	-7.07762	0.337124	-0.00818846	-0.0394114	-0.0242988	0.00611478	0.0364708	-0.239367	0.164958	-0.629411
74.5	-0.00443238	-0.093082	0.687033	0.746872	0.815575	0.0221624	-1.68212	1.08596	0.279246	0.423301	-7.07855	0.337986	-0.00816744	-0.0394817	-0.024248	0.00611171	0.036452	-0.239373	0.164829	-0.585087
74.6	-0.228272	-0.441031	0.523032	0.726926	0.467626	-0.201677	-1.66883	0.795629	0.0243787	0.567357	-7.07868	0.34229	-0.00813671	-0.039528	-0.0242426	0.0061308	0.0365026	-0.239386	0.164895	-0.438815
74.7	0.126326	-0.0576222	0.755737	0.897576	1.05271	0.0288111	-1.56245	1.15023	0.332436	0.804494	-7.07898	0.344777	-0.00824703	-0.0394774	-0.0243456	0.00610954	0.0365218	-0.239364	0.164764	-0.675952
74.8	-0.101947	-0.0421085	0.441031	0.638276	0.964063	0.0820008	-1.66218	0.986225	0.456545	0.773467	-7.07999	0.343959	-0.00830074	-0.0393926	-0.0242466	0.00622909	0.0365457	-0.239406	0.16483	-0.571789
74.9	0.319138	0.164001	0.65379	0.815575	0.915306	0.159569	-1.58683	1.07487	0.649357	0.693682	-7.08025	0.34207	-0.00815271	-0.0394606	-0.0243446	0.00613994	0.0365359	-0.23948	0.164884	-0.777899
75	0.0598385	0.230489	0.514167	0.800061	0.764602	-0.106379	-1.85056	0.873197	0.214975	0.463194	-7.0811	0.345917	-0.00820693	-0.0394276	-0.0243608	0.00613655	0.0364986	-0.23959	0.164803	-0.576222
75.1	-0.356814	-0.248218	-0.0886494	0.361247	0.370112	-0.347949	-2.05002	0.520816	-0.250435	-0.0709195	-7.0819	0.346932	-0.00820733	-0.0394512	-0.0242976	0.00617675	0.0365831	-0.239551	0.164712	-0.104163
75.2	-0.405571	-0.166218	0.0310273	0.492005	0.744656	-0.312489	-1.77299	0.839954	0.0886495	0.139623	-7.0822	0.3429	-0.00950784	-0.0427774	-0.0266245	0.00818183	0.040432	-0.240077	0.164523	-0.279246
75.3	-0.168434	0.0199461	0.308057	0.6006	1.05271	0.0243787	-1.51369	1.0372	0.35903	0.531897	-7.08266	0.347043	-0.0132783	-0.0470718	-0.031518	0.0120625	0.0448329	-0.240412	0.164056	-0.549627
75.4	-0.281462	-0.274813	0.161785	0.323571	0.718061	-0.121893	-1.6245	0.866549	0.126326	0.525248	-7.08326	0.346558	-0.0138239	-0.0474322	-0.0320928	0.0124723	0.0448573	-0.240565	0.163962	-0.467626
75.5	-0.39449	-0.164002	0.221624	0.46541	0.503086	-0.252651	-1.86607	0.957414	0.316922	0.361247	-7.08402	0.344233	-0.0182881	-0.0516298	-0.036764	0.0171592	0.0498268	-0.240606	0.163787	-0.452112
75.6	-0.350165	-0.365679	0.17065	0.321354	0.449896	-0.301408	-1.67104	0.760169	0.372328	0.458761	-7.0841	0.34749	-0.0227009	-0.0583192	-0.042762	0.0215745	0.0561576	-0.240793	0.163932	-0.441031
75.7	-0.347949	-0.248218	0.407788	0.305841	0.545194	-0.314706	-1.59569	0.775683	0.181731	0.946333	-7.08491	0.35096	-0.0228265	-0.0586655	-0.0429981	0.0215728	0.0563559	-0.240892	0.163954	-0.436599
75.8	-0.336868	-0.13519	0.489788	0.308057	0.416653	-0.549627	-1.5558	0.738007	-0.0354597	0.642709	-7.08538	0.349935	-0.0228329	-0.0587508	-0.0430043	0.0214488	0.0562221	-0.24091	0.163828	-0.472058
75.9	-0.54741	-0.150704	0.336868	0.128542	0.392274	-0.456545	-1.83283	0.638276	0.0199462	0.398923	-7.08635	0.353506	-0.022876	-0.0588123	-0.0430126	0.0214659	0.0561241	-0.241015	0.163721	-0.352382
76	-0.611681	-0.104163	0.339084	0.321354	0.219407	-0.48314	-1.67991	0.691466	0.0775683	0.576222	-7.08656	0.354192	-0.0228825	-0.0587708	-0.0430426	0.0214771	0.0561559	-0.241027	0.163566	-0.427734
76.1	-0.751304	-0.237137	-0.0687033	0.385625	0.387841	-0.718061	-1.86829	0.496437	-0.214975	0.350165	-7.08677	0.354831	-0.0228556	-0.058699	-0.0430235	0.0214489	0.0561082	-0.241026	0.16376	-0.29476
76.2	-1.06379	-0.425517	-0.183948	-0.075352	0.217191	-0.990658	-2.10542	0.452112	-0.181731	0.217191	-7.08728	0.359962	-0.0228181	-0.0586772	-0.0430372	0.0214799	0.0561345	-0.241039	0.163793	-0.084217
76.3	-0.82444	-0.339084	-0.239354	-0.028811	0.321354	-0.616114	-2.04559	0.660439	-0.201678	0.203894	-7.08788	0.359081	-0.0228197	-0.0587195	-0.0429945	0.0215038	0.0561364	-0.241047	0.163691	-0.159569
76.4	-0.926387	-0.423301	-0.0709195	-0.13519	0.378977	-0.492004	-2.01013	0.67152	-0.0842169	-0.0132974	-7.08839	0.360158	-0.0229359	-0.0587516	-0.0430685	0.0214766	0.0560943	-0.241061	0.163799	-0.203894
76.5	-0.715844	-0.443247	0.146272	-0.0354597	0.540762	-0.372328	-1.67547	0.760169	0.159569	0.248219	-7.08894	0.357283	-0.0228653	-0.0588169	-0.0430046	0.0215406	0.0561677	-0.241081	0.163732	-0.361247
76.6	-0.764602	-0.458761	0.0421085	0.0886495	0.328003	-0.458761	-1.86164	0.78898	-0.168434	0.27703	-7.08995	0.362353	-0.0228257	-0.0588329	-0.0429958	0.0215395	0.0561316	-0.241101	0.1638	-0.230489
76.7	-0.755737	-0.254867	0.24157	-0.0443247	0.367895	-0.427734	-1.8705	0.757953	0.13519	0.203894	-7.09025	0.363344	-0.0229013	-0.0588363	-0.0429667	0.021605	0.056058	-0.241112	0.163702	-0.272597
76.8	-0.624979	-0.181731	0.370112	0.232705	0.613898	-0.246002	-1.9658	1.01282	0.443247	0.383409	-7.09059	0.362952	-0.0228192	-0.058822	-0.0430144	0.0216817	0.0560812	-0.241087	0.163728	-0.418869
76.9	-0.848819	-0.161785	0.0531897	-0.148488	0.520816	-0.414436	-2.06775	1.13915	0.370112	0.44768	-7.09106	0.363262	-0.0228798	-0.0587344	-0.0430209	0.0216257	0.0561223	-0.24108	0.163719	-0.29476
77	-0.669303	-0.381193	0.281462	-0.075352	0.288111	-0.63606	-2.20072	0.89536	0.272597	0.492005	-7.09131	0.36432	-0.0228109	-0.0587851	-0.042932	0.0216561	0.0561024	-0.241019	0.163662	-0.254867
77.1	-0.802278	-0.27703	0.296976	-0.0842169	0.272597	-0.735791	-1.99018	0.762385	0.150704	0.310273	-7.09207	0.372707	-0.0228859	-0.0587458	-0.0428821	0.0217499	0.0560734	-0.241152	0.16374	-0.243786
77.2	-0.576221	-0.321354	0.434382	0.172867	0.363463	-0.598384	-1.96137	0.576222	0.0753521	0.137407	-7.09296	0.37115	-0.0228945	-0.058733	-0.0429802	0.0216843	0.0560828	-0.241106	0.163727	-0.310273
77.3	-0.63606	-0.305841	0.534113	0.323571	0.735791	-0.385625	-1.87715	0.556275	0.0443248	0.177299	-7.09292	0.365363	-0.0228724	-0.0587352	-0.0429622	0.0217443	0.0560562	-0.241181	0.163749	-0.361247
77.4	-0.913089	-0.485356	0.516383	-0.0110811	0.478707	-0.558492	-1.95694	0.726926	-0.175083	-0.0421084	-7.09415	0.37616	-0.0229139	-0.0587627	-0.042954	0.0217903	0.0560621	-0.241112	0.163736	-0.239354
77.5	-0.802278	-0.374544	0.467626	0.203894	0.589519	-0.321354	-1.93921	0.698115	0.0952982	0.480923	-7.09483	0.374648	-0.0228514	-0.0587297	-0.0429839	0.0217453	0.0560692	-0.241075	0.163726	-0.354598
77.6	-0.542978	-0.350165	0.509734	0.383409	0.580654	-0.197245	-1.72423	0.866549	0.0952982	0.609465	-7.09513	0.374436	-0.0228856	-0.0587999	-0.0430107	0.0217904	0.0560846	-0.241153	0.163642	-0.46541
77.7	-0.265948	-0.00443244	0.63606	0.339084	0.518599	0.093082	-1.85721	0.952982	-0.0687033	0.742439	-7.09631	0.37709	-0.022922	-0.0588424	-0.0429437	0.0217973	0.0560757	-0.241118	0.163769	-0.514167
77.8	-0.434382	-0.0310273	0.562924	0.290327	0.624979	-0.121893	-1.88158	0.593951	-0.0576221	0.866549	-7.09623	0.380575	-0.0229052	-0.0588143	-0.0429634	0.0217465	0.0560966	-0.241094	0.163756	-0.458761
77.9	-0.569573	-0.15292	0.323571	0.214975	0.285895	-0.301408	-1.95029	0.339084	-0.248218	1.06158	-7.09678	0.377697	-0.0229056	-0.0587729	-0.0429322	0.0217123	0.0560459	-0.241152	0.163686	-0.352382
78	-0.802277	-0.155137	0.498653	0.274813	0.301408	-0.350165	-1.8838	0.39449	-0.157353	0.846602	-7.09758	0.380676	-0.0229113	-0.0588105	-0.0429867	0.0217436	0.0559939	-0.241147	0.16372	-0.319138
78.1	-1.08817	-0.472058	0.121893	0.0620547	0.137407	-0.613898	-2.08548	-0.0687033	-0.472058	0.56514	-7.09792	0.38416	-0.022889	-0.0588355	-0.0429579	0.0216993	0.055981	-0.241142	0.163622	-0.126326
78.2	-0.700331	-0.263732	0.179515	0.314706	0.334652	-0.374544	-1.9791	0.44768	-0.230489	0.735791	-7.09847	0.382451	-0.0229082	-0.0588433	-0.0429746	0.0217872	0.0559886	-0.241164	0.163731	-0.378977
78.3	-0.536329	-0.363463	0.332436	0.319138	0.434382	-0.456545	-1.86607	0.496437	-0.350165	0.549627	-7.09873	0.386588	-0.022914	-0.0588969	-0.0429338	0.0217489	0.0560132	-0.241097	0.163724	-0.398923
78.4	-0.904224	-0.684817	-0.146272	0.0132975	-0.132974	-0.890927	-2.22953	0.288111	-0.593951	0.15292	-7.09894	0.387651	-0.0229186	-0.0588256	-0.0429671	0.0217684	0.0560199	-0.241153	0.163782	-0.0642709
78.5	-0.691466	-0.487572	0.00221628	0.046541	0.166218	-0.687033	-2.07883	0.611681	-0.219407	0.472058	-7.09979	0.388854	-0.0228974	-0.0588669	-0.0429559	0.0217325	0.056066	-0.241234	0.163809	-0.305841
78.6	-0.870981	-0.418869	0.0421086	-0.0110811	0.0398923	-0.405571	-2.29824	0.607249	-0.232705	0.605033	-7.10047	0.390009	-0.0229203	-0.0588485	-0.0429695	0.0217253	0.0560126	-0.241177	0.163782	-0.281462
78.7	-1.0505	-0.392274	0.0753521	-0.0886494	0.128542	-0.365679	-2.38467	0.560708	-0.210542	0.283678	-7.10127	0.388922	-0.0229055	-0.0587571	-0.0429461	0.0217028	0.0560463	-0.241164	0.163751	-0.214975
78.8	-0.835521	-0.248218	0.254867	0.150704	0.230489	-0.18838	-2.01678	0.687033	-0.00664866	0.290327	-7.10225	0.392285	-0.0229473	-0.0588624	-0.0428427	0.0217471	0.0560281	-0.241259	0.163698	-0.332436
78.9	-0.992874	-0.37676	0.17065	0.177299	-0.0221623	-0.250435	-2.22289	0.593951	-0.226056	0.498653	-7.10258	0.393019	-0.0235966	-0.0596442	-0.0437694	0.0229034	0.0572082	-0.241293	0.163308	-0.159569
79	-0.913089	-0.392274	0.212759	0.427734	0.0199462	-0.0864332	-1.96359	0.498653	-0.148488	0.556275	-7.10305	0.396051	-0.0240952	-0.0602505	-0.0443442	0.0233148	0.0575066	-0.24137	0.162859	-0.288111
79.1	-0.609465	-0.319138	0.436599	0.67152	0.330219	0.0155137	-1.67769	0.558492	0.15292	0.554059	-7.10339	0.397617	-0.0241781	-0.060305	-0.0443425	0.0231648	0.0574124	-0.241368	0.162921	-0.472058
79.2	-0.308057	-0.299192	0.480923	0.589519	0.700331	0.230489	-1.66218	0.673736	0.403355	0.651574	-7.10356	0.397542	-0.0242267	-0.0603513	-0.0444107	0.0232023	0.0573165	-0.241354	0.162902	-0.534113
79.3	-0.729142	-0.476491	0.279246	0.150704	0.536329	-0.124109	-1.88602	0.363463	0.00664875	0.520816	-7.10398	0.396852	-0.0242455	-0.0603744	-0.0443717	0.0231285	0.0573102	-0.241383	0.162842	-0.301408
79.4	-0.82444	-0.61833	0.0443248	0.0775683	0.312489	-0.374544	-1.87715	0.332436	0.0354598	0.611681	-7.10441	0.398283	-0.0242329	-0.0603176	-0.0444356	0.0232149	0.0573156	-0.241367	0.162907	-0.279246
79.5	-0.684817	-0.454328	0.27703	0.494221	0.6006	-0.106379	-1.69542	0.523032	0.452112	0.797845	-7.10521	0.39934	-0.0242066	-0.0603106	-0.0443371	0.0231757	0.0572259	-0.241416	0.162954	-0.467626
79.6	-0.456545	-0.22384	0.613898	0.629411	0.808926	0.108596	-1.62007	0.580654	0.527464	0.884279	-7.10598	0.399185	-0.0242384	-0.0603162	-0.044344	0.023086	0.0572032	-0.241396	0.162908	-0.629411
79.7	-0.423301	0.0598384	0.310273	0.693682	1.06379	0.172867	-1.4738	0.873197	0.531897	0.946333	-7.10665	0.40127	-0.0241987	-0.0603849	-0.0443808	0.0230597	0.0572779	-0.241394	0.162877	-0.75352
79.8	-0.401139	0.301408	0.547411	0.959631	1.15688	0.44768	-1.42947	0.808926	0.68925	0.808926	-7.10746	0.401839	-0.0242485	-0.0603988	-0.04438	0.0230936	0.0572268	-0.241427	0.162832	-0.8599
79.9	-0.410004	0.181731	0.545194	0.598384	0.964063	0.330219	-1.37628	0.786764	0.456545	0.609465	-7.10793	0.401456	-0.0242619	-0.0603977	-0.0442623	0.0231037	0.0572614	-0.241443	0.162798	-0.693682
80	-0.350165	0.164002	0.381193	0.571789	0.873197	0.392274	-1.44942	0.835521	0.141839	0.882062	-7.10797	0.406056	-0.0243119	-0.0603547	-0.0443643	0.0231183	0.0572809	-0.241456	0.162886	-0.782332
80.1	-0.627195	-0.347949	-0.115244	0.425517	0.217191	-0.159569	-1.78629	0.647141	-0.172866	0.828873	-7.10898	0.40957	-0.0243567	-0.060417	-0.0443495	0.0231041	0.0572198	-0.241475	0.162891	-0.476491
80.2	-0.682601	-0.503086	-0.15292	0.29476	0.2593	-0.478707	-2.08105	0.418869	-0.560708	0.458761	-7.10911	0.407686	-0.0243216	-0.0604099	-0.044296	0.023193	0.057249	-0.241447	0.162834	-0.254867
80.3	-0.631627	-0.321354	-0.0465409	0.378977	0.272597	-0.22384	-2.21845	0.3413	-0.361247	0.452112	-7.10915	0.408992	-0.0243428	-0.0604469	-0.0443516	0.0231384	0.0572189	-0.241479	0.162838	-0.292543
80.4	-0.398922	-0.212759	0.110812	0.531897	0.516383	0.0487573	-1.94807	0.751304	0.093082	0.416653	-7.1106	0.415911	-0.0243706	-0.060346	-0.0443456	0.0231291	0.0571793	-0.241463	0.16283	-0.487572
80.5	-0.347949	-0.155137	0.0531898	0.58287	0.667087	0.101947	-1.79737	0.866549	0.237137	0.560708	-7.11093	0.413645	-0.0243743	-0.060323	-0.0443603	0.0231447	0.0572252	-0.241406	0.16281	-0.558492
80.6	-0.365679	-0.321354	0.0753521	0.605033	0.651574	0.0820008	-1.67104	0.660439	-0.0576221	0.332436	-7.11199	0.417138	-0.0243471	-0.0603668	-0.0443096	0.0231035	0.0572155	-0.241433	0.162819	-0.511951
80.7	-0.186164	-0.124109	0.181731	0.693682	0.70698	0.418869	-1.75083	1.0106	0.101947	0.700331	-7.11212	0.413804	-0.0243417	-0.0604376	-0.0443581	0.023039	0.0571762	-0.241444	0.16282	-0.644925
80.8	-0.272597	-0.0332435	0.405571	0.607249	0.680385	0.467626	-1.83061	0.924171	-0.0797845	0.658222	-7.11297	0.419766	-0.0243062	-0.0604405	-0.0443315	0.0230605	0.0571989	-0.2414	0.162813	-0.627195
80.9	-0.396706	-0.084217	0.54741	0.647141	0.611681	0.29476	-1.86607	0.8599	-0.192813	0.454329	-7.11331	0.418157	-0.0242895	-0.0603894	-0.0443377	0.0230592	0.0571647	-0.241468	0.162814	-0.593951
81	-0.363463	-0.425517	0.44768	0.545194	0.593951	0.155137	-1.77299	0.851035	-0.339084	0.356814	-7.11365	0.415457	-0.0243655	-0.0604029	-0.0442968	0.0230701	0.0571805	-0.241485	0.162821	-0.549627
81.1	-0.234921	-0.312489	0.463194	0.531897	0.574005	0.192813	-1.63558	0.848819	-0.0465409	0.246002	-7.1145	0.420194	-0.0243043	-0.0603645	-0.0443712	0.0230455	0.0571916	-0.241531	0.162833	-0.591735
81.2	-0.354598	-0.469842	0.414436	0.418869	0.492005	0.128542	-1.74639	0.775683	0.0620547	0.434382	-7.115	0.425113	-0.0243061	-0.0603657	-0.0443285	0.0230341	0.05719	-0.241426	0.162888	-0.529681
81.3	-0.518599	-0.525248	0.272597	0.008865	0.6006	-0.0642708	-1.92369	0.578438	-0.175083	0.39449	-7.11505	0.421438	-0.0243016	-0.0603409	-0.0443085	0.0230235	0.0572084	-0.241464	0.162831	-0.350165
81.4	-0.456545	-0.345733	0.42995	0.328003	0.65379	-0.0132973	-1.48045	0.742439	-0.166218	0.624979	-7.11551	0.425975	-0.0242337	-0.0603305	-0.0442623	0.0230493	0.0572206	-0.241499	0.162738	-0.527464
81.5	-0.531897	-0.678168	0.20611	0.150704	0.489788	-0.201678	-1.69099	0.536329	-0.390058	0.822224	-7.11666	0.432046	-0.0242373	-0.060328	-0.0443043	0.0229728	0.0571722	-0.241517	0.162645	-0.427734
81.6	-0.432166	-0.507518	0.520816	0.0243787	0.562924	-0.028811	-1.91261	0.658222	-0.370111	0.498653	-7.11721	0.42651	-0.0242935	-0.0603923	-0.0442628	0.0230182	0.057099	-0.241629	0.162595	-0.480923
81.7	-0.540762	-0.305841	0.458761	-0.0620546	0.460977	-0.0509734	-1.99683	0.715844	-0.531897	0.323571	-7.11742	0.429376	-0.0242642	-0.0602932	-0.0444262	0.0230412	0.0571097	-0.241633	0.162726	-0.460977
81.8	-0.662655	-0.410004	0.279246	0.101947	0.257083	-0.212759	-2.04559	0.523032	-0.37676	0.423301	-7.11776	0.430476	-0.0242819	-0.0603648	-0.0445429	0.0230923	0.0571212	-0.241588	0.162721	-0.365679
81.9	-0.157353	-0.330219	0.285895	0.323571	0.250435	-0.301408	-1.92148	0.609465	-0.432166	0.288111	-7.11848	0.433728	-0.0242967	-0.0603477	-0.0440411	0.0230104	0.0571392	-0.241602	0.162759	-0.449896
82	-0.523032	-0.474275	0.00221628	-0.00886488	0.093082	-0.0975144	-1.90375	0.815575	-0.631627	0.274813	-7.11916	0.436414	-0.0242418	-0.0604065	-0.0439004	0.0229493	0.0572002	-0.241539	0.162704	-0.312489
82.1	-0.542978	-0.0199461	0.117461	0.425518	0.613898	0.24157	-1.45607	0.999523	-0.0731357	0.775683	-7.1195	0.433497	-0.0242439	-0.0603674	-0.0442587	0.0229589	0.0571589	-0.241575	0.162696	-0.58287
82.2	-0.540762	-0.478707	0.296976	0.29476	0.458761	-0.141839	-1.76856	0.795629	-0.141839	0.629411	-7.12022	0.43858	-0.0243107	-0.0604317	-0.044539	0.0230195	0.0572049	-0.241605	0.162794	-0.520816
82.3	-0.414436	-0.751304	0.119677	0.370112	0.345733	-0.130758	-1.84613	0.917522	-0.203894	0.452112	-7.12034	0.439524	-0.0243627	-0.0603933	-0.0447714	0.0229561	0.0571918	-0.241647	0.162726	-0.416653
82.4	-0.507518	-0.800061	0.00664875	0.46541	0.516383	-0.126325	-1.8151	0.760169	-0.219407	0.378977	-7.12102	0.438205	-0.0243655	-0.0604375	-0.0448122	0.0229742	0.0571853	-0.241583	0.16265	-0.385625
82.5	-0.507518	-0.423301	0.56514	0.658222	0.84217	0.0487573	-1.47601	0.740223	0.0664871	0.786764	-7.12179	0.438611	-0.0243274	-0.0604361	-0.0448604	0.0229699	0.0571541	-0.241575	0.162742	-0.642709
82.6	-0.436599	-0.0886495	0.972928	0.802278	0.851035	0.226056	-1.30093	1.07266	0.13519	0.593951	-7.12229	0.441224	-0.0242923	-0.0603622	-0.044875	0.0229476	0.0571861	-0.241495	0.16256	-0.749088
82.7	-0.46541	0.0576222	1.06601	0.846602	1.0106	0.339084	-1.30093	0.910873	0.0598385	0.693682	-7.12293	0.441697	-0.0242793	-0.0603396	-0.0449232	0.0229455	0.0571466	-0.241615	0.162601	-0.795629
82.8	-0.367895	-0.13519	0.902008	0.906441	0.866549	0.301408	-1.63337	0.87763	-0.248218	0.848819	-7.12335	0.448107	-0.0243464	-0.060413	-0.0448516	0.0229437	0.0571276	-0.241713	0.162552	-0.740223
82.9	-0.312489	-0.591735	0.527464	0.454329	0.509735	-0.0731357	-1.88158	0.78898	-0.551843	0.310273	-7.12429	0.444953	-0.0243742	-0.0603561	-0.0447885	0.0229312	0.0571781	-0.241678	0.162595	-0.518599
83	-0.6006	-0.826656	0.41222	0.115244	0.414436	-0.285894	-1.99683	0.487572	-0.731358	0.312489	-7.12437	0.448266	-0.024268	-0.0603545	-0.0448146	0.0229196	0.0571837	-0.241648	0.162595	-0.265948
83.1	-0.886495	-1.03498	0.434382	-0.0731357	0.208326	-0.469842	-2.21624	0.445464	-0.511951	-0.130758	-7.12475	0.450339	-0.0243188	-0.0603706	-0.0448451	0.023011	0.0571504	-0.241724	0.162537	-0.179515
83.2	-0.846602	-0.835521	0.514167	0.0820008	0.542978	-0.159569	-1.80402	0.797845	-0.3413	-0.028811	-7.12568	0.450676	-0.0242548	-0.0604342	-0.0448497	0.0230421	0.0572088	-0.241709	0.16252	-0.390058
83.3	-0.598384	-0.833305	0.611681	0.416653	0.525248	-0.155137	-1.81731	0.662655	-0.476491	0.0376761	-7.12632	0.453097	-0.0243509	-0.0604313	-0.0448842	0.0229107	0.0571827	-0.241731	0.162615	-0.467626
83.4	-0.718061	-0.933036	0.693682	0.0908658	0.598384	-0.314706	-1.78407	0.709196	-0.629411	-0.0354597	-7.127	0.454976	-0.0242815	-0.0604236	-0.0448544	0.0229635	0.0571761	-0.241677	0.16245	-0.421085
83.5	-0.866548	-1.20785	0.285895	-0.283678	0.314706	-0.441031	-2.2251	0.460977	-0.6006	-0.263732	-7.12713	0.454786	-0.0242269	-0.0603742	-0.0448093	0.02297	0.057142	-0.241631	0.162454	-0.179515
83.6	-0.764602	-1.23888	0.110812	-0.343517	0.0952982	-0.616114	-2.3337	0.392274	-0.658222	-0.390058	-7.12823	0.454318	-0.0242449	-0.0604534	-0.0448321	0.0229214	0.0571087	-0.241643	0.162341	-0.0952982
83.7	-0.928603	-1.31201	-0.208326	-0.42995	0.179515	-0.61833	-2.42678	0.261516	-0.656006	-0.620546	-7.12827	0.45503	-0.0242496	-0.0604456	-0.0448897	0.0229681	0.0571887	-0.241725	0.162361	-0.046541
83.8	-1.2278	-1.3785	-0.0332435	-0.214975	-0.0487571	-0.6006	-2.3071	0.334652	-0.731358	-0.529681	-7.12852	0.459551	-0.0242994	-0.0603949	-0.0448635	0.0229824	0.0571966	-0.241783	0.162468	-0.084217
83.9	-1.19898	-1.2965	0.0820008	-0.0642708	0.410004	-0.715844	-2.27607	0.316922	-0.485356	-0.299192	-7.12933	0.460371	-0.0242999	-0.0603282	-0.0448546	0.022936	0.0572079	-0.241711	0.162427	-0.177299
84	-1.00839	-0.939684	0.24157	0.124109	0.425517	-0.826656	-2.12537	0.56514	-0.37676	0.0376761	-7.13018	0.458809	-0.0243852	-0.0603703	-0.0448519	0.022993	0.0571863	-0.241707	0.162321	-0.279246
84.1	-0.738007	-0.709196	0.367895	0.0797846	0.485356	-0.75352	-2.22067	0.427734	-0.489788	0.0709196	-7.13103	0.460722	-0.0243405	-0.0604057	-0.0448721	0.0229319	0.057178	-0.241683	0.162312	-0.265948
84.2	-0.669303	-0.957414	0.332436	-0.221624	0.219407	-0.890927	-2.42013	0.190596	-0.780115	-0.15292	-7.13136	0.465453	-0.0243246	-0.060374	-0.0448039	0.0228949	0.0572421	-0.24171	0.162409	-0.0886495
84.3	-0.813359	-0.899792	0.454329	-0.0487572	0.203894	-0.795629	-2.41127	0.334652	-0.715844	-0.110812	-7.13141	0.46617	-0.0243293	-0.060462	-0.0448167	0.0229601	0.0571976	-0.241737	0.162395	-0.159569
84.4	-0.58287	-0.531897	0.556275	0.0952983	0.474275	-0.733574	-2.26943	0.343517	-0.549627	-0.113028	-7.132	0.46869	-0.0243062	-0.0604708	-0.0447916	0.0230471	0.0571426	-0.241724	0.162192	-0.35903
84.5	-0.37676	-0.500869	0.65379	0.234921	0.733574	-0.314706	-2.10099	0.713628	-0.272597	-0.0930819	-7.13281	0.470829	-0.0242631	-0.0603419	-0.044826	0.0230229	0.0572375	-0.241789	0.161969	-0.485356
84.6	-0.851035	-0.733574	0.509734	-0.139623	0.234921	-0.489788	-2.21402	0.742439	-0.427734	-0.296976	-7.1337	0.469445	-0.0242958	-0.0604211	-0.0448504	0.0230319	0.0571886	-0.241723	0.162045	-0.252651
84.7	-0.815575	-0.800061	0.270381	-0.354598	0.166218	-0.68925	-2.2118	0.551843	-0.401139	-0.410004	-7.13374	0.469662	-0.0243112	-0.0604006	-0.0448448	0.0230086	0.057172	-0.241853	0.162038	-0.186164
84.8	-1.0926	-0.87763	-0.104163	-0.571789	-0.126325	-0.948549	-2.24283	0.0687034	-0.527464	-0.518599	-7.13391	0.476431	-0.0243043	-0.0604122	-0.0449031	0.0230318	0.0572091	-0.241809	0.162057	0.0110811
84.9	-1.13915	-0.775683	-0.24157	-0.0509734	-0.398923	-1.19455	-2.27386	-0.0132974	-0.507518	-0.538545	-7.13501	0.478422	-0.0242942	-0.0604484	-0.0448897	0.0230456	0.0572341	-0.2418	0.162001	0.0398922
85	-0.961847	-0.644925	0.0731359	0.212759	-0.0842169	-0.879846	-2.0744	0.434382	-0.292543	-0.263732	-7.13543	0.475063	-0.0243082	-0.060378	-0.0448844	0.0229768	0.057161	-0.241812	0.162007	-0.248219
85.1	-0.633844	-0.930819	0.0509735	0.168434	0.210543	-0.726926	-2.08769	0.217191	-0.396706	0.0155137	-7.1359	0.481329	-0.0243598	-0.0603665	-0.0448582	0.0229692	0.0571878	-0.241814	0.161901	-0.237137
85.2	-0.726925	-0.935252	-0.0221623	0.208326	0.20611	-1.06601	-2.19629	-0.0265948	-0.41222	0.542978	-7.13692	0.482331	-0.0243643	-0.0604191	-0.0447937	0.0230245	0.0572234	-0.241777	0.16182	-0.192813
85.3	-0.886495	-0.966279	-0.066487	-0.0598383	-0.108596	-1.12806	-2.34699	0.0354598	-0.598384	0.0332436	-7.13713	0.483266	-0.0243713	-0.0603477	-0.0448062	0.0230458	0.0572168	-0.24177	0.16182	0.0443247
85.4	-0.831089	-1.10147	0.0908658	-0.104163	-0.363463	-0.984009	-2.26943	0.17065	-0.299192	-0.22384	-7.1376	0.484698	-0.0243715	-0.0603752	-0.0448914	0.0229876	0.0571603	-0.241817	0.161934	-0.0221624
85.5	-1.05493	-1.14801	0.0952982	-0.0731357	-0.336868	-1.01947	-2.43564	0.150704	-0.356814	-0.421085	-7.13819	0.487162	-0.0243432	-0.060415	-0.0448984	0.0229926	0.0571832	-0.241843	0.161788	-0.0265949
85.6	-0.897576	-1.33639	-0.0132974	-0.183948	-0.192813	-1.15244	-2.51986	0.113028	-0.613898	-0.214975	-7.13916	0.489984	-0.0243883	-0.0604128	-0.044818	0.0229879	0.0571896	-0.241922	0.161619	0.0265948
85.7	-0.862116	-1.12142	-0.183948	-0.232705	-0.212759	-0.975144	-2.25391	0.0509735	-0.390058	-0.197245	-7.13938	0.489468	-0.0243328	-0.0604028	-0.0448501	0.0230387	0.0571431	-0.241854	0.161704	0.00221618
85.8	-0.813359	-0.984009	0.0753521	-0.18838	-0.168434	-1.10147	-2.06332	0.0487572	-0.511951	-0.27703	-7.13976	0.491184	-0.0243366	-0.0603818	-0.0448825	0.0230563	0.0571077	-0.241823	0.161657	-0.0775683
85.9	-0.984009	-0.999523	-0.037676	-0.141839	-0.443247	-1.19677	-1.95915	0.197245	-0.620546	-0.296976	-7.14031	0.491594	-0.0243926	-0.0603593	-0.0448588	0.0229798	0.0570897	-0.241812	0.161561	-0.106379
86	-0.921954	-0.933036	-0.239354	-0.037676	-0.299192	-1.07709	-2.07218	0.268165	-0.365679	-0.197245	-7.14154	0.49667	-0.0243826	-0.0603926	-0.0448856	0.0229994	0.0571087	-0.241803	0.161528	-0.195029
86.1	-1.02833	-0.968495	-0.299192	-0.166218	-0.175083	-1.27877	-2.01678	0.270381	-0.356814	-0.18838	-7.1412	0.493506	-0.0243573	-0.0604233	-0.0448598	0.0229598	0.0571271	-0.241791	0.161466	-0.093082
86.2	-0.893143	-1.12585	-0.0398922	0.00664878	0.0886495	-1.25439	-2.03229	0.203894	-0.270381	-0.0177298	-7.14137	0.494898	-0.0244455	-0.0603905	-0.0448533	0.0228919	0.0570972	-0.241893	0.161361	-0.203894
86.3	-0.669303	-0.997306	0.0421086	0.308057	0.285895	-0.986225	-1.90153	0.296976	-0.037676	0.0731359	-7.14234	0.500295	-0.0243854	-0.060411	-0.0448764	0.0229676	0.0570585	-0.24188	0.161341	-0.398923
86.4	-0.658222	-0.853251	0.0132975	0.385625	0.124109	-0.939684	-1.63558	0.620546	-0.141839	0.0620547	-7.14311	0.503008	-0.0243452	-0.0604272	-0.0448883	0.0230396	0.0570444	-0.241854	0.161225	-0.458761
86.5	-0.518599	-0.567357	0.257084	0.511951	0.328003	-0.640492	-1.67104	0.793413	0.0952982	0.363463	-7.14361	0.502282	-0.0243859	-0.0604527	-0.0448829	0.0230024	0.0571203	-0.241918	0.161176	-0.616114
86.6	-0.503086	-0.731358	-0.0864332	0.492005	0.39449	-0.629411	-1.82396	0.414436	-0.263732	0.436599	-7.14391	0.504854	-0.0244157	-0.0604448	-0.0448116	0.0229077	0.0570592	-0.241895	0.161165	-0.458761
86.7	-0.720277	-1.05936	-0.232705	0.197245	0.137407	-0.804494	-1.77521	0.0886495	-0.633844	-0.128542	-7.1445	0.50853	-0.0244008	-0.0603917	-0.0448543	0.0229682	0.0570372	-0.241884	0.160957	-0.270381
86.8	-0.939684	-0.902008	-0.0731358	0.161785	0.254867	-0.955198	-1.58461	0.119677	-0.436599	-0.164001	-7.14484	0.505497	-0.0244392	-0.0604445	-0.0448415	0.0230003	0.0570246	-0.241915	0.160915	-0.325787
86.9	-0.857683	-0.757953	0.17065	0.228272	0.556275	-0.961847	-1.68877	0.299192	-0.434382	-0.0598384	-7.14544	0.505109	-0.0244236	-0.0604015	-0.0448552	0.0229257	0.0569875	-0.241889	0.160969	-0.48314
87	-0.851035	-0.868765	0.0487573	0.179515	0.56514	-1.0239	-1.7065	0.279246	-0.296976	-0.372328	-7.1462	0.513687	-0.0243445	-0.0603929	-0.0448707	0.0228854	0.0570239	-0.241907	0.160811	-0.463194
87.1	-0.656006	-1.11033	-0.0398922	-0.0620545	0.172867	-1.23223	-1.9104	-0.0354598	-0.445464	-0.3413	-7.14654	0.510109	-0.0243438	-0.0603385	-0.0448852	0.0229045	0.057052	-0.241935	0.160781	-0.24157
87.2	-0.576221	-1.00174	-0.365679	-0.00664864	0.00664875	-1.19677	-2.21402	0.0997307	-0.576221	-0.305841	-7.14679	0.510545	-0.024401	-0.0603916	-0.0449192	0.0228558	0.0570415	-0.241863	0.160805	-0.214975
87.3	-0.476491	-0.786764	-0.201677	-0.0620545	0.084217	-0.97736	-2.10542	0.197245	-0.664871	-0.261516	-7.14743	0.512372	-0.0244162	-0.0603589	-0.0449025	0.0229275	0.0570102	-0.241883	0.160766	-0.27703
87.4	-0.837737	-0.715844	0.183948	-0.115244	0.0376761	-1.03277	-2.16305	0.516383	-0.562924	-0.139623	-7.14823	0.515848	-0.0244499	-0.0604132	-0.0449306	0.0228672	0.0569916	-0.241876	0.160667	-0.234921
87.5	-0.919738	-0.802278	0.246002	0.164002	0.27703	-0.890927	-1.99683	0.372328	-0.378976	-0.265948	-7.14904	0.514763	-0.0243372	-0.060379	-0.0449319	0.0229267	0.0569698	-0.241922	0.160563	-0.305841
87.6	-0.757953	-0.720277	0.265948	0.2593	0.835521	-0.660438	-1.72423	0.560708	-0.155137	-0.028811	-7.14959	0.514269	-0.0243625	-0.0603828	-0.0449135	0.023011	0.0570113	-0.241967	0.160535	-0.509734
87.7	-0.822224	-0.800061	0.265948	0.00221628	0.82444	-0.624979	-1.56466	0.740223	-0.164001	-0.0554059	-7.15027	0.521774	-0.0244147	-0.0603954	-0.044903	0.0229959	0.0570573	-0.241965	0.160663	-0.50087
87.8	-0.689249	-0.800061	0.407788	0.246002	0.766818	-0.718061	-1.50926	0.726926	-0.132974	-0.0997306	-7.15078	0.519537	-0.0243986	-0.0604438	-0.0448241	0.0230174	0.0570098	-0.241903	0.160434	-0.523032
87.9	-0.726926	-0.757953	0.148488	0.323571	0.882062	-0.84217	-1.73088	0.518599	-0.148488	-0.175083	-7.15069	0.519677	-0.0243988	-0.0603989	-0.0448568	0.0229588	0.0570032	-0.241955	0.160338	-0.398923
88	-0.913089	-0.742439	2.98023e-08	0.192813	0.669304	-1.06379	-1.93921	0.587303	-0.261516	-0.0177298	-7.15188	0.523995	-0.0244089	-0.0603302	-0.044868	0.0229215	0.0569557	-0.241935	0.160385	-0.334652
88.1	-0.868765	-0.782332	0.0731359	0.0975145	0.919738	-1.10147	-1.71537	0.835521	-0.217191	0.155137	-7.15192	0.519735	-0.0244168	-0.0604428	-0.0448857	0.0228646	0.056963	-0.241988	0.160251	-0.474275
88.2	-0.84217	-0.864332	-0.0731358	0.0332436	0.687033	-1.01504	-1.85499	0.660439	-0.119677	0.084217	-7.1529	0.523353	-0.0243651	-0.0604354	-0.0449139	0.0228878	0.0570327	-0.241986	0.160179	-0.436599
88.3	-1.08152	-0.837737	0.0908658	0.0155137	0.536329	-1.15023	-2.00569	0.476491	-0.303624	-0.066487	-7.15298	0.524837	-0.0243493	-0.0603608	-0.0449703	0.0228656	0.0569779	-0.241978	0.160121	-0.367895
88.4	-1.16131	-0.760169	0.0775684	0.0132975	0.478707	-1.2699	-1.80402	0.401139	-0.536329	-0.172866	-7.15362	0.527336	-0.0243401	-0.0604108	-0.0449015	0.0228826	0.0569981	-0.241967	0.16007	-0.378977
88.5	-1.18125	-0.853251	-0.037676	0.0132975	0.498653	-0.984009	-1.81731	0.361247	-0.567357	-0.336868	-7.15362	0.528789	-0.0244036	-0.0603743	-0.0449133	0.0228952	0.0570235	-0.241977	0.160086	-0.396706
88.6	-1.27434	-1.19898	-0.24157	0.148488	0.137407	-1.11255	-2.1564	0.363463	-0.474275	-0.316922	-7.15497	0.532878	-0.024434	-0.0603845	-0.044997	0.022919	0.0570106	-0.242036	0.160012	-0.274813
88.7	-1.21228	-0.948549	-0.104163	0.257084	0.613898	-0.746872	-2.07218	0.702547	-0.119677	-0.148488	-7.15557	0.537221	-0.0243386	-0.0604276	-0.0449526	0.0228787	0.0569754	-0.242017	0.159847	-0.441031
88.8	-1.34082	-0.87763	-0.197245	0.115244	0.622763	-0.948549	-2.00348	0.633844	-0.3413	-0.334652	-7.15599	0.534194	-0.024377	-0.0603979	-0.0449191	0.0228387	0.0570234	-0.242059	0.159705	-0.403355
88.9	-1.3098	-1.07709	-0.20611	-0.075352	0.310273	-0.979576	-2.07661	0.363463	-0.549627	-0.13519	-7.15658	0.53331	-0.0243226	-0.0603759	-0.0450351	0.0228466	0.0570074	-0.242077	0.159758	-0.2593
89	-1.33861	-0.890927	0.0598384	-0.0642708	0.29476	-0.957414	-1.97688	0.381193	-0.514167	5.96046e-08	-7.15709	0.536993	-0.0243708	-0.0603206	-0.0449824	0.0228186	0.0570778	-0.242099	0.159623	-0.288111
89.1	-1.05936	-0.529681	0.365679	0.144055	0.523032	-0.964063	-1.77521	0.540762	-0.243786	0.0531898	-7.15747	0.541201	-0.0243864	-0.0604065	-0.0449804	0.0228468	0.0570449	-0.242125	0.159655	-0.505302
89.2	-1.30093	-0.569573	0.108596	0.117461	0.449896	-1.05714	-1.9924	0.514167	-0.270381	-0.214975	-7.15841	0.542875	-0.0243725	-0.06042	-0.0449672	0.022841	0.0570823	-0.242051	0.159541	-0.392274
89.3	-0.738007	-0.560708	0.314706	0.00221631	0.613898	-1.14136	-2.06775	0.454329	-0.0376759	-0.305841	-7.15853	0.540282	-0.0243952	-0.0603388	-0.0448969	0.0228236	0.0570564	-0.242025	0.159505	-0.485356
89.4	-0.609465	-0.551843	0.0820008	-0.0642708	0.434382	-1.10369	-2.19629	0.480923	0.0177299	-0.303624	-7.15955	0.545967	-0.0243413	-0.060406	-0.0448726	0.0228243	0.0569856	-0.242082	0.159529	-0.41222
89.5	-0.864332	-0.678168	-0.139623	-0.230489	0.381193	-1.34747	-2.37802	0.283678	-0.124109	-0.305841	-7.16006	0.545996	-0.0243315	-0.0604145	-0.0448929	0.0228289	0.0570778	-0.242066	0.159461	-0.252651
89.6	-1.05493	-0.813359	-0.172866	-0.101947	0.372328	-1.35634	-2.37802	0.221624	0.0531897	-0.2593	-7.16023	0.545016	-0.0243316	-0.0603813	-0.0448943	0.0228648	0.0570562	-0.24207	0.159433	-0.252651
89.7	-1.03277	-1.15023	-0.159569	-0.168434	0.427734	-1.4605	-2.13867	0.201678	-0.0531896	-0.432166	-7.16065	0.548972	-0.0243257	-0.0604045	-0.0449418	0.0228651	0.0569831	-0.242084	0.15945	-0.219407
89.8	-0.873197	-0.784548	0.124109	-0.0797845	0.611681	-1.26769	-1.80623	0.516383	0.110812	-0.274813	-7.16091	0.54881	-0.0244104	-0.0603715	-0.0449678	0.0228404	0.0570216	-0.242073	0.159277	-0.401139
89.9	-0.95963	-1.04606	0.0842171	-0.246002	0.285895	-1.16131	-1.87272	0.299192	-0.106379	-0.44768	-7.16146	0.556403	-0.0243503	-0.0603965	-0.04496	0.0228077	0.057043	-0.242062	0.159325	-0.263732
90	-1.04828	-1.14358	0.106379	-0.463193	0.183948	-1.19455	-1.97023	0.159569	-0.478707	-0.441031	-7.16201	0.561784	-0.0244029	-0.0603802	-0.0449779	0.0228535	0.0570532	-0.242073	0.159239	-0.199461
90.1	-0.948549	-1.32088	0.0775683	-0.640492	-0.0155136	-1.49596	-2.08548	0.416653	-0.624979	-0.367895	-7.16281	0.562092	-0.0243612	-0.0604133	-0.0449386	0.0228394	0.0570846	-0.242033	0.159136	-0.137407
90.2	-0.897576	-1.40066	-0.0509734	-0.520816	-0.0709195	-1.2832	-2.12315	0.361247	-0.367895	-0.523032	-7.16303	0.559377	-0.0244578	-0.0603782	-0.0449415	0.0228245	0.0570735	-0.242132	0.159161	-0.0820008
90.3	-0.740223	-0.970712	0.285895	-0.0687033	0.261516	-1.10369	-1.93256	0.385625	-0.234921	-0.157353	-7.16396	0.562491	-0.0244413	-0.0604076	-0.0449343	0.0228762	0.0570164	-0.242154	0.159017	-0.296976
90.4	-1.13693	-1.24774	0.137407	-0.305841	0.288111	-1.32088	-2.12094	0.334652	-0.398923	-0.467626	-7.16476	0.562844	-0.0243605	-0.0603843	-0.0449809	0.0229128	0.0570466	-0.242137	0.158953	-0.157353
90.5	-0.890927	-1.39623	-0.0221623	-0.350165	0.441031	-1.28985	-2.2938	0.37676	-0.525248	-0.554059	-7.16544	0.566824	-0.0243148	-0.0604255	-0.0449582	0.0228998	0.0570824	-0.242182	0.158804	-0.15292
90.6	-0.56514	-1.31866	0.18838	-0.0576221	0.562924	-1.2965	-2.02121	0.58287	-0.2593	-0.503086	-7.16527	0.56542	-0.0243678	-0.0604105	-0.0450336	0.0228448	0.0570349	-0.242207	0.158824	-0.263732
90.7	-0.937468	-1.56688	-0.192813	-0.179515	0.20611	-1.64445	-2.36251	0.183948	-0.675952	-0.952982	-7.16574	0.566145	-0.0243493	-0.0603231	-0.0450761	0.0228964	0.0571099	-0.242129	0.158843	0.0598383
90.8	-0.964063	-1.45385	-0.0110811	-0.22384	0.0354598	-1.37407	-2.21845	0.214975	-0.622762	-1.06379	-7.16697	0.57007	-0.0242905	-0.0603431	-0.0449838	0.0229741	0.0571226	-0.242213	0.158702	0.00221618
90.9	-1.03055	-1.38072	0.13519	-0.332435	-0.101947	-1.30093	-2.40462	0.270381	-0.516383	-0.8599	-7.16714	0.569289	-0.0242717	-0.0603391	-0.0449388	0.022912	0.0571284	-0.242274	0.15858	0.0177298
91	-1.20785	-1.41839	0.0354598	-0.390058	-0.177299	-1.30315	-2.44008	0.104163	-0.640492	-0.919738	-7.16773	0.570831	-0.0243354	-0.0603562	-0.044992	0.0229425	0.0571146	-0.242198	0.158583	0.137407
91.1	-1.01725	-1.38072	0.161785	-0.325787	0.0598384	-1.4605	-2.44451	-0.037676	-0.460977	-0.921954	-7.1679	0.573587	-0.0243474	-0.0603728	-0.0449278	0.0228826	0.0570337	-0.242172	0.158561	-5.49107e-08
91.2	-0.793413	-1.2965	-0.0132974	-0.281462	-0.0554059	-1.30093	-2.52873	0.0177299	-0.257083	-0.538545	-7.16854	0.576628	-0.0242997	-0.0603768	-0.0449994	0.0228611	0.057001	-0.242156	0.15842	-0.0908658
91.3	-0.992874	-1.4738	0.0376761	-0.310273	-0.0997306	-1.53807	-2.62181	0.22384	-0.620546	-0.598384	-7.16981	0.577031	-0.0243714	-0.0603504	-0.0450587	0.0229656	0.0570461	-0.242145	0.15837	-0.0332436
91.4	-0.992874	-1.35634	0.0265949	-0.356814	-0.0421084	-1.59791	-2.46667	0.523032	-0.591735	-0.775683	-7.1707	0.577277	-0.0243424	-0.0604521	-0.0449339	0.0229165	0.0570775	-0.242269	0.158348	-0.0487573
91.5	-0.890927	-1.59347	0.219407	-0.281462	0.0820008	-1.60012	-2.46224	0.48314	-0.660438	-0.687033	-7.17091	0.577307	-0.0244025	-0.0603964	-0.0449848	0.022949	0.0570673	-0.242227	0.15828	-0.0443248
91.6	-0.882062	-1.54915	0.263732	-0.32357	0.243786	-1.59569	-2.58413	0.299192	-0.899792	-0.740223	-7.17125	0.576824	-0.0244762	-0.0604561	-0.0450324	0.0229134	0.0570656	-0.242263	0.158292	-0.008865
91.7	-0.791196	-1.27212	0.201678	-0.0842169	0.48314	-1.53585	-2.28494	0.48314	-0.718061	-0.868765	-7.17184	0.581703	-0.0244369	-0.0604359	-0.044991	0.0228986	0.0570288	-0.242242	0.158163	-0.164002
91.8	-0.757953	-1.28985	0.13519	-0.42995	0.201678	-1.64001	-2.26056	0.673736	-0.602816	-0.833305	-7.17239	0.583098	-0.0243352	-0.0603819	-0.0450008	0.0228637	0.0570266	-0.242188	0.158158	-0.0886495
91.9	-0.667087	-1.2965	0.305841	-0.35903	0.144055	-1.62007	-2.07661	0.61833	-0.751304	-0.620546	-7.17265	0.580718	-0.0243672	-0.0604216	-0.0450355	0.0229418	0.0570067	-0.242154	0.158062	-0.13519
92	-0.950765	-1.47601	-0.0354597	-0.301408	-0.261516	-1.74639	-2.2118	0.392274	-0.862116	-0.857684	-7.17362	0.583449	-0.024485	-0.0604678	-0.045013	0.0229397	0.0570448	-0.242206	0.157943	0.0509734
92.1	-0.870981	-1.18347	0.0398923	0.0288111	-0.115244	-1.38072	-2.11429	0.56514	-0.684817	-0.585086	-7.174	0.58625	-0.0243501	-0.0604168	-0.0450071	0.0228458	0.0570529	-0.242165	0.157777	-0.197245
92.2	-0.811142	-0.9419	0.332436	-0.219407	0.445464	-1.28985	-2.07661	0.711412	-0.476491	-0.538545	-7.17443	0.584067	-0.0243596	-0.0604375	-0.0451233	0.02285	0.0570311	-0.242272	0.157621	-0.354598
92.3	-1.28763	-1.42726	0.101947	-0.574005	0.221624	-1.51812	-2.31375	0.605033	-0.620546	-0.913089	-7.17485	0.585734	-0.0244177	-0.0603784	-0.0450005	0.0228157	0.0570506	-0.242297	0.157707	-0.117461
92.4	-1.29207	-1.27655	-0.414436	-0.542978	0.00664876	-1.6245	-2.47554	0.316922	-0.709196	-0.926387	-7.17587	0.590374	-0.024464	-0.0604205	-0.0450441	0.0228748	0.0570369	-0.242287	0.157539	-0.0132975
92.5	-1.21228	-1.24774	-0.42995	-0.571789	0.0265949	-1.70872	-2.41127	0.214975	-0.997306	-0.330219	-7.17595	0.590473	-0.0244571	-0.0604283	-0.0450124	0.022932	0.0569599	-0.242287	0.157512	0.0177298
92.6	-1.23888	-1.5558	-0.410004	-0.662655	0.13519	-1.61342	-2.35808	0.248219	-1.03941	-0.234921	-7.17608	0.5911	-0.0244708	-0.0604617	-0.0450685	0.0228854	0.0570234	-0.242277	0.157541	-5.49107e-08
92.7	-1.2145	-1.63558	-0.237137	-0.766818	0.0155137	-1.81288	-2.4977	0.0554059	-0.948549	-0.374544	-7.17655	0.596207	-0.024444	-0.0604369	-0.0450144	0.0228453	0.0570317	-0.242254	0.157493	0.0487572
92.8	-0.757953	-0.984009	0.0376761	-0.24157	0.48314	-1.23666	-2.16083	0.41222	-0.693682	-0.0155136	-7.17761	0.595469	-0.0244834	-0.0604486	-0.0449935	0.0228589	0.0570263	-0.242242	0.157399	-0.35903
92.9	-0.786764	-0.749088	0.0664872	-0.239353	0.425517	-1.42947	-2.2517	0.210543	-0.8599	-0.066487	-7.17756	0.596696	-0.0244875	-0.0604097	-0.0450123	0.0228581	0.0569632	-0.24231	0.157349	-0.263732
93	-0.879846	-1.1059	-0.0310273	-0.325787	0.427734	-1.56245	-2.4157	0.13519	-0.793413	-0.261516	-7.17829	0.601766	-0.0244245	-0.0604411	-0.0450777	0.0228532	0.0570011	-0.242289	0.157128	-0.113028
93.1	-0.669303	-0.897576	0.232705	-0.252651	0.633844	-1.35634	-2.29159	0.361247	-0.853251	-0.507518	-7.17858	0.602042	-0.0244073	-0.0604549	-0.0450501	0.0229301	0.0569788	-0.242397	0.157055	-0.27703
93.2	-0.955198	-1.02169	0.15292	-0.41222	0.352382	-1.66883	-2.20959	0.392274	-1.03277	-0.518599	-7.17935	0.601753	-0.0244097	-0.0604521	-0.0450594	0.0228777	0.0569573	-0.242369	0.157184	-0.168434
93.3	-1.0372	-1.28098	0.139623	-0.496437	0.243786	-1.83948	-2.48219	0.115244	-1.03941	-0.979576	-7.1804	0.605781	-0.0244544	-0.0603621	-0.045063	0.0228649	0.0569692	-0.242326	0.157093	-0.0709196
93.4	-0.897576	-1.0106	0.274813	-0.416652	0.545194	-1.73975	-2.37359	0.239354	-0.538545	-0.551843	-7.18074	0.604231	-0.0244524	-0.0604727	-0.0449614	0.0228348	0.0569559	-0.242371	0.156956	-0.296976
93.5	-0.740223	-0.656006	0.228272	-0.410004	0.718061	-1.46272	-2.04559	0.463193	-0.363463	-0.527464	-7.18104	0.605019	-0.0244833	-0.0604777	-0.0450204	0.0228675	0.0569591	-0.24237	0.157029	-0.427734
93.6	-0.839954	-0.793413	0.172867	-0.285894	0.638276	-1.26547	-2.11651	0.607249	-0.42995	-0.715844	-7.18172	0.609297	-0.0244787	-0.0604918	-0.0450123	0.0228573	0.0569283	-0.242375	0.156948	-0.410004
93.7	-0.744655	-0.924171	0.146272	-0.0310272	0.480923	-1.3519	-2.28494	0.456545	-0.609465	-0.460977	-7.1824	0.611841	-0.0245051	-0.0604955	-0.0450686	0.022834	0.0569969	-0.242384	0.156761	-0.390058
93.8	-0.75352	-1.04828	0.046541	-0.27703	0.164002	-1.43612	-2.61959	0.283678	-1.0926	-0.682601	-7.18303	0.612943	-0.0245434	-0.0605088	-0.0450182	0.0228224	0.0569275	-0.242331	0.15669	-0.119677
93.9	-0.811143	-1.04606	-0.00443242	-0.212759	0.350165	-1.73975	-2.71711	0.363463	-1.12585	-0.704763	-7.18316	0.611146	-0.0244549	-0.0604569	-0.0450744	0.0227873	0.0569573	-0.242399	0.156731	-0.119677
94	-0.870981	-1.31866	-0.0199461	-0.252651	0.314706	-1.72866	-2.64619	0.549627	-1.08374	-0.0687033	-7.18397	0.612415	-0.0245469	-0.060446	-0.0450004	0.022793	0.0569336	-0.242422	0.156642	-0.121893
94.1	-0.853251	-1.45828	-0.119677	-0.270381	0.332436	-1.52034	-2.56419	0.476491	-0.968495	-0.474275	-7.18447	0.614593	-0.0245178	-0.0604056	-0.0450282	0.0228164	0.0569031	-0.242438	0.156602	-0.157353
94.2	-0.682601	-1.08817	-0.0620546	-0.0997306	0.454329	-1.48931	-2.35808	0.48314	-0.702547	-0.0731358	-7.18532	0.614245	-0.0244606	-0.0603816	-0.0450497	0.0228708	0.056926	-0.242462	0.15662	-0.265948
94.3	-0.418869	-1.16796	0.210543	-0.0265948	0.591735	-1.39401	-2.28494	0.695898	-0.463193	-0.232705	-7.18553	0.618736	-0.024441	-0.0603588	-0.0450319	0.0228621	0.0569269	-0.242493	0.156508	-0.407788
94.4	-0.42995	-1.21671	0.159569	0.0908658	0.662655	-1.48931	-2.37137	0.356814	-0.39449	-0.201677	-7.18638	0.62038	-0.0245062	-0.0604219	-0.0450551	0.0227638	0.056999	-0.242477	0.156358	-0.383409
94.5	-0.56514	-1.3098	-0.037676	-0.387841	0.593951	-1.4605	-2.42013	0.221624	-0.441031	-0.585086	-7.1868	0.616939	-0.0245393	-0.0604234	-0.0451071	0.0228079	0.0569477	-0.242447	0.156214	-0.274813
94.6	-0.363463	-1.15688	0.183948	-0.00664863	0.65379	-1.60234	-2.31375	0.254867	-0.418869	-0.647141	-7.18727	0.620304	-0.0245506	-0.0604936	-0.0451302	0.0228204	0.0569604	-0.242467	0.156097	-0.403355
94.7	0.0132976	-1.20342	0.272597	0.214975	0.897576	-1.47601	-2.17413	0.321354	-0.32357	-0.607249	-7.18795	0.623578	-0.0244455	-0.0604588	-0.0450797	0.0227158	0.0569069	-0.242429	0.156066	-0.545194
94.8	0.117461	-1.05271	0.221624	0.208326	0.831089	-1.42726	-2.29602	0.228272	-0.254867	-0.720277	-7.18871	0.623766	-0.0245153	-0.0604847	-0.0450645	0.022649	0.0569323	-0.242506	0.15598	-0.56514
94.9	-0.214975	-1.2699	0.195029	0.055406	0.558492	-1.47823	-2.5531	0.296976	-0.638276	-0.684817	-7.18888	0.625704	-0.0245258	-0.0604234	-0.0451164	0.0227141	0.0569586	-0.242539	0.155923	-0.441031
95	-0.39449	-1.06823	0.354598	0.0576222	0.647141	-1.30536	-2.49991	0.531897	-0.616114	-0.633844	-7.18956	0.627363	-0.0245222	-0.0604037	-0.0450491	0.0227604	0.0569381	-0.242578	0.155814	-0.487572
95.1	-0.478707	-1.02833	0.046541	-0.0221623	0.777899	-1.28985	-2.3891	0.485356	-0.735791	-0.784548	-7.18998	0.623031	-0.0245094	-0.060423	-0.0451146	0.0227781	0.0569411	-0.242517	0.155766	-0.381193
95.2	-0.281462	-1.0106	0.150704	-0.0310273	0.828873	-1.2965	-2.0478	0.673736	-0.421085	-0.733574	-7.19032	0.626638	-0.0244993	-0.0604997	-0.045092	0.0227262	0.0569665	-0.242603	0.155655	-0.567357
95.3	-0.32357	-1.45385	-0.183948	-0.121893	0.54741	-1.4738	-2.08991	0.128542	-0.39449	-0.757953	-7.19109	0.63118	-0.0244947	-0.0604903	-0.04514	0.0227789	0.0569727	-0.242606	0.155593	-0.421085
95.4	-0.416652	-1.51147	-0.301408	-0.261516	0.42995	-1.77964	-2.32262	0.263732	-0.873197	-0.738007	-7.19164	0.629684	-0.0245281	-0.0604172	-0.0451253	0.0227537	0.0569516	-0.242534	0.155447	-0.305841
95.5	-0.277029	-1.44277	0.20611	-0.137407	0.316922	-1.57796	-2.00569	0.303624	-0.622762	-0.713628	-7.19244	0.634169	-0.0245267	-0.0604546	-0.0450953	0.0227481	0.0569247	-0.242468	0.155436	-0.390058
95.6	-0.234921	-1.51591	-0.155137	-0.476491	0.336868	-1.57796	-2.08326	-0.0177299	-0.784548	-0.744655	-7.19287	0.634516	-0.0245026	-0.0604502	-0.0450858	0.0227307	0.0569422	-0.242546	0.155388	-0.228272
95.7	-0.0687032	-1.19677	-0.137407	-0.42995	0.478707	-1.66439	-2.11207	-0.0664871	-0.678168	-0.627195	-7.19384	0.63117	-0.0244874	-0.0605538	-0.0450792	0.0227539	0.0569784	-0.242587	0.155321	-0.334652
95.8	-0.18838	-1.34747	-0.150704	-0.39449	0.474275	-1.48931	-2.24062	-0.139623	-0.791196	-0.839954	-7.19367	0.636878	-0.0244915	-0.060432	-0.0451083	0.0227989	0.0569265	-0.242619	0.155355	-0.299192
95.9	-0.290327	-1.20563	-0.150704	0.0398923	0.385625	-1.40288	-2.30267	-0.0576221	-0.751304	-1.09482	-7.19443	0.638648	-0.0244603	-0.0604346	-0.0451592	0.0227697	0.0569182	-0.242619	0.155134	-0.345733
96	-0.283678	-1.52699	-0.084217	0.228272	0.345733	-1.49596	-2.16748	-0.0199461	-0.893143	-0.848819	-7.1952	0.637234	-0.0245294	-0.0603874	-0.0451049	0.022781	0.0568804	-0.242657	0.155108	-0.345733
96.1	-0.161785	-1.38293	-0.148488	0.172867	0.598384	-1.62893	-1.76856	0.254867	-0.930819	-0.733574	-7.19562	0.643127	-0.0245037	-0.0604582	-0.0450779	0.0227146	0.0568973	-0.242713	0.155017	-0.445464
96.2	-0.290327	-1.42504	-0.130758	-0.0554059	0.443247	-1.50261	-1.78185	0.268165	-0.662655	-0.61833	-7.19588	0.643044	-0.0244868	-0.0603998	-0.0450837	0.0227429	0.0569389	-0.242694	0.154921	-0.487572
96.3	-0.622762	-1.1325	-0.0886494	-0.401139	0.177299	-1.42061	-2.03007	0.285895	-0.826656	-0.627195	-7.19647	0.644513	-0.0245798	-0.0604199	-0.0451392	0.0226678	0.0569795	-0.242696	0.1549	-0.339084
96.4	-0.518599	-1.21671	-0.0820007	-0.494221	0.290327	-1.24774	-2.429	0.161785	-1.04163	-0.762385	-7.19757	0.648731	-0.0245113	-0.0604239	-0.0451022	0.0227335	0.0569628	-0.242643	0.154827	-0.265948
96.5	-0.44768	-1.27212	0.0620547	-0.228272	0.538546	-0.97736	-2.21845	0.385625	-0.888711	-0.675952	-7.1985	0.646124	-0.024515	-0.0604263	-0.0450637	0.0227464	0.0569831	-0.242707	0.154614	-0.41222
96.6	-0.418869	-1.41396	-0.13519	-0.132974	0.505302	-1.33639	-2.15418	0.128542	-0.84217	-0.800061	-7.19821	0.650465	-0.024516	-0.0604008	-0.0450923	0.0227023	0.056942	-0.242685	0.154671	-0.383409
96.7	-0.32357	-1.48045	-0.210542	-0.132974	0.427734	-1.34304	-2.26721	-0.0886495	-0.791196	-0.831089	-7.19965	0.649238	-0.0244402	-0.0604375	-0.045079	0.0227722	0.0569397	-0.242725	0.154675	-0.418869
96.8	-0.290327	-1.21893	-0.2593	-0.028811	0.449896	-1.26769	-2.31597	-0.0332435	-0.700331	-0.644925	-7.19956	0.648976	-0.0244297	-0.0604191	-0.045094	0.0227736	0.0569589	-0.242733	0.154532	-0.456545
96.9	-0.248218	-0.884278	-0.0398922	0.0288112	0.272597	-1.24109	-2.2118	0.350165	-0.505302	-0.571789	-7.1999	0.652269	-0.0245158	-0.0604417	-0.0451393	0.0227355	0.0569556	-0.242805	0.154541	-0.578438
97	-0.113028	-0.930819	-0.00443244	0.24157	0.352382	-1.07487	-1.83283	0.398923	-0.82444	-0.474275	-7.20045	0.657767	-0.0245079	-0.060454	-0.0451166	0.0227458	0.0569585	-0.242791	0.154395	-0.673736
97.1	-0.0022161	-0.868765	0.124109	0.414436	0.691466	-0.866548	-1.74861	0.421085	-0.651573	-0.155137	-7.20109	0.654525	-0.0244911	-0.0604975	-0.0451442	0.0227526	0.0569521	-0.24285	0.154335	-0.80671
97.2	-0.319138	-1.06823	0.146272	0.237137	0.467626	-1.08596	-1.90596	0.325787	-0.44768	-0.0997306	-7.20151	0.659814	-0.0244718	-0.0604026	-0.0451772	0.0227397	0.0569748	-0.2428	0.15438	-0.638276
97.3	-0.0531896	-0.970712	0.401139	0.574005	0.667087	-1.0926	-1.53807	0.310273	-0.529681	0.0487573	-7.20194	0.663071	-0.0244622	-0.0604536	-0.0451217	0.0227178	0.0569748	-0.242817	0.154234	-0.857684
97.4	-0.199461	-1.14801	0.279246	0.472058	0.585087	-1.24552	-1.65331	0.252651	-0.529681	-0.132974	-7.20223	0.665437	-0.0244694	-0.0604507	-0.0451334	0.0227199	0.0569947	-0.242842	0.154116	-0.791197
97.5	-0.263732	-1.26769	0.108596	0.312489	0.489788	-1.29428	-1.66883	0.113028	-0.518599	-0.281462	-7.20325	0.664633	-0.0244836	-0.060419	-0.0451533	0.02276	0.0569696	-0.242877	0.153921	-0.609465
97.6	-0.339084	-1.10369	-0.230489	0.438815	0.525248	-1.27212	-1.72866	0.0421085	-0.75352	-0.272597	-7.20384	0.664228	-0.0245271	-0.0605319	-0.0451376	0.0227641	0.0569795	-0.242847	0.15387	-0.631628
97.7	-0.44768	-1.14801	-0.148488	0.201678	0.534113	-1.40288	-1.96359	-0.104163	-1.08152	-0.285894	-7.20414	0.667987	-0.0245482	-0.0605231	-0.0451283	0.022797	0.0569398	-0.242879	0.153779	-0.496437
97.8	-0.270381	-1.0505	0.106379	0.363463	0.811143	-1.51147	-1.87494	0.146272	-0.720277	-0.27703	-7.2049	0.668686	-0.0245807	-0.060501	-0.0450942	0.0228455	0.0569968	-0.242857	0.153775	-0.638276
97.9	-0.257083	-0.966279	0.290327	0.456545	0.908657	-1.50039	-1.6511	0.345733	-0.760169	-0.554059	-7.2052	0.667682	-0.0245263	-0.060405	-0.0450759	0.0227969	0.0570033	-0.242795	0.1537	-0.680385
98	-0.0753519	-0.921954	5.96046e-08	0.416653	1.05714	-1.62893	-1.46272	0.195029	-0.888711	-0.742439	-7.20554	0.670613	-0.0244765	-0.0603891	-0.0451419	0.0227957	0.0569423	-0.242799	0.153602	-0.678168
98.1	-0.155136	-1.01282	0.208326	0.219407	0.959631	-1.59126	-1.45607	0.452112	-0.8599	-0.48314	-7.20622	0.674002	-0.0245166	-0.0604972	-0.0452139	0.0227567	0.0569505	-0.242873	0.1536	-0.733574
98.2	-0.175083	-0.966279	0.0864333	0.190596	0.746872	-1.54472	-1.68434	0.336868	-0.919738	-0.37676	-7.20643	0.674326	-0.0245295	-0.0604571	-0.0452278	0.0227915	0.0568914	-0.242871	0.153508	-0.687033
98.3	-0.252651	-0.981793	0.15292	0.416653	0.855467	-1.59791	-1.85499	0.613898	-0.545194	-0.514167	-7.20728	0.677063	-0.024514	-0.0604876	-0.0451673	0.022864	0.0569444	-0.242851	0.1534	-0.644925
98.4	0.0243787	-0.89536	0.438815	0.248219	0.855467	-1.62007	-1.82618	0.651574	-0.549627	-0.367895	-7.20779	0.681353	-0.0245998	-0.0604568	-0.0451663	0.0227918	0.0569545	-0.24287	0.153186	-0.764602
98.5	0.121893	-0.742439	0.438815	0.452112	0.984009	-1.48045	-1.80402	0.726926	-0.791196	-0.250435	-7.20838	0.679341	-0.0244883	-0.0604979	-0.0451993	0.0228118	0.0569086	-0.24287	0.153189	-0.755737
98.6	0.124109	-0.899792	0.237137	0.323571	0.91309	-1.39623	-1.95694	0.390058	-0.910873	-0.392274	-7.2088	0.681728	-0.0244863	-0.0604472	-0.0452366	0.0228089	0.0569172	-0.24294	0.153168	-0.638276
98.7	-0.00221616	-0.715844	0.0975145	0.436599	0.928603	-1.49153	-1.9924	0.354598	-0.735791	-0.401139	-7.20935	0.68081	-0.0244624	-0.0605026	-0.0452075	0.0228186	0.0568932	-0.242865	0.153128	-0.731358
98.8	-0.325787	-0.702547	-0.0908657	0.42995	0.738007	-1.26547	-2.15418	0.3413	-0.775683	-0.257083	-7.20965	0.683134	-0.0244691	-0.0605097	-0.0451326	0.0227481	0.0569128	-0.242913	0.152921	-0.680385
98.9	-0.312489	-0.527464	-0.00443244	0.576222	0.640492	-1.05936	-1.84391	0.299192	-0.862116	0.046541	-7.21041	0.683626	-0.0244885	-0.0604356	-0.0451802	0.022728	0.056943	-0.242834	0.152894	-0.782332
99	-0.700331	-0.999523	-0.354598	0.0598384	0.494221	-1.68212	-2.35364	-0.290327	-1.31644	-0.693682	-7.21135	0.685263	-0.0245523	-0.0604451	-0.0451622	0.0228285	0.0569029	-0.242847	0.152865	-0.3413
99.1	-0.494221	-0.97736	-0.237137	0.0842171	0.252651	-1.88602	-2.50878	-0.15292	-1.31866	-0.817791	-7.21215	0.683931	-0.0245162	-0.0604574	-0.0452048	0.0228255	0.0568795	-0.242871	0.152888	-0.343517
99.2	-0.449896	-0.893143	0.0221624	0.0997307	0.438815	-1.77742	-2.31597	-0.0598384	-1.21228	-0.624979	-7.21198	0.684871	-0.0245776	-0.0604773	-0.0452256	0.0227822	0.0569038	-0.242967	0.152789	-0.361247
99.3	-0.305841	-0.930819	0.177299	0.0908658	0.675952	-1.81067	-2.1564	0.126326	-1.08596	-0.695898	-7.21266	0.68856	-0.0245872	-0.0604616	-0.045171	0.0227364	0.056905	-0.242889	0.152741	-0.392274
99.4	-0.549627	-1.13915	-0.0820007	-0.0576221	0.469842	-1.74639	-1.98353	0.0155137	-0.910873	-0.777899	-7.2141	0.691535	-0.0245368	-0.0604472	-0.0452313	0.0227493	0.0568231	-0.242898	0.152517	-0.312489
99.5	-0.773466	-1.22336	-0.168434	-0.186164	-0.144055	-1.81288	-2.42678	-0.492004	-0.831089	-1.09925	-7.21393	0.689817	-0.0244969	-0.0603943	-0.0451164	0.0228032	0.05682	-0.242961	0.152416	-0.108596
99.6	-0.593951	-1.12142	-0.13519	-0.0576221	0.0598384	-1.85499	-2.21402	-0.186164	-0.946333	-1.07931	-7.21469	0.691559	-0.0245088	-0.0604237	-0.04517	0.022792	0.0568479	-0.243009	0.152411	-0.208326
99.7	-0.724709	-1.19012	-0.150704	-0.104163	0.363463	-1.66439	-2.2118	0.17065	-0.884278	-0.808926	-7.21508	0.695119	-0.0245269	-0.0604529	-0.045176	0.0227799	0.0569129	-0.242944	0.152297	-0.330219
99.8	-0.531897	-0.964063	-0.108596	-0.186164	0.392274	-1.64001	-2.2517	0.2593	-0.831089	-0.950765	-7.21525	0.695013	-0.0244935	-0.0604117	-0.0451369	0.0228235	0.056865	-0.242951	0.152255	-0.410004
99.9	-0.751304	-0.828873	0.0132975	0.121893	0.226056	-1.68877	-2.2517	0.372328	-0.908657	-1.21228	-7.21609	0.698829	-0.0245432	-0.0603536	-0.0451362	0.0228723	0.0568842	-0.242943	0.152295	-0.392274
100	-0.589519	-1.09704	-0.460977	-0.0132973	0.226056	-1.77742	-2.42678	0.0199462	-1.01282	-1.52699	-7.21656	0.701218	-0.0245205	-0.0603814	-0.0451619	0.0227604	0.0567971	-0.242984	0.152242	-0.261516
100.1	-0.503086	-0.908657	-0.197245	-0.0775682	0.29476	-1.68212	-2.16305	-0.148488	-0.961847	-1.22558	-7.21703	0.69947	-0.0244831	-0.0603897	-0.0451496	0.0227196	0.0567832	-0.243023	0.151996	-0.272597
100.2	-0.902008	-0.80671	-0.22384	-0.0243785	0.325787	-1.66439	-2.13424	-0.283678	-0.924171	-1.43612	-7.21762	0.701323	-0.0244593	-0.0604093	-0.0451243	0.0227446	0.0569143	-0.242974	0.151976	-0.328003
100.3	-0.678168	-0.731358	-0.22384	0.110812	0.299192	-1.41839	-2.07883	-0.254867	-1.04163	-1.49374	-7.21826	0.701426	-0.0244644	-0.0604734	-0.0451034	0.0227904	0.0568713	-0.242961	0.151871	-0.467626
100.4	-0.378976	-0.87763	-0.265948	-0.0509734	0.141839	-1.42947	-2.10099	-0.113028	-0.897576	-1.23888	-7.21931	0.705036	-0.0244531	-0.0604367	-0.0451784	0.0228	0.0568508	-0.242959	0.151727	-0.514167
100.5	-0.731358	-1.26325	-0.613898	-0.407787	0.115244	-1.57574	-2.26721	-0.398923	-1.16131	-1.67326	-7.21961	0.708967	-0.0244806	-0.0604437	-0.0451758	0.0227795	0.0568272	-0.242896	0.151703	-0.20611
100.6	-0.826656	-1.27212	-0.571789	-0.24157	-0.00886489	-1.6245	-2.48883	-0.523032	-1.31423	-1.64888	-7.21982	0.708677	-0.0243505	-0.0604578	-0.0451234	0.0227718	0.0568326	-0.242953	0.151802	-0.192813
100.7	-0.718061	-1.28542	-0.769034	-0.469842	-0.239354	-1.59569	-2.39575	-0.500869	-1.60899	-1.62007	-7.22067	0.709721	-0.0243635	-0.0605187	-0.0451756	0.0227765	0.0568377	-0.243003	0.151671	-0.104163
100.8	-0.893143	-1.13915	-0.795629	-0.58287	-0.345733	-1.73531	-2.46445	-0.589519	-1.52699	-1.61342	-7.22067	0.712488	-0.0243296	-0.0604806	-0.0451214	0.0227402	0.0568454	-0.242999	0.151579	-0.0908658
100.9	-0.709196	-0.955198	-0.392274	-0.179515	-0.0797845	-1.62893	-2.53537	-0.104163	-1.16352	-1.32531	-7.22169	0.71878	-0.0242934	-0.0604457	-0.0451899	0.022756	0.0568132	-0.242896	0.151383	-0.312489
101	-0.523032	-0.598384	-0.183948	0.119677	0.367895	-1.55137	-1.98353	0.243786	-0.749088	-1.1059	-7.22211	0.713873	-0.0242241	-0.0604328	-0.0451653	0.022744	0.0567814	-0.242994	0.151273	-0.631628
101.1	-0.574005	-0.777899	0.179515	-0.00443238	0.460977	-1.44277	-2.02342	0.13519	-0.948549	-1.13028	-7.22266	0.716361	-0.0243504	-0.0604104	-0.0451441	0.0227424	0.0567575	-0.243014	0.151146	-0.542978
101.2	-0.678168	-0.8599	-0.11746	-0.101947	-0.00886491	-1.88823	-2.16526	-0.0775683	-1.34747	-0.984009	-7.22321	0.719832	-0.0242332	-0.0604214	-0.0451453	0.0227668	0.0567714	-0.242982	0.151149	-0.314706
101.3	-0.518599	-1.03055	-0.219407	-0.130758	-0.0975144	-1.71758	-2.22289	0.108596	-1.08817	-1.41396	-7.22355	0.723342	-0.0241782	-0.0604334	-0.0451388	0.0227869	0.0568089	-0.242963	0.150983	-0.41222
101.4	-0.587303	-0.97736	-0.13519	-0.0332435	-0.11746	-1.64445	-2.1431	0.0753521	-0.784548	-1.3098	-7.2241	0.720367	-0.0242102	-0.06047	-0.0451164	0.022663	0.0568131	-0.242997	0.150989	-0.514167
101.5	-0.855467	-1.2965	-0.257083	-0.24157	-0.037676	-1.76634	-2.35808	-0.319138	-0.986225	-1.40509	-7.22478	0.722143	-0.0242047	-0.0604501	-0.045147	0.0226663	0.0567549	-0.242988	0.150989	-0.418869
101.6	-0.906441	-1.20785	-0.492004	-0.516383	-0.261516	-1.83504	-2.50213	-0.217191	-1.2012	-1.44499	-7.22576	0.72936	-0.024173	-0.0604598	-0.0451775	0.0226626	0.056787	-0.242952	0.150854	-0.2593
101.7	-1.12806	-1.50704	-0.567356	-0.6006	-0.574005	-2.05888	-2.58413	-0.385625	-0.999523	-1.72866	-7.2255	0.726259	-0.0246325	-0.0605273	-0.0451022	0.0226782	0.0568064	-0.243003	0.150855	-0.115244
101.8	-1.14801	-1.33861	-0.321354	-0.647141	-0.401139	-1.74639	-2.40683	-0.203894	-1.16131	-1.81288	-7.22622	0.729406	-0.0292899	-0.0641676	-0.0504264	0.0214046	0.0564368	-0.243202	0.150786	-0.172867
101.9	-0.87763	-1.40509	0.0509735	-0.214975	-0.0952981	-1.54915	-2.4977	0.155137	-0.846602	-1.38072	-7.22669	0.733675	-0.030167	-0.0656602	-0.0551873	0.0186085	0.0545746	-0.246365	0.147613	-0.372328
102	-0.678168	-1.2699	0.0775684	-0.101947	-0.0576221	-1.51812	-2.50878	0.27703	-0.678168	-1.25217	-7.22711	0.73599	-0.0301462	-0.0656609	-0.0551957	0.0184006	0.0542404	-0.24732	0.14564	-0.567357
102.1	-0.662655	-1.21671	0.124109	-0.217191	-0.0221623	-1.40288	-2.62402	0.339084	-0.6006	-1.06601	-7.22809	0.732132	-0.0301968	-0.0656569	-0.0551244	0.0183617	0.0542777	-0.247273	0.145613	-0.545194
102.2	-0.467626	-1.2832	-0.0509734	-0.312489	0.0886495	-1.55137	-2.53316	0.22384	-0.82444	-1.08152	-7.22889	0.731887	-0.0299364	-0.0655867	-0.0550365	0.0184393	0.0543817	-0.247323	0.145679	-0.542978
102.3	-0.498653	-0.917522	0.328003	-0.148488	0.18838	-1.21228	-2.18299	0.301408	-0.791196	-0.815575	-7.23012	0.737253	-0.0297112	-0.0653555	-0.0549247	0.0185728	0.0543915	-0.247245	0.145577	-0.718061
102.4	-0.569573	-1.03277	0.230489	-0.219407	0.203894	-1.37407	-2.11872	0.316922	-0.835521	-1.00839	-7.22961	0.732486	-0.0296615	-0.0653355	-0.0548815	0.018683	0.0545051	-0.246878	0.145931	-0.658222
102.5	-0.3413	-1.00617	0.221624	-0.0465409	0.113028	-1.38072	-1.99905	0.46541	-0.651573	-0.862116	-7.23008	0.737595	-0.027222	-0.0638714	-0.0530328	0.0191053	0.0546453	-0.246816	0.146056	-0.760169
102.6	-0.232705	-0.873197	0.303624	-0.066487	0.221624	-1.21893	-1.9525	0.383409	-0.902008	-0.762385	-7.23063	0.741824	-0.0241156	-0.0606621	-0.0457694	0.0220392	0.0562983	-0.244253	0.14824	-0.780115
102.7	-0.445463	-0.961847	0.0908657	0.0243787	0.312489	-1.30315	-2.19407	0.452112	-1.04385	-0.935252	-7.23135	0.739045	-0.0240398	-0.0604632	-0.0450511	0.0225195	0.0567447	-0.243106	0.149881	-0.766818
102.8	-0.571789	-1.17904	-0.0687033	-0.186164	0.226056	-1.54028	-2.40905	0.257084	-1.14136	-1.31644	-7.23203	0.736917	-0.0240323	-0.0605341	-0.0451493	0.022531	0.0568299	-0.243063	0.149877	-0.567357
102.9	-0.616114	-1.5425	-0.139623	-0.272597	0.093082	-1.78185	-2.53316	0.0820008	-1.33861	-1.54915	-7.23275	0.741124	-0.0240436	-0.0605201	-0.0450979	0.0225181	0.0568526	-0.243065	0.149771	-0.378977
103	-0.500869	-1.51147	-0.104163	-0.472058	0.130758	-1.7331	-2.52873	-0.0797845	-1.23888	-1.46715	-7.23279	0.742216	-0.024	-0.0604876	-0.0451999	0.0224715	0.056839	-0.243096	0.149666	-0.383409
103.1	-0.585086	-1.21228	-0.119677	-0.443247	0.161785	-1.40288	-2.40905	-0.104163	-0.855467	-1.2965	-7.23326	0.744137	-0.0239885	-0.0604733	-0.0451655	0.0225068	0.0568202	-0.24309	0.149655	-0.50087
103.2	-0.558492	-1.34747	-0.0997306	-0.299192	0.139623	-1.57131	-2.21402	-0.192813	-0.9419	-1.18125	-7.23419	0.746561	-0.0239804	-0.0604412	-0.0451811	0.0224806	0.0568442	-0.243093	0.149624	-0.534113
103.3	-0.647141	-1.15466	-0.130758	-0.265948	0.0820009	-1.47823	-2.11651	0.0797846	-0.939684	-1.12806	-7.2347	0.747364	-0.023887	-0.0604282	-0.0450903	0.022519	0.0568297	-0.24308	0.149466	-0.598384
103.4	-0.3413	-0.884278	0.0398923	-0.0820007	0.365679	-1.23444	-2.2251	0.410004	-0.751304	-1.15466	-7.23436	0.748814	-0.0238746	-0.0604358	-0.0450885	0.0224785	0.0568028	-0.24317	0.149387	-0.762385
103.5	-0.724709	-1.0926	0.121893	-0.567356	0.261516	-1.49818	-2.53537	0.192813	-0.839954	-1.15023	-7.23538	0.754152	-0.0238638	-0.0604599	-0.045058	0.0225038	0.0568198	-0.243205	0.149299	-0.560708
103.6	-0.855467	-1.08152	-0.0554059	-0.42995	0.183948	-1.4472	-2.34921	0.190596	-1.00839	-1.14136	-7.23618	0.752562	-0.023904	-0.0604532	-0.0451155	0.0224837	0.0568204	-0.243166	0.149191	-0.476491
103.7	-0.882062	-1.17461	-0.190596	-0.392274	0.0177299	-1.51812	-2.26499	0.132974	-0.986225	-1.21007	-7.2369	0.75495	-0.0238174	-0.0604029	-0.0451456	0.0224803	0.0568299	-0.243197	0.149156	-0.460977
103.8	-0.607249	-1.08374	0.0265949	-0.312489	0.161785	-1.6378	-2.03007	0.0155137	-1.04385	-1.0372	-7.23695	0.754868	-0.0237177	-0.0604167	-0.0451305	0.0223581	0.0569087	-0.243201	0.149097	-0.518599
103.9	-0.549627	-1.05714	-0.00443244	-0.370111	0.0354598	-1.48045	-1.82396	-0.0775682	-0.946333	-1.04163	-7.23792	0.76067	-0.0236891	-0.0604072	-0.0451226	0.0222007	0.0568359	-0.243102	0.148934	-0.562924
104	-0.667087	-1.17904	-0.237137	-0.644925	-0.0576221	-1.58018	-2.06775	-0.0155136	-1.15909	-0.744655	-7.23805	0.760005	-0.0236311	-0.0603573	-0.0451414	0.0222386	0.0568365	-0.243181	0.148724	-0.454329
104.1	-0.518599	-0.904225	-0.261516	-0.542978	-0.0531896	-1.79072	-1.9525	-0.0243786	-1.03498	-0.862116	-7.23835	0.757348	-0.0236228	-0.0604431	-0.0451176	0.0222925	0.0568812	-0.243211	0.148661	-0.554059
104.2	-0.567356	-0.926387	-0.155137	-0.248218	-0.037676	-1.62007	-1.9104	0.164002	-0.95963	-1.1325	-7.23932	0.762127	-0.0236543	-0.0604463	-0.0451555	0.0221685	0.0568436	-0.243229	0.14868	-0.54741
104.3	-0.381193	-0.908657	0.0332436	0.130758	0.159569	-1.49596	-1.71758	0.197245	-0.820008	-1.14579	-7.24017	0.767682	-0.023534	-0.0604166	-0.0451439	0.0221173	0.0568694	-0.243186	0.148579	-0.738007
104.4	-0.257083	-0.755737	-0.0620546	0.210543	0.352382	-1.35855	-1.8151	0.365679	-0.948549	-0.669303	-7.24017	0.764753	-0.0235433	-0.0604126	-0.0450884	0.022238	0.0569274	-0.243164	0.148571	-0.822224
104.5	-0.0421084	-0.556275	0.0155137	0.00664872	0.503086	-1.30093	-1.64223	0.558492	-1.06379	-0.569573	-7.24106	0.768386	-0.0235526	-0.0604677	-0.0451238	0.0221449	0.0568735	-0.243251	0.148457	-0.952982
104.6	-0.288111	-0.729142	0.0775684	-0.0797845	0.474275	-1.59126	-1.6378	0.281462	-1.10812	-0.975144	-7.24182	0.773512	-0.0235659	-0.060391	-0.0451253	0.0221332	0.0569136	-0.243281	0.148271	-0.839954
104.7	-0.0975143	-0.826656	0.261516	0.0221624	0.425517	-1.68656	-1.60456	0.290327	-0.924171	-0.904224	-7.24152	0.770991	-0.023553	-0.0603271	-0.0450984	0.0221952	0.0568988	-0.243224	0.148185	-0.853251
104.8	-0.261516	-1.06158	0.0709196	-0.130758	0.248219	-1.57796	-1.65331	0.0975145	-0.868765	-0.855467	-7.24254	0.77674	-0.0235172	-0.0603546	-0.0450915	0.0221811	0.0569024	-0.243176	0.148056	-0.828873
104.9	-0.285894	-1.1325	-0.00664866	-0.237137	0.0110812	-1.79072	-1.75304	0.164002	-1.07709	-1.0239	-7.24305	0.780525	-0.0235605	-0.0604041	-0.0451561	0.0221326	0.0568931	-0.243238	0.147753	-0.782332
105	-0.52968	-1.54028	-0.254867	-0.423301	-0.405571	-2.2938	-2.1697	-0.0531896	-1.44055	-1.47823	-7.24394	0.781006	-0.0235873	-0.0604257	-0.0450354	0.0221643	0.0569166	-0.243196	0.14781	-0.374544
105.1	-0.425517	-1.36299	-0.257083	-0.265948	-0.0930819	-2.14088	-2.08991	-0.139623	-1.48266	-1.19234	-7.24394	0.786702	-0.023545	-0.0604552	-0.0451814	0.0222048	0.0568308	-0.243253	0.147751	-0.494221
105.2	-0.312489	-1.36963	-0.248218	-0.168434	-0.0952981	-2.06553	-2.3204	0.261516	-1.44055	-1.52034	-7.24449	0.785489	-0.0235393	-0.060454	-0.045073	0.0221979	0.0568919	-0.243266	0.147661	-0.514167
105.3	-0.219407	-1.26547	-0.316922	0.00664878	0.0044325	-2.08326	-2.00569	0.403355	-1.21893	-1.04828	-7.24513	0.78887	-0.0235318	-0.0604812	-0.0451206	0.0221879	0.0568699	-0.243225	0.147559	-0.680385
105.4	-0.310273	-1.33417	-0.316922	-0.144055	5.96046e-08	-2.04559	-2.08769	0.101947	-1.14358	-0.802278	-7.24598	0.790793	-0.0234557	-0.060469	-0.0450807	0.0222364	0.056831	-0.243154	0.147333	-0.571789
105.5	-0.476491	-1.34082	-0.432166	-0.403355	-0.328003	-2.17413	-2.41791	0.0110812	-1.67769	-1.36963	-7.24581	0.79174	-0.0235785	-0.0604142	-0.0450828	0.0222319	0.0568922	-0.243206	0.147215	-0.336868
105.6	-0.709196	-1.25882	-0.596168	-0.678168	-0.518599	-2.55975	-2.46224	-0.425517	-1.96359	-1.60456	-7.2467	0.794477	-0.0235358	-0.0603921	-0.0450611	0.0222194	0.056918	-0.243284	0.147255	-0.13519
105.7	-0.687033	-1.39845	-0.61833	-0.735791	-0.432166	-2.69051	-2.2384	-0.279246	-1.56245	-1.74639	-7.24759	0.798238	-0.0235197	-0.0604132	-0.0451307	0.0221849	0.056877	-0.243234	0.147277	-0.155137
105.8	-0.649357	-1.35634	-0.378976	-0.640492	-0.150704	-2.29159	-1.93034	-0.172866	-1.39845	-1.64002	-7.24814	0.799062	-0.0235453	-0.0604323	-0.0451284	0.0222012	0.0568638	-0.243233	0.147151	-0.423301
105.9	-0.97736	-1.62007	-0.851035	-1.01282	-0.449896	-2.14532	-2.39797	-0.203894	-1.49596	-1.61342	-7.24843	0.798223	-0.0235555	-0.0604957	-0.0450522	0.0222395	0.0568284	-0.243222	0.147034	-0.199461
106	-0.966279	-1.45607	-0.542978	-0.808926	-0.0997306	-2.01456	-2.18299	-0.248218	-1.07044	-1.36299	-7.24839	0.801096	-0.0235152	-0.060393	-0.0450791	0.022108	0.0568846	-0.243217	0.146845	-0.374544
106.1	-0.866548	-1.47158	-0.67152	-0.740223	-0.13519	-2.24948	-2.12094	-0.39449	-1.01947	-1.12806	-7.24966	0.802494	-0.0234796	-0.0604104	-0.0450636	0.022224	0.0568527	-0.243237	0.146651	-0.398923
106.2	-0.487572	-1.42282	-0.711412	-0.63606	-0.0975143	-2.26278	-2.06775	-0.252651	-0.795629	-0.738007	-7.25	0.802485	-0.0235647	-0.0604257	-0.0450269	0.0222144	0.0568503	-0.243241	0.146682	-0.498653
106.3	-0.438815	-1.49374	-0.638276	-0.558492	-0.288111	-2.56197	-2.17634	-0.436599	-0.933036	-1.38072	-7.25068	0.805178	-0.0235904	-0.0604566	-0.0449881	0.0221795	0.0568246	-0.243206	0.146637	-0.421085
106.4	-0.693682	-1.58904	-0.574005	-0.538545	-0.616114	-2.55754	-2.46002	-0.551843	-1.21671	-1.75083	-7.25047	0.810025	-0.0235521	-0.0604018	-0.0450586	0.0221577	0.0569021	-0.243159	0.14648	-0.27703
106.5	-0.837737	-1.90375	-0.828872	-0.762385	-0.702547	-2.75257	-2.6484	-0.54741	-1.42282	-1.99018	-7.2514	0.810377	-0.0235685	-0.0604636	-0.0450283	0.022132	0.0568692	-0.24326	0.146487	-0.093082
106.6	-0.975144	-1.8705	-0.948549	-0.970712	-0.622762	-2.70602	-2.43564	-0.644925	-1.49596	-1.85942	-7.25165	0.813021	-0.0236131	-0.0605058	-0.0449717	0.022151	0.0568621	-0.24327	0.146446	-0.0243787
106.7	-0.662655	-1.52699	-0.489788	-0.715844	-0.319138	-2.37359	-2.09434	-0.343517	-0.975144	-1.75526	-7.25276	0.81755	-0.0236105	-0.060481	-0.0450248	0.0221977	0.0568986	-0.243238	0.146396	-0.361247
106.8	-0.740223	-1.61564	-0.638276	-0.620546	-0.423301	-2.54202	-2.26721	-0.434382	-0.99509	-1.67547	-7.25314	0.812507	-0.0235925	-0.0604508	-0.0450676	0.0221904	0.0568955	-0.243337	0.146322	-0.270381
106.9	-1.21007	-1.87494	-0.886495	-0.729142	-0.454328	-2.91878	-2.56419	-0.729142	-1.32531	-1.75083	-7.25344	0.820611	-0.0235299	-0.0604601	-0.0450248	0.0221601	0.0567932	-0.243262	0.146147	0.0155136
107	-1.26769	-1.94807	-1.00396	-0.77125	-0.452112	-3.12489	-2.53094	-0.957414	-1.41174	-2.03451	-7.25407	0.824584	-0.0235705	-0.0604497	-0.0450576	0.0221812	0.0568184	-0.243294	0.145868	0.132974
107.1	-0.972928	-1.94807	-0.886495	-1.00396	-0.35903	-2.88554	-2.3071	-0.831089	-1.32088	-1.82396	-7.25505	0.819933	-0.0235489	-0.0604965	-0.04505	0.0222165	0.0568595	-0.24333	0.145877	0.0930819
107.2	-0.968495	-1.8284	-0.726926	-0.782331	-0.119677	-2.99414	-2.18743	-0.658222	-1.19012	-1.77077	-7.25534	0.821188	-0.0235764	-0.0604446	-0.0450904	0.0221998	0.0568368	-0.243267	0.145811	-0.0332436
107.3	-1.05714	-1.72866	-0.500869	-0.80671	0.0354598	-2.64175	-2.25391	-0.620546	-1.19677	-1.92369	-7.25551	0.828864	-0.0235445	-0.0604686	-0.045021	0.0221479	0.0568679	-0.243226	0.14571	-0.132974
107.4	-0.988441	-1.77299	-0.746872	-1.02612	-0.124109	-2.7437	-2.41791	-0.602816	-1.15023	-2.12537	-7.25649	0.834269	-0.023606	-0.0604832	-0.0450263	0.0220854	0.0568436	-0.243337	0.145635	0.0243785
107.5	-1.1325	-1.87715	-0.820008	-1.01282	-0.410004	-2.87889	-2.55975	-0.644925	-1.2278	-1.98575	-7.25653	0.83233	-0.0235476	-0.0605172	-0.0450448	0.0221413	0.0568834	-0.243306	0.145489	0.128542
107.6	-1.01947	-1.78407	-0.791196	-0.930819	-0.383409	-2.62402	-2.33591	-0.542978	-1.25217	-1.76856	-7.257	0.836346	-0.0235293	-0.06047	-0.0450161	0.0221522	0.0568551	-0.243357	0.14533	-0.0664872
107.7	-0.602816	-1.31201	-0.410004	-0.997306	0.00221628	-2.39354	-2.33591	-0.622762	-1.06379	-1.78629	-7.2581	0.840235	-0.0235318	-0.0603934	-0.0449808	0.0221247	0.0568535	-0.243331	0.145222	-0.246002
107.8	-0.545194	-1.36299	-0.11746	-0.638276	-0.00886491	-2.5531	-2.37802	-0.310273	-1.14801	-1.5558	-7.25844	0.839039	-0.023578	-0.0604932	-0.0450361	0.0220853	0.0568418	-0.243394	0.145219	-0.361247
107.9	-0.839954	-1.70872	-0.523032	-0.886495	-0.352382	-2.99857	-2.61073	-0.691466	-1.79515	-2.01234	-7.25882	0.842213	-0.023466	-0.0604181	-0.0450584	0.0221057	0.0568788	-0.24333	0.145193	0.0509734
108	-1.05493	-1.78185	-0.622762	-0.828872	-0.347949	-3.06062	-2.73484	-0.722493	-1.71758	-2.17856	-7.25992	0.845398	-0.02355	-0.0604234	-0.0449837	0.0220731	0.056833	-0.243349	0.145032	0.0842169
108.1	-1.25217	-1.67104	-0.831089	-0.844386	-0.44768	-3.16035	-2.55975	-0.75352	-1.67991	-2.30045	-7.2603	0.848351	-0.0235804	-0.0604018	-0.0450276	0.0220976	0.056839	-0.243362	0.144932	0.0908656
108.2	-1.09039	-1.94807	-0.780115	-1.08596	-0.443247	-3.18695	-2.59743	-0.837737	-1.54028	-2.50878	-7.26077	0.850243	-0.0234917	-0.0603955	-0.0450698	0.0220495	0.0568794	-0.2434	0.14495	0.124109
108.3	-0.795629	-1.49374	-0.527464	-0.935252	-0.157353	-3.20689	-2.21402	-0.416652	-1.23666	-2.16526	-7.26132	0.852655	-0.0234949	-0.0604565	-0.0450551	0.0221291	0.0567883	-0.243393	0.144708	-0.15292
108.4	-0.649357	-1.30315	-0.385625	-1.01282	-0.0177298	-3.13154	-2.20294	-0.199461	-1.13028	-2.02786	-7.26145	0.848339	-0.0234912	-0.0604397	-0.0450496	0.0220565	0.0568022	-0.243396	0.144647	-0.265948
108.5	-0.631627	-1.38072	-0.589519	-0.897576	-0.385625	-2.79911	-2.2118	-0.476491	-1.17682	-2.21845	-7.26212	0.853637	-0.0235188	-0.0604227	-0.0449939	0.0220857	0.0568062	-0.24336	0.144565	-0.164002
108.6	-0.525248	-1.11033	-0.425517	-0.651573	-0.0132974	-2.45781	-2.26056	-0.585086	-1.19012	-2.01456	-7.26293	0.854055	-0.0235203	-0.0604465	-0.0450401	0.0221295	0.0569052	-0.243367	0.144475	-0.27703
108.7	-0.489788	-1.17682	-0.476491	-0.793413	0.0443248	-2.63511	-2.31153	-0.607249	-1.39845	-2.26499	-7.26348	0.858416	-0.0234846	-0.0603967	-0.045015	0.0220919	0.0568509	-0.243397	0.144414	-0.175083
108.8	-0.542978	-1.14358	-0.642709	-0.82444	-0.0975143	-2.73705	-2.3071	-0.886495	-1.31644	-2.35808	-7.2639	0.858305	-0.0234544	-0.0603867	-0.0449882	0.0221483	0.0567948	-0.24344	0.144212	-0.199461
108.9	-0.540762	-1.20342	-0.518599	-0.598384	0.217191	-2.59521	-2.38245	-0.811143	-1.27655	-2.20737	-7.26403	0.862904	-0.023407	-0.0604316	-0.045047	0.0221021	0.0568054	-0.243441	0.144282	-0.328003
109	-0.407787	-1.02833	-0.0930819	-0.54741	0.181731	-2.5664	-2.16083	-0.37676	-1.35855	-1.91261	-7.26492	0.864608	-0.0234959	-0.0603938	-0.0450879	0.0220996	0.0568372	-0.2434	0.144176	-0.525248
109.1	-0.312489	-0.82444	-0.115244	-0.61833	0.0199462	-2.53981	-2.06553	-0.363463	-1.35412	-1.95472	-7.26564	0.870292	-0.0234678	-0.0604012	-0.045078	0.0221126	0.0568587	-0.243491	0.143956	-0.509734
109.2	-0.210542	-1.00617	-0.281462	-0.39449	0.0620547	-2.76808	-1.8971	-0.299192	-1.36963	-2.06553	-7.26615	0.867855	-0.023518	-0.0604412	-0.0451406	0.0221083	0.0569118	-0.243448	0.143845	-0.480923
109.3	-0.239353	-1.16574	-0.631627	-0.54741	-0.0842169	-3.10273	-2.26056	-0.549627	-1.64002	-2.39132	-7.26645	0.87124	-0.0235642	-0.0604731	-0.0451073	0.0221048	0.0568754	-0.243535	0.143717	-0.272597
109.4	-0.365679	-1.32531	-0.611681	-0.578438	-0.257083	-3.26008	-2.36694	-0.660438	-1.50926	-2.38467	-7.26717	0.873522	-0.023539	-0.0603909	-0.0451086	0.0220554	0.05687	-0.243511	0.143662	-0.203894
109.5	-0.567356	-1.44942	-0.58287	-0.808926	-0.593951	-3.35981	-2.20294	-0.704763	-1.50482	-2.43343	-7.26768	0.87751	-0.0235094	-0.0604251	-0.0450912	0.0220961	0.0568517	-0.243452	0.143501	-0.128542
109.6	-0.545194	-1.64888	-0.54741	-0.992874	-0.649357	-3.26452	-2.39354	-0.839954	-1.30758	-2.33591	-7.26763	0.876122	-0.0235332	-0.0604845	-0.0451238	0.0221398	0.0568495	-0.243454	0.143423	-0.00221629
109.7	-0.724709	-1.49818	-0.554059	-1.0106	-0.427734	-2.92765	-2.46667	-0.853251	-1.16796	-2.28272	-7.2684	0.881326	-0.0234457	-0.0604389	-0.0451334	0.0220955	0.0568808	-0.243543	0.143341	-0.0531897
109.8	-0.760169	-1.6378	-0.46541	-0.928603	-0.567357	-2.82127	-2.40462	-0.899792	-1.44055	-2.24283	-7.26929	0.882482	-0.0234266	-0.0604025	-0.0451705	0.0221181	0.0569005	-0.243568	0.143261	-0.0864333
109.9	-0.875413	-1.78629	-0.562924	-0.873197	-0.613898	-3.02516	-2.60186	-0.955198	-1.62007	-1.91483	-7.26946	0.881369	-0.0235196	-0.0604118	-0.0452227	0.0221144	0.0568744	-0.243584	0.14321	0.0155136
110	-0.667087	-1.55137	-0.516383	-0.469842	-0.500869	-3.01851	-2.49991	-0.775683	-1.53585	-2.28937	-7.27035	0.888622	-0.0235397	-0.0604016	-0.045181	0.0221072	0.0568951	-0.24353	0.143294	-0.110812
110.1	-0.330219	-1.35412	-0.467626	-0.246002	-0.403355	-2.87224	-2.593	-0.562924	-1.53807	-2.03894	-7.27102	0.890317	-0.0235103	-0.0604442	-0.0452141	0.0221089	0.0569176	-0.24362	0.143159	-0.254867
110.2	0.0531898	-1.11033	-0.0908656	-0.230489	-0.13519	-2.57305	-2.07883	-0.234921	-1.2699	-1.60677	-7.27073	0.883768	-0.0236007	-0.0604503	-0.0452264	0.0220805	0.0568905	-0.243619	0.142886	-0.494221
110.3	-0.0177298	-1.06379	0.126326	-0.243786	0.0243787	-2.54202	-1.90375	-0.0509734	-1.16352	-1.70207	-7.27179	0.895403	-0.0235723	-0.0604183	-0.0452482	0.0220486	0.0568511	-0.243664	0.142843	-0.616114
110.4	-0.0509733	-1.31423	-0.128542	-0.545194	0.0155137	-2.68386	-2.24062	-0.505302	-1.47601	-2.00348	-7.27264	0.895581	-0.0235547	-0.060424	-0.0452336	0.0221259	0.0568873	-0.243638	0.142716	-0.396706
110.5	0.319138	-1.62007	0.0886495	-0.0731357	0.283678	-2.4157	-2.18964	-0.35903	-1.3519	-2.04559	-7.27225	0.897717	-0.0235817	-0.0604314	-0.0452217	0.0221439	0.0569178	-0.243711	0.142693	-0.527464
110.6	-0.314705	-1.96802	-0.221624	-0.383409	-0.179515	-2.78138	-2.4977	-0.427734	-1.70872	-2.18299	-7.27331	0.902939	-0.02362	-0.0603829	-0.0452329	0.0221324	0.0569207	-0.2437	0.14248	-0.268165
110.7	-0.274813	-1.64223	-0.232705	-0.418869	-0.0620546	-2.79024	-2.52651	-0.494221	-1.70429	-1.97023	-7.27357	0.902428	-0.0235803	-0.0604135	-0.0453366	0.0221888	0.0569077	-0.243758	0.142342	-0.339084
110.8	0.0221625	-1.26547	0.110812	-0.230489	0.308057	-2.36916	-1.93699	-0.128542	-1.36963	-1.52477	-7.27416	0.906046	-0.0236876	-0.0603416	-0.045359	0.0221095	0.0569314	-0.243769	0.142284	-0.622763
110.9	-0.124109	-1.3519	-0.0886494	-0.3413	0.113028	-2.3337	-1.87937	-0.075352	-1.4472	-1.32531	-7.27476	0.908774	-0.0237012	-0.0603787	-0.0453828	0.0221302	0.0569059	-0.2438	0.142106	-0.514167
111	-0.110812	-1.4738	-0.0997306	-0.339084	0.0354598	-2.31597	-1.96802	-0.199461	-1.51812	-1.63558	-7.27488	0.909667	-0.0236863	-0.0604315	-0.0454058	0.0221897	0.0569697	-0.24377	0.142061	-0.458761
111.1	0.35903	-1.57353	0.0820008	-0.425517	0.0265949	-2.20516	-2.09878	-0.281462	-1.51812	-1.73531	-7.27649	0.917672	-0.023711	-0.0603986	-0.0453886	0.0222355	0.0569577	-0.243725	0.141843	-0.48314
111.2	0.421085	-1.0926	-0.00443244	-0.310273	0.148488	-2.39797	-2.10764	-0.104163	-1.18125	-1.43169	-7.27654	0.914436	-0.0238013	-0.0604123	-0.0454362	0.0221378	0.0569384	-0.243829	0.141652	-0.587303
111.3	0.17065	-1.17239	-0.15292	-0.177299	0.0886495	-2.20959	-1.99905	-0.0132974	-1.13693	-1.45607	-7.27645	0.912562	-0.0237987	-0.0604112	-0.0454988	0.0221895	0.0568804	-0.24388	0.141568	-0.61833
111.4	0.0842171	-1.42947	-0.161785	-0.332435	-0.075352	-2.31818	-2.08105	-0.308057	-1.2965	-1.71537	-7.27785	0.921576	-0.0237776	-0.0604572	-0.0454921	0.0221749	0.0568967	-0.243801	0.141554	-0.554059
111.5	-0.0066486	-1.44277	0.0332436	-0.285894	-0.239353	-2.37581	-2.19407	-0.347949	-1.17017	-1.8018	-7.27776	0.922445	-0.0238216	-0.0604479	-0.0454626	0.0221925	0.0569231	-0.243851	0.141397	-0.520816
111.6	0.0487574	-0.906441	0.226056	1.19209e-07	-0.0709195	-2.45781	-1.88158	-0.0398922	-1.25661	-1.91261	-7.27815	0.920376	-0.0239247	-0.0604194	-0.0455261	0.0222556	0.0569293	-0.243897	0.141361	-0.700331
111.7	-0.305841	-1.01282	0.410004	-0.0886494	0.0155137	-2.59521	-2.04115	-0.177299	-1.5292	-2.01899	-7.27899	0.928808	-0.0239109	-0.0604939	-0.0455488	0.0222196	0.0569197	-0.243902	0.14117	-0.61833
111.8	-0.175083	-1.41618	0.361247	0.0177299	-0.0443247	-2.70381	-1.87937	-0.257083	-1.25439	-1.78629	-7.27959	0.928896	-0.0239042	-0.0604654	-0.0455606	0.0222591	0.0569444	-0.243885	0.141108	-0.616114
111.9	-0.56514	-1.94586	-0.0642708	-0.624979	-0.075352	-3.12046	-2.18964	-0.698114	-1.50039	-2.47997	-7.27988	0.927554	-0.0239261	-0.060434	-0.0456519	0.0222727	0.0569017	-0.243968	0.141091	-0.210543
112	-0.523032	-1.87937	-0.144055	-0.673736	-0.00221619	-3.167	-2.34035	-0.574005	-1.82618	-2.62624	-7.28056	0.93936	-0.0239015	-0.0604404	-0.0456505	0.0222703	0.0568821	-0.243897	0.140956	-0.192813
112.1	-0.511951	-1.4472	-0.0930819	-0.288111	0.0664872	-2.96532	-2.02786	-0.591735	-1.71537	-2.62402	-7.2812	0.937158	-0.0239385	-0.0604087	-0.0457094	0.0222706	0.0569327	-0.243855	0.140767	-0.354598
112.2	-0.503086	-1.32088	-0.0642708	-0.113028	-0.0709195	-2.73262	-2.01456	-0.398923	-1.57353	-2.34256	-7.28132	0.941334	-0.0240118	-0.0604214	-0.0456866	0.022325	0.0569225	-0.243882	0.140556	-0.456545
112.3	-0.192812	-1.50926	-0.150704	-0.121893	-0.210542	-2.80797	-2.05667	-0.383409	-1.67104	-2.42013	-7.28209	0.944776	-0.0241477	-0.0604119	-0.0457436	0.022372	0.0569362	-0.243966	0.140646	-0.392274
112.4	-0.0930818	-1.40288	-0.0975144	0.0775684	-0.339084	-2.66392	-1.92369	-0.523032	-1.52255	-2.29602	-7.28277	0.950655	-0.0242377	-0.0604579	-0.0457491	0.0225304	0.0569623	-0.243943	0.140638	-0.445464
112.5	-0.310273	-1.38072	-0.343517	0.0709197	-0.301408	-2.71046	-2.01899	-0.487572	-1.40509	-2.26943	-7.28353	0.949445	-0.0243951	-0.0605023	-0.0458429	0.0226618	0.0568837	-0.243995	0.140555	-0.42995
112.6	-0.505302	-1.3098	-0.312489	0.106379	-0.0221623	-2.79911	-1.9791	-0.580654	-1.1192	-2.10986	-7.28391	0.948522	-0.02459	-0.0604474	-0.0459477	0.0228808	0.056852	-0.244002	0.140419	-0.449896
112.7	-0.720277	-1.48488	-0.438815	-0.285894	-0.0509734	-3.14484	-2.3891	-0.644925	-1.46272	-2.11207	-7.28416	0.952293	-0.0246715	-0.0603997	-0.0459876	0.0229367	0.0569374	-0.244032	0.140411	-0.281462
112.8	-0.438815	-1.54915	-0.63606	-0.427734	0.141839	-3.13376	-2.32262	-0.680385	-1.53807	-2.17413	-7.28463	0.963141	-0.024722	-0.0603873	-0.0460016	0.0230741	0.0569175	-0.244047	0.140194	-0.308057
112.9	-0.363463	-1.71093	-0.800061	-0.485356	0.0376761	-3.35538	-2.511	-0.893143	-1.62672	-2.11207	-7.28556	0.966242	-0.0249378	-0.0604395	-0.0461384	0.0231984	0.0569449	-0.244092	0.139984	-0.197245
113	-0.423301	-1.97688	-1.22115	-0.445464	-0.274813	-3.41079	-2.67721	-0.992874	-1.8018	-2.47554	-7.28616	0.961947	-0.0250414	-0.0604106	-0.046228	0.0232935	0.0569288	-0.244048	0.139869	-0.0443248
113.1	-0.347949	-1.60234	-0.802278	-0.0975143	-0.0132974	-3.02295	-2.35808	-0.591735	-1.74196	-2.00791	-7.28709	0.962761	-0.0251468	-0.0604522	-0.0462622	0.0233934	0.0569232	-0.244158	0.139866	-0.367895
113.2	-0.602816	-1.59791	-0.955198	-0.281462	-0.126325	-3.22241	-2.19629	-0.711412	-1.77521	-2.22953	-7.28743	0.969613	-0.0251845	-0.0605009	-0.0463222	0.0234825	0.0568524	-0.244181	0.139772	-0.325787
113.3	-0.629411	-1.69764	-1.07709	-0.554059	-0.37676	-3.41522	-2.41348	-0.972928	-2.14753	-2.36694	-7.28798	0.971699	-0.0251719	-0.0604162	-0.0463519	0.0234686	0.0569406	-0.244147	0.139619	-0.214975
113.4	-0.638276	-1.70429	-1.02169	-0.467626	-0.531897	-3.37754	-2.31597	-0.61833	-1.95029	-2.1697	-7.28823	0.968619	-0.0252443	-0.0603743	-0.0463542	0.0235589	0.0568819	-0.244145	0.139485	-0.24157
113.5	-0.427734	-1.58904	-0.955198	-0.396706	-0.232705	-3.18916	-2.1564	-0.556275	-1.69985	-2.28051	-7.28878	0.974244	-0.0252711	-0.0603981	-0.0463822	0.0235786	0.0569178	-0.244075	0.139555	-0.356814
113.6	-0.332435	-1.67547	-0.795629	-0.146272	-0.084217	-3.01851	-2.11651	-0.746872	-1.56245	-2.23397	-7.28959	0.980273	-0.0253933	-0.060447	-0.0464421	0.0236251	0.0568964	-0.244066	0.139207	-0.392274
113.7	-0.285894	-1.31423	-0.75352	-0.0797845	0.124109	-3.07392	-1.79737	-0.538545	-1.34969	-2.1564	-7.28951	0.97944	-0.0254714	-0.0604557	-0.0464707	0.0237494	0.0569116	-0.244148	0.139126	-0.518599
113.8	-0.312489	-1.26325	-0.733574	0.0620547	0.0265949	-3.07835	-1.80623	-0.452112	-1.34969	-1.99905	-7.29006	0.982134	-0.0256208	-0.0604515	-0.0465421	0.0239269	0.0568711	-0.244124	0.139126	-0.58287
113.9	-0.0421084	-1.16796	-0.733574	0.0443248	0.115244	-3.05176	-2.03007	-0.611681	-1.47158	-1.83061	-7.29124	0.988895	-0.0258086	-0.0603703	-0.0466237	0.0240663	0.0569376	-0.244136	0.138817	-0.627195
114	-0.0709195	-1.39845	-0.649357	0.0664872	0.301408	-3.23127	-1.86829	-0.52968	-1.2145	-1.72202	-7.2912	0.984473	-0.026053	-0.0604036	-0.0467477	0.0242942	0.0568947	-0.24415	0.138714	-0.640492
114.1	-0.157353	-1.35855	-0.680385	-0.308057	0.336868	-3.06727	-2.13645	-0.534113	-1.51812	-1.90153	-7.29196	0.991277	-0.0261496	-0.0604418	-0.0467541	0.0244691	0.0568701	-0.244157	0.138664	-0.492005
114.2	-0.179515	-1.04828	-0.680385	-0.596168	0.436599	-3.16035	-2.42456	-0.651573	-1.65331	-2.08105	-7.29239	0.994754	-0.026304	-0.0604986	-0.0467757	0.0245332	0.0567693	-0.244192	0.138637	-0.458761
114.3	-0.195029	-1.13915	-0.795629	-0.605033	0.487572	-3.04733	-2.19407	-0.695898	-1.68434	-1.96802	-7.2934	0.993847	-0.0264254	-0.0605105	-0.0468589	0.024644	0.05685	-0.244209	0.138461	-0.48314
114.4	-0.175083	-1.24774	-0.817791	-0.398923	0.432166	-2.81684	-2.10986	-0.503086	-1.27655	-2.0611	-7.29374	0.997658	-0.026457	-0.0604584	-0.0468187	0.0247923	0.0568033	-0.244184	0.138449	-0.525248
114.5	-0.480923	-1.54693	-0.773467	-0.390058	0.0797846	-3.44625	-2.42678	-0.432166	-1.46936	-2.08991	-7.29413	1.00105	-0.0265024	-0.060407	-0.0468838	0.0247293	0.0568561	-0.244222	0.138336	-0.363463
114.6	-0.398923	-1.40731	-0.738007	-0.285894	0.234921	-3.62576	-2.38245	-0.374544	-1.46936	-2.20072	-7.29476	1.00322	-0.0266142	-0.0604517	-0.0469041	0.0247504	0.0568719	-0.244211	0.138136	-0.356814
114.7	-0.274813	-1.15909	-0.888711	-0.268165	0.0243787	-3.52603	-2.47332	-0.354598	-1.61785	-2.3337	-7.29535	1.00493	-0.0266539	-0.0604112	-0.046923	0.0249176	0.0568357	-0.244249	0.138066	-0.296976
114.8	-0.228272	-1.22115	-0.704763	-0.339084	0.0487573	-3.45955	-2.38467	-0.303624	-1.53142	-2.09213	-7.29552	1.00758	-0.0267321	-0.0604062	-0.0469075	0.0249971	0.0568468	-0.244296	0.137998	-0.325787
114.9	-0.217191	-1.38072	-0.65379	-0.480923	0.0443248	-3.75874	-2.36916	-0.299192	-1.50039	-2.23618	-7.29646	1.00992	-0.0268318	-0.0604718	-0.0468758	0.0249897	0.0568134	-0.244376	0.137853	-0.226056
115	-0.63606	-1.46715	-0.65379	-0.80671	-0.0930819	-3.88728	-2.63511	-0.514167	-1.82396	-2.44894	-7.29658	1.0202	-0.026926	-0.0604677	-0.0469224	0.0251256	0.056827	-0.244351	0.137721	-0.175083
115.1	-0.777899	-1.70872	-0.775683	-0.904224	-0.24157	-3.85404	-2.55532	-0.611681	-2.03451	-2.50213	-7.29739	1.02304	-0.0271077	-0.0605075	-0.0470748	0.0253565	0.0568091	-0.24431	0.137517	-0.177299
115.2	-0.514167	-1.6378	-0.649357	-0.460977	-0.285894	-3.66344	-2.33591	-0.301408	-1.72423	-2.28716	-7.29785	1.02086	-0.0272466	-0.0604271	-0.047201	0.0255968	0.0568398	-0.244261	0.137444	-0.308057
115.3	-0.239353	-1.64002	-0.585086	-0.407787	-0.172866	-3.39527	-2.35143	-0.106379	-1.46272	-2.24062	-7.29832	1.02556	-0.0273821	-0.0604575	-0.0471601	0.0255433	0.0568922	-0.244376	0.137364	-0.414436
115.4	-0.192812	-1.2832	-0.673736	-0.350165	-0.0443247	-3.53046	-2.24948	-0.106379	-1.64223	-2.43343	-7.29921	1.03194	-0.0273894	-0.0604831	-0.0472138	0.0256354	0.0568588	-0.244319	0.137137	-0.425517
115.5	1.19209e-07	-1.19677	-0.423301	-0.210542	0.24157	-3.38419	-2.17856	0.219407	-1.33417	-2.2384	-7.29997	1.0287	-0.0275276	-0.0604968	-0.0473382	0.0257671	0.0568445	-0.244399	0.137	-0.511951
115.6	0.0221625	-1.12806	-0.294759	-0.101947	0.192813	-3.49722	-1.97688	0.378976	-1.39845	-2.15418	-7.29997	1.03022	-0.0276073	-0.0605489	-0.0473355	0.0259461	0.0568435	-0.244388	0.136958	-0.647141
115.7	-0.0820006	-0.91309	-0.374544	-0.217191	0.186164	-3.40414	-1.86607	0.130758	-1.30315	-2.10542	-7.30099	1.03759	-0.027631	-0.0605154	-0.0474303	0.0259705	0.0569085	-0.244324	0.136816	-0.638276
115.8	0.0443248	-1.2699	-0.350165	-0.531897	0.350165	-3.39306	-2.10321	-0.0243786	-1.40953	-2.4711	-7.30163	1.0376	-0.0277856	-0.0604418	-0.0474768	0.0260176	0.05686	-0.24438	0.136601	-0.534113
115.9	0.0398924	-1.00396	-0.558492	-0.403355	0.0509735	-3.34652	-2.22953	-0.0110812	-1.29428	-2.42678	-7.30154	1.04037	-0.0279176	-0.0604136	-0.0475355	0.0261883	0.0568989	-0.244412	0.136541	-0.556275
116	0.270381	-0.91309	-0.148488	-0.155136	-0.0243785	-3.32879	-2.22732	-0.0132974	-0.884278	-2.17856	-7.30201	1.042	-0.0280644	-0.060417	-0.0476158	0.026287	0.0568928	-0.244395	0.136551	-0.751304
116.1	0.39449	-0.935252	-0.17065	-0.250435	-0.104163	-3.10495	-2.3071	0.0509735	-0.808926	-2.35364	-7.30311	1.04683	-0.0282265	-0.060397	-0.0476786	0.0263848	0.0568352	-0.244489	0.136508	-0.780115
116.2	0.29476	-1.07487	-0.520816	-0.463193	-0.0354597	-3.12046	-2.28937	0.230489	-0.992874	-2.3891	-7.30345	1.04445	-0.0282588	-0.0604475	-0.0476427	0.0265489	0.0568507	-0.244448	0.136378	-0.693682
116.3	-0.0509733	-1.37407	-0.84217	-0.598384	-0.39449	-3.38641	-2.49105	-0.195029	-1.53142	-2.46667	-7.30447	1.05431	-0.0282968	-0.0603588	-0.047747	0.0266293	0.0568691	-0.24441	0.13618	-0.463194
116.4	8.9407e-08	-1.40731	-0.585086	-0.310273	-0.299192	-3.26452	-2.4711	-0.35903	-1.60677	-2.429	-7.30485	1.05287	-0.0284602	-0.060388	-0.0479045	0.0267131	0.0568862	-0.244404	0.13597	-0.441031
116.5	-0.301408	-1.6245	-0.698114	-0.381193	-0.363463	-3.42409	-2.63289	-0.325787	-1.46272	-2.47332	-7.30447	1.05147	-0.028483	-0.060376	-0.0478472	0.0267111	0.056929	-0.24445	0.135889	-0.378977
116.6	-0.361246	-1.75748	-0.919738	-0.356814	-0.392274	-3.51274	-2.50435	-0.319138	-1.48045	-2.63954	-7.30506	1.05653	-0.0284747	-0.0603892	-0.0478521	0.0267682	0.0569169	-0.244527	0.135808	-0.288111
116.7	-0.334652	-1.72866	-0.658222	-0.305841	-0.352382	-3.31549	-2.51986	-0.39449	-1.50261	-2.39354	-7.30616	1.06256	-0.0285335	-0.0603946	-0.0478679	0.0268852	0.0569097	-0.244492	0.13573	-0.288111
116.8	-0.372328	-1.77742	-0.54741	-0.540762	-0.540762	-3.07835	-2.40905	-0.520816	-1.46936	-2.78581	-7.30637	1.06645	-0.0286854	-0.0604168	-0.0479226	0.0269278	0.0568663	-0.244437	0.135577	-0.334652
116.9	-0.115244	-1.64888	-0.680385	-0.667087	-0.476491	-3.44625	-2.12759	-0.576221	-1.51147	-3.07392	-7.30739	1.07	-0.028754	-0.060421	-0.0479633	0.0269972	0.056933	-0.244501	0.135282	-0.292543
117	-0.627195	-1.87272	-0.882062	-0.722493	-0.536329	-3.7676	-2.29159	-0.839954	-1.73531	-3.07835	-7.30777	1.07306	-0.0289937	-0.0604215	-0.0480577	0.027272	0.0569441	-0.244536	0.135184	-0.159569
117.1	-0.434382	-1.80402	-0.902008	-0.443247	-0.567357	-3.69225	-2.38245	-0.706979	-1.58461	-2.86116	-7.3082	1.07726	-0.0290821	-0.0603815	-0.0481844	0.0273536	0.0568964	-0.244578	0.135136	-0.237137
117.2	-0.589519	-1.9104	-0.946333	-0.39449	-0.742439	-3.53933	-2.51543	-0.587303	-1.64666	-2.96311	-7.30879	1.07843	-0.0291844	-0.0604254	-0.0481889	0.0274827	0.0569314	-0.24453	0.134876	-0.164002
117.3	-0.6006	-1.88602	-0.680385	-0.63606	-0.6006	-3.39527	-2.31597	-0.361247	-1.58018	-3.07835	-7.30913	1.07827	-0.0293299	-0.0603937	-0.0481554	0.0276097	0.0569733	-0.244566	0.134711	-0.24157
117.4	-0.640492	-1.78407	-0.633844	-0.687033	-0.554059	-3.26008	-2.47554	-0.343517	-1.54915	-2.67721	-7.3096	1.08535	-0.0293981	-0.0604503	-0.0481957	0.0276791	0.0569314	-0.244614	0.134501	-0.248219
117.5	-0.217191	-1.45164	-0.549627	-0.354598	-0.549627	-3.16257	-2.37802	-0.0952982	-1.34526	-1.9525	-7.31006	1.08582	-0.0295152	-0.0604541	-0.0482626	0.0277862	0.0569159	-0.244582	0.134468	-0.467626
117.6	0.248219	-0.950765	0	0.0398923	0.237137	-2.70159	-1.50261	0.558492	-0.390058	-1.8838	-7.31082	1.08567	-0.0295525	-0.0603824	-0.0483368	0.0278286	0.0570173	-0.244593	0.134426	-1.04163
117.7	-0.432166	-1.79294	-0.921954	-0.828872	-0.797845	-3.38198	-2.46002	-0.288111	-1.01947	-2.92543	-7.31091	1.09261	-0.0295546	-0.0603615	-0.048349	0.0279689	0.0569757	-0.244624	0.134367	-0.250435
117.8	-0.350165	-1.75969	-0.853251	-0.851035	-0.899792	-3.4529	-2.6484	-0.381193	-1.17682	-2.76365	-7.31167	1.09446	-0.0297279	-0.0604585	-0.0483416	0.0280673	0.0570013	-0.244709	0.13426	-0.210543
117.9	-0.0132973	-1.46936	-0.372328	-0.658222	-0.68925	-3.19803	-2.28716	-0.126325	-1.04828	-2.4024	-7.31235	1.09701	-0.0298809	-0.0604474	-0.0484579	0.0281052	0.0569341	-0.244686	0.134046	-0.467626
118	-0.139623	-1.40066	-0.463193	-0.37676	-0.232705	-3.0983	-2.28494	0.0155137	-1.25439	-2.87667	-7.31303	1.09749	-0.0300005	-0.0604031	-0.0484456	0.0282521	0.0569528	-0.244676	0.133938	-0.507518
118.1	-0.392274	-1.56245	-0.675952	-0.638276	-0.445464	-3.36868	-2.36916	-0.308057	-1.49596	-3.26452	-7.31345	1.09921	-0.0301665	-0.0603943	-0.0484854	0.0283789	0.0569521	-0.244658	0.133877	-0.343517
118.2	-0.438815	-1.46936	-0.780115	-0.587303	-0.578438	-3.72106	-2.37137	-0.640492	-1.52255	-3.24235	-7.31409	1.10549	-0.0302498	-0.0603288	-0.0485194	0.0285203	0.0569407	-0.244741	0.133688	-0.288111
118.3	-0.527464	-1.68877	-1.17461	-0.868765	-0.879846	-3.82079	-2.73705	-0.862116	-1.83726	-3.47063	-7.31489	1.10614	-0.0303231	-0.0603583	-0.0486116	0.0285974	0.0569828	-0.244658	0.133542	0.0155136
118.4	-0.308057	-1.36742	-0.77125	-0.410004	-0.80671	-3.4263	-2.32926	-0.511951	-1.38958	-3.07392	-7.31506	1.10975	-0.0304551	-0.0602971	-0.0486966	0.0287094	0.0570043	-0.244671	0.133362	-0.305841
118.5	0.0288112	-1.08817	-0.155137	-0.0997306	-0.334652	-3.05841	-2.18743	-0.221624	-1.38958	-2.70824	-7.31587	1.10839	-0.0305799	-0.0603319	-0.0487382	0.0288003	0.0569685	-0.244655	0.133314	-0.633844
118.6	-0.104163	-1.07266	-0.356814	-0.381193	-0.472058	-3.00965	-2.12537	-0.407788	-1.35855	-2.64175	-7.3168	1.11419	-0.0305655	-0.060323	-0.0488438	0.0288952	0.0569782	-0.244654	0.133221	-0.587303
118.7	-0.527464	-1.13471	-0.56514	-0.523032	-0.729142	-3.0163	-2.16305	-0.631627	-1.6932	-2.83678	-7.31684	1.11728	-0.0306392	-0.0604378	-0.0488636	0.0289243	0.0570302	-0.244657	0.133106	-0.434382
118.8	-0.65379	-1.38072	-0.675952	-0.97736	-0.808926	-3.37754	-2.24726	-0.751304	-1.83504	-3.0296	-7.31748	1.12352	-0.0306765	-0.060445	-0.0488294	0.0290556	0.0569904	-0.244692	0.133147	-0.310273
118.9	-0.460977	-1.19455	-0.580654	-0.669303	-0.593951	-3.55706	-2.16305	-0.649357	-1.50261	-3.21576	-7.31769	1.12309	-0.0308179	-0.0602688	-0.0488962	0.0292671	0.0569627	-0.244688	0.132952	-0.37676
119	-0.460977	-1.26325	-0.609465	-0.669303	-0.669303	-3.47949	-2.1564	-0.525248	-1.38293	-3.00743	-7.31841	1.12674	-0.0309598	-0.060365	-0.0490231	0.0293542	0.0570065	-0.244697	0.132772	-0.390058
119.1	-0.718061	-1.48488	-0.784548	-0.711412	-1.26104	-3.7942	-2.38245	-0.700331	-1.74861	-3.27117	-7.31854	1.13148	-0.0310588	-0.0603839	-0.0490749	0.0294822	0.0569216	-0.24478	0.13272	-0.144055
119.2	-0.556275	-1.35634	-0.718061	-0.68925	-1.44277	-3.73436	-2.31818	-0.713628	-1.67547	-3.36203	-7.31968	1.13765	-0.0312256	-0.0603834	-0.0491484	0.0295476	0.0569496	-0.244826	0.132568	-0.172867
119.3	-0.421085	-1.23001	-0.454328	-0.591735	-1.32531	-3.51052	-2.14975	-0.731358	-1.70872	-3.23792	-7.31973	1.13982	-0.0313802	-0.0603806	-0.049234	0.029637	0.0569945	-0.244727	0.132331	-0.279246
119.4	-0.527464	-1.17682	-0.68925	-0.75352	-1.42504	-3.42187	-2.14532	-0.80671	-1.73975	-3.31771	-7.32032	1.14131	-0.0313947	-0.0603745	-0.049289	0.0297364	0.0569366	-0.244718	0.132209	-0.254867
119.5	-0.374544	-1.29207	-0.888711	-0.77125	-1.14579	-3.53711	-2.24726	-0.802278	-1.91926	-3.46176	-7.32117	1.14495	-0.0315334	-0.0603532	-0.049441	0.0299048	0.0569029	-0.24473	0.132163	-0.201678
119.6	-0.263732	-1.23223	-0.602816	-0.549627	-1.18125	-3.70333	-2.3071	-0.746872	-1.77964	-3.23792	-7.32185	1.14941	-0.0316837	-0.0603627	-0.0494065	0.0300298	0.0569012	-0.244741	0.131866	-0.299192
119.7	-0.383409	-1.25439	-0.693682	-0.503086	-1.3652	-3.90058	-2.4844	-0.948549	-1.79737	-3.33544	-7.32206	1.14966	-0.0318726	-0.0604054	-0.0494381	0.0301796	0.0569022	-0.244809	0.131785	-0.155137
119.8	-0.516383	-1.30536	-0.775683	-0.345733	-1.29428	-3.85182	-2.63511	-0.751304	-1.67769	-3.36868	-7.3229	1.15531	-0.0319826	-0.0604175	-0.0494811	0.0302546	0.0569128	-0.244769	0.131716	-0.190596
119.9	-0.363463	-1.29871	-0.596168	-0.20611	-0.906441	-3.72993	-2.37359	-0.726926	-1.33417	-3.08057	-7.3232	1.15327	-0.0319983	-0.0602993	-0.0494705	0.030346	0.0569832	-0.244762	0.131593	-0.323571
120	-0.252651	-1.14136	-0.660438	-0.294759	-0.970712	-3.78533	-2.03672	-0.762385	-1.24331	-2.85673	-7.32329	1.15217	-0.0320776	-0.0603395	-0.0496067	0.0304254	0.0569881	-0.244692	0.1315	-0.385625
120.1	0.113028	-1.14801	-0.746872	-0.128542	-1.03055	-3.56592	-2.03672	-0.77125	-1.26325	-3.0296	-7.32418	1.16154	-0.0321876	-0.0604473	-0.0496638	0.0304738	0.0569737	-0.244737	0.131345	-0.50087
120.2	-0.137407	-1.12142	-0.704763	-0.239353	-1.05714	-3.70555	-1.99905	-0.917522	-1.53364	-3.10273	-7.32473	1.16516	-0.0323767	-0.0603876	-0.0496858	0.0306276	0.0570113	-0.244711	0.131107	-0.374544
120.3	-0.0908656	-1.02169	-0.729142	-0.243786	-0.820008	-3.88063	-1.94586	-0.649357	-1.69099	-3.04289	-7.32502	1.16264	-0.0325755	-0.060415	-0.0498296	0.0307972	0.0569405	-0.24469	0.131052	-0.392274
120.4	-0.179515	-1.26104	-0.882062	-0.212759	-1.15909	-3.94047	-2.32483	-0.700331	-1.99018	-3.40414	-7.32587	1.17264	-0.0326925	-0.0603818	-0.0499143	0.0308803	0.0569677	-0.244679	0.130833	-0.265948
120.5	-0.480923	-1.43612	-1.10369	-0.37676	-1.07487	-3.90501	-2.31375	-0.78898	-1.91704	-3.36203	-7.32655	1.17436	-0.0327433	-0.0603829	-0.04994	0.0310442	0.0569374	-0.244722	0.130639	-0.281462
120.6	-0.261516	-1.39623	-0.952982	-0.398923	-0.762385	-3.82744	-2.18521	-0.423301	-1.99018	-3.06284	-7.32693	1.17289	-0.032927	-0.060356	-0.0500483	0.0310971	0.056987	-0.244666	0.130533	-0.356814
120.7	-0.144055	-1.13693	-0.680385	-0.436599	-0.418869	-3.70333	-2.12315	-0.195029	-1.81288	-2.8944	-7.32791	1.18106	-0.0330048	-0.0603612	-0.050152	0.0312074	0.0569607	-0.244774	0.13036	-0.593951
120.8	-0.483139	-1.3918	-0.629411	-0.629411	-0.775683	-3.98701	-2.31375	-0.396706	-1.98353	-3.22906	-7.3282	1.18008	-0.0330628	-0.0603905	-0.0502435	0.0313921	0.0569097	-0.244703	0.130222	-0.336868
120.9	-0.403355	-1.50482	-1.16796	-0.613897	-0.904225	-3.92052	-2.50213	-0.662655	-2.07661	-3.24457	-7.32863	1.18386	-0.0332838	-0.0603731	-0.0503099	0.0314487	0.0568916	-0.244653	0.130223	-0.228272
121	-0.15292	-1.47823	-1.14801	-0.290327	-0.9419	-3.70112	-2.43121	-0.427734	-2.14753	-3.15814	-7.32926	1.19045	-0.0333388	-0.0604094	-0.0503372	0.0315518	0.056934	-0.24464	0.130043	-0.354598
121.1	-0.279246	-1.58461	-1.0505	-0.454328	-0.955198	-3.72549	-2.49548	-0.219407	-2.08991	-3.31106	-7.32939	1.19678	-0.033514	-0.0604098	-0.0504457	0.0317189	0.0569374	-0.244752	0.129867	-0.370112
121.2	-0.22384	-1.5425	-1.0926	-0.356814	-0.948549	-3.51717	-2.07883	-0.248218	-2.08105	-3.17143	-7.32994	1.19612	-0.0336132	-0.0603796	-0.050488	0.0317569	0.0569211	-0.244735	0.129796	-0.427734
121.3	0.0288112	-1.30758	-0.642709	-0.177299	-0.886495	-3.55041	-1.91704	-0.157353	-1.63558	-2.98084	-7.33096	1.20092	-0.0337663	-0.0603905	-0.0505255	0.0319086	0.0569093	-0.244692	0.12975	-0.602816
121.4	0.0997308	-1.02612	-0.611681	0.0487573	-0.919738	-3.28225	-1.79958	-0.212759	-1.49596	-3.02516	-7.33134	1.20322	-0.0338164	-0.0604163	-0.0505176	0.0320105	0.0568621	-0.244799	0.129369	-0.749088
121.5	-0.0797844	-1.27655	-0.921954	-0.228272	-1.10147	-3.57036	-2.19407	-0.367895	-1.79515	-2.97862	-7.33219	1.20241	-0.0339923	-0.060326	-0.0505586	0.0321068	0.0569281	-0.244803	0.129442	-0.492005
121.6	-0.124109	-1.12142	-0.800061	-0.15292	-0.904224	-3.39749	-1.93034	-0.314706	-1.74639	-3.02516	-7.33261	1.21077	-0.034055	-0.0603116	-0.0505736	0.0321478	0.0569238	-0.244667	0.129278	-0.589519
121.7	-0.0642707	-1.25661	-0.95963	-0.159569	-0.667087	-3.331	-1.89931	-0.500869	-1.54693	-3.05841	-7.33253	1.21425	-0.034094	-0.0603229	-0.0506457	0.0323166	0.0569739	-0.244709	0.129142	-0.629411
121.8	0.0465411	-1.33639	-0.99509	-0.075352	-0.724709	-3.50165	-2.22289	-0.667087	-1.54028	-3.23127	-7.33337	1.2169	-0.0342256	-0.0603208	-0.0507116	0.0323366	0.0569313	-0.244688	0.128973	-0.587303
121.9	0.135191	-1.09925	-0.67152	0.347949	-0.678168	-3.34652	-1.91483	-0.407788	-1.18125	-2.38689	-7.33359	1.21899	-0.0343335	-0.060324	-0.0507434	0.0324406	0.0569649	-0.244635	0.128735	-0.851035
122	0.336868	-1.06379	-0.680385	0.183948	-0.611681	-3.37976	-1.8838	-0.658222	-1.36299	-2.64175	-7.33448	1.22233	-0.0344791	-0.0603529	-0.0507953	0.032575	0.0568833	-0.244712	0.128437	-0.766818
122.1	0.128542	-1.08817	-0.795629	-0.075352	-0.54741	-3.78976	-1.99461	-0.527464	-1.61785	-3.16922	-7.33592	1.2299	-0.0345856	-0.0603494	-0.0508837	0.0326764	0.0569167	-0.244712	0.128315	-0.720277
122.2	0.299192	-0.802278	-0.574005	0.0820009	-0.498653	-3.34652	-1.77521	-0.121893	-1.3918	-3.00743	-7.33579	1.22617	-0.0347211	-0.0604378	-0.0509176	0.0328357	0.0568885	-0.244711	0.128136	-0.915306
122.3	0.0864334	-0.893143	-0.6006	-0.279246	-0.27703	-3.40857	-1.67104	-0.15292	-1.60234	-2.75257	-7.33651	1.23594	-0.0347954	-0.0603671	-0.0509847	0.0328593	0.0568737	-0.244745	0.128043	-0.831089
122.4	0.177299	-0.981793	-0.751304	-0.312489	-0.336868	-3.35095	-1.65331	0.164002	-1.73088	-2.86781	-7.3371	1.23517	-0.0348789	-0.0603261	-0.0510402	0.0330741	0.0568667	-0.244767	0.127883	-0.857684
122.5	0.303625	-0.704763	-0.514167	-0.175083	-0.281462	-3.41965	-1.68877	0.139623	-1.48931	-2.56862	-7.33715	1.23655	-0.0349566	-0.0603542	-0.0510856	0.0331203	0.0568952	-0.244778	0.127966	-1.01504
122.6	0.0132975	-0.928603	-0.817791	-0.2593	-0.463193	-3.57479	-1.88823	-0.17065	-1.63558	-2.62624	-7.33808	1.24355	-0.0350501	-0.0603597	-0.0510814	0.0330966	0.0569481	-0.244788	0.127715	-0.870981
122.7	-0.261516	-1.09482	-0.848819	-0.352382	-0.458761	-3.62355	-2.16305	-0.44768	-1.50039	-2.72819	-7.33838	1.24608	-0.0351074	-0.0603749	-0.0511551	0.0331816	0.0569069	-0.244816	0.127574	-0.757953
122.8	0.0598385	-0.908657	-0.6006	-0.130758	-0.441031	-3.37533	-1.91261	-0.449896	-1.53807	-2.81684	-7.3385	1.24749	-0.0352006	-0.0603425	-0.0511867	0.0333296	0.0569161	-0.244769	0.127457	-0.835521
122.9	-0.0930818	-0.910873	-0.667087	-0.421085	-0.740223	-3.7122	-1.98796	-0.622762	-1.88602	-3.11824	-7.33939	1.25314	-0.035253	-0.0603073	-0.0512253	0.0333312	0.0569351	-0.244744	0.127287	-0.687033
123	-0.279246	-0.899792	-0.884278	-0.746872	-1.0372	-3.84074	-2.02121	-0.713628	-1.9658	-3.32657	-7.3402	1.26111	-0.0353798	-0.060347	-0.0512961	0.0333962	0.0569675	-0.244755	0.127214	-0.574005
123.1	-0.248218	-0.919738	-0.791196	-0.724709	-0.846602	-3.69003	-2.28494	-0.622763	-1.75083	-3.29554	-7.34049	1.25979	-0.0354382	-0.0603471	-0.0513598	0.0336052	0.0570505	-0.244779	0.127069	-0.540762
123.2	-0.239353	-0.986225	-0.500869	-0.611681	-0.820007	-3.86512	-2.17856	-0.538545	-1.76191	-3.09608	-7.34143	1.262	-0.0355413	-0.0603042	-0.0512945	0.0336355	0.0569785	-0.244775	0.126835	-0.545194
123.3	-0.161785	-0.866548	-0.500869	-0.527464	-0.773467	-3.64349	-1.94807	-0.438815	-1.93921	-2.68386	-7.34143	1.26366	-0.0355589	-0.0603406	-0.0513294	0.0336873	0.0569359	-0.244781	0.126762	-0.631628
123.4	-0.0620545	-1.04163	-0.56514	-0.525248	-0.84217	-3.61247	-1.79294	-0.407788	-1.76856	-3.08057	-7.34168	1.27001	-0.0356644	-0.0603612	-0.0512968	0.0337316	0.0569036	-0.244742	0.126532	-0.642709
123.5	0.15292	-0.970712	-0.669303	-0.443247	-0.742439	-3.63684	-1.89488	-0.370111	-1.67326	-3.22019	-7.34257	1.27296	-0.0358448	-0.0603285	-0.0513503	0.033852	0.0569427	-0.24476	0.126281	-0.67152
123.6	0.299192	-1.00396	-0.474275	-0.334652	-0.403355	-3.74322	-1.83504	-0.301408	-1.39623	-3.03624	-7.34304	1.27402	-0.0358946	-0.0603481	-0.051393	0.03397	0.0569442	-0.244808	0.126185	-0.784548
123.7	0.0620548	-1.03942	-0.651574	-0.336868	-0.421085	-3.84074	-1.9104	-0.115244	-1.74418	-3.24235	-7.34422	1.27963	-0.0360117	-0.060292	-0.0513788	0.0341451	0.0569873	-0.244716	0.126029	-0.720277
123.8	-0.13519	-1.26104	-0.664871	-0.611681	-0.476491	-4.02247	-1.77964	-0.20611	-1.89488	-3.24457	-7.34414	1.27886	-0.036156	-0.0602503	-0.0513096	0.0343083	0.0570013	-0.244724	0.125871	-0.638276
123.9	-0.0820007	-1.22115	-0.718061	-0.314706	-0.682601	-3.87398	-1.79737	-0.228272	-2.09213	-3.28003	-7.34456	1.28413	-0.0363204	-0.0603415	-0.0512638	0.03436	0.0569801	-0.24473	0.125759	-0.620546
124	-0.396706	-1.03277	-0.667087	-0.343517	-0.955198	-3.94712	-2.00126	-0.372328	-2.02342	-3.35317	-7.34545	1.28944	-0.0364318	-0.060355	-0.0513141	0.0345161	0.0569407	-0.244706	0.125568	-0.589519
124.1	-0.494221	-0.97736	-0.828873	-0.631627	-0.851035	-4.10447	-2.19629	-0.664871	-2.12094	-3.36425	-7.34579	1.28952	-0.0365007	-0.0603198	-0.0513818	0.0346082	0.0569896	-0.24478	0.125505	-0.460977
124.2	-0.305841	-1.11477	-1.04163	-0.740223	-0.662655	-3.83187	-2.29159	-0.764602	-2.01234	-3.5216	-7.34634	1.2964	-0.036505	-0.0603083	-0.0515647	0.0347435	0.0569829	-0.244743	0.125361	-0.463194
124.3	-0.288111	-1.19898	-0.904224	-0.786764	-0.551843	-3.9582	-2.37137	-0.711412	-2.06775	-3.39306	-7.34681	1.29848	-0.0366401	-0.0603217	-0.051672	0.03468	0.0569999	-0.244758	0.125178	-0.485356
124.4	-0.252651	-0.948549	-0.75352	-0.622762	-0.367895	-3.86512	-2.31818	-0.569573	-2.01013	-3.49722	-7.34745	1.29989	-0.0366811	-0.0603114	-0.0516968	0.0348569	0.0570176	-0.244786	0.125033	-0.6006
124.5	-0.237137	-1.04606	-0.687033	-0.549627	-0.330219	-3.81193	-2.31597	-0.68925	-1.90153	-3.5903	-7.348	1.30613	-0.0367037	-0.0603443	-0.0517024	0.0349012	0.0570322	-0.244778	0.124889	-0.65379
124.6	-0.531897	-1.38958	-0.950765	-1.02833	-0.817791	-4.1222	-2.50435	-0.95963	-2.06332	-3.86512	-7.34897	1.3101	-0.0367798	-0.0603345	-0.0516008	0.0349084	0.0570631	-0.244777	0.124698	-0.418869
124.7	-0.39449	-1.54028	-0.706979	-0.822224	-0.718061	-3.99809	-2.49327	-0.811143	-1.94364	-3.53268	-7.34918	1.31153	-0.0368682	-0.060343	-0.0516663	0.0350154	0.0570405	-0.244808	0.124585	-0.467626
124.8	-0.469842	-1.21007	-0.536329	-1.07266	-0.602816	-3.95155	-2.16526	-0.735791	-1.92369	-3.7942	-7.34948	1.3152	-0.0369353	-0.0603242	-0.0518436	0.0351045	0.0570136	-0.24478	0.12442	-0.540762
124.9	-0.352382	-1.36742	-0.523032	-1.09482	-0.458761	-4.28399	-2.10986	-0.988442	-2.01013	-3.96041	-7.3499	1.31572	-0.0369936	-0.0603644	-0.0519176	0.0352109	0.0569803	-0.244765	0.124258	-0.507518
125	-0.0487571	-1.14579	-0.434382	-0.762385	-0.144055	-4.11998	-1.93256	-0.56514	-2.05888	-3.6169	-7.35113	1.32343	-0.037111	-0.0603689	-0.0519271	0.0353167	0.0569978	-0.244759	0.124145	-0.702547
125.1	0.0443248	-0.926387	-0.166218	-0.463193	-0.199461	-4.03355	-1.8838	-0.347949	-2.05445	-3.4263	-7.35109	1.32394	-0.0373811	-0.0603236	-0.0521026	0.035443	0.0569986	-0.244697	0.123912	-0.791197
125.2	-0.144055	-1.15244	-0.370112	-0.214975	-0.367895	-4.07788	-2.01013	-0.37676	-2.20959	-3.57922	-7.35147	1.32261	-0.0373871	-0.0603876	-0.0520889	0.0356083	0.0569811	-0.244654	0.123927	-0.760169
125.3	-0.0421084	-1.11033	-0.387841	-0.336868	-0.363463	-3.98479	-1.80623	-0.401139	-1.94364	-3.54598	-7.35241	1.32957	-0.0375013	-0.060407	-0.0521847	0.0356326	0.0570601	-0.244672	0.123602	-0.890927
125.4	-0.434382	-1.21893	-0.523032	-0.813359	-0.693682	-4.17982	-1.93256	-0.591735	-2.14088	-3.82522	-7.35283	1.33246	-0.0375604	-0.060331	-0.0522747	0.0357243	0.057004	-0.2447	0.123357	-0.680385
125.5	-0.243786	-1.14579	-0.496437	-0.780115	-0.536329	-3.97814	-1.98132	-0.695898	-2.21845	-3.64793	-7.35313	1.33478	-0.0376271	-0.0603559	-0.0523661	0.0357597	0.0570005	-0.244695	0.123378	-0.762385
125.6	-0.177299	-1.06379	-0.46541	-0.345733	-0.332435	-3.60138	-1.74418	-0.487572	-2.04337	-3.50609	-7.3538	1.33881	-0.0377103	-0.0604218	-0.0524486	0.0358469	0.0570167	-0.244708	0.123217	-0.915306
125.7	-0.463193	-1.19677	-0.516383	-0.509734	-0.662655	-3.92496	-1.91261	-0.784548	-2.05002	-3.45511	-7.35414	1.3433	-0.0378252	-0.0604052	-0.0525025	0.0359244	0.05701	-0.24476	0.123076	-0.695898
125.8	-0.684817	-1.24109	-0.593951	-0.624979	-0.75352	-4.24853	-2.28051	-0.726926	-2.3891	-3.39084	-7.35452	1.34609	-0.0379421	-0.0603667	-0.052498	0.036062	0.0569718	-0.244743	0.122821	-0.560708
125.9	-0.593951	-1.29207	-0.866549	-0.680385	-0.744655	-4.22636	-2.25613	-0.784548	-2.54867	-3.96041	-7.35546	1.34406	-0.0379746	-0.0603377	-0.0525145	0.0361409	0.0569583	-0.244692	0.122612	-0.438815
126	-0.383409	-1.30536	-0.919738	-0.574005	-0.500869	-4.23523	-2.01678	-0.811143	-2.52429	-3.92717	-7.35635	1.35664	-0.0379785	-0.0603421	-0.0525629	0.0363171	0.0570113	-0.244722	0.122375	-0.505302
126.1	-0.456545	-1.4605	-1.19455	-0.682601	-0.749088	-4.38815	-2.08991	-0.946333	-2.60629	-3.60138	-7.35664	1.35796	-0.0381427	-0.0603355	-0.0525719	0.036381	0.0569869	-0.244637	0.122403	-0.423301
126.2	-0.414436	-1.30758	-0.946333	-0.720277	-0.649357	-4.28177	-2.10321	-0.833305	-2.37802	-3.78533	-7.35694	1.35757	-0.0382872	-0.0602507	-0.0525085	0.0364416	0.0570048	-0.244612	0.122262	-0.523032
126.3	-0.421085	-0.972928	-0.839954	-0.42995	-0.644925	-4.28399	-1.66883	-0.658222	-2.28272	-3.68339	-7.35749	1.36352	-0.0383856	-0.0602796	-0.0525429	0.0364853	0.0570025	-0.244627	0.122128	-0.673736
126.4	-0.633844	-1.0505	-0.972928	-0.487572	-0.89536	-4.34382	-1.73753	-0.65379	-2.33591	-3.69447	-7.35804	1.36529	-0.0383919	-0.0603131	-0.0524797	0.0365845	0.0570316	-0.244662	0.121953	-0.580654
126.5	-0.574005	-1.18125	-1.01947	-0.782331	-0.902008	-4.53885	-1.73753	-0.531897	-2.54867	-3.69225	-7.35893	1.37222	-0.0386022	-0.0603365	-0.0523795	0.0367476	0.0570098	-0.244545	0.12172	-0.469842
126.6	-0.321354	-1.32974	-0.853251	-0.749088	-0.669303	-4.58539	-1.73975	-0.596168	-2.40018	-3.66122	-7.35914	1.37273	-0.0386735	-0.0603066	-0.0520544	0.0368781	0.0569606	-0.244641	0.121604	-0.531897
126.7	-0.334652	-1.37407	-1.0239	-0.56514	-0.718061	-4.58983	-1.80845	-0.613898	-2.43121	-3.80306	-7.35936	1.37594	-0.0387619	-0.0603382	-0.0517599	0.0369863	0.0570357	-0.244643	0.121432	-0.562924
126.8	-0.37676	-1.50261	-1.09039	-0.516383	-0.890927	-4.58983	-1.86164	-0.487572	-2.67278	-3.81193	-7.35987	1.38332	-0.0388614	-0.0602815	-0.052017	0.0370771	0.0569757	-0.244603	0.121056	-0.485356
126.9	-0.0952981	-1.23666	-0.908657	-0.434382	-0.585086	-4.41696	-1.37185	-0.381193	-2.43121	-3.77868	-7.3608	1.38309	-0.0390796	-0.0602427	-0.0524864	0.0372855	0.0570115	-0.244627	0.120853	-0.65379
127	-0.148488	-1.15688	-1.18347	-0.35903	-0.691466	-4.47015	-1.48266	-0.3413	-2.44451	-3.96485	-7.36105	1.38616	-0.0393332	-0.0602322	-0.0527413	0.0374691	0.05695	-0.244522	0.120885	-0.580654
127.1	-0.305841	-1.23444	-1.17239	-0.520816	-0.899792	-4.62085	-1.75748	-0.467626	-2.46889	-4.23301	-7.36194	1.3897	-0.0393634	-0.0602801	-0.0527313	0.037553	0.0569734	-0.244509	0.12066	-0.556275
127.2	-0.0598383	-1.12363	-0.870981	-0.454328	-0.795629	-4.47237	-1.61342	-0.246002	-2.25613	-4.06458	-7.36241	1.3937	-0.0393735	-0.0602468	-0.0525467	0.03763	0.0569283	-0.244473	0.120563	-0.682601
127.3	-0.328003	-1.20563	-1.00617	-0.485356	-0.675952	-4.66518	-1.76412	-0.540762	-2.14088	-4.38815	-7.36262	1.39613	-0.0394208	-0.060291	-0.0524356	0.0376446	0.0568965	-0.244506	0.120363	-0.562924
127.4	-0.403355	-1.20785	-1.23001	-0.485356	-0.680385	-4.34604	-1.58683	-0.503086	-2.24283	-4.06901	-7.3636	1.40093	-0.0395722	-0.0603403	-0.0520497	0.0376791	0.0569466	-0.244557	0.120062	-0.556275
127.5	-0.425517	-1.21228	-1.21671	-0.308057	-0.505302	-4.37928	-1.77077	-0.423301	-2.34035	-4.08009	-7.36368	1.40126	-0.0396928	-0.0602957	-0.0519132	0.0378907	0.0569616	-0.244487	0.119982	-0.538546
127.6	-0.562924	-1.17904	-1.20342	-0.425517	-0.644925	-4.68512	-2.10986	-0.41222	-2.38467	-3.99809	-7.36423	1.40711	-0.0397725	-0.0602408	-0.0521946	0.0379991	0.0568937	-0.244456	0.119779	-0.485356
127.7	-0.574005	-1.30536	-1.36742	-0.620546	-0.797845	-4.72945	-2.35364	-0.316922	-2.57748	-4.25517	-7.36495	1.4074	-0.0398217	-0.0602794	-0.0525432	0.0380312	0.0569324	-0.244557	0.119469	-0.46541
127.8	-0.726926	-1.48709	-1.73531	-0.751304	-0.906441	-4.94664	-2.33591	-0.498653	-2.84343	-4.55658	-7.36588	1.41125	-0.0399245	-0.0602536	-0.0529666	0.0380579	0.0568824	-0.244435	0.119464	-0.332436
127.9	-0.576221	-1.21228	-1.41174	-0.41222	-0.65379	-4.80923	-2.06332	-0.39449	-2.72375	-4.29728	-7.36571	1.41662	-0.0398826	-0.0603002	-0.0531877	0.03807	0.0568728	-0.244508	0.119214	-0.525248
128	-0.78898	-1.24109	-1.60899	-0.569573	-0.769034	-4.76713	-2.27829	-0.494221	-2.90549	-4.43691	-7.36593	1.41979	-0.0400158	-0.0603239	-0.0532807	0.0381556	0.0569314	-0.24451	0.119094	-0.361247
128.1	-0.687033	-1.66661	-1.59126	-1.02168	-1.01947	-5.17713	-2.45781	-0.924171	-3.14706	-4.57431	-7.36652	1.42327	-0.040135	-0.0602407	-0.0533144	0.038251	0.0569094	-0.244498	0.118956	-0.139623
128.2	-0.760169	-1.75083	-1.49374	-0.846602	-1.01947	-5.0641	-2.43786	-1.20563	-3.03181	-4.29507	-7.36792	1.42538	-0.0402098	-0.0602165	-0.0533751	0.0382679	0.0569505	-0.244404	0.11882	-0.230489
128.3	-0.44768	-1.45163	-1.19677	-0.514167	-0.902008	-4.54107	-2.22289	-0.662655	-2.59743	-4.08009	-7.36805	1.42939	-0.0402478	-0.060221	-0.0534469	0.0383562	0.0569599	-0.244444	0.118625	-0.509734
128.4	-0.496437	-1.52255	-1.08596	-0.438815	-0.946333	-4.63858	-2.20516	-0.691466	-2.72819	-4.08231	-7.36838	1.42954	-0.0403951	-0.060295	-0.0533969	0.038415	0.056968	-0.244413	0.118467	-0.485356
128.5	-0.837737	-1.57353	-1.36299	-0.78898	-1.17904	-5.04637	-2.46667	-0.946333	-2.84343	-4.32609	-7.36936	1.44045	-0.040396	-0.060271	-0.0533317	0.0384923	0.0569812	-0.244476	0.118289	-0.274813
128.6	-0.649357	-1.63115	-1.51812	-1.07266	-1.11255	-5.01978	-2.51543	-0.797845	-2.88554	-4.3682	-7.3697	1.43904	-0.0404943	-0.0602726	-0.0534261	0.038546	0.0569271	-0.244478	0.118004	-0.254867
128.7	-0.95963	-1.87715	-1.71537	-1.14136	-1.17017	-5.00205	-2.61959	-0.990658	-3.14262	-4.40809	-7.36966	1.43948	-0.0404286	-0.0603252	-0.0535603	0.0385584	0.0569458	-0.244425	0.118038	-0.0797846
128.8	-0.802278	-1.75969	-1.77742	-0.968495	-0.930819	-5.03751	-2.75478	-1.19677	-2.94538	-4.32609	-7.37038	1.44748	-0.0405942	-0.0602291	-0.053584	0.0385943	0.0569905	-0.244368	0.117925	-0.126326
128.9	-0.605033	-1.89045	-1.6378	-0.970712	-1.17461	-5.11729	-2.86559	-1.03277	-2.67057	-4.62972	-7.37127	1.4526	-0.0407442	-0.0602525	-0.053618	0.0387553	0.0569992	-0.244402	0.117435	-0.181731
129	-0.633844	-1.53364	-1.45828	-0.695898	-1.04606	-4.97988	-2.70159	-0.811143	-2.52873	-4.35269	-7.37148	1.45059	-0.0407369	-0.0602501	-0.0537235	0.0388729	0.0569817	-0.244465	0.117332	-0.299192
129.1	-0.642709	-1.58683	-1.44942	-0.762385	-0.937468	-4.87794	-2.58413	-1.1192	-2.75257	-4.51004	-7.37262	1.45663	-0.0408322	-0.0602388	-0.0538738	0.0390086	0.056925	-0.244417	0.117193	-0.239354
129.2	-0.631627	-1.57131	-1.77077	-0.964063	-1.12806	-4.90453	-2.84343	-0.924171	-2.86559	-4.60091	-7.373	1.45941	-0.0409419	-0.0602474	-0.0539304	0.0389752	0.0569879	-0.244436	0.116954	-0.237137
129.3	-0.826656	-1.75304	-1.80623	-1.10147	-1.03055	-4.92005	-2.80354	-0.780115	-2.80132	-4.66296	-7.37322	1.46382	-0.0410698	-0.0602386	-0.0540847	0.0391208	0.0569863	-0.244438	0.116851	-0.274813
129.4	-1.01947	-1.66439	-1.74639	-0.820007	-1.07931	-5.01313	-2.60408	-0.919738	-2.72597	-4.54329	-7.37394	1.46281	-0.0411586	-0.0601533	-0.0541688	0.0392648	0.0570351	-0.244412	0.116755	-0.325787
129.5	-0.950765	-1.28763	-1.54693	-0.574005	-0.917522	-4.92669	-2.66392	-0.813359	-2.34035	-4.68069	-7.37415	1.46594	-0.0411478	-0.0602059	-0.0541929	0.0392919	0.0569766	-0.244423	0.116616	-0.405571
129.6	-0.713628	-1.45607	-1.67547	-0.844386	-0.961847	-5.00426	-2.59078	-1.09704	-2.55754	-4.68734	-7.37517	1.47047	-0.0412403	-0.0602801	-0.0542955	0.0394016	0.056987	-0.244405	0.116419	-0.414436
129.7	-0.616114	-1.51812	-1.48709	-0.924171	-0.769034	-5.01756	-2.53759	-0.80671	-2.61073	-4.35269	-7.37517	1.47133	-0.0413682	-0.060237	-0.0543812	0.0394708	0.05704	-0.244398	0.116152	-0.50087
129.8	-0.3413	-1.72423	-1.44277	-0.966279	-0.562924	-5.05967	-2.46224	-0.545194	-2.67057	-4.32831	-7.3758	1.47913	-0.0414874	-0.060265	-0.0543933	0.039557	0.0569711	-0.244377	0.115797	-0.498653
129.9	-0.367895	-1.83504	-1.38293	-0.935252	-0.864332	-5.19264	-2.55089	-0.556275	-2.51543	-4.57653	-7.37618	1.47631	-0.0415712	-0.0601899	-0.0544924	0.0397178	0.0569921	-0.244386	0.115683	-0.421085
130	-0.704763	-1.93921	-1.61785	-1.07931	-0.997306	-5.44973	-2.90992	-0.89536	-2.79467	-4.75826	-7.3769	1.488	-0.0415364	-0.0602245	-0.0545416	0.0397367	0.0570446	-0.244358	0.115739	-0.208326
130.1	-0.616114	-1.92591	-1.69099	-0.928603	-1.19012	-5.3367	-3.09387	-0.831089	-2.90992	-4.5721	-7.3775	1.4946	-0.0417782	-0.0601979	-0.0546092	0.0398551	0.0570598	-0.244322	0.115503	-0.257084
130.2	-0.46541	-1.69764	-1.67547	-0.955198	-0.851035	-5.16826	-3.08943	-0.65379	-2.757	-4.60534	-7.37737	1.49747	-0.0418398	-0.0602013	-0.0546943	0.0399816	0.0570194	-0.244347	0.115383	-0.3413
130.3	-0.638276	-2.10099	-1.83726	-1.0106	-1.00396	-5.32118	-3.31771	-0.691466	-3.01851	-4.54772	-7.37877	1.49986	-0.0419744	-0.0602398	-0.0547316	0.0401069	0.0569852	-0.244329	0.115161	-0.17065
130.4	-0.80671	-2.13202	-1.68212	-1.17461	-1.15688	-5.21259	-3.09165	-0.990658	-3.08057	-4.68512	-7.37924	1.50524	-0.042086	-0.0602532	-0.0547811	0.0401943	0.0570374	-0.244306	0.114941	-0.183948
130.5	-0.751304	-1.96137	-1.87937	-1.07044	-1.07931	-5.35	-3.2756	-1.2278	-2.74592	-4.78042	-7.37987	1.50587	-0.0421857	-0.0602359	-0.0548972	0.0403025	0.0570316	-0.244321	0.11469	-0.159569
130.6	-0.706979	-1.67326	-1.66439	-1.00617	-0.990658	-5.4054	-3.21798	-0.950765	-2.58635	-4.79372	-7.38038	1.50895	-0.0422472	-0.0601779	-0.054948	0.0403786	0.0570481	-0.244334	0.114559	-0.296976
130.7	-0.766818	-1.6378	-1.58904	-1.23444	-0.992874	-5.54502	-3.003	-0.775683	-2.51986	-4.92005	-7.38089	1.51433	-0.0423439	-0.0601835	-0.0549251	0.0404646	0.057082	-0.244363	0.114261	-0.268165
130.8	-0.549627	-1.71093	-1.63337	-1.12142	-1.08374	-5.69351	-3.02738	-0.693682	-2.38024	-4.66075	-7.38119	1.51242	-0.042352	-0.0600709	-0.0550072	0.0406306	0.0570296	-0.24433	0.114199	-0.250435
130.9	-0.955198	-2.12759	-1.97245	-1.39845	-1.24774	-5.90184	-3.41079	-1.38293	-2.76143	-4.44134	-7.38169	1.51881	-0.0424056	-0.0601277	-0.0549918	0.0406406	0.0571058	-0.244246	0.114042	0.0421084
131	-0.926387	-2.05888	-1.80845	-1.33639	-1.22558	-5.76886	-3.29776	-1.31866	-2.95646	-4.68956	-7.38254	1.52512	-0.0425077	-0.0601538	-0.0550166	0.0407383	0.0570817	-0.244229	0.113818	-0.0421086
131.1	-0.695898	-2.2118	-1.85499	-1.54915	-1.27434	-5.62481	-3.15149	-1.35412	-3.21354	-4.64302	-7.38271	1.52342	-0.0426124	-0.0601526	-0.0551378	0.0407354	0.0570521	-0.244298	0.113581	0.00664866
131.2	-0.649357	-1.81067	-1.54915	-1.3918	-1.15466	-5.20151	-2.99635	-1.04385	-2.87668	-4.3682	-7.38356	1.52791	-0.0427044	-0.0601586	-0.0551326	0.0409012	0.0570884	-0.244313	0.113519	-0.177299
131.3	-0.740223	-1.5691	-1.71315	-1.16352	-1.24552	-5.34335	-2.675	-0.820008	-2.83457	-4.69621	-7.38407	1.53261	-0.0427556	-0.0600893	-0.0551997	0.0409151	0.0570872	-0.244252	0.113299	-0.270381
131.4	-0.886495	-1.86164	-1.76634	-1.3785	-1.1325	-5.50956	-3.16035	-0.828872	-3.00078	-4.90896	-7.38458	1.53851	-0.0427645	-0.060136	-0.0552322	0.0410032	0.0570486	-0.244345	0.113058	-0.159569
131.5	-0.678168	-1.9525	-1.48709	-1.21893	-0.853251	-5.56719	-3.09165	-0.556275	-2.98305	-4.88459	-7.38483	1.54184	-0.0428678	-0.0601286	-0.0552609	0.0411203	0.0570159	-0.244327	0.113049	-0.301408
131.6	-0.42995	-1.64445	-1.56245	-0.975144	-0.835521	-5.44973	-2.73262	-0.667087	-2.40018	-4.66075	-7.38614	1.55339	-0.0462017	-0.0618697	-0.0569407	0.0410751	0.057072	-0.244273	0.112701	-0.496437
131.7	-0.520815	-1.71758	-1.61785	-0.979577	-0.986225	-5.33448	-2.91878	-0.729142	-2.44673	-4.60534	-7.3864	1.554	-0.0491056	-0.0650666	-0.0645654	0.0380356	0.0554504	-0.246314	0.110992	-0.438815
131.8	-0.536329	-1.68877	-1.7065	-1.05714	-1.02833	-5.31675	-2.88554	-0.760169	-2.51543	-4.50118	-7.3864	1.55282	-0.0492706	-0.0652352	-0.0654367	0.0373729	0.05457	-0.248432	0.107694	-0.423301
131.9	-0.642709	-1.42061	-1.56688	-0.950765	-0.78898	-5.30789	-3.04068	-0.589519	-2.47554	-4.54329	-7.38737	1.56144	-0.0493326	-0.0653008	-0.0654219	0.0375027	0.0545927	-0.248548	0.107346	-0.436599
132	-0.392274	-1.31866	-1.6112	-1.0926	-0.549627	-5.44751	-3.19581	-0.647141	-2.27164	-4.71394	-7.38784	1.56401	-0.0492982	-0.0651655	-0.065519	0.0377502	0.0546571	-0.248504	0.107137	-0.410004
132.1	-0.514167	-1.40953	-1.27434	-0.997306	-0.766818	-5.38989	-3.29333	-0.835521	-2.2517	-4.74939	-7.3886	1.56756	-0.0491671	-0.0650152	-0.0654262	0.0377716	0.054689	-0.248477	0.107022	-0.425517
132.2	-0.660438	-1.53142	-1.52699	-1.26325	-1.0372	-5.56054	-3.41079	-1.10369	-2.61516	-4.92448	-7.38924	1.57645	-0.0492079	-0.06484	-0.0653209	0.0382296	0.0548318	-0.248115	0.106971	-0.288111
132.3	-0.469842	-1.60234	-1.66883	-1.24996	-1.09925	-5.52951	-3.13819	-1.11255	-2.79024	-5.04415	-7.38979	1.57511	-0.0486822	-0.0646689	-0.0653328	0.0383016	0.0548793	-0.24801	0.107061	-0.336868
132.4	-0.523032	-2.01234	-1.60012	-1.34747	-1.38736	-5.60486	-3.20246	-1.07044	-2.88332	-5.26799	-7.39047	1.58039	-0.0444727	-0.0608591	-0.0583118	0.0407537	0.0559225	-0.246623	0.10791	-0.237137
132.5	-0.715844	-1.87715	-1.94807	-1.50039	-1.27877	-5.4874	-3.22462	-1.06823	-3.08279	-5.40318	-7.39064	1.58479	-0.0440545	-0.0599258	-0.0556692	0.0422794	0.0571459	-0.244219	0.110706	-0.254867
132.6	-0.432166	-1.7065	-1.56245	-1.15688	-1.04828	-5.48297	-3.03403	-0.935252	-3.04289	-5.30567	-7.39148	1.58333	-0.0441352	-0.0599698	-0.055774	0.0424492	0.0571052	-0.244163	0.110738	-0.363463
132.7	-0.46541	-1.93034	-1.5425	-1.24331	-1.16796	-5.81097	-2.96532	-1.20563	-2.97862	-5.44751	-7.39127	1.58825	-0.0441554	-0.0599401	-0.0558262	0.042558	0.0571615	-0.24409	0.110628	-0.183948
132.8	-0.534113	-1.60234	-1.51812	-1.1325	-0.961847	-5.56275	-2.74592	-1.18347	-2.675	-5.15053	-7.39233	1.59573	-0.0442489	-0.0599828	-0.0558315	0.0427021	0.0571317	-0.244031	0.110495	-0.361247
132.9	-0.416652	-1.77521	-1.66661	-0.946333	-1.15466	-5.54281	-2.9343	-1.22115	-2.62181	-5.55611	-7.39335	1.60237	-0.0444414	-0.0599541	-0.0558998	0.0427834	0.05713	-0.244127	0.110158	-0.372328
133	-0.363463	-2.01678	-1.81731	-1.03941	-1.09925	-5.46967	-2.81462	-1.13693	-2.62181	-5.80876	-7.39339	1.60577	-0.0446019	-0.0599245	-0.0560077	0.0429699	0.0571374	-0.244143	0.110034	-0.352382
133.1	-0.505302	-2.19629	-2.10321	-1.30093	-1.04385	-5.70681	-2.91213	-1.42061	-2.94759	-5.81319	-7.39403	1.61099	-0.044623	-0.0599303	-0.0560611	0.0430471	0.0570733	-0.244085	0.110024	-0.172867
133.2	-0.35903	-2.08326	-1.66218	-1.26104	-1.0372	-5.59821	-2.79246	-1.21228	-2.86781	-5.64697	-7.39483	1.61734	-0.0447729	-0.0599867	-0.056093	0.0431956	0.0570686	-0.244072	0.109679	-0.305841
133.3	-0.210542	-1.98796	-1.50704	-1.12142	-0.587303	-5.52951	-2.60186	-0.997306	-2.71489	-5.47189	-7.39513	1.61491	-0.0448949	-0.0599665	-0.0561358	0.0433059	0.0571695	-0.244005	0.109527	-0.41222
133.4	-0.507518	-2.12759	-1.51812	-1.58904	-0.352382	-5.83092	-2.79246	-1.01947	-2.76808	-5.93065	-7.39568	1.61636	-0.0450066	-0.0599383	-0.0561977	0.0433952	0.0571389	-0.244025	0.109559	-0.325787
133.5	-0.139623	-1.70872	-1.50261	-1.26325	-0.308057	-5.65805	-2.82792	-0.764602	-2.93208	-5.70903	-7.39653	1.62603	-0.0450829	-0.0599627	-0.0561986	0.0434059	0.0571596	-0.243989	0.109245	-0.551843
133.6	-0.350165	-1.62893	-1.4472	-1.2145	-0.631627	-5.24805	-2.76365	-0.724709	-2.68165	-5.75557	-7.39678	1.62475	-0.0450912	-0.0599444	-0.0562615	0.0434882	0.0571274	-0.243917	0.109059	-0.509734
133.7	-0.146272	-1.73975	-1.34082	-0.966279	-0.638276	-5.02864	-2.59965	-0.804494	-2.49991	-5.57605	-7.39755	1.62881	-0.0451702	-0.0599122	-0.0563196	0.0434922	0.0571172	-0.243922	0.108993	-0.658222
133.8	-0.32357	-2.22953	-1.73088	-1.3098	-0.773466	-5.63367	-2.66835	-1.24331	-2.73484	-5.83978	-7.39784	1.63383	-0.0452107	-0.0599164	-0.0563066	0.0435284	0.057146	-0.243844	0.108852	-0.414436
133.9	-0.662655	-1.97023	-1.74196	-1.53364	-0.95963	-5.91957	-2.73705	-1.40731	-2.757	-5.84643	-7.39822	1.63571	-0.0452579	-0.0599245	-0.0563292	0.0436335	0.0571266	-0.243875	0.10856	-0.250435
134	-0.80671	-2.01013	-1.83283	-1.42504	-1.22558	-5.66692	-3.04289	-1.12363	-3.18916	-5.82649	-7.39886	1.64105	-0.0453913	-0.0599342	-0.0564027	0.0437517	0.0570523	-0.243873	0.108477	-0.24157
134.1	-0.596168	-1.96359	-1.80845	-1.15244	-1.23666	-5.67135	-2.96976	-0.924171	-3.0163	-5.76443	-7.3995	1.64687	-0.0454871	-0.0599577	-0.0564061	0.0438459	0.0571114	-0.243748	0.108369	-0.354598
134.2	-0.141839	-1.66439	-1.32088	-0.888711	-0.773467	-5.3367	-2.511	-0.84217	-2.6617	-5.36108	-7.40017	1.65031	-0.0455083	-0.0599076	-0.0564204	0.0439696	0.0570885	-0.243711	0.108337	-0.602816
134.3	-0.0642707	-1.78185	-1.31644	-0.937468	-0.846602	-5.39875	-2.58192	-0.640492	-2.65727	-5.57162	-7.40026	1.65281	-0.0456549	-0.059946	-0.0564711	0.04403	0.0570872	-0.243656	0.108123	-0.656006
134.4	-0.172866	-1.68434	-1.34747	-0.820007	-1.00617	-5.51843	-2.511	-0.434382	-2.34699	-5.64254	-7.40081	1.65691	-0.0456906	-0.0599221	-0.0565155	0.044153	0.0570814	-0.243679	0.10791	-0.704763
134.5	-0.201677	-1.81953	-1.53807	-1.15909	-0.946333	-5.64919	-2.72375	-0.580654	-2.64397	-5.68686	-7.40191	1.66165	-0.0458833	-0.0598541	-0.0564293	0.044355	0.0570766	-0.243681	0.107848	-0.6006
134.6	-0.434382	-1.78407	-1.94364	-1.34747	-0.95963	-5.79989	-2.71046	-0.972928	-2.81684	-5.56054	-7.402	1.66832	-0.0459025	-0.05988	-0.0565586	0.0443284	0.0571663	-0.243684	0.107729	-0.41222
134.7	-0.159569	-1.40288	-1.38072	-0.895359	-0.702547	-5.64475	-2.18743	-0.58287	-2.77251	-5.36329	-7.40204	1.67387	-0.0459751	-0.05987	-0.056539	0.0443841	0.0571324	-0.243543	0.10758	-0.693682
134.8	-0.232705	-1.58239	-1.24996	-1.00839	-0.851035	-5.37437	-2.33591	-0.531897	-2.7703	-5.36108	-7.4028	1.67708	-0.0460743	-0.059909	-0.0565502	0.0444149	0.0571071	-0.243562	0.107297	-0.700331
134.9	-0.44768	-1.83726	-1.53142	-1.15688	-1.11698	-5.81762	-2.29602	-0.791196	-3.05841	-5.58935	-7.40399	1.68448	-0.0461134	-0.0599055	-0.0565016	0.0445384	0.057132	-0.243544	0.107132	-0.525248
135	-0.18838	-1.32309	-1.05936	-0.660438	-0.955198	-5.99049	-2.05888	-0.797845	-2.65284	-5.51621	-7.4042	1.68789	-0.0462463	-0.0598787	-0.0563794	0.0446951	0.0571388	-0.243469	0.106979	-0.75352
135.1	-0.0952981	-1.24774	-0.884278	-0.562924	-0.560708	-5.88411	-2.25613	-0.800061	-2.86559	-5.55167	-7.40454	1.69172	-0.0463633	-0.0599031	-0.0563101	0.0448413	0.0571038	-0.243479	0.106854	-0.833305
135.2	-0.228272	-1.53807	-1.22558	-1.0239	-0.862116	-6.20103	-2.52429	-1.06823	-2.78138	-5.44751	-7.40501	1.69767	-0.0464807	-0.059864	-0.0563077	0.0449572	0.0571153	-0.243406	0.10674	-0.576222
135.3	-0.144055	-1.14358	-1.16574	-0.613898	-0.416652	-5.77995	-2.34699	-0.687033	-2.36251	-5.39875	-7.40598	1.70312	-0.0466727	-0.0598848	-0.0562144	0.045005	0.0570243	-0.243354	0.106663	-0.791197
135.4	-0.159569	-1.20785	-1.2012	-0.815575	-0.56514	-5.80432	-2.511	-0.837737	-2.71932	-5.38989	-7.40632	1.70463	-0.0466689	-0.059872	-0.0561625	0.0451427	0.0570846	-0.243332	0.106454	-0.764602
135.5	-0.237137	-1.30536	-1.25217	-1.17904	-0.649357	-5.88411	-2.63732	-0.986225	-2.80132	-5.68243	-7.40679	1.7108	-0.0467564	-0.0598765	-0.0559168	0.0451961	0.0571675	-0.243192	0.106337	-0.647141
135.6	-0.166218	-1.28985	-1.56466	-1.3785	-0.784548	-5.9107	-2.55089	-0.937468	-3.04068	-5.28794	-7.40746	1.71964	-0.0467309	-0.0599264	-0.0556063	0.0452492	0.0571535	-0.243084	0.106095	-0.534113
135.7	-0.0842169	-1.44277	-1.53585	-1.5292	-1.0372	-6.12568	-2.50656	-0.769034	-3.10716	-5.35886	-7.40801	1.72961	-0.0468823	-0.0598896	-0.0551881	0.0453693	0.057162	-0.242905	0.105838	-0.438815
135.8	-0.219407	-1.44499	-1.77521	-1.16796	-1.05271	-5.99714	-2.54867	-1.04385	-3.13154	-5.39875	-7.40844	1.72952	-0.0470509	-0.0598	-0.054948	0.0455104	0.0571134	-0.242918	0.105746	-0.443247
135.9	-0.67152	-1.88823	-2.33148	-1.48266	-1.30093	-5.96611	-2.86338	-1.3652	-3.37754	-5.85086	-7.40874	1.73751	-0.04722	-0.0598844	-0.0546551	0.0455543	0.0571421	-0.242915	0.105651	-0.0975145
136	-0.886495	-1.80402	-2.17413	-1.59126	-1.13471	-5.94173	-2.80576	-1.19234	-3.45733	-5.68686	-7.40924	1.74008	-0.0473153	-0.0598597	-0.0542822	0.045619	0.05709	-0.242789	0.105477	-0.179515
136.1	-0.795629	-1.84391	-2.17191	-1.51147	-1.3519	-6.12125	-2.8124	-1.04828	-3.4396	-5.82427	-7.40971	1.7442	-0.0473532	-0.0597735	-0.0540312	0.0457715	0.0571913	-0.242766	0.105466	-0.234921
136.2	-0.930819	-2.19851	-2.19407	-1.69099	-1.69985	-6.45368	-3.14484	-1.25882	-3.39971	-6.04146	-7.41085	1.75306	-0.0474112	-0.0598199	-0.0531004	0.0458419	0.0571799	-0.242708	0.105177	-0.0664872
136.3	-0.769034	-2.11872	-2.1298	-1.48045	-1.6112	-6.34952	-2.87668	-1.19234	-3.26452	-6.08135	-7.41153	1.75399	-0.0476112	-0.059801	-0.0516027	0.0459537	0.0571869	-0.24268	0.105018	-0.144055
136.4	-0.715844	-2.10542	-2.05667	-1.60899	-1.42947	-6.29411	-2.90327	-1.37628	-3.16035	-6.02816	-7.41119	1.7565	-0.0477047	-0.0597683	-0.0518916	0.0459965	0.0572374	-0.242587	0.104859	-0.186164
136.5	-0.740223	-1.97245	-1.81953	-1.48709	-1.21671	-6.30741	-2.81905	-1.38515	-3.11381	-5.7334	-7.41162	1.76777	-0.047682	-0.0597365	-0.0519705	0.0461603	0.0571764	-0.242551	0.104781	-0.285895
136.6	-0.673736	-1.74639	-2.10321	-1.51147	-1.10369	-6.3606	-2.95203	-1.17682	-3.1803	-5.71124	-7.4128	1.77183	-0.0478302	-0.0597692	-0.0521809	0.0462623	0.0572198	-0.242493	0.104671	-0.2593
136.7	-0.678168	-2.12315	-1.99905	-1.45828	-1.12363	-6.11903	-2.64175	-1.30093	-2.89662	-5.72454	-7.41255	1.77718	-0.0479208	-0.0597711	-0.050409	0.0463168	0.0572155	-0.24253	0.10449	-0.345733
136.8	-0.65379	-2.04559	-1.9791	-1.45607	-1.07487	-6.13676	-2.46002	-1.12142	-2.92986	-5.91292	-7.41357	1.78435	-0.0480647	-0.0597157	-0.0485319	0.0464142	0.05726	-0.242395	0.104492	-0.492005
136.9	-0.330219	-1.73975	-1.5691	-1.39845	-0.919738	-5.87968	-2.30489	-0.919738	-2.76365	-5.57162	-7.41429	1.78915	-0.0481099	-0.059698	-0.048327	0.0465114	0.057273	-0.24229	0.104386	-0.726926
137	-0.452112	-1.40953	-1.45828	-1.42726	-0.937468	-5.81097	-2.55975	-1.12585	-2.65505	-5.52951	-7.41454	1.79189	-0.0482896	-0.0597033	-0.0476999	0.0465588	0.0572532	-0.242158	0.104305	-0.647141
137.1	-0.706979	-1.62007	-1.68656	-1.29207	-0.897576	-5.81097	-2.56862	-1.01504	-2.89219	-5.91514	-7.41543	1.79949	-0.0484171	-0.0597149	-0.0479032	0.0466709	0.0572836	-0.24217	0.104164	-0.578438
137.2	-0.687033	-1.5292	-1.53585	-1.24552	-0.811143	-5.79546	-2.51543	-1.08596	-2.80354	-5.83313	-7.41573	1.80583	-0.0484833	-0.0596807	-0.047392	0.0468179	0.0572604	-0.242041	0.104001	-0.742439
137.3	-0.474274	-1.40509	-1.23223	-1.34747	-0.740223	-5.48297	-2.59078	-1.24774	-2.54202	-5.91957	-7.41615	1.80792	-0.0486079	-0.0596528	-0.0488113	0.0469748	0.0572633	-0.241911	0.103994	-0.78898
137.4	-0.46541	-1.66883	-1.01282	-1.36077	-0.627195	-5.56275	-2.35586	-1.10812	-2.34256	-5.7467	-7.41679	1.81529	-0.0486697	-0.0596344	-0.05151	0.0471064	0.0571707	-0.241926	0.103949	-0.833305
137.5	-0.520816	-1.61564	-1.43612	-1.3918	-0.84217	-5.8287	-2.35586	-1.21893	-2.52208	-5.92622	-7.41738	1.82199	-0.0486586	-0.0596533	-0.0540201	0.0471739	0.0572573	-0.241873	0.103669	-0.746872
137.6	-0.605032	-1.64888	-1.48709	-1.28985	-0.997306	-6.02816	-2.5797	-1.27212	-2.55975	-5.87524	-7.41768	1.82311	-0.0487699	-0.0596616	-0.0544187	0.0472152	0.0572646	-0.241755	0.103556	-0.687033
137.7	-0.797845	-1.97245	-1.62007	-1.31866	-1.08374	-5.93065	-2.88997	-1.65331	-2.68608	-6.01708	-7.41848	1.83471	-0.0488716	-0.0596617	-0.0550223	0.0473294	0.0572529	-0.241729	0.103468	-0.558492
137.8	-0.766818	-1.91704	-1.55801	-1.36963	-1.07266	-5.84865	-2.73262	-1.55137	-2.65284	-6.14341	-7.41925	1.84565	-0.0488697	-0.0596289	-0.0549906	0.0474708	0.0572764	-0.241538	0.103414	-0.664871
137.9	-0.609465	-2.01899	-1.44055	-1.36299	-1.17239	-5.94395	-2.75257	-1.42726	-2.95646	-6.33179	-7.4192	1.84605	-0.048941	-0.059545	-0.0553477	0.047491	0.0572297	-0.241426	0.103405	-0.678168
138	-0.61833	-1.79294	-1.19677	-1.3785	-1.41396	-5.64475	-2.61738	-1.36742	-2.99857	-6.41379	-7.41967	1.85182	-0.0490104	-0.0595514	-0.0556054	0.0476305	0.0572707	-0.241393	0.103182	-0.664871
138.1	-0.928603	-1.67104	-1.28542	-1.56466	-1.42061	-5.97497	-2.73705	-1.12363	-3.24235	-6.5933	-7.42103	1.86204	-0.0491035	-0.0595585	-0.0562355	0.0477828	0.0573172	-0.24129	0.103013	-0.542978
138.2	-0.773467	-1.34969	-1.31644	-1.57353	-1.36742	-5.82649	-2.68608	-1.08596	-2.86338	-6.28303	-7.42077	1.85978	-0.0493253	-0.0596518	-0.0557123	0.0479495	0.057334	-0.241237	0.102968	-0.713628
138.3	-0.673736	-1.41618	-1.20342	-1.27877	-1.29871	-5.79989	-2.35808	-1.12585	-2.6484	-6.24092	-7.42098	1.86857	-0.0494139	-0.0596394	-0.0555382	0.0480893	0.0572824	-0.241111	0.102889	-0.839954
138.4	-0.862116	-1.66439	-1.30093	-1.55358	-1.52699	-6.11681	-2.47775	-1.28098	-3.12046	-6.23871	-7.42234	1.88217	-0.0496285	-0.0595746	-0.0555965	0.0482439	0.0572833	-0.241029	0.102802	-0.669304
138.5	-0.848819	-1.69985	-1.27655	-1.50704	-1.56688	-6.15671	-2.55754	-1.44499	-3.20911	-6.3473	-7.42285	1.8851	-0.0497785	-0.0595474	-0.0561632	0.048427	0.0573271	-0.240854	0.102657	-0.644925
138.6	-0.844386	-1.74861	-1.52477	-1.47158	-1.44055	-6.51352	-2.4844	-1.63337	-3.41522	-6.35173	-7.4237	1.89276	-0.0499105	-0.0595281	-0.0565092	0.0486223	0.0573665	-0.240709	0.102639	-0.567357
138.7	-0.87763	-1.67547	-1.6112	-1.48931	-1.40288	-6.53125	-2.47997	-1.54915	-3.33322	-6.30076	-7.42382	1.90015	-0.0501058	-0.0595127	-0.0564546	0.048797	0.0573117	-0.240694	0.102532	-0.633844
138.8	-0.624979	-1.15244	-1.31423	-1.18347	-1.33861	-6.13011	-2.13202	-1.3519	-3.03624	-5.73119	-7.42438	1.90707	-0.050248	-0.0595446	-0.0562138	0.0489004	0.0573094	-0.24063	0.102339	-0.906441
138.9	-0.822224	-1.31201	-1.66661	-1.24109	-1.56688	-6.2653	-2.26499	-1.51591	-2.88776	-5.54502	-7.42467	1.91053	-0.0504627	-0.0595259	-0.0562846	0.0491055	0.057363	-0.24054	0.102314	-0.764602
139	-0.760169	-1.49596	-1.87272	-1.07044	-1.38293	-6.28525	-2.69051	-1.5558	-2.77473	-5.6647	-7.42497	1.92051	-0.0505174	-0.0594591	-0.0563251	0.0492481	0.0573197	-0.240415	0.102219	-0.804494
139.1	-0.968495	-1.59569	-1.57796	-1.22336	-1.31866	-6.41157	-2.81905	-1.60456	-2.96532	-5.85086	-7.42582	1.92577	-0.0507686	-0.0594796	-0.056359	0.0495231	0.0573081	-0.24038	0.102055	-0.733574
139.2	-1.15244	-1.63115	-1.48931	-1.06601	-1.2965	-6.38055	-2.80132	-1.49374	-3.15814	-5.51178	-7.4256	1.92745	-0.0508125	-0.0594181	-0.0565355	0.0495648	0.0573137	-0.240297	0.102002	-0.715844
139.3	-1.0926	-1.61785	-1.34747	-0.875413	-1.48266	-6.45368	-2.48662	-1.38515	-2.9897	-5.55389	-7.42717	1.9449	-0.0510024	-0.0594553	-0.0567806	0.0497503	0.0573937	-0.240217	0.101825	-0.848819
139.4	-1.02833	-1.56466	-1.45607	-1.24996	-1.10369	-6.45146	-2.67943	-1.52034	-2.78803	-5.79767	-7.42739	1.94427	-0.0512511	-0.0594117	-0.0569753	0.0499964	0.0573533	-0.240117	0.101542	-0.868765
139.5	-1.17682	-2.04337	-1.83061	-1.52034	-1.16352	-6.43595	-3.03181	-2.1431	-3.05619	-6.06806	-7.42781	1.95441	-0.0514472	-0.0594314	-0.0567711	0.0501116	0.0573217	-0.239962	0.101525	-0.669304
139.6	-1.12585	-1.83061	-1.70207	-1.25439	-1.46493	-6.27195	-2.89884	-1.86164	-2.82349	-6.23206	-7.42887	1.96712	-0.0517645	-0.0594012	-0.055219	0.0504569	0.0573561	-0.23975	0.101401	-0.749088
139.7	-1.30536	-1.81953	-1.83283	-1.50482	-1.64002	-6.64649	-2.9077	-1.7065	-2.91878	-6.19881	-7.4287	1.96441	-0.0519326	-0.0593808	-0.0525803	0.0506957	0.0573625	-0.239689	0.10129	-0.673736
139.8	-1.57796	-1.78629	-1.83061	-1.59347	-1.68656	-6.98779	-3.11603	-2.00569	-3.05619	-6.22098	-7.42963	1.97774	-0.0521501	-0.0594145	-0.052449	0.0508038	0.0574332	-0.239608	0.101228	-0.609465
139.9	-1.41618	-1.96802	-1.37185	-1.50039	-1.79294	-7.02547	-3.15149	-1.93477	-3.17365	-6.18552	-7.43052	1.98615	-0.052492	-0.059371	-0.0519536	0.051006	0.0573877	-0.239411	0.101064	-0.598384
140	-1.39401	-2.22732	-1.52699	-1.73975	-1.88602	-6.94125	-3.17143	-2.08326	-3.3576	-6.31849	-7.43022	1.98727	-0.0526678	-0.0592896	-0.0505062	0.0512047	0.0573489	-0.239406	0.100854	-0.478707
140.1	-1.6932	-2.18964	-1.85499	-1.57131	-2.0478	-7.21607	-3.38863	-1.99683	-3.85847	-6.3606	-7.43073	1.99462	-0.0528393	-0.0593092	-0.050009	0.0514293	0.0573874	-0.239287	0.100665	-0.35903
140.2	-1.41618	-1.86607	-1.62672	-1.58239	-1.76634	-7.03212	-3.13376	-1.73088	-3.6856	-6.32957	-7.43179	2.00432	-0.0530571	-0.0593852	-0.0513326	0.0517046	0.0573761	-0.239102	0.100585	-0.545194
140.3	-1.41174	-1.97688	-1.4738	-1.61564	-1.71315	-7.14515	-2.97197	-1.78185	-3.51717	-6.31184	-7.43256	2.00434	-0.0532877	-0.0592717	-0.0528335	0.0518895	0.0573122	-0.239091	0.100473	-0.609465
140.4	-1.27655	-1.91704	-1.3652	-1.3098	-1.88158	-7.05428	-2.69273	-1.83504	-3.45733	-6.2919	-7.43277	2.00981	-0.053393	-0.0592568	-0.0554392	0.0521169	0.057396	-0.239047	0.100456	-0.698115
140.5	-1.23223	-1.61342	-1.40066	-1.29428	-1.72866	-6.82823	-2.53759	-1.8151	-3.22019	-6.37611	-7.4334	2.02195	-0.053546	-0.0591624	-0.0565546	0.052366	0.0574215	-0.238891	0.100258	-0.82444
140.6	-1.32531	-1.6112	-1.3785	-1.2699	-1.56466	-6.91023	-2.70824	-1.83726	-3.10495	-6.34287	-7.43404	2.02775	-0.0537863	-0.0591229	-0.0559609	0.0526695	0.0574045	-0.238774	0.100262	-0.757953
140.7	-1.58018	-1.9525	-1.87494	-1.74418	-2.05888	-7.24709	-2.85008	-1.97023	-3.37976	-6.64206	-7.43429	2.03045	-0.0540471	-0.0591529	-0.0532749	0.0528611	0.0574532	-0.238751	0.100035	-0.463194
140.8	-1.5558	-1.98796	-1.68434	-1.41174	-1.79294	-7.09639	-2.69051	-1.79515	-2.95868	-6.82379	-7.43518	2.03755	-0.0543046	-0.0592036	-0.0535778	0.0530864	0.0574176	-0.238595	0.100017	-0.642709
140.9	-1.10369	-1.74861	-1.66439	-1.49374	-1.34747	-6.73958	-2.28716	-1.63337	-2.88997	-6.54455	-7.43557	2.04035	-0.0545193	-0.0591939	-0.0527794	0.0533045	0.057474	-0.238499	0.0998616	-0.873197
141	-0.988441	-1.75083	-1.73753	-1.72866	-1.34304	-6.98779	-2.38024	-1.68212	-3.06284	-6.67309	-7.43616	2.04775	-0.0546937	-0.0592215	-0.0529525	0.0534844	0.0574712	-0.238393	0.0997142	-0.777899
141.1	-1.04385	-1.67991	-1.51591	-1.93256	-1.27877	-6.8659	-2.68165	-1.64666	-2.94981	-6.75066	-7.43679	2.05603	-0.0549159	-0.0590736	-0.0528817	0.0536453	0.0574505	-0.238385	0.0995427	-0.839954
141.2	-0.888711	-1.22115	-1.47823	-1.93256	-1.39845	-6.65979	-2.49991	-1.48709	-2.77473	-6.55341	-7.43726	2.06543	-0.0551926	-0.0590786	-0.0534211	0.0539337	0.0574375	-0.238233	0.0994205	-0.939684
141.3	-1.01725	-1.47823	-1.8151	-1.72423	-1.46272	-6.85482	-2.29602	-1.71758	-3.15149	-6.54455	-7.43794	2.07152	-0.0554844	-0.0590972	-0.0523483	0.0542544	0.0574059	-0.238056	0.0993091	-0.862116
141.4	-0.8599	-1.45385	-1.80845	-1.38736	-1.00396	-6.75509	-2.11429	-1.70872	-2.8523	-6.10573	-7.43794	2.07429	-0.0556543	-0.0591049	-0.052158	0.0544539	0.057475	-0.237971	0.0992553	-1.04828
141.5	-0.897576	-1.33196	-1.54693	-1.32753	-0.802278	-6.6332	-2.1564	-1.38958	-2.53094	-5.74892	-7.43853	2.08449	-0.0559024	-0.0590121	-0.0515301	0.0546864	0.0574998	-0.237988	0.0990478	-1.17017
141.6	-0.906441	-1.23666	-1.66439	-1.59126	-0.99509	-6.68417	-2.05667	-1.52255	-2.80576	-6.21876	-7.4393	2.08769	-0.05613	-0.0590155	-0.0513002	0.0548709	0.0575111	-0.23781	0.0988349	-1.05936
141.7	-0.879846	-1.27212	-1.60456	-1.37628	-1.16352	-6.65979	-1.99683	-1.68434	-2.90105	-6.4426	-7.43959	2.0934	-0.0563829	-0.0589902	-0.0515467	0.0551409	0.0574919	-0.237744	0.0987153	-1.1325
141.8	-1.2278	-1.32309	-1.53364	-1.34747	-1.32974	-6.83487	-2.30267	-1.56688	-2.92986	-6.39828	-7.4401	2.09892	-0.0566357	-0.0589294	-0.0515711	0.0554036	0.0574848	-0.237689	0.0986683	-1.04385
141.9	-1.40509	-1.5425	-1.53807	-1.17239	-1.40953	-6.91023	-2.54424	-1.52034	-2.77473	-6.37611	-7.44091	2.10674	-0.056817	-0.0589137	-0.0519388	0.0556332	0.0574638	-0.237468	0.0985329	-0.975144
142	-1.40288	-1.70872	-1.85942	-1.42726	-1.39845	-7.01661	-2.70381	-1.7885	-2.93873	-6.83931	-7.44129	2.11694	-0.0571079	-0.0588949	-0.0512656	0.0558546	0.0574845	-0.23728	0.098411	-0.8599
142.1	-1.44942	-1.67991	-1.83061	-1.42504	-1.44277	-7.08088	-2.59521	-1.81288	-3.0296	-6.8526	-7.44137	2.12148	-0.0573407	-0.0589053	-0.0504712	0.0561063	0.0574932	-0.237204	0.0983626	-0.846602
142.2	-1.33417	-1.70429	-1.76412	-1.39623	-1.48488	-7.18504	-2.69273	-1.94364	-3.0163	-6.83709	-7.4418	2.12832	-0.0575417	-0.058926	-0.0505597	0.0563062	0.0575242	-0.237201	0.0982193	-0.906441
142.3	-1.41618	-1.78185	-1.88602	-1.51812	-1.86829	-7.48866	-2.8257	-2.12537	-3.00965	-7.0432	-7.44243	2.13997	-0.057732	-0.0589246	-0.0504198	0.0565199	0.0574817	-0.237084	0.0980699	-0.793413
142.4	-1.44277	-1.87937	-2.16083	-1.58904	-1.75304	-7.50639	-2.64175	-1.99683	-2.76143	-6.69747	-7.44315	2.15002	-0.0579804	-0.0589148	-0.0502944	0.0568838	0.0574612	-0.23689	0.0979999	-0.868765
142.5	-1.51591	-1.9658	-2.21845	-1.64223	-1.77964	-7.78342	-2.82349	-2.23618	-3.21798	-6.76395	-7.44392	2.15186	-0.0582612	-0.058877	-0.0503112	0.0571722	0.0574998	-0.236822	0.097767	-0.682601
142.6	-1.53807	-1.79072	-2.21845	-1.68212	-1.66883	-7.44656	-2.75478	-2.26278	-3.29333	-6.91244	-7.44497	2.1654	-0.0585927	-0.0588124	-0.0506532	0.0573471	0.057568	-0.236576	0.0976021	-0.78898
142.7	-1.48488	-1.83948	-2.07883	-1.40509	-1.34526	-7.43991	-2.71267	-1.99683	-3.13376	-7.06979	-7.44561	2.1723	-0.0587927	-0.0587767	-0.0523057	0.0576863	0.0575486	-0.236475	0.0973656	-0.808926
142.8	-1.49153	-1.91704	-2.11651	-1.27655	-1.3785	-7.29807	-2.74148	-1.69764	-3.10052	-7.16509	-7.44544	2.17861	-0.0592052	-0.0587481	-0.0526127	0.058048	0.0575706	-0.236372	0.0972777	-0.851035
142.9	-1.67547	-2.10321	-1.93699	-1.25661	-1.61342	-7.17174	-2.55089	-1.63115	-3.33765	-6.99223	-7.44642	2.19191	-0.0595261	-0.0586524	-0.051937	0.0584136	0.0574894	-0.236263	0.0971931	-0.866549
143	-1.33417	-1.58904	-1.6112	-1.05493	-1.32531	-7.1518	-2.47775	-1.58018	-3.3443	-6.80606	-7.44676	2.18586	-0.059816	-0.0586519	-0.0513124	0.0586544	0.0575319	-0.236294	0.0970739	-1.00617
143.1	-1.58904	-1.70872	-2.13867	-1.13693	-1.75969	-7.43991	-2.52873	-1.99905	-3.39084	-7.26482	-7.44718	2.20037	-0.0598659	-0.0586411	-0.0514473	0.0588443	0.0575562	-0.2362	0.0969541	-0.820008
143.2	-1.40288	-1.70207	-2.14753	-1.27877	-1.65996	-7.43104	-2.7437	-2.00348	-3.27117	-7.37785	-7.44841	2.20729	-0.0601906	-0.0586663	-0.0513633	0.0591156	0.0576049	-0.236053	0.0968665	-0.808926
143.3	-1.47158	-1.65331	-2.08105	-1.38736	-1.57796	-7.1385	-2.51764	-1.8971	-3.20689	-7.16953	-7.44887	2.21174	-0.0604059	-0.0585891	-0.0514822	0.0593662	0.0576116	-0.235956	0.0967158	-0.886495
143.4	-1.46715	-1.92591	-2.33813	-1.52034	-1.73753	-7.12963	-2.61516	-2.04337	-3.35981	-7.27812	-7.44926	2.21767	-0.0606079	-0.0585442	-0.0521297	0.0595836	0.0575834	-0.236004	0.0966664	-0.82444
143.5	-1.50926	-1.82396	-1.89267	-1.48709	-1.86385	-7.04985	-2.53759	-2.1697	-3.25787	-7.12963	-7.44913	2.22835	-0.0609489	-0.0586051	-0.0531734	0.0599406	0.0576221	-0.235867	0.0965907	-0.91309
143.6	-1.48266	-1.44499	-1.77742	-1.56023	-1.79072	-6.95455	-2.51321	-1.96802	-3.19803	-7.04985	-7.44998	2.23911	-0.0611554	-0.0586288	-0.0537273	0.0601406	0.0575652	-0.235794	0.0963062	-1.0239
143.7	-1.38293	-1.60677	-1.83061	-1.3098	-2.05223	-7.05428	-2.53981	-1.81288	-3.21133	-7.08531	-7.45078	2.24491	-0.0613638	-0.0585419	-0.0533123	0.0604162	0.0575936	-0.23564	0.0962277	-0.930819
143.8	-1.72423	-2.04559	-1.91483	-1.40066	-2.25613	-7.43769	-2.93651	-2.02564	-3.52382	-7.49531	-7.45099	2.24713	-0.061496	-0.0585409	-0.0527896	0.0605818	0.0576439	-0.235548	0.0962888	-0.640492
143.9	-1.50039	-1.85056	-1.75526	-1.35855	-1.98132	-7.08974	-2.60408	-1.87494	-3.40636	-7.24266	-7.45146	2.2572	-0.061763	-0.0585256	-0.0533146	0.0609253	0.0576311	-0.235425	0.0960319	-0.906441
144	-1.60234	-1.96802	-2.35808	-1.09039	-2.09656	-7.16731	-2.87446	-2.12315	-3.39749	-7.24488	-7.45256	2.27089	-0.062045	-0.0584735	-0.0531262	0.0611872	0.0576963	-0.235298	0.0959461	-0.822224
144.1	-1.69985	-1.81067	-2.25391	-1.17461	-1.94807	-7.14958	-2.91435	-1.84613	-3.21798	-7.33353	-7.45311	2.27086	-0.0623872	-0.0583937	-0.0527053	0.0615502	0.0577051	-0.235268	0.0958632	-0.919738
144.2	-1.60677	-1.8151	-2.32262	-1.4605	-2.02786	-7.36677	-2.97419	-1.99461	-3.42852	-7.34239	-7.45324	2.27147	-0.0624911	-0.0583749	-0.0542215	0.0616847	0.0577027	-0.235236	0.0958202	-0.8599
144.3	-1.56688	-2.07218	-2.06553	-1.27877	-1.95694	-7.0299	-2.84565	-2.17413	-3.21133	-7.47315	-7.4543	2.28632	-0.0626741	-0.058383	-0.0543944	0.0618117	0.0577495	-0.235124	0.0957485	-1.00617
144.4	-1.86385	-2.35808	-2.01013	-1.52699	-2.13424	-7.3025	-3.08057	-2.27608	-3.59474	-7.7391	-7.4543	2.28381	-0.0628874	-0.0583326	-0.0555843	0.0621503	0.057684	-0.235045	0.0956076	-0.793413
144.5	-1.88602	-2.30489	-2.55089	-1.44277	-2.15197	-7.45542	-3.1116	-2.55754	-3.6302	-7.88759	-7.45443	2.28979	-0.0630926	-0.0583193	-0.055639	0.0623826	0.0577215	-0.234974	0.0955277	-0.580654
144.6	-1.65331	-2.26056	-2.32705	-1.40066	-1.89931	-7.43326	-3.26008	-2.40683	-3.53268	-7.82331	-7.45561	2.31073	-0.063445	-0.058281	-0.0552685	0.0626618	0.0577478	-0.234846	0.0954299	-0.726926
144.7	-1.63337	-2.14975	-2.34256	-1.48488	-1.81731	-7.71472	-3.20689	-2.59743	-3.56814	-8.04715	-7.45561	2.31678	-0.0636498	-0.0582452	-0.0561348	0.0629949	0.0577969	-0.234731	0.0952212	-0.713628
144.8	-1.99018	-2.0478	-2.28051	-1.82175	-2.12094	-7.88094	-3.04733	-2.675	-3.69668	-7.96959	-7.45638	2.31825	-0.0638768	-0.0583029	-0.0557156	0.0632702	0.0578074	-0.234639	0.0951705	-0.678168
144.9	-2.40462	-2.10321	-2.45337	-2.09878	-2.28937	-8.11807	-3.12711	-2.77694	-4.00031	-7.90088	-7.45697	2.3277	-0.0640858	-0.0581803	-0.0548271	0.0634677	0.0577784	-0.234508	0.0951163	-0.474275
145	-1.70872	-2.07218	-2.14975	-1.60234	-2.04337	-7.79894	-2.80354	-2.40683	-3.49501	-7.51526	-7.45701	2.33113	-0.0643626	-0.0582299	-0.0542566	0.0636807	0.0577879	-0.234494	0.094941	-0.793413
145.1	-1.88823	-2.08991	-2.13202	-1.76856	-2.09878	-7.7258	-3.04289	-2.54646	-3.65014	-7.88094	-7.45722	2.34114	-0.0645811	-0.058208	-0.0544865	0.0639273	0.0577788	-0.234402	0.0948561	-0.682601
145.2	-2.05223	-2.03229	-2.11429	-1.77742	-1.86164	-7.83218	-2.96532	-2.38024	-3.62355	-7.96515	-7.45816	2.34855	-0.0648335	-0.0581343	-0.0547555	0.0642658	0.0577791	-0.234311	0.0945801	-0.709196
145.3	-2.04337	-2.08769	-2.12094	-1.67326	-1.72645	-7.75904	-2.89884	-2.11207	-3.58365	-8.03164	-7.45884	2.3535	-0.0651149	-0.0581406	-0.0550118	0.0645562	0.0577354	-0.234195	0.0944907	-0.738007
145.4	-1.7331	-1.94142	-1.99461	-1.63558	-1.59791	-7.56623	-2.73484	-1.9924	-3.46841	-7.68148	-7.45875	2.35913	-0.0652346	-0.0581071	-0.0549998	0.0646858	0.0578466	-0.23418	0.0944174	-0.946333
145.5	-1.95472	-2.04337	-2.16083	-1.81288	-1.60456	-7.74575	-3.06506	-2.05445	-3.59474	-7.96737	-7.45981	2.37495	-0.065567	-0.0581407	-0.0541809	0.0649712	0.0578189	-0.234016	0.0942609	-0.864332
145.6	-1.85942	-1.76634	-1.98132	-1.58018	-1.51369	-7.61721	-2.9077	-1.83726	-3.46398	-7.66375	-7.4604	2.37195	-0.065766	-0.0581106	-0.0552482	0.0652992	0.0578245	-0.233931	0.0942357	-1.04606
145.7	-2.15861	-2.00126	-2.26056	-1.63558	-1.87715	-7.56845	-3.26895	-1.86829	-3.51495	-7.92083	-7.46112	2.38326	-0.0659599	-0.0580522	-0.0562962	0.0654169	0.0578666	-0.233957	0.0942082	-0.873197
145.8	-2.38467	-2.13202	-2.51543	-1.71315	-2.01456	-7.86321	-3.20246	-2.10099	-3.64128	-8.38846	-7.46159	2.39377	-0.0661698	-0.0580671	-0.0570413	0.0657309	0.05787	-0.233827	0.0939658	-0.667087
145.9	-2.10321	-2.10764	-2.32262	-1.56245	-1.77521	-7.55515	-2.82349	-1.90596	-3.43073	-8.02278	-7.4618	2.39631	-0.0664968	-0.0580111	-0.0563121	0.0659934	0.0577584	-0.233776	0.0938428	-0.862116
146	-2.20737	-2.27608	-2.22067	-1.6112	-2.11207	-7.79007	-2.95646	-1.98353	-3.58809	-8.34413	-7.46273	2.40909	-0.0667711	-0.0580073	-0.0562177	0.0662224	0.0578127	-0.233654	0.093851	-0.75352
146.1	-2.30045	-2.45116	-2.52208	-1.87272	-2.30045	-8.00726	-3.05397	-1.92591	-3.69668	-8.0804	-7.46316	2.41289	-0.067061	-0.0579572	-0.0564311	0.0665599	0.0578172	-0.233495	0.0936783	-0.682601
146.2	-2.22289	-2.37359	-2.50878	-2.0744	-2.3891	-8.25991	-3.20689	-2.30489	-3.73214	-8.04272	-7.46396	2.42661	-0.0672382	-0.0579621	-0.0565082	0.0667625	0.0578928	-0.23343	0.0935467	-0.54741
146.3	-2.26499	-2.15418	-2.40462	-1.73975	-2.12315	-8.19121	-3.03181	-2.37581	-3.78533	-8.08261	-7.46456	2.4328	-0.0675259	-0.0578962	-0.0570103	0.0671276	0.0578312	-0.233187	0.0933468	-0.673736
146.4	-2.21402	-2.4977	-2.35364	-1.91926	-2.24062	-8.37294	-3.04289	-2.60851	-4.03577	-8.13802	-7.46494	2.43399	-0.0678052	-0.0578196	-0.0575048	0.067369	0.0578927	-0.233178	0.0932806	-0.560708
146.5	-2.42456	-2.37581	-2.27164	-1.96359	-2.27164	-8.53251	-3.25122	-2.80576	-4.22415	-8.18899	-7.46549	2.44591	-0.068028	-0.0579068	-0.0573177	0.0675501	0.0579042	-0.233109	0.093175	-0.414436
146.6	-2.60851	-2.35364	-2.65062	-2.16083	-2.18078	-8.33305	-3.32435	-2.92986	-4.03355	-8.26213	-7.46617	2.45052	-0.0682611	-0.0578012	-0.056889	0.0677778	0.0579066	-0.232977	0.0931073	-0.418869
146.7	-2.53759	-2.27607	-2.68608	-2.00348	-2.29602	-7.99175	-3.27338	-2.70824	-3.93825	-7.9851	-7.46642	2.45958	-0.0685701	-0.0578977	-0.05633	0.0680928	0.0578886	-0.232986	0.0929854	-0.593951
146.8	-2.62846	-2.35808	-2.839	-2.27607	-2.36916	-8.30424	-3.4396	-2.67943	-4.18647	-8.42835	-7.46727	2.46763	-0.0688182	-0.0579036	-0.0567129	0.0685042	0.0578985	-0.232884	0.0928767	-0.418869
146.9	-2.4024	-2.21845	-2.63067	-2.01013	-2.4844	-8.15132	-3.36425	-2.64619	-3.8895	-8.39732	-7.46782	2.47289	-0.0691794	-0.0578051	-0.0566235	0.0688034	0.057902	-0.23277	0.0928427	-0.551843
147	-2.4157	-2.37581	-2.47997	-2.08326	-2.49327	-7.91861	-3.47728	-2.99414	-3.83187	-8.63446	-7.46782	2.47889	-0.069432	-0.0577285	-0.055992	0.0690496	0.0578912	-0.232689	0.092752	-0.56514
147.1	-1.98796	-2.22953	-2.40462	-1.84613	-2.62402	-7.95407	-3.13376	-2.7437	-3.7676	-8.69208	-7.4688	2.48903	-0.0698374	-0.0577538	-0.0556442	0.0694271	0.0579665	-0.232402	0.0924301	-0.731358
147.2	-2.17413	-2.19407	-2.3204	-1.93256	-2.63289	-8.0937	-3.22019	-2.78138	-3.89836	-8.74527	-7.46918	2.48984	-0.070121	-0.0577489	-0.0570623	0.0697109	0.0579424	-0.232234	0.0923401	-0.624979
147.3	-2.42678	-2.29159	-2.40018	-2.31597	-2.52873	-8.16683	-3.29111	-2.90992	-4.10225	-8.94916	-7.46998	2.49671	-0.0702522	-0.0577545	-0.0567554	0.0699222	0.0578923	-0.232312	0.0923514	-0.441031
147.4	-2.46667	-2.08769	-2.21845	-2.29159	-2.28937	-8.15132	-3.18695	-2.62846	-3.91609	-8.80068	-7.47019	2.50272	-0.0704887	-0.0577045	-0.0562324	0.0701494	0.0578791	-0.232248	0.0922229	-0.605033
147.5	-2.30932	-1.85942	-1.9658	-1.92813	-2.11872	-8.00948	-2.86116	-2.37802	-3.62355	-8.59013	-7.47015	2.50553	-0.0707363	-0.0577133	-0.0558607	0.0704328	0.0579568	-0.232098	0.0920777	-0.769034
147.6	-2.29824	-1.88602	-1.88158	-1.77299	-2.39575	-8.27986	-2.85895	-2.35364	-4.00252	-8.85386	-7.47108	2.51509	-0.0709713	-0.0576349	-0.0559992	0.0706707	0.057979	-0.232036	0.0919941	-0.724709
147.7	-2.13202	-2.01013	-2.00569	-2.41348	-2.44894	-8.44386	-3.0163	-2.63511	-3.95598	-8.92922	-7.47181	2.52326	-0.0712867	-0.057602	-0.0560318	0.070987	0.0579492	-0.231977	0.0918329	-0.611681
147.8	-2.3204	-2.26943	-2.27829	-2.58192	-2.4844	-8.53251	-3.14041	-2.77473	-4.07344	-9.20181	-7.47219	2.52653	-0.0715481	-0.0576019	-0.0561909	0.0712102	0.0579145	-0.231847	0.0917189	-0.516383
147.9	-2.2118	-2.78803	-2.3337	-2.50213	-2.45337	-8.39067	-3.17808	-2.94981	-4.21085	-9.32592	-7.47261	2.53552	-0.0717944	-0.0575438	-0.0563549	0.0715133	0.0580047	-0.231796	0.0916481	-0.44768
148	-1.90375	-2.76143	-2.20959	-2.20294	-2.511	-8.06267	-3.01187	-2.85008	-4.03798	-9.39463	-7.47308	2.53936	-0.0720737	-0.0574481	-0.0569495	0.0718001	0.057987	-0.231566	0.0914764	-0.6006
148.1	-2.08769	-2.60408	-2.51321	-2.26056	-2.71489	-8.54581	-3.12268	-2.83235	-4.03133	-9.6362	-7.4738	2.55193	-0.0722918	-0.0574657	-0.0569995	0.0720388	0.0580169	-0.231542	0.0913918	-0.492005
148.2	-2.28937	-2.15197	-2.46889	-2.10321	-2.59078	-8.3131	-3.15149	-2.74592	-4.28842	-9.25944	-7.47452	2.55891	-0.0724956	-0.0574721	-0.0567793	0.0722647	0.0580134	-0.23138	0.0912095	-0.580654
148.3	-2.593	-2.01456	-2.44229	-2.34256	-2.73705	-8.4904	-3.1936	-2.60186	-4.40809	-9.58744	-7.4752	2.56428	-0.0729067	-0.05747	-0.0569973	0.0724874	0.0579272	-0.231313	0.0911919	-0.467626
148.4	-2.37581	-2.02564	-2.13867	-1.98796	-2.26943	-8.39954	-3.03624	-2.88332	-4.23744	-9.45668	-7.47609	2.56691	-0.0731971	-0.0574308	-0.0569694	0.0728358	0.058018	-0.231232	0.0910548	-0.640492
148.5	-2.16748	-2.03672	-2.33813	-1.91704	-1.98796	-8.26213	-3.07614	-2.85895	-4.13328	-9.18408	-7.47592	2.57119	-0.0733862	-0.0574314	-0.0570554	0.0729804	0.0580352	-0.231185	0.0909115	-0.760169
148.6	-2.53094	-2.24062	-2.68608	-2.10764	-2.12759	-8.5724	-3.33987	-2.87224	-4.2308	-9.19073	-7.47604	2.58275	-0.0735679	-0.057388	-0.0570508	0.0732555	0.0580047	-0.231087	0.0908035	-0.554059
148.7	-2.511	-2.16748	-2.6617	-2.20959	-2.08105	-8.74527	-3.64793	-2.79024	-4.35934	-9.41014	-7.47689	2.5956	-0.0737673	-0.0573771	-0.0571617	0.0735315	0.0579598	-0.23102	0.0907462	-0.567357
148.8	-2.72819	-2.22289	-2.71489	-2.20959	-2.16083	-9.11095	-3.72549	-2.82349	-4.36599	-9.64285	-7.47757	2.59836	-0.0740297	-0.057382	-0.0572829	0.073848	0.058039	-0.230795	0.0904773	-0.525248
148.9	-2.40462	-2.26721	-2.55089	-1.87937	-2.02121	-8.66549	-3.22906	-2.76586	-4.21971	-9.55198	-7.47846	2.60871	-0.0743281	-0.0573411	-0.057437	0.0741954	0.0580726	-0.23068	0.090339	-0.675952
149	-2.42013	-2.34256	-2.48662	-2.0611	-2.20294	-8.57462	-3.25344	-2.90105	-4.42361	-9.64063	-7.47876	2.61052	-0.0746577	-0.0573225	-0.0575625	0.0745846	0.0581083	-0.230612	0.0902751	-0.540762
149.1	-2.36472	-2.19407	-2.49105	-1.9924	-2.30489	-8.65884	-3.08722	-2.89662	-4.40366	-9.13311	-7.47888	2.61582	-0.0748241	-0.057283	-0.057614	0.0746519	0.0581332	-0.230665	0.0902326	-0.61833
149.2	-2.54646	-2.24726	-2.41791	-2.02786	-2.35143	-8.75857	-3.09387	-2.75921	-4.11555	-9.22398	-7.47969	2.62308	-0.0750676	-0.0572917	-0.0579077	0.0749947	0.0580887	-0.230483	0.0901557	-0.664871
149.3	-2.65948	-2.1298	-2.35143	-2.13645	-2.46889	-8.82727	-3.40636	-2.71046	-4.09561	-9.48328	-7.4799	2.62333	-0.0753386	-0.0572289	-0.058262	0.07521	0.0580855	-0.230434	0.0900003	-0.591735
149.4	-2.53537	-2.09656	-2.3071	-2.0478	-2.55975	-8.79403	-3.17143	-2.72597	-4.04242	-9.30376	-7.48037	2.64313	-0.075556	-0.0571248	-0.0583234	0.0754827	0.0581276	-0.230264	0.089791	-0.629411
149.5	-2.08326	-1.85721	-2.00569	-1.84169	-2.18078	-8.62338	-2.67721	-2.32926	-3.76317	-8.87603	-7.48121	2.65681	-0.075895	-0.0571404	-0.0586277	0.0758895	0.0581098	-0.230204	0.0892031	-1.02833
149.6	-2.11872	-2.09434	-1.91483	-2.10986	-1.96802	-8.74749	-2.56862	-2.3337	-3.69003	-9.42787	-7.48206	2.66086	-0.0762486	-0.0571116	-0.0585986	0.0762307	0.0580691	-0.230052	0.0886574	-1.01504
149.7	-2.16305	-1.91926	-1.91483	-1.93699	-2.00791	-8.59013	-2.50213	-2.1298	-3.73879	-9.62733	-7.48244	2.66719	-0.076438	-0.0570951	-0.0584828	0.0765083	0.0581389	-0.230016	0.0882508	-1.03498
149.8	-2.39354	-1.62893	-1.82618	-1.78185	-1.9658	-8.54581	-2.61294	-2.12094	-3.72328	-9.75809	-7.48295	2.67802	-0.076774	-0.0570951	-0.0584873	0.0767188	0.0581066	-0.229842	0.0881015	-1.04606
149.9	-2.66835	-2.03451	-2.15861	-2.04337	-2.09213	-9.0777	-2.95868	-2.33148	-4.28842	-9.98193	-7.48342	2.68354	-0.077138	-0.0570419	-0.0586469	0.07712	0.0581522	-0.229721	0.0877679	-0.755737
150	-2.52429	-2.23175	-2.38689	-1.93699	-2.1298	-9.0356	-2.83457	-2.44894	-4.2862	-9.84896	-7.48418	2.68993	-0.0774105	-0.057004	-0.0587859	0.0774445	0.0581876	-0.229606	0.0876496	-0.749088
150.1	-2.43121	-2.11872	-2.51321	-2.22067	-1.93699	-9.01122	-3.00078	-2.71046	-4.35934	-9.92209	-7.48473	2.6981	-0.0776621	-0.0569476	-0.0588516	0.0777001	0.0581773	-0.229566	0.0875154	-0.687033
150.2	-2.47554	-1.80623	-2.31153	-2.1564	-2.26056	-9.21511	-2.72154	-2.85673	-4.14658	-9.85782	-7.48554	2.70898	-0.0779394	-0.0569185	-0.0591551	0.0779316	0.0581484	-0.229421	0.0873155	-0.755737
150.3	-2.22289	-1.73531	-2.02121	-1.7885	-1.94364	-8.98241	-2.54424	-2.51986	-3.64571	-9.57857	-7.4855	2.70957	-0.0782319	-0.0568665	-0.0592531	0.078229	0.0582001	-0.229388	0.0871446	-1.05271
150.4	-2.38245	-1.90818	-2.08105	-1.79294	-2.04559	-9.01122	-2.86116	-2.37802	-3.62355	-9.77804	-7.48592	2.71711	-0.0783064	-0.056925	-0.0592328	0.0784904	0.0582102	-0.229329	0.0870968	-0.946333
150.5	-2.26721	-1.94807	-2.0611	-1.72645	-2.33813	-9.23284	-2.97197	-2.43564	-3.89393	-9.81793	-7.48689	2.72685	-0.078588	-0.0568309	-0.0593083	0.0787462	0.0582873	-0.229079	0.0868474	-0.866549
150.6	-2.81905	-2.3204	-2.40683	-1.87272	-2.6484	-9.30154	-3.18473	-2.84786	-4.09117	-9.88663	-7.48689	2.73157	-0.0788949	-0.0567604	-0.0594033	0.0790206	0.0583	-0.229071	0.0867096	-0.607249
150.7	-2.70824	-2.26499	-2.58635	-1.73531	-2.54202	-9.33922	-3.36425	-2.79246	-3.95598	-9.8135	-7.48719	2.73804	-0.0790672	-0.0567871	-0.0595469	0.0793253	0.0582529	-0.228984	0.0866207	-0.738007
150.8	-2.68829	-2.19851	-2.67721	-2.07218	-2.72375	-9.5276	-3.51495	-3.20246	-4.2175	-9.63398	-7.48846	2.75124	-0.0793842	-0.0567352	-0.0597331	0.0796507	0.0582828	-0.228831	0.0864883	-0.551843
150.9	-2.46667	-1.91261	-2.40462	-1.76191	-2.47775	-9.50322	-3.15149	-2.90992	-3.78312	-9.76474	-7.48901	2.7544	-0.0796321	-0.0566977	-0.0597993	0.0799261	0.0582541	-0.22867	0.0862807	-0.80671
151	-2.63067	-2.03007	-2.36472	-1.72202	-2.59078	-9.41236	-3.10938	-3.00743	-3.5349	-9.62733	-7.48923	2.75463	-0.0798067	-0.0566238	-0.0598872	0.080114	0.0582669	-0.228683	0.08617	-0.862116
151.1	-2.83013	-2.20959	-2.19186	-1.76191	-2.58192	-9.40128	-3.37754	-3.11824	-3.95155	-9.92209	-7.49037	2.77299	-0.080054	-0.0567353	-0.0600023	0.0803773	0.0583339	-0.228624	0.0860517	-0.78898
151.2	-2.72154	-2.44451	-2.34478	-1.85721	-2.55089	-9.31041	-3.31106	-3.0717	-4.03798	-9.73371	-7.49079	2.77681	-0.0803904	-0.0567433	-0.060144	0.0806352	0.0582688	-0.228429	0.0858569	-0.811143
151.3	-2.42235	-2.40683	-2.33591	-1.84613	-2.71046	-9.41457	-3.16257	-3.07392	-3.90501	-9.88663	-7.49079	2.78314	-0.0805319	-0.0567048	-0.0603129	0.080829	0.058259	-0.228416	0.0857784	-0.828873
151.4	-2.49327	-2.4024	-2.48883	-1.96137	-2.80354	-9.29268	-2.89219	-2.98305	-4.04463	-10.0085	-7.49181	2.79165	-0.0807786	-0.0566258	-0.0603718	0.0810926	0.0582693	-0.228377	0.0856733	-0.862116
151.5	-2.67943	-2.33813	-2.44894	-1.8838	-2.67278	-9.15749	-3.06949	-3.1537	-3.94712	-9.8556	-7.49194	2.79586	-0.0810774	-0.0565501	-0.0604914	0.0814037	0.0583421	-0.228236	0.085568	-0.857684
151.6	-2.69494	-2.61516	-2.66835	-1.81953	-2.68829	-9.15749	-3.40414	-3.20689	-4.32388	-9.98858	-7.4924	2.80394	-0.081316	-0.0565481	-0.0605659	0.0817088	0.0583563	-0.228112	0.0854061	-0.755737
151.7	-2.46446	-2.56197	-2.34478	-1.66218	-2.57748	-8.88268	-3.36868	-3.10052	-4.43026	-10.1637	-7.49329	2.80946	-0.0816029	-0.0565802	-0.06064	0.0819669	0.0583777	-0.228068	0.0852401	-0.882062
151.8	-2.56197	-2.4977	-2.5797	-1.75748	-2.82127	-9.01343	-3.27338	-3.32879	-4.35934	-10.3055	-7.49346	2.81608	-0.0817969	-0.0565294	-0.0609892	0.0821983	0.058389	-0.227954	0.0852015	-0.862116
151.9	-2.91435	-2.56419	-2.6484	-1.99461	-3.02738	-9.32814	-3.44625	-3.42187	-4.66961	-10.6224	-7.4938	2.83122	-0.0820538	-0.056615	-0.0610957	0.0824247	0.0583741	-0.227798	0.0849876	-0.633844
152	-2.83457	-2.13867	-2.44229	-1.9924	-2.93651	-9.20846	-3.30441	-3.17143	-4.52777	-10.259	-7.49431	2.8356	-0.0822543	-0.0565363	-0.0609687	0.0827396	0.0583493	-0.227759	0.0849104	-0.804494
152.1	-2.72375	-2.17413	-2.32262	-1.69542	-2.63511	-8.94695	-3.29111	-2.94759	-4.24188	-10.5537	-7.49516	2.84517	-0.0824988	-0.0564702	-0.0610853	0.0830127	0.0584361	-0.227689	0.0847914	-0.899792
152.2	-2.9077	-2.34256	-2.56419	-1.98353	-3.0163	-9.17522	-3.39084	-3.30884	-4.54772	-10.4717	-7.49533	2.85106	-0.0827644	-0.056446	-0.0613031	0.083226	0.0583766	-0.227569	0.0846294	-0.718061
152.3	-2.91878	-2.40905	-2.68608	-2.42013	-3.35538	-9.33257	-3.44846	-3.413	-4.74718	-10.7022	-7.49558	2.85536	-0.0830317	-0.0564558	-0.061453	0.0835246	0.0584591	-0.227486	0.0844269	-0.611681
152.4	-2.88554	-2.6883	-2.71489	-2.57083	-3.33987	-9.43674	-3.47284	-3.56149	-4.88015	-10.7975	-7.49626	2.86124	-0.08326	-0.0563708	-0.0613914	0.0837663	0.0584348	-0.227327	0.0843706	-0.536329
152.5	-2.61073	-2.44673	-2.47332	-2.30489	-3.26008	-9.5143	-3.32214	-3.45733	-4.77599	-10.751	-7.49673	2.87253	-0.0835672	-0.0564047	-0.0615495	0.0839785	0.0584464	-0.227234	0.0841526	-0.669304
152.6	-2.21624	-2.26943	-2.34921	-2.37581	-3.167	-9.12425	-3.21354	-3.35538	-4.5455	-10.5582	-7.49719	2.88016	-0.0837796	-0.0564367	-0.0616602	0.0842761	0.058451	-0.227144	0.0839588	-0.833305
152.7	-2.24283	-2.32262	-2.32483	-2.28494	-3.07835	-9.04889	-3.05841	-3.19803	-4.33053	-10.3941	-7.49855	2.89247	-0.0839652	-0.0562944	-0.0617569	0.0845824	0.058462	-0.227014	0.0838278	-0.948549
152.8	-2.57748	-2.32926	-2.05002	-2.16083	-2.97641	-8.86716	-3.14706	-3.0983	-4.54772	-10.587	-7.49885	2.89925	-0.084262	-0.0562865	-0.0618967	0.0848404	0.058397	-0.226857	0.083748	-0.972928
152.9	-2.68829	-2.24505	-2.30489	-2.05667	-3.0163	-9.24614	-3.18473	-3.33987	-4.43691	-10.3454	-7.49897	2.9043	-0.0845081	-0.0563015	-0.0620015	0.0851622	0.0584105	-0.226762	0.0835773	-0.902008
153	-2.46889	-2.15197	-2.17413	-2.08326	-2.67278	-9.48993	-3.02295	-3.0717	-4.46793	-10.0484	-7.49986	2.91547	-0.0847623	-0.0562048	-0.0620789	0.0854762	0.0584617	-0.226667	0.083507	-1.01282
153.1	-2.55532	-2.28051	-2.23175	-2.15197	-2.59743	-9.54976	-2.97862	-3.04068	-4.44134	-10.5249	-7.50029	2.91838	-0.0851613	-0.0561432	-0.0622082	0.0857873	0.0584879	-0.226575	0.0833321	-0.997307
153.2	-2.593	-2.38689	-2.2118	-2.35808	-2.58635	-9.28825	-2.83457	-3.18695	-4.52334	-10.6291	-7.50071	2.92434	-0.0853292	-0.0561467	-0.0623385	0.0860089	0.0584392	-0.226482	0.083305	-0.972928
153.3	-2.94538	-2.18743	-2.4024	-2.25835	-2.78581	-9.41679	-3.14927	-3.1936	-4.5322	-10.7044	-7.50122	2.93799	-0.0856529	-0.0561774	-0.06253	0.0862844	0.0584916	-0.226376	0.0832256	-0.875414
153.4	-3.16479	-2.33148	-2.63289	-2.2517	-2.81905	-9.6783	-3.29998	-3.33765	-4.66961	-10.7598	-7.50101	2.94112	-0.0858777	-0.0561441	-0.062642	0.0865563	0.0585016	-0.226308	0.0829944	-0.78898
153.5	-3.29998	-2.48219	-2.9077	-2.25613	-2.757	-9.87333	-3.47949	-3.41744	-4.97545	-11.0258	-7.50198	2.95151	-0.0861064	-0.0560711	-0.0627101	0.0868177	0.0585021	-0.226226	0.0828577	-0.638276
153.6	-3.26008	-2.45337	-2.82127	-2.08769	-2.68386	-9.8822	-3.39971	-3.61247	-4.94442	-10.8507	-7.50309	2.9653	-0.0863767	-0.0560786	-0.0627991	0.0872015	0.0585283	-0.225944	0.0826884	-0.649357
153.7	-2.90549	-2.30045	-2.86559	-2.16748	-2.74813	-9.99523	-3.41965	-3.6036	-4.84913	-10.9349	-7.50321	2.9688	-0.0867089	-0.0560105	-0.0629127	0.0874633	0.0584856	-0.225874	0.0824621	-0.751304
153.8	-2.59965	-2.03894	-2.37581	-2.10986	-2.69051	-9.85782	-2.83013	-3.46176	-4.70285	-10.7066	-7.50427	2.9773	-0.0870181	-0.0560432	-0.0630322	0.0877212	0.0585037	-0.225796	0.0823032	-1.01504
153.9	-2.28716	-1.75969	-2.12759	-1.7331	-2.48219	-9.50322	-2.5664	-3.08943	-4.42361	-10.3698	-7.50436	2.98064	-0.0872693	-0.0560656	-0.063208	0.0880122	0.0585712	-0.225708	0.0822114	-1.29207
154	-2.5664	-1.77742	-2.70159	-2.15197	-2.63954	-9.79577	-2.70159	-3.2756	-4.4635	-10.618	-7.50516	2.99194	-0.0874512	-0.056069	-0.0632913	0.0882414	0.0586142	-0.225487	0.0819223	-1.13471
154.1	-2.53316	-2.28272	-2.65948	-2.37581	-2.69716	-9.99966	-2.75478	-2.96311	-4.49231	-10.6933	-7.50601	2.99959	-0.0878175	-0.0559318	-0.0634231	0.0885639	0.0586572	-0.225433	0.0817593	-1.0926
154.2	-2.49105	-2.17634	-2.62402	-2.48218	-2.96976	-9.79355	-2.92765	-2.85673	-4.42582	-10.6557	-7.50605	3.00211	-0.088046	-0.0558927	-0.0635516	0.088818	0.0585596	-0.225375	0.0817101	-1.0926
154.3	-2.76586	-2.24948	-2.67057	-2.50435	-2.95203	-9.91544	-3.16035	-3.16479	-4.54772	-10.4606	-7.50656	3.01911	-0.0882521	-0.0559008	-0.0637097	0.0890292	0.058548	-0.225221	0.0815718	-0.908657
154.4	-2.8124	-2.27386	-2.90549	-2.71267	-2.87224	-10.0817	-3.39749	-3.43295	-4.66075	-10.8485	-7.50715	3.02705	-0.0885333	-0.0557958	-0.0637575	0.0893956	0.0585922	-0.22499	0.0813251	-0.833305
154.5	-2.65948	-2.27386	-2.96754	-2.52429	-2.61738	-10.1193	-3.17808	-3.28668	-4.82918	-10.5936	-7.50796	3.03004	-0.0887071	-0.0558493	-0.0638691	0.0895953	0.0586099	-0.224984	0.081252	-0.955198
154.6	-2.7437	-2.429	-3.12933	-2.66835	-2.90327	-10.3055	-3.495	-3.29333	-4.96659	-10.8307	-7.50881	3.03638	-0.0889552	-0.0557759	-0.06395	0.0898626	0.0586341	-0.224876	0.0811584	-0.831089
154.7	-2.94095	-2.25391	-3.29333	-2.57305	-3.18252	-10.0661	-3.20911	-3.36646	-5.10843	-10.9349	-7.50902	3.04408	-0.0891413	-0.0557453	-0.0641073	0.090092	0.0586092	-0.224757	0.0809411	-0.833305
154.8	-3.07835	-2.50656	-3.30884	-2.84343	-3.19138	-10.3033	-3.37754	-3.53047	-5.11951	-11.1344	-7.50953	3.05002	-0.0894385	-0.0557475	-0.0641775	0.090355	0.0585495	-0.224671	0.0808721	-0.700331
154.9	-3.07835	-2.46224	-3.53047	-2.77916	-3.28225	-10.3919	-3.2889	-3.4529	-4.86686	-11.2762	-7.50991	3.06061	-0.089739	-0.0556878	-0.064253	0.0905764	0.058656	-0.224555	0.0807213	-0.773467
155	-3.23792	-2.41348	-3.39749	-2.86559	-3.13154	-10.4806	-3.3443	-3.50387	-4.7915	-11.1166	-7.51084	3.07264	-0.0899887	-0.0556614	-0.0643905	0.0909465	0.0586272	-0.224352	0.0804275	-0.800061
155.1	-3.24235	-2.10764	-3.02738	-2.77694	-2.91878	-10.3786	-3.18695	-3.55041	-4.66739	-11.1477	-7.51072	3.07146	-0.0903451	-0.0556571	-0.0644895	0.0911964	0.058579	-0.224289	0.0804145	-0.879846
155.2	-3.05619	-2.04337	-2.8944	-2.63732	-2.68165	-10.4496	-3.12933	-3.2756	-4.55437	-11.0768	-7.51177	3.08433	-0.0905535	-0.0556668	-0.0646023	0.0914169	0.0586121	-0.224138	0.0802792	-1.00174
155.3	-3.13819	-1.85721	-3.06062	-2.34699	-2.82792	-10.3498	-3.3709	-3.00743	-4.80702	-11.1233	-7.51216	3.08966	-0.090874	-0.055641	-0.0647127	0.0917237	0.0585872	-0.223969	0.0801303	-0.957414
155.4	-3.28225	-2.19851	-3.09387	-2.56419	-3.10716	-10.4074	-3.27116	-3.22019	-5.00426	-11.2917	-7.51241	3.09594	-0.0911135	-0.0555372	-0.0648631	0.0919952	0.0586593	-0.223925	0.079974	-0.857684
155.5	-3.12933	-2.45781	-3.12489	-2.39797	-2.97862	-10.4872	-3.06506	-3.28225	-4.88902	-11.1986	-7.51279	3.10545	-0.0913447	-0.0554876	-0.0653115	0.0921957	0.0586145	-0.223902	0.0797624	-0.939684
155.6	-2.98527	-2.63067	-3.33987	-2.49991	-3.04068	-10.5692	-3.09608	-3.45955	-4.80037	-11.1787	-7.51364	3.11599	-0.0916931	-0.0555524	-0.065355	0.0925652	0.0586119	-0.223674	0.0796196	-0.919738
155.7	-2.99414	-2.59743	-3.28446	-2.52873	-3.21798	-10.6778	-3.23792	-3.45733	-4.88459	-11.3427	-7.51372	3.1257	-0.0919631	-0.0555836	-0.0653386	0.092964	0.0587175	-0.223498	0.0794889	-0.857684
155.8	-2.92322	-2.38689	-3.15592	-2.36694	-3.06062	-10.4429	-3.29111	-3.46841	-4.69621	-11.4424	-7.51466	3.13712	-0.0922144	-0.055471	-0.0653934	0.0932078	0.0587329	-0.223336	0.0792732	-0.928603
155.9	-3.1116	-2.65727	-3.20246	-2.50213	-2.97419	-10.4894	-3.36646	-3.51052	-4.93556	-11.4668	-7.51474	3.13976	-0.0925007	-0.0555084	-0.0654751	0.0934517	0.0587185	-0.22324	0.0791821	-0.851035
156	-3.16257	-2.73927	-3.04954	-2.55975	-2.96089	-10.454	-3.44625	-3.67009	-4.84248	-11.4535	-7.51542	3.14573	-0.0926832	-0.0554482	-0.0656208	0.0936262	0.0586941	-0.223158	0.0790233	-0.91309
156.1	-2.86116	-2.48219	-2.76365	-2.35586	-2.77916	-10.3676	-3.11381	-3.44846	-4.62085	-11.2673	-7.51618	3.16088	-0.092918	-0.0553951	-0.0657543	0.0939476	0.0586121	-0.223062	0.0788133	-1.10369
156.2	-3.12489	-2.44451	-2.73705	-2.429	-3.12489	-10.7643	-3.38419	-3.63463	-4.93999	-11.4579	-7.51656	3.16419	-0.0932519	-0.0553752	-0.0658812	0.0942341	0.0587104	-0.222926	0.0786821	-0.930819
156.3	-3.23349	-2.48662	-2.85895	-2.511	-3.15814	-10.8817	-3.69447	-3.45068	-4.90675	-11.6774	-7.51712	3.17448	-0.093467	-0.0553559	-0.065971	0.094498	0.0587253	-0.222768	0.0786079	-0.941901
156.4	-3.04511	-2.11429	-2.79689	-2.33148	-2.7703	-10.6933	-3.42409	-3.16479	-4.73831	-11.1787	-7.51856	3.19	-0.093839	-0.0552999	-0.0660766	0.0948581	0.0587231	-0.222576	0.0783048	-1.24109
156.5	-2.87668	-2.09878	-2.57083	-2.37581	-2.76586	-10.2833	-3.12711	-3.1936	-4.4635	-11.3228	-7.51843	3.18855	-0.0941039	-0.0552841	-0.0661825	0.0950756	0.0587092	-0.222501	0.0782321	-1.2965
156.6	-2.67278	-2.18078	-2.60186	-2.34256	-3.04954	-10.3742	-3.39749	-3.18695	-4.64302	-11.5865	-7.51911	3.19833	-0.0941516	-0.0553026	-0.0662674	0.0952084	0.0587002	-0.222463	0.0782101	-1.26325
156.7	-2.98527	-2.26721	-2.88332	-2.22732	-2.87224	-10.5227	-3.61247	-3.47063	-4.97324	-11.5732	-7.51983	3.21125	-0.0943722	-0.0552533	-0.0663672	0.095546	0.058781	-0.222288	0.0780077	-1.13471
156.8	-2.87668	-2.3891	-2.95646	-2.59078	-3.01851	-10.5958	-3.80306	-3.93825	-4.96659	-11.8857	-7.51979	3.21487	-0.0947324	-0.0552353	-0.0664884	0.0957882	0.0587722	-0.222137	0.0777877	-0.999523
156.9	-2.71046	-2.61959	-2.78803	-2.4157	-3.03403	-10.3476	-3.73436	-3.66787	-4.74053	-11.7616	-7.52038	3.21926	-0.0949108	-0.0552474	-0.0665823	0.0960385	0.0588238	-0.22204	0.0776865	-1.11477
157	-2.59743	-2.49105	-2.5531	-2.3204	-2.88776	-10.3254	-3.38419	-3.45068	-4.76048	-11.6042	-7.52106	3.23176	-0.0951655	-0.0551732	-0.0666749	0.0962558	0.0588353	-0.221953	0.077586	-1.2012
157.1	-2.82349	-2.52873	-3.1116	-2.97197	-3.12711	-10.6557	-3.62576	-3.56149	-5.17048	-11.9078	-7.52203	3.23914	-0.0953418	-0.0551565	-0.0667737	0.0965012	0.0588009	-0.221772	0.0774979	-1.00174
157.2	-2.7304	-2.3891	-3.07614	-2.67057	-2.88111	-10.3543	-3.6989	-3.40857	-4.77599	-11.7594	-7.52186	3.24754	-0.0955895	-0.0551011	-0.0668719	0.0966962	0.0588266	-0.221661	0.0772782	-1.18125
157.3	-2.94316	-2.57748	-3.25122	-2.90327	-2.98749	-10.6889	-4.21085	-4.03133	-5.14167	-12.1139	-7.52296	3.26089	-0.0958125	-0.0551129	-0.0669353	0.0969827	0.0588567	-0.221554	0.0771182	-0.879846
157.4	-2.92765	-2.757	-3.27117	-3.02516	-3.26895	-10.5271	-4.26847	-3.92052	-5.2414	-12.1871	-7.52309	3.26286	-0.0960556	-0.055039	-0.0670563	0.0972543	0.0588527	-0.221462	0.0770641	-0.740223
157.5	-3.00078	-2.51321	-3.0983	-2.9343	-3.2623	-10.5249	-4.15988	-3.81636	-5.01978	-12.2602	-7.52352	3.26536	-0.096228	-0.0551868	-0.0672102	0.0975328	0.05882	-0.221345	0.0768898	-0.82444
157.6	-3.12933	-2.44008	-3.331	-2.63067	-3.22462	-10.7643	-4.1089	-3.86512	-5.14389	-12.3888	-7.52428	3.27482	-0.0964874	-0.0551066	-0.067356	0.0977742	0.0587836	-0.221166	0.0768559	-0.855467
157.7	-2.94981	-2.40905	-2.96532	-2.49327	-3.12046	-10.9105	-3.94047	-3.59917	-4.80037	-12.2004	-7.5247	3.28558	-0.0968042	-0.0550694	-0.0675161	0.098038	0.058807	-0.221056	0.0765625	-1.03942
157.8	-2.87224	-2.33148	-3.02738	-2.63954	-3.02295	-10.7665	-3.75874	-3.65236	-4.59869	-11.9765	-7.52525	3.29617	-0.096939	-0.0549917	-0.0675464	0.0982686	0.0589049	-0.220896	0.0765049	-1.14801
157.9	-2.77694	-2.44894	-2.91214	-2.59078	-2.7703	-10.4407	-3.81858	-3.55928	-4.67626	-11.735	-7.52593	3.30558	-0.0972835	-0.0550131	-0.0676391	0.0985695	0.0589253	-0.220805	0.076254	-1.24774
158	-2.75257	-2.44894	-2.98749	-2.74813	-2.97197	-10.587	-3.7122	-3.58587	-4.83583	-11.9012	-7.52623	3.31278	-0.0974501	-0.0550517	-0.0677392	0.0988136	0.0588283	-0.220718	0.0760729	-1.17904
158.1	-2.43564	-2.20516	-2.70602	-2.50656	-2.77251	-10.4894	-3.77647	-3.29776	-4.7915	-11.7682	-7.52708	3.32459	-0.0977134	-0.0549434	-0.0678817	0.099102	0.0589141	-0.220596	0.0759707	-1.27434
158.2	-2.76143	-2.45116	-3.10938	-2.83457	-2.97197	-10.9216	-4.11998	-3.60582	-5.08183	-12.0608	-7.52729	3.32185	-0.0979697	-0.0548641	-0.0680071	0.0992591	0.0589548	-0.220519	0.0758085	-0.981793
158.3	-2.74813	-2.10099	-2.88776	-2.61959	-2.78803	-10.7377	-3.99144	-3.57922	-4.86242	-11.8746	-7.52784	3.33383	-0.0980663	-0.0548284	-0.068044	0.0995229	0.0589515	-0.220372	0.0757818	-1.24553
158.4	-2.72597	-2.24062	-3.13154	-2.73262	-3.03846	-10.9216	-3.97814	-3.80528	-5.18599	-11.9566	-7.52852	3.34527	-0.0983239	-0.0548885	-0.0682097	0.0997175	0.0589884	-0.220215	0.0757135	-1.1059
158.5	-2.79911	-2.01899	-3.08057	-2.82127	-2.99192	-10.8507	-3.82522	-3.59695	-5.10843	-11.9499	-7.52822	3.34921	-0.0986409	-0.0549054	-0.0682523	0.10001	0.058935	-0.220111	0.075557	-1.14801
158.6	-2.75478	-1.82175	-2.7437	-2.65062	-2.84565	-10.8551	-3.79641	-3.52603	-4.94886	-12.1383	-7.52915	3.35781	-0.0988362	-0.0548569	-0.0683793	0.100268	0.0590037	-0.220018	0.0754469	-1.23888
158.7	-2.76586	-1.99018	-3.0983	-2.71489	-3.05397	-10.9837	-3.97371	-4.0269	-5.11729	-12.4553	-7.52949	3.36634	-0.0990432	-0.0547244	-0.0684945	0.100551	0.0590594	-0.219926	0.0753295	-1.03942
158.8	-2.675	-2.01678	-2.81905	-2.73262	-3.10273	-10.7909	-3.73879	-3.6036	-5.03086	-12.3954	-7.52987	3.37266	-0.0991995	-0.0547035	-0.0685607	0.100749	0.0590044	-0.219775	0.0750902	-1.14801
158.9	-2.80132	-2.38245	-2.99192	-2.87668	-3.23127	-10.9815	-3.9582	-3.76539	-5.35664	-12.3334	-7.53093	3.38526	-0.0995143	-0.0546386	-0.0686796	0.101028	0.0590405	-0.219689	0.074836	-1.07044
159	-2.84786	-2.14088	-2.90105	-2.57748	-3.29776	-10.9859	-3.87398	-3.83852	-5.21924	-12.524	-7.53148	3.39362	-0.0997458	-0.0546873	-0.0688052	0.101282	0.059037	-0.219507	0.0746881	-1.1059
159.1	-2.83235	-1.87715	-2.73705	-2.40018	-3.06949	-11.0524	-3.36646	-3.69003	-5.05524	-12.6747	-7.53131	3.40009	-0.0999282	-0.0546506	-0.0689462	0.10147	0.0590152	-0.219375	0.0746336	-1.15023
159.2	-2.97862	-2.18521	-2.93651	-2.69273	-3.35317	-10.9549	-3.55484	-3.72106	-5.11951	-12.8209	-7.53208	3.41347	-0.100258	-0.0547098	-0.0690071	0.101859	0.0590491	-0.219288	0.0745316	-0.999523
159.3	-2.64175	-1.81067	-2.53094	-2.48883	-3.0163	-10.7465	-3.32214	-3.57479	-4.66296	-12.0829	-7.53246	3.41394	-0.100506	-0.0546413	-0.0691708	0.102087	0.0590623	-0.219177	0.0743011	-1.32309
159.4	-2.7703	-1.62672	-2.25834	-2.35143	-2.97641	-10.7997	-3.47728	-3.39749	-4.70285	-12.2558	-7.53343	3.42386	-0.100665	-0.0545734	-0.0692452	0.102359	0.0590544	-0.219053	0.0742685	-1.40953
159.5	-2.90105	-1.84169	-2.24948	-2.53094	-3.20025	-11.2097	-3.62798	-3.70333	-5.15275	-12.3888	-7.53394	3.43574	-0.100943	-0.0545453	-0.0694141	0.102591	0.0590847	-0.218931	0.0741349	-1.21671
159.6	-3.10716	-1.86385	-2.39575	-2.7304	-3.06727	-11.2119	-3.78976	-3.74987	-5.13502	-12.535	-7.53445	3.44049	-0.101236	-0.0545412	-0.0694462	0.102874	0.0591024	-0.218825	0.0738494	-1.20342
159.7	-3.28668	-2.0478	-2.80797	-2.97419	-3.14262	-11.2341	-3.92274	-3.85404	-5.26799	-12.8918	-7.53496	3.44648	-0.101416	-0.0545852	-0.0695474	0.103051	0.0590469	-0.218722	0.0736628	-1.0372
159.8	-3.20468	-2.10764	-2.89662	-2.67278	-3.29111	-11.469	-3.50165	-4.05793	-5.38102	-12.8231	-7.53509	3.45323	-0.101614	-0.0545554	-0.0696694	0.103291	0.0590813	-0.218532	0.0734593	-1.00396
159.9	-3.08278	-2.30489	-3.00522	-2.71932	-3.249	-11.3671	-3.51274	-4.41696	-5.47632	-12.6414	-7.53593	3.4592	-0.101884	-0.0544759	-0.069772	0.103574	0.0590931	-0.218452	0.0733954	-0.986225
160	-3.04289	-2.30489	-2.70824	-2.93208	-3.21576	-11.0856	-3.56592	-4.25074	-5.62259	-12.699	-7.53653	3.47724	-0.10206	-0.0544491	-0.0698865	0.103836	0.0590545	-0.218208	0.0733131	-1.07044
160.1	-3.19581	-2.47775	-2.65505	-2.97862	-3.16257	-11.0435	-3.53933	-4.07788	-5.44751	-12.9384	-7.53725	3.4881	-0.102477	-0.0544272	-0.0700375	0.10422	0.0590798	-0.217943	0.0730259	-1.14136
160.2	-2.87224	-2.12537	-2.45116	-2.73705	-2.96754	-10.7133	-3.23349	-3.50609	-5.25248	-12.7855	-7.53721	3.48754	-0.102715	-0.0543938	-0.0700594	0.104416	0.0591112	-0.217928	0.0728755	-1.4605
160.3	-3.14927	-2.08105	-2.71711	-2.93873	-3.27338	-11.2518	-3.76317	-4.27734	-5.54281	-12.9606	-7.53814	3.50654	-0.102867	-0.054409	-0.070228	0.104602	0.0591676	-0.217717	0.072771	-1.13471
160.4	-3.55263	-2.76808	-3.12711	-3.26895	-3.49722	-11.7039	-4.15766	-4.68956	-5.93287	-13.5368	-7.53886	3.50643	-0.103211	-0.0543337	-0.0702593	0.104936	0.0591739	-0.217541	0.0725676	-0.733574
160.5	-3.48836	-2.99414	-3.30663	-3.6302	-3.54819	-11.7084	-4.06458	-4.56988	-5.77108	-13.7961	-7.53937	3.51106	-0.103286	-0.0543788	-0.0703364	0.105074	0.0591871	-0.217527	0.0725198	-0.695898
160.6	-3.59474	-2.73927	-2.94095	-3.4263	-3.40414	-11.6197	-4.00252	-4.46793	-5.70681	-13.7783	-7.53924	3.52426	-0.103524	-0.0543493	-0.0704846	0.105389	0.0591927	-0.217345	0.0723082	-0.820008
160.7	-3.73879	-2.65284	-3.04511	-3.20911	-3.413	-11.6818	-3.9449	-4.18204	-6.03703	-13.2775	-7.54034	3.53814	-0.10394	-0.0542749	-0.070689	0.105703	0.059138	-0.217195	0.0719016	-0.919738
160.8	-3.35095	-2.77694	-3.16922	-3.12268	-3.57922	-11.5665	-3.90944	-4.2042	-6.02595	-13.3417	-7.54094	3.54621	-0.104258	-0.0542749	-0.0708155	0.106004	0.0591286	-0.217038	0.0718907	-0.921955
160.9	-3.53933	-2.92986	-3.23127	-3.24014	-3.83187	-11.7416	-3.81636	-4.43691	-6.11903	-13.5346	-7.54098	3.55268	-0.104422	-0.0542405	-0.0708995	0.106233	0.0591823	-0.216847	0.0717589	-0.755737
161	-3.52382	-2.75035	-2.97862	-3.29776	-3.5903	-11.6618	-3.93604	-4.18647	-5.91292	-13.2154	-7.54233	3.56335	-0.104586	-0.0542009	-0.0709626	0.106512	0.0592097	-0.21661	0.0715755	-0.868765
161.1	-3.22684	-2.60186	-2.73705	-3.0717	-3.50609	-11.3959	-3.76317	-4.29063	-5.64254	-12.9606	-7.54297	3.57398	-0.104818	-0.0542601	-0.0711353	0.106769	0.0591884	-0.216486	0.0713847	-1.1059
161.2	-3.331	-2.58192	-2.84122	-3.30662	-3.47284	-11.4158	-3.5349	-4.3128	-5.77551	-13.129	-7.5431	3.57407	-0.105113	-0.0541946	-0.0712229	0.107074	0.0592185	-0.216349	0.0712792	-1.04163
161.3	-3.28446	-2.70381	-3.003	-3.1116	-3.59474	-11.6197	-3.55263	-4.11555	-5.6514	-13.2066	-7.54382	3.58307	-0.105331	-0.0542079	-0.0713064	0.107224	0.0591729	-0.216227	0.0711581	-1.09482
161.4	-3.50609	-2.65284	-2.88554	-2.94981	-3.73879	-11.4934	-3.61247	-4.16874	-5.48297	-13.4836	-7.54416	3.5975	-0.106381	-0.0543248	-0.0714179	0.107474	0.0592316	-0.216068	0.0709634	-1.08817
161.5	-3.70998	-2.91878	-3.19138	-3.51274	-3.88063	-11.602	-3.88506	-4.49453	-5.60708	-13.6786	-7.54433	3.60247	-0.11125	-0.0581803	-0.0778045	0.105968	0.0585778	-0.216287	0.0706806	-0.848819
161.6	-3.42409	-2.73705	-3.01187	-3.41744	-3.64793	-11.4757	-3.79863	-4.36599	-5.60043	-13.2597	-7.54505	3.61468	-0.112059	-0.0592887	-0.0816892	0.103907	0.0568752	-0.219408	0.0672676	-1.08817
161.7	-3.70776	-3.05841	-3.40636	-3.66787	-4.09117	-11.8657	-4.06679	-4.83583	-6.04589	-13.355	-7.54564	3.62041	-0.112365	-0.0592454	-0.0820729	0.104106	0.0566845	-0.219915	0.0656396	-0.764602
161.8	-3.66122	-3.04289	-3.31549	-3.55041	-3.92052	-11.9921	-4.04685	-4.87794	-6.09465	-12.9317	-7.54581	3.63073	-0.112522	-0.0592098	-0.0822917	0.104385	0.0567321	-0.219752	0.0655392	-0.933036
161.9	-3.63684	-2.88997	-3.49501	-3.6169	-3.87177	-12.063	-4.30615	-4.85356	-6.20546	-13.1423	-7.54717	3.64316	-0.11247	-0.0590818	-0.082368	0.104661	0.0567775	-0.219617	0.0653542	-0.910873
162	-3.65457	-2.79246	-3.36425	-3.5083	-3.85182	-11.8569	-4.43247	-5.00648	-6.02151	-13.2442	-7.54759	3.64554	-0.112444	-0.0589089	-0.082232	0.105104	0.0567987	-0.21939	0.0653301	-0.944117
162.1	-3.62798	-2.66392	-3.2756	-3.03181	-3.6856	-11.6862	-4.08231	-4.98875	-5.9107	-13.5789	-7.54801	3.65244	-0.112723	-0.0588466	-0.0822779	0.105378	0.0569473	-0.218885	0.0655437	-1.00396
162.2	-3.51495	-2.54424	-3.23792	-3.30441	-3.92496	-11.9677	-3.7942	-4.73388	-5.9373	-13.4348	-7.54916	3.66166	-0.110014	-0.0568197	-0.079831	0.106215	0.0571869	-0.218574	0.0655204	-1.07709
162.3	-3.69003	-3.05397	-3.4529	-3.59917	-4.11334	-11.9699	-3.82522	-5.15718	-6.2653	-13.7673	-7.54899	3.66551	-0.10764	-0.0539329	-0.073212	0.109387	0.0589034	-0.215614	0.0681857	-0.964063
162.4	-3.74101	-3.31771	-3.12711	-3.51938	-4.06901	-11.8037	-3.80971	-5.12172	-6.18773	-13.9047	-7.54946	3.67631	-0.107921	-0.0538173	-0.0730468	0.110043	0.0592889	-0.214584	0.0694105	-0.955198
162.5	-3.90723	-3.20689	-3.39084	-3.72106	-3.8895	-12.0585	-3.9449	-4.97102	-6.18552	-13.8005	-7.54971	3.68519	-0.108117	-0.0538071	-0.075894	0.110263	0.0592264	-0.214487	0.0691807	-0.917522
162.6	-3.61911	-2.99635	-3.14927	-3.62133	-3.83187	-12.0674	-3.70998	-4.90675	-5.99049	-13.6653	-7.5506	3.6944	-0.108319	-0.0538082	-0.0788407	0.110541	0.0592403	-0.214372	0.0690424	-1.06158
162.7	-3.7543	-3.03846	-3.23571	-3.66787	-3.6302	-11.8724	-3.72549	-5.05745	-5.98606	-13.7185	-7.552	3.71029	-0.10853	-0.053838	-0.0799455	0.110797	0.0592449	-0.214125	0.0688707	-1.07044
162.8	-3.76539	-3.09387	-3.249	-3.6989	-3.8496	-11.8923	-3.78312	-5.33005	-5.96389	-13.9911	-7.55246	3.71949	-0.108753	-0.0537095	-0.0804502	0.111042	0.0592737	-0.213925	0.0685669	-0.968495
162.9	-3.85404	-3.18916	-3.52382	-3.84739	-3.99809	-11.9943	-3.98701	-5.24805	-6.12346	-14.1507	-7.55225	3.72406	-0.108938	-0.0536661	-0.0804832	0.111287	0.0592446	-0.213782	0.0684523	-0.800061
163	-3.80749	-3.12489	-3.57701	-3.58587	-4.00031	-12.1272	-3.84517	-5.26135	-6.21433	-13.9157	-7.55344	3.73796	-0.109243	-0.0536797	-0.0815198	0.11168	0.0592984	-0.213555	0.0682189	-0.835521
163.1	-3.66122	-2.95646	-3.44403	-3.60803	-4.1222	-12.3888	-4.00696	-5.34113	-6.11903	-14.2593	-7.55314	3.74225	-0.109495	-0.0537138	-0.0816872	0.111956	0.059319	-0.213401	0.0680458	-0.828873
163.2	-3.44846	-3.17808	-3.45955	-3.80749	-4.20642	-12.3821	-3.95598	-5.39875	-6.20103	-14.1307	-7.55361	3.74645	-0.109709	-0.0536155	-0.0817617	0.112021	0.0592918	-0.213335	0.068042	-0.839954
163.3	-3.57922	-3.2623	-3.56149	-3.63463	-4.30172	-12.5217	-3.95598	-5.31675	-6.14341	-13.8116	-7.55484	3.76008	-0.109952	-0.0536147	-0.0820559	0.112229	0.0593167	-0.213171	0.0679403	-0.835521
163.4	-3.63241	-3.4396	-3.78755	-3.6723	-4.75161	-12.8054	-4.16874	-5.54059	-6.32957	-14.062	-7.55539	3.77304	-0.110203	-0.0535797	-0.0821822	0.112623	0.0592985	-0.212989	0.0677719	-0.687033
163.5	-3.60803	-3.51273	-4.02025	-3.82966	-4.90675	-12.801	-4.48345	-5.68686	-6.56449	-14.2969	-7.55577	3.77911	-0.11032	-0.0535862	-0.0820029	0.112879	0.0592918	-0.212815	0.0674826	-0.620546
163.6	-3.6302	-3.2889	-4.0402	-3.90279	-4.98653	-12.9229	-4.80923	-5.61816	-6.55784	-14.1041	-7.55619	3.78379	-0.110462	-0.0535664	-0.081551	0.113064	0.059368	-0.212718	0.06748	-0.540762
163.7	-3.8895	-3.28668	-4.2175	-3.94269	-4.89345	-12.965	-4.76491	-5.79546	-6.84595	-14.5119	-7.55653	3.79426	-0.110736	-0.0535317	-0.0817952	0.113201	0.0593719	-0.212591	0.0671909	-0.41222
163.8	-3.96485	-3.31327	-3.95377	-4.03133	-4.92226	-12.8231	-4.55437	-5.88411	-6.77725	-14.6227	-7.55692	3.80752	-0.111002	-0.0534367	-0.0821667	0.113604	0.0593753	-0.212396	0.0669945	-0.480923
163.9	-3.75209	-3.01851	-3.75209	-3.82301	-4.78485	-12.6325	-4.39701	-5.7467	-6.80163	-14.4388	-7.55759	3.81036	-0.111219	-0.0534579	-0.082735	0.113824	0.0594591	-0.212268	0.0667725	-0.589519
164	-3.92052	-3.06506	-3.89393	-3.85625	-4.72945	-12.7278	-4.76491	-5.83978	-6.5933	-14.4011	-7.5584	3.82327	-0.111416	-0.0534598	-0.0829785	0.114023	0.0594666	-0.212027	0.0667344	-0.562924
164.1	-4.02469	-3.09608	-4.02247	-4.06236	-4.84691	-12.945	-4.86464	-5.64697	-6.64649	-14.5873	-7.55954	3.83196	-0.111658	-0.0534556	-0.0816531	0.114319	0.05941	-0.211895	0.0664357	-0.580654
164.2	-3.90723	-3.09387	-3.85625	-3.89614	-4.60756	-12.7589	-4.6275	-5.26135	-6.33622	-14.5296	-7.5587	3.83504	-0.111898	-0.0533265	-0.0811025	0.114437	0.0593989	-0.211866	0.0663526	-0.802278
164.3	-3.92052	-3.0717	-3.82744	-3.92939	-4.82253	-12.9561	-4.4901	-5.44973	-6.33179	-14.6338	-7.56018	3.84792	-0.112082	-0.0533177	-0.0810512	0.114611	0.0594625	-0.211704	0.0661981	-0.786764
164.4	-3.46619	-2.76143	-3.41965	-3.63463	-4.5455	-12.6037	-4.24631	-5.23697	-6.02151	-14.2482	-7.56052	3.85409	-0.112393	-0.0533722	-0.0792798	0.114934	0.0594425	-0.21149	0.0659147	-1.03277
164.5	-3.6723	-2.98749	-3.40636	-3.7122	-4.66075	-12.832	-4.4901	-5.17713	-6.40271	-14.4654	-7.56035	3.85799	-0.112478	-0.0532892	-0.0799191	0.115128	0.0594483	-0.211476	0.0657874	-0.890927
164.6	-4.03133	-3.04954	-3.61247	-3.7122	-4.95107	-12.8608	-4.49453	-5.46081	-6.46476	-14.9086	-7.56115	3.87587	-0.112775	-0.0532172	-0.0808512	0.11546	0.0594456	-0.211201	0.0657717	-0.700331
164.7	-3.8496	-2.69494	-3.33987	-3.57257	-4.69399	-12.5151	-4.43912	-5.19707	-6.17665	-14.851	-7.56183	3.87739	-0.113025	-0.0532987	-0.0815514	0.115659	0.0594765	-0.211148	0.0654924	-0.899792
164.8	-4.13993	-2.83678	-3.37754	-3.77868	-4.88902	-12.9229	-4.92669	-5.42756	-6.46255	-14.9973	-7.56247	3.88662	-0.113187	-0.0532568	-0.0808325	0.115836	0.0594916	-0.211052	0.0652854	-0.738007
164.9	-4.02469	-3.02738	-3.52382	-3.8496	-5.0508	-13.1933	-4.93113	-5.65362	-6.64428	-14.6826	-7.56285	3.90162	-0.113511	-0.0532854	-0.0786297	0.116207	0.0594844	-0.210812	0.0650614	-0.605033
165	-3.93825	-2.85451	-3.57257	-3.80971	-4.66518	-12.9606	-4.86242	-5.71124	-6.50022	-14.8133	-7.56327	3.90778	-0.113877	-0.0531458	-0.0789373	0.116443	0.0594857	-0.210674	0.0649581	-0.718061
165.1	-3.93604	-2.82349	-3.73657	-3.7942	-4.83804	-13.2088	-4.92226	-5.78438	-6.43817	-14.7513	-7.56391	3.9148	-0.11409	-0.0531993	-0.0771472	0.116666	0.0595248	-0.210515	0.0647034	-0.749088
165.2	-3.90501	-2.89884	-3.83852	-4.08009	-5.10843	-13.1866	-4.8314	-5.64919	-6.33179	-14.964	-7.56404	3.9253	-0.114278	-0.053207	-0.076267	0.116977	0.0595759	-0.210333	0.06452	-0.722493
165.3	-4.09339	-2.80576	-3.92939	-4.0402	-4.72945	-12.8586	-4.86686	-5.58492	-6.32957	-15.1546	-7.56459	3.93862	-0.114643	-0.053151	-0.076097	0.117218	0.0595026	-0.210186	0.0642739	-0.713628
165.4	-3.63684	-2.69938	-3.68117	-3.86068	-4.46793	-12.5173	-4.67183	-5.52508	-6.35173	-14.9397	-7.56556	3.94483	-0.1148	-0.0531055	-0.0761257	0.117492	0.05955	-0.210013	0.0640435	-0.950766
165.5	-3.73436	-2.92765	-3.80528	-3.93825	-4.39701	-12.8121	-4.50118	-5.31897	-6.42487	-15.0904	-7.56628	3.95867	-0.115108	-0.0530719	-0.0762489	0.11783	0.0595397	-0.2098	0.0639745	-0.868765
165.6	-4.1909	-2.97197	-3.99587	-4.04242	-4.51226	-12.8431	-4.79815	-5.5007	-6.48471	-15.0748	-7.56675	3.96174	-0.115413	-0.0530435	-0.076362	0.118143	0.0595552	-0.20958	0.0638341	-0.693682
165.7	-4.37263	-3.11603	-4.02912	-4.18425	-4.77156	-13.1379	-5.02642	-5.46302	-6.7839	-15.1679	-7.56679	3.9673	-0.115543	-0.0529598	-0.076523	0.118318	0.0596326	-0.209536	0.0636571	-0.607249
165.8	-4.36599	-3.13819	-3.80085	-4.26626	-4.6275	-13.0448	-4.93999	-5.63367	-6.99444	-15.456	-7.56764	3.98026	-0.115827	-0.0529652	-0.0765243	0.118533	0.0596389	-0.209371	0.0635499	-0.602816
165.9	-4.54772	-3.2756	-3.70555	-4.28399	-4.82475	-12.7633	-4.95994	-5.63146	-6.96785	-15.609	-7.56798	3.9878	-0.11605	-0.0529939	-0.0766554	0.118759	0.0596049	-0.209241	0.0633939	-0.651574
166	-4.51226	-3.21133	-3.69668	-4.23744	-4.67848	-12.7943	-4.97988	-5.48519	-6.56228	-15.4516	-7.56925	3.99823	-0.116193	-0.0529267	-0.0766613	0.119053	0.0596436	-0.20911	0.0631776	-0.777899
166.1	-4.62529	-3.78976	-3.93604	-4.56988	-4.82253	-13.0935	-5.18156	-5.76222	-7.21163	-15.9946	-7.56938	4.00907	-0.11648	-0.052843	-0.0767768	0.119291	0.0596428	-0.208852	0.0630894	-0.434382
166.2	-4.63193	-3.92052	-4.11555	-4.43691	-4.82031	-13.2886	-5.23475	-5.79103	-7.10082	-15.7574	-7.56993	4.01127	-0.116706	-0.0529164	-0.0768408	0.119488	0.0595925	-0.208807	0.062912	-0.427734
166.3	-4.83804	-3.95377	-3.81858	-4.50339	-4.7915	-13.2952	-5.20151	-5.6514	-6.90579	-16.2029	-7.57039	4.02637	-0.116905	-0.0529047	-0.0769947	0.119753	0.0595815	-0.208658	0.0627991	-0.492005
166.4	-4.72058	-3.51274	-3.56149	-4.1488	-4.39258	-12.914	-4.80702	-5.49848	-6.6886	-15.886	-7.57116	4.03116	-0.117238	-0.0528929	-0.0771471	0.120048	0.0595741	-0.20843	0.0625024	-0.77125
166.5	-4.61864	-3.40636	-3.53268	-4.13771	-4.28842	-12.8786	-4.74496	-5.37437	-6.82158	-15.558	-7.57082	4.04612	-0.117434	-0.0528885	-0.0772314	0.120308	0.0596777	-0.208298	0.0624252	-0.910873
166.6	-4.43247	-3.03624	-3.47728	-3.97371	-4.34604	-12.7301	-4.66075	-5.54281	-6.58444	-15.6621	-7.57188	4.06208	-0.117668	-0.0528616	-0.0774357	0.120567	0.0596608	-0.208086	0.0621792	-0.966279
166.7	-4.53442	-3.07392	-3.44846	-3.7942	-4.62307	-13.0581	-4.75161	-5.54724	-6.67974	-15.6777	-7.57294	4.06448	-0.117921	-0.0528845	-0.077559	0.120813	0.0595937	-0.20794	0.0620128	-0.939684
166.8	-4.58539	-3.48392	-3.77425	-3.91387	-4.80037	-13.2287	-4.82253	-5.83313	-6.6066	-15.8195	-7.57328	4.07671	-0.118321	-0.0528526	-0.0776537	0.121114	0.0596247	-0.207839	0.061863	-0.851035
166.9	-4.44577	-3.23571	-3.37533	-3.65457	-4.58096	-13.0115	-4.70285	-5.54502	-6.60439	-15.4959	-7.57315	4.07808	-0.118514	-0.0528878	-0.0778213	0.121384	0.0596309	-0.207706	0.0617235	-1.07931
167	-4.27069	-3.11603	-3.27338	-3.60803	-4.26182	-12.6503	-4.51891	-5.50956	-6.58222	-15.425	-7.57421	4.08537	-0.11866	-0.0528564	-0.0779052	0.121585	0.0596532	-0.207671	0.0616631	-1.22336
167.1	-4.1222	-3.0296	-3.32436	-3.53933	-4.24853	-12.8453	-4.59869	-5.5007	-6.52238	-15.5026	-7.57493	4.10066	-0.118907	-0.0528288	-0.0780197	0.121832	0.0596977	-0.207446	0.0613833	-1.22558
167.2	-4.22636	-3.02738	-3.3576	-3.57479	-4.23301	-12.8608	-4.56766	-5.59156	-6.53568	-15.3851	-7.57506	4.10565	-0.119258	-0.0528408	-0.0781425	0.122112	0.0596584	-0.207209	0.0612231	-1.15688
167.3	-4.29063	-3.37533	-3.49722	-3.97814	-4.53885	-12.8741	-4.76269	-5.47632	-6.71298	-15.7685	-7.57586	4.11241	-0.119365	-0.0527772	-0.0781815	0.122355	0.0596427	-0.207093	0.0611268	-0.961847
167.4	-4.40145	-3.45733	-3.7122	-3.96041	-4.69842	-13.3129	-4.72058	-5.71124	-7.02547	-15.9769	-7.57616	4.11944	-0.11966	-0.0528722	-0.0784361	0.122451	0.0595999	-0.206968	0.0610121	-0.782332
167.5	-4.37928	-3.4396	-3.67009	-4.08009	-4.49896	-13.2642	-4.60756	-5.55167	-6.72406	-16.0744	-7.57696	4.13322	-0.119833	-0.052834	-0.0784734	0.122655	0.0597016	-0.206804	0.0608872	-0.939684
167.6	-4.38372	-3.22684	-3.59695	-4.16874	-4.29285	-13.2996	-4.5721	-5.67135	-7.08088	-15.9081	-7.57718	4.1417	-0.120147	-0.0527692	-0.0786006	0.123126	0.0596952	-0.206584	0.0606028	-1.03277
167.7	-4.38593	-3.20246	-3.5903	-4.02912	-4.42361	-13.3107	-4.64523	-5.8553	-6.93682	-16.0854	-7.5776	4.15157	-0.120485	-0.0528412	-0.0787578	0.123407	0.0596754	-0.206406	0.0604443	-1.04606
167.8	-4.2995	-3.37754	-3.51052	-4.1222	-4.46793	-13.2176	-4.59647	-5.93065	-6.56671	-16.2539	-7.57874	4.1666	-0.120754	-0.0528145	-0.0789316	0.123682	0.0596831	-0.206175	0.0601789	-1.07487
167.9	-4.70507	-3.52825	-3.68117	-4.22858	-4.66518	-13.4991	-4.98432	-6.38276	-7.04985	-16.4445	-7.57896	4.17522	-0.121056	-0.052757	-0.0790474	0.124003	0.0597591	-0.206028	0.0600305	-0.795629
168	-4.61199	-3.56814	-3.66787	-4.06236	-4.59647	-13.2132	-4.86242	-6.04368	-6.83487	-16.3403	-7.5798	4.18857	-0.121319	-0.0527418	-0.0791647	0.124352	0.0596938	-0.205882	0.0598324	-0.975144
168.1	-4.60977	-3.57479	-3.48171	-4.06015	-4.6541	-13.2686	-4.63858	-5.80211	-6.89914	-16.4267	-7.58052	4.19793	-0.121648	-0.0526814	-0.0793538	0.124547	0.0597324	-0.205621	0.0595253	-1.01282
168.2	-4.39923	-3.25122	-3.51717	-3.91609	-4.52555	-13.016	-4.39036	-5.48075	-6.98336	-16.327	-7.58082	4.20715	-0.121824	-0.0527766	-0.0794497	0.124793	0.0596792	-0.205475	0.0594496	-1.16131
168.3	-4.43026	-3.28225	-3.54155	-3.90501	-4.51447	-13.1866	-4.41474	-5.514	-6.90136	-16.6173	-7.58091	4.21366	-0.122075	-0.0527727	-0.0794576	0.125072	0.0596977	-0.205413	0.0593528	-1.06601
168.4	-4.24631	-3.25122	-3.47728	-4.08009	-4.60312	-13.2974	-4.45685	-5.64919	-6.95455	-16.3846	-7.58124	4.22011	-0.122228	-0.0527821	-0.079588	0.125305	0.0597102	-0.205217	0.0592005	-1.07044
168.5	-4.3948	-3.36425	-3.45068	-4.28842	-4.70064	-13.2886	-4.48566	-5.77108	-7.03212	-16.6595	-7.58239	4.24108	-0.122524	-0.0528018	-0.0797777	0.125551	0.0597055	-0.20501	0.0589886	-1.00174
168.6	-4.55215	-3.31549	-3.56371	-4.26847	-4.7361	-13.4592	-4.56323	-5.52729	-6.9479	-16.7237	-7.58345	4.24498	-0.122869	-0.0526738	-0.0799663	0.12586	0.0597444	-0.204698	0.0586879	-0.95963
168.7	-4.59204	-3.20911	-3.80528	-4.48566	-4.8314	-13.5412	-4.5455	-5.70681	-7.16953	-16.378	-7.58362	4.24935	-0.123097	-0.0526079	-0.0800179	0.126042	0.0597213	-0.204704	0.0585523	-0.926387
168.8	-4.64302	-3.14262	-3.82522	-4.40588	-4.96659	-13.457	-4.59869	-5.72232	-7.05207	-16.2472	-7.584	4.259	-0.123135	-0.0526582	-0.0800537	0.126234	0.0596905	-0.204542	0.0584505	-0.97736
168.9	-4.67626	-3.27338	-3.66566	-4.2995	-4.86242	-13.4592	-4.74718	-6.02151	-6.87477	-16.1386	-7.58442	4.26744	-0.123307	-0.0526195	-0.0801019	0.126463	0.0597259	-0.204338	0.0582891	-0.990658
169	-4.4768	-3.21576	-3.5216	-4.26404	-4.93556	-13.2863	-4.63415	-5.88411	-6.74844	-16.3824	-7.58489	4.27611	-0.123539	-0.0525596	-0.0802625	0.126626	0.0596513	-0.204243	0.0582114	-1.13915
169.1	-4.67404	-3.39971	-3.81636	-4.47901	-5.1461	-13.6409	-4.78707	-5.85308	-6.88141	-16.5442	-7.58536	4.28296	-0.123731	-0.0525802	-0.0803393	0.126812	0.0597108	-0.204134	0.0580128	-0.968495
169.2	-4.97988	-3.70776	-4.1909	-4.79815	-5.40318	-13.7495	-5.21702	-6.19438	-7.41996	-16.8811	-7.58612	4.2955	-0.123952	-0.0525715	-0.0804417	0.127063	0.0597451	-0.203977	0.0578566	-0.702547
169.3	-5.03307	-3.56592	-4.14436	-4.72058	-5.19043	-13.4969	-4.97988	-6.18552	-7.26039	-16.9121	-7.58692	4.31128	-0.124264	-0.0525375	-0.0805811	0.127351	0.0597234	-0.203841	0.0575634	-0.811143
169.4	-5.00648	-3.66787	-4.05571	-4.64302	-5.0774	-13.5213	-4.90453	-5.78438	-7.04763	-16.9498	-7.58697	4.3114	-0.124544	-0.0525153	-0.0806855	0.12765	0.0597481	-0.203714	0.0574935	-0.919738
169.5	-5.00869	-4.1089	-4.27069	-4.86464	-5.30345	-13.8448	-4.84913	-5.924	-7.10304	-16.9786	-7.58714	4.32378	-0.12467	-0.0525194	-0.0808008	0.127789	0.0598227	-0.203511	0.0572931	-0.751304
169.6	-5.11064	-4.14879	-4.43691	-4.82918	-5.32562	-14.0576	-4.88015	-6.20325	-7.51083	-17.0229	-7.58764	4.33228	-0.124954	-0.0525415	-0.0809613	0.12805	0.059733	-0.203328	0.0571553	-0.70698
169.7	-5.02199	-3.75652	-4.09782	-4.69177	-5.07961	-13.7207	-4.86464	-5.89297	-7.26482	-16.5686	-7.58786	4.33632	-0.125174	-0.0524613	-0.0810281	0.128202	0.0597639	-0.203229	0.0570564	-1.00174
169.8	-5.49848	-4.11334	-4.46128	-5.31897	-5.37881	-14.1906	-5.40983	-6.45368	-7.82996	-17.2202	-7.58879	4.35428	-0.125361	-0.0524901	-0.0811718	0.128387	0.059802	-0.203068	0.0567595	-0.569573
169.9	-5.14388	-4.35047	-4.43026	-5.03529	-5.34556	-13.9446	-5.3234	-6.54898	-7.52191	-17.1204	-7.58943	4.36342	-0.125631	-0.052458	-0.0812914	0.128826	0.0597844	-0.202869	0.0565333	-0.664871
170	-5.05524	-4.05793	-4.29728	-4.8735	-5.0508	-13.5922	-5.08626	-6.16779	-7.23823	-16.7703	-7.58985	4.37057	-0.125916	-0.0524988	-0.0814694	0.129083	0.0598136	-0.202695	0.0563931	-0.811143
170.1	-4.92669	-4.00031	-4.34382	-5.11507	-5.1594	-13.8714	-5.27464	-6.34065	-7.43547	-17.2069	-7.59036	4.3844	-0.126181	-0.0524369	-0.0815471	0.129281	0.0598277	-0.20254	0.0561852	-0.70698
170.2	-5.34335	-4.33274	-4.4502	-5.19264	-5.33891	-14.3235	-5.60929	-6.54233	-7.51747	-17.4839	-7.59116	4.39241	-0.126465	-0.052395	-0.0817122	0.129676	0.0598445	-0.202378	0.0560516	-0.505302
170.3	-5.07297	-3.80085	-4.09561	-4.90896	-5.0641	-13.8493	-5.27908	-6.5113	-7.24709	-17.147	-7.59087	4.39316	-0.126552	-0.0523969	-0.0818368	0.129798	0.0598325	-0.202312	0.0559109	-0.800061
170.4	-5.37881	-3.79863	-3.85404	-4.9688	-5.26578	-13.9047	-5.36994	-6.43373	-7.18061	-17.1249	-7.59184	4.40972	-0.126747	-0.0524552	-0.0818918	0.129976	0.0597693	-0.20211	0.0557214	-0.738007
170.5	-5.33891	-3.78533	-4.0269	-5.05967	-5.29902	-13.918	-5.3101	-6.46033	-7.20942	-17.1492	-7.59277	4.42073	-0.127091	-0.0524699	-0.0820537	0.13027	0.0598761	-0.201897	0.0555203	-0.791197
170.6	-5.54724	-3.96706	-4.2729	-4.80923	-5.35443	-14.0997	-5.26578	-6.52238	-7.22272	-17.2556	-7.59277	4.42269	-0.127245	-0.0524082	-0.0821021	0.130401	0.0598842	-0.20181	0.0554285	-0.766818
170.7	-5.78659	-4.12663	-4.41918	-4.98875	-5.62924	-14.2083	-5.5827	-6.51352	-7.6305	-17.6014	-7.59388	4.43533	-0.127575	-0.0524717	-0.0822808	0.130687	0.0598527	-0.201602	0.0550709	-0.611681
170.8	-5.82427	-4.2042	-4.59647	-5.00648	-5.72676	-14.4166	-5.70681	-6.70412	-7.69699	-17.8163	-7.59426	4.44344	-0.127831	-0.0523642	-0.0824144	0.131068	0.0597966	-0.201489	0.0549799	-0.467626
170.9	-5.8154	-4.27069	-4.67626	-5.17934	-5.67135	-14.7557	-5.79767	-7.20055	-7.90532	-18.0158	-7.59447	4.45411	-0.127963	-0.0523828	-0.0825227	0.131252	0.0598717	-0.20135	0.0548859	-0.29476
171	-5.90184	-4.4901	-4.88902	-5.432	-5.93951	-14.9286	-5.78881	-7.42883	-8.10256	-18.1909	-7.59557	4.46401	-0.128282	-0.0523919	-0.0826149	0.131508	0.0598641	-0.201132	0.0544746	-0.108596
171.1	-5.74005	-4.36155	-4.89123	-5.62924	-5.87303	-15.0172	-5.70903	-7.41553	-7.99618	-18.2108	-7.59574	4.47447	-0.128595	-0.0523316	-0.0827233	0.13177	0.0599071	-0.200924	0.0541801	-0.195029
171.2	-5.6647	-4.43691	-4.76712	-5.5694	-5.64475	-14.933	-5.82205	-7.11634	-7.95629	-18.0978	-7.59599	4.481	-0.128687	-0.0523072	-0.0828665	0.131896	0.0599317	-0.20091	0.054226	-0.314706
171.3	-5.46967	-4.3128	-4.72058	-5.35443	-5.45859	-14.8953	-5.76443	-7.06093	-7.79672	-17.6102	-7.59667	4.49084	-0.128922	-0.0523165	-0.0829741	0.132177	0.0599414	-0.200688	0.0539493	-0.520816
171.4	-5.02421	-4.08231	-4.38815	-4.99096	-5.40983	-14.7513	-5.50292	-6.94125	-7.48423	-17.2601	-7.59718	4.49526	-0.129172	-0.0522787	-0.0830593	0.132506	0.0598832	-0.200551	0.0538886	-0.773467
171.5	-5.0774	-3.98923	-4.47458	-5.01756	-5.54502	-14.7978	-5.36994	-7.02769	-7.62607	-17.3421	-7.59786	4.51004	-0.129439	-0.052302	-0.0831396	0.13272	0.0598346	-0.200391	0.0537307	-0.658222
171.6	-5.1461	-4.02469	-4.53442	-4.84248	-5.59378	-14.7158	-5.27243	-6.98115	-7.61942	-17.1226	-7.59782	4.52088	-0.129628	-0.0522656	-0.0832242	0.132939	0.0597815	-0.200209	0.0534565	-0.700331
171.7	-5.25248	-3.96263	-4.71394	-4.94886	-5.70238	-14.6139	-5.58713	-7.04985	-7.55737	-17.5349	-7.59871	4.53086	-0.129801	-0.0522265	-0.0833424	0.133198	0.0598971	-0.200047	0.0533063	-0.751304
171.8	-5.29681	-3.94047	-4.8868	-5.28794	-5.52729	-14.6626	-5.56054	-6.97006	-7.79229	-17.7011	-7.59926	4.53662	-0.130026	-0.0521654	-0.0834779	0.133395	0.0599683	-0.199982	0.0531751	-0.660439
171.9	-5.44308	-4.06236	-4.94221	-5.35	-5.53616	-14.7269	-5.57827	-7.18947	-8.11586	-18.0934	-7.59964	4.54795	-0.130178	-0.0521077	-0.0835176	0.133639	0.0599263	-0.199795	0.053085	-0.560708
172	-5.67357	-4.33274	-4.90896	-5.55389	-5.88632	-14.8178	-5.44086	-7.37342	-8.15132	-18.3083	-7.60002	4.55701	-0.13045	-0.0520841	-0.0836437	0.133872	0.0599199	-0.199626	0.0528647	-0.514167
172.1	-5.64032	-4.20642	-4.68069	-5.18156	-5.73784	-14.8865	-5.49848	-7.06093	-8.04494	-18.2817	-7.60066	4.56735	-0.130602	-0.0520548	-0.0837679	0.134077	0.0599448	-0.199386	0.0527555	-0.724709
172.2	-5.80432	-4.32166	-4.89123	-5.26799	-6.00157	-15.0571	-5.86195	-7.4111	-8.25105	-18.3948	-7.60108	4.57411	-0.13084	-0.0520629	-0.0838668	0.134312	0.0599845	-0.199267	0.0526334	-0.476491
172.3	-5.85751	-4.20198	-4.87129	-5.24805	-5.74449	-15.0948	-5.97941	-7.35791	-8.20451	-18.2906	-7.60201	4.58944	-0.131124	-0.0521217	-0.0840457	0.134666	0.0599127	-0.1991	0.0524575	-0.562924
172.4	-5.78216	-4.0269	-4.68069	-5.03307	-5.66027	-15.0039	-5.93287	-7.17174	-8.2444	-18.0402	-7.60244	4.5951	-0.13131	-0.0520169	-0.0840363	0.13494	0.0599381	-0.198834	0.052305	-0.713628
172.5	-5.56497	-4.16874	-4.88902	-5.17713	-5.74892	-15.0372	-5.924	-7.20499	-8.0538	-17.9626	-7.60295	4.59635	-0.13149	-0.0519897	-0.0841196	0.135116	0.0599959	-0.198732	0.052181	-0.63606
172.6	-5.6514	-4.3682	-4.9821	-5.19264	-5.84865	-15.179	-5.88854	-7.37342	-8.09148	-18.2507	-7.60341	4.61386	-0.131607	-0.0520278	-0.0841617	0.135223	0.0600027	-0.198626	0.051931	-0.545194
172.7	-5.62038	-4.35491	-5.05745	-5.13502	-5.842	-15.066	-5.79989	-7.50196	-7.82775	-18.4103	-7.60375	4.62179	-0.131919	-0.0519413	-0.0843244	0.135517	0.0599346	-0.19845	0.0517428	-0.567357
172.8	-5.95503	-4.59204	-5.08848	-5.64475	-6.0326	-15.2366	-6.09243	-7.52634	-8.02943	-18.7715	-7.60443	4.63029	-0.132115	-0.0518953	-0.0844159	0.135689	0.0599357	-0.198328	0.0517598	-0.305841
172.9	-6.0193	-4.52112	-5.07961	-5.69351	-6.27638	-15.1901	-6.2653	-7.7258	-8.45051	-18.9444	-7.60536	4.64726	-0.132262	-0.0519456	-0.0845764	0.135929	0.059939	-0.198151	0.0516059	-0.265948
173	-5.64032	-4.39701	-5.17491	-5.53616	-6.14562	-15.3851	-6.25422	-7.40888	-8.31754	-18.6297	-7.60536	4.65021	-0.132584	-0.0519946	-0.0846514	0.136207	0.0599928	-0.198087	0.0512639	-0.410004
173.1	-5.79324	-4.3128	-4.85577	-5.38324	-5.75335	-15.3452	-6.1833	-7.34461	-8.24662	-18.5632	-7.606	4.65694	-0.1328	-0.0518189	-0.084695	0.136437	0.0599818	-0.197978	0.0512039	-0.542978
173.2	-5.97497	-4.50783	-4.93334	-5.76443	-6.13676	-15.4605	-6.20103	-7.63493	-8.31754	-18.8247	-7.60651	4.66817	-0.132928	-0.0518914	-0.0848276	0.136568	0.0600239	-0.197819	0.0509901	-0.403355
173.3	-6.26087	-4.66518	-5.23918	-6.04146	-6.58666	-15.5779	-6.15671	-7.70585	-8.55689	-18.8668	-7.6074	4.68192	-0.133182	-0.0519362	-0.0849089	0.136841	0.059999	-0.197657	0.0508141	-0.226056
173.4	-6.0326	-4.53885	-5.21702	-5.77108	-6.16335	-15.4826	-6.10573	-7.34904	-8.59235	-18.7228	-7.60769	4.69342	-0.133458	-0.0518295	-0.085086	0.137127	0.0599871	-0.197547	0.0506845	-0.401139
173.5	-5.99714	-4.31723	-5.17048	-5.38324	-6.11903	-15.3142	-5.78659	-7.18061	-8.52143	-18.4524	-7.60769	4.69595	-0.133587	-0.0518322	-0.0850734	0.137344	0.0600417	-0.19726	0.0505704	-0.656006
173.6	-5.83535	-4.25074	-5.16161	-5.54946	-6.04146	-15.2344	-5.76886	-7.16953	-8.38181	-18.5078	-7.60803	4.70825	-0.133713	-0.0517352	-0.0851975	0.137482	0.0600704	-0.197084	0.0504447	-0.700331
173.7	-6.25422	-4.45685	-5.15053	-5.56719	-6.30741	-15.456	-6.05033	-7.35347	-8.44165	-18.9045	-7.60918	4.72562	-0.13397	-0.051763	-0.0852921	0.137698	0.0601092	-0.196913	0.0500971	-0.538546
173.8	-6.12568	-4.28177	-4.98432	-5.64697	-5.84865	-15.3297	-5.75778	-6.97671	-8.21559	-18.4812	-7.61007	4.73643	-0.134328	-0.0517377	-0.0854537	0.138041	0.0600797	-0.196699	0.0499662	-0.751304
173.9	-5.93287	-4.20642	-4.85577	-5.50513	-5.74005	-15.2987	-5.83313	-7.29585	-8.18456	-18.5167	-7.6099	4.74744	-0.13464	-0.0516764	-0.085627	0.138445	0.0600729	-0.196554	0.0498528	-0.873197
174	-5.89741	-4.25074	-4.84248	-5.45859	-5.83313	-15.3763	-5.7733	-7.35126	-8.32862	-18.6784	-7.61062	4.75706	-0.134796	-0.0517239	-0.0856766	0.138587	0.0601363	-0.196448	0.0496602	-0.848819
174.1	-6.08135	-4.32166	-4.76934	-5.38767	-6.00379	-15.5403	-5.97941	-7.40666	-8.40619	-18.6829	-7.61206	4.76771	-0.135026	-0.0516456	-0.0857648	0.138841	0.0601352	-0.196168	0.0494692	-0.793413
174.2	-5.95503	-4.35047	-4.86907	-5.53173	-6.1146	-15.6732	-5.7334	-7.40445	-8.27764	-19.0042	-7.61223	4.77647	-0.135276	-0.051582	-0.0858678	0.139027	0.0601456	-0.196064	0.0492554	-0.755737
174.3	-6.02151	-4.43026	-4.99096	-5.58492	-6.4559	-15.6666	-5.83092	-7.48645	-8.31754	-18.92	-7.61206	4.78328	-0.135497	-0.0516018	-0.0859386	0.139282	0.0600577	-0.195965	0.0491719	-0.729142
174.4	-6.54676	-4.71615	-5.03307	-5.81762	-6.69303	-15.917	-6.18995	-7.61721	-8.6544	-19.1328	-7.61303	4.79785	-0.135679	-0.0515154	-0.0860538	0.139498	0.0601158	-0.195692	0.0490188	-0.494221
174.5	-6.47806	-4.4901	-4.98875	-5.56275	-6.46919	-16.0101	-6.09465	-7.5485	-8.58792	-19.4142	-7.61358	4.80664	-0.135932	-0.0514837	-0.0861359	0.139815	0.0600781	-0.195602	0.048716	-0.596168
174.6	-6.57779	-4.70507	-5.29902	-5.87081	-6.63763	-16.2229	-5.91514	-7.85213	-8.53029	-19.771	-7.61397	4.81719	-0.136077	-0.0514377	-0.0863194	0.140066	0.0600695	-0.195476	0.0485768	-0.436599
174.7	-6.70412	-4.84469	-5.48962	-5.75113	-6.64871	-15.8882	-6.04589	-7.98732	-8.67213	-19.4918	-7.61469	4.82852	-0.136315	-0.0514204	-0.0863343	0.140297	0.0600778	-0.195203	0.0483738	-0.385625
174.8	-6.52238	-4.89345	-5.33005	-5.75335	-6.61547	-15.917	-5.80211	-7.80559	-9.00457	-19.5539	-7.61507	4.83949	-0.136618	-0.0513674	-0.0865002	0.140553	0.060069	-0.194994	0.0481161	-0.328003
174.9	-6.27638	-4.85356	-5.14832	-5.73119	-6.64428	-15.6865	-5.85086	-7.71915	-8.97797	-19.4586	-7.61545	4.83895	-0.136845	-0.0513836	-0.0865313	0.140755	0.060095	-0.194954	0.0480401	-0.390058
175	-6.21876	-4.82918	-5.15053	-5.95946	-6.64871	-15.6023	-5.83757	-7.74796	-8.87603	-19.6935	-7.61642	4.85904	-0.136894	-0.0513624	-0.08656	0.140926	0.0601501	-0.194707	0.0477396	-0.463194
175.1	-6.21654	-4.6142	-5.11951	-5.78881	-6.38055	-15.5425	-5.72676	-7.67704	-8.48375	-19.4386	-7.61727	4.87582	-0.137215	-0.0513427	-0.0867938	0.141301	0.0601471	-0.194466	0.0475288	-0.596168
175.2	-6.29633	-4.71394	-5.25913	-5.82427	-6.53347	-15.609	-5.76665	-7.69256	-8.57684	-19.2347	-7.61719	4.87707	-0.137477	-0.0513037	-0.0868786	0.141528	0.0601238	-0.194413	0.0474438	-0.633844
175.3	-6.20546	-4.31723	-5.01756	-5.63589	-6.32736	-15.4893	-5.69794	-7.57288	-8.61008	-19.166	-7.61778	4.89058	-0.137622	-0.0513264	-0.0869733	0.141572	0.0601336	-0.19424	0.0473058	-0.873197
175.4	-6.63763	-4.47237	-5.38989	-5.76	-6.4559	-15.8217	-5.98605	-7.9984	-8.51478	-19.2569	-7.61837	4.90387	-0.137827	-0.0512594	-0.0870465	0.141831	0.060189	-0.193999	0.0469619	-0.660439
175.5	-6.334	-4.58318	-5.60043	-5.85751	-6.58222	-15.8483	-6.13011	-7.8898	-8.6677	-19.3522	-7.61863	4.91175	-0.138139	-0.0512062	-0.0871086	0.142132	0.0600923	-0.193926	0.0468293	-0.540762
175.6	-6.38055	-4.57653	-5.40097	-5.74892	-6.66422	-15.855	-5.93065	-7.76126	-8.55024	-19.5627	-7.61909	4.92494	-0.138314	-0.0511905	-0.0872633	0.142356	0.0601069	-0.193619	0.0466459	-0.622763
175.7	-6.42044	-4.51447	-5.35221	-5.62481	-6.63984	-15.9769	-6.09022	-7.92305	-8.49705	-19.2768	-7.62007	4.93146	-0.138619	-0.0512402	-0.0874133	0.142606	0.0600987	-0.193538	0.0464256	-0.662655
175.8	-6.40049	-4.46793	-5.28794	-5.9506	-6.58444	-16.0278	-5.89297	-7.90088	-8.36186	-18.9909	-7.62049	4.94405	-0.138742	-0.051163	-0.0874356	0.142798	0.0601744	-0.193422	0.0463179	-0.695898
175.9	-6.08579	-4.16431	-4.82253	-5.85751	-6.39828	-16.1431	-5.77995	-7.61056	-8.2577	-19.4519	-7.62104	4.95642	-0.138821	-0.0511069	-0.0875496	0.143039	0.0601584	-0.193185	0.0461215	-0.831089
176	-6.23649	-4.50561	-4.95107	-5.9506	-6.73736	-16.1741	-5.98827	-7.84105	-8.40619	-19.7733	-7.6216	4.9611	-0.139149	-0.051091	-0.0876608	0.143174	0.0601646	-0.193015	0.0459214	-0.660439
176.1	-6.02373	-4.3948	-4.83583	-5.72011	-6.66201	-15.9458	-5.56275	-7.93413	-8.18899	-19.658	-7.62181	4.96721	-0.139341	-0.0510204	-0.0877529	0.14347	0.0601589	-0.192911	0.0458768	-0.835521
176.2	-6.13898	-4.32831	-4.88237	-5.52508	-6.38719	-16.03	-5.40097	-7.9851	-8.25991	-19.3677	-7.6227	4.98542	-0.139518	-0.0510023	-0.0878065	0.14357	0.0601517	-0.192818	0.0455371	-0.97736
176.3	-6.39163	-4.59869	-5.09291	-5.71789	-6.4559	-16.0478	-5.75335	-8.23997	-8.52808	-20.0038	-7.62333	5.00214	-0.139749	-0.0509998	-0.0879145	0.143795	0.0601724	-0.192594	0.0453018	-0.729142
176.4	-6.30298	-4.32388	-5.06188	-5.6514	-6.22319	-15.8749	-5.79767	-8.0117	-8.43056	-19.8774	-7.62418	5.00576	-0.139924	-0.0510134	-0.0879548	0.144098	0.0601702	-0.192458	0.0452239	-0.817791
176.5	-6.42709	-4.27512	-5.15053	-5.76886	-6.0326	-15.6267	-5.91292	-7.74796	-8.14245	-19.9062	-7.62456	5.02164	-0.140088	-0.0509344	-0.087999	0.144332	0.0602504	-0.192315	0.0450874	-1.01282
176.6	-6.6066	-4.74718	-5.50513	-6.09687	-6.40271	-15.8771	-6.17222	-8.02499	-8.22889	-20.1478	-7.62533	5.02981	-0.140441	-0.0508743	-0.0881765	0.144509	0.0602179	-0.19209	0.0448462	-0.764602
176.7	-6.61103	-4.86242	-5.61373	-6.18995	-6.5933	-16.0522	-6.00157	-7.88315	-8.41727	-19.8442	-7.62575	5.03587	-0.140563	-0.0508762	-0.0882507	0.144761	0.0601961	-0.192062	0.0445629	-0.760169
176.8	-6.81493	-4.66739	-5.76222	-6.09022	-6.76839	-16.2738	-5.78881	-7.84548	-8.57684	-19.8154	-7.6266	5.05082	-0.140671	-0.0508295	-0.0883399	0.144956	0.0602071	-0.191898	0.0444738	-0.738007
176.9	-6.83709	-4.85799	-5.62924	-6.09465	-6.61103	-16.491	-6.05476	-7.68812	-8.50813	-19.9085	-7.6266	5.05771	-0.140898	-0.0508162	-0.0884403	0.145073	0.0602131	-0.191773	0.0442482	-0.718061
177	-6.87698	-4.99761	-5.76221	-6.11681	-6.62655	-16.5198	-6.24535	-7.85878	-8.65219	-20.0348	-7.62698	5.06885	-0.141015	-0.0507814	-0.0885432	0.145259	0.0601999	-0.191656	0.0441447	-0.585087
177.1	-6.62655	-4.90453	-5.45194	-5.90627	-6.83709	-16.3026	-6.03703	-7.95407	-8.70094	-19.9639	-7.6277	5.07508	-0.141309	-0.050769	-0.0886667	0.145553	0.060223	-0.191494	0.0439496	-0.733574
177.2	-6.63541	-4.94664	-5.35221	-5.84643	-6.49357	-16.3824	-6.20103	-7.84105	-9.00457	-20.0215	-7.62787	5.08376	-0.141458	-0.0506531	-0.0887186	0.145727	0.0602255	-0.19139	0.0437462	-0.766818
177.3	-6.75952	-4.89123	-5.03529	-5.70459	-6.14784	-16.1497	-6.04368	-7.74796	-8.77186	-19.7843	-7.62829	5.09643	-0.141632	-0.0506926	-0.0887543	0.145844	0.0602697	-0.191178	0.043692	-0.919738
177.4	-6.63985	-5.01534	-5.00205	-5.81762	-6.07027	-16.2073	-5.94838	-7.70364	-8.73197	-19.7688	-7.62956	5.11864	-0.141989	-0.050659	-0.0889122	0.146213	0.0602451	-0.190946	0.0433231	-0.941901
177.5	-6.7972	-5.0774	-5.15275	-6.17222	-6.37833	-15.9924	-6.28525	-7.77013	-8.88046	-19.9794	-7.62961	5.11731	-0.142216	-0.0506888	-0.0890824	0.146367	0.0602454	-0.190989	0.0431287	-0.791197
177.6	-6.66866	-4.82918	-4.86242	-5.79546	-6.42487	-15.8195	-6.17	-7.58396	-8.50592	-19.6602	-7.63007	5.12514	-0.142317	-0.0507037	-0.0891091	0.146544	0.0602481	-0.190912	0.0430884	-0.975144
177.7	-6.66201	-4.82253	-4.83583	-5.56054	-6.14784	-16.0034	-5.89076	-7.60391	-8.5724	-19.4032	-7.63037	5.13843	-0.142496	-0.0506986	-0.0892088	0.146845	0.0602294	-0.190729	0.0428787	-1.00396
177.8	-6.93239	-4.99097	-5.13059	-5.68243	-6.32292	-16.0677	-6.05254	-7.6172	-8.83835	-19.822	-7.63054	5.14337	-0.142594	-0.0505975	-0.0892233	0.146983	0.0602629	-0.19052	0.0427082	-0.890927
177.9	-7.17839	-5.01534	-5.25691	-5.93951	-6.40271	-16.378	-6.37611	-7.7125	-8.94695	-19.9971	-7.6316	5.16258	-0.142771	-0.0505809	-0.0893635	0.147202	0.0602584	-0.190387	0.0425756	-0.820008
178	-6.99666	-4.95107	-5.17934	-5.86416	-6.08357	-16.4888	-6.25422	-7.69034	-8.80068	-20.0946	-7.63253	5.17679	-0.143138	-0.0504982	-0.089565	0.147464	0.0602607	-0.190207	0.0423038	-0.986225
178.1	-6.92796	-4.80702	-5.42091	-5.8154	-6.22541	-16.4533	-6.24092	-7.71694	-8.76078	-20.1323	-7.63236	5.17668	-0.14336	-0.0505064	-0.0896589	0.147635	0.0601872	-0.190124	0.0422051	-0.873197
178.2	-7.08974	-4.92669	-5.39654	-5.9927	-6.40714	-16.6196	-6.46919	-8.01834	-8.94695	-20.4869	-7.63329	5.18928	-0.143473	-0.0504546	-0.0897352	0.147799	0.0602647	-0.189966	0.0420408	-0.795629
178.3	-6.97228	-4.95107	-5.67135	-5.91957	-6.416	-16.7836	-6.47584	-7.97402	-9.14863	-20.4492	-7.63372	5.19808	-0.143644	-0.0504631	-0.0897614	0.148003	0.060325	-0.189789	0.0418261	-0.8599
178.4	-6.96785	-4.79372	-5.42091	-5.98384	-6.25422	-16.8545	-6.50244	-7.90532	-8.927	-20.314	-7.63418	5.20602	-0.143846	-0.0505113	-0.0897502	0.14829	0.0603406	-0.189762	0.0415632	-0.915306
178.5	-7.28255	-5.00426	-5.79989	-6.19438	-6.51795	-16.9808	-6.55341	-8.23997	-9.31927	-20.5467	-7.63452	5.21946	-0.144008	-0.0504843	-0.0899335	0.148474	0.0603254	-0.189607	0.041515	-0.724709
178.6	-7.2205	-4.92226	-5.54946	-6.27417	-6.57114	-17.0185	-6.61325	-8.29981	-9.17522	-20.6221	-7.63486	5.23174	-0.144156	-0.0504661	-0.0900474	0.148698	0.0603043	-0.189543	0.0413094	-0.804494
178.7	-7.21607	-4.78929	-5.35664	-6.21211	-6.33179	-16.8057	-6.416	-8.31975	-9.07327	-20.6598	-7.63664	5.2438	-0.144367	-0.050418	-0.0901635	0.148872	0.060312	-0.189383	0.0410917	-0.91309
178.8	-7.33796	-4.92226	-5.514	-6.02151	-6.26752	-17.0695	-6.43373	-8.21337	-8.96468	-20.7883	-7.63681	5.25526	-0.144559	-0.0504243	-0.0902958	0.149042	0.0603351	-0.1893	0.0409662	-0.933036
178.9	-7.31136	-5.14832	-5.51621	-6.09243	-6.63098	-17.178	-6.36282	-8.34856	-9.25944	-20.6531	-7.63787	5.26819	-0.144764	-0.0503571	-0.0911893	0.149313	0.0604274	-0.189034	0.0407392	-0.884278
179	-7.13185	-5.05302	-5.44751	-6.14119	-6.51574	-16.8102	-6.30298	-8.23997	-9.05333	-20.4669	-7.63783	5.26941	-0.144936	-0.0503581	-0.0911132	0.149534	0.0603219	-0.188976	0.0404991	-0.992874
179.1	-7.28477	-4.84691	-5.70903	-6.36725	-6.5113	-16.7991	-6.42709	-8.34191	-9.00679	-20.5512	-7.63825	5.28181	-0.145123	-0.05037	-0.0905387	0.149632	0.0603221	-0.188964	0.0403399	-0.910873
179.2	-7.3025	-4.72945	-5.52065	-6.3473	-6.98779	-16.8301	-6.55341	-8.25105	-9.27717	-20.3982	-7.63876	5.29542	-0.145358	-0.0502853	-0.0905534	0.149781	0.0603056	-0.188839	0.0401616	-0.873197
179.3	-7.41774	-5.23253	-5.59821	-6.5113	-7.23158	-17.1537	-6.74622	-8.46381	-9.34809	-20.9789	-7.63906	5.29925	-0.145424	-0.0503318	-0.0906544	0.15002	0.0603239	-0.188741	0.0400302	-0.691466
179.4	-7.58175	-5.31232	-5.78216	-6.36725	-7.06979	-17.2866	-6.9612	-8.5037	-9.23949	-20.9545	-7.64016	5.31766	-0.145651	-0.0502974	-0.0907747	0.150296	0.0603346	-0.188473	0.0397143	-0.702547
179.5	-7.73023	-5.15718	-5.58492	-6.31184	-6.98336	-17.2157	-6.89914	-8.36408	-9.26609	-20.857	-7.63969	5.32806	-0.145942	-0.0502059	-0.0909112	0.150531	0.0603701	-0.188367	0.0395401	-0.751304
179.6	-7.25374	-5.12172	-5.31675	-6.17444	-6.82158	-17.0539	-6.39828	-8.21559	-9.05333	-20.6487	-7.64088	5.33622	-0.146221	-0.0501725	-0.091027	0.15075	0.0603787	-0.188229	0.0393994	-0.941901
179.7	-7.58396	-5.20151	-5.39875	-6.43817	-6.75952	-17.2046	-6.56893	-8.29981	-9.17744	-20.7994	-7.6413	5.34381	-0.146451	-0.0502413	-0.0910823	0.150942	0.0603698	-0.188086	0.039257	-0.866549
179.8	-7.52856	-5.23032	-5.26578	-6.32736	-6.60439	-17.0672	-6.40492	-8.271	-9.27052	-20.3827	-7.64215	5.35501	-0.146547	-0.0502352	-0.0911529	0.151249	0.0603875	-0.188049	0.0391285	-0.972928
179.9	-7.65931	-5.43864	-5.88189	-6.66644	-6.99888	-17.3398	-6.6199	-8.46824	-9.58079	-20.9412	-7.64279	5.36999	-0.146781	-0.0502746	-0.0912528	0.151478	0.0603938	-0.187875	0.0388929	-0.78898
180	-7.98067	-5.68021	-6.21654	-7.03212	-7.33131	-17.5637	-6.84374	-8.65884	-9.80685	-21.4133	-7.6427	5.37456	-0.14697	-0.0502632	-0.0913709	0.151611	0.06042	-0.187868	0.0386953	-0.511951
180.1	-7.8344	-5.57827	-6.10573	-6.76395	-7.08088	-17.3842	-6.64206	-8.62116	-9.56528	-21.1451	-7.64313	5.38161	-0.147077	-0.0501699	-0.0914752	0.151814	0.0604162	-0.187784	0.0384339	-0.627195
180.2	-7.88094	-5.66913	-6.07027	-6.52017	-6.96785	-17.3376	-6.30741	-8.63446	-9.45225	-21.0166	-7.64385	5.39773	-0.147207	-0.050184	-0.0915573	0.151936	0.0603617	-0.187629	0.0382184	-0.704763
180.3	-7.61499	-5.59821	-5.84422	-6.334	-6.73736	-17.2335	-6.22762	-8.271	-9.29711	-20.9457	-7.64414	5.39844	-0.147378	-0.050162	-0.0916161	0.152116	0.0603591	-0.187547	0.0381592	-0.870981
180.4	-7.51304	-5.60486	-5.924	-6.48692	-6.82601	-17.2645	-6.4426	-8.44164	-9.35252	-21.0986	-7.64491	5.40958	-0.147553	-0.0501576	-0.0917254	0.152275	0.0604097	-0.187518	0.0381011	-0.831089
180.5	-7.63715	-5.56054	-5.96833	-6.39163	-6.8526	-17.0118	-6.66201	-8.37959	-9.33036	-21.1518	-7.64559	5.42417	-0.147796	-0.050095	-0.0917668	0.152509	0.0604239	-0.187376	0.0377574	-0.868765
180.6	-7.68369	-5.57827	-6.03924	-6.47806	-6.87477	-17.2778	-6.59995	-8.4904	-9.43452	-21.2803	-7.64593	5.42657	-0.148039	-0.0501365	-0.0918694	0.152768	0.0604335	-0.187214	0.0376303	-0.793413
180.7	-7.50418	-5.63811	-6.02373	-6.55784	-7.1119	-17.5105	-6.34287	-8.61673	-9.35252	-21.2293	-7.64677	5.44448	-0.148201	-0.0501556	-0.0919649	0.153001	0.0603584	-0.187115	0.0374697	-0.828873
180.8	-7.29142	-5.70238	-5.77994	-6.36946	-6.98558	-17.5637	-6.39163	-8.48375	-9.25722	-21.0919	-7.64749	5.45822	-0.148508	-0.0500875	-0.0920704	0.153253	0.0604116	-0.186963	0.0372438	-0.939684
180.9	-7.58396	-5.83535	-6.05476	-6.68417	-7.24931	-17.7432	-6.47141	-8.9403	-9.3769	-21.3091	-7.64783	5.46115	-0.148662	-0.0501036	-0.092192	0.153457	0.0604315	-0.186892	0.0371284	-0.762385
181	-7.45542	-5.7467	-6.10573	-6.22984	-7.36677	-17.5482	-6.42709	-9.04446	-9.46776	-21.1695	-7.64817	5.4695	-0.148773	-0.0500401	-0.0922868	0.153548	0.0604082	-0.186889	0.0369926	-0.817791
181.1	-7.61942	-5.70903	-6.06806	-6.31406	-7.32245	-17.2999	-6.34952	-8.69651	-9.29268	-20.7772	-7.64864	5.49162	-0.148905	-0.0499885	-0.0924278	0.153807	0.0604111	-0.18671	0.0367528	-0.981793
181.2	-7.76569	-5.61594	-6.17222	-6.50022	-7.29807	-17.4218	-6.7152	-8.76078	-9.36582	-21.298	-7.64982	5.50466	-0.149231	-0.04998	-0.0924999	0.154106	0.0604278	-0.186535	0.0363844	-0.862116
181.3	-7.81223	-5.66692	-6.02816	-6.54455	-7.27147	-17.5238	-6.70633	-9.03338	-9.22841	-21.2537	-7.65033	5.50792	-0.149408	-0.0499325	-0.0925788	0.154358	0.0604319	-0.186505	0.0361945	-0.855467
181.4	-8.13802	-6.1833	-6.11681	-6.87255	-7.39558	-17.7099	-6.94347	-9.23949	-9.63398	-21.4443	-7.65067	5.52256	-0.149652	-0.0499549	-0.0926826	0.154488	0.0604475	-0.18645	0.0360335	-0.660439
181.5	-8.07818	-6.02151	-6.25865	-7.0299	-7.26482	-17.803	-6.88585	-9.1863	-9.77804	-21.6371	-7.65122	5.53099	-0.149869	-0.0498966	-0.0928023	0.154757	0.0604078	-0.186226	0.0359386	-0.598384
181.6	-8.01169	-5.77995	-6.32736	-7.03212	-7.32688	-17.9072	-6.7839	-9.16857	-9.89106	-21.6526	-7.65186	5.5403	-0.15	-0.0499023	-0.0928819	0.154977	0.0603898	-0.186087	0.035762	-0.680385
181.7	-8.10478	-5.60043	-6.04589	-6.82822	-7.34904	-17.7964	-6.85482	-8.9536	-9.86004	-21.6415	-7.65194	5.55159	-0.150245	-0.0498909	-0.0930162	0.155111	0.0604253	-0.185972	0.0354971	-0.775683
181.8	-7.92969	-5.20816	-6.06362	-6.64206	-7.10525	-17.7565	-6.78833	-8.63889	-9.52539	-21.4576	-7.65245	5.56279	-0.150353	-0.0498935	-0.0930916	0.155279	0.0604503	-0.185842	0.0352308	-0.915306
181.9	-8.28208	-5.50735	-6.46033	-6.83044	-7.22493	-17.9559	-6.77282	-8.88489	-9.40571	-21.5485	-7.65288	5.57443	-0.150602	-0.0498179	-0.0931596	0.155475	0.0604235	-0.185857	0.0351412	-0.782332
182	-8.11586	-5.65584	-6.4293	-7.05207	-7.41109	-18.1931	-6.89914	-8.95803	-9.82679	-21.6615	-7.65385	5.58999	-0.150827	-0.0497758	-0.0932144	0.155659	0.0604093	-0.185601	0.0349065	-0.622763
182.1	-8.17126	-5.51843	-6.58001	-6.99001	-7.25817	-18.1731	-6.91466	-8.97797	-9.7182	-21.4066	-7.65415	5.59865	-0.150965	-0.0497816	-0.0933114	0.155903	0.0604851	-0.185443	0.0346953	-0.638276
182.2	-8.2577	-5.57827	-6.54011	-7.07644	-7.16509	-18.264	-6.77947	-9.08879	-9.70268	-21.564	-7.65508	5.60524	-0.151208	-0.0498069	-0.0933947	0.156101	0.0604791	-0.185297	0.0345659	-0.607249
182.3	-8.11143	-5.4187	-6.37611	-6.8526	-7.12742	-18.2108	-6.62876	-9.00679	-9.59852	-21.7679	-7.6555	5.6126	-0.151334	-0.0497675	-0.0934969	0.156295	0.0604276	-0.185309	0.0344207	-0.740223
182.4	-8.06267	-5.46746	-6.53347	-6.71298	-7.08752	-18.0801	-6.67087	-9.13976	-9.87777	-21.9984	-7.65627	5.62551	-0.151514	-0.0497577	-0.0935671	0.156447	0.0604348	-0.185146	0.034214	-0.720277
182.5	-7.88094	-5.26356	-6.1833	-6.58887	-7.05428	-17.9183	-6.48692	-9.07549	-9.59187	-21.5507	-7.65597	5.62865	-0.151667	-0.0497713	-0.0936457	0.156578	0.0604177	-0.185112	0.0340941	-0.999523
182.6	-7.91418	-4.9954	-6.16335	-6.64428	-6.95677	-17.7698	-6.2653	-8.92922	-9.64728	-21.5884	-7.65665	5.6499	-0.151748	-0.0497348	-0.0937235	0.156736	0.0604157	-0.184884	0.0340277	-1.09704
182.7	-7.89867	-5.12172	-6.32514	-7.00552	-6.9745	-17.9094	-6.38276	-8.95138	-9.63841	-21.7612	-7.65762	5.65552	-0.151995	-0.0496842	-0.0938412	0.156974	0.0604262	-0.184874	0.0338586	-0.970712
182.8	-8.22445	-5.25913	-6.22541	-6.96563	-6.93682	-17.9138	-6.40936	-8.99792	-9.75809	-21.8743	-7.65779	5.66663	-0.152126	-0.0496867	-0.0939153	0.157142	0.060412	-0.184755	0.0335905	-0.937468
182.9	-8.09148	-5.11951	-6.15892	-6.8526	-6.99001	-17.6257	-6.27195	-8.82727	-9.57193	-21.5839	-7.65771	5.67668	-0.152307	-0.0496351	-0.0939821	0.15727	0.0603749	-0.184588	0.0334441	-1.11477
183	-8.39289	-5.40097	-6.24535	-7.14071	-7.28255	-18.0224	-6.28303	-8.64776	-9.7049	-21.8809	-7.6589	5.69818	-0.152641	-0.0496731	-0.0941341	0.157602	0.060435	-0.184362	0.0331488	-0.941901
183.1	-8.3951	-5.35443	-6.17443	-7.1939	-7.15401	-17.9737	-6.30741	-8.64776	-9.61182	-22.056	-7.65966	5.70507	-0.152929	-0.049639	-0.0942929	0.157934	0.0603844	-0.184243	0.0329288	-0.966279
183.2	-8.35743	-5.48962	-6.34509	-7.20277	-7.2759	-18.0645	-6.20103	-8.91814	-9.92431	-22.3729	-7.66034	5.71264	-0.153118	-0.0496484	-0.0943693	0.158044	0.060377	-0.184165	0.0328743	-0.797845
183.3	-8.2444	-5.31454	-6.23649	-6.77504	-7.14515	-17.905	-6.26087	-8.88268	-9.37246	-22.2089	-7.66123	5.72415	-0.153248	-0.0495816	-0.0944267	0.158276	0.0603825	-0.184038	0.0326546	-1.04385
183.4	-8.1624	-5.33448	-6.19438	-6.87477	-7.29807	-17.8097	-6.22762	-8.75192	-9.35473	-22.1646	-7.66165	5.73159	-0.153377	-0.049577	-0.0945784	0.158439	0.0603697	-0.183929	0.0323854	-1.05714
183.5	-8.18456	-5.38546	-6.19438	-7.01217	-7.58396	-18.2374	-6.15227	-9.02008	-9.8689	-22.5258	-7.66229	5.74989	-0.153629	-0.0496356	-0.0946287	0.158664	0.0604546	-0.183684	0.0321022	-0.990658
183.6	-8.20451	-5.48962	-6.40936	-7.33131	-7.78121	-18.3948	-6.40936	-9.19738	-10.1792	-22.7851	-7.66241	5.75444	-0.153944	-0.0495233	-0.0947201	0.158863	0.0604155	-0.18357	0.0318341	-0.899792
183.7	-8.10699	-5.43643	-6.33844	-7.24266	-7.75461	-18.2507	-6.31627	-8.94695	-10.0905	-22.9159	-7.66381	5.76526	-0.154054	-0.0495096	-0.0948184	0.159135	0.0604477	-0.183435	0.0317358	-0.999523
183.8	-8.35964	-5.63811	-6.40271	-7.06093	-7.57731	-18.1244	-6.37611	-9.11981	-10.0351	-22.8228	-7.66364	5.77703	-0.154234	-0.0495194	-0.0949834	0.159275	0.0605048	-0.183282	0.0315632	-1.04828
183.9	-8.49262	-5.514	-6.51795	-6.96342	-7.81002	-18.0158	-6.47584	-9.10652	-10.0728	-23.0511	-7.66445	5.79132	-0.154475	-0.049484	-0.0950119	0.159537	0.0604465	-0.183067	0.031173	-0.961847
184	-8.16905	-5.18821	-6.28746	-6.6753	-7.54629	-17.8762	-6.29633	-8.80068	-9.74922	-22.9092	-7.66546	5.8098	-0.154834	-0.0494167	-0.0951821	0.159872	0.0604284	-0.182872	0.0309123	-1.21228
184.1	-8.02278	-5.21924	-6.36282	-6.75952	-7.52191	-17.9515	-6.19217	-8.9536	-9.66058	-22.9048	-7.66606	5.81416	-0.155032	-0.0494225	-0.095308	0.160065	0.0604438	-0.182713	0.0307614	-1.19234
184.2	-8.03607	-5.34113	-6.50465	-6.8792	-7.81002	-18.0734	-6.35838	-9.23063	-9.95977	-22.8073	-7.66686	5.83185	-0.155159	-0.0493628	-0.0953973	0.160221	0.0604327	-0.182585	0.030469	-1.12142
184.3	-8.25326	-5.27021	-6.52238	-6.75509	-7.65931	-18.151	-6.53568	-9.32149	-10.0085	-22.6721	-7.66754	5.84035	-0.15533	-0.0493447	-0.0954766	0.160418	0.0604329	-0.182488	0.030356	-1.14579
184.4	-8.31532	-5.10399	-6.47584	-6.61103	-7.63937	-18.2551	-6.07027	-8.96024	-9.81793	-22.7164	-7.66775	5.85018	-0.155537	-0.049331	-0.0955883	0.160574	0.0605934	-0.182357	0.0301718	-1.27877
184.5	-8.18456	-5.08405	-6.34287	-6.63763	-7.62385	-18.4347	-6.22762	-9.03116	-9.83344	-22.7297	-7.66847	5.86001	-0.155722	-0.0493477	-0.0956683	0.160829	0.0605362	-0.182191	0.0298186	-1.30536
184.6	-8.2178	-5.49848	-6.64649	-6.97228	-7.79229	-18.4058	-6.252	-9.08214	-10.1437	-22.7342	-7.66902	5.87217	-0.15586	-0.0493573	-0.0957547	0.161044	0.0605009	-0.182039	0.0296397	-1.11477
184.7	-8.47932	-5.57605	-6.7972	-7.14071	-7.77899	-18.479	-6.64649	-9.30155	-10.4296	-22.927	-7.66992	5.87893	-0.156139	-0.049296	-0.095843	0.161237	0.0605124	-0.181963	0.0294692	-0.988442
184.8	-8.02278	-5.2414	-6.38055	-6.65093	-7.47315	-18.0645	-6.36946	-8.93587	-10.0617	-22.8649	-7.6703	5.88929	-0.156236	-0.0492262	-0.0959272	0.161362	0.0605238	-0.181943	0.0293785	-1.38958
184.9	-8.33527	-5.01978	-6.56449	-6.86812	-7.66818	-18.1731	-6.46698	-8.86051	-10.1459	-23.1708	-7.67064	5.90766	-0.156331	-0.0493048	-0.0959669	0.161524	0.060538	-0.181755	0.0292173	-1.33196
185	-8.46602	-5.23918	-6.61325	-7.17174	-7.65266	-18.2374	-6.82158	-9.12425	-10.1016	-23.2328	-7.67097	5.91329	-0.156613	-0.0492284	-0.0961124	0.161779	0.0604897	-0.181622	0.0288989	-1.28985
185.1	-8.37294	-5.25248	-6.71963	-7.12298	-7.5618	-18.3083	-7.08309	-9.24836	-10.2634	-23.1353	-7.67157	5.92912	-0.156719	-0.0491685	-0.096176	0.161916	0.0605177	-0.181481	0.0287187	-1.29207
185.2	-8.37073	-5.37659	-6.73071	-7.23823	-7.74796	-18.3305	-7.13407	-9.00014	-10.3764	-23.2882	-7.67186	5.94053	-0.156862	-0.0491943	-0.0962859	0.162089	0.0605465	-0.181369	0.0284685	-1.2145
185.3	-8.50813	-5.46746	-6.69082	-7.59726	-7.8211	-18.5255	-7.26039	-9.09765	-10.9105	-23.2727	-7.6722	5.9508	-0.157065	-0.049182	-0.0964915	0.162352	0.0605535	-0.181222	0.0283664	-1.09482
185.4	-8.62559	-5.20594	-6.63763	-7.64602	-7.72802	-18.5477	-6.95012	-9.23949	-10.8042	-23.3724	-7.67275	5.96105	-0.157229	-0.0491883	-0.0968461	0.162554	0.0605572	-0.180957	0.0282097	-1.12142
185.5	-8.81841	-5.46081	-6.83931	-7.52856	-7.7524	-18.8247	-7.15623	-9.48992	-10.844	-23.4278	-7.67352	5.97343	-0.157424	-0.0491597	-0.0965766	0.162724	0.060556	-0.180906	0.0279843	-1.03942
185.6	-8.80954	-5.44973	-6.80385	-7.08088	-7.78342	-18.6829	-7.02769	-9.39241	-10.4695	-23.2084	-7.67432	5.98429	-0.15761	-0.0491301	-0.0965916	0.162882	0.0605256	-0.18069	0.0276662	-1.17239
185.7	-8.55689	-5.22145	-6.3473	-6.73958	-7.65931	-18.3305	-6.91244	-9.31927	-10.1393	-23.1708	-7.67496	5.99453	-0.157806	-0.0491058	-0.0966924	0.163122	0.0605285	-0.180618	0.0274286	-1.35634
185.8	-8.54581	-5.12172	-6.38719	-6.80385	-7.60834	-18.3083	-6.90801	-9.66722	-10.1747	-23.4057	-7.67487	6.0052	-0.158068	-0.049124	-0.0978548	0.163297	0.0605278	-0.180511	0.0273223	-1.43612
185.9	-8.86495	-5.40762	-6.4559	-7.11855	-7.88537	-18.4369	-6.85039	-9.7736	-10.5072	-23.7204	-7.67534	6.01271	-0.158214	-0.0491384	-0.0971427	0.163544	0.060583	-0.180505	0.0271198	-1.25217
186	-8.82505	-5.60708	-6.49579	-7.26039	-7.72137	-18.3859	-6.93904	-9.61847	-10.5382	-23.6207	-7.67619	6.02941	-0.15839	-0.0491214	-0.09918	0.163706	0.0605687	-0.180214	0.02686	-1.26104
186.1	-8.93587	-5.29237	-6.54898	-7.45764	-7.62385	-18.3172	-6.85482	-9.61403	-10.5094	-23.5719	-7.67649	6.043	-0.158411	-0.0491025	-0.10007	0.163853	0.0605171	-0.180005	0.0266189	-1.2699
186.2	-8.7497	-5.11951	-6.3739	-7.26482	-7.41553	-18.3504	-6.67087	-9.25279	-10.2368	-23.5985	-7.67733	6.04716	-0.158648	-0.0489978	-0.0982579	0.164074	0.0605432	-0.179945	0.0264944	-1.40066
186.3	-8.72089	-5.12837	-6.22319	-7.18947	-7.44434	-18.3637	-6.62433	-9.34365	-10.4717	-23.532	-7.6775	6.06082	-0.158843	-0.0489927	-0.0995092	0.164241	0.0606031	-0.17982	0.0263686	-1.41174
186.4	-8.61008	-5.30789	-6.33179	-7.30693	-7.46207	-18.5854	-6.67087	-9.29268	-10.4296	-23.614	-7.67822	6.07113	-0.15905	-0.0489934	-0.0990534	0.16441	0.0606209	-0.179714	0.0261	-1.42726
186.5	-8.68986	-5.34335	-6.41379	-7.4931	-8.01391	-18.8846	-6.83709	-9.50544	-10.5094	-23.6096	-7.6786	6.0829	-0.159165	-0.0489767	-0.0981539	0.16463	0.0605648	-0.179523	0.0259552	-1.32309
186.6	-8.75413	-5.35	-6.5113	-7.43547	-8.00948	-19.022	-6.69747	-9.56084	-10.4097	-23.4301	-7.67924	6.08952	-0.15937	-0.0489885	-0.0975823	0.164821	0.0606023	-0.179419	0.025793	-1.26547
186.7	-9.0356	-5.55167	-6.48028	-7.61721	-8.0671	-19.0796	-6.8526	-9.52095	-10.6113	-23.9509	-7.67983	6.10375	-0.159477	-0.0490216	-0.0975838	0.164976	0.0605864	-0.179321	0.0256519	-1.17461
186.8	-8.66992	-5.43643	-6.39384	-7.25817	-7.89202	-18.7449	-6.94125	-9.45003	-10.3587	-23.7669	-7.68034	6.11647	-0.159646	-0.0489447	-0.0977001	0.165177	0.0605523	-0.179142	0.0254571	-1.39623
186.9	-8.50813	-5.42978	-6.32071	-7.20277	-7.74131	-18.4546	-6.86368	-9.62512	-10.2723	-23.5586	-7.6803	6.12293	-0.159858	-0.0489066	-0.0977136	0.165421	0.0606281	-0.178989	0.0253606	-1.48488
187	-8.48819	-5.49183	-6.50244	-7.27369	-7.76569	-18.4302	-6.9612	-9.4456	-10.2856	-23.5652	-7.68178	6.13391	-0.159948	-0.0489408	-0.0977973	0.165562	0.0606506	-0.178831	0.0250787	-1.42504
187.1	-8.59678	-5.44529	-6.62433	-7.36455	-7.5751	-18.7449	-6.83266	-9.52982	-10.5737	-23.4744	-7.68246	6.14438	-0.160228	-0.0489165	-0.0979757	0.165784	0.060564	-0.178641	0.0250072	-1.41839
187.2	-8.53251	-5.41205	-6.40271	-7.34682	-7.61499	-18.8491	-6.90358	-9.40571	-10.4119	-23.2749	-7.68263	6.16026	-0.160385	-0.0490297	-0.0980719	0.165925	0.0605763	-0.178472	0.0246809	-1.4605
187.3	-8.98019	-5.38546	-6.38498	-7.28699	-7.68813	-18.6696	-7.05428	-9.25944	-10.3321	-23.6295	-7.68322	6.16135	-0.160564	-0.0488979	-0.0981039	0.166034	0.0605998	-0.178512	0.0245099	-1.47601
187.4	-8.82727	-5.19043	-5.92622	-7.15844	-7.6571	-18.7095	-6.85704	-8.93808	-10.0684	-23.7027	-7.68377	6.1734	-0.160697	-0.0488834	-0.0981895	0.166264	0.0605944	-0.178321	0.0245414	-1.70207
187.5	-8.63889	-5.32562	-6.39384	-7.3845	-7.87429	-18.612	-7.0698	-8.90484	-10.1681	-23.4943	-7.68467	6.18243	-0.160844	-0.0488677	-0.0983068	0.16639	0.060536	-0.178226	0.0243047	-1.53364
187.6	-9.34587	-5.66248	-6.70855	-7.77677	-8.2577	-18.9931	-7.29142	-9.39463	-10.3365	-24.1038	-7.68445	6.19162	-0.16094	-0.0488379	-0.0983026	0.16655	0.0606506	-0.17813	0.0240379	-1.2012
187.7	-9.52538	-5.91957	-6.84817	-7.88759	-8.47932	-19.2569	-7.39336	-9.49657	-10.6446	-24.2523	-7.6856	6.20822	-0.161147	-0.0488523	-0.0983925	0.166676	0.0606265	-0.177943	0.0237189	-1.0926
187.8	-9.09322	-5.60043	-6.72849	-7.61277	-8.21781	-18.9843	-7.06093	-9.27052	-10.2301	-23.9664	-7.68539	6.20893	-0.161369	-0.0488867	-0.0985089	0.166887	0.060573	-0.177811	0.0237438	-1.32309
187.9	-8.86716	-5.57827	-6.71298	-7.62164	-8.11807	-18.5942	-7.05428	-9.39019	-10.4629	-23.7536	-7.68628	6.22827	-0.161469	-0.0488227	-0.0985775	0.167156	0.0606153	-0.177558	0.0235828	-1.36742
188	-9.0356	-5.72232	-6.60217	-7.43547	-8.00283	-18.4568	-6.92131	-9.3636	-10.5338	-23.6605	-7.6867	6.24424	-0.161666	-0.048886	-0.098686	0.16728	0.060599	-0.177446	0.0232472	-1.43612
188.1	-8.76743	-5.60486	-6.11238	-7.26704	-7.69477	-18.3571	-6.54011	-9.11095	-10.1592	-23.5209	-7.6878	6.25232	-0.161846	-0.0487757	-0.0987827	0.167454	0.0606071	-0.177291	0.0229973	-1.7331
188.2	-8.76965	-5.41427	-6.30741	-7.33131	-7.59726	-18.3925	-6.19438	-9.173	-10.0174	-23.5542	-7.68814	6.26025	-0.162067	-0.0487976	-0.098873	0.167654	0.0605498	-0.17716	0.0228068	-1.79515
188.3	-8.80068	-5.55167	-6.54898	-7.3978	-7.91861	-18.6784	-6.58666	-9.12646	-10.2412	-23.9309	-7.68882	6.2661	-0.16225	-0.0487541	-0.0989665	0.16784	0.0605188	-0.177108	0.0226912	-1.64223
188.4	-8.89597	-5.46302	-6.61103	-7.71472	-8.04937	-18.5521	-6.60882	-9.12203	-10.5227	-23.9088	-7.68946	6.28561	-0.162404	-0.0487375	-0.0990205	0.167998	0.060531	-0.176855	0.0224868	-1.60234
188.5	-9.16857	-5.38545	-6.58001	-7.57288	-8.10034	-18.5433	-6.39384	-9.31928	-10.6601	-23.9221	-7.68979	6.29646	-0.162536	-0.0487108	-0.0993832	0.168176	0.0605661	-0.176741	0.0223123	-1.69542
188.6	-9.16414	-5.28572	-6.40714	-7.47537	-7.78121	-18.5987	-6.69082	-9.09765	-10.5781	-23.9198	-7.68992	6.29824	-0.162613	-0.048716	-0.101768	0.168354	0.0605568	-0.176715	0.0221603	-1.81731
188.7	-9.16635	-5.27021	-6.56893	-7.49974	-7.9984	-18.705	-6.82379	-9.39463	-10.7377	-24.239	-7.69077	6.31243	-0.162807	-0.0486427	-0.100604	0.168494	0.0605923	-0.176535	0.0220172	-1.70872
188.8	-9.28825	-5.5694	-6.65757	-7.77456	-8.11586	-19.0397	-6.87033	-9.64285	-10.8175	-24.2833	-7.69119	6.32255	-0.162906	-0.0487142	-0.0992519	0.168623	0.0605459	-0.176446	0.0216997	-1.5425
188.9	-9.20403	-5.81984	-6.6753	-7.78786	-8.37737	-18.9754	-6.75287	-9.49657	-10.844	-24.2235	-7.69145	6.33505	-0.163077	-0.0487643	-0.0993471	0.168718	0.0605025	-0.176208	0.0216253	-1.47158
189	-8.80289	-5.46746	-6.24314	-7.58174	-8.18456	-18.9023	-6.22984	-9.41014	-10.4739	-24.2146	-7.69289	6.34976	-0.163272	-0.048703	-0.0994934	0.168964	0.0605167	-0.176068	0.0214418	-1.74861
189.1	-8.82505	-5.44308	-6.44925	-7.65488	-7.77899	-19.0087	-6.5933	-9.62512	-10.5027	-24.3542	-7.69314	6.35836	-0.163464	-0.0486698	-0.0995699	0.169203	0.0605389	-0.175944	0.0212604	-1.71537
189.2	-8.95138	-5.51621	-6.24757	-7.45985	-7.58618	-18.9001	-6.52238	-9.62955	-10.3055	-24.3476	-7.69361	6.36748	-0.163615	-0.048712	-0.0996852	0.169798	0.0575848	-0.175921	0.0209735	-1.81067
189.3	-9.09544	-5.55389	-6.26308	-7.44434	-7.78564	-18.7405	-6.29633	-9.50766	-10.403	-24.6667	-7.69403	6.37807	-0.163994	-0.0487008	-0.0998962	0.170608	0.0539931	-0.175612	0.0206048	-1.83283
189.4	-9.34144	-5.50513	-6.08357	-7.44212	-7.79894	-18.8358	-6.55341	-9.64063	-10.4629	-24.5914	-7.69412	6.3855	-0.164188	-0.0486492	-0.100003	0.170956	0.0535459	-0.175513	0.0205341	-1.79515
189.5	-9.47663	-5.66027	-6.7839	-7.76126	-8.16018	-19.463	-7.12298	-9.9376	-10.6933	-24.7487	-7.69496	6.40029	-0.164428	-0.0486575	-0.100105	0.171175	0.0533575	-0.175372	0.0203666	-1.44499
189.6	-9.62512	-5.77994	-6.98114	-7.93413	-8.435	-19.7999	-7.46428	-10.0107	-10.8485	-25.1853	-7.69535	6.41223	-0.16453	-0.0486314	-0.100137	0.171393	0.0532926	-0.175214	0.0200608	-1.27877
189.7	-9.80906	-5.99714	-6.89914	-8.06488	-8.48375	-19.6625	-7.21385	-9.88663	-11.0502	-25.2053	-7.69556	6.41679	-0.164769	-0.0486243	-0.100293	0.171647	0.0532251	-0.175171	0.0200379	-1.27434
189.8	-9.57414	-5.68908	-6.7152	-7.86542	-8.32862	-19.3743	-6.84595	-9.59409	-10.7089	-25.1277	-7.69674	6.43509	-0.164975	-0.0486629	-0.100407	0.171883	0.0532083	-0.174927	0.0197686	-1.52699
189.9	-9.70933	-5.78216	-6.74622	-7.92748	-8.54359	-19.5472	-7.10747	-10.0019	-11.1565	-25.1853	-7.6978	6.44591	-0.165168	-0.048616	-0.100515	0.172178	0.0531075	-0.174727	0.0195533	-1.32531
190	-9.6096	-5.56719	-6.81493	-7.77677	-8.39732	-19.4009	-7.10969	-9.96642	-11.3604	-25.0944	-7.69768	6.44319	-0.165411	-0.0486417	-0.100657	0.172473	0.0530737	-0.174714	0.0194822	-1.34747
190.1	-9.72706	-5.69351	-6.87255	-7.91418	-8.43056	-19.8087	-7.11634	-9.78912	-11.3626	-24.9349	-7.6984	6.46065	-0.165506	-0.0486072	-0.100739	0.172502	0.0530905	-0.17456	0.0193391	-1.3652
190.2	-9.93317	-5.93508	-7.02325	-8.08483	-8.35743	-19.6935	-7.33131	-9.87333	-11.3626	-24.9814	-7.69912	6.47172	-0.165649	-0.0486819	-0.100747	0.172673	0.0530936	-0.174318	0.0190625	-1.24331
190.3	-10.0218	-5.89519	-7.08974	-8.18678	-8.55911	-19.7023	-7.40445	-10.024	-11.387	-25.1476	-7.69874	6.47464	-0.165701	-0.0487124	-0.100874	0.172816	0.0530795	-0.174391	0.0189157	-1.18569
190.4	-10.0817	-6.09908	-6.84152	-8.06488	-8.59013	-19.7644	-7.38893	-10.0174	-11.1366	-25.4047	-7.69958	6.49212	-0.165864	-0.0487089	-0.100893	0.172901	0.0530078	-0.174193	0.0187822	-1.24553
190.5	-10.2036	-6.34287	-6.75509	-8.14689	-8.84057	-20.0813	-7.48423	-9.99523	-11.4868	-25.7372	-7.70022	6.50179	-0.166071	-0.0487141	-0.101038	0.173129	0.0530272	-0.174027	0.0185385	-1.14136
190.6	-10.0285	-5.86416	-6.7972	-7.85656	-8.64111	-19.7976	-7.12742	-9.92209	-11.4779	-25.3272	-7.7006	6.51025	-0.166267	-0.0486416	-0.101109	0.17337	0.0529642	-0.173914	0.0184069	-1.3918
190.7	-10.1437	-5.65362	-6.50909	-7.7258	-8.64776	-19.5915	-7.09861	-9.89771	-11.0679	-24.9792	-7.70153	6.5328	-0.166424	-0.0486087	-0.101203	0.173531	0.052924	-0.173751	0.0182245	-1.60677
190.8	-10.5094	-5.81984	-6.82158	-8.11807	-8.87824	-19.8974	-7.49753	-10.1659	-11.305	-25.2474	-7.70187	6.53959	-0.166614	-0.0486043	-0.101387	0.17366	0.0529225	-0.173645	0.017947	-1.2832
190.9	-10.5382	-5.65805	-6.99223	-7.90975	-8.79624	-19.9417	-7.53742	-10.0794	-11.1299	-25.3848	-7.70247	6.5458	-0.166786	-0.0485612	-0.101459	0.173843	0.052964	-0.173515	0.0178571	-1.34526
191	-10.669	-5.64919	-7.22272	-7.89867	-8.7763	-20.3118	-7.45099	-10.2745	-11.4092	-25.5466	-7.70315	6.56459	-0.166926	-0.0485249	-0.101549	0.174114	0.052918	-0.173275	0.0176375	-1.29871
191.1	-10.3011	-5.53394	-6.99888	-7.71915	-8.50592	-19.9195	-7.30028	-10.0041	-11.2164	-25.0679	-7.70306	6.57292	-0.167167	-0.0486195	-0.101776	0.17428	0.0529206	-0.173234	0.0174438	-1.57574
191.2	-10.1504	-5.5694	-7.06093	-7.85878	-8.74084	-19.9328	-7.17396	-10.1747	-11.3493	-25.3981	-7.70387	6.59075	-0.169402	-0.0493462	-0.102408	0.174451	0.0528712	-0.172949	0.0172073	-1.5292
191.3	-10.669	-6.1146	-7.44434	-8.4084	-9.08657	-20.4027	-7.55515	-10.7177	-11.6796	-25.7682	-7.70463	6.59978	-0.173344	-0.0533092	-0.110062	0.171942	0.0518009	-0.173962	0.0165638	-1.13915
191.4	-10.7421	-6.29633	-7.41774	-8.763	-8.97576	-20.693	-7.69921	-10.4584	-11.7616	-25.9366	-7.70471	6.60482	-0.173691	-0.0537942	-0.112044	0.170687	0.0504888	-0.176865	0.0127719	-1.06823
191.5	-10.6424	-6.32514	-7.47315	-8.74749	-9.12425	-20.6509	-7.55958	-10.4961	-11.7084	-25.859	-7.70505	6.61433	-0.173839	-0.0537874	-0.112022	0.170963	0.0504149	-0.177005	0.0119622	-1.15244
191.6	-10.6557	-6.16114	-7.42218	-8.4904	-9.2816	-20.4603	-7.40666	-10.2412	-11.3228	-25.7704	-7.70569	6.63093	-0.173961	-0.0537571	-0.112123	0.171222	0.0504733	-0.17664	0.0117838	-1.32753
191.7	-10.762	-6.17444	-7.24266	-8.10034	-9.11981	-20.5645	-7.65045	-10.1925	-10.8152	-25.9322	-7.70654	6.64957	-0.173819	-0.0536513	-0.112243	0.17146	0.0504799	-0.176457	0.0115673	-1.41839
191.8	-11.0967	-6.21876	-7.5352	-8.40397	-9.091	-20.6731	-8.03164	-10.423	-11.2363	-26.3089	-7.70709	6.65378	-0.173905	-0.0534803	-0.112042	0.171825	0.0506693	-0.176164	0.0115393	-1.21671
191.9	-10.7709	-6.12789	-7.6438	-8.72532	-9.10652	-20.5933	-7.9031	-10.3764	-11.5333	-26.0208	-7.70738	6.65637	-0.173925	-0.0534039	-0.112209	0.172014	0.050723	-0.175864	0.0118144	-1.21893
192	-10.7709	-6.14119	-7.45764	-8.71424	-8.89819	-20.3938	-7.7125	-10.4629	-11.2718	-26.012	-7.70861	6.67421	-0.170099	-0.0504418	-0.107519	0.17354	0.0511858	-0.175221	0.0117301	-1.39401
192.1	-10.4562	-5.96389	-7.49753	-8.63002	-8.68543	-20.416	-7.63494	-10.1903	-11.438	-25.9211	-7.70866	6.6761	-0.168775	-0.0485711	-0.102643	0.176161	0.0527427	-0.172149	0.0147255	-1.44277
192.2	-10.3277	-6.17444	-7.50196	-8.88268	-9.00679	-20.2099	-7.68591	-10.3454	-11.5555	-26.2136	-7.70853	6.68345	-0.168886	-0.0485326	-0.102717	0.176391	0.0528278	-0.171685	0.0155074	-1.35412
192.3	-10.7244	-6.35838	-7.49088	-8.61008	-8.94695	-19.9949	-7.75683	-10.2612	-11.4513	-26.1427	-7.70955	6.7072	-0.169067	-0.0485855	-0.102823	0.17651	0.0529475	-0.171591	0.0151241	-1.41839
192.4	-10.751	-6.54455	-7.77456	-8.65884	-9.31041	-20.2763	-7.86099	-10.7864	-11.7948	-26.1427	-7.70993	6.71505	-0.169288	-0.0486184	-0.102872	0.176658	0.0529932	-0.171349	0.0148847	-1.1879
192.5	-10.7288	-6.49579	-7.53964	-8.43721	-8.83835	-20.232	-7.51747	-10.4917	-11.469	-25.6773	-7.71005	6.71946	-0.169452	-0.0486502	-0.103311	0.176865	0.0529284	-0.171303	0.0148044	-1.40509
192.6	-10.7598	-6.34065	-7.43769	-8.66992	-8.78516	-20.1456	-7.63937	-10.5803	-11.4291	-25.8502	-7.71205	6.73848	-0.169639	-0.0486289	-0.103547	0.177178	0.0529772	-0.171083	0.0144529	-1.43169
192.7	-10.9216	-6.26752	-7.41553	-8.71203	-8.54138	-19.9772	-7.40888	-10.6379	-11.356	-25.9787	-7.71209	6.7441	-0.169847	-0.0486206	-0.103195	0.177269	0.0529802	-0.170998	0.0143244	-1.52699
192.8	-11.0878	-6.47141	-7.5618	-8.66549	-8.49927	-20.2719	-7.37785	-10.4917	-11.3715	-26.1095	-7.71209	6.756	-0.169924	-0.0486022	-0.103243	0.177453	0.0529971	-0.170829	0.014128	-1.51812
192.9	-11.274	-6.64428	-7.72358	-8.72532	-8.64332	-20.4514	-7.49531	-10.3454	-11.4424	-26.3001	-7.71319	6.76696	-0.170107	-0.0486662	-0.103313	0.177661	0.0529526	-0.170741	0.0138451	-1.41396
193	-11.2186	-6.46919	-7.86099	-8.83835	-8.6677	-20.5933	-7.40666	-10.3188	-11.3804	-26.4907	-7.71383	6.77539	-0.170352	-0.0486277	-0.103457	0.17784	0.0529552	-0.170631	0.0137903	-1.40509
193.1	-10.997	-6.25644	-7.43769	-8.8317	-8.68543	-20.6442	-7.32245	-10.5803	-11.3915	-26.4419	-7.71429	6.79061	-0.170554	-0.0486549	-0.103615	0.178045	0.0529001	-0.170468	0.0134858	-1.46493
193.2	-11.161	-6.35173	-7.64158	-8.75413	-8.56797	-20.6398	-7.38007	-10.7022	-11.5289	-26.699	-7.71429	6.7972	-0.170677	-0.0487209	-0.103729	0.178208	0.0529291	-0.170324	0.0132791	-1.35412
193.3	-10.9305	-5.92622	-7.23601	-7.97402	-8.271	-19.9727	-7.11855	-10.2966	-11.2408	-26.4175	-7.71484	6.81147	-0.170847	-0.0486613	-0.103834	0.178492	0.0529557	-0.170119	0.0130771	-1.77299
193.4	-11.0346	-5.94173	-7.23823	-8.10699	-8.36186	-20.2076	-7.13185	-10.4917	-11.4225	-26.6126	-7.71548	6.83133	-0.170986	-0.0486829	-0.10395	0.178696	0.0529385	-0.169896	0.0128289	-1.68212
193.5	-11.3405	-6.29633	-7.08088	-8.26656	-8.62338	-20.3096	-7.3845	-10.3587	-11.305	-26.7057	-7.71612	6.83741	-0.171161	-0.0486576	-0.104005	0.178913	0.0529562	-0.169775	0.0126431	-1.59347
[truncated: 26,014 more rows]
