# Supplementary material for: Normal stress distribution in built-up cold-formed column in relation to interconnecting bolt spacing
Source: Sci Rep. 2024 Mar 5;14:5415. doi: 10.1038/s41598-024-55986-7 (PMC10914763; doi:10.1038/s41598-024-55986-7)
Supplement: Supplementary file 1 — Supplementary Information. [file 41598_2024_55986_MOESM1_ESM.zip › Supplementary raw materials/Column tests/slup_03.XLSX]

## Sheet: Arkusz1
File comment:
Time 1 - slow sample rate	L1_A	L2_A	L2_B	L3_A	L3_B	L3_C	L3_D	L4_A	L4_B	L5_A	droga	Sila	L3_MA_Lewy	L3_MA_prawy	L3_MA_srodkowy	L3_MB_lewy	L3_MB_prawy	L1_MA	L1_MD	kopemnsacja
s	µm/m	µm/m	µm/m	µm/m	µm/m	µm/m	µm/m	µm/m	µm/m	µm/m	mm	kN	mm	mm	mm	mm	mm	mm	mm	µm/m
0	0.997308	0.833305	0.554058	0.766817	0.113029	0.365678	0.396706	-0.405571	-0.574004	-1.48266	8.47703e-05	0.00427698	-0.000319919	-0.000708682	-0.000278086	-0.000110194	-0.000117318	-0.000207348	-0.000218583	-0.183948
0.1	1.00174	1.02168	0.574004	0.702546	0.101948	0.250434	0.197245	-0.421085	-0.480922	-1.30758	0.000169541	0.000922283	-0.000335273	-0.00067643	-0.000242347	-8.72143e-05	-0.000109882	-0.000170651	-0.000259318	-0.0997314
0.2	1.08152	0.713628	0.638275	0.764601	0.0177311	0.281461	0.314705	-0.141839	-0.350164	-1.50704	-0.000127157	0.00176173	-0.000409783	-0.000696343	-0.000340083	-0.000127623	-0.000116347	-0.000169825	-0.000199555	-0.161786
0.3	1.57131	1.03055	0.771249	0.70033	0.117462	0.733573	0.480923	-0.0376758	0.0110822	-1.17017	4.23847e-05	0.00544738	-0.000346355	-0.000677966	-0.000296386	-0.000136084	-7.80554e-05	-7.4237e-05	-0.000237185	-0.374545
0.4	1.58683	1.38736	0.706978	1.11477	0.310274	0.61168	0.500869	0.0288114	0.314707	-0.882062	-0.000466242	0.00591438	-0.000232991	-0.00066158	-0.000305102	-0.000162037	-9.34513e-05	-0.000207949	-0.000216586	-0.509735
0.5	1.53364	1.14136	0.361245	1.15466	0.183949	0.47649	0.250435	-0.18838	0.150705	-0.866548	-0.00076294	0.00475164	-0.000315121	-0.000775379	-0.000284139	-0.000163978	-6.20403e-05	-0.000186896	-0.000256167	-0.319139
0.6	1.28985	0.966279	0.144054	0.884277	-0.192811	0.410003	0.252651	-0.469842	-0.0687023	-1.14801	-0.000169543	0.0051854	-0.000323181	-0.000770319	-0.000324275	-0.000159315	-0.000110672	-0.000165614	-0.00022323	-0.0908664
0.7	1.12363	0.78898	0.110811	0.61168	-0.376759	0.401138	-0.0110814	-0.65379	-0.339083	-1.36077	-7.98494e-10	0.0079156	-0.000337855	-0.000748629	-0.000402355	-0.000110974	-0.000153527	-0.000205073	-0.000249358	0.082
0.8	1.2145	0.817791	0.130757	0.702546	1.2638e-06	0.152919	-0.0576224	-0.56514	-0.117459	-1.15466	0.000127156	0.00567015	-0.000349398	-0.000863275	-0.000310692	-0.000111291	-6.8515e-05	-0.000185378	-0.000264059	-0.00886567
0.9	1.05271	0.815575	0.132973	0.675951	0.0531909	0.0310261	0.104163	-0.503085	0.055407	-1.0372	4.23847e-05	0.00474964	-0.000285693	-0.000801437	-0.000314059	-0.000212638	-3.39704e-05	-0.000172385	-0.000304031	0.044324
1	1.30758	1.04385	0.485355	0.868764	0.152922	0.281461	0.35903	-0.210542	0.303625	-0.702547	-0.000296699	0.00418014	-0.000338919	-0.000785979	-0.000356221	-0.000224861	-7.06642e-06	-0.000113306	-0.000250367	-0.288111
1.1	1.05493	0.751304	0.691465	0.791195	-0.0908644	0.14627	0.347949	-0.252651	-0.0487562	-0.724709	-0.000381471	0.00426133	-0.000379068	-0.000779598	-0.000415275	-0.000184633	-2.29352e-05	-0.000217387	-0.00022333	-0.168435
1.2	0.966281	0.740223	0.290326	0.782331	-0.0044312	0.427733	0.296976	-0.598384	-0.166217	-0.67152	0.000169541	0.00412656	-0.000367364	-0.000807029	-0.000377774	-0.000181374	-4.94873e-05	-0.000152046	-0.0002634	-0.126326
1.3	1.07709	0.835521	0.148487	0.711411	0.175084	0.212758	0.288111	-0.274813	-0.372327	-0.656006	-4.23863e-05	0.00432201	-0.000369689	-0.000864036	-0.000367317	-0.000221515	-4.22375e-05	-7.53136e-05	-0.000294326	-0.166218
1.4	1.26769	0.873197	0.436598	0.722492	0.0709208	0.0177287	0.265948	-0.303624	-0.325786	-1.24996	-7.98494e-10	0.00479539	-0.000380294	-0.000857062	-0.000377496	-0.000231664	-7.23752e-05	-0.000106349	-0.000301121	-0.170651
1.5	1.2012	1.09039	0.319137	0.698114	0.0975157	0.106378	0.319138	-0.449896	-0.569572	-1.15023	0.000381469	0.00494996	-0.000336542	-0.000848942	-0.000381545	-0.000218368	-9.66562e-05	-0.000111878	-0.000283637	-0.086434
1.6	1.05715	0.897575	0.478706	0.757952	0.0797858	0.230487	0.30584	-0.538545	-0.352381	-0.82444	0.000339083	0.0072056	-0.000426003	-0.000892842	-0.000349482	-0.000216326	-4.10589e-05	-0.000114844	-0.000343	-0.172867
1.7	1.2965	0.957414	0.467625	0.90644	0.044326	0.332434	0.303624	-0.793412	-0.0487561	-0.56514	-0.000296699	0.00816954	-0.000392899	-0.000845842	-0.000355888	-0.000216965	-6.04352e-05	-0.000107005	-0.000255631	-0.206111
1.8	1.53585	0.817791	0.221623	0.751303	-0.192811	-0.0620558	0.0398921	-1.01725	-0.316921	-0.651573	-7.98494e-10	0.00670535	-0.000350939	-0.000883021	-0.00038543	-0.000247446	-5.66767e-05	-0.000167337	-0.000302241	-0.0797852
1.9	1.30093	0.644924	0.261515	0.443246	-0.434381	-0.290328	0.0554057	-1.16131	-0.565139	-0.902008	-0.000381471	0.00391939	-0.000361059	-0.000936356	-0.000369229	-0.000269026	-7.25743e-05	-0.000173095	-0.000328113	0.110811
2	0.986227	0.589519	-0.0354609	0.365678	-0.691465	-0.137408	-0.0310275	-1.01282	-0.616113	-1.11698	-0.000508627	0.00506939	-0.000367373	-0.000940249	-0.000442869	-0.000240927	-9.86243e-05	-0.000206721	-0.000311795	0.195028
2.1	0.791198	0.49422	0.177298	0.542977	-0.795628	0.0709184	-0.073136	-0.84217	-0.658221	-1.11255	-0.000381471	0.00526612	-0.000397019	-0.000926425	-0.000471713	-0.000220144	-5.34939e-05	-0.000203748	-0.000306592	0.150703
2.2	0.944118	0.598383	0.168433	0.693681	-0.742438	-0.0576233	-0.268165	-0.742439	-0.520815	-0.80671	-7.98494e-10	0.00259856	-0.00039656	-0.000975572	-0.000471757	-0.000200173	-0.00013458	-0.000162868	-0.000392113	0.11746
2.3	0.939686	0.908657	0.460976	0.791195	-0.562923	-0.130759	0.0177297	-0.769034	-0.609464	-0.975144	-0.000169543	0.00400863	-0.00037665	-0.000951099	-0.000428401	-0.000190285	-0.000150749	-0.000173681	-0.00034554	0.0797838
2.4	0.644926	0.687033	0.365678	0.948548	-0.542977	-0.161786	0.161785	-0.80671	-0.733573	-1.17682	0.000254312	0.00519499	-0.000406023	-0.000954748	-0.000437787	-0.000249662	-0.000118652	-0.000165095	-0.000253543	0.0975137
2.5	0.73136	0.815575	0.23492	0.984008	-0.454327	-0.243787	-0.135191	-0.888711	-0.709195	-1.26769	-0.000423856	0.00529082	-0.000389652	-0.000905696	-0.000387901	-0.000254164	-0.000149405	-0.000161223	-0.000233235	0.128541
2.6	0.793414	0.822223	0.0775672	1.0239	-0.467625	-0.183949	-0.150704	-0.605032	-0.711411	-1.02168	0.000211927	0.00601151	-0.000374168	-0.000915001	-0.000451576	-0.000284173	-8.46329e-05	-0.000215299	-0.00024197	0.137406
2.7	0.616115	0.775682	-0.374545	0.961846	-0.70033	-0.405572	-0.246002	-0.769034	-1.07487	-0.972928	0.000211927	0.00351387	-0.000388445	-0.000965267	-0.000408447	-0.000265737	-0.000103774	-0.000177495	-0.00025701	0.321354
2.8	0.62498	1.06823	-0.148489	0.910872	-0.804493	-0.237138	-0.115244	-0.797845	-0.908656	-1.08596	-8.47718e-05	0.00492346	-0.000381973	-0.000919421	-0.000448792	-0.000214569	-9.99681e-05	-0.000193297	-0.000279394	0.283678
2.9	0.323572	0.817791	-0.00664979	0.658221	-0.915304	-0.179516	-0.159569	-0.833305	-0.826655	-1.30758	-0.000254314	0.00779118	-0.000377584	-0.000940054	-0.000474489	-0.000246745	-0.000151609	-0.000184167	-0.00020232	0.274813
3	0.0110826	0.374544	-0.45433	0.330218	-1.05714	-0.724711	-0.290327	-1.00839	-1.31644	-1.56466	-0.000211928	0.00676472	-0.000413392	-0.00095263	-0.000430797	-0.000189933	-0.00015823	-0.000189713	-0.000213945	0.598383
3.1	-0.232703	0.022162	-0.576223	0.243785	-1.16574	-0.83109	-0.514167	-1.20785	-1.53585	-1.92148	-0.000211928	0.00906024	-0.00043019	-0.000973517	-0.000443556	-0.000240167	-0.000144404	-0.000146401	-0.000254029	0.786763
3.2	0.441033	0.403355	0.0576211	0.782331	-0.864331	-0.121894	-0.214975	-0.884278	-1.15687	-1.39845	0.000254312	0.00786995	-0.000404617	-0.000973066	-0.000492867	-0.000263761	-0.000122898	-0.000233147	-0.000260377	0.314705
3.3	0.667089	0.722493	0.146271	0.92417	-0.596166	0.254866	0.0930817	-0.51195	-1.09925	-0.95963	-0.000169543	0.00832776	-0.000407431	-0.000987791	-0.000492879	-0.000256054	-0.000118653	-0.000242097	-0.000239436	0.0487565
3.4	0.726927	0.791196	0.334651	1.04385	-0.449895	-0.0709207	0.119677	-0.365679	-0.950764	-0.831089	-0.000551013	0.00833824	-0.000417072	-0.00104991	-0.000472361	-0.00022961	-9.64849e-05	-0.000213468	-0.000236305	-0.00664943
3.5	0.873199	0.979576	0.673735	1.13471	-0.126324	0.0842158	0.414436	-0.0265946	-0.726925	-0.811142	-0.000339085	0.00872732	-0.000366073	-0.00100984	-0.000481953	-0.000198678	-0.000112473	-0.000188309	-0.000183287	-0.161786
3.6	0.815577	0.820007	0.560707	0.877629	-0.321353	-0.294761	0.32357	-0.312489	-0.780114	-0.908657	-0.000381471	0.00656896	-0.000375181	-0.00102596	-0.000461123	-0.000219258	-0.000127165	-0.000268691	-0.000246194	-0.0354605
3.7	0.764603	0.904224	0.492003	1.03277	-0.137405	-0.0709208	0.383409	-0.279246	-0.720276	-0.456545	-4.23863e-05	0.00866463	-0.000355526	-0.00101594	-0.000539124	-0.000222458	-0.000201444	-0.000247647	-0.000200934	-0.15957
3.8	0.784549	0.835521	0.206109	1.21228	0.0398935	-0.161786	0.354598	-0.221623	-0.762384	-0.835521	-0.000127157	0.00757827	-0.000387817	-0.0010417	-0.000521566	-0.000185673	-0.000144004	-0.000245026	-0.000280927	-0.117461
3.9	0.671521	0.578437	0.0930809	1.15023	-0.00443121	-0.403356	0.489788	-0.250434	-0.808925	-1.04163	-0.000466242	0.00796559	-0.000435244	-0.00108383	-0.000515515	-0.000187522	-0.000111353	-0.000287778	-0.000274971	-0.0332443
4	0.913091	0.658222	0.310272	0.933035	-0.0930807	-0.425519	0.352381	-0.0664868	-0.726925	-0.937468	-0.000127157	0.00722185	-0.000365881	-0.000965177	-0.000485649	-0.000169575	-7.20669e-05	-0.000194945	-0.000298228	-0.126326
4.1	1.28099	1.06379	0.915305	1.00617	0.197246	-0.0465422	0.398922	0.0930822	-0.44103	-0.390057	-0.000254314	0.00743405	-0.000375653	-0.00100473	-0.000495454	-0.000168476	-0.000174623	-0.00024123	-0.000263279	-0.458762
4.2	1.32088	1.36299	1.23001	1.25217	0.206111	-0.150705	0.713628	0.323571	-0.500868	-0.352381	0.000169541	0.00752392	-0.000381246	-0.00103654	-0.000509562	-0.00018597	-0.000170471	-0.00020936	-0.000211851	-0.523033
4.3	1.10812	1.22779	0.908656	1.07487	0.214976	0.00443131	0.434382	0.181732	-0.507517	-0.283678	0.000551011	0.00669233	-0.000418393	-0.00104139	-0.000490593	-0.000165158	-0.000140919	-0.000217065	-0.000264181	-0.341301
4.4	1.17904	1.19455	0.897575	0.972927	0.288112	-0.0554071	0.423301	0.144056	-0.47649	-0.487572	-8.47718e-05	0.00637357	-0.000473389	-0.00108403	-0.000530656	-0.000182375	-0.000204296	-0.000180223	-0.000365253	-0.250435
4.5	1.33639	1.30536	1.3785	1.05493	0.350167	0.414435	0.811142	0.341301	-0.232704	-0.463193	-0.000211928	0.0081023	-0.000449379	-0.00105251	-0.000501396	-0.000204828	-0.000246196	-0.000234612	-0.00039031	-0.452113
4.6	1.41174	1.34082	1.39844	1.30979	0.128543	0.605031	1.05936	0.341301	-0.161784	-0.527464	0.000254312	0.0100062	-0.00041992	-0.00111123	-0.000526294	-0.000121122	-0.000146185	-0.000173652	-0.000441914	-0.556276
4.7	1.54029	1.36299	1.07044	1.44942	0.294761	0.365678	1.05936	0.494221	0.210544	-0.489788	0.00046624	0.00755249	-0.000405157	-0.00107983	-0.000478656	-0.000111807	-0.000134231	-0.000193244	-0.000351924	-0.578438
4.8	1.30315	1.32088	1.02833	1.36963	0.00886622	0.0775671	0.496437	0.144056	-0.206109	-0.726925	0.000169541	0.00847332	-0.000409001	-0.00107972	-0.000516991	-0.00019404	-0.000180274	-0.000181888	-0.000281151	-0.381193
4.9	1.12363	1.05936	0.837736	1.42282	0.0687046	-0.0288123	0.503085	-0.0642706	-0.152919	-0.831089	-4.23863e-05	0.00995129	-0.000435974	-0.00107744	-0.000490956	-0.0001673	-0.000186453	-0.000207329	-0.000240282	-0.343517
5	0.875415	0.97736	1.04385	1.1879	0.179516	0.0930808	0.580654	0.0709198	-0.166217	-0.893143	8.47703e-05	0.00993593	-0.000426823	-0.00112201	-0.000533743	-0.000159997	-0.000247521	-0.000116155	-0.000333654	-0.334652
5.1	1.07044	1.13915	1.03055	1.28098	0.277031	0.257082	0.711412	0.168434	0.0132985	-0.534113	-0.000127157	0.00892256	-0.000413474	-0.00109773	-0.000528813	-0.000135299	-0.000195978	-0.000209376	-0.000234283	-0.418869
5.2	0.988443	1.49374	0.893142	1.27655	0.414438	0.429949	1.01947	0.414437	0.392275	0.082001	0.000339083	0.00971857	-0.00041737	-0.00107511	-0.000510133	-0.000167242	-0.000148642	-0.000217606	-0.000295496	-0.576222
5.3	0.811144	1.38071	0.523031	1.11477	0.296977	0.432165	0.797845	0.452113	0.0620557	-0.39449	0.000211927	0.00849141	-0.000397492	-0.00102297	-0.000491827	-0.000183315	-0.000131841	-0.000172281	-0.000368632	-0.492005
5.4	0.618332	1.06601	0.268164	0.92417	-0.0265936	-0.0709208	0.534113	0.228273	-0.347948	-0.762385	-7.98494e-10	0.0101296	-0.000396472	-0.00110649	-0.00055544	-0.00016243	-0.000191327	-0.00016821	-0.000284686	-0.19503
5.5	0.751306	0.828872	0.21719	0.910872	0.082002	-0.268166	0.538545	0.110812	-0.381192	-0.704763	-0.000254314	0.0105511	-0.000452381	-0.0010922	-0.000579259	-0.000214397	-0.000142683	-0.000198926	-0.000247319	-0.121894
5.6	0.961848	0.908657	0.425516	1.1192	0.447681	0.0132962	0.35903	0.0687036	-0.263731	-0.449896	-4.23863e-05	0.0125741	-0.000401825	-0.00111058	-0.000520815	-0.000107888	-0.000169947	-0.00016773	-0.000343224	-0.31249
5.7	1.26547	1.17682	0.562923	1.27434	0.485357	0.226055	0.558491	0.135191	-0.208325	-0.514167	0.000381469	0.0108585	-0.00037111	-0.00110137	-0.000561486	-0.000140197	-0.000147417	-0.000221876	-0.000416493	-0.456545
5.8	1.48931	1.15688	0.735789	1.37185	0.593953	0.086432	0.833305	0.135191	-0.212758	-0.483139	-0.000254314	0.0115211	-0.000371369	-0.00114702	-0.000554493	-0.000155252	-0.000188438	-0.000205702	-0.000302193	-0.545195
5.9	1.36299	0.970711	0.658221	1.47158	0.485357	-0.0288122	0.684817	0.232705	0.139624	-0.372328	-0.000296699	0.00983991	-0.000375078	-0.00110949	-0.000581463	-0.000174139	-0.000167328	-0.000235781	-0.000295118	-0.509735
6	1.50483	0.988441	0.569572	1.43612	0.270382	0.00221503	0.414436	0.330219	0.0642719	-0.148488	8.47703e-05	0.00865728	-0.000404923	-0.00116782	-0.000591856	-0.000120773	-0.000142372	-0.000217328	-0.000379762	-0.516384
6.1	1.33196	0.990657	0.106378	1.26769	-0.0952969	-0.0753532	0.230488	0.0775685	-0.106378	-0.591735	-0.000127157	0.00983203	-0.000346745	-0.00104057	-0.00051872	-0.000108633	-0.000109725	-0.000165769	-0.000315062	-0.316923
6.2	1.39401	0.990657	0.0797834	1.38293	0.135192	-0.0886506	0.314705	0.190597	-0.186163	-0.658222	-0.000127157	0.00952262	-0.000455115	-0.00109936	-0.000635306	-0.000152934	-0.000112175	-0.000125439	-0.000318953	-0.385626
6.3	1.17682	0.842169	-0.0997317	0.984008	-0.117459	-0.128543	0.22384	-0.0997304	-0.23492	-0.82444	-0.000381471	0.0113634	-0.000444284	-0.00108226	-0.000563517	-0.000116067	-0.000155483	-0.00017988	-0.000280548	-0.239354
6.4	1.28763	1.07044	0.0819997	0.979576	-0.0177286	-0.0243798	0.445463	0.146272	1.04308e-06	-0.713628	-0.000339085	0.00954122	-0.000434114	-0.00108531	-0.000537183	-0.000133251	-0.0001071	-0.000161428	-0.000337895	-0.410004
6.5	1.49818	1.22115	0.237136	1.23666	0.199463	-0.0576233	0.671519	0.159569	-0.0132964	-0.3413	-0.000127157	0.00849706	-0.000432274	-0.0012159	-0.000547627	-0.000130666	-6.12319e-05	-0.000141747	-0.00031655	-0.593952
6.6	1.66218	1.19898	0.529679	1.19233	0.296977	0.106378	0.780115	0.0842173	-0.0177289	-0.418868	-0.000211928	0.00793666	-0.000437086	-0.00117286	-0.000530183	-0.000124728	-0.000104195	-0.000129742	-0.000357406	-0.609466
6.7	1.36964	1.35855	0.372327	1.37407	0.376762	0.0421073	0.839953	0.328003	0.126327	-0.208326	-0.000381471	0.00646098	-0.000444136	-0.00110546	-0.000576758	-0.000189673	-0.000156144	-0.000117161	-0.000373086	-0.605033
6.8	1.39845	1.28763	0.0443237	1.27877	-0.0376748	-0.101948	0.425517	0.0487575	-0.177298	-0.642708	-7.98494e-10	0.00649431	-0.0004573	-0.0011251	-0.000553458	-0.000185079	-0.000170351	-0.000103285	-0.000341689	-0.370112
6.9	1.25882	1.06379	0.0775672	1.22558	0.0177312	0.0354586	0.378976	0.0775685	-0.294758	-0.884278	-8.47718e-05	0.00834582	-0.000434485	-0.00108307	-0.000509559	-0.000163075	-0.000122833	-0.000127984	-0.000374233	-0.40114
7	1.58239	1.13693	0.308056	1.4339	0.0997319	-0.155138	0.465409	0.166218	-0.265947	-0.815575	0.000296698	0.00824423	-0.000380674	-0.0011598	-0.000506683	-0.000212729	-0.000107431	-0.000129588	-0.000394542	-0.441032
7.1	1.54915	1.01725	0.376759	1.53585	0.090867	-0.172868	0.469842	0.161786	-0.418868	-1.12806	-0.000211928	0.0070691	-0.000427944	-0.00110689	-0.00054089	-0.000148544	-9.15868e-05	-0.000200136	-0.000315532	-0.38341
7.2	1.48931	1.13915	0.421084	1.30315	0.0620559	-0.234922	0.290327	0.0709198	-0.525247	-0.839953	-0.000169543	0.00691508	-0.00038097	-0.00107623	-0.000533573	-0.000202154	-4.53391e-05	-0.000163367	-0.00022543	-0.378977
7.3	1.6245	1.09482	0.363462	1.15466	0.148489	0.0930808	0.30584	-0.0443245	-0.294758	-1.03941	-0.000423856	0.00946288	-0.000473807	-0.00112976	-0.000589441	-0.000167944	-0.000103786	-0.000188003	-0.000351584	-0.38341
7.4	1.64445	1.25439	0.410003	1.25439	0.170651	0.0930808	0.352381	0.0376763	-0.210541	-0.800061	-0.000466242	0.0103733	-0.000487381	-0.00114462	-0.000547012	-0.000108002	-0.000116252	-0.000243417	-0.000316598	-0.396707
7.5	1.83505	1.36299	0.383408	1.41396	0.148489	-0.0797857	0.613897	0.0310276	-0.40557	-0.350165	-0.000127157	0.00839354	-0.000422487	-0.00112518	-0.000509848	-0.000144863	-0.000132315	-0.000193486	-0.000355055	-0.449897
7.6	1.87272	1.18125	0.325786	1.52699	0.460978	-0.0310285	0.644925	0.0531899	-0.4233	-0.339084	-0.000254314	0.00750311	-0.00041177	-0.00105933	-0.000556527	-0.00020316	-5.69951e-05	-0.000178588	-0.000414546	-0.381193
7.7	2.03007	1.15909	0.516382	1.52034	0.487573	0.164	0.540762	-0.0354595	-0.285893	-0.560708	-0.000169543	0.00361429	-0.000449588	-0.00109851	-0.000506623	-0.000182268	-2.8086e-05	-0.00015274	-0.000386483	-0.441032
7.8	1.90596	1.10369	0.489787	1.43612	0.24822	-0.0687045	0.396706	-0.197245	-0.265947	-0.613897	-0.000169543	0.0070726	-0.000423838	-0.0011012	-0.000525713	-0.000159947	-1.57899e-05	-0.000130444	-0.000399629	-0.378977
7.9	1.60456	1.04828	0.332434	0.975143	-0.0664859	-0.139624	0.343516	-0.192812	-0.316921	-0.760169	-8.47718e-05	0.00883072	-0.000477879	-0.00114845	-0.000600453	-0.000227542	3.32728e-05	-0.00021188	-0.00031554	-0.197246
8	1.71094	1.3785	0.755736	1.14579	0.21276	0.152919	0.403355	0.0265951	0.135191	-0.764601	-0.000381471	0.0097384	-0.000433295	-0.00116533	-0.000529698	-0.000166661	2.20725e-05	-0.000125799	-0.00030682	-0.387842
8.1	1.68213	1.00839	0.797844	1.33861	0.0687046	0.126324	0.314705	-0.13519	0.00221729	-0.835521	-0.000381471	0.0087124	-0.000386818	-0.00112908	-0.000544964	-0.000206102	-4.1514e-05	-0.000133473	-0.000302726	-0.314706
8.2	1.76856	1.13693	0.87098	1.29428	0.582871	0.101946	0.443247	-0.0132972	0.150705	-0.720277	0.000296698	0.00948501	-0.000414516	-0.00114849	-0.000515517	-0.000184173	-2.21203e-05	-0.000178097	-0.00033446	-0.454329
8.3	1.62007	1.16352	0.709195	1.09482	0.201679	0.0664859	0.299192	0.0509737	0.10638	-0.913089	-0.000296699	0.0105128	-0.000426416	-0.00120395	-0.000475357	-0.000178512	-4.04461e-06	-0.000140443	-0.000316239	-0.378977
8.4	1.64223	0.975144	0.698113	1.01947	0.0332448	0.135189	0.259299	-0.146271	-0.30584	-0.921954	-4.23863e-05	0.01061	-0.000392301	-0.00120335	-0.000514175	-0.000198561	6.80694e-05	-0.000146599	-0.000316518	-0.296976
8.5	1.46493	1.05271	0.706978	1.02168	0.090867	0.25265	0.261516	-0.150704	-0.330218	-0.800061	-0.000720555	0.00889073	-0.00045001	-0.00120332	-0.00051522	-0.000175117	1.52925e-05	-0.000131143	-0.000362224	-0.292544
8.6	1.84391	1.54028	1.2832	1.53142	0.272598	0.62941	0.629411	0.365679	-0.294758	-0.438815	-0.000466242	0.00713038	-0.000414881	-0.0011792	-0.000532824	-0.000188908	9.84781e-05	-0.000176046	-0.000326019	-0.638277
8.7	1.83061	1.38293	0.930818	1.18347	-0.157352	0.536328	0.254867	0.148488	-0.489787	-0.777899	-0.000805326	0.0107488	-0.000484304	-0.00121531	-0.000590156	-0.000150345	-3.43216e-05	-0.000210849	-0.000338015	-0.48314
8.8	1.64223	1.14801	0.691465	1.08374	-0.246001	0.545193	0.301408	0.208326	-0.241569	-0.797845	-0.000466242	0.0105576	-0.000445329	-0.00114789	-0.000538154	-9.13858e-05	5.76913e-05	-0.000162749	-0.000340202	-0.352382
8.9	1.5558	1.13915	0.6826	0.950765	-0.157352	0.520814	0.157353	0.281462	-0.531896	-0.509734	-0.000339085	0.00748037	-0.000408366	-0.00113365	-0.000573282	-0.000101279	2.16054e-05	-0.000121852	-0.000343937	-0.359031
9	1.65553	1.19012	0.545193	0.899791	-0.108594	0.401138	0.246002	0.186164	-0.436598	-0.602816	-0.000635784	0.00797	-0.000480625	-0.00115666	-0.000576199	-0.000120648	1.34866e-05	-0.000200069	-0.000377608	-0.352382
9.1	1.50261	0.90644	0.425516	1.03277	-0.316921	0.106378	-0.221624	0.137407	-0.520815	-0.8599	-0.000169543	0.00785512	-0.000458402	-0.00109682	-0.000558237	-0.000203379	3.1149e-05	-0.000218124	-0.000335656	-0.172867
9.2	1.73975	1.17239	0.47649	1.23444	-0.0487559	0.427732	-0.0554061	0.296976	-0.616113	-0.609465	-0.000211928	0.0078529	-0.000516278	-0.0011929	-0.000591166	-0.00019158	-4.97275e-05	-0.00021585	-0.000304308	-0.367896
9.3	1.5558	1.15688	0.356813	1.21671	-0.0598371	0.192811	0.299192	0.212759	-0.483139	-0.742439	-7.98494e-10	0.00667359	-0.00044597	-0.00122578	-0.000583795	-0.000118228	2.61742e-05	-0.000223176	-0.000305217	-0.352382
9.4	1.06823	0.948549	-0.0421096	0.609464	-0.164	-0.257085	0.157353	-0.272597	-0.367894	-0.84217	-0.000169543	0.00746176	-0.000354628	-0.001196	-0.00052613	-7.89092e-05	1.86057e-05	-0.000168562	-0.000250555	-0.0199469
9.5	1.09704	0.749088	-0.0687044	0.879845	-0.274812	-0.201679	0.0820005	-0.164001	-0.223839	-0.746872	-0.000296699	0.00793403	-0.000421168	-0.00125886	-0.000542025	-0.000113011	4.81124e-06	-0.000171565	-0.000298305	-0.0487579
9.6	1.31423	0.751304	-0.0731369	1.05493	-0.323569	-0.150705	0.0908655	-0.203893	-0.30584	-0.485356	-0.000508627	0.00671034	-0.000494925	-0.00126074	-0.000519497	-0.00010264	-1.76449e-05	-0.000216936	-0.000334896	-0.0642716
9.7	1.34082	0.598383	-0.148489	0.633843	-0.265947	-0.206111	0.0376758	-0.44768	-0.40557	-0.6006	-0.000678169	0.00980664	-0.000471426	-0.00123376	-0.000583368	-0.000112632	4.43221e-05	-0.000202452	-0.000307578	0.110811
9.8	1.23666	0.804493	-0.0886505	0.733573	-0.0265936	-0.0531909	0.296976	-0.18838	-0.47649	-0.87763	-0.000974868	0.0066853	-0.000426523	-0.00116607	-0.00052803	-8.99072e-05	2.75741e-05	-0.000235548	-0.000287718	0.0155129
9.9	1.40731	0.75352	-0.0598395	1.11698	-0.0376748	-0.0797857	0.203894	-0.13519	-0.505301	-0.383409	-0.000381471	0.00728772	-0.000366461	-0.00121321	-0.000506845	-2.17975e-05	5.71055e-05	-0.000120685	-0.000248765	-0.130759
10	1.5292	1.03498	0.28811	1.11033	0.308058	0.299191	0.3413	0.166218	-0.177298	-0.644925	-0.000381471	0.010574	-0.000346528	-0.00116086	-0.000562233	-2.22231e-05	3.61529e-05	-0.000172427	-0.000225978	-0.281463
10.1	1.61121	1.31644	0.480922	1.11477	0.24822	0.483138	0.726925	0.296976	0.00664976	-0.979576	-0.000805326	0.0104298	-0.000428942	-0.0011818	-0.000505186	1.25297e-05	3.23669e-06	-0.000221694	-0.000306167	-0.345734
10.2	1.36299	1.04606	0.378975	0.937467	0.0465422	0.316921	0.531897	0.192813	-0.0487561	-0.857683	-0.000635784	0.0111759	-0.000410846	-0.001193	-0.000553016	8.27241e-06	2.75641e-05	-0.000209433	-0.000346722	-0.246003
10.3	1.62229	1.04606	0.343516	1.02612	0.237139	0.279245	0.591735	0.288111	-0.0687023	-0.833305	-0.000635784	0.00753511	-0.00043558	-0.00119359	-0.000543543	-4.18366e-05	4.54011e-05	-0.000244263	-0.000305369	-0.325788
10.4	1.49596	0.815575	0.166217	0.862115	0.179516	0.412219	0.299192	0.24157	-0.30584	-0.877629	-0.000254314	0.00760518	-0.000421555	-0.00116591	-0.000556663	1.01608e-05	5.94585e-05	-0.000210428	-0.000274089	-0.2593
10.5	1.70872	0.751304	0.179514	1.0239	-0.0421072	0.303623	0.212759	0.126326	-0.268164	-0.689249	-0.000551013	0.00946242	-0.000435758	-0.00113902	-0.000560719	7.60972e-06	1.1723e-05	-0.000162765	-0.000297097	-0.241571
10.6	1.61564	1.00395	0.412219	1.18569	0.252652	0.243785	0.328003	0.230489	-0.328002	-0.558491	-0.000508627	0.00834615	-0.000401763	-0.00120589	-0.000544172	7.32673e-05	1.60044e-05	-0.000152678	-0.000303589	-0.303625
10.7	1.58904	1.19455	0.813358	1.27212	0.511952	0.303623	0.835521	0.108596	-0.019945	-0.702547	-4.23863e-05	0.0098574	-0.000492684	-0.00117439	-0.000489634	3.64869e-05	5.31285e-05	-0.000229181	-0.000320124	-0.525249
10.8	2.01678	1.26769	0.582869	1.32531	0.405573	0.671518	0.897576	0.117461	0.208327	-0.208326	-0.000169543	0.0126128	-0.000452019	-0.00116226	-0.000541327	5.79531e-05	2.72692e-05	-0.000106201	-0.000301082	-0.673737
10.9	1.71315	0.910873	0.401138	1.24109	0.458762	0.414435	0.884278	0.24157	0.0886505	0.168434	-0.000211928	0.0125044	-0.000507389	-0.00118385	-0.000540458	8.38437e-05	5.13274e-05	-6.28086e-05	-0.000309849	-0.55406
11	2.00348	0.90644	0.788979	1.54915	0.729143	0.505301	0.970711	0.354598	0.0820018	0.0487574	-0.000296699	0.0108825	-0.00050329	-0.00120909	-0.000503695	8.83103e-05	5.18165e-05	-0.000126387	-0.000289672	-0.702548
11.1	2.10986	1.12806	0.866547	1.56245	1.05271	0.554058	0.828872	0.237138	0.155138	-0.237137	-4.23863e-05	0.012291	-0.000445585	-0.00109726	-0.000524531	4.54826e-05	1.52572e-05	-0.000119564	-0.000318697	-0.722494
11.2	1.95251	1.09704	0.826655	1.28542	0.924172	0.529679	0.633843	0.0664874	-0.0886484	-0.441031	-0.000254314	0.012213	-0.000513385	-0.00115998	-0.000565426	1.81434e-05	6.17988e-05	-0.000128347	-0.000266119	-0.613898
11.3	1.97467	1.19455	1.23001	1.37407	0.826658	0.596166	0.729142	-0.039892	0.0443258	-0.675952	-4.23863e-05	0.0121822	-0.000454533	-0.00120075	-0.000563085	1.99427e-05	6.26428e-05	-0.000182322	-0.000295708	-0.67152
11.4	1.95029	1.25661	1.28098	1.22558	0.751305	0.589518	0.950765	0.0598387	-0.02881	-0.893143	-0.000381471	0.0115267	-0.000486467	-0.00120427	-0.000534691	0.000119517	5.1353e-05	-0.000199661	-0.00033451	-0.67152
11.5	1.79294	0.97736	0.913088	1.01725	0.857685	0.671518	0.899792	-0.0465407	-0.166217	-0.837737	-0.000423856	0.0105683	-0.000457398	-0.00119425	-0.000539893	8.95573e-05	5.44831e-05	-0.00020058	-0.000380818	-0.57179
11.6	1.46493	0.689249	0.733573	0.793412	0.500871	0.398921	0.687033	0.0487575	-0.268164	-1.0239	-4.23863e-05	0.0109101	-0.000483461	-0.00116771	-0.00052724	0.000148625	1.9917e-05	-0.000202998	-0.00037725	-0.341301
11.7	1.37628	0.56514	0.518598	0.944116	0.0753533	0.279245	0.691466	0.119677	-0.421084	-0.888711	-0.000296699	0.0103575	-0.000441968	-0.00118744	-0.000570277	7.18389e-05	6.36104e-05	-0.000222803	-0.000330691	-0.305841
11.8	1.33196	0.447679	0.478706	0.88871	0.206111	0.248217	0.602816	0.0642711	-0.210541	-0.961847	-7.98494e-10	0.010609	-0.000444329	-0.00122013	-0.00054652	8.93217e-05	4.46961e-06	-0.000312433	-0.000456228	-0.31249
11.9	1.50261	0.733574	0.365678	0.837736	0.45433	0.316921	0.505302	0.128542	-0.0908647	-1.0239	4.23847e-05	0.0110436	-0.000414422	-0.00121178	-0.000612019	8.52605e-05	6.83041e-05	-0.000281723	-0.000373047	-0.352382
12	1.74196	0.640492	0.378975	1.19012	0.844387	0.334651	0.414436	0.175083	-0.0664861	-0.687033	-0.000635784	0.0100229	-0.000455122	-0.00123935	-0.000570961	0.00013625	4.94279e-05	-0.000294474	-0.000405713	-0.418869
12.1	1.60012	0.425517	0.467625	1.43834	0.742441	0.323569	0.613897	0.12411	0.0288121	-0.857683	-0.000339085	0.0107136	-0.000552832	-0.00120761	-0.000578685	9.05279e-05	9.08989e-05	-0.000205112	-0.000374126	-0.396707
12.2	1.6245	0.47649	0.292542	1.41174	0.613899	0.296975	0.837737	0.0332438	0.117462	-0.904224	-0.000423856	0.0109875	-0.000421518	-0.00116003	-0.000577264	0.000117414	0.000135193	-0.000205676	-0.000419279	-0.412221
12.3	1.7464	0.713628	0.432165	1.3918	0.84882	0.381192	0.886494	0.0554062	-0.0044314	-0.926387	-0.000466242	0.0115273	-0.000475955	-0.00122008	-0.00057438	0.000141021	0.000136274	-0.00021236	-0.000378323	-0.381193
12.4	1.96137	0.908657	0.390057	1.48488	0.60725	0.644924	0.919738	0.232705	0.0620557	-0.740223	-0.00076294	0.0128806	-0.000442366	-0.00110306	-0.000632223	0.000162858	0.000128125	-0.000242537	-0.000407439	-0.534114
12.5	2.33148	0.979576	0.742438	1.62893	0.498654	0.773465	0.820007	0.268165	0.170651	-0.434382	-0.000423856	0.0123209	-0.000481647	-0.00112977	-0.000592335	0.000166573	2.97499e-05	-0.000193947	-0.000428245	-0.698115
12.6	2.13424	1.11698	0.780114	1.76191	0.363464	0.709195	0.82444	0.520816	0.0132985	-0.576221	4.23847e-05	0.0124122	-0.000437259	-0.00123806	-0.000577122	8.01449e-05	5.02805e-05	-0.000199145	-0.000459122	-0.766819
12.7	1.98353	1.33196	0.609464	1.79958	0.341302	0.554058	0.99509	0.456545	0.243787	-0.503085	-0.000211928	0.0128115	-0.000401368	-0.0012252	-0.000549507	9.87624e-05	3.0565e-05	-0.000243809	-0.000433252	-0.76017
12.8	2.2384	1.60455	0.547409	2.08548	0.469843	0.851034	1.16796	0.485356	0.542979	-0.0398921	-0.000127157	0.0104067	-0.00045667	-0.00119316	-0.000553874	5.23572e-05	2.87386e-05	-0.00030183	-0.000416676	-0.837738
12.9	2.12759	1.58018	0.706978	1.59569	0.416654	0.88871	0.782331	0.339084	0.427735	-0.150704	-0.000211928	0.0104974	-0.000416653	-0.00109529	-0.000551038	9.79303e-05	8.01172e-05	-0.000246414	-0.00052796	-0.704764
13	2.27608	1.60234	0.979575	1.62893	0.396708	0.822223	0.804494	0.605033	0.511952	-0.480923	-0.00076294	0.0130969	-0.000363372	-0.00121804	-0.000566278	0.000115773	6.43079e-05	-0.000222197	-0.00040221	-0.846603
13.1	2.15418	1.61342	0.848818	1.53585	0.445465	0.698113	0.804494	0.565141	0.474276	-0.649357	-0.000211928	0.00956615	-0.000476246	-0.00120296	-0.000651965	0.000184599	0.000182042	-0.000296912	-0.000331597	-0.804495
13.2	1.86829	1.34747	0.824439	1.54472	0.183949	0.693681	0.598384	0.421085	0.425518	-0.77125	-0.000635784	0.00841887	-0.000479593	-0.001157	-0.000611996	0.000144848	9.81737e-05	-0.000209023	-0.000375805	-0.713629
13.3	1.70872	1.22336	0.662654	1.38293	0.0753533	0.842169	0.549626	0.381193	0.265949	-0.917522	-0.000423856	0.0111274	-0.000456669	-0.00116267	-0.000630378	0.000119827	0.000114987	-0.000193544	-0.000422117	-0.60725
13.4	1.62672	1.1059	0.261515	1.45828	-0.0265936	0.662654	0.549626	0.22384	0.0487582	-0.795629	-0.000932482	0.0113731	-0.000477828	-0.00117345	-0.000642783	0.000182437	0.000137561	-0.000185714	-0.000526797	-0.38341
13.5	1.82396	1.2832	0.540761	1.30536	0.0952994	0.434381	0.418869	0.164002	0.0687044	-0.61833	-0.000551013	0.0135383	-0.000434519	-0.00117843	-0.000611941	0.000130915	0.000135092	-0.000172888	-0.000460931	-0.438816
13.6	1.99905	1.45828	0.90644	1.41396	0.210544	0.806709	0.793413	0.341301	0.296977	-0.438815	-0.000339085	0.0104949	-0.000392346	-0.00119165	-0.000641744	0.000151575	7.73805e-05	-0.000216009	-0.000407717	-0.660439
13.7	2.0744	1.51369	0.578437	1.5558	-0.0687021	0.984008	0.813359	0.250435	0.108597	-0.336868	-0.000211928	0.012746	-0.000385868	-0.00122523	-0.000618283	0.000148934	0.000143566	-0.000184516	-0.000362886	-0.682602
13.8	2.18521	1.40953	0.51195	1.71315	-0.0288098	0.926386	0.757953	0.24157	0.234922	-0.434382	-0.000466242	0.0121535	-0.000380379	-0.00120504	-0.000614972	0.000166974	0.000161943	-0.000119384	-0.00038222	-0.764602
13.9	2.11207	1.44499	0.777898	1.69542	-0.0332423	1.05493	0.722493	0.146272	0.172867	-0.352381	-0.000720555	0.0112767	-0.000473607	-0.00124715	-0.000642921	0.00011867	0.000157776	-0.000147039	-0.000381253	-0.744656
14	1.94807	1.17239	0.66487	1.64888	-0.283677	0.890926	0.664871	0.0421088	-0.110811	-0.294759	-0.000593398	0.0112297	-0.000448242	-0.00113939	-0.000633194	5.03763e-05	0.000152178	-0.000138452	-0.000439402	-0.622763
14.1	1.50039	0.870981	0.319137	1.44055	-0.520814	0.618329	0.434382	-0.0243783	-0.179514	-0.538545	-0.000254314	0.0124131	-0.000479076	-0.00116805	-0.000614173	0.00019572	0.000140907	-0.000171286	-0.000434194	-0.381193
14.2	1.69764	1.0926	0.290326	1.32974	-0.709194	0.463192	0.37676	-0.0221621	0.084218	-0.438815	-0.000381471	0.0130309	-0.000546151	-0.00117119	-0.000651251	0.000125461	0.000170589	-0.000135538	-0.000350914	-0.427734
14.3	2.02121	1.43169	0.598383	1.57796	-0.449895	0.955197	0.534113	0.130758	0.467627	-0.128541	-0.00122918	0.0128261	-0.000496654	-0.00110023	-0.000673228	0.000143073	0.000145974	-9.58509e-05	-0.000431243	-0.771251
14.4	1.83726	1.47823	0.66487	1.73531	-0.474273	0.749087	0.520815	0.299192	0.585088	-0.299192	-0.000890097	0.0110175	-0.00049438	-0.00114025	-0.00064377	0.00014831	0.000168512	-0.000119715	-0.000461628	-0.695899
14.5	1.41396	0.793412	0.496436	1.2699	-0.505301	0.452111	0.226056	-0.0952979	-0.0177288	-0.314705	-0.000508627	0.00912524	-0.000504614	-0.00110132	-0.000710452	0.00011902	0.000156111	-0.000177613	-0.00043146	-0.398923
14.6	1.66661	0.731358	0.474274	1.15909	-0.259298	0.378975	0.321354	0.0199464	-0.0531886	-0.239353	8.47703e-05	0.0120022	-0.000428196	-0.00114906	-0.000668154	0.000102212	0.000219638	-0.000151094	-0.000433148	-0.394491
14.7	1.76191	0.693682	0.760168	1.21893	-0.0576209	0.398921	0.42995	0.00886518	-0.0221613	-0.179515	-0.000296699	0.0132471	-0.000486693	-0.00124079	-0.000706617	0.00013145	0.000192655	-0.000232812	-0.000383885	-0.478708
14.8	1.93699	0.695898	0.640491	1.20563	-0.12854	0.383408	0.622762	-0.124109	-0.110811	-0.633844	-0.000169543	0.0103643	-0.000531767	-0.00110103	-0.000654776	0.000154681	0.000167915	-0.00020607	-0.000381539	-0.460978
14.9	1.92369	0.897575	0.693681	1.17904	-0.343515	0.208325	0.567356	0.168434	-0.0864322	-0.578438	0.000254312	0.0114826	-0.000518146	-0.00110024	-0.000626036	5.59626e-05	0.000200026	-0.000184813	-0.000420548	-0.407788
15	1.77077	0.698114	0.487571	1.08817	-0.556274	0.0398911	0.121893	-0.219407	-0.037675	-0.454328	-8.47718e-05	0.00972544	-0.000431167	-0.00112911	-0.000578714	6.80428e-05	0.000179093	-0.000174674	-0.000340571	-0.232706
15.1	1.3785	0.554059	0.159568	0.771249	-0.496436	-0.0332447	-0.226056	-0.398922	-0.290326	-0.738007	-0.000339085	0.0149218	-0.000522269	-0.00118479	-0.000607714	8.41534e-05	0.000216343	-0.000231783	-0.000431288	-0.0265956
15.2	1.78186	0.82444	0.558491	0.87098	-0.246001	0.188379	0.465409	2.68221e-07	-0.0997296	-0.489788	-0.000423856	0.0148413	-0.000553235	-0.00113517	-0.000636811	9.62289e-05	0.000228718	-0.000196925	-0.000411665	-0.299193
15.3	1.6644	1.03055	0.658221	1.14801	-0.0930807	0.183946	0.574005	0.139623	-0.104162	-0.554059	-0.000423856	0.013575	-0.000497595	-0.00115599	-0.000639609	0.000164028	0.000179352	-0.000122001	-0.000411568	-0.489789
15.4	1.71758	1.17239	0.609464	1.18347	-0.166216	0.164	0.452112	0.0842173	0.128543	-0.585086	-0.000551013	0.0133481	-0.000532414	-0.00115103	-0.00060501	9.14771e-05	0.000173892	-0.000167819	-0.00043793	-0.485357
15.5	1.53142	0.875413	0.49422	0.919737	-0.0753508	0.23492	0.396706	-0.0088647	0.132975	-0.769034	-0.000339085	0.0137713	-0.000639154	-0.00115864	-0.000566114	0.000126152	0.000199989	-0.000148695	-0.000393348	-0.319139
15.6	1.54693	0.882062	0.545193	0.9419	-0.148487	0.23492	0.328003	-0.0598381	-0.0221613	-0.609465	-0.000127157	0.0117471	-0.000547041	-0.00115189	-0.000686296	0.000139145	0.000208933	-0.000118704	-0.000372458	-0.350166
15.7	1.58904	0.999522	0.724708	1.07709	-0.0177286	0.299191	0.416652	0.0531899	-0.150703	-0.620546	-0.000169543	0.0121076	-0.000588595	-0.00114624	-0.0005956	0.000126512	0.000213031	-0.000176421	-0.000335341	-0.449897
15.8	1.80845	1.27212	0.786763	1.24109	0.378978	0.47649	0.704763	0.454329	0.0110823	-0.299192	-0.000296699	0.0126434	-0.000566671	-0.00111567	-0.000606881	0.000165628	0.000207021	-0.000197778	-0.000475353	-0.667088
15.9	1.54693	1.24552	0.57622	1.16352	0.339085	0.283677	0.580654	0.172867	-0.201676	-0.531897	-0.000466242	0.011724	-0.000636782	-0.00119397	-0.000585804	0.000150534	0.000158038	-0.00020522	-0.000453096	-0.445464
16	1.79072	1.0372	0.549626	0.979576	0.221625	0.239352	0.319138	-0.104163	-0.45876	-0.644925	-0.000466242	0.0120771	-0.000668196	-0.00114687	-0.000626262	0.000118454	0.000224936	-0.000191749	-0.000459994	-0.40114
16.1	1.8018	0.972927	0.478706	0.933035	0.00443372	0.361245	0.214975	-0.281462	-0.341299	-0.476491	-0.000593398	0.0104038	-0.000610315	-0.00118009	-0.000627036	0.000150454	0.000238921	-0.000211139	-0.000495674	-0.319139
16.2	1.79072	1.20785	0.627194	1.34525	0.152922	0.675951	0.42995	-0.00443223	-0.374543	-0.197245	-0.000678169	0.0111059	-0.000639387	-0.00121437	-0.000643433	0.000130795	0.000243958	-0.000262216	-0.000352632	-0.478708
16.3	1.75969	1.11255	0.602815	1.07487	0.0620559	0.538544	0.516383	0.119677	-0.407786	-0.197245	-4.23863e-05	0.0109239	-0.000589567	-0.00119625	-0.000650221	0.000215413	0.000225891	-0.000216319	-0.000477608	-0.476492
16.4	1.96137	1.16131	0.551842	0.984008	0.0620559	0.540761	0.17065	0.115245	-0.684816	-0.283678	8.47703e-05	0.0105324	-0.000574949	-0.00114446	-0.000629409	0.000139829	0.000146289	-0.000233331	-0.000391517	-0.460978
16.5	1.89932	0.917522	0.432165	0.955197	0.0509747	0.37011	0.0221622	0.101947	-0.73579	-0.538545	-0.000211928	0.0100233	-0.000599722	-0.00115989	-0.000619122	9.5172e-05	0.000167406	-0.000246953	-0.000474909	-0.361247
16.6	1.60234	1.2699	0.483139	1.06379	0.226057	0.328002	0.126325	0.135191	-0.605032	-0.139623	-0.000169543	0.0128757	-0.000558683	-0.00122351	-0.000640938	0.000124572	0.000194522	-0.000160155	-0.00044518	-0.341301
16.7	1.50704	1.04828	0.536328	0.990657	0.192814	-0.226057	0.157353	-0.148488	-0.644924	-0.0531895	-0.000127157	0.01351	-0.000653355	-0.00113442	-0.000631249	0.000143194	0.000185078	-0.000102797	-0.000394651	-0.241571
16.8	1.91926	1.11477	0.81779	1.17682	0.321356	-0.164003	0.30584	0.212759	-0.223839	0.113028	-4.23863e-05	0.0119721	-0.000603807	-0.00114924	-0.000667199	0.000114717	0.000225187	-0.000191893	-0.000401153	-0.38341
16.9	2.27829	1.25882	1.05271	1.29206	0.514168	0.460976	0.73579	0.598384	-0.146271	-0.141839	-4.23863e-05	0.0114608	-0.000680735	-0.00120991	-0.000699784	0.000115584	0.000203577	-0.000175718	-0.000412176	-0.593952
17	2.14089	1.34304	1.12806	1.29871	0.0642721	0.474273	0.740223	0.48314	-0.385624	-0.516383	-0.000720555	0.0148574	-0.000620746	-0.00118718	-0.000617448	0.000156632	0.000210356	-0.00021272	-0.000352705	-0.492005
17.1	2.05224	1.17682	1.05493	1.09482	-0.0642696	0.354597	0.622762	0.230489	-0.516382	-0.647141	-0.000593398	0.013625	-0.000571246	-0.00111551	-0.000654674	0.000228387	0.000184166	-0.000129974	-0.000449958	-0.463194
17.2	1.87051	1.10147	1.03277	1.05493	-0.296974	0.170649	0.556275	-0.086433	-0.472057	-0.868765	-0.000423856	0.013424	-0.000557444	-0.00117928	-0.000664866	0.000226053	0.000190138	-0.000191608	-0.000458362	-0.323571
17.3	1.91483	1.01282	1.06379	0.83552	-0.268163	0.190595	0.507518	-0.257083	-0.675951	-1.01725	-0.000254314	0.0114284	-0.000549076	-0.00119365	-0.000630873	0.000179604	0.000133065	-0.000262881	-0.000429577	-0.186165
17.4	1.98797	1.29428	1.2832	0.944116	0.0642721	0.436597	0.864332	0.00221649	-0.418868	-0.576221	-7.98494e-10	0.0106204	-0.000603505	-0.00115413	-0.000668581	0.000239741	0.000129037	-0.000230402	-0.000382475	-0.354599
17.5	1.9791	0.988441	1.20785	1.14358	0.281463	0.290326	1.00617	0.0354601	-0.265947	-0.452112	-0.000211928	0.0138361	-0.000579214	-0.00120075	-0.000662356	0.000248267	0.000106285	-0.000177781	-0.000459432	-0.376761
17.6	1.88602	1.07266	1.14358	1.27877	0.24822	-0.0487584	0.784548	-0.144055	-0.159568	-0.724709	-0.000381471	0.0119434	-0.000544269	-0.00126709	-0.000604235	0.000216641	0.000239502	-0.000192133	-0.000403265	-0.381193
17.7	1.74418	0.972927	1.11255	1.29206	0.263733	0.121892	0.704763	-0.108595	-0.254866	-0.77125	-0.000890097	0.0120002	-0.000501099	-0.00118179	-0.000649852	0.00017108	0.000142743	-0.000193692	-0.000437676	-0.394491
17.8	1.45164	1.01282	0.968494	1.05493	0.144057	0.124108	0.684817	-0.0421082	-0.02881	-1.00617	0.000211927	0.0118672	-0.000503305	-0.00120215	-0.000678051	0.000153815	0.000141794	-0.000216259	-0.000414538	-0.423302
17.9	1.50483	0.862116	0.862115	1.20785	0.0731371	0.168433	0.319138	0.0775686	-0.350164	-0.857683	-0.000678169	0.0131456	-0.000619627	-0.00120333	-0.000682774	0.000235338	0.000101729	-0.000253828	-0.000389241	-0.392275
18	1.56688	0.680384	0.585085	1.06823	-0.130757	0.0642697	0.314705	-0.328003	-0.0310262	-0.673736	-0.000805326	0.0134447	-0.000569326	-0.00128553	-0.000608454	0.000208828	0.000128071	-0.000246431	-0.000344324	-0.265949
18.1	1.6245	0.651573	0.356813	0.959629	-0.0687021	0.130757	0.345733	-0.356814	0.294761	-0.831088	-0.000847711	0.0117809	-0.00381663	-0.00310209	-0.0012473	8.37106e-05	0.000165109	-0.000212712	-0.000441545	-0.179516
18.2	1.38072	0.480923	0.394489	0.793412	-0.472057	-0.0221635	0.208326	-0.567356	-0.166217	-1.0372	-0.00101725	0.00907016	-0.00656571	-0.00636075	-0.00428723	-0.00192885	-0.00262477	-0.00219287	-0.00165443	-0.0155144
18.3	1.35191	0.28811	0.394489	0.678167	-0.653789	-0.00221741	0.119677	-0.354598	-0.316921	-1.05271	-0.000720555	0.0129739	-0.0066019	-0.00655666	-0.00467289	-0.00239352	-0.00410618	-0.00445626	-0.0048856	0.0221616
18.4	1.38072	0.378976	0.627194	0.618329	-0.460976	0.0332424	0.299192	-0.303624	-0.294758	-1.03277	-0.000593398	0.0129585	-0.00667613	-0.00652153	-0.00464421	-0.00235347	-0.00400125	-0.00445879	-0.0050592	-0.031028
18.5	1.38293	0.52968	0.722492	0.950764	-0.356813	-0.0310285	0.527464	-0.101947	-0.321353	-0.80671	-0.000381471	0.0112579	-0.00649967	-0.00646796	-0.00459246	-0.00227876	-0.00391834	-0.00433696	-0.00496388	-0.172867
18.6	1.36299	0.642708	0.534112	0.602815	-0.551842	-0.226057	0.405571	-0.175082	-0.452111	-0.780115	-0.000635784	0.013158	-0.00628141	-0.0062893	-0.00449534	-0.00223858	-0.00392148	-0.00441002	-0.00494972	-0.0664878
18.7	1.4605	0.902008	0.882061	0.609464	-0.456543	-0.356815	0.669303	-0.0155134	-0.456544	-0.398922	-0.000339085	0.0117704	-0.00618027	-0.00619337	-0.00439249	-0.00207164	-0.0037059	-0.00423904	-0.00480695	-0.208327
18.8	1.52034	0.757953	0.777898	0.680384	-0.421084	-0.0243798	0.764601	-0.130758	-0.500868	-0.177299	8.47703e-05	0.00854314	-0.0058661	-0.00612518	-0.00430639	-0.00206157	-0.00362216	-0.00402168	-0.00452317	-0.265949
18.9	1.37407	0.766817	0.751303	0.753519	-0.49422	-0.201679	0.545194	-0.257083	-0.47649	-0.281462	-7.98494e-10	0.0116971	-0.00135775	-0.00244687	-0.00190581	-0.000740632	-0.00217655	-0.00298512	-0.00390042	-0.168435
19	1.43612	0.950765	0.749087	0.92417	-0.241569	-0.0376772	0.554059	-0.155136	-0.312488	-0.288111	-0.000254314	0.0107695	-0.000549848	-0.00121161	-0.000640255	0.000362887	0.000168512	-0.000318991	-0.00064013	-0.161786
19.1	1.51369	0.915305	0.729141	0.804493	-0.263731	-0.201679	0.434382	-0.0664869	-0.37011	-0.738007	-0.00076294	0.0119227	-0.000557726	-0.00120669	-0.000605227	0.000438371	0.00016144	-0.000139513	-0.000257642	-0.186165
19.2	1.43391	0.946333	0.811142	0.47649	-0.319137	-0.452113	0.361246	-0.234921	-0.567356	-0.660438	-0.000466242	0.00982016	-0.000525689	-0.00113547	-0.000630194	0.000398465	0.000166531	-0.000272216	-0.000381011	-0.0820015
19.3	1.16796	0.73579	0.607248	0.467625	-0.536328	-0.15957	0.472058	-0.0664868	-0.352381	-0.826656	-0.000466242	0.0114034	-0.000497709	-0.00118789	-0.000652845	0.000414744	0.0002033	-0.000202995	-0.000374634	-0.0886502
19.4	1.23888	0.961846	0.771249	0.802277	-0.159568	0.166217	0.939684	0.00443274	0.0620557	-0.545194	-0.000381471	0.013327	-0.000530955	-0.00120397	-0.000625022	0.000419782	0.000230102	-0.000203044	-0.000377253	-0.405572
19.5	1.19677	0.910873	0.580653	0.551842	-0.421084	-0.0797857	0.633843	-0.277029	-0.325786	-0.726925	-0.000381471	0.0109598	-0.000512375	-0.00114211	-0.000637301	0.000367987	0.000270798	-0.000160698	-0.000401101	-0.2593
19.6	1.43169	0.92417	0.939683	0.820007	-0.296974	0.296975	0.870981	-0.190596	-0.372327	-0.534113	-0.000720555	0.0118663	-0.000447598	-0.00125332	-0.000635185	0.000366678	0.000218149	-0.000166944	-0.000371049	-0.427734
19.7	1.8151	1.31644	1.36077	1.15466	0.0398935	0.343515	1.30093	0.0620549	-0.0908647	-0.458761	-0.000169543	0.010435	-0.000402304	-0.00120822	-0.000537343	0.00040234	0.000275475	-0.00013446	-0.000386149	-0.682602
19.8	1.59791	1.22558	1.4472	0.915305	-0.137405	0.237136	1.04606	0.0110815	0.0620557	-0.520815	-0.000339085	0.0108113	-0.000495652	-0.00109598	-0.000561637	0.000437236	0.000266501	-0.000126882	-0.000420878	-0.687034
19.9	1.51591	1.47823	1.13914	0.92417	0.00221753	0.359029	0.946333	-0.128541	0.148489	-0.711412	-0.000593398	0.0100423	-0.000485621	-0.001138	-0.000608866	0.000425035	0.000239193	-0.000109933	-0.000438043	-0.678169
20	1.45607	1.20563	0.806709	0.613897	-0.281461	0.135189	0.558491	-0.119677	-0.0886484	-0.780115	-0.000635784	0.012636	-0.000552564	-0.00120936	-0.000571266	0.000392961	0.000277009	-0.000155194	-0.000414537	-0.492005
20.1	1.42283	0.984009	0.87098	0.578437	-0.427732	0.166217	0.580654	-0.0820005	-0.161784	-0.722493	-0.000127157	0.0089307	-0.00054379	-0.00117431	-0.000610605	0.000364004	0.000279491	-0.000128665	-0.000344509	-0.492005
20.2	1.34304	1.13028	1.03277	0.640491	-0.12854	0.175082	0.713628	0.0775686	-0.265947	-0.689249	-0.000678169	0.0116431	-0.000491856	-0.00110549	-0.000613041	0.00041014	0.00027786	-0.000130012	-0.000463811	-0.487573
20.3	1.45607	0.999522	0.61168	0.738006	-0.206109	0.0465398	0.456545	-0.0709193	-0.675951	-0.986225	-0.000339085	0.0101273	-0.000447274	-0.00109931	-0.000584952	0.00034117	0.000302539	-0.000129298	-0.000408044	-0.301409
20.4	1.27877	1.1059	0.520815	0.649356	-0.414435	-0.0487584	0.124109	-0.166217	-0.802277	-1.1879	-0.000890097	0.00985032	-0.000500107	-0.00118469	-0.000629737	0.00038677	0.000315104	-0.000123065	-0.000385896	-0.179516
20.5	1.40731	1.08374	0.846601	0.813358	-0.166216	-0.232706	0.347949	-0.0265946	-0.585085	-0.970711	-0.00101725	0.0108616	-0.000469824	-0.00114963	-0.000607557	0.000405303	0.000330049	-0.000144071	-0.000492249	-0.36568
20.6	1.65553	1.31201	1.1325	1.00839	0.0487585	-0.157354	0.762385	0.0421087	-0.296975	-0.895359	-0.00076294	0.0115992	-0.000471556	-0.00118012	-0.00056724	0.000390409	0.000333343	-0.00019505	-0.00047765	-0.489789
20.7	1.82175	1.3652	1.10812	0.975143	-0.0199448	0.0664859	0.689249	0.243786	-0.410003	-0.633843	-0.000466242	0.00940812	-0.000553899	-0.00121292	-0.000595944	0.000391161	0.000291293	-0.00016633	-0.000445224	-0.489789
20.8	1.30093	1.06823	0.749087	0.862115	-0.157352	-0.121894	0.356814	-0.390057	-0.711411	-0.902008	-0.000508627	0.0109524	-0.000600538	-0.00118652	-0.000598788	0.000371808	0.000344352	-0.000170216	-0.00041601	-0.186165
20.9	1.46937	1.01725	0.806709	1.02168	-0.232704	0.0842158	0.691466	-0.212758	-0.61168	-0.817791	-0.000339085	0.0107606	-0.000526725	-0.00119398	-0.000605426	0.000389006	0.00034626	-9.43755e-05	-0.000465678	-0.283679
21	1.59348	1.05714	0.786763	0.802277	-0.308056	0.0354586	0.613897	-0.296975	-0.492003	-1.0239	-0.000593398	0.0122487	-0.000540586	-0.00115606	-0.000634829	0.000415785	0.000388376	-0.000118253	-0.000351167	-0.246003
21.1	1.48931	0.833305	0.605032	0.609464	-0.319137	-0.226057	0.777899	-0.63606	-0.416651	-1.30758	-0.000339085	0.0109722	-0.000646071	-0.0011506	-0.000606067	0.000347857	0.000373635	-0.000173896	-0.000348695	-0.0952989
21.2	1.50261	1.19898	0.990657	1.04828	0.0952995	0.0598372	0.820007	-0.39449	-0.115243	-0.984009	-0.000423856	0.0123065	-0.000591481	-0.00120327	-0.000646339	0.000302958	0.000418654	-0.000180043	-0.000406663	-0.345734
21.3	1.3785	1.4738	1.19012	1.14136	-0.0886482	0.343516	0.908657	0.0376763	-0.0132963	-0.644925	-0.000932482	0.0129601	-0.000533902	-0.00124889	-0.000562235	0.000338293	0.000410906	-0.00016737	-0.000408659	-0.492005
21.4	1.30758	1.32088	0.711411	0.766817	-0.214974	0.314704	0.562924	-0.166217	-0.144054	-0.864332	-0.000466242	0.0121793	-0.000495007	-0.00120069	-0.000597296	0.000370397	0.000412283	-0.000124938	-0.000407051	-0.301409
21.5	1.43834	1.34969	0.485355	0.695897	-0.274812	0.308056	0.456545	-0.228272	-0.0465399	-0.791196	-0.000593398	0.0118412	-0.000575453	-0.00119321	-0.000584175	0.000387276	0.000403183	-8.12637e-05	-0.000425081	-0.261517
21.6	1.33639	1.19455	0.345732	0.857683	-0.195028	0.148487	0.436598	-0.274813	-0.113027	-0.915306	-0.000551013	0.0127908	-0.000550353	-0.00122889	-0.000678358	0.000364992	0.000386437	-8.58828e-05	-0.000424037	-0.183948
21.7	1.43834	0.862116	0.37011	0.764601	-0.332434	0.110811	0.6006	-0.161785	-0.261515	-0.917522	-0.00110202	0.0103899	-0.000591812	-0.00123824	-0.000651945	0.000407853	0.000345915	-0.000155135	-0.000426277	-0.190597
21.8	1.54693	0.955198	0.66487	0.802277	-0.452111	0.0642697	0.777899	-0.086433	-0.113027	-0.724709	-0.00101725	0.00993789	-0.000610531	-0.00115633	-0.000659817	0.000292298	0.000345745	-0.000172518	-0.000351761	-0.274814
21.9	1.38515	0.815575	0.939683	0.797844	-0.560707	-0.0687045	0.698114	-0.108595	-0.0509724	-0.835521	-0.000805326	0.0111843	-0.000556439	-0.00116296	-0.000689033	0.000349189	0.000385429	-0.00017342	-0.000397992	-0.214976
22	1.28099	0.895359	0.744654	0.489787	-0.574004	-0.132975	0.671519	-0.44768	-0.343516	-0.921954	-0.000805326	0.0110169	-0.000575277	-0.00115037	-0.00067054	0.000379023	0.000426386	-0.000182881	-0.000424768	-0.0952989
22.1	1.1192	0.620546	0.627194	0.51195	-0.438814	-0.0797857	0.458761	-0.423301	-0.631626	-1.12142	-0.000551013	0.0111512	-0.000632372	-0.00120109	-0.000682475	0.000394561	0.000390621	-0.000149563	-0.000527644	-0.0221631
22.2	1.31201	0.644924	0.828871	0.554058	-0.472057	-0.1773	0.480923	-0.423301	-0.753519	-0.8599	-0.000678169	0.00913564	-0.000587309	-0.00120525	-0.000660573	0.000293548	0.000412449	-8.18575e-05	-0.000471213	-0.0908664
22.3	1.54472	1.0239	1.02612	0.598383	-0.465408	-0.14184	0.620546	-0.243786	-0.531896	-0.651573	-0.000551013	0.0105691	-0.000544745	-0.00114044	-0.000680018	0.000282354	0.000426152	-0.000122766	-0.00041915	-0.234922
22.4	1.00396	0.992874	0.979576	0.862115	-0.254866	-0.0531909	0.793413	-0.157353	-0.396705	-0.706979	-0.000805326	0.0101735	-0.000682146	-0.00112098	-0.000614327	0.000330778	0.000440772	-0.000144607	-0.000406475	-0.292544
22.5	0.968497	0.970711	0.607248	0.773466	-0.503084	-0.352383	0.30584	-0.487572	-0.587302	-1.16574	-0.000635784	0.00877704	-0.000597631	-0.00113521	-0.000641634	0.000291016	0.000388628	-0.000132889	-0.000439881	-0.0443255
22.6	0.875415	0.658222	0.492003	0.414435	-0.55849	-0.325788	0.197245	-0.525248	-0.87098	-1.1325	-0.000508627	0.0112672	-0.000503392	-0.00116668	-0.000650048	0.000284787	0.000400783	-0.000136095	-0.000338307	-0.0243793
22.7	1.4051	0.857683	0.662654	0.784547	-0.137405	-0.115245	0.449896	-0.124109	-0.866547	-0.782331	-0.000593398	0.0102869	-0.000582451	-0.00108381	-0.000603218	0.000305668	0.000390763	-0.000129353	-0.000458337	-0.243787
22.8	1.28985	1.3098	0.879845	1.07709	0.0709208	0.048756	0.385625	-0.0687031	-0.505301	-0.609465	-0.000593398	0.0142894	-0.000620159	-0.00114972	-0.000712436	0.000304845	0.000376512	-0.000162046	-0.000430445	-0.367896
22.9	1.47158	1.40731	1.02833	1.06158	0.157354	0.28811	0.308057	-0.252651	-0.232704	-0.478707	-0.000381471	0.0118058	-0.00056904	-0.00115194	-0.00071026	0.000306384	0.000349683	-0.00017372	-0.000427415	-0.412221
23	1.25218	1.1192	0.933035	1.15023	0.241571	0.166217	0.345733	-0.314705	-0.347948	-0.729142	-0.000381471	0.0124381	-0.000604108	-0.00118272	-0.000706804	0.000357773	0.000340296	-0.000184417	-0.000280846	-0.372328
23.1	1.15244	0.902008	1.0505	1.00395	0.483141	0.0642697	0.254867	-0.405571	-0.265947	-1.00617	-0.000339085	0.00963304	-0.000624119	-0.00114582	-0.000674722	0.000351186	0.000351656	-0.00022375	-0.000338621	-0.285895
23.2	0.986227	0.71806	0.919737	0.846601	0.356815	-0.00221741	0.168434	-0.731358	-0.523031	-0.937468	-0.000932482	0.0111574	-0.000594142	-0.00121355	-0.000722562	0.000395459	0.000372184	-0.000219295	-0.000344288	-0.168435
23.3	0.890929	0.63606	0.764601	0.695897	0.139624	-0.064272	0.252651	-0.463193	-0.609464	-1.38072	-0.000805326	0.0129988	-0.000597261	-0.00114317	-0.000632126	0.000363125	0.000296217	-0.000198507	-0.0003569	-0.0598391
23.4	1.18569	0.946333	1.28985	0.919737	0.14184	0.463192	0.374544	-0.0288108	-0.37011	-1.09925	-0.000635784	0.0155328	-0.000539644	-0.00119155	-0.000653658	0.000389071	0.000337731	-0.000110492	-0.000337276	-0.34795
23.5	0.93747	1.0239	1.18569	1.0505	-0.0886482	0.434381	0.589519	-0.308057	-0.485355	-1.02168	-0.000423856	0.0146703	-0.000542032	-0.00123925	-0.00063736	0.000348618	0.000341919	-0.000193882	-0.00048134	-0.272598
23.6	0.913091	0.893143	1.09925	1.1879	-0.0221611	0.61168	0.531897	-0.190596	-0.427733	-0.882062	-0.000423856	0.0131308	-0.000594185	-0.00116199	-0.000605066	0.000364503	0.000283403	-0.000189193	-0.000368505	-0.390058
23.7	1.11477	0.893143	0.862115	1.0239	-0.208325	0.124108	0.407787	-0.257083	-0.456544	-0.837737	-0.00101725	0.0117133	-0.000611759	-0.00115618	-0.000619547	0.000335887	0.000316532	-0.000180038	-0.00039249	-0.283679
23.8	0.970713	0.773466	0.762384	1.13028	-0.152919	0.00886378	0.0332433	-0.545194	-0.715843	-0.890927	-0.00114441	0.0146351	-0.00051223	-0.00115686	-0.000682234	0.000374139	0.00034672	-0.000141052	-0.000384395	-0.146272
23.9	1.13915	0.839953	0.919737	1.12363	0.0687046	0.268163	0.268164	-0.660438	-0.542977	-0.766818	-0.00110202	0.0129684	-0.000586797	-0.00119245	-0.000724334	0.000391441	0.000300738	-0.000153472	-0.000362733	-0.296976
24	1.54472	0.826656	0.811142	1.16352	0.341302	0.179514	0.656006	-0.609465	-0.45876	-0.651573	-0.00110202	0.0119118	-0.000641671	-0.00125852	-0.000667414	0.000368661	0.000304467	-0.000138467	-0.000358555	-0.489789
24.1	1.33861	0.955198	0.793412	0.990657	0.299193	0.195028	0.616114	-0.438815	-0.425516	-0.687033	-0.000678169	0.0123342	-0.000681927	-0.00119351	-0.000688353	0.000297945	0.000293179	-0.000140055	-0.000384637	-0.429951
24.2	1.71094	0.975144	0.930818	1.19233	0.398924	0.503085	0.917522	-0.303624	-0.323569	0.0576223	-0.000974868	0.0135585	-0.000623288	-0.00121536	-0.000653357	0.000293358	0.000317214	-0.000205745	-0.000372401	-0.505303
24.3	1.71537	0.780115	0.915305	1.14579	0.108597	0.651572	1.00839	-0.385625	-0.374543	-0.0664869	-0.0011868	0.0143451	-0.000528553	-0.00120198	-0.000638227	0.000402634	0.000304949	-0.000171766	-0.000380659	-0.463194
24.4	1.4871	0.866548	0.864331	1.12141	0.26595	0.511949	1.00174	-0.332435	-0.239353	-0.39449	-0.000211928	0.0143696	-0.000604872	-0.00122431	-0.00063219	0.000390416	0.000403874	-0.000190515	-0.000394688	-0.46541
24.5	1.59791	0.684817	0.917521	1.1192	0.110813	0.347948	0.811142	-0.319138	-0.341299	-0.667087	-0.000593398	0.00918644	-0.00064769	-0.00119115	-0.000679431	0.000346076	0.000395396	-0.000135063	-0.000445567	-0.350166
24.6	1.22558	0.58287	0.560707	0.915305	0.0930832	0.296975	0.800061	-0.303624	-0.332434	-0.52968	-0.000932482	0.0123281	-0.000618093	-0.00119314	-0.000706052	0.000367315	0.000328858	-0.000133376	-0.000412091	-0.232706
24.7	1.23223	0.387841	0.624978	0.658221	0.0421098	0.37011	0.591735	-0.538545	-0.480922	-0.441031	-0.000466242	0.0157296	-0.000646384	-0.00126334	-0.000735352	0.000383197	0.000273772	-0.000179469	-0.000391532	-0.101948
24.8	1.17682	0.447679	0.704762	0.788979	0.144057	0.443246	0.667087	-0.381192	-0.372327	-0.407787	-0.00076294	0.0127907	-0.000569793	-0.00121708	-0.000731826	0.000329806	0.000314232	-0.000248286	-0.000349302	-0.226057
24.9	1.15688	0.172866	0.492003	0.948548	-0.0819995	0.545193	0.589519	-0.418868	-0.514166	-0.684817	-0.000593398	0.0132717	-0.000585473	-0.00128262	-0.000720872	0.000319087	0.000355883	-0.000157675	-0.000285957	-0.172867
25	1.36077	0.361246	0.709195	0.864331	-0.0288098	0.401138	0.492004	-0.514167	-0.71806	-0.9419	-0.00076294	0.015657	-0.000570243	-0.00130127	-0.000733572	0.000309091	0.000339007	-0.000195267	-0.000371184	-0.212759
25.1	1.40066	0.241569	0.527463	0.802277	-0.223839	0.219406	0.248218	-0.585086	-0.939683	-1.12142	-0.000678169	0.0150923	-0.00053795	-0.00124808	-0.000771211	0.000340119	0.000303653	-0.000158221	-0.000325132	-0.0753528
25.2	1.32088	0.252651	0.582869	0.939683	-0.141838	0.310272	0.492004	-0.316922	-0.569572	-1.18347	-0.000169543	0.0150534	-0.000644592	-0.00128849	-0.000725901	0.000322785	0.000295258	-0.000149109	-0.000397321	-0.101948
25.3	1.35412	0.562924	0.624978	0.970711	-0.0110799	0.469841	0.387841	-0.387841	-0.299191	-0.910873	-0.000805326	0.0134614	-0.00062044	-0.00131337	-0.000812672	0.000346758	0.000166396	-0.000138067	-0.000384277	-0.246003
25.4	1.23666	0.740223	0.644924	0.851034	-0.347948	0.536328	0.257083	-0.410004	-0.427733	-1.00617	-0.000805326	0.0130413	-0.000624464	-0.00133713	-0.000777074	0.000360394	0.000262688	-9.93088e-05	-0.000430402	-0.212759
25.5	1.3785	0.560707	0.806709	0.893142	-0.232704	0.303623	0.155136	-0.452112	-0.731357	-1.11477	-0.000678169	0.016798	-0.000591418	-0.00129477	-0.000785623	0.000360278	0.000185674	-0.000135432	-0.00039624	-0.15957
25.6	1.3098	0.667087	0.884277	1.14579	-0.219406	0.511949	0.416652	-0.410003	-0.496436	-0.930819	-0.000508627	0.0156791	-0.000582222	-0.00132042	-0.000800781	0.000347332	0.000221517	-0.000176618	-0.00039824	-0.219408
25.7	1.53585	0.669303	1.03498	1.21228	-0.0975131	0.551842	0.569573	-0.436598	-0.452111	-0.620546	-0.000847711	0.0117629	-0.000675454	-0.00128395	-0.00077783	0.000293331	0.000183214	-0.000223418	-0.000436364	-0.321355
25.8	1.34304	0.534113	1.06379	1.07709	-0.159568	0.314704	0.518599	-0.667087	-0.746871	-0.633843	-0.00135634	0.0149015	-0.000717948	-0.00135122	-0.000790866	0.000358854	0.000215847	-0.000134416	-0.000373067	-0.1773
25.9	1.45385	0.744655	1.01947	1.24109	-0.192811	0.523031	0.523032	-0.449896	-0.660437	-0.656006	-0.00122918	0.0132597	-0.000697472	-0.00131532	-0.000874925	0.000268875	0.000178428	-0.000171901	-0.000426919	-0.33022
26	1.43169	0.729141	0.864331	1.24109	0.126327	0.689248	0.469842	-0.334651	-0.673735	-0.622762	-0.000932482	0.0123731	-0.000709683	-0.00131115	-0.000892616	0.000363138	0.000244312	-0.000132696	-0.000367369	-0.339085
26.1	1.3918	0.687033	0.813358	1.17904	0.24822	0.62941	0.73579	-0.0509732	-0.480922	-0.403355	-0.00131395	0.0137791	-0.00065457	-0.00133884	-0.000885326	0.000343696	0.000239779	-0.000145279	-0.000421912	-0.441032
26.2	1.87937	0.826656	0.788979	0.966278	0.270382	0.562923	0.886494	-0.110812	-0.538544	-0.150704	-0.00101725	0.00938055	-0.000672564	-0.00138249	-0.000857888	0.000323086	0.00014111	-0.00010068	-0.000304216	-0.474275
26.3	1.78186	0.704763	0.795628	0.952981	0.157354	0.7646	0.691466	-0.137406	-0.456544	-0.401139	-0.00131395	0.00973001	-0.000632295	-0.00138599	-0.000784252	0.000334835	0.000125393	-0.000117976	-0.00035649	-0.478708
26.4	1.67991	0.713628	0.59395	1.06158	0.252652	0.769033	0.509734	-0.237137	-0.460976	-0.78898	-0.00114441	0.0110985	-0.000719587	-0.00143108	-0.00082969	0.000263394	0.000159465	-7.61363e-05	-0.000342684	-0.452113
26.5	1.90818	1.03277	0.596167	1.36963	0.361248	1.02168	0.52968	0.00443274	-0.201676	-0.458761	-0.00127157	0.0130125	-0.000745995	-0.00138579	-0.000899336	0.000237187	0.00012167	-0.000126802	-0.000379403	-0.624979
26.6	1.90597	0.899792	0.813358	1.21893	0.254868	0.910872	0.445463	-0.0288108	-0.480922	-0.438815	-0.000805326	0.01217	-0.000741512	-0.00141677	-0.000812918	0.000273421	0.00016621	-0.00014672	-0.000403944	-0.527465
26.7	1.72423	0.571789	0.631626	0.957413	0.0687046	0.547409	0.343516	-0.542978	-0.764601	-0.591735	-0.00144111	0.0132127	-0.000753874	-0.00144257	-0.000880333	0.000254833	8.94704e-05	-9.93534e-05	-0.000398447	-0.290328
26.8	1.81953	0.777899	0.724708	1.00839	0.223841	0.62941	0.252651	-0.268164	-0.547409	-0.545194	-0.00131395	0.0132187	-0.000736027	-0.00142569	-0.000927309	0.000215036	4.25185e-05	-8.49489e-05	-0.0004574	-0.445464
26.9	1.87272	0.944116	0.873196	1.25661	0.290328	0.795628	0.363463	-0.150704	-0.228271	-0.682601	-0.000890097	0.0145686	-0.000718434	-0.00144157	-0.000865111	0.00028341	6.22501e-05	-0.000112059	-0.000383793	-0.576222
27	1.82618	0.808926	0.771249	1.33196	0.414438	0.837736	0.425517	0.0221626	-0.164	-0.884278	-0.000678169	0.0129492	-0.000717715	-0.00141804	-0.000871158	0.000275405	9.70909e-06	-0.000116065	-0.000324312	-0.485357
27.1	1.40731	0.35903	0.472057	0.913088	-0.0443235	0.578437	0.44768	-0.232705	-0.396705	-0.839953	-0.00076294	0.0150885	-0.000833874	-0.00142779	-0.000899576	0.000220503	-1.00378e-05	-6.40539e-05	-0.000367934	-0.234922
27.2	1.34526	0.299192	0.516382	0.831088	-0.0642696	0.290326	0.540762	-0.221623	-0.536328	-0.890927	-0.00076294	0.0152261	-0.000853126	-0.00144799	-0.000901872	0.000174512	5.24289e-05	-7.96464e-05	-0.00043659	-0.212759
27.3	1.50039	0.624978	0.61168	1.0106	1.2815e-06	0.381192	0.687033	-0.18838	-0.735789	-0.75352	-0.00101725	0.0138639	-0.000849001	-0.00153554	-0.000906697	0.000179477	9.52589e-05	-0.000170588	-0.000380113	-0.356815
27.4	1.54472	0.660438	0.649356	1.2699	-0.228271	0.55849	0.500869	-0.126325	-0.698114	-0.418868	-0.000423856	0.0141295	-0.000830436	-0.0014611	-0.000888713	0.000181424	9.05023e-05	-0.000175812	-0.000414543	-0.480924
27.5	1.47823	0.540761	0.538544	1.33861	-0.239352	0.596166	0.0930817	-0.077568	-0.893142	-0.418868	-0.00110202	0.0141978	-0.000860359	-0.00152841	-0.00086395	0.000154378	8.0141e-05	-9.88828e-05	-0.000380019	-0.385626
27.6	1.41174	0.549626	0.463192	1.15909	-0.230487	0.381192	0.108595	-0.214975	-0.715843	-0.554059	-0.0011868	0.0139779	-0.000919853	-0.00150254	-0.000923603	0.000184042	9.26588e-05	-0.000153365	-0.000341467	-0.336869
27.7	1.73531	0.487572	0.531896	1.29428	0.0842182	0.554058	0.243786	-0.310273	-0.478706	-0.51195	-0.00186496	0.0157059	-0.000892943	-0.00153142	-0.000987367	0.000194065	0.000104504	-8.07751e-05	-0.000371572	-0.38341
27.8	1.82175	0.722493	0.815574	1.33417	0.272598	0.613896	0.354598	-0.157353	-0.509733	-0.285894	-0.00101725	0.013369	-0.000903456	-0.00157806	-0.000991207	0.000186038	0.000126276	-9.49342e-05	-0.000434388	-0.494221
27.9	1.54915	0.950765	0.680384	1.15244	0.186165	0.78233	0.299192	-0.190596	-0.487571	-0.611681	-0.000805326	0.0147992	-0.000997653	-0.00149267	-0.000948285	0.00014376	0.000126546	-0.0001095	-0.000423581	-0.478708
28	1.4738	0.680384	0.687032	0.979576	-0.0155124	0.556274	-2.08616e-07	-0.259299	-0.698113	-0.738007	-0.000890097	0.0125099	-0.00099272	-0.00157621	-0.000948527	0.000166601	8.17341e-05	-0.000161724	-0.000417407	-0.314706
28.1	1.50926	0.580654	0.695897	0.775682	-0.0842157	0.589518	0.130758	-0.197245	-0.893142	-0.746872	-0.00127157	0.0120603	-0.000980463	-0.00158993	-0.000970274	0.000158979	5.47968e-05	-0.000150183	-0.000473026	-0.301409
28.2	1.5558	0.534113	0.38784	0.565139	-0.170649	0.28811	0.128542	-0.52968	-0.946332	-0.882062	-0.00165304	0.0128089	-0.00103696	-0.00158824	-0.00107655	0.000115316	0.000153142	-8.89489e-05	-0.000446913	-0.192813
28.3	1.50926	0.587302	0.250434	0.689249	-0.27038	0.356813	0.150704	-0.449896	-1.02168	-0.975144	-0.00152588	0.0111083	-0.0010172	-0.00163742	-0.000974574	0.000101815	8.12612e-05	-0.000135198	-0.000404939	-0.168435
28.4	1.50926	0.332435	0.0598373	0.631626	-0.523031	0.177298	0.0975142	-0.452112	-0.773466	-1.21228	-0.00127157	0.0135938	-0.000965514	-0.00164642	-0.00102616	8.99316e-05	0.000154533	-0.000114484	-0.000453879	-0.115245
28.5	1.55137	0.460977	0.257082	0.536328	-0.308056	0.706978	0.0775681	-0.441031	-0.587302	-1.19234	-0.00101725	0.0129353	-0.00104765	-0.00171015	-0.00103544	5.68797e-05	0.000114362	-0.000167432	-0.000443723	-0.221624
28.6	1.80402	0.649357	0.438814	0.525247	-0.257082	1.06822	-0.00443268	-0.208326	-0.489787	-1.11033	-0.00076294	0.0104717	-0.00100267	-0.0017257	-0.00100046	6.49457e-05	8.62384e-05	-0.000164101	-0.000377552	-0.350166
28.7	1.81067	0.538545	0.30584	0.616113	-0.432165	0.78233	-0.0332438	-0.350165	-0.740222	-0.837737	-0.00105964	0.0129104	-0.00104489	-0.00177368	-0.000920651	0.000132863	0.000194701	-0.00011984	-0.000403285	-0.288111
28.8	1.7198	0.75352	0.274812	0.844385	-0.414435	0.984008	-0.0265951	-0.345733	-0.955197	-0.930819	-0.000932482	0.0136749	-0.00104768	-0.00176297	-0.000967798	9.70708e-05	0.00021353	-7.46681e-05	-0.000441073	-0.352382
28.9	2.02786	0.884278	0.308056	1.09482	-0.596166	0.831088	0.274813	-0.54741	-0.837736	-0.952981	-0.00122918	0.0117207	-0.00110551	-0.00179024	-0.000990765	7.38007e-05	0.000152088	-7.262e-05	-0.000496226	-0.441032
29	2.12316	0.948549	0.452111	1.06601	-0.609464	0.729141	0.172866	-0.731358	-0.85325	-0.700331	-0.000932482	0.0129959	-0.00103454	-0.00174247	-0.00103902	0.000120371	0.000156274	-0.000146073	-0.000446131	-0.390058
29.1	2.18743	0.769034	0.498652	0.997305	-0.749087	0.862115	0.0753518	-0.463193	-0.644924	-0.56514	-0.00105964	0.0120048	-0.00102556	-0.00177521	-0.00105592	7.21427e-05	0.000186418	-0.000174181	-0.000470663	-0.423302
29.2	1.72202	0.620546	0.390057	0.88871	-0.735789	0.693681	-0.082001	-0.390057	-0.706978	-0.917522	-0.0011868	0.0113421	-0.000980445	-0.00183189	-0.00101941	9.37253e-05	0.000127869	-0.000190465	-0.000404516	-0.243787
29.3	1.51591	0.693682	0.547409	0.740222	-0.4233	0.755736	0.208326	-0.248218	-0.520815	-0.813359	-0.00122918	0.0117725	-0.00111191	-0.00181999	-0.000992093	7.5017e-05	0.000215893	-0.000172266	-0.00044291	-0.341301
29.4	1.6644	0.749088	0.70033	0.766817	-0.401138	0.797844	-0.0265951	-0.418868	-0.656005	-0.516383	-0.00156827	0.0128042	-0.00114578	-0.00181209	-0.001023	4.33788e-05	0.000149755	-0.000159861	-0.000454148	-0.372328
29.5	1.35855	0.786764	0.334651	0.509733	-0.946332	0.769033	-0.181732	-0.531897	-0.673735	-0.489788	-0.00127157	0.0127749	-0.00109362	-0.00183811	-0.00104458	0.00013159	0.000162904	-0.000144546	-0.000410937	-0.155137
29.6	1.79072	1.0239	0.554058	0.680384	-0.724708	0.930818	0.0598382	-0.268164	-0.241569	-0.664871	-0.00148349	0.0117126	-0.00109161	-0.00188611	-0.00108538	0.000150591	0.000170247	-0.000129718	-0.000506719	-0.285895
29.7	1.76413	0.97736	0.70033	0.720276	-0.416651	0.98844	0.101947	-0.285894	-0.316921	-0.496437	-0.00110202	0.0105569	-0.00112353	-0.00182763	-0.00106697	0.000150682	0.000184551	-0.000144415	-0.000522225	-0.410004
29.8	1.8284	0.910873	0.722492	0.698114	-0.412219	0.811141	-0.108596	-0.259299	-0.421084	-0.63606	-0.000847711	0.0104138	-0.00112244	-0.00184782	-0.00108758	8.54324e-05	0.000182081	-7.61567e-05	-0.000491984	-0.410004
29.9	2.33148	1.24996	0.813358	0.751303	-0.332434	0.895358	0.0908655	-0.228272	-0.438814	-0.620546	-0.00127157	0.0125992	-0.00115893	-0.00186799	-0.00103466	8.97045e-05	0.000152982	-0.000139034	-0.00050245	-0.593952
30	2.09213	1.00174	0.815574	0.731357	-0.545193	0.687032	-0.00221646	-0.086433	-0.562923	-0.656006	-0.00114441	0.0121944	-0.0011819	-0.00192164	-0.00100625	0.000105803	0.000192367	-0.000178837	-0.000517003	-0.478708
30.1	2.12759	0.611681	0.549626	0.627194	-0.498652	0.523031	-0.195029	-0.0421082	-0.844385	-0.689249	-0.00139872	0.0121715	-0.00115978	-0.00186876	-0.00102034	0.000159355	0.000135239	-0.000152523	-0.000455886	-0.292544
30.2	2.18964	0.684817	0.811142	0.724708	-0.414435	0.61168	-0.104163	-0.0642706	-0.802277	-0.760169	-0.0011868	0.0131408	-0.0011949	-0.0018898	-0.00100353	0.000119011	0.00011262	-0.000123742	-0.000380196	-0.392275
30.3	2.36251	0.804493	0.740222	0.496436	-0.62941	0.689248	-0.250435	-0.352381	-0.828871	-0.848818	-0.00144111	0.0125115	-0.00117578	-0.00187506	-0.000980217	5.17658e-05	0.000112214	-0.000108545	-0.000524677	-0.272598
30.4	2.35586	0.984009	0.61168	0.596167	-0.516382	0.689248	-0.144056	-0.239353	-0.908656	-0.534113	-0.000720555	0.0114383	-0.00122593	-0.00188612	-0.001047	5.67575e-05	0.000151667	-0.000171733	-0.000473158	-0.359031
30.5	2.18299	0.596167	0.254866	0.558491	-0.689248	0.228271	-0.130758	-0.217191	-0.70033	-0.71806	-0.000974868	0.0148523	-0.00114204	-0.0018676	-0.00101399	0.000129724	0.000154633	-0.000177256	-0.000471047	-0.254868
30.6	1.95472	0.531896	0.352381	0.531896	-0.582869	0.110811	-0.0288113	-0.347949	-0.788979	-1.07931	-0.00131395	0.0131263	-0.00120283	-0.00191159	-0.000991488	7.14572e-05	0.000168035	-0.000169561	-0.000385963	-0.132975
30.7	2.01013	0.624978	0.38784	0.445463	-0.47649	0.21719	0.0997304	-0.3413	-0.684816	-0.9419	-0.000932482	0.0106031	-0.001237	-0.00193651	-0.00105329	6.01794e-05	0.000182168	-0.000124684	-0.000449015	-0.170651
30.8	2.01234	0.793412	0.638275	0.706978	-0.35238	0.374543	0.168434	-0.662654	-0.609464	-0.678168	-0.000720555	0.0110971	-0.00125944	-0.00192785	-0.00107913	9.95806e-05	0.000148231	-8.69393e-05	-0.000430727	-0.31249
30.9	2.08548	1.11698	0.757952	0.780114	-0.250433	0.299191	0.203894	-0.303624	-0.505301	-0.760169	-0.00131395	0.0121485	-0.0012629	-0.00194809	-0.00105911	7.97405e-05	8.10676e-05	-0.000125129	-0.000483934	-0.398923
31	1.95472	1.16352	0.675951	0.622761	0.132975	0.246001	0.232705	-0.192812	-0.755736	-0.698114	-0.000805326	0.0114329	-0.00132933	-0.0020648	-0.00109474	0.000150667	9.9203e-05	-7.93185e-05	-0.000442137	-0.407788
31.1	1.90153	1.15909	0.944116	0.806709	0.0731371	0.412219	0.463193	0.0354601	-0.489787	-0.296975	-0.00122918	0.0143912	-0.00129139	-0.00202463	-0.00108151	0.000113902	6.84578e-05	-0.000133501	-0.000436874	-0.545195
31.2	1.73088	1.1192	0.620545	0.966278	-0.323569	0.208325	0.343516	-0.0709193	-0.98844	-0.715844	-0.00101725	0.0120223	-0.00131039	-0.00200206	-0.0010493	0.000128923	0.000123503	-0.000105628	-0.000437604	-0.328004
31.3	2.0478	1.16796	0.731357	1.00617	-0.363462	0.226055	0.219407	-0.22384	-0.919737	-0.54741	-0.00135634	0.0124979	-0.00134906	-0.00201064	-0.00110019	0.000141496	0.000107485	-9.08651e-05	-0.000447306	-0.387842
31.4	2.11429	1.13471	0.857682	0.984008	-0.465408	-0.0354609	0.410004	-0.228272	-1.10368	-0.715844	-0.00135634	0.0113037	-0.0012762	-0.00201789	-0.00113745	5.63232e-05	7.58663e-05	-0.000107831	-0.00062791	-0.354599
31.5	2.0478	1.17682	0.959629	1.25217	-0.381191	0.223839	0.545194	-0.161785	-1.08817	-0.658222	-0.000890097	0.013281	-0.00128876	-0.00197349	-0.00114105	8.71024e-05	8.03324e-05	-0.000152892	-0.000499415	-0.436599
31.6	2.03894	0.944116	0.904223	1.00617	-0.308056	0.168433	0.378976	-0.367895	-1.13693	-0.675952	-0.00122918	0.00902537	-0.00133416	-0.00202846	-0.00113996	0.000123955	0.000128803	-7.71653e-05	-0.000480143	-0.328004
31.7	2.26721	0.828872	0.731357	0.98844	-0.301407	0.361245	0.243786	-0.3413	-0.808925	-0.733574	-0.00122918	0.00949444	-0.0012342	-0.00203785	-0.00111782	0.000196682	5.04991e-05	-9.5656e-05	-0.000537216	-0.398923
31.8	1.95029	0.680384	0.44103	0.950764	-0.562923	0.390056	-0.00886515	-0.374544	-0.837736	-0.722493	-0.00156827	0.0129135	-0.00127503	-0.00201057	-0.00110006	0.000181197	7.17062e-05	-0.000113746	-0.000486505	-0.361247
31.9	1.98575	0.691465	0.516382	1.17017	-0.301407	0.265947	0.115244	-0.314705	-0.915305	-0.611681	-0.00148349	0.0148063	-0.00126739	-0.00199218	-0.00118451	0.000168292	9.7915e-05	-0.000101583	-0.00055234	-0.352382
32	2.10099	0.722493	0.578437	1.2012	-0.168433	0.272596	0.195029	-0.611681	-1.04163	-0.534113	-0.00152588	0.0130923	-0.00135644	-0.00200482	-0.00116773	0.000115196	0.000101363	-8.5097e-05	-0.000550202	-0.334652
32.1	2.24948	0.939684	0.910872	1.2145	0.206111	0.372327	0.478707	-0.270381	-0.92417	-0.554059	-0.00110202	0.0131776	-0.0013409	-0.00201985	-0.00116335	0.000169937	0.000116627	-0.000135328	-0.000486017	-0.527465
32.2	2.29602	0.926386	0.846601	1.30979	0.434384	0.560707	0.332435	-0.237137	-0.893142	-0.414436	-0.00178019	0.0125464	-0.00132285	-0.00214058	-0.00117316	9.78931e-05	-2.33448e-06	-0.000103634	-0.000554075	-0.569574
32.3	2.08991	0.742439	0.793412	1.02168	0.279247	0.427732	0.0554057	-0.658222	-0.990657	-0.73579	-0.00165304	0.0125762	-0.00127533	-0.00209846	-0.0012235	0.000128951	8.19699e-08	-7.08648e-05	-0.000505947	-0.385626
32.4	1.74418	0.591735	0.478706	0.660437	-0.0554046	-0.208327	0.0576219	-0.746871	-1.19012	-1.14136	-0.00148349	0.0115526	-0.00129282	-0.00205374	-0.00117042	0.000240675	2.85729e-05	-3.09278e-05	-0.000513089	-0.148489
32.5	1.7885	0.629411	0.381192	0.857683	0.121894	-0.161786	-0.22384	-0.556275	-1.19455	-0.853251	-0.00110202	0.0117778	-0.00135444	-0.00208657	-0.00119038	0.000204033	2.92863e-05	-9.87516e-05	-0.000531609	-0.19503
32.6	1.85056	0.649357	0.582869	0.873196	0.0664884	0.195028	-0.0110814	-0.520815	-1.02168	-0.844386	-0.00148349	0.0117112	-0.00129334	-0.00209175	-0.00119652	0.000182224	9.31144e-06	-4.65263e-05	-0.000576528	-0.241571
32.7	2.09435	0.658222	0.520815	0.793412	-0.0421072	0.177298	0.106379	-0.350165	-1.22779	-0.926387	-0.00131395	0.0120408	-0.00123347	-0.0020711	-0.00122337	0.000233938	3.09173e-05	-1.15259e-05	-0.000538882	-0.279247
32.8	1.95694	0.689249	0.525247	0.864331	-0.321353	-0.0199473	0.159569	-0.387841	-1.00839	-1.00617	-0.00156827	0.0105342	-0.00131238	-0.00210733	-0.00118416	0.000154181	-9.44395e-06	-0.00016273	-0.000517585	-0.274814
32.9	2.05667	0.902008	0.520815	0.828871	-0.339083	0.308056	0.203894	-0.58287	-0.975143	-1.13915	-0.000932482	0.0100539	-0.00133003	-0.00205813	-0.00117395	0.00019882	4.93867e-05	-0.000158962	-0.00055051	-0.261517
33	2.32483	0.864332	0.556274	1.02168	-0.157352	0.680383	0.250435	-0.520815	-0.797844	-1.06158	-0.00135634	0.0104558	-0.00134485	-0.00208782	-0.00120072	0.000215314	5.42633e-06	-0.000105832	-0.000501616	-0.378977
33.1	2.16083	0.919738	0.675951	1.15466	0.243787	0.680383	0.279246	-0.458761	-0.591734	-0.833305	-0.00165304	0.0124915	-0.00136001	-0.00207799	-0.00122576	0.000171782	2.93243e-05	-8.65383e-05	-0.000470965	-0.503086
33.2	1.8018	0.749088	0.551842	0.9419	-0.108594	0.339083	0.208326	-0.596167	-0.580653	-0.733574	-0.000974868	0.0104135	-0.00127505	-0.00203994	-0.00119791	0.00018539	2.47788e-05	-0.000119151	-0.000479543	-0.279247
33.3	2.0877	1.03277	0.760168	1.03941	-0.265947	0.294758	0.514167	-0.483139	-0.516382	-0.492004	-0.00144111	0.00965401	-0.00128035	-0.0021157	-0.00119497	0.000232078	8.38878e-05	-0.000113488	-0.000459937	-0.407788
33.4	2.0057	0.966279	0.746871	0.964062	-0.186163	0.378975	0.436598	-0.476491	-0.443246	-0.516383	-0.00148349	0.00883957	-0.00133229	-0.00212019	-0.00119104	0.0001426	7.2582e-06	-7.51038e-05	-0.000545492	-0.452113
33.5	1.92813	1.07487	0.66487	0.749087	-0.248217	0.339083	0.56514	-0.851035	-0.365678	-0.660438	-0.00148349	0.012156	-0.00133488	-0.00213279	-0.00121061	7.52238e-05	-2.04086e-05	-0.000138946	-0.000601458	-0.412221
33.6	1.86386	0.999522	0.47649	0.910872	-0.0908644	0.170649	0.372328	-0.731358	-0.662654	-0.952981	-0.00152588	0.0104206	-0.00137578	-0.00213267	-0.0011741	9.28798e-05	2.19863e-05	-6.98466e-05	-0.000566603	-0.345734
33.7	2.00791	0.842169	0.474274	1.01282	-0.0155124	0.347948	0.452112	-0.427733	-0.864331	-1.15909	-0.00114441	0.00909893	-0.00129552	-0.00210931	-0.00118763	0.000155252	5.46348e-05	-8.16412e-05	-0.000560062	-0.301409
33.8	2.24948	0.851034	0.574004	0.948548	0.0731371	0.4233	0.6006	-0.593951	-0.744654	-0.902008	-0.00110202	0.0111254	-0.00133095	-0.00207865	-0.00114532	0.000142655	8.10481e-05	-9.78602e-05	-0.000587301	-0.40114
33.9	2.03672	0.671519	0.385624	0.45876	-0.281461	0.0465398	0.0797843	-0.979576	-0.897575	-1.2012	-0.00173781	0.00661702	-0.00136749	-0.00208834	-0.00119335	0.00012894	4.40773e-05	-8.93471e-05	-0.000609085	-0.1773
34	2.03451	0.589519	0.394489	0.713627	-0.18173	0.188379	-0.104163	-0.884278	-0.968494	-1.15909	-0.00156827	0.00966196	-0.00131532	-0.00209767	-0.00117957	6.35513e-05	7.21137e-05	-6.52779e-05	-0.000665367	-0.217192
34.1	2.01234	0.613897	0.336867	0.715843	-0.210541	0.19946	0.0177297	-0.893143	-0.846601	-1.08374	-0.00165304	0.00978367	-0.00135193	-0.00214048	-0.00116622	0.000112239	9.59272e-05	-8.12795e-05	-0.000587789	-0.250435
34.2	2.05889	0.687033	0.290326	0.80006	-0.186163	0.159568	0.352381	-0.769034	-0.751303	-0.56514	-0.00156827	0.00746665	-0.0013457	-0.00212874	-0.00121383	0.000175496	3.10758e-05	-5.98593e-05	-0.000632568	-0.38341
34.3	2.11651	0.578437	0.272596	0.438814	-0.602815	0.124108	-0.0421087	-0.837737	-0.997305	-0.833305	-0.00156827	0.0106295	-0.00127369	-0.00215044	-0.00121706	0.000175545	3.41978e-05	-5.35174e-05	-0.000540325	-0.157354
34.4	2.15862	0.757952	0.226055	0.343516	-0.667086	0.0376748	-0.316922	-0.853251	-1.19233	-1.16796	-0.00148349	0.0114853	-0.00130767	-0.00215697	-0.00119547	0.000223152	0.000139925	-5.45115e-05	-0.000564815	-0.0642716
34.5	2.42235	0.669303	0.203893	0.432165	-0.316921	0.119676	-0.234921	-0.848818	-1.02833	-0.890927	-0.0023312	0.00805957	-0.00131453	-0.00216294	-0.00117807	0.000169939	0.00014823	-3.69708e-05	-0.000555845	-0.270382
34.6	2.32483	0.538545	0.398921	0.49422	-0.254866	0.356813	-0.283679	-0.755736	-0.917521	-0.87763	-0.00186496	0.00810235	-0.00135266	-0.00213619	-0.00120818	0.000174904	0.000150978	-2.18426e-05	-0.000588602	-0.316923
34.7	2.47554	0.910873	0.61168	0.66487	-0.263731	0.427732	-0.0199463	-0.678168	-1.01947	-1.00617	-0.00211928	0.00951916	-0.00130958	-0.00211244	-0.00118019	9.69702e-05	6.81498e-05	-1.12117e-05	-0.000523276	-0.370112
34.8	2.511	1.08817	0.738006	0.866547	-0.130757	0.656005	0.361246	-0.551843	-0.822223	-0.61833	-0.00169542	0.0073777	-0.00140198	-0.00210844	-0.00123147	0.000128757	6.06355e-05	-9.60631e-06	-0.000559112	-0.469843
34.9	2.27608	0.784547	0.695897	0.483139	-0.206109	0.496436	0.139623	-0.793412	-1.15909	-0.857683	-0.00165304	0.0101797	-0.00146264	-0.00218062	-0.00119395	0.000131535	0.000111492	-3.33706e-05	-0.000665688	-0.237138
35	2.3891	0.755736	0.59395	0.651573	-0.281461	0.45876	0.361246	-0.54741	-0.744654	-0.656006	-0.00127157	0.0115551	-0.00140376	-0.002109	-0.00118782	0.000193331	0.00017107	1.75065e-05	-0.000646369	-0.332436
35.1	2.34035	0.966279	0.636059	0.562923	-0.230487	0.410003	0.210542	-0.731358	-0.882061	-0.407787	-0.00122918	0.0107621	-0.00131951	-0.00215412	-0.00119978	0.000182727	0.000171209	-9.36813e-06	-0.000544095	-0.290328
35.2	2.39797	0.882062	0.740222	0.649356	-0.319137	0.567355	0.485356	-0.589519	-0.85325	-0.130758	-0.00127157	0.00995044	-0.0013833	-0.00213609	-0.00126414	0.000226857	0.000154526	6.08524e-06	-0.000493295	-0.398923
35.3	2.26278	0.842169	0.744654	0.598383	-0.314704	0.363462	0.347949	-0.578438	-0.939683	-0.463193	-0.00148349	0.0108306	-0.00138812	-0.00217381	-0.00121845	0.00016419	0.00015694	-3.00016e-05	-0.000535422	-0.363464
35.4	2.07218	0.51195	0.447679	0.339083	-0.538544	0.237136	0.0443245	-1.01725	-1.23223	-0.952982	-0.00161065	0.0114679	-0.00145471	-0.00219215	-0.00118265	0.000197777	0.0001993	-0.000100944	-0.000464012	-0.135191
35.5	1.95915	0.465409	0.0598373	0.328002	-0.585085	0.0288099	-0.0664873	-1.1325	-1.27655	-1.20342	-0.00122918	0.0115647	-0.00143625	-0.00216772	-0.00121102	0.000219112	0.000155552	-4.32309e-05	-0.000561972	0.0221616
35.6	1.86386	0.221623	-0.361248	0.243785	-0.600599	-0.223841	-0.274814	-1.08152	-1.31423	-1.56023	-0.00101725	0.00866251	-0.00138671	-0.00216291	-0.00125187	0.000198143	0.000195805	-4.78006e-05	-0.000542107	0.232704
35.7	2.12537	0.724709	-0.0155147	0.427733	-0.177298	0.334651	0.172866	-0.731358	-1.27877	-1.49374	-0.00161065	0.00889407	-0.001397	-0.00216747	-0.00127187	0.000181465	0.000217939	-5.80566e-05	-0.000585789	-0.0820015
35.8	2.13645	0.458761	0.206109	0.243785	-0.152919	0.25265	-0.073136	-0.804494	-1.21893	-1.50482	-0.00156827	0.0103563	-0.00140517	-0.00214535	-0.00129086	0.000201855	0.000170685	-1.9408e-05	-0.000547043	0.0576214
35.9	2.19851	0.385625	0.325786	0.394489	-0.214974	0.465408	-0.226056	-0.61833	-1.22336	-1.53364	-0.00194973	0.0124928	-0.00140579	-0.00216526	-0.00127846	0.00015916	0.000230224	-2.56066e-05	-0.000543301	0.0421078
36	2.33591	0.784547	0.246001	0.500868	-0.456543	0.301407	0.0199459	-0.633843	-1.22115	-1.34526	-0.00110202	0.0102257	-0.00144461	-0.0022524	-0.00126104	0.000189095	0.000252962	-5.58839e-05	-0.000605632	-0.0531904
36.1	2.30489	1.00174	0.208325	0.740222	-0.361245	0.392273	0.354598	-0.199461	-1.06601	-1.14136	-0.00135634	0.0106865	-0.00149928	-0.00226076	-0.00132492	0.000173964	0.000195181	-9.55643e-05	-0.000547881	-0.29476
36.2	2.32483	0.904224	0.385624	0.624978	-0.403354	0.113027	0.347949	-0.110812	-1.15244	-0.999523	-0.00161065	0.0104994	-0.00140545	-0.00213759	-0.00135782	0.00015545	0.000252487	-7.37233e-05	-0.000510294	-0.239354
36.3	2.39354	0.738006	0.434381	0.52968	-0.230487	0.0554047	0.374544	-0.246002	-1.16131	-0.990658	-0.00156827	0.0106596	-0.00138348	-0.00216742	-0.00124321	0.000149153	0.000262352	-3.37003e-05	-0.000547802	-0.172867
36.4	2.42013	0.680384	0.410003	0.536328	-0.339083	-0.115245	0.438815	-0.0709193	-1.06601	-1.03498	-0.00194973	0.0115516	-0.00138986	-0.00223333	-0.00124085	0.00018139	0.000192056	-6.08016e-05	-0.00054492	-0.130759
36.5	2.34035	0.800061	0.698113	0.347948	-0.365678	0.21719	0.316922	-0.316922	-1.11255	-0.895359	-0.00190735	0.00968708	-0.00142214	-0.00218136	-0.00128057	0.000164937	0.000240425	-4.19265e-05	-0.000470311	-0.139624
36.6	2.46002	0.910873	0.864331	0.367894	0.0310286	0.23492	0.248218	-0.476491	-0.866548	-0.742439	-0.00207689	0.00873199	-0.00142115	-0.00223053	-0.00135249	0.000232271	0.000208371	-2.82605e-05	-0.00056702	-0.230489
36.7	2.51765	0.80671	0.580653	0.378975	-0.0177286	0.363462	0.301408	-0.268164	-1.02612	-0.786764	-0.00199212	0.0104734	-0.0014381	-0.0022638	-0.00127589	0.000214153	0.000246551	-5.33901e-05	-0.000588906	-0.166218
36.8	2.2517	0.613897	0.301407	0.443246	0.0199474	0.179514	0.221623	-0.518599	-0.902007	-0.904224	-0.00203451	0.00945033	-0.00138385	-0.00221804	-0.00122046	0.000159487	0.000175766	-5.96439e-05	-0.000552309	-0.0886502
36.9	2.4977	0.71806	0.620545	0.416651	0.110813	0.0398911	0.381192	-0.642708	-0.808925	-0.853251	-0.00161065	0.00926951	-0.00143839	-0.00224162	-0.00128202	0.000266537	0.000193253	-6.86671e-05	-0.00053421	-0.252652
37	2.13645	0.828872	0.525247	0.0975134	-0.0487559	0.0354586	0.0908655	-0.884278	-1.09039	-0.906441	-0.00173781	0.00890993	-0.00146709	-0.00229333	-0.00123578	0.000208791	0.000210031	-0.000112019	-0.000565014	-0.0709203
37.1	2.0478	0.766817	0.350164	0.0886484	0.0842183	0.0908645	0.319138	-0.715844	-0.90644	-1.06601	-0.00182258	0.0113795	-0.00134382	-0.00225784	-0.00122783	0.000288711	0.000248369	-8.26745e-05	-0.000530938	-0.0465417
37.2	2.37802	0.695898	0.356813	-0.132975	0.0864345	-0.0221635	0.126325	-0.660438	-0.937467	-0.913089	-0.00178019	0.0095405	-0.00141615	-0.00228889	-0.00128851	0.00026117	0.000260742	-5.41136e-05	-0.000522765	-0.00664943
37.3	2.21402	0.620546	0.589518	-0.1773	-0.0842157	-0.12411	-0.128542	-0.713628	-0.83552	-1.01947	-0.00207689	0.00828453	-0.00144374	-0.00225089	-0.00130002	0.00031475	0.000173129	-8.96938e-05	-0.000541929	0.0642701
37.4	2.20959	0.673736	0.724708	0.0443237	-0.0177286	-0.00443365	-0.157353	-0.715844	-0.802277	-1.07044	-0.00194973	0.00854538	-0.00147139	-0.00220172	-0.00131864	0.000356891	0.000189568	-5.47861e-05	-0.000589762	0.0620539
37.5	2.347	0.988441	0.822223	0.248217	-0.00664745	0.119676	0.110812	-0.915305	-0.839953	-0.855467	-0.00211928	0.00858527	-0.0014722	-0.00227707	-0.00128688	0.000313255	0.000200119	1.24247e-05	-0.000595517	-0.0797852
37.6	2.14975	0.775682	0.574004	0.177298	0.110813	0.137405	-0.201678	-0.964063	-0.879845	-0.964063	-0.00161065	0.00789211	-0.00150416	-0.00223936	-0.00130127	0.000329527	0.000164532	-7.87192e-05	-0.000671036	0.0199454
37.7	1.60456	0.791196	0.538544	0.241569	0.0199474	0.172865	-0.248219	-0.935252	-0.944116	-0.966279	-0.00131395	0.0103568	-0.00141604	-0.00221069	-0.00132461	0.000291	0.000201121	-6.47393e-05	-0.000614625	0.101946
37.8	1.71537	0.71806	0.633843	0.0664861	0.0288123	-0.0820019	-0.381193	-0.97736	-0.713627	-1.00839	-0.00152588	0.0128961	-0.00136591	-0.00229214	-0.00128157	0.000357815	0.000218563	-0.000132531	-0.000543421	0.0975137
37.9	1.95694	0.729141	0.483138	0.166217	0.00886621	-0.113029	-0.2593	-0.691466	-0.569572	-0.576221	-0.00186496	0.00924403	-0.00150901	-0.00223967	-0.00128695	0.000314236	0.00025175	-9.70703e-05	-0.000496277	0.0199454
38	1.92369	0.693682	0.565139	0.265947	-0.00886368	-0.073137	-0.0886497	-0.729142	-0.496436	-0.664871	-0.00169542	0.00952764	-0.00148052	-0.00230612	-0.00127248	0.000302654	0.000193664	-0.000107553	-0.000539902	-0.039893
38.1	1.79072	0.751304	0.757952	0.319137	-0.106378	-0.0155148	-0.257084	-0.507518	-0.37011	-0.933035	-0.00152588	0.00909421	-0.00144407	-0.00219001	-0.00129218	0.000422843	0.000255903	-2.38621e-05	-0.000598783	-0.0620553
38.2	1.78629	1.08596	1.0372	0.443246	0.199463	0.356813	-2.08616e-07	-0.113028	-0.188379	-0.751304	-0.00178019	0.00837812	-0.00146099	-0.00227511	-0.00123829	0.000378821	0.000257368	-0.000134319	-0.000563594	-0.270382
38.3	2.12316	1.47601	1.15023	0.538544	0.392275	0.616113	0.141839	0.192813	0.0354608	-0.39449	-0.00182258	0.0082228	-0.00139385	-0.00229483	-0.00124287	0.000369381	0.000257637	-0.000102111	-0.000637791	-0.443248
38.4	2.10099	1.28985	1.04163	0.540761	0.438816	0.376759	0.0642706	0.164002	0.0132985	-0.115244	-0.00165304	0.00712492	-0.00137345	-0.0022652	-0.00126332	0.000403243	0.000313098	-8.64084e-05	-0.000536773	-0.441032
38.5	2.05667	1.19012	0.950764	0.503085	0.237139	0.427733	0.175083	0.0354601	-0.172865	-0.334652	-0.00135634	0.00432402	-0.00145509	-0.00229268	-0.00122243	0.000344522	0.000224255	-6.91873e-05	-0.000637233	-0.447681
38.6	2.19408	0.937468	0.948548	0.644924	-0.0354585	0.514166	0.179515	-0.208326	-0.365678	-0.551843	-0.00161065	0.00614521	-0.00148692	-0.00229909	-0.00130364	0.000393521	0.000178194	-8.08718e-05	-0.000638881	-0.394491
38.7	2.3071	0.780115	0.751303	0.565139	-0.272596	0.356813	0.265948	-0.296975	-0.425516	-0.631627	-0.00207689	0.00663059	-0.00135829	-0.00226595	-0.00125844	0.000425929	0.000214363	-6.79896e-05	-0.000552743	-0.243787
38.8	2.45559	1.07709	0.837736	0.434381	0.0421098	0.314704	0.121893	-0.569573	-0.421084	-0.808926	-0.00216166	0.00854351	-0.0014621	-0.00225329	-0.00129135	0.00034985	0.000231878	-6.14681e-05	-0.000543024	-0.203894
38.9	2.36694	1.15909	0.609464	0.378975	-0.0731345	0.343516	-0.0709198	-0.576221	-0.414435	-0.802277	-0.00186496	0.00676896	-0.00147007	-0.00230959	-0.00128316	0.000391494	0.000213235	-7.10349e-05	-0.000527384	-0.152921
39	2.66392	1.28098	0.786763	0.613897	0.228274	0.460976	0.274813	-0.578438	-0.323569	-0.673736	-0.00224643	0.0056223	-0.00145123	-0.00227984	-0.00125265	0.00043506	0.000218645	-0.000140389	-0.00061758	-0.274814
39.1	2.49992	1.17017	0.857682	0.45876	0.199463	0.325786	0.011081	-0.757953	-0.414435	-1.15688	-0.00156827	0.00668882	-0.00146593	-0.00230137	-0.00126689	0.000382636	0.000184264	-0.000160813	-0.00060269	-0.152921
39.2	2.57527	1.33861	0.890926	0.762384	0.314707	0.571788	0.179515	-0.627195	-0.310272	-1.06158	-0.00165304	0.00648601	-0.00141082	-0.00228902	-0.00129966	0.000303764	0.000190124	-0.000111263	-0.000686448	-0.279247
39.3	2.62624	1.62893	1.04606	1.0239	0.55406	0.738006	0.290327	-0.228272	-0.137406	-0.844386	-0.00152588	0.00620755	-0.00151716	-0.00228878	-0.00127677	0.000417398	0.000203793	-0.000115386	-0.000569349	-0.492005
39.4	2.88554	1.55801	0.957413	1.12141	0.421086	0.596166	0.37676	-0.0177296	-0.175082	-0.775683	-0.00182258	0.00646668	-0.00142562	-0.00233414	-0.00122643	0.000400468	0.000230537	-0.000102975	-0.000616331	-0.505303
39.5	2.64397	1.45607	0.851034	1.1192	0.403356	0.735789	0.199461	0.132974	-0.28811	-0.61833	-0.00199212	0.00736884	-0.00141273	-0.00230964	-0.00129424	0.000395826	0.000190626	-0.00016629	-0.00075567	-0.467627
39.6	2.71046	1.38736	0.826655	1.0926	0.268166	0.917521	-0.00221646	0.301408	-0.101946	-0.523032	-0.00173781	0.00540309	-0.00142382	-0.00232529	-0.00132421	0.000365727	0.000160409	-0.000100358	-0.000562055	-0.5186
39.7	2.80797	1.32974	0.81779	0.773466	0.299193	0.846601	0.150704	0.101947	-0.560707	-0.804494	-0.00211928	0.00459954	-0.00144099	-0.00232355	-0.00131448	0.000412907	0.000217662	-0.000147456	-0.00069786	-0.376761
39.8	2.593	1.32753	0.992873	0.452111	0.529682	0.689248	0.179515	-0.0598381	-0.633843	-0.902008	-0.00190735	0.00621035	-0.00142912	-0.00226617	-0.00134797	0.000444573	0.000213509	-0.000116172	-0.000661799	-0.359031
39.9	2.69273	1.46493	1.15909	0.642708	0.567358	0.919737	0.354598	-0.0554057	-0.38784	-0.862116	-0.00139872	0.00789124	-0.00138911	-0.00234516	-0.00128856	0.000372376	0.000195617	-8.03966e-05	-0.000611879	-0.498654
40	2.78138	1.46493	1.1879	0.742438	0.784549	0.859899	0.472058	0.0975147	-0.492004	-0.722493	-0.00178019	0.00605131	-0.00146997	-0.00222628	-0.0012298	0.000350332	0.000111221	-8.94491e-05	-0.000598717	-0.578438
40.1	2.78138	1.41839	1.20342	0.791195	0.746873	0.964062	0.480923	-0.0797843	-0.662654	-0.706979	-0.00156827	0.00462979	-0.00143797	-0.00228992	-0.00129902	0.00031295	0.000214384	-4.23104e-05	-0.000586164	-0.507519
40.2	2.63732	1.26104	1.03941	0.61168	0.226057	0.826655	0.214975	-0.334651	-0.811142	-0.984009	-0.00194973	0.00643332	-0.00146105	-0.00226355	-0.00129663	0.000453245	0.00018114	1.34601e-05	-0.000658413	-0.367896
40.3	3.02073	1.3918	1.24109	0.970711	0.170651	0.675951	0.159569	-0.168434	-0.671519	-0.839953	-0.00152588	0.00706803	-0.00143756	-0.00226493	-0.00133853	0.000405297	0.000155226	-2.7621e-05	-0.000647252	-0.576222
40.4	2.51765	1.29207	1.14358	0.837736	-0.00221497	0.749087	-0.164002	-0.290327	-0.680384	-0.820007	-0.00152588	0.0073232	-0.00149408	-0.00234595	-0.00133293	0.000407645	0.000238479	-5.33863e-05	-0.000666865	-0.485357
40.5	2.34478	1.31644	1.45385	1.12141	0.0531909	0.97071	-0.00886512	0.135191	-0.569572	-0.41222	-0.00148349	0.00502414	-0.00155628	-0.00235234	-0.00131271	0.000396702	0.000303889	-5.98585e-05	-0.000768661	-0.644926
40.6	2.56197	1.42282	1.59347	1.12141	0.0221636	0.88871	0.0753518	0.270381	-0.653789	-0.108595	-0.00131395	0.00553245	-0.0015213	-0.00231908	-0.00129712	0.000445181	0.00027521	-0.00012675	-0.000777905	-0.680385
40.7	2.66835	1.61564	1.38071	0.904224	-0.104162	0.742438	0.011081	0.237138	-0.605032	-0.239353	-0.00190735	0.00444863	-0.00151802	-0.00235849	-0.0013262	0.000392654	0.000275483	-9.49727e-05	-0.000689524	-0.653791
40.8	2.92543	1.80402	1.39623	1.20342	0.0132987	0.935251	0.226056	0.186164	-0.57622	-0.288111	-0.00165304	0.00692255	-0.00149291	-0.00235533	-0.00128808	0.000457278	0.000271101	-1.02787e-05	-0.000537109	-0.762386
40.9	2.76365	1.74639	1.35855	1.3652	0.0842183	0.777898	0.110812	0.359031	-0.771249	-0.212758	-0.00190735	0.0059077	-0.00149721	-0.00229415	-0.00129965	0.000424471	0.000270525	-3.1726e-05	-0.000676745	-0.693683
41	2.59078	1.25217	1.31423	0.986224	-0.077567	0.722492	-0.270381	0.0332438	-0.591734	-0.292543	-0.00199212	0.00588946	-0.00141132	-0.00231906	-0.00128044	0.000364355	0.000282166	-8.50153e-05	-0.00062987	-0.514168
41.1	2.32705	0.804493	1.31644	0.893142	-0.347948	0.35238	-0.299192	-0.0952979	-0.986224	-0.981793	-0.00169542	0.00455201	-0.00150001	-0.00239476	-0.00131535	0.000291838	0.000286643	-4.04632e-05	-0.00065408	-0.270382
41.2	2.80132	1.09039	1.31644	1.04828	-0.208325	0.616113	-0.0753523	-0.0088647	-0.879845	-0.975144	-0.00199212	0.00419624	-0.00152578	-0.00233859	-0.00137892	0.000352047	0.0002935	-9.24152e-05	-0.000707876	-0.427734
41.3	2.88333	1.57574	1.33196	1.11033	0.0132987	0.514166	0.141839	-0.141839	-0.815574	-0.729142	-0.00165304	0.00608904	-0.00152027	-0.00235853	-0.00132976	0.000385835	0.000301687	-7.96899e-05	-0.000671303	-0.529681
41.4	2.81905	1.55358	1.33417	0.855466	-0.285893	0.325786	0.0930817	-0.347949	-1.04385	-0.339084	-0.00182258	0.00721445	-0.0015619	-0.00233319	-0.00132745	0.000304385	0.000296459	-0.000134252	-0.000667643	-0.463194
41.5	2.7304	1.79293	1.30979	1.08374	0.0155149	0.434381	0.0509732	-0.0842167	-0.873196	-0.354598	-0.00135634	0.00925595	-0.00154134	-0.00235772	-0.00131795	0.00029915	0.000304091	-0.000141184	-0.000720671	-0.591736
41.6	2.73262	1.70207	1.06158	1.08374	-0.0288098	0.465409	-0.0709198	-0.0709193	-1.04828	-0.545194	-0.00135634	0.00652826	-0.00158634	-0.0023706	-0.00135393	0.000342886	0.00032614	-0.000170908	-0.000759161	-0.5186
41.7	2.81684	1.60899	1.27877	0.992873	-0.0731345	0.795628	-0.172867	-0.0709193	-0.98844	-0.673736	-0.00186496	0.00518503	-0.00155352	-0.00235198	-0.00132299	0.000350979	0.000284132	-0.000146178	-0.000739985	-0.514168
41.8	3.05841	1.45163	1.18347	1.16796	-0.310272	0.742438	0.15292	0.0554062	-0.910872	-0.469842	-0.00182258	0.00501507	-0.00154743	-0.00244073	-0.00128727	0.000310164	0.000330194	-7.37223e-05	-0.000692555	-0.549627
41.9	2.84565	1.50039	1.38515	1.09482	-0.45876	0.525247	0.0554057	0.175083	-1.07044	-0.693682	-0.00156827	0.00633279	-0.00155923	-0.00241119	-0.00134545	0.000231004	0.000291176	-7.56872e-05	-0.000757957	-0.452113
42	2.80797	1.2832	1.15466	0.877629	-0.753519	0.620545	-0.0642711	-0.186164	-0.941899	-0.851035	-0.00165304	0.00629826	-0.00150483	-0.00240422	-0.00138182	0.000246682	0.000307381	-0.000161191	-0.000768253	-0.341301
42.1	2.97641	1.7331	1.2832	0.917521	-0.166216	0.873196	-0.150704	-0.139623	-0.780114	-0.713628	-0.00156827	0.0062164	-0.00153755	-0.00232879	-0.00129838	0.000300336	0.000348883	-3.67381e-05	-0.000699553	-0.452113
42.2	2.96976	1.62893	1.32531	0.970711	-0.077567	0.859899	-0.139623	-0.0155134	-0.749087	-0.549626	-0.00173781	0.00571782	-0.00150321	-0.00237571	-0.00135452	0.000333946	0.000316861	-4.55264e-05	-0.00069871	-0.580655
42.3	2.61516	1.46936	1.24552	0.952981	-0.367894	0.820006	-0.00221646	-0.237137	-0.751303	-0.640492	-0.00199212	0.00786984	-0.00153275	-0.00240434	-0.00135073	0.000256773	0.000321164	-0.000115253	-0.000636807	-0.463194
42.4	2.64619	1.49818	1.17682	1.01947	-0.077567	0.990657	0.0310271	-0.277029	-0.773466	-0.37676	-0.00173781	0.00279223	-0.00155024	-0.00241154	-0.00132528	0.00028967	0.000294253	-0.00010631	-0.000657859	-0.534114
42.5	2.53538	1.41396	1.21006	0.910872	-0.190595	0.946332	-0.0775685	-0.250434	-0.893142	-0.78898	-0.00203451	0.00603173	-0.00149914	-0.00244975	-0.00135345	0.000333588	0.000326375	-8.03267e-05	-0.000681484	-0.48314
42.6	2.69495	1.51369	1.18569	1.1325	-0.474273	0.811141	-0.20611	-0.265948	-0.71806	-0.862116	-0.00139872	0.00678942	-0.00156241	-0.00244436	-0.00136194	0.000262569	0.000382764	-0.000122757	-0.000703614	-0.494221
42.7	2.59743	1.70429	1.09925	1.10368	-0.662653	0.753519	-0.436599	-0.299192	-0.855466	-0.828872	-0.00135634	0.00461781	-0.00163142	-0.00246708	-0.00135346	0.000298232	0.000339616	-9.75833e-05	-0.000760401	-0.410004
42.8	2.68608	1.7331	1.26769	1.08152	-0.139622	0.616113	-0.436599	-0.279246	-0.538544	-0.598384	-0.00194973	0.00875091	-0.00157531	-0.00246434	-0.00137897	0.000372437	0.000338705	-8.29935e-05	-0.000635604	-0.631628
42.9	2.63289	1.71315	1.26104	1.05714	-0.0199449	0.447679	-0.587303	-0.150704	-0.49422	-0.933035	-0.00144111	0.00565691	-0.00150311	-0.00243467	-0.00138333	0.000323048	0.000336836	-6.3337e-05	-0.000646737	-0.531897
43	2.53759	1.51369	1.25439	1.12363	0.175084	0.624978	-0.667087	-0.155136	-0.890926	-0.866548	-0.00139872	0.00629537	-0.00156091	-0.00241989	-0.00140591	0.000305403	0.000287258	-6.01233e-06	-0.000658508	-0.427734
43.1	3.02516	1.57353	1.34969	1.50039	0.259301	0.862115	-0.554059	0.0886497	-0.9419	-0.755736	-0.00199212	0.0049841	-0.00155183	-0.00248648	-0.00139208	0.000282468	0.000335702	-7.21189e-05	-0.000628766	-0.587303
43.2	2.9897	1.64001	1.33417	1.30536	0.0576234	0.797844	-0.199461	0.0398926	-0.879845	-0.762385	-0.00156827	0.00350818	-0.00161697	-0.00252199	-0.0014112	0.000324441	0.000403922	-0.000118941	-0.000598707	-0.556276
43.3	2.8257	1.5425	1.19012	1.36077	-0.25265	0.653789	-0.268165	-0.0975142	-1.02833	-0.862116	-0.00131395	0.0076638	-0.00158329	-0.00246022	-0.00134263	0.000297257	0.000369027	-4.88968e-05	-0.000685186	-0.429951
43.4	2.86781	1.51812	1.03055	1.21006	-0.197244	0.582869	-0.42995	-0.44768	-1.01725	-1.27655	-0.00127157	0.00688572	-0.00154775	-0.00248712	-0.00141549	0.000393492	0.000451536	-3.82237e-05	-0.000795773	-0.272598
43.5	2.60186	1.48709	0.928602	1.23666	-0.101946	0.474273	-0.529681	-0.622762	-1.11033	-1.26769	-0.00169542	0.00592113	-0.0015773	-0.00249582	-0.00136539	0.000324129	0.000428864	-0.000104675	-0.000683079	-0.155137
43.6	2.64397	1.58461	1.29206	1.27655	0.0177312	0.47649	-0.574006	-0.35903	-0.913088	-1.19455	-0.00135634	0.00669957	-0.00157382	-0.00250026	-0.00144365	0.000331465	0.000360348	-9.7887e-05	-0.000665773	-0.29476
43.7	2.91435	1.86607	1.63558	1.43612	0.044326	0.651572	-0.197245	-0.159569	-0.631626	-0.964063	-0.00165304	0.00608182	-0.00162946	-0.00253815	-0.00141309	0.000345518	0.000424293	-0.000115572	-0.000641805	-0.50087
43.8	2.94981	1.9658	1.82618	1.4605	0.0376773	0.952981	-0.157353	0.101947	-0.605032	-0.607249	-0.00169542	0.00573643	-0.00164972	-0.00255917	-0.00143133	0.000278616	0.000386274	-0.000114703	-0.000651111	-0.511951
43.9	3.00079	1.87937	1.94142	1.42947	0.268166	0.886493	0.039892	0.0398925	-0.589518	-0.414436	-0.00182258	0.00653427	-0.00161831	-0.00257576	-0.0013547	0.000397726	0.000398347	-8.82595e-05	-0.000624738	-0.527465
44	2.81684	1.86164	1.77077	1.35412	0.206111	0.864331	0.0421083	-0.150704	-0.713627	-0.698114	-0.00186496	0.00759838	-0.00162452	-0.00257729	-0.00138756	0.00038081	0.000380025	-0.000127646	-0.000661084	-0.50087
44.1	2.75922	1.79294	1.58461	1.32309	0.0177312	0.706978	-0.0842172	-0.321354	-0.71806	-0.888711	-0.00203451	0.00548469	-0.00161191	-0.0025479	-0.00145086	0.000399165	0.000372888	-9.38887e-05	-0.000672728	-0.36568
44.2	2.83014	1.59347	1.58682	1.40731	-0.101946	0.81779	0.00443226	-0.343516	-0.704762	-0.895359	-0.00152588	0.00877502	-0.00160929	-0.00255211	-0.00147883	0.000342797	0.000319725	-0.000119205	-0.000657066	-0.410004
44.3	2.85895	1.62228	1.55136	1.5159	0.0221636	0.724708	-0.0487574	-0.132974	-0.735789	-0.866548	-0.00178019	0.00712281	-0.00155444	-0.0025716	-0.00139122	0.000350357	0.000346297	-0.000174234	-0.000699462	-0.434383
44.4	2.60851	1.58461	1.38736	1.33861	-0.197244	0.359029	-0.0642711	-0.239353	-1.04606	-1.11477	-0.00182258	0.0098755	-0.00153674	-0.00258271	-0.00145851	0.00040351	0.000315686	-0.000134501	-0.000695585	-0.310274
44.5	2.37581	1.31866	0.9419	1.01947	-0.618329	0.248217	-0.0376762	-0.44768	-1.2832	-1.14358	-0.00190735	0.00577831	-0.00155673	-0.00256939	-0.00146587	0.000424441	0.000348124	-7.28336e-05	-0.000755696	-0.113029
44.6	2.55532	1.52699	1.17239	0.946332	-0.354597	0.460976	0.141839	-0.277029	-1.01947	-0.944117	-0.00207689	0.0079657	-0.00154816	-0.00262767	-0.00144999	0.00037226	0.000302661	-0.000103141	-0.000756718	-0.252652
44.7	2.3071	1.45385	1.12141	0.784547	-0.350164	0.463192	-0.0531899	-0.729142	-1.07044	-1.26104	-0.00237359	0.00529875	-0.00150753	-0.00261128	-0.00145447	0.00040655	0.000291648	-9.76908e-05	-0.00060603	-0.144056
44.8	2.14532	1.53364	0.968494	0.786763	-0.390056	0.321353	-0.232705	-0.611681	-1.16352	-1.24996	-0.00165304	0.00585596	-0.00153704	-0.00259117	-0.00140921	0.000397324	0.000293147	-5.55564e-05	-0.000712774	-0.0642716
44.9	2.55975	1.60455	1.32752	1.02612	-0.177298	0.633842	-0.0110814	-0.132974	-1.11477	-1.03941	-0.00186496	0.00513797	-0.00155931	-0.00258587	-0.00145373	0.000442443	0.000312301	-9.93972e-05	-0.000681457	-0.303625
45	2.55532	1.91926	1.22336	1.17239	-0.0199449	0.483138	-0.0753523	-0.195029	-0.997305	-0.97736	-0.00207689	0.00524686	-0.00153091	-0.00258382	-0.00149104	0.000440786	0.000320266	-0.000128292	-0.000606723	-0.372328
45.1	2.55089	1.71537	1.32088	1.19012	-0.00221497	0.569572	-0.0775685	-0.330219	-1.12806	-0.808926	-0.00173781	0.00668764	-0.00154607	-0.002608	-0.00141807	0.000386815	0.000350597	-0.000142981	-0.000642771	-0.410004
45.2	2.48884	1.8018	1.37628	1.05714	-0.175081	0.62941	-0.261516	-0.363463	-0.968494	-0.95963	-0.00216166	0.00594785	-0.00163403	-0.00257405	-0.00145541	0.000405078	0.000286473	-0.000154681	-0.000685507	-0.412221
45.3	2.56419	1.84169	1.36077	1.2832	-0.121892	0.904223	-0.0864334	-0.463193	-0.997305	-1.0106	-0.0023312	0.00652996	-0.00156253	-0.0025576	-0.00143893	0.000464077	0.000312963	-0.000123501	-0.00064458	-0.356815
45.4	2.37359	1.67547	1.3519	0.981792	-0.239352	0.640491	0.0199459	-0.292543	-1.18569	-1.13028	-0.00224643	0.00429781	-0.00155487	-0.0026066	-0.00144652	0.000419141	0.00040123	-0.000166593	-0.000728211	-0.226057
45.5	2.69051	1.67769	1.17682	1.2145	-0.19946	0.549626	-0.0664873	-0.101947	-1.28098	-0.972928	-0.00224643	0.00535772	-0.0016085	-0.00260854	-0.00145016	0.000375287	0.000272264	-0.000200373	-0.000685385	-0.221624
45.6	2.53759	1.51591	0.935251	1.05714	-0.434381	0.356813	-0.316922	-0.177299	-1.17904	-1.17904	-0.00199212	0.00515668	-0.00167039	-0.00264	-0.00145939	0.00039138	0.000225448	-0.000210146	-0.000656045	-0.161786
45.7	2.50878	1.64666	1.25661	1.17239	-0.119675	0.523031	0.106379	-0.0487569	-1.08595	-0.831088	-0.00207689	0.00529722	-0.00159488	-0.00265137	-0.00147664	0.000423416	0.000328278	-0.000140143	-0.00063466	-0.336869
45.8	2.46889	1.48488	1.51147	0.879845	-0.0952969	0.587302	0.0288109	0.0221626	-0.897575	-0.363463	-0.00194973	0.00531327	-0.00156989	-0.00257148	-0.00143959	0.000466384	0.000304915	-0.000158141	-0.000662058	-0.36568
45.9	2.46446	1.84834	1.46936	1.05493	-0.201676	0.403354	-0.0997308	-0.115244	-0.968494	-0.503085	-0.00178019	0.00571271	-0.00155159	-0.00265635	-0.00148798	0.000430425	0.000291322	-0.000150894	-0.000768484	-0.363464
46	2.61516	1.74861	1.34082	1.09925	-0.239352	0.374543	-0.0576223	-0.234921	-0.944116	-0.620546	-0.00203451	0.00291708	-0.00155041	-0.00261466	-0.00147087	0.000455783	0.000312954	-7.50393e-05	-0.000713646	-0.345734
46.1	2.6063	1.54693	1.21228	1.23666	-0.0642696	0.706978	0.243786	-0.261516	-0.83552	-0.638276	-0.00199212	0.00653053	-0.00159447	-0.0026147	-0.00148481	0.000515417	0.000258387	-7.97576e-05	-0.000717291	-0.38341
46.2	2.63289	1.61342	1.32974	1.04828	-0.0797833	0.877629	0.277029	-0.0598381	-0.695897	-0.689249	-0.00182258	0.00422102	-0.00161106	-0.0025761	-0.00149197	0.000473652	0.000243037	-0.00011851	-0.000836537	-0.418869
46.3	2.69273	1.68656	1.66661	1.16796	-0.0421072	0.87098	0.0842168	0.128542	-0.631626	-0.605032	-0.00190735	0.00615008	-0.00161529	-0.00261242	-0.0014394	0.000441904	0.000277526	-0.000132901	-0.000772223	-0.503086
46.4	2.73705	1.87272	1.54693	1.14358	-0.0155124	0.560707	-0.192813	0.119677	-0.777898	-0.620546	-0.00211928	0.00594339	-0.00164779	-0.00270885	-0.00153729	0.00044899	0.000250327	-0.000227927	-0.000762172	-0.454329
46.5	2.44673	1.66218	1.46936	1.18125	-0.0310261	0.47649	-0.303625	-0.279246	-0.833304	-0.562924	-0.00186496	0.00429581	-0.00162035	-0.00266334	-0.00148616	0.000493612	0.000204274	-0.000158045	-0.000794926	-0.339085
46.6	2.81905	2.16305	1.79515	1.72423	0.0952995	0.753519	0.0997304	-0.0886492	-0.569572	-0.516383	-0.00203451	0.00386336	-0.00160725	-0.00262466	-0.00146291	0.000463374	0.000275027	-4.55954e-05	-0.000778032	-0.605033
46.7	3.2069	2.10099	1.81953	1.57574	0.26595	0.760168	0.418869	-0.0930817	-0.206109	-0.234921	-0.00203451	0.0071436	-0.00172034	-0.00256271	-0.00153373	0.000477929	0.000289862	-0.0001445	-0.000769682	-0.660439
46.8	3.08057	1.96802	1.77742	1.36742	-0.0908644	0.687032	0.259299	-0.0975142	-0.350164	-0.469842	-0.00224643	0.00537859	-0.00165251	-0.00259009	-0.00159889	0.000425904	0.000239957	-0.000134772	-0.000754351	-0.527465
46.9	2.87224	1.85499	1.86607	1.48931	-0.232704	0.88871	0.210542	-0.101947	-0.598383	-0.742439	-0.00203451	0.00386966	-0.00160876	-0.00264441	-0.00154063	0.00040891	0.000224365	-0.00017249	-0.000778124	-0.525249
47	3.21133	2.04559	1.74196	1.72645	-0.137405	0.875412	0.551843	-0.0952979	-0.698114	-0.713628	-0.00267029	0.00468649	-0.00152616	-0.00261941	-0.00150661	0.000451904	0.000260452	-0.00010946	-0.000811802	-0.60725
47.1	3.42409	2.33813	1.92591	1.90596	-0.0288098	0.70033	0.485356	0.113028	-0.822223	-0.580654	-0.00241598	0.00808086	-0.00160563	-0.00268453	-0.00154428	0.000433145	0.000293935	-0.000110339	-0.000829773	-0.751305
47.2	3.50166	2.66835	1.91483	2.1165	0.237139	0.899791	0.731358	0.321355	-0.421084	-0.542978	-0.00199212	0.00674079	-0.00163532	-0.002657	-0.00150435	0.00043743	0.000271731	-0.000154839	-0.000787355	-0.899793
47.3	3.68339	2.42013	1.73974	1.77077	0.0797858	0.762384	0.746872	0.0288113	-0.44103	-0.689249	-0.00194973	0.0084081	-0.00165108	-0.00261702	-0.00150295	0.000505574	0.000280335	-5.72757e-05	-0.000765679	-0.773467
47.4	3.74766	2.37359	1.79072	2.04337	0.330221	1.01947	1.00174	0.252651	-0.246001	-0.609465	-0.00250075	0.0057435	-0.00161355	-0.00263801	-0.00158318	0.000461762	0.000292239	-6.87683e-05	-0.000796055	-0.933036
47.5	3.71885	2.35364	1.99018	2.08548	0.576223	1.04385	0.979576	0.345733	-0.294758	-0.365679	-0.00271267	0.00556839	-0.00162208	-0.00266677	-0.00154671	0.000420641	0.000228844	-0.000118877	-0.000725182	-1.0239
47.6	3.78533	2.31597	2.31153	1.97245	0.432167	1.1192	0.981793	0.427734	-0.186163	-0.328003	-0.00173781	0.00747144	-0.00166345	-0.00264358	-0.00149273	0.000410165	0.000288938	-8.5275e-05	-0.000893711	-1.0106
47.7	3.57258	2.20072	1.97245	1.92369	0.14184	0.941899	0.99509	0.195029	-0.183947	-0.405571	-0.00156827	0.00551262	-0.00159315	-0.00264713	-0.00155242	0.000373232	0.000285806	-0.000132739	-0.000848276	-0.873198
47.8	3.27338	2.0478	1.44277	1.67769	0.0576234	0.616113	0.390057	0.0310276	-0.804493	-0.760169	-0.00203451	0.0085891	-0.00160169	-0.0026227	-0.00153899	0.00026236	0.000259579	-0.000207547	-0.000861086	-0.567357
47.9	2.95646	1.84612	1.38958	1.66883	0.082002	0.536328	0.432166	0.177299	-1.01725	-1.05271	-0.00194973	0.00658267	-0.00163905	-0.00263371	-0.0015583	0.000388107	0.000250385	-0.000113616	-0.000786284	-0.509735
48	3.16035	1.82618	1.79293	1.86829	0.328004	0.78233	0.498653	0.288111	-0.755736	-1.03498	-0.00250075	0.00726862	-0.00411355	-0.0036596	-0.00176603	0.000320676	0.000284646	-0.000141084	-0.00084181	-0.698115
48.1	3.55041	2.1431	2.0611	2.32926	0.483141	0.921953	0.773466	0.496437	-0.698114	-0.589519	-0.00254313	0.00323141	-0.00765905	-0.00758873	-0.00489295	-0.00158496	-0.00200313	-0.00155791	-0.00162398	-0.939685
48.2	3.35095	2.23175	1.83726	1.95915	0.509736	0.995089	0.534113	0.303625	-0.580653	-0.866548	-0.00207689	0.00471662	-0.00769516	-0.00793427	-0.00553073	-0.0023296	-0.00391873	-0.00427174	-0.00521008	-0.79563
48.3	3.3443	2.4024	2.19186	2.10542	0.534114	1.11033	0.492004	0.514167	-0.514166	-0.680384	-0.00211928	0.00341567	-0.0077721	-0.00792234	-0.00554994	-0.00224078	-0.00393126	-0.00438082	-0.00554436	-0.933036
48.4	3.30219	2.37359	2.15196	1.74196	0.558493	0.788979	0.647141	0.571789	-0.47649	-0.800061	-0.00207689	0.000259426	-0.00761237	-0.00783807	-0.00547487	-0.00223718	-0.00386303	-0.00429304	-0.00543773	-0.899793
48.5	3.35317	2.50656	2.2517	2.00791	0.771252	1.01504	0.868764	0.569573	-0.314705	-0.52968	-0.00199212	0.00304346	-0.00739676	-0.00776271	-0.00540092	-0.00232225	-0.00388806	-0.00424984	-0.00544076	-1.12807
48.6	2.94538	2.13202	1.86164	1.75083	0.292544	1.0926	0.483139	0.31249	-0.908656	-0.61833	-0.000381471	0.0111193	-0.00734886	-0.00750698	-0.00527348	-0.00220865	-0.00365266	-0.00423911	-0.00573116	-0.782332
48.7	3.47728	2.47554	1.6511	1.8151	0.270382	1.32974	0.427733	0.48314	-0.729141	-0.217191	0.0296699	0.0465065	-0.00727738	-0.00697191	-0.00532085	-0.0019805	-0.00350577	-0.0071754	-0.00760448	-0.87763
48.8	3.69004	2.36694	1.83061	1.67769	0.350167	1.3519	0.458761	0.574006	-0.445463	-0.272597	0.076845	0.0512858	-0.00242515	-0.00348683	-0.00315818	-0.00109602	-0.00192357	-0.0102833	-0.0114436	-0.910874
48.9	3.41522	2.16748	2.00791	1.57574	0.303626	1.01725	0.607249	0.485356	-0.720276	-0.485356	0.119273	0.0471874	-0.000281026	-0.00208825	-0.00121541	-0.000706959	0.00088024	-0.0112794	-0.0116466	-0.873198
49	3.64128	2.30267	2.07218	1.80845	0.456546	0.961846	0.58287	0.226056	-0.460976	-0.416652	0.131649	0.0448573	0.00109041	-0.00214538	-0.000470455	-0.00264076	0.00060698	-0.012352	-0.0121266	-0.897577
49.1	3.63906	2.28937	2.19186	2.10542	0.494222	0.981792	0.698114	0.392274	-0.219406	-0.390057	0.175603	0.0337874	0.00167117	-0.00202003	-0.000552901	-0.00274509	0.00115516	-0.0141128	-0.0115373	-0.906442
49.2	3.00522	1.65774	1.75304	1.77299	0.257085	0.738006	0.551843	0.179515	-0.454327	-0.8599	0.185225	0.0599595	0.00258505	-0.00203361	-0.000150502	-0.00357338	0.00151934	-0.0107455	-0.00670054	-0.691467
49.3	3.26452	1.96802	1.74861	1.6932	0.234922	0.904223	0.316922	-0.124109	-0.279245	-0.283678	0.132116	0.0759474	0.00210618	-0.00234076	-0.000120467	-0.00377105	0.000685166	-0.00487094	-0.00109914	-0.740224
49.4	3.40636	2.16526	2.01456	1.78407	0.23049	1.1325	0.531897	-0.130758	-0.316921	-0.629411	0.144747	0.0559633	0.0015144	-0.00231107	-0.000400672	-0.00350017	0.000264218	-0.0066561	-0.000749801	-0.729143
49.5	3.39084	2.43786	2.13867	1.83504	0.432167	1.13471	0.503085	0.00443274	0.104164	-0.742439	0.153902	0.0562108	0.00154553	-0.00228014	-0.00048274	-0.00338587	0.000343057	-0.00703859	-0.00160564	-0.87763
49.6	2.84787	2.44229	1.73088	1.57796	0.390059	0.955197	0.456545	-0.0421082	-0.0354587	-0.797845	0.156699	0.0547325	0.00159051	-0.0022433	-0.000492001	-0.00340238	0.000479493	-0.00650735	-0.00234886	-0.769035
49.7	2.79024	1.93256	1.50039	1.41617	0.325788	0.742438	0.37676	-0.208326	-0.243785	-0.939684	0.158268	0.055444	0.0016659	-0.00223985	-0.00046719	-0.00339813	0.000472697	-0.0060764	-0.00281314	-0.542979
49.8	3.07835	1.98353	1.61564	1.75304	0.372329	0.429949	0.330219	-0.0775681	-0.00443143	-0.77125	0.159878	0.0552391	0.0016606	-0.00225067	-0.000494751	-0.00342841	0.000465231	-0.00530213	-0.00338525	-0.587303
49.9	3.08279	1.8705	1.64445	1.92591	0.476492	0.308056	0.527464	0.217191	0.101948	-0.385625	0.161616	0.0514705	0.0017647	-0.00217314	-0.000464197	-0.00345556	0.000590757	-0.0049259	-0.00386992	-0.667088
50	2.63732	2.14532	1.73753	1.99461	0.261517	0.221622	0.485356	-0.179515	0.14184	-0.0177297	0.162294	0.0521732	0.00186472	-0.00224954	-0.000479918	-0.00345237	0.000557891	-0.00454544	-0.00411871	-0.622763
50.1	2.47111	2.16748	1.69985	1.73974	-0.243785	0.137405	0.296975	-0.237137	-0.0886484	-0.144055	0.162718	0.0522205	0.00179407	-0.00229242	-0.000555066	-0.00346048	0.000488934	-0.00397878	-0.00448894	-0.454329
50.2	2.81462	2.37137	1.50704	1.78407	0.0952995	0.281461	0.263732	0.00886518	-0.285893	-0.243786	0.191455	0.0483518	0.00320294	-0.0028001	-0.000231935	-0.00474759	0.00138971	-0.00353673	-0.00463942	-0.53633
50.3	2.64619	1.9525	1.59347	1.68212	0.152922	0.128541	0.410004	-0.219407	-0.396705	-0.658222	0.286908	0.064142	0.0142763	-0.00303707	0.00449512	-0.0158676	0.00233113	-0.000106612	0.00075658	-0.40114
50.4	3.10938	2.40462	1.9525	2.00126	0.367897	0.516382	0.649357	0.157353	0.084218	-0.310273	0.293901	0.0649779	0.0145633	-0.00318028	0.00447702	-0.0160046	0.00248822	0.00302392	0.00285926	-0.618331
50.5	3.36203	2.61073	1.94364	2.01899	0.412221	0.675951	0.744655	0.0509737	-0.230488	-0.449896	0.301149	0.0574937	0.017686	0.000447667	0.00783794	-0.0190428	-0.00120415	0.0031359	0.0017913	-0.687034
50.6	3.49722	2.95646	2.05002	1.91261	0.523033	0.684816	0.687033	0.239354	-0.339083	-0.61833	0.302717	0.0563986	0.0172245	-0.000351325	0.0072114	-0.0186672	-0.000510463	0.0036676	0.00103338	-0.780116
50.7	2.90106	2.8124	1.93921	1.74639	0.352383	0.418868	0.365679	0.0509737	-0.51195	-0.915306	0.303141	0.0586241	0.0160041	-0.00165867	0.00598352	-0.017611	0.000844455	0.00409886	0.000763235	-0.622763
50.8	2.83678	2.86559	2.01234	1.69985	0.241571	0.447679	0.372328	0.128542	-0.600599	-1.02833	0.303353	0.0574609	0.0162949	-0.00223874	0.00566545	-0.0182045	0.00115784	0.00449815	0.000832133	-0.624979
50.9	2.9343	2.77694	2.18964	1.7198	0.277031	0.66487	0.682601	0.217191	-0.636059	-0.766818	0.302717	0.0568871	0.0165167	-0.00227888	0.00579523	-0.0183981	0.00116012	0.00483659	0.000694809	-0.74244
51	3.03181	2.87224	2.14975	1.80402	0.15957	0.862115	0.578438	0.246002	-0.567356	-0.616114	0.30259	0.0590888	0.0164587	-0.00226817	0.00582465	-0.0183248	0.00114286	0.00496499	0.000665732	-0.831089
51.1	3.18252	2.78803	2.23618	1.94807	0.633845	0.691465	0.75352	0.166218	-0.574004	-0.742439	0.302251	0.0571187	0.0163096	-0.00229043	0.0057738	-0.0183927	0.00104661	0.00511836	0.000973253	-0.864333
51.2	2.77473	2.51986	1.83948	1.67769	0.407789	0.474273	0.469842	0.130758	-0.773466	-0.990658	0.302039	0.0606611	0.0162508	-0.00227062	0.00575317	-0.0183539	0.00107479	0.00516737	0.00111044	-0.591736
51.3	2.53316	2.13202	1.59126	1.40953	-0.039891	0.210541	0.228272	-0.232705	-1.12141	-1.08152	0.301531	0.0589272	0.0163673	-0.00232767	0.00575016	-0.0183374	0.0010585	0.00548563	0.00103811	-0.323571
51.4	2.97419	2.47332	2.01013	1.67104	0.203895	0.673735	0.42995	0.152921	-0.904224	-0.928603	0.3017	0.0508613	0.0163384	-0.00233945	0.00577001	-0.0183674	0.000974268	0.00545719	0.00139249	-0.576222
51.5	2.8523	2.59521	1.92369	1.5425	0.305842	0.769033	0.370111	0.221624	-0.638275	-0.857683	0.301573	0.0551511	0.0162561	-0.00231992	0.00581137	-0.0183766	0.000924587	0.00538496	0.00154471	-0.644926
51.6	2.74813	2.66392	1.74639	1.31423	0.239355	0.598383	0.210542	-0.132974	-0.627194	-1.07931	0.301912	0.0559897	0.0162554	-0.00229422	0.00576955	-0.0183485	0.000912805	0.00543606	0.00167111	-0.53633
51.7	3.06727	2.37581	1.49817	1.16352	0.285896	0.460976	0.11746	-0.177299	-0.596167	-1.03277	0.301234	0.0546404	0.0163015	-0.00232653	0.00575708	-0.0183773	0.000852497	0.0054716	0.00173962	-0.480924
51.8	2.88554	2.4844	1.53807	1.45828	0.511952	0.574004	0.119677	-0.137406	-0.44103	-0.902008	0.301276	0.0547218	0.016211	-0.00233764	0.00575478	-0.0183761	0.000835194	0.00557385	0.00213323	-0.534114
51.9	2.62846	2.56197	1.74639	1.53807	0.367897	0.631626	-0.044325	-0.219407	-0.61168	-1.05493	0.301276	0.0550748	0.0162308	-0.00237068	0.00578418	-0.0184214	0.000909927	0.00553679	0.00229326	-0.531897
52	2.38689	2.44672	1.72645	1.58461	0.414437	0.59395	-0.073136	-0.263732	-0.560707	-1.18347	0.301064	0.0576805	0.0162014	-0.00235725	0.00578821	-0.018469	0.000870711	0.00551939	0.00220788	-0.50087
52.1	2.45781	2.44672	1.50482	1.56023	0.367897	0.667086	-0.144056	-0.308057	-0.596167	-1.28542	0.301446	0.0565566	0.0161874	-0.0024662	0.00586974	-0.018416	0.00083691	0.00545689	0.0021513	-0.50087
52.2	2.71711	2.49548	1.4339	1.73753	0.34795	0.687032	0.00443226	-0.279246	-0.531896	-1.18347	0.300725	0.0577849	0.0162682	-0.00240272	0.00578339	-0.0183821	0.000759344	0.0055782	0.00224268	-0.542979
52.3	2.88997	2.38689	1.69099	1.84391	0.55406	0.760168	0.319138	-0.0687031	-0.398921	-0.873197	0.300937	0.0582132	0.0162289	-0.00237513	0.00574537	-0.0183882	0.000815724	0.0055761	0.00232151	-0.695899
52.4	2.84122	2.49327	1.97688	1.44942	0.503087	0.6826	0.268164	-0.157353	-0.418868	-1.06379	0.300598	0.0599536	0.016118	-0.00237782	0.00578365	-0.0183249	0.000770111	0.00559404	0.00238594	-0.620547
52.5	2.76365	2.69716	2.44451	1.34304	0.558493	0.61168	0.383409	0.0509737	-0.454327	-0.897576	0.300683	0.0617641	0.0161023	-0.0023603	0.00584953	-0.0183957	0.000860752	0.00564709	0.00232523	-0.636061
52.6	2.87446	2.50656	2.44672	1.21893	0.303626	0.531896	0.115244	-0.246002	-0.624978	-1.01504	0.300725	0.0621889	0.0161567	-0.00234476	0.00584667	-0.018358	0.000878221	0.00563575	0.00236679	-0.569574
52.7	2.90992	2.41348	2.08769	1.35634	0.290328	0.713627	0.0797843	-0.137406	-0.542977	-0.828872	0.30098	0.0627105	0.0162083	-0.00245406	0.00580091	-0.0183396	0.000882056	0.00558837	0.00228992	-0.638277
52.8	2.91435	2.47554	2.12315	1.54472	0.128543	0.660437	0.352381	0.150704	-0.418868	-1.02612	0.301064	0.0635475	0.0161364	-0.0024222	0.00574244	-0.018354	0.000814621	0.00557104	0.0024283	-0.682602
52.9	3.31549	2.58192	2.29824	1.6378	0.372329	0.97071	0.52968	0.37676	-0.192811	-0.921954	0.300598	0.0647011	0.0161101	-0.0023455	0.00575716	-0.0183636	0.000798632	0.00568782	0.00245158	-0.91309
53	3.47063	2.675	2.34256	1.84834	0.458762	0.992873	0.432166	0.434383	-0.201676	-0.755736	0.300471	0.0629459	0.0161226	-0.00236195	0.00575251	-0.0184036	0.000758157	0.00565666	0.0024051	-1.02612
53.1	3.45511	2.65505	2.18742	2.07218	0.1773	1.00617	0.605032	0.664871	0.0709206	-0.669303	0.300556	0.0647351	0.0160929	-0.00233997	0.00577631	-0.0184527	0.000710324	0.00559678	0.00232589	-1.02612
53.2	3.32657	2.61516	2.11207	1.99904	0.0288123	0.90644	0.58287	0.496437	0.0421095	-0.755736	0.300047	0.0628397	0.0161856	-0.00231222	0.00576972	-0.0183582	0.000786027	0.00565487	0.00236539	-0.888712
53.3	3.28668	2.72375	2.34256	2.00348	0.505303	1.06379	0.611681	0.738007	0.0709206	-0.503085	0.300047	0.0627611	0.0161805	-0.00238152	0.00574991	-0.0183119	0.000778176	0.00568904	0.00249347	-0.992875
53.4	3.0983	2.70381	2.33148	1.57574	0.396708	0.917521	0.518599	0.673736	0.128543	-0.624978	0.29992	0.063225	0.016083	-0.00236185	0.00570186	-0.0182777	0.000746605	0.00560044	0.00242026	-0.908658
53.5	3.46841	2.91878	2.47554	1.94142	0.797846	1.26547	0.749088	0.667088	0.261517	-0.489788	0.299411	0.0637516	0.0161065	-0.00235516	0.0057239	-0.018321	0.000704777	0.00561327	0.002375	-1.08374
53.6	3.44847	2.64619	2.66613	2.15196	0.933037	1.3918	0.972928	0.562924	0.261517	-0.190596	0.301234	0.056394	0.0161699	-0.00234201	0.0057855	-0.0183626	0.000695593	0.00567127	0.00221873	-1.13915
53.7	3.37311	2.5664	2.49105	2.01899	0.407789	0.924169	0.902008	0.201678	0.0997317	-0.407787	0.304031	0.0502121	0.0160843	-0.00238218	0.00572356	-0.0183595	0.00078657	0.00559907	0.00217526	-0.879847
53.8	3.53268	2.71489	2.50878	1.98353	0.540763	0.788979	1.16131	0.29476	0.323572	-0.452112	0.303777	0.0520717	0.0160737	-0.00236423	0.00569675	-0.0184555	0.000847188	0.00556614	0.00198165	-0.899793
53.9	3.7809	2.87003	2.56418	2.1564	0.633845	1.08595	1.16796	0.37676	0.57179	-0.219407	0.303777	0.0525037	0.0160632	-0.00231839	0.0057011	-0.0183585	0.00075587	0.00561974	0.00189833	-1.03055
54	3.44847	2.839	2.65062	2.40683	0.396708	1.15466	0.928603	0.421085	0.279247	-0.328003	0.30365	0.0516258	0.0159796	-0.00235584	0.00576372	-0.0184475	0.000830633	0.0101682	0.00169482	-1.00617
54.1	3.72771	2.84121	2.79911	2.33591	0.172868	0.547409	1.08596	0.0886497	0.179516	-0.226056	0.303057	0.0528094	0.0164905	-0.00225584	0.00579871	-0.018459	0.00121986	0.0173139	0.000180712	-1.04163
54.2	3.30441	2.40462	2.38024	2.24283	-0.168433	0.554058	0.928603	-0.0354595	-0.226055	-0.52968	0.303141	0.051397	0.0166484	-0.002231	0.00577834	-0.0184941	0.00137303	0.0193541	-0.000334263	-0.775684
54.3	3.60803	2.77473	2.51099	2.54202	0.299193	0.775682	1.15244	0.441031	-0.00443149	1.19209e-07	0.303226	0.0532337	0.0167883	-0.00215987	0.00577118	-0.0185043	0.00131704	0.0199894	-0.000487306	-1.03277
54.4	3.59252	2.90549	2.69273	2.5664	0.596169	0.738006	1.12585	0.609465	0.217192	-0.011081	0.303141	0.0537295	0.0167222	-0.00215329	0.00574844	-0.0185057	0.00147683	0.0203524	-0.000652054	-1.19898
54.5	3.35317	2.90105	2.82348	2.54202	0.403356	0.804493	1.08374	0.418869	0.119678	0.272597	0.303523	0.0534789	0.0167821	-0.00218516	0.00578259	-0.0184894	0.00145176	0.0206123	-0.000800106	-1.22336
54.6	3.17365	2.72375	2.6617	2.28051	0.341302	0.551842	1.11477	0.268165	-0.155136	-0.137406	0.303438	0.0509516	0.016846	-0.00216431	0.00575595	-0.0184781	0.00150699	0.0206189	-0.000838615	-0.979577
54.7	3.38641	2.83678	2.52872	2.51321	0.538547	0.895358	1.29428	0.390058	0.250436	-0.325787	0.303396	0.0523093	0.0167995	-0.0022048	0.00573885	-0.018478	0.001513	0.0206812	-0.000958966	-1.15688
54.8	3.39971	2.99635	2.48218	2.46224	0.421086	0.87098	1.43169	0.328003	0.188381	-0.467626	0.304286	0.051075	0.0168855	-0.00218101	0.00574835	-0.0185458	0.0015694	0.0206847	-0.00108391	-1.14136
54.9	3.3709	2.90327	2.31375	2.40462	0.438816	0.797844	1.50482	0.292543	0.0886505	-0.250435	0.302717	0.0535498	0.0168614	-0.0022927	0.00573621	-0.0185605	0.00153798	0.0206476	-0.00122134	-1.12807
55	3.25565	3.09165	2.13423	2.36694	0.332437	0.766817	1.21671	0.383409	-0.308056	-0.128541	0.303311	0.0517993	0.016936	-0.00229451	0.00578946	-0.0185268	0.00159201	0.0207351	-0.00125178	-1.02833
55.1	3.56149	3.15149	2.21845	2.52872	0.474276	0.882061	1.02612	0.797845	-0.150703	-0.155136	0.303268	0.0509196	0.0168665	-0.00225045	0.00577194	-0.0185203	0.0015621	0.0207398	-0.00130065	-1.02612
55.2	3.6036	3.07392	2.15418	2.39132	0.410005	0.88871	1.02168	0.704764	-0.186163	-0.403355	0.303353	0.0508212	0.0169178	-0.00226791	0.00578378	-0.018588	0.00160681	0.020743	-0.00132153	-1.05493
55.3	3.66787	2.88554	2.21402	2.36694	0.48979	0.964062	0.984009	0.684817	-0.378975	-0.299192	0.30348	0.0490878	0.0169409	-0.00230217	0.00570082	-0.0186037	0.00156687	0.0207488	-0.00139445	-1.15244
55.4	3.47284	2.81462	2.1564	2.20515	0.199463	0.88871	0.642708	0.427734	-0.483139	-0.30584	0.303438	0.0510453	0.0169971	-0.00230913	0.00574456	-0.0185388	0.00164873	0.0206554	-0.00147135	-0.961847
55.5	3.61468	2.86559	2.20515	2.35586	0.403356	1.21893	0.8599	0.347949	-0.336867	-0.124109	0.303099	0.052364	0.0169756	-0.00227442	0.0057286	-0.0185204	0.00170172	0.0205402	-0.00153488	-1.0239
55.6	3.62355	2.88554	2.24061	2.08769	0.40114	1.05049	0.797845	0.37676	-0.602815	-0.234921	0.304159	0.0579825	0.0168952	-0.00234827	0.00570752	-0.0184744	0.00171373	0.0133777	0.000224284	-0.970712
55.7	3.8496	3.16479	2.4711	2.4157	0.7779	1.3918	1.00395	0.680385	-0.201676	-0.104163	0.303099	0.0615167	0.016681	-0.00235708	0.00573847	-0.0184619	0.00159994	0.00929819	0.00178865	-1.24996
55.8	3.87398	3.05841	2.61737	2.60851	0.540763	1.3918	0.835521	0.84217	-0.104162	-0.350165	0.303735	0.0621025	0.0165547	-0.0023707	0.00573636	-0.0185182	0.00157415	0.00932653	0.00250998	-1.27212
55.9	3.69447	2.93873	2.57748	2.50656	0.385626	1.27877	1.03055	0.642709	-0.257082	-0.381192	0.303014	0.0642094	0.016605	-0.00233646	0.00572099	-0.01849	0.00155552	0.00929934	0.00281633	-1.24774
56	3.7942	3.1936	2.92543	2.52651	0.913091	1.56909	1.25882	0.742439	0.0709206	-0.00664854	0.303014	0.0628563	0.0166097	-0.00236894	0.00573277	-0.0184578	0.00155686	0.00921385	0.00287604	-1.44499
56.1	3.79863	3.12489	2.79246	2.06775	0.786765	1.12363	1.05493	0.454329	0.148489	0.161785	0.302802	0.06252	0.0166813	-0.00235365	0.00568064	-0.0185257	0.00160747	0.00921363	0.00294935	-1.33418
56.2	3.67895	3.28668	2.87224	2.4024	0.753522	1.21671	1.17461	0.746872	0.248219	0.0554061	0.302887	0.0615026	0.0165917	-0.00234699	0.00568734	-0.0184454	0.00163759	0.00923734	0.00297083	-1.44277
56.3	3.81193	3.28889	2.90992	2.84786	0.972929	1.42504	1.28098	1.06158	0.412221	0.0398926	0.302802	0.0607801	0.0166127	-0.0023342	0.00571993	-0.018473	0.00161391	0.00919341	0.00279605	-1.55802
56.4	3.64349	3.22241	2.77694	2.67056	0.837739	1.27433	1.42726	0.908657	0.119678	-0.132974	0.303184	0.0564289	0.016655	-0.00237049	0.00572003	-0.0185039	0.0015916	0.00922979	0.00290078	-1.4605
56.5	3.54155	3.12268	2.60186	2.60851	0.842171	1.04606	1.16574	0.702547	-0.146271	-0.263732	0.303438	0.057851	0.0166016	-0.0023719	0.00579159	-0.0185001	0.00161621	0.00919511	0.00292139	-1.31866
56.6	3.35538	3.10273	2.56418	2.48662	0.542979	1.13693	0.964063	0.786764	-0.367894	-0.321354	0.302633	0.0612362	0.0165682	-0.00239724	0.00570588	-0.0184941	0.0016127	0.00916136	0.00291404	-1.24996
56.7	3.36203	2.9897	2.57527	2.63067	0.378978	1.26104	0.961847	0.675952	-0.272596	-0.363463	0.301997	0.0630744	0.0165117	-0.00234935	0.00574619	-0.0184934	0.00162636	0.00923071	0.00293911	-1.26104
56.8	3.31549	3.04954	2.41126	2.2938	0.578439	1.2566	1.05936	0.607249	-0.452111	-0.272597	0.302929	0.0625212	0.0165912	-0.00241749	0.00573805	-0.0185072	0.00154911	0.00919471	0.00301037	-1.19012
56.9	3.33765	3.07392	2.49327	2.42235	0.711413	1.19898	1.11033	0.691466	-0.183947	-0.177299	0.302929	0.0600286	0.0166033	-0.0024768	0.00568652	-0.018454	0.00159285	0.00925528	0.00300797	-1.2965
57	3.13598	2.88997	2.43564	2.15196	0.376761	1.29206	1.00839	0.445464	-0.183947	-0.175082	0.302675	0.0629921	0.0165748	-0.00242094	0.00568839	-0.0183996	0.00159038	0.0092416	0.00295847	-1.16796
57.1	3.04954	3.01851	2.36029	2.26721	0.301409	1.19233	1.0505	0.509735	-0.239353	-0.421085	0.302929	0.0609213	0.0166827	-0.00233936	0.0057476	-0.018419	0.00160324	0.00923077	0.00293152	-1.09704
57.2	3.01408	2.90549	2.43564	2.40905	0.334653	1.38515	0.968495	0.498653	-0.228271	-0.378976	0.303014	0.0583164	0.0166417	-0.00239317	0.0057642	-0.0184359	0.00160091	0.00923812	0.00302298	-1.17017
57.3	3.21133	2.77916	2.43343	2.42235	0.208327	1.36077	1.00174	0.41222	-0.0509725	-0.392274	0.302675	0.0583899	0.0166372	-0.00244394	0.00569528	-0.0184249	0.00160912	0.00918417	0.00302947	-1.19234
57.4	3.14927	2.76143	2.45116	2.43121	0.285896	1.40731	0.864332	0.520816	-0.144054	-0.398922	0.303099	0.058278	0.0166493	-0.00236716	0.00569247	-0.0183793	0.00160695	0.0092316	0.00299851	-1.23888
57.5	3.30219	2.9077	2.22953	2.48662	0.487573	1.32309	0.675952	0.374544	-0.0797834	-0.443247	0.302802	0.0574071	0.016655	-0.0024047	0.00569055	-0.0183772	0.00158958	0.00924495	0.0029778	-1.2012
57.6	3.02738	2.69494	1.82839	2.28716	0.38341	1.27877	0.675952	0.48314	0.0288122	-0.571789	0.302378	0.0592973	0.0165662	-0.00241765	0.00568079	-0.0183855	0.00157303	0.00923133	0.00307828	-1.11698
57.7	3.01187	2.6484	2.02786	2.30489	0.361248	1.26547	0.673736	0.784548	0.101948	-0.762385	0.302972	0.0580249	0.0166417	-0.00238504	0.00566574	-0.0183581	0.00164452	0.00913271	0.00298473	-1.17461
57.8	3.30441	2.83013	2.18964	2.38689	0.576223	1.30536	0.921954	0.667088	0.137408	-0.651573	0.303141	0.0564871	0.0166877	-0.00240817	0.00562833	-0.0183909	0.00160745	0.00815469	-0.000450081	-1.28763
57.9	2.94981	2.77473	2.2384	2.53981	0.523033	1.5558	1.06379	0.640493	0.139624	-0.106379	0.302294	0.0614197	0.0164696	-0.00241055	0.00568063	-0.0183849	0.00157502	0.00783028	0.00150956	-1.30758
58	2.65949	2.53316	1.96358	2.06332	0.527466	1.5558	0.873197	0.441031	-0.334651	0.00221634	0.303141	0.0609656	0.0164665	-0.00241956	0.00563273	-0.0184214	0.00154554	0.00848631	0.00342113	-1.11255
58.1	2.50657	2.25834	1.79515	1.60234	0.0930832	1.1192	0.505302	0.365679	-0.498652	-0.350165	0.303735	0.0601502	0.0165402	-0.00236719	0.00565188	-0.0183743	0.00158479	0.00849958	0.00361344	-0.820008
58.2	2.84565	2.20072	1.96802	1.78629	0.214976	1.03498	0.549626	0.569573	-0.500868	-0.815575	0.30471	0.0537816	0.0165039	-0.00243051	0.00569073	-0.0183516	0.00156944	0.0085292	0.00378602	-0.884279
58.3	2.61073	2.07661	1.58018	1.77077	-0.0797833	0.791195	0.505302	0.0664873	-0.702546	-0.562924	0.304413	0.0555303	0.0165038	-0.00239409	0.00563076	-0.0183982	0.00154477	0.00841085	0.00379679	-0.664872
58.4	2.26943	2.24283	1.47601	1.47601	-0.23492	0.999522	0.567356	0.0354601	-0.777898	-0.839953	0.290849	0.0771371	0.0165381	-0.00235218	0.00562532	-0.0183423	0.00153344	0.0102373	0.00404023	-0.718061
58.5	1.97688	2.07218	1.38958	1.32531	-0.425516	0.986224	0.343516	-0.22384	-1.1746	-1.16796	0.254864	0.0905495	0.0164911	-0.00244578	0.00567986	-0.0182402	0.00138481	0.0159001	0.00671175	-0.593952
58.6	2.02343	1.96137	1.42726	1.46715	-0.345732	1.10147	0.396706	-0.195029	-1.25661	-1.20342	0.209088	0.0927091	0.0160667	-0.00259953	0.0056522	-0.0182498	0.00082477	0.0213396	0.0118388	-0.660439
58.7	2.49548	2.17634	1.90596	1.76191	-0.0753508	1.4472	0.398922	0.157353	-0.868764	-1.0106	0.18319	0.0935897	0.015725	-0.00271917	0.00569589	-0.018244	0.000541754	0.0243953	0.0149629	-0.952982
58.8	2.63954	2.18964	1.88602	1.88602	-0.0443235	1.53807	0.449896	0.489789	-0.61168	-1.16352	0.177807	0.0892691	0.0155726	-0.00269687	0.00568802	-0.0181512	0.000251212	0.0251622	0.0159663	-0.990658
58.9	2.67057	2.28051	1.83948	1.8151	0.237139	1.69099	0.560708	0.370112	-0.314705	-1.21893	0.17696	0.0907267	0.0154636	-0.00268818	0.00564537	-0.0181887	0.000185908	0.0253089	0.0163013	-1.10812
59	2.99192	2.57527	1.84834	2.04337	0.503087	1.64888	0.722493	0.514167	-0.201676	-1.15688	0.160514	0.0966361	0.015328	-0.00266638	0.00571089	-0.0181584	0.000147036	0.026788	0.0174801	-1.32309
59.1	2.64176	2.26499	1.54915	1.97688	0.164003	1.62228	0.757953	0.392274	-0.416651	-1.52477	0.122537	0.121686	0.0146558	-0.00277981	0.00557259	-0.018131	-0.000711827	0.0294417	0.0217873	-1.19455
59.2	2.3337	1.89931	1.48931	1.77964	-0.343515	1.2699	0.505302	0.130758	-0.636059	-1.62672	0.0796848	0.143284	0.0140068	-0.0026393	0.00529329	-0.0180276	-0.00133479	0.0305849	0.0248249	-1.0372
59.3	2.1697	2.06996	1.6932	1.72645	-0.250433	1.23444	0.496437	0.181732	-0.826655	-1.42947	0.0564999	0.141877	0.0139916	-0.00258076	0.00535431	-0.0179586	-0.0013575	0.0306832	0.0252277	-1.0106
59.4	2.13202	1.9104	1.58018	1.52699	-0.361245	1.27212	0.252651	-0.104163	-0.948548	-1.50039	0.05277	0.140007	0.0140497	-0.00253594	0.00535	-0.017958	-0.00130862	0.0307214	0.0253907	-0.851036
59.5	1.87272	2.0478	1.43834	1.43834	-0.432165	1.02612	-0.0908659	0.0509737	-0.797844	-1.38515	0.0530667	0.131109	0.0140647	-0.0025289	0.00534759	-0.0180007	-0.00135639	0.0307676	0.0253968	-0.771251
59.6	1.97245	2.33148	1.40731	1.68656	-0.381191	1.21893	0.115244	0.0332438	-0.693681	-1.28985	0.053321	0.122807	0.014075	-0.00255282	0.00529143	-0.0180205	-0.00136725	0.0308224	0.0254182	-0.846603
59.7	1.8151	2.15861	1.21893	1.60677	-0.715843	1.05271	0.17065	-0.0598381	-1.05493	-1.54915	0.0527276	0.122633	0.0141572	-0.00253023	0.00526223	-0.0179832	-0.00138667	0.0307863	0.0254655	-0.711413
59.8	1.84169	1.9658	1.24552	1.7198	-0.40557	1.1192	0.354598	2.98023e-07	-1.10147	-1.31866	0.0452677	0.139274	0.0141439	-0.00257979	0.00525003	-0.0179319	-0.00137217	0.0309918	0.0255176	-0.811143
59.9	1.87272	2.12759	1.5425	1.84169	-0.23492	1.38736	0.414436	0.183948	-0.92417	-1.09925	0.0164032	0.144243	0.0140624	-0.00250653	0.00524959	-0.0180141	-0.00137996	0.0312915	0.0256026	-0.935253
60	1.82618	1.59569	1.31644	1.3918	-0.45876	1.33639	0.199461	-0.183947	-1.19898	-1.45163	-0.0297123	0.142853	0.0147914	-0.00232787	0.00533905	-0.0181098	-0.000602862	0.0317373	0.0265291	-0.693683
60.1	1.84613	1.76191	1.4472	1.48709	-0.237136	1.2145	0.248218	-0.146271	-0.990657	-1.43612	-0.0615014	0.14325	0.0155157	-0.00217287	0.00549205	-0.0181935	0.000201417	0.0319275	0.0271211	-0.780116
60.2	2.24062	1.98353	1.94585	1.65774	0.0620559	1.2566	0.523032	-0.0797842	-0.913088	-1.13028	-0.0719282	0.14062	0.016082	-0.00207118	0.00566721	-0.0182533	0.000621923	0.0319748	0.027477	-0.952982
60.3	2.1298	1.61785	1.56245	1.38958	-0.0797833	0.999522	0.330219	-0.41222	-1.2145	-1.52477	-0.0725216	0.137241	0.0161935	-0.00212774	0.00566289	-0.018233	0.000778261	0.0319605	0.0274464	-0.713629
60.4	2.25835	1.9104	1.77964	1.61785	-0.0487559	1.2145	0.578438	-0.381192	-0.848818	-1.64223	-0.0848982	0.144726	0.0161258	-0.00208049	0.00566079	-0.018264	0.000778784	0.0319278	0.0277687	-0.924171
60.5	2.03007	1.96359	1.33196	1.47158	-0.356813	0.952981	0.296975	-0.483139	-0.930818	-1.80402	-0.119358	0.145092	0.0165022	-0.00205945	0.00582429	-0.0182941	0.0010551	0.0319107	0.0295039	-0.744656
60.6	2.04559	1.80402	1.21006	1.45163	-0.372326	1.02168	0.0265946	-0.296975	-0.571788	-1.63337	-0.16488	0.142427	0.0174101	-0.00207875	0.006126	-0.0187121	0.00180086	0.0320265	0.0318632	-0.733575
60.7	2.43786	2.17191	1.39623	1.58682	-0.155135	1.32088	0.416652	-0.0110809	-0.352381	-1.50482	-0.191243	0.141362	0.0186986	-0.00206575	0.00670854	-0.020036	0.00195581	0.032085	0.0330502	-0.964064
60.8	2.77251	2.18743	1.73531	1.58018	0.00221753	1.40066	0.527464	0.0709199	-0.633843	-1.31866	-0.197305	0.129138	0.0199311	-0.00205041	0.00729379	-0.0213502	0.00197779	0.0321679	0.0334702	-1.0239
60.9	2.76808	2.14088	1.75304	1.64001	-0.0598372	1.33196	0.518599	-0.128541	-0.731357	-1.51147	-0.196669	0.124646	0.0205693	-0.00206907	0.00749116	-0.0219669	0.00203621	0.0321797	0.0334587	-0.968496
61	2.33148	2.00791	1.66661	1.40731	-0.483138	1.24996	0.263732	0.0797848	-0.959629	-1.74861	-0.196838	0.12628	0.0207362	-0.0021005	0.00750907	-0.0220732	0.00204479	0.032085	0.0334294	-0.764602
61.1	2.3071	2.00569	1.72645	1.42282	-0.336867	1.23444	0.274813	0.0664874	-0.875412	-1.68212	-0.196838	0.124932	0.0207516	-0.00208025	0.0075576	-0.0221549	0.0020644	0.0321475	0.0334862	-0.773467
61.2	2.47554	2.08326	1.67547	1.2832	-0.392273	1.17904	0.217191	0.0775685	-1.02168	-1.8151	-0.199509	0.131417	0.0206633	-0.00216412	0.00757283	-0.0221965	0.00204977	0.0321655	0.0335693	-0.735791
61.3	2.41792	2.22953	1.90375	1.22115	-0.0132961	1.25882	0.421085	-0.0265946	-0.760168	-1.68212	-0.220744	0.14524	0.020647	-0.00205027	0.00761065	-0.0221532	0.00199864	0.0324262	0.0344195	-0.944118
61.4	2.32262	2.14532	1.65774	1.07709	-0.101946	1.10147	0.221623	-0.334651	-0.638275	-1.83948	-0.264443	0.14485	0.0218044	-0.00204	0.00799774	-0.0233961	0.00204593	0.0326574	0.035838	-0.91309
61.5	2.40019	2.0345	1.55801	0.984008	-0.390056	0.784547	0.0731356	-0.487572	-0.780114	-1.83283	-0.303565	0.145618	0.0238084	-0.00203134	0.00881049	-0.0253145	0.00227348	0.0331164	0.0368159	-0.791197
61.6	2.52873	2.10542	1.6511	1.44055	-0.363461	1.08817	0.190596	-0.0709193	-1.03055	-1.77299	-0.321409	0.138467	0.0249434	-0.00208165	0.00927457	-0.0264621	0.00228349	0.0330565	0.0371786	-0.804495
61.7	2.58192	2.34478	1.85721	1.6112	-0.312488	1.42726	0.467626	-0.257083	-1.0372	-1.78629	-0.323062	0.131278	0.025631	-0.00202668	0.00956668	-0.0271567	0.00231235	0.0330307	0.0373062	-0.875414
61.8	2.55311	2.47554	1.75526	1.73753	-0.0753508	1.23001	0.401139	-0.166217	-0.746871	-1.72202	-0.322851	0.129335	0.0258469	-0.00208619	0.00965896	-0.0274712	0.00235197	0.0330873	0.0371393	-0.961847
61.9	2.72597	2.47775	1.93256	1.98353	-0.223839	1.34304	0.516383	-0.217191	-0.83552	-1.47158	-0.322088	0.128067	0.0259978	-0.00202323	0.00978919	-0.0274738	0.00234318	0.0330869	0.0372076	-1.03942
62	2.58413	2.19851	2.05445	2.05445	-0.283677	1.38071	0.620546	-0.310273	-0.766817	-1.46493	-0.322766	0.128921	0.0260179	-0.00207192	0.0097323	-0.0275631	0.00234423	0.0330866	0.0371991	-1.07488
62.1	2.64397	2.38024	2.04559	1.90596	-0.0332423	1.69099	0.633843	0.0398924	-0.729141	-1.60012	-0.324207	0.131807	0.0260233	-0.00208931	0.00969476	-0.0276424	0.00235315	0.0330519	0.0370901	-1.14136
62.2	2.81241	2.52651	2.02121	1.77299	-0.0554047	1.72201	0.651573	0.0177301	-0.443246	-1.36299	-0.339211	0.147221	0.0260333	-0.00209542	0.00968332	-0.0276374	0.00230032	0.033034	0.0371747	-1.17682
62.3	2.71711	2.40462	1.94364	1.8971	-0.164	1.56023	0.678168	0.0576223	-0.352381	-1.32531	-0.378164	0.146433	0.0267053	-0.00216203	0.0100264	-0.0282936	0.00255205	0.0331158	0.037584	-1.14358
62.4	2.68165	2.38467	2.05002	1.82618	-0.0664859	1.3652	0.682601	0.0288113	-0.168433	-1.27434	-0.421312	0.146932	0.0283325	-0.00208342	0.0107424	-0.0299587	0.00267115	0.0329448	0.0378522	-1.14358
62.5	2.47997	2.40462	1.88823	1.82618	-0.0642697	1.44499	0.503085	0.314706	-0.429949	-1.43169	-0.443522	0.144267	0.0288249	-0.00216643	0.0109387	-0.0303957	0.00259547	0.0328652	0.0378375	-1.10812
62.6	2.265	2.09434	1.88602	2.0478	-0.279245	1.34525	0.456545	0.044325	-0.709195	-1.73753	-0.449117	0.139576	0.0291497	-0.00209319	0.0110496	-0.0306111	0.00262799	0.0329191	0.0378605	-0.986226
62.7	2.25613	1.77964	1.75083	1.51147	-0.589518	1.15466	0.248218	-0.159569	-0.70033	-1.84612	-0.466919	0.146317	0.0291946	-0.00210815	0.0110371	-0.0307815	0.00260238	0.032934	0.0377671	-0.862117
62.8	2.45116	1.96137	1.64001	1.43834	-0.28811	1.27433	0.407787	-0.164001	-0.527463	-1.81288	-0.507228	0.149293	0.0296381	-0.00216298	0.0112348	-0.0312031	0.00282277	0.0325613	0.0375125	-0.917523
62.9	2.73262	2.08326	1.61564	1.72645	-0.0354584	1.43834	0.500869	-0.108595	-0.667086	-1.68212	-0.547663	0.142288	0.0301865	-0.00212626	0.0114283	-0.0316824	0.00291806	0.0320108	0.0368305	-1.06823
63	2.69938	2.01677	1.53807	1.75083	-0.248217	1.31423	0.319138	-0.248218	-1.23444	-1.55801	-0.56839	0.140511	0.0305399	-0.00208448	0.01161	-0.0320318	0.00293027	0.0319637	0.0365983	-0.886495
63.1	2.54424	2.07218	1.83948	1.91261	0.0376773	1.03498	0.478707	-0.048757	-0.979576	-1.3785	-0.571696	0.129734	0.0309235	-0.00214891	0.0116487	-0.0323564	0.00293163	0.0319339	0.0361254	-0.961847
63.2	2.67943	2.01677	1.74639	1.80402	-0.319137	0.919737	0.285894	-0.115244	-0.959629	-1.71093	-0.571315	0.130731	0.0311758	-0.0021163	0.0118477	-0.0326824	0.00297032	0.031982	0.0359867	-0.879847
63.3	2.65284	2.20072	1.72645	1.90596	-0.498652	1.13028	0.387841	-0.456545	-0.753519	-1.87272	-0.571357	0.132297	0.0311799	-0.00203848	0.0119279	-0.0327425	0.00302988	0.0318941	0.0359837	-0.868765
63.4	2.47775	2.2118	1.8018	1.68656	-0.394489	1.3785	0.514167	-0.272597	-0.538544	-1.8151	-0.574324	0.140174	0.0312384	-0.0020781	0.0118944	-0.0327805	0.00297953	0.0319229	0.0359708	-0.946334
63.5	2.43343	1.90818	1.81953	1.49374	-0.155135	1.17904	0.195029	-0.58287	-0.944116	-1.99905	-0.596195	0.143457	0.0311967	-0.00218885	0.0118826	-0.0327638	0.00292208	0.0319826	0.035936	-0.804495
63.6	2.52208	1.98132	1.83061	1.53142	-0.150703	1.37407	0.0531895	-0.611681	-1.10368	-2.10099	-0.64053	0.143993	0.0319949	-0.00210846	0.0121629	-0.0336266	0.00306698	0.0320667	0.0351329	-0.828873
63.7	2.23618	1.93477	1.93477	1.40731	-0.410002	1.29206	0.126325	-0.567356	-0.948548	-2.12759	-0.678168	0.143184	0.0334002	-0.0021616	0.0127713	-0.034936	0.00326308	0.0321467	0.034277	-0.817792
63.8	2.18964	1.96802	1.97023	1.53142	-0.177298	1.37407	0.11746	-0.633843	-0.777898	-1.86607	-0.695123	0.141052	0.0340491	-0.00221314	0.0130564	-0.0354873	0.00328931	0.0321423	0.0342232	-0.917523
63.9	2.30932	2.01456	1.82618	1.28763	-0.401138	1.27212	0.0620544	-0.476491	-0.764601	-2.03007	-0.695546	0.130831	0.0345009	-0.00221604	0.0132378	-0.0359933	0.00325864	0.0321764	0.0340786	-0.788981
64	2.22954	1.93477	1.60899	0.771249	-0.602815	1.09704	0.18838	-0.352381	-1.05936	-2.10099	-0.703557	0.143167	0.0346767	-0.00222759	0.0133132	-0.0361602	0.0032866	0.0320961	0.0338683	-0.675953
64.1	2.16083	1.94586	1.57796	0.760168	-0.474273	0.890926	0.0332434	-0.458761	-0.961846	-1.99018	-0.733609	0.14991	0.0348743	-0.00223484	0.013321	-0.0363534	0.00328816	0.0320876	0.033874	-0.640493
64.2	2.3071	2.16083	1.92812	1.24774	-0.361245	1.13028	0.410004	-0.270381	-0.71806	-1.59126	-0.779978	0.145902	0.0372668	-0.00260892	0.0143691	-0.0392482	0.00324981	0.0313217	0.034654	-0.933036
64.3	2.45781	2.1298	1.76412	1.63558	-0.0465397	1.34747	0.487572	-0.250435	-0.698113	-1.6112	-0.811047	0.143267	0.0384327	-0.00292903	0.0147439	-0.0404597	0.00357031	0.031202	0.035345	-1.00839
64.4	2.51321	2.19407	1.88823	1.41174	-0.148487	1.58904	0.401139	-0.159569	-0.545193	-1.53142	-0.822152	0.131182	0.0386554	-0.00298262	0.0147212	-0.0405746	0.00368224	0.0310837	0.0354219	-0.975145
64.5	2.63954	2.31375	1.84612	1.36742	-0.177298	1.45163	0.179515	0.0664873	-0.660438	-1.6245	-0.821686	0.123204	0.0387123	-0.00295149	0.0147441	-0.0406623	0.0037553	0.0310399	0.0354266	-0.941901
64.6	2.89884	2.05223	1.83283	1.43834	-0.330218	1.29428	-0.0864334	-0.0354595	-0.875412	-1.75526	-0.821474	0.122874	0.0387601	-0.00297243	0.0148215	-0.0407259	0.00368702	0.0309855	0.0353975	-0.882063
64.7	2.6617	2.05002	1.85499	1.62007	0.00664997	1.34304	0.190596	-0.252651	-0.71806	-1.60012	-0.822152	0.123513	0.0387921	-0.00296886	0.0147722	-0.0406993	0.00372566	0.0310359	0.0353644	-0.915306
64.8	2.40019	2.05888	1.74639	1.25661	-0.0354586	1.20563	0.383409	-0.210542	-0.764601	-1.90375	-0.822915	0.127492	0.0387452	-0.00292458	0.0147259	-0.040777	0.00372497	0.031092	0.0354093	-0.870982
64.9	2.26278	2.02786	1.6378	1.19233	-0.214974	1.33639	0.259299	-0.110812	-0.9419	-2.17191	-0.837072	0.141447	0.0386297	-0.00298997	0.0147256	-0.0407019	0.00356061	0.0310456	0.0353835	-0.824441
65	2.03672	1.84834	1.72645	1.22558	-0.237136	1.10368	0.0687031	-0.148488	-0.997305	-1.98353	-0.876024	0.142734	0.0390929	-0.00292695	0.0148373	-0.0410761	0.00377221	0.0309731	0.0364856	-0.664872
65.1	2.11872	1.67769	1.48488	1.39623	-0.416651	1.00839	-0.082001	-0.41222	-0.777898	-1.99018	-0.918282	0.140434	0.0410209	-0.00339303	0.0154637	-0.043094	0.00437522	0.0307692	0.0387961	-0.58952
65.2	1.99018	1.69542	1.48266	1.22336	-0.505301	0.921953	0.0265946	-0.574005	-0.788979	-2.06332	-0.942485	0.138357	0.0416413	-0.00386942	0.0155935	-0.0435671	0.00482629	0.0307959	0.0396537	-0.576222
65.3	2.10543	1.86829	1.83283	1.60012	-0.305839	1.38958	0.270381	-0.354598	-0.560707	-1.99905	-0.950919	0.138644	0.0418275	-0.00388682	0.0155622	-0.0437709	0.00487309	0.0307035	0.039877	-0.804495
65.4	2.13867	1.55801	1.72866	1.27212	-0.314704	1.30093	-0.00221646	-0.416652	-0.436598	-1.89267	-0.971646	0.142985	0.0419968	-0.00395329	0.0155538	-0.0438716	0.00506901	0.0307668	0.0401204	-0.733575
65.5	2.39575	1.72866	1.73088	1.12363	-0.197244	1.30536	0.321354	-0.217191	-0.576221	-1.64445	-1.01577	0.145684	0.0431999	-0.00446607	0.0157996	-0.045147	0.00568105	0.0303059	0.0411739	-0.806711
65.6	2.26278	1.78185	1.69985	1.07266	0.00664997	1.28542	0.121893	-0.299192	-0.733573	-1.51369	-1.05392	0.146338	0.0455169	-0.00558553	0.0162723	-0.0477289	0.00671418	0.0296205	0.0422753	-0.811143
65.7	2.37137	2.05223	1.62893	1.25439	-0.155135	1.16796	-0.00886518	-0.410004	-0.815574	-1.8838	-1.07142	0.138911	0.0458986	-0.00592701	0.0162524	-0.048025	0.00718548	0.0295575	0.0419435	-0.680385
65.8	2.35808	2.00126	1.64888	1.26325	0.0221636	1.0106	-0.110812	-0.172866	-0.527463	-1.87937	-1.07324	0.124479	0.0461443	-0.00598993	0.0162394	-0.0481918	0.00730262	0.0294703	0.0413969	-0.669304
65.9	2.07662	1.75083	1.64001	0.92417	-0.12854	0.828871	-0.0709198	-0.195029	-0.518598	-1.87494	-1.08664	0.139944	0.0460881	-0.00600259	0.0162324	-0.0482241	0.00720697	0.0294679	0.0415858	-0.642709
66	2.10099	1.60012	1.24109	0.919737	-0.531896	0.620545	-0.152921	-0.274813	-0.687032	-2.06553	-1.12436	0.141182	0.0465366	-0.00605218	0.0162502	-0.0484519	0.00757376	0.0293964	0.0418775	-0.503086
66.1	2.39797	1.73088	1.43834	1.38958	-0.478706	0.788979	-0.214975	-0.257083	-0.644924	-1.77964	-1.16793	0.140825	0.0480926	-0.00717876	0.0164796	-0.050199	0.00879267	0.0286866	0.0421775	-0.684818
66.2	2.40683	1.72202	1.26325	1.26769	-0.640491	0.839953	-0.325787	-0.343516	-0.343516	-1.70872	-1.19303	0.143169	0.0487914	-0.0078711	0.0164963	-0.0509572	0.00940137	0.0286573	0.0420108	-0.638277
66.3	2.63511	1.66439	1.44499	1.46272	-0.19946	0.833304	-0.0155139	-0.0221621	-0.135189	-1.75969	-1.19769	0.125182	0.0490561	-0.00784789	0.0165087	-0.0511714	0.00952393	0.0285102	0.0415827	-0.682602
66.4	2.4977	1.38958	1.07709	1.18125	-0.363462	0.766817	-0.152921	-0.22384	-0.32357	-1.85056	-1.19748	0.122114	0.0491004	-0.00786558	0.016521	-0.0511718	0.009559	0.0284081	0.0413264	-0.602817
66.5	2.67943	1.51369	1.32309	1.3652	-0.467625	0.844385	0.048757	-0.190596	-0.230488	-1.50926	-1.19735	0.12232	0.0491417	-0.00786706	0.0164788	-0.0512367	0.009612	0.0284082	0.0413597	-0.720278
66.6	2.76808	1.64445	1.52255	1.73531	0.0487584	1.14136	0.321354	0.0443249	-0.084216	-1.43391	-1.19765	0.121872	0.0491953	-0.00793203	0.0164935	-0.0512667	0.00959925	0.0283906	0.0413632	-0.919739
66.7	2.80797	1.59569	1.44277	1.64666	0.303626	1.23444	0.301408	-0.150704	-0.0465399	-1.37628	-1.20405	0.139187	0.0491634	-0.00789813	0.0165141	-0.0513018	0.00958518	0.0283807	0.0413438	-1.00617
66.8	2.81241	1.78407	1.63115	1.91261	0.363464	1.42061	0.325787	-0.18838	-0.0487561	-1.31866	-1.23143	0.143734	0.0491383	-0.00787394	0.0164683	-0.0512994	0.00959624	0.0284407	0.0414	-1.10369
66.9	2.53981	1.62007	1.57796	1.57574	0.0664883	1.20563	0.248218	-0.401139	-0.334651	-1.51591	-1.27788	0.144163	0.0499536	-0.00840667	0.0165104	-0.0521951	0.010129	0.0276921	0.0413391	-0.87763
67	2.57748	1.86829	1.58461	1.26104	-0.18173	1.00174	0.310273	-0.63606	-0.319137	-1.69764	-1.31077	0.144564	0.050812	-0.00909346	0.0165546	-0.0530302	0.0109384	0.027316	0.0414177	-0.822224
67.1	2.55089	1.9525	1.38071	1.23001	-0.19946	0.946332	0.41222	-0.531897	-0.328002	-1.65553	-1.32239	0.131953	0.0510308	-0.00932859	0.0165256	-0.0532605	0.0111858	0.0271991	0.041109	-0.766819
67.2	2.17191	1.77299	1.15023	1.17017	-0.341299	0.917521	0.201677	-0.664871	-0.549626	-1.84169	-1.32383	0.130572	0.0511329	-0.00927986	0.0166152	-0.0534265	0.0111549	0.0270939	0.0410223	-0.627196
67.3	2.16083	1.4472	1.36963	1.28098	-0.514166	0.848817	0.141839	-0.312489	-0.410003	-1.56023	-1.33934	0.144456	0.0511075	-0.00929455	0.016578	-0.0534342	0.0111544	0.0270348	0.0410236	-0.711413
67.4	1.95915	1.57796	1.48488	1.24331	-0.432165	0.70033	-0.0664873	-0.3413	-0.177298	-1.68212	-1.37821	0.14279	0.0512178	-0.00936591	0.0165731	-0.0536714	0.0112494	0.0267448	0.0415009	-0.698115
67.5	1.97688	1.45385	1.2965	1.25882	-0.578436	0.959629	-0.00664896	-0.438815	-0.341299	-1.59791	-1.42025	0.142179	0.0517326	-0.00986213	0.0165252	-0.0541097	0.0117896	0.0262297	0.0421794	-0.729143
67.6	1.94142	1.34082	1.25217	1.10147	-0.886493	0.731357	-0.24157	-0.487572	-0.746871	-1.66218	-1.44323	0.142756	0.0519295	-0.0100149	0.016498	-0.0543539	0.0121428	0.0262661	0.0421399	-0.558492
67.7	1.96137	1.52699	1.2832	1.1879	-0.55849	0.596166	-0.0487574	-0.425517	-0.877629	-1.79294	-1.4478	0.132796	0.0522366	-0.0100814	0.0165037	-0.0545221	0.0121289	0.0261407	0.0418749	-0.629412
67.8	2.01013	1.5691	1.24774	1.2012	-0.334651	0.806709	0.22384	-0.296975	-0.959629	-1.72866	-1.45293	0.13829	0.0522991	-0.0101505	0.0164929	-0.0545851	0.012191	0.0261894	0.0417214	-0.729143
67.9	2.03672	1.61564	1.27655	1.27877	-0.37011	0.935251	0.159569	-0.161785	-0.81779	-1.27212	-1.4801	0.14706	0.0523546	-0.010165	0.0165473	-0.0547192	0.0121486	0.0263431	0.0418153	-0.853252
68	2.1298	1.63115	1.24552	1.21671	-0.332434	0.669302	0.164001	-0.272597	-1.0239	-1.28763	-1.52558	0.145666	0.0533975	-0.0107426	0.0165961	-0.0557481	0.0129441	0.0260829	0.0407371	-0.811143
68.1	1.89267	1.52034	1.15687	1.13471	-0.292542	0.381192	-0.0952983	-0.336868	-1.14801	-1.5691	-1.55894	0.142897	0.0542114	-0.0115165	0.0165429	-0.0565277	0.0138764	0.02582	0.0400959	-0.731359
68.2	2.25391	1.87937	1.32309	1.33639	-0.305839	0.846601	-0.148488	-0.219407	-0.961846	-1.51369	-1.57195	0.134006	0.054452	-0.0117447	0.0165544	-0.0569145	0.0140576	0.0256477	0.0398042	-0.859901
68.3	2.45781	1.87494	1.57574	1.12806	-0.206109	0.531896	-0.0908659	-0.221623	-0.937467	-1.62007	-1.57199	0.121066	0.0546962	-0.011752	0.0165434	-0.0571431	0.0140909	0.025382	0.0397332	-0.784548
68.4	2.22067	1.8705	1.4472	0.795628	-0.376759	0.372327	-0.146272	-0.221623	-0.997305	-1.94807	-1.57335	0.132313	0.05466	-0.0118731	0.0165321	-0.0571753	0.0141767	0.0253164	0.039814	-0.633844
68.5	2.07883	1.76191	0.957413	0.753519	-0.540761	0.314704	0.0886492	-0.534113	-1.15244	-2.25613	-1.58823	0.143869	0.0546796	-0.0117987	0.0165494	-0.0571735	0.0141625	0.0253909	0.0398429	-0.53633
68.6	2.18299	1.8971	0.806709	0.820007	-0.536328	0.279245	0.00221604	-0.44768	-1.0926	-2.24062	-1.62629	0.145047	0.0549169	-0.0120561	0.0165103	-0.0573957	0.0144157	0.0249234	0.0399505	-0.611682
68.7	2.18521	1.85942	0.910872	1.05714	-0.613896	0.534112	0.199461	-0.139623	-0.824439	-2.25391	-1.66914	0.144814	0.0564334	-0.0134516	0.0165684	-0.0592291	0.0155847	0.0236094	0.0400494	-0.647142
68.8	2.45116	2.09878	1.23888	1.41174	-0.197244	0.396705	0.622762	-0.113028	-0.489787	-1.9924	-1.69377	0.142101	0.0568291	-0.0139214	0.0165638	-0.0595381	0.0161436	0.0235025	0.0401237	-0.846603
68.9	2.86116	2.11207	1.34747	1.43834	-0.343515	0.669302	0.51195	-0.243786	-0.429949	-1.8705	-1.69852	0.120901	0.0568797	-0.0139124	0.016506	-0.0596646	0.0162204	0.0232565	0.0396487	-0.831089
69	2.80132	1.98353	1.30315	1.41396	-0.177298	0.808925	0.469842	-0.254867	-0.279245	-1.80845	-1.69813	0.120938	0.0569347	-0.0138899	0.016468	-0.0596975	0.0163037	0.0232476	0.03955	-0.846603
69.1	2.47997	2.06996	1.23444	1.32531	-0.201676	0.777898	0.155136	-0.372328	-0.527463	-1.98796	-1.69839	0.124392	0.0570541	-0.0139575	0.0165239	-0.0596735	0.0164436	0.0232684	0.0394649	-0.762386
69.2	2.53094	2.10099	1.33639	1.40509	-0.159568	0.622761	0.183947	-0.410004	-0.438814	-1.97023	-1.69771	0.119672	0.0570522	-0.0139286	0.0165401	-0.0597729	0.0163568	0.0231714	0.0397284	-0.788981
69.3	2.59078	2.25613	1.59791	1.59126	-0.0177287	1.14579	0.456545	-0.0199459	-0.195028	-1.79958	-1.70466	0.138627	0.0570759	-0.0139109	0.0164886	-0.0597217	0.0163751	0.0231715	0.0395587	-1.03055
69.4	2.85451	2.12537	1.60455	1.58239	0.175084	1.08817	0.54741	0.237138	-0.463192	-1.52034	-1.73327	0.147346	0.0569522	-0.0139199	0.0164754	-0.0597308	0.0164035	0.0232178	0.0395911	-1.12585
69.5	2.92543	2.47332	1.78629	1.81066	0.423302	1.43169	0.853251	0.48314	-0.0886484	-1.6112	-1.77951	0.142117	0.057424	-0.014374	0.016421	-0.0603505	0.0167005	0.0222549	0.040148	-1.31645
69.6	2.56197	2.17191	1.70207	1.62893	0.223841	1.21671	0.658222	0.263732	-0.228271	-1.5691	-1.81194	0.146054	0.0578925	-0.0146979	0.0164986	-0.0606729	0.0172319	0.0221701	0.0401516	-1.12807
69.7	2.40683	1.75969	1.26769	1.39401	-0.246001	0.744654	0.39449	0.117461	-0.356813	-1.8151	-1.83165	0.145491	0.0580826	-0.0147092	0.0165037	-0.0607607	0.0172978	0.0220399	0.0399242	-0.884279
69.8	2.49105	1.76412	1.41839	1.2965	-0.259298	0.70033	0.545194	0.00221646	-0.540761	-1.77299	-1.86721	0.14432	0.0581228	-0.0147782	0.0165294	-0.0608268	0.0174053	0.0218194	0.0396078	-0.926388
69.9	2.44008	1.85721	1.30315	1.20342	-0.177298	0.791195	0.656006	-0.0731356	-0.359029	-1.78407	-1.91464	0.142557	0.0584445	-0.015023	0.0165167	-0.0609824	0.0178779	0.0209628	0.0388728	-0.957415
70	2.24727	1.93256	1.1746	1.06823	-0.259298	0.627194	0.385625	-0.219407	-0.414435	-1.70207	-1.9427	0.140975	0.0586667	-0.0153154	0.0164815	-0.061216	0.0182557	0.0208407	0.0387224	-0.820008
70.1	2.26721	1.8018	1.21006	0.919737	-0.445462	0.57622	0.30584	-0.195029	-0.480922	-1.52034	-1.94931	0.134749	0.0589387	-0.0154028	0.0164127	-0.0615434	0.0183431	0.0207612	0.0385723	-0.700332
70.2	2.46224	2.03229	1.12363	1.12141	-0.294758	0.427733	0.456545	-0.00886464	-0.398922	-1.53585	-1.94944	0.129458	0.0590093	-0.015505	0.0164602	-0.061631	0.0184024	0.0207825	0.0383855	-0.746872
70.3	2.265	1.86164	0.828871	1.19233	-0.505301	0.210541	0.545194	-0.248218	-0.314705	-1.58018	-1.96215	0.142011	0.058997	-0.0155508	0.0165589	-0.0615697	0.0183766	0.0206897	0.0383198	-0.60725
70.4	2.42235	2.01234	1.04828	1.39401	-0.467625	0.372327	0.689249	-0.30584	-0.514166	-1.66883	-1.99924	0.144536	0.0591936	-0.015685	0.0165179	-0.0618225	0.0184664	0.0206331	0.0385364	-0.744656
70.5	2.29159	1.84612	1.00395	1.10147	-0.57622	0.416651	0.292543	-0.214975	-0.49422	-1.6378	-2.04336	0.14073	0.0604531	-0.016659	0.0164787	-0.0632542	0.0196329	0.020031	0.03921	-0.660439
70.6	2.43786	2.04559	1.06822	1.18125	-0.622761	0.381192	0.18838	-0.203893	-0.343516	-1.57353	-2.06943	0.139133	0.0608432	-0.0169818	0.0164056	-0.0636959	0.0199883	0.0200029	0.0394471	-0.675953
70.7	2.34035	1.83948	1.19898	1.10812	-0.549625	0.113027	-0.0310275	-0.567356	-0.323569	-1.66883	-2.0749	0.128547	0.0610226	-0.017007	0.0164661	-0.0638862	0.0198729	0.0197132	0.0392998	-0.549627
70.8	2.36473	2.17856	1.68655	1.21671	-0.221622	0.214974	0.456545	-0.230488	-0.27038	-1.5425	-2.07464	0.127831	0.0610917	-0.0170351	0.0164263	-0.0639315	0.0199837	0.019733	0.0391383	-0.902009
70.9	2.13867	1.70429	1.37628	0.806709	-0.529679	0.170649	0.124109	-0.361246	-0.711411	-1.79737	-2.07426	0.130547	0.0610267	-0.0170665	0.0164491	-0.0639763	0.0200568	0.0197253	0.0390522	-0.656007
71	2.06553	1.93921	1.76856	0.848818	-0.164	0.14627	0.301408	-0.179515	-0.334651	-1.47823	-2.08456	0.13976	0.0610231	-0.017137	0.0164435	-0.0638975	0.0200251	0.0197743	0.0390917	-0.797846
71.1	2.3071	2.27386	1.72423	1.15244	0.319139	0.434381	0.516383	-0.0620544	-0.108595	-0.870981	-2.1186	0.143489	0.0611037	-0.0170921	0.0164499	-0.063962	0.0200684	0.0193463	0.0390136	-1.01504
71.2	2.56419	2.32705	1.61342	1.11477	0.217192	0.585085	0.647141	0.00886524	-0.157352	-1.10147	-2.16327	0.143401	0.0613604	-0.017384	0.0164298	-0.0641734	0.0205174	0.0181935	0.0388996	-0.961847
71.3	2.59743	1.93699	1.39401	1.2832	0.0886508	0.534112	0.485356	-0.217191	-0.51195	-1.33639	-2.19226	0.143343	0.061469	-0.0174339	0.0163889	-0.0642971	0.0206292	0.0176208	0.0383109	-0.859901
71.4	2.43565	1.83061	1.4472	1.3918	0.0554072	0.292542	0.418868	-0.201677	-0.356813	-1.50261	-2.20057	0.132028	0.0614998	-0.0174307	0.0163939	-0.0642119	0.0206045	0.0172894	0.0377087	-0.720278
71.5	2.36029	1.68656	1.59347	1.32752	-0.0642696	0.396705	0.405571	-0.175082	-0.766817	-1.40288	-2.20057	0.130717	0.0615937	-0.0175525	0.0164375	-0.0642524	0.020661	0.0171769	0.0374385	-0.691467
71.6	2.65949	1.98796	1.63337	1.32088	0.073137	0.277028	0.713628	-0.101947	-0.715843	-1.23001	-2.20036	0.128809	0.0616116	-0.0175383	0.0164415	-0.064262	0.0207484	0.0171619	0.0374211	-0.870982
71.7	2.71046	2.50213	1.81288	1.64223	0.232706	0.598383	1.06379	-0.0132971	-0.30584	-1.08596	-2.20019	0.128103	0.0615837	-0.0175102	0.0164922	-0.0642848	0.0207591	0.017155	0.0374106	-1.11477
71.8	2.75257	2.34256	1.72866	1.37185	0.150705	0.492003	0.616114	-0.217191	-0.30584	-1.5691	-2.20036	0.124844	0.0616559	-0.0175538	0.0164415	-0.064263	0.0207675	0.0171425	0.0375073	-0.981794
71.9	2.79468	2.06996	1.6245	1.17904	0.110813	0.321353	0.624979	-0.374544	-0.21719	-1.59569	-2.20201	0.134399	0.0616701	-0.0175389	0.0164308	-0.0642439	0.0207331	0.0170357	0.0374389	-0.908658
72	2.86781	2.29159	1.76856	1.26547	0.170651	0.613896	0.873197	-0.283678	0.0687043	-1.09704	-2.21998	0.147778	0.0616471	-0.0175376	0.0164112	-0.0642954	0.0206334	0.0169841	0.03752	-1.06601
72.1	2.42678	1.96802	1.55358	0.984008	-0.170649	0.279245	0.895359	-0.328003	-0.150703	-0.957414	-2.26254	0.148812	0.0617711	-0.0179365	0.0163029	-0.0645286	0.0209957	0.0160446	0.0371664	-0.919739
72.2	2.11872	1.67104	1.44055	0.811142	-0.321353	-0.181733	0.574005	-0.587302	-0.485355	-1.3652	-2.30293	0.145701	0.0623991	-0.0191614	0.0158454	-0.0653664	0.0222569	0.0146329	0.0367787	-0.611682
72.3	2.43565	1.74639	1.5558	0.908656	-0.303623	-0.064272	0.828872	-0.294759	-0.0775672	-1.21893	-2.32243	0.143365	0.0624203	-0.0194436	0.0157198	-0.0654755	0.0225468	0.0144764	0.036596	-0.837738
72.4	2.65727	1.47158	1.55136	1.02612	-0.27038	0.108594	0.640492	-0.30584	-0.27038	-1.45828	-2.32438	0.12566	0.0626388	-0.0193936	0.0157578	-0.0655343	0.0226458	0.0143719	0.0363018	-0.72471
72.5	2.67943	1.72645	1.52255	1.15909	-0.381191	-0.00221741	0.642708	-0.494221	-0.398922	-1.2012	-2.32476	0.121627	0.0626862	-0.0194859	0.0157749	-0.0655713	0.0226796	0.0142937	0.036103	-0.769035
72.6	2.71489	1.95915	1.78407	1.2699	-0.363461	0.0288099	0.895359	-0.449896	-0.356813	-0.999522	-2.3248	0.12041	0.0627216	-0.0195197	0.0157166	-0.0655083	0.0226857	0.0142496	0.0361982	-0.884279
72.7	2.6063	1.84834	1.75526	1.22558	-0.321353	0.330218	0.873197	-0.243786	-0.487571	-0.910873	-2.33057	0.138404	0.0626361	-0.0195068	0.0157339	-0.0655177	0.0225667	0.0143098	0.0361336	-1.01282
72.8	2.47997	1.74418	1.82618	1.34969	-0.38784	0.299191	0.897576	-0.195029	-0.472057	-1.13471	-2.35731	0.152042	0.0625844	-0.0195813	0.0157099	-0.0654734	0.0224531	0.0142331	0.0364829	-1.04606
72.9	2.06775	1.79515	1.22115	1.08374	-0.283677	0.321353	0.726925	-0.403355	-0.283677	-1.43612	-2.40288	0.145644	0.0627401	-0.0196798	0.0157073	-0.0658312	0.0227411	0.0137029	0.0369389	-0.888712
73	2.13202	1.72645	1.56023	1.11255	-0.241569	0.206109	0.899792	-0.252651	-0.0155126	-1.36963	-2.4364	0.144112	0.0630046	-0.0198637	0.0156342	-0.0660203	0.023049	0.0131518	0.0369231	-0.886495
73.1	2.28937	1.59126	1.74196	1.44499	-0.212757	0.407786	0.820007	-0.157353	-0.378975	-1.62007	-2.44848	0.139346	0.0631002	-0.0199408	0.0156825	-0.0660534	0.0231558	0.012955	0.0367926	-0.899793
73.2	2.4844	1.95915	1.82175	1.53807	-0.0842157	0.609464	0.793413	-0.0687031	-0.527463	-1.54693	-2.44861	0.131567	0.063164	-0.0199362	0.0156571	-0.0659625	0.0231621	0.0128817	0.0368881	-0.937469
73.3	2.36251	1.81731	1.6245	1.03055	-0.434381	0.547409	0.454328	-0.365679	-0.534112	-1.64223	-2.45103	0.136103	0.0631523	-0.0199735	0.0156209	-0.065929	0.0232254	0.012917	0.0368111	-0.764602
73.4	2.05667	1.55358	1.49817	1.12585	-0.640491	0.28811	0.558491	-0.314705	-0.733573	-1.86164	-2.47146	0.145912	0.0630926	-0.0199744	0.0156323	-0.0659559	0.0232747	0.0129991	0.0368244	-0.67152
73.5	2.25835	1.74861	1.52034	1.06822	-0.616113	-0.0110824	0.605032	-0.177299	-0.769033	-1.77299	-2.51448	0.14049	0.0633573	-0.0202427	0.0156018	-0.0662585	0.0235559	0.0122744	0.0366361	-0.642709
73.6	1.92148	1.79737	1.46493	1.19455	-0.691465	0.0221612	0.531897	-0.0952979	-0.886494	-1.89045	-2.55296	0.140455	0.0638355	-0.0207178	0.0155763	-0.066601	0.024131	0.0114007	0.0364753	-0.562925
73.7	2.09878	1.92369	1.46272	1.06158	-0.793411	0.175082	0.485356	0.141839	-0.545193	-2.18743	-2.57077	0.137368	0.064021	-0.0209854	0.0155654	-0.0667683	0.0243986	0.0109674	0.0360248	-0.567357
73.8	2.1431	1.98575	1.23444	0.917521	-0.899791	-0.0354609	0.576221	0.161786	-0.365678	-1.94586	-2.57272	0.123281	0.0641626	-0.0211295	0.0156076	-0.0669146	0.0245047	0.0107551	0.0355524	-0.565141
73.9	1.74861	1.90153	1.4472	0.926386	-0.667086	-0.303626	0.607249	-0.119677	-0.538544	-1.78185	-2.57386	0.128148	0.0642307	-0.0211617	0.0156056	-0.0669642	0.0246242	0.0107388	0.0354557	-0.496438
74	1.90153	1.54693	1.3652	0.910872	-0.808925	-0.119678	0.52968	-0.130758	-0.540761	-1.58461	-2.59022	0.139042	0.0642011	-0.0211303	0.015623	-0.0669887	0.0245951	0.0107635	0.0353968	-0.538546
74.1	1.75083	1.42061	1.53142	1.00395	-0.873196	-0.0820019	0.281462	-0.208326	-0.771249	-1.60012	-2.6304	0.142727	0.0643084	-0.021228	0.0155854	-0.0670976	0.0247818	0.00986744	0.0354036	-0.531897
74.2	1.41839	1.33861	1.34082	0.777898	-0.950764	-0.119678	0.0820005	-0.483139	-0.698114	-1.9658	-2.67241	0.14109	0.0644447	-0.0214485	0.0155305	-0.06715	0.0250042	0.0091682	0.0357082	-0.387842
74.3	1.87937	1.84169	1.67326	1.07931	-0.822223	0.164	0.250435	-0.217191	-0.565139	-1.73531	-2.69496	0.139612	0.0646428	-0.0215008	0.0155038	-0.0672871	0.0251763	0.00880941	0.0357422	-0.656007
74.4	2.30489	1.98796	1.69764	1.04606	-0.624977	-0.0443259	0.560708	-0.49422	-0.62941	-1.68656	-2.69822	0.130385	0.0647084	-0.0216154	0.0155806	-0.0673385	0.0252256	0.0085854	0.0358301	-0.660439
74.5	2.24062	1.74639	1.63115	0.908656	-0.910872	-0.0443259	0.656006	-0.669303	-0.496436	-1.4472	-2.70725	0.140543	0.0646999	-0.0216717	0.0155927	-0.067425	0.0252825	0.00844116	0.0357502	-0.695899
74.6	2.36251	1.86829	1.51812	1.1325	-0.766817	-0.026596	0.611681	-0.352381	-0.390057	-1.10147	-2.74022	0.143109	0.0647406	-0.0217968	0.0155013	-0.0674808	0.0253311	0.00792274	0.0360645	-0.831089
74.7	2.42456	1.86607	1.37628	1.03277	-0.88871	-0.00221741	0.520815	-0.421085	-0.316921	-1.38293	-2.78409	0.143958	0.0651816	-0.0223967	0.0153252	-0.0678585	0.0261452	0.00688769	0.0365941	-0.738007
74.8	2.06775	1.65774	1.1746	0.897575	-0.992873	-0.117462	0.159569	-0.545194	-0.877629	-0.919738	-2.81393	0.141344	0.0655403	-0.0229325	0.0151609	-0.0682224	0.0267824	0.00644839	0.0368675	-0.609466
74.9	2.02786	1.66218	1.38071	0.833304	-0.837736	-0.106381	0.226056	-0.401139	-0.902007	-1.25882	-2.82347	0.132636	0.0656977	-0.0232456	0.0151157	-0.0684058	0.0271331	0.00627489	0.0371968	-0.598385
75	1.85278	1.77521	1.19233	0.788979	-1.04606	-0.272598	0.208326	-0.576221	-0.948548	-1.68656	-2.82788	0.1342	0.0657881	-0.0234237	0.0150042	-0.0684807	0.0273408	0.00620952	0.0372718	-0.478708
75.1	1.96137	1.52255	1.20563	0.780114	-1.05936	-0.0155149	0.183947	-0.534113	-0.839953	-1.69764	-2.85242	0.140791	0.0657918	-0.0234321	0.0149702	-0.068553	0.0273113	0.00627722	0.0373753	-0.531897
75.2	2.02121	1.64223	1.23001	0.933035	-1.0926	0.172865	0.540762	-0.332435	-0.846601	-1.40509	-2.89862	0.141826	0.0659586	-0.0242838	0.0145387	-0.0689928	0.0280661	0.00538032	0.0373942	-0.695899
75.3	2.21181	1.85942	1.25661	0.879845	-0.979575	0.108594	0.452112	-0.514167	-0.926386	-1.36963	-2.93359	0.140836	0.0662021	-0.0254647	0.0139791	-0.0693021	0.0292857	0.00464609	0.0368624	-0.627196
75.4	2.0478	1.79515	1.40953	0.837736	-0.908656	-0.0132986	0.179515	-0.556275	-0.80006	-1.44499	-2.948	0.132215	0.0663417	-0.0256952	0.0139031	-0.0692921	0.0294985	0.00454164	0.036223	-0.558492
75.5	2.21181	1.81953	1.4472	1.02612	-0.726924	0.210541	0.558491	-0.352381	-0.80006	-1.2832	-2.94999	0.13117	0.066318	-0.0257658	0.0138787	-0.0693554	0.0294871	0.00449334	0.0361768	-0.675953
75.6	2.06332	1.80623	1.15023	0.90644	-0.62941	0.0709184	0.37676	-0.392274	-0.848818	-0.928603	-2.96682	0.139993	0.066293	-0.0256973	0.0138493	-0.0693476	0.0294482	0.00462581	0.0361165	-0.602817
75.7	2.01899	1.65774	1.2832	0.875412	-0.671519	0.186163	0.290327	-0.230488	-0.864331	-1.18347	-3.00763	0.142186	0.0662226	-0.0257781	0.0137643	-0.0693432	0.0296757	0.00416146	0.035113	-0.593952
75.8	1.91926	1.49596	1.30536	1.04828	-0.793411	0.186163	0.387841	-0.41222	-0.879845	-1.4472	-3.04828	0.139355	0.0662359	-0.0259774	0.0135955	-0.0693877	0.0298716	0.00332495	0.0345041	-0.527465
75.9	2.01456	1.6245	1.29428	1.16574	-0.653789	0.0376748	0.319138	-0.51195	-0.928602	-1.51591	-3.0707	0.136812	0.0663382	-0.0261473	0.0135103	-0.0694146	0.0299701	0.00305932	0.0343203	-0.574006
76	2.25613	1.79958	1.60455	1.45163	-0.613896	0.0354586	0.441031	-0.272597	-0.83552	-1.28763	-3.07401	0.124886	0.0663863	-0.0262358	0.0134832	-0.0694818	0.0299919	0.00284429	0.0342009	-0.731359
76.1	1.83726	1.52477	1.31866	1.09039	-0.979575	-0.139624	0.104163	-0.638276	-1.48488	-1.51591	-3.08016	0.132595	0.066273	-0.0262422	0.013437	-0.0694151	0.0300061	0.00276135	0.0339075	-0.418869
76.2	1.65331	1.49596	0.972927	0.633843	-1.38958	-0.494222	-0.146272	-0.961846	-1.65774	-1.98132	-3.10822	0.141897	0.0662953	-0.0261495	0.0134394	-0.0694939	0.0300252	0.00280874	0.0338552	-0.0687041
76.3	1.90375	1.43612	1.31866	0.784547	-1.40066	-0.405572	-0.128542	-0.507518	-1.36963	-1.84391	-3.15416	0.139012	0.0661981	-0.0262097	0.0135068	-0.0695245	0.0299902	0.0018373	0.0325892	-0.254868
76.4	1.85056	1.27877	1.10812	0.984008	-1.14136	-0.445465	-0.0443249	-0.571789	-1.25217	-1.83726	-3.18637	0.13985	0.0662621	-0.0262848	0.013486	-0.0695587	0.03005	0.00121724	0.0318209	-0.334652
76.5	2.17856	1.08817	1.29871	1.05271	-1.15244	-0.675953	-0.0864334	-0.265948	-1.34525	-1.80402	-3.19871	0.130138	0.0663413	-0.0262925	0.0134428	-0.0695831	0.0300369	0.00101473	0.0312182	-0.290328
76.6	2.25835	1.41174	1.25661	1.05493	-0.828871	-0.669305	0.252651	-0.144055	-1.30315	-1.69542	-3.19841	0.121635	0.0664004	-0.0263202	0.0134051	-0.0696225	0.0300943	0.000961671	0.0305478	-0.323571
76.7	2.46446	1.77077	1.4738	1.03498	-0.713627	-0.363464	0.503086	-0.164001	-0.961846	-1.38736	-3.19934	0.125207	0.0664169	-0.0263295	0.0133964	-0.0696204	0.0300421	0.000954219	0.0305571	-0.487573
76.8	2.50657	2.05002	1.50261	1.0106	-0.700329	-0.190598	0.673736	-0.243786	-0.990657	-1.44942	-3.21316	0.140555	0.0662645	-0.0263871	0.0134275	-0.0695428	0.0299219	0.000977428	0.0305608	-0.609466
76.9	2.57084	2.06332	1.50926	1.04163	-0.562923	-0.108597	0.660438	-0.405571	-1.19677	-1.51147	-3.25008	0.144874	0.0661647	-0.0263841	0.0133912	-0.0695984	0.0299524	0.000323665	0.0303437	-0.640493
77	2.24948	1.8151	1.61342	0.948548	-0.542977	-0.0310285	0.39449	-0.434382	-1.0926	-1.39401	-3.29268	0.144773	0.0662191	-0.0263721	0.0133846	-0.0695162	0.0298886	-0.00109852	0.0299962	-0.57179
77.1	1.95694	1.57353	1.33639	0.61168	-0.529679	-0.540763	0.177299	-0.791196	-1.30315	-1.73531	-3.31709	0.14026	0.0662442	-0.0264241	0.013363	-0.0694845	0.0298653	-0.00155123	0.0297288	-0.283679
77.2	2.08105	1.57131	1.02833	0.410003	-0.66487	-0.806711	0.330219	-1.08152	-1.24331	-1.96359	-3.32252	0.129325	0.0662353	-0.0263034	0.0133388	-0.0695992	0.0299694	-0.0017912	0.0294265	-0.192813
77.3	2.29159	1.80623	1.09925	0.92417	-0.602815	-0.525249	0.620546	-0.658222	-0.70033	-1.58904	-3.32171	0.123047	0.0662524	-0.0263711	0.0132773	-0.0696306	0.0299722	-0.00191684	0.029314	-0.478708
77.4	2.14975	1.57131	1.06379	0.857683	-0.394489	-0.447681	0.274813	-0.720277	-0.857682	-1.95472	-3.32091	0.123612	0.0662413	-0.0263691	0.0132752	-0.0694916	0.0300207	-0.00190008	0.0292187	-0.363464
77.5	2.3337	1.64223	1.14358	0.784547	-0.467625	-0.509736	0.106379	-0.822224	-0.92417	-1.90596	-3.32175	0.125979	0.0661432	-0.0263095	0.013307	-0.0695491	0.0299741	-0.0019196	0.0291133	-0.350166
77.6	2.44673	1.7331	1.38293	1.06158	-0.0709183	-0.350167	0.456545	-0.669303	-0.813358	-1.92148	-3.32146	0.123223	0.0662281	-0.026352	0.0133066	-0.0694973	0.0299663	-0.00185691	0.0292423	-0.487573
77.7	2.1431	1.73975	1.2965	1.11698	-0.356813	-0.438816	0.237137	-0.979576	-0.788979	-1.79958	-3.3215	0.125751	0.0662106	-0.026373	0.0132733	-0.0695974	0.0299363	-0.0019363	0.0291236	-0.352382
77.8	2.33591	1.6932	1.06158	1.05493	-0.516382	-0.569574	0.144055	-0.698114	-0.910872	-1.7331	-3.32103	0.125174	0.0661663	-0.0263889	0.013209	-0.0696486	0.0299084	-0.00194801	0.0290729	-0.301409
77.9	2.429	2.01677	1.39401	0.979576	-0.429949	-0.319139	-0.00664893	-0.6006	-1.01282	-1.46715	-3.32163	0.124947	0.063027	-0.0281004	0.0127342	-0.0695958	0.0299839	-0.00201771	0.0291136	-0.489789
78	2.34035	1.9525	1.38958	1.01504	-0.261515	-0.421086	0.168434	-0.509734	-0.946332	-1.44055	-3.3215	0.123874	0.06016	-0.0316619	0.00969462	-0.0716666	0.0273299	-0.00380707	0.0280465	-0.545195
78.1	2.00126	1.68434	1.52699	0.877629	-0.394489	-0.483141	0.285894	-0.454328	-0.797844	-1.60677	-3.32595	0.137702	0.0600938	-0.0317369	0.00925473	-0.0722408	0.0257248	-0.00614851	0.0246269	-0.449897
78.2	2.31597	1.60677	1.67104	1.12363	-0.452111	-0.106381	0.609465	-0.319138	-0.59395	-1.48488	-3.35134	0.146728	0.0599605	-0.031699	0.00923465	-0.0720997	0.025718	-0.00629215	0.0245143	-0.596168
78.3	2.42235	1.76191	1.77742	1.28985	-0.259298	-0.00664985	0.483139	-0.321354	-0.427733	-1.23001	-3.39648	0.142663	0.0602026	-0.0317575	0.00929336	-0.0720759	0.0258283	-0.00794357	0.0243832	-0.740224
78.4	2.28716	1.65553	1.49596	1.0239	-0.212757	-0.24822	0.270381	-0.638276	-0.64714	-1.26769	-3.43098	0.140263	0.0605479	-0.0317607	0.00936974	-0.0719898	0.0260897	-0.00887117	0.0241621	-0.574006
78.5	1.99018	1.50261	1.4738	0.753519	-0.463192	-0.250436	0.166218	-1.14136	-0.596167	-1.48931	-3.45162	0.139859	0.0606137	-0.0317093	0.00951946	-0.0719409	0.0264426	-0.00870998	0.0240877	-0.441032
78.6	2.62846	1.94364	1.8971	1.15244	0.0908669	0.257082	0.773466	-0.988441	-0.261515	-0.84217	-3.48591	0.142365	0.0611223	-0.0317059	0.00952699	-0.0719323	0.0267	-0.00900233	0.0238105	-0.855468
78.7	2.36694	1.69985	1.49374	1.08595	0.00443369	-0.152921	0.452112	-1.19012	-0.720276	-1.21007	-3.5322	0.145191	0.0657295	-0.0281628	0.0119812	-0.0705809	0.0287205	-0.00864854	0.0240084	-0.602817
78.8	2.14089	1.61785	1.39844	0.744654	-0.445462	-0.206111	0.370111	-1.08374	-0.802277	-1.50926	-3.56255	0.141495	0.0665785	-0.0274199	0.0129996	-0.06954	0.0313513	-0.00629495	0.0270632	-0.447681
78.9	2.33591	1.57131	1.45163	1.1192	-0.38784	-0.0177311	0.449896	-0.722493	-0.540761	-1.4339	-3.57374	0.138386	0.0666591	-0.027689	0.0128406	-0.0696043	0.031716	-0.00637703	0.0274061	-0.629412
79	2.25835	1.49153	1.48044	1.32974	-0.246001	-0.0221635	0.551843	-0.866548	-0.396705	-1.49818	-3.59467	0.142194	0.0666867	-0.0278183	0.0127746	-0.0695604	0.0317869	-0.00654796	0.0273416	-0.72471
79.1	2.14532	1.43834	1.49374	1.31644	-0.305839	-0.150705	0.687033	-0.791196	-0.367894	-1.49818	-3.63884	0.141537	0.0666709	-0.028381	0.0125037	-0.0695346	0.0323699	-0.00766006	0.0276685	-0.618331
79.2	1.9791	1.42061	1.14358	1.11255	-0.642707	-0.4366	0.574005	-0.755736	-0.445463	-1.5292	-3.67639	0.140628	0.0666913	-0.0298206	0.0116234	-0.069614	0.0339141	-0.0087266	0.0275533	-0.46541
79.3	1.93478	1.64223	1.01504	1.08374	-0.653789	-0.675953	0.514167	-0.999522	-0.669302	-1.66661	-3.69398	0.136406	0.0666667	-0.0304289	0.011373	-0.0696759	0.0344736	-0.0089645	0.0269472	-0.407788
79.4	2.18964	1.81066	1.42947	0.970711	-0.436597	-0.500871	0.423301	-1.07487	-0.478706	-1.58239	-3.69475	0.121746	0.0666323	-0.0305613	0.0112104	-0.0696419	0.0346459	-0.00908121	0.0264406	-0.485357
79.5	2.38024	1.6378	1.37407	0.944116	-0.223839	-0.308058	0.558491	-0.822223	-0.467625	-1.24996	-3.69856	0.132997	0.0665226	-0.0306117	0.0111283	-0.0696673	0.0345902	-0.00912303	0.0263077	-0.591736
79.6	2.01899	1.31866	1.08595	0.760168	-0.494219	-0.726927	0.469842	-0.915305	-0.837736	-1.54693	-3.72242	0.144692	0.0665761	-0.030647	0.0110785	-0.0696554	0.0345809	-0.00911676	0.0261573	-0.290328
79.7	1.90153	1.57796	1.27212	1.09039	-0.605031	-0.36568	0.503086	-0.71806	-0.658221	-1.3652	-3.76667	0.144714	0.0667796	-0.0312256	0.0108388	-0.069823	0.0353656	-0.00999044	0.0251836	-0.492005
79.8	1.67326	1.52034	1.44942	0.753519	-0.702546	-0.574006	0.195029	-0.917522	-0.651573	-1.27434	-3.80279	0.142617	0.0669086	-0.0322655	0.0103411	-0.0698902	0.0365373	-0.0103573	0.0249984	-0.34795
79.9	1.75083	1.47823	1.45163	0.9419	-0.385624	-0.33022	0.277029	-0.762385	-0.596167	-1.60456	-3.81974	0.136391	0.0669937	-0.0326662	0.0100937	-0.0698684	0.0370159	-0.0104263	0.0250824	-0.46541
80	1.91705	1.53807	1.54472	0.975143	-0.4233	-0.427735	0.285894	-0.65379	-0.786763	-1.61785	-3.82063	0.125522	0.0669028	-0.0329025	0.010015	-0.0698454	0.0372231	-0.0105583	0.0251115	-0.456545
80.1	2.09435	1.93034	1.46715	1.26325	-0.208325	-0.250436	0.538545	-0.354598	-0.738006	-1.2965	-3.82012	0.12193	0.0669623	-0.0330292	0.00991049	-0.0698838	0.0373598	-0.0105442	0.0250888	-0.582871
80.2	1.9658	1.62893	1.44055	0.975143	-0.33465	-0.469843	0.217191	-0.567356	-0.935251	-1.60234	-3.82067	0.122391	0.0669742	-0.0331077	0.00991313	-0.0698994	0.0373761	-0.0105704	0.0250894	-0.485357
80.3	1.93478	1.47823	1.53807	0.760168	-0.418867	-0.40114	0.0687031	-0.780115	-0.910872	-1.79072	-3.82228	0.129338	0.0669619	-0.0330804	0.00984478	-0.0698735	0.0374363	-0.0106881	0.02503	-0.316923
80.4	1.73975	1.74861	1.49596	0.693681	-0.427732	-0.527465	0.192812	-0.8599	-0.864331	-1.92813	-3.84004	0.141654	0.0669428	-0.0330551	0.00986106	-0.0699161	0.037488	-0.0106718	0.0249148	-0.290328
80.5	1.7198	1.55801	1.47601	0.463192	-0.571788	-0.782333	0.0376758	-0.855467	-1.05493	-1.75083	-3.88167	0.143262	0.0668899	-0.0333866	0.00978768	-0.0699268	0.0377159	-0.011261	0.0252939	-0.2593
80.6	1.51147	1.53364	1.44277	0.689249	-0.549625	-0.771252	0.483139	-0.877629	-1.02168	-1.81288	-3.92236	0.143997	0.0669351	-0.0345215	0.00913916	-0.0700022	0.0389302	-0.0122531	0.0263843	-0.223841
80.7	1.74196	1.67547	1.71758	0.948548	-0.206109	-0.562925	0.398922	-0.864332	-0.711411	-1.66883	-3.94338	0.139779	0.0668297	-0.034953	0.00885095	-0.0700075	0.0393895	-0.0124016	0.0265823	-0.410004
80.8	1.81953	1.59126	1.57131	0.793412	-0.359029	-0.496438	0.35903	-1.02612	-0.675951	-1.64223	-3.94635	0.122441	0.0668909	-0.035194	0.00872159	-0.0700356	0.0395984	-0.012466	0.0266877	-0.31249
80.9	1.58461	1.3652	1.24109	0.518598	-0.547409	-0.84882	-0.0709198	-0.970711	-0.85325	-1.45163	-3.94512	0.118513	0.066912	-0.0353028	0.00867873	-0.0699903	0.0396944	-0.0124862	0.0266845	-0.0288118
81	1.64223	1.29207	1.29206	0.483139	-0.452111	-1.01282	0.0886493	-1.11698	-0.777898	-1.55801	-3.94588	0.123023	0.0668803	-0.035356	0.00858096	-0.0699913	0.0397479	-0.0125189	0.0266584	-0.0044332
81.1	2.08548	1.51147	1.29871	0.746871	-0.361245	-0.804495	0.52968	-0.946333	-0.472057	-1.68212	-3.9455	0.121043	0.0669397	-0.0353433	0.00858084	-0.0700365	0.0397025	-0.0124651	0.0267639	-0.172867
81.2	2.23397	1.83504	1.5292	0.955197	-0.35238	-0.372329	0.835521	-0.669303	-0.38784	-1.39845	-3.94512	0.119932	0.0669612	-0.0353691	0.00857976	-0.0700255	0.0397548	-0.0124917	0.0265447	-0.427734
81.3	2.34256	1.71758	1.53363	1.0239	-0.398921	-0.350167	0.972928	-0.591735	-0.560707	-1.07044	-3.94588	0.123677	0.0669542	-0.0353632	0.00859091	-0.0700381	0.0397906	-0.0125582	0.0264796	-0.503086
81.4	2.33813	1.60677	1.50039	1.04828	-0.237136	-0.387843	0.65379	-0.593951	-0.341299	-1.3519	-3.94546	0.120743	0.0669375	-0.0353941	0.008583	-0.0700625	0.0397813	-0.0124546	0.0265493	-0.478708
81.5	2.29159	1.51812	1.27877	1.01947	-0.33465	-0.434384	0.702547	-0.58287	-0.272596	-1.52034	-3.9508	0.13502	0.0667525	-0.0353456	0.00857281	-0.0700512	0.039713	-0.0124559	0.0264544	-0.436599
81.6	2.01456	1.27877	1.00395	0.771249	-0.47649	-0.718062	0.498653	-0.638276	-0.401138	-2.02564	-3.97742	0.143364	0.0668051	-0.0353577	0.00859858	-0.0701077	0.0397203	-0.0125053	0.0268735	-0.29476
81.7	1.96359	1.34747	0.957413	0.791195	-0.396705	-0.853252	0.520815	-0.744655	-0.565139	-1.98353	-4.02451	0.144373	0.0666931	-0.0356271	0.00848108	-0.0700786	0.0398749	-0.0130718	0.0283797	-0.2593
81.8	1.81288	1.19677	1.01947	0.620545	-0.392273	-0.791198	0.192812	-0.793412	-0.531896	-2.13867	-4.05769	0.14212	0.0666784	-0.0358784	0.00812523	-0.0700314	0.0402164	-0.0133722	0.0290432	-0.150705
81.9	1.64667	1.0372	1.28098	0.591734	-0.263731	-0.711413	0.183947	-0.857683	-0.616113	-2.2251	-4.07109	0.138611	0.0667186	-0.0359498	0.00805266	-0.0700658	0.040377	-0.0134519	0.0291303	-0.0554066
82	1.73531	1.07044	1.34747	0.578437	-0.27038	-0.7779	0.549626	-0.917522	-0.613896	-1.95472	-4.07401	0.135972	0.0666646	-0.0360596	0.0079907	-0.0700478	0.0403968	-0.0134778	0.0291755	-0.190597
82.1	1.69321	0.930819	1.19012	0.667086	-0.281461	-0.569574	0.421085	-1.26325	-0.638275	-2.06332	-4.09135	0.144074	0.0666132	-0.0361801	0.00794427	-0.0701042	0.0403887	-0.0134667	0.0291128	-0.183948
82.2	1.52477	1.1746	1.05271	0.671519	0.0310286	-0.308058	0.485356	-0.902008	-0.596167	-2.01899	-4.13331	0.14602	0.0666487	-0.0363057	0.00783499	-0.0701224	0.0404725	-0.0139038	0.0288322	-0.223841
82.3	1.65775	1.31866	1.28763	0.726925	0.421086	-0.356815	0.71806	-0.722493	-0.212758	-1.86385	-4.17387	0.140689	0.0665324	-0.0367313	0.00756596	-0.0700785	0.0409912	-0.0147566	0.0279947	-0.376761
82.4	2.04116	1.33417	1.38515	0.926386	0.316923	-0.405573	0.627195	-0.63606	-0.341299	-1.9104	-4.19354	0.140175	0.0664686	-0.0370732	0.00728896	-0.0700656	0.0412458	-0.0151307	0.0274258	-0.429951
82.5	2.06997	1.19898	1.13471	0.848818	0.0398935	-0.738008	0.569573	-0.620546	-0.483139	-2.13202	-4.19952	0.138286	0.066444	-0.0371374	0.00720589	-0.0701139	0.0411945	-0.0153678	0.0273244	-0.31249
82.6	2.26721	1.65553	1.33639	1.06379	0.370113	-0.341302	0.853251	-0.288111	-0.281461	-1.99683	-4.21897	0.142426	0.0664011	-0.0371037	0.00721086	-0.0701484	0.0411501	-0.015344	0.0272835	-0.547411
82.7	2.41348	1.79072	1.60012	1.29206	0.425519	-0.073137	1.03055	-0.11746	0.221625	-1.60456	-4.26178	0.140301	0.0662187	-0.0371618	0.00717483	-0.0701568	0.0410978	-0.0165636	0.0260294	-0.791197
82.8	2.03894	1.4605	1.40509	1.06158	-0.00886369	-0.356815	0.875413	-0.330219	-0.110811	-1.90596	-4.30027	0.1409	0.0660229	-0.0371292	0.00709865	-0.0700709	0.0409729	-0.017911	0.0247954	-0.551844
82.9	2.09435	1.70207	1.27212	1.11477	0.150705	-0.387843	0.780115	-0.312489	0.017731	-1.82396	-4.31896	0.138465	0.065961	-0.0371877	0.00707466	-0.0701114	0.0409434	-0.0183075	0.0240402	-0.567357
83	2.37802	1.65996	1.31866	1.17239	0.237139	-0.274815	0.596167	-0.301408	-0.00221521	-1.73088	-4.32171	0.121062	0.066006	-0.0372378	0.00704904	-0.0700694	0.0409102	-0.0186719	0.0236793	-0.593952
83.1	2.16083	1.35412	1.40288	1.23666	-0.232704	-0.412221	0.616114	-0.498653	-0.159568	-1.90153	-4.32972	0.134758	0.0659452	-0.0372092	0.00703867	-0.0701212	0.0409152	-0.0186535	0.0234087	-0.50087
83.2	2.43786	1.65331	1.6112	1.40953	-0.188379	-0.237139	0.63606	-0.325787	-0.18173	-1.9658	-4.36079	0.143006	0.0658415	-0.0372226	0.00694978	-0.0701392	0.040756	-0.0190572	0.0231687	-0.618331
83.3	1.94807	1.51147	1.56688	1.23223	0.121894	-0.117462	0.92417	-0.268164	-0.23492	-1.81288	-4.40737	0.140854	0.0654472	-0.0373272	0.00681197	-0.0701154	0.0405234	-0.0205573	0.0223757	-0.618331
83.4	1.88824	1.62893	1.43169	1.07044	0.210544	-0.166219	1.01282	-0.281462	-0.30584	-1.81288	-4.43641	0.140948	0.0653513	-0.0372344	0.00669727	-0.0700743	0.0404053	-0.0211031	0.0219353	-0.651574
83.5	2.01899	1.70429	1.60899	1.03277	-0.0354585	-0.449897	0.75352	-0.449896	-0.350164	-1.71537	-4.44573	0.131779	0.0653092	-0.0373213	0.00674072	-0.0700442	0.040427	-0.0213147	0.0216992	-0.549627
83.6	2.14975	1.5292	1.48044	0.820007	-0.115243	-0.192814	0.71806	-0.54741	-0.341299	-1.69985	-4.44539	0.12655	0.065393	-0.0372839	0.00674907	-0.0701272	0.0404113	-0.0213677	0.0215886	-0.454329
83.7	2.35586	1.67769	1.40066	1.05493	0.146273	-0.144057	0.839953	-0.585086	-0.0354587	-1.61342	-4.45595	0.140911	0.0653379	-0.0373251	0.00675034	-0.0701018	0.0404015	-0.021482	0.0214694	-0.629412
83.8	2.16748	1.68877	1.42504	1.20785	0.316923	-0.0620558	0.724709	-0.387841	0.0797855	-1.36963	-4.48914	0.144673	0.0653188	-0.0373108	0.00664904	-0.0700751	0.040381	-0.0217469	0.0210787	-0.682602
83.9	1.89932	1.50039	1.31866	1.13471	0.208328	-0.0797857	0.815575	-0.520815	-0.183947	-1.56466	-4.535	0.14312	0.0653908	-0.0373207	0.00670494	-0.0701007	0.0404625	-0.0226511	0.0200547	-0.514168
84	1.98575	1.47823	1.38958	1.23888	0.243787	-0.115246	0.882062	-0.536329	0.0908667	-1.34082	-4.56344	0.14147	0.0654925	-0.0372244	0.00666943	-0.0701164	0.0405367	-0.0230466	0.0197668	-0.633844
84.1	2.00348	1.29207	1.41174	1.24109	0.135192	-0.199462	0.591735	-0.886494	-0.188379	-1.42947	-4.57204	0.132983	0.0655631	-0.0372058	0.00672308	-0.0701551	0.0406024	-0.0230713	0.0194579	-0.460978
84.2	2.10764	1.50482	1.6112	1.18125	0.0731371	-0.139624	0.906441	-0.811142	-0.28811	-1.26325	-4.57132	0.120936	0.0655589	-0.0372886	0.00667815	-0.0701514	0.0405462	-0.0231068	0.0189371	-0.551844
84.3	2.09435	1.30093	1.53807	1.22779	0.210544	-0.0398934	1.17017	-0.793412	-0.394489	-1.32753	-4.57548	0.135402	0.0655216	-0.0373244	0.00664622	-0.0701259	0.0405709	-0.0229919	0.0188974	-0.596168
84.4	1.99683	1.08817	1.2145	1.24774	0.480925	0.121892	1.2832	-0.651573	-0.407786	-1.08374	-4.59951	0.144936	0.0655584	-0.0373484	0.00665432	-0.0701472	0.0405469	-0.0230143	0.0187613	-0.662655
84.5	1.83283	1.25439	1.01504	1.21893	0.520817	0.0797834	1.34082	-0.649357	-0.580653	-1.20785	-4.64499	0.14318	0.065612	-0.0372828	0.00666239	-0.0701892	0.040694	-0.023706	0.0177095	-0.636061
84.6	1.77299	1.01282	0.990657	1.01504	0.137408	-0.0576233	1.05714	-0.888711	-0.913088	-1.56023	-4.68051	0.142131	0.0658749	-0.0374572	0.00669265	-0.0702535	0.0411596	-0.0242597	0.0165727	-0.456545
84.7	1.55802	0.939684	0.78233	0.930818	0.157354	-0.183949	0.755736	-0.952981	-0.746871	-1.60677	-4.69636	0.137467	0.0659816	-0.0376334	0.0066901	-0.070244	0.0413669	-0.0243769	0.016227	-0.34795
84.8	1.75969	1.22558	1.0372	1.09039	0.186165	-0.290328	0.820007	-0.780115	-0.658221	-1.33196	-4.69666	0.122824	0.0661198	-0.0377025	0.00672615	-0.0702065	0.041637	-0.0244553	0.015685	-0.396707
84.9	1.92591	1.22558	1.10368	1.16574	0.0731371	-0.026596	1.01947	-0.616113	-0.556274	-1.18569	-4.69653	0.121522	0.0661098	-0.0378687	0.00668775	-0.0701981	0.0417293	-0.0244539	0.0156274	-0.540762
85	1.90375	1.2145	1.05936	0.979576	0.0531909	0.00221506	0.80671	-0.562924	-0.693681	-1.12806	-4.69581	0.119285	0.0661526	-0.0378327	0.00667948	-0.0702292	0.0417548	-0.024481	0.0156504	-0.474275
85.1	1.71094	1.31423	1.05714	1.04385	0.168435	-0.343518	0.9419	-0.671519	-0.678167	-0.964063	-4.69623	0.119833	0.0661454	-0.0378862	0.00670585	-0.0702049	0.0417251	-0.0244727	0.0155929	-0.509735
85.2	1.78629	1.07044	1.0926	1.23888	0.0110824	-0.14184	0.970711	-0.689249	-0.675951	-1.29428	-4.7031	0.13422	0.0660998	-0.0378581	0.00665944	-0.0701658	0.0416446	-0.0243718	0.0154731	-0.478708
85.3	1.51812	0.919738	0.875412	1.11033	-0.0554046	-0.197246	0.664871	-0.811142	-0.687032	-1.51369	-4.73133	0.140753	0.0660859	-0.0378611	0.00662554	-0.0701781	0.0416381	-0.0244635	0.0156417	-0.385626
85.4	1.8018	1.08374	1.16352	1.31423	0.203895	0.0155125	0.702547	-0.78898	-0.328002	-1.58904	-4.77825	0.139957	0.066173	-0.0381857	0.00661917	-0.0702086	0.0421157	-0.0248408	0.0151513	-0.545195
85.5	1.72867	0.800061	0.986224	0.9419	0.0576234	0.086432	0.58287	-0.791196	-0.507517	-1.67104	-4.81012	0.13899	0.0662778	-0.0387566	0.00644835	-0.0701914	0.0428848	-0.0252362	0.0147484	-0.34795
85.6	1.75083	0.88871	1.22779	0.902007	0.199463	-0.228274	0.65379	-0.700331	-0.378975	-1.48931	-4.82157	0.132751	0.0662949	-0.0390975	0.00618574	-0.070141	0.043081	-0.0253585	0.0146614	-0.341301
85.7	1.95694	1.13028	1.33861	1.09704	0.243787	-0.0775695	0.678168	-0.853251	-0.551842	-1.21228	-4.82157	0.122607	0.066233	-0.0391904	0.00610532	-0.0702069	0.0432265	-0.0254858	0.0147696	-0.467627
85.8	1.78407	0.815575	1.11033	1.23223	0.130759	-0.0487584	0.793413	-0.970711	-0.434381	-1.36299	-4.82364	0.127096	0.0662203	-0.0392621	0.00607485	-0.070155	0.0432164	-0.0254524	0.0145749	-0.432167
85.9	1.6644	0.970711	1.38293	1.18125	-0.124108	-0.0864344	0.902008	-0.926387	1.07288e-06	-1.38072	-4.84365	0.138157	0.0662516	-0.0391994	0.00605246	-0.0701455	0.0432404	-0.0253499	0.0145723	-0.514168
86	1.56023	1.19677	1.2832	1.34082	-0.0398909	-0.055407	1.11033	-0.722493	-0.128541	-1.34526	-4.88709	0.13775	0.0662425	-0.0394618	0.00595016	-0.0701068	0.0433469	-0.0260181	0.0150079	-0.540762
86.1	1.09925	1.04163	1.24552	1.11033	0.179516	-0.239355	0.899792	-0.75352	-0.460976	-1.33196	-4.92592	0.135747	0.0660948	-0.03998	0.00555709	-0.0701009	0.0439377	-0.0269383	0.015697	-0.438816
86.2	1.26991	1.00174	1.11698	1.0372	0.170651	-0.0908669	0.848818	-0.620546	-0.447679	-1.37407	-4.9458	0.13248	0.0661109	-0.0402417	0.00530869	-0.0701154	0.0441932	-0.0271155	0.0158726	-0.423302
86.3	1.46493	0.857683	1.02833	1.18347	-0.0687021	-0.234922	0.693682	-0.957414	-0.489787	-1.66883	-4.95351	0.131215	0.0661602	-0.0404007	0.00521718	-0.0701138	0.0442909	-0.0271713	0.0155762	-0.332436
86.4	1.19677	1.08817	0.806709	0.9419	-0.0642696	-0.613899	0.560708	-1.0372	-0.347948	-1.75304	-4.98021	0.13756	0.0661176	-0.0404196	0.0052183	-0.0701326	0.044321	-0.0271898	0.0155893	-0.219408
86.5	1.12807	1.0239	0.695897	0.434381	-0.168433	-0.731359	0.303624	-1.26547	-0.773465	-1.71537	-5.02722	0.140872	0.0660623	-0.0408015	0.00500845	-0.0700493	0.0446385	-0.0279071	0.0158389	-0.0952989
86.6	1.10147	1.0372	0.893142	0.427733	-0.434381	-0.421086	0.574005	-1.00395	-0.879845	-1.65331	-5.05939	0.143386	0.0660191	-0.0414889	0.00452465	-0.0700459	0.0453116	-0.0285211	0.015999	-0.104164
86.7	1.48266	1.4339	1.24331	1.03277	-0.110811	-0.376761	0.868765	-0.839953	-0.438814	-1.3652	-5.07249	0.138555	0.0659938	-0.0416349	0.00449697	-0.0700866	0.0454598	-0.02869	0.0157879	-0.392275
86.8	1.48931	1.48709	1.38736	0.944116	0.00886619	-0.474276	0.624979	-0.828872	-0.474274	-1.41396	-5.08762	0.141003	0.0658817	-0.0417336	0.0044435	-0.0700323	0.0453881	-0.0288425	0.0156906	-0.378977
86.9	1.65553	1.23666	1.13471	0.833304	-0.00443119	-0.507519	0.680384	-0.56514	-0.695897	-1.60677	-5.12513	0.142873	0.0659738	-0.0418347	0.00438564	-0.0700541	0.0456942	-0.0291469	0.0158043	-0.321355
87	1.49596	1.34304	1.38293	0.820007	0.259301	-0.405572	1.05271	-0.602816	-0.680384	-1.45828	-5.1676	0.141113	0.0662354	-0.0423911	0.00416395	-0.0700873	0.0466051	-0.0298921	0.0153183	-0.370112
87.1	1.63337	1.70429	1.50039	1.16574	0.285896	-0.26595	1.07266	-0.616113	-0.372327	-1.48931	-5.19163	0.139566	0.0662585	-0.0428551	0.0039579	-0.0700809	0.0471489	-0.0302028	0.0148009	-0.527465
87.2	1.96802	1.79515	1.51147	1.15466	0.226057	-0.350167	1.08152	-0.427733	-0.186163	-1.52699	-5.196	0.129477	0.0662538	-0.043091	0.0038038	-0.0700847	0.0473692	-0.0303698	0.0147989	-0.540762
87.3	1.93699	1.49374	1.85942	0.806709	0.55406	-0.314707	1.03277	-0.489788	-0.0332425	-1.39845	-5.19914	0.135109	0.0661874	-0.0432461	0.00375812	-0.0701173	0.0474786	-0.0304407	0.0145558	-0.569574
87.4	1.95029	1.28098	1.82175	0.935251	0.447681	-0.334653	0.928603	-0.574005	0.130759	-1.56023	-5.22101	0.145404	0.0662213	-0.0432446	0.00364133	-0.0700943	0.047469	-0.0304627	0.0145134	-0.576222
87.5	2.05667	1.28985	1.26769	0.92417	0.110813	-0.34795	0.793413	-0.691466	0.055407	-1.60677	-5.26415	0.146605	0.0660931	-0.0436692	0.00344726	-0.0700741	0.0477766	-0.0311153	0.0143697	-0.496438
87.6	1.89932	1.32753	1.16131	0.691465	0.166219	-0.844387	0.560708	-0.944117	-0.172865	-1.87494	-5.30277	0.142906	0.0658729	-0.0447389	0.00269229	-0.0699561	0.0488014	-0.031987	0.0139408	-0.31249
87.7	1.84169	1.23666	1.21893	0.534112	0.117462	-0.964064	0.580654	-1.05493	-0.277029	-2.06996	-5.3201	0.137356	0.0658506	-0.0449549	0.0024852	-0.0700072	0.0489342	-0.0322134	0.0136549	-0.232706
87.8	2.18521	1.55358	1.5292	0.919737	0.270382	-0.540763	0.740223	-0.895359	-0.155136	-1.44499	-5.3207	0.121821	0.0659028	-0.0450128	0.00245935	-0.070031	0.049064	-0.0323623	0.0132543	-0.438816
87.9	2.33148	1.72202	1.70207	1.09704	0.170651	-0.562925	0.602816	-0.487572	-0.130757	-1.3098	-5.32438	0.131197	0.0658296	-0.0450355	0.00241178	-0.0700005	0.0490741	-0.0323736	0.0132675	-0.538546
88	1.98797	1.44055	1.41396	0.882061	0.104164	-0.55406	0.427733	-0.569573	-0.0709185	-1.39623	-5.34698	0.144571	0.0657246	-0.0450568	0.00239929	-0.0699436	0.0490202	-0.032393	0.0133251	-0.476492
88.1	2.06775	1.83283	1.75083	0.886494	0.638277	-0.0509746	0.92417	-0.589519	0.146273	-1.16574	-5.39229	0.144627	0.0656759	-0.0451967	0.00224119	-0.0699513	0.0491477	-0.0332286	0.0130694	-0.766819
88.2	1.91705	1.51591	1.56688	0.578437	0.416654	-0.228274	0.966279	-0.78898	-0.0487561	-1.24552	-5.42942	0.141484	0.0656779	-0.045633	0.00207725	-0.0699256	0.0497238	-0.0343205	0.01266	-0.613898
88.3	1.83726	1.66883	1.51369	0.704762	0.312491	-0.509736	0.913089	-0.893143	0.0132985	-1.49596	-5.44633	0.137702	0.0656952	-0.0459042	0.00191933	-0.0699462	0.0500165	-0.0346487	0.0123494	-0.545195
88.4	1.92369	1.71093	1.37407	0.766817	0.252652	-0.769035	0.562924	-1.11477	-0.0731347	-1.36742	-5.44752	0.1269	0.0657039	-0.0459288	0.00180814	-0.0700022	0.0500972	-0.0346723	0.0122067	-0.432167
88.5	1.99905	1.84169	1.57131	0.520815	0.343518	-0.638277	0.822224	-0.831089	-0.285893	-1.38515	-5.44679	0.126627	0.0657218	-0.0460067	0.00181364	-0.0700436	0.0501113	-0.0347706	0.0121457	-0.538546
88.6	1.97245	1.64445	1.54693	0.762384	0.130759	-0.605034	0.895359	-0.624978	-0.197244	-1.58683	-5.44684	0.124253	0.0657157	-0.0459652	0.00175012	-0.0699932	0.0500482	-0.0348508	0.0120037	-0.534114
88.7	1.92148	1.47601	1.40731	0.955197	0.0975157	-0.480925	0.868765	-0.808926	-0.0465399	-1.39845	-5.44747	0.12829	0.0657349	-0.0459581	0.00180459	-0.0700461	0.0499845	-0.0347292	0.01182	-0.48314
88.8	1.82618	1.60677	1.34304	0.970711	1.2517e-06	-0.578439	0.895359	-0.875413	-0.221623	-1.7331	-5.44709	0.126757	0.0657441	-0.0459747	0.00181726	-0.0700327	0.050028	-0.0348038	0.0118201	-0.394491
88.9	1.86386	1.61785	1.5292	0.738006	-0.172865	-0.662656	0.545194	-0.862116	-0.137406	-1.60677	-5.44675	0.124837	0.0657111	-0.0459682	0.00187626	-0.0701353	0.0500647	-0.0347934	0.0119545	-0.378977
89	1.76413	1.39623	1.5292	0.644924	-0.356813	-0.64271	0.627195	-1.06601	-0.4233	-1.72866	-5.44968	0.136234	0.0657494	-0.0460259	0.00176062	-0.0700152	0.0500215	-0.0347818	0.0118963	-0.316923
89.1	1.60456	1.56466	1.53363	0.995089	-0.212757	-0.474276	0.866548	-0.964063	-0.438814	-1.70872	-5.47206	0.144914	0.0657295	-0.0459949	0.00176798	-0.0700148	0.0499785	-0.0348024	0.0120243	-0.36568
89.2	1.5691	1.67104	1.49817	0.984008	-0.221622	-0.432167	0.919738	-0.855467	-0.472057	-1.60456	-5.51592	0.146049	0.0656325	-0.0463248	0.00161427	-0.0700831	0.050439	-0.0356109	0.0119312	-0.372328
89.3	1.65775	1.48266	1.23666	0.882061	-0.472057	-0.1773	0.693682	-0.605032	-0.64714	-1.68877	-5.55386	0.142326	0.0656623	-0.0465422	0.00153699	-0.0700557	0.0506891	-0.0362045	0.0119535	-0.254868
89.4	1.58018	1.32088	1.10812	0.80006	-0.44103	-0.460978	0.644925	-0.709195	-0.520815	-1.73753	-5.57107	0.136505	0.0657464	-0.0466055	0.00153335	-0.0700122	0.0508293	-0.0363807	0.01208	-0.232706
89.5	1.72423	1.19455	1.0505	0.955197	-0.496436	-0.509736	0.500869	-0.711412	-0.487571	-1.79072	-5.57183	0.121994	0.0658092	-0.0467115	0.00147332	-0.0699856	0.0510265	-0.0365137	0.0121486	-0.283679
89.6	1.81067	1.26325	1.25661	1.00617	-0.410002	-0.308058	0.514167	-0.862116	-0.332434	-1.54693	-5.572	0.128285	0.0658413	-0.046775	0.00144571	-0.0700259	0.051087	-0.0366943	0.0121569	-0.367896
89.7	1.62894	1.07487	1.24552	0.886494	-0.237136	-0.669305	0.593951	-1.04163	-0.503085	-1.01725	-5.57242	0.12523	0.065762	-0.0468296	0.00144206	-0.0700536	0.0511021	-0.0367115	0.0120377	-0.288111
89.8	1.63337	0.92417	1.09482	0.580653	-0.788979	-0.950767	0.492004	-1.22115	-0.848818	-1.51147	-5.57196	0.120879	0.065766	-0.0467648	0.00142606	-0.0699857	0.0510278	-0.0366787	0.0120372	-0.0576229
89.9	1.71315	1.1059	1.07487	0.687032	-0.793411	-0.483141	0.516383	-1.00617	-0.937467	-1.56466	-5.57179	0.121824	0.065722	-0.0468349	0.00143746	-0.0700172	0.0510322	-0.036739	0.0117655	-0.135191
90	1.58239	1.26325	1.19233	0.500868	-0.846601	-0.283679	0.460977	-0.957414	-0.851034	-1.73088	-5.57234	0.121701	0.0657748	-0.0468415	0.00140059	-0.0700296	0.0511224	-0.0367631	0.0117989	-0.157354
90.1	1.57575	1.40509	1.09482	0.480922	-0.693681	-0.0398934	0.642708	-0.724709	-0.653789	-1.71315	-5.57522	0.128397	0.0657824	-0.0468007	0.00134519	-0.0700609	0.0511248	-0.0367397	0.0117322	-0.272598
90.2	1.45164	1.2699	0.975143	0.591734	-0.47649	-0.113029	0.616114	-0.808926	-0.715843	-1.80623	-5.59502	0.139039	0.0656762	-0.0468334	0.00133923	-0.0700052	0.0510577	-0.0366282	0.0116018	-0.234922
90.3	1.54915	1.19677	0.873196	0.523031	-0.487571	-0.261517	0.585086	-1.07709	-0.70033	-2.12759	-5.63986	0.140647	0.0657666	-0.046998	0.00126313	-0.0700865	0.0512609	-0.0372047	0.0116003	-0.190597
90.4	1.21007	1.06601	0.868764	0.52968	-0.454327	-0.356815	0.627195	-1.40953	-0.944116	-2.00348	-5.67788	0.139054	0.0657908	-0.0474417	0.00105508	-0.0700216	0.0518447	-0.0378249	0.0113218	-0.128542
90.5	1.52699	1.29207	1.33639	0.775682	-0.228271	-0.208327	0.744655	-1.02833	-0.842169	-1.5292	-5.69632	0.138144	0.0657592	-0.0476129	0.00100286	-0.0699978	0.0520226	-0.0380609	0.0109385	-0.363464
90.6	1.68213	1.49153	1.21006	0.753519	-0.241569	-0.292544	0.682601	-0.833305	-0.667086	-1.38293	-5.69831	0.123045	0.0658359	-0.0477111	0.000965932	-0.0700148	0.0521063	-0.0381731	0.01055	-0.410004
90.7	1.82175	1.4339	1.03277	0.744654	-0.246001	-0.425519	0.726925	-0.760169	-0.775682	-1.49818	-5.69776	0.122717	0.065799	-0.04776	0.000878016	-0.0699765	0.0521509	-0.0381709	0.0103927	-0.378977
90.8	1.74861	1.36742	0.87098	0.582869	-0.243785	-0.569574	0.549626	-1.02612	-0.808925	-1.74639	-5.69797	0.120618	0.0658193	-0.0477493	0.000919346	-0.0700255	0.0521255	-0.0381779	0.0102677	-0.1773
90.9	1.65996	1.35412	0.755736	0.600599	-0.463192	-0.456546	0.631627	-1.15688	-1.00174	-1.77964	-5.70577	0.138525	0.0657825	-0.0478141	0.00087565	-0.0699785	0.0521378	-0.0381615	0.0104162	-0.170651
91	1.48045	1.10369	0.78233	0.425516	-0.895358	-0.749089	0.465409	-1.24996	-1.01947	-1.89488	-5.73578	0.144622	0.065785	-0.0477486	0.000867781	-0.0699942	0.0521242	-0.038366	0.010598	-0.0576229
91.1	1.55358	1.23223	1.05936	0.536328	-0.618329	-0.704764	0.682601	-0.952982	-0.71806	-1.68877	-5.78236	0.143024	0.065758	-0.0479317	0.000824137	-0.0700758	0.0523567	-0.0388205	0.0101591	-0.248219
91.2	1.57353	1.12585	1.04163	0.434381	-0.598383	-0.520817	0.540762	-0.906441	-0.531896	-1.82618	-5.81296	0.141608	0.0657822	-0.0482571	0.000711419	-0.0700341	0.0526876	-0.0391544	0.00977201	-0.228273
91.3	1.33861	1.3918	0.939683	0.296975	-0.47649	-0.545195	0.460977	-0.795629	-0.622761	-1.97467	-5.82343	0.131652	0.0657602	-0.0484056	0.000668657	-0.0700095	0.0528235	-0.0393782	0.00961639	-0.223841
91.4	1.5691	1.65774	1.15909	0.616113	-0.077567	-0.363464	0.904224	-0.421085	-0.345732	-1.71537	-5.82314	0.126193	0.065726	-0.0484671	0.00057272	-0.070115	0.0529193	-0.0394928	0.00932767	-0.498654
91.5	1.23445	1.20342	1.06379	0.354597	-0.323569	-0.605034	0.41222	-0.554059	-0.786763	-1.97245	-5.82343	0.131436	0.0657786	-0.0484967	0.000484473	-0.0700851	0.0529521	-0.0394579	0.00934531	-0.237138
91.6	1.38293	1.06823	0.957413	0.0620536	-0.709194	-0.961848	0.387841	-0.979576	-1.17239	-2.511	-5.82288	0.125398	0.0657451	-0.0486194	0.000523064	-0.0700817	0.0529337	-0.039489	0.00927079	0.0221616
91.7	1.71094	1.48266	1.14579	0.449895	-0.40557	-0.520817	0.620546	-0.722493	-0.669302	-1.87494	-5.82441	0.131186	0.065726	-0.0486186	0.000472736	-0.0700592	0.0528988	-0.039564	0.00916043	-0.285895
91.8	1.62007	1.47601	0.995089	0.554058	-0.463192	-0.374545	0.498653	-0.935252	-0.556274	-1.79515	-5.84056	0.142934	0.0657596	-0.0485398	0.000449626	-0.0700618	0.0529246	-0.0394743	0.00918289	-0.390058
91.9	1.26104	1.1879	0.678167	0.330218	-0.726924	-0.746873	0.121893	-1.25882	-0.866547	-2.17856	-5.88061	0.146596	0.0658338	-0.0486768	0.000414789	-0.0700212	0.053008	-0.0398834	0.00914968	-0.128542
92	0.997308	0.961846	0.788979	0.254866	-0.691465	-1.03942	0.00443226	-1.19677	-1.14579	-2.4157	-5.92312	0.138331	0.0657937	-0.0493963	9.98581e-05	-0.070048	0.0538037	-0.0408502	0.00881153	0.0199454
92.1	1.28763	1.00395	0.769033	0.330218	-0.57622	-0.64271	0.148488	-1.15909	-0.85325	-2.20737	-5.94521	0.136861	0.0658294	-0.0497534	-7.2284e-05	-0.0700462	0.0542691	-0.0412239	0.008582	-0.0465417
92.2	1.65775	1.51812	1.10147	0.341299	-0.378975	-0.390059	0.285894	-0.915305	-0.667086	-1.60899	-5.94894	0.12688	0.0659011	-0.0499868	-0.00028459	-0.070038	0.0546482	-0.0413911	0.00798928	-0.274814
92.3	2.03894	1.86164	1.42726	0.514166	-0.137405	-0.0709208	0.44768	-0.354598	-0.498652	-1.65996	-5.94911	0.125204	0.065935	-0.050262	-0.000380712	-0.070028	0.0548372	-0.0416198	0.00771461	-0.53633
92.4	1.91926	1.42726	1.28763	0.343516	-0.226055	-0.259301	0.219407	-0.35903	-0.534112	-1.85056	-5.94889	0.125241	0.0659651	-0.0503277	-0.000501006	-0.0700291	0.054942	-0.0416344	0.00780539	-0.447681
92.5	1.7331	1.37628	1.27655	0.403354	-0.0975131	-0.412221	0.401139	-0.478707	-0.445463	-1.75304	-5.95055	0.13164	0.0658661	-0.0503865	-0.000578304	-0.07002	0.0549112	-0.0416575	0.00770968	-0.394491
92.6	1.5425	1.15688	1.04606	0.319137	-0.135189	-0.680386	0.232705	-0.961846	-0.877629	-1.97688	-5.96725	0.138938	0.0657702	-0.0505023	-0.000627881	-0.070038	0.0549783	-0.0416938	0.00786455	-0.208327
92.7	1.04385	1.01282	0.735789	-0.31249	-0.718059	-1.24553	-0.132974	-1.3519	-1.30536	-2.2384	-6.00743	0.13767	0.0658232	-0.0506723	-0.000622951	-0.0700417	0.0551206	-0.0423368	0.00724255	0.146271
92.8	0.979578	1.15909	0.715843	-0.148489	-0.518598	-1.15688	0.0354596	-1.33639	-1.30093	-1.68212	-6.04875	0.137601	0.0658561	-0.0512789	-0.00103459	-0.0700135	0.055894	-0.0434019	0.0058911	0.0465402
92.9	1.34969	1.32309	0.944116	-0.00221725	-0.394489	-1.10812	0.148488	-1.08596	-0.961846	-1.84391	-6.07079	0.140856	0.065912	-0.0515551	-0.00122078	-0.0700863	0.0563414	-0.0436981	0.00564062	-0.126326
93	1.54693	1.52699	1.13028	0.166217	-0.421084	-0.970713	0.168434	-1.15688	-0.777898	-2.01456	-6.07376	0.124364	0.0659032	-0.0518372	-0.00124853	-0.0700352	0.0563816	-0.0438901	0.00511015	-0.217192
93.1	1.36964	1.32309	1.0505	0.363462	-0.398921	-0.873198	0.219407	-1.01282	-0.618329	-1.90375	-6.07359	0.125364	0.0658645	-0.0518846	-0.00134669	-0.0699623	0.0565202	-0.0439228	0.00494904	-0.237138
93.2	1.80402	1.37628	0.919737	0.277029	-0.365678	-0.675953	0.274813	-0.651573	-0.684816	-1.84834	-6.07355	0.125505	0.0658328	-0.0518047	-0.00137855	-0.0699482	0.0565198	-0.0440282	0.00494913	-0.33022
93.3	1.81953	1.5558	1.09482	0.248217	-0.443246	-0.735792	0.3413	-0.531897	-0.751303	-2.11651	-6.07855	0.136059	0.0658337	-0.0519421	-0.0013791	-0.0700307	0.0564837	-0.0439697	0.00493953	-0.305841
93.4	1.43391	1.52699	1.01504	0.336867	-0.383408	-0.693683	0.354598	-0.831088	-0.81779	-2.35586	-6.10301	0.145564	0.0657717	-0.0520252	-0.00142864	-0.0700829	0.0564409	-0.0439526	0.00506695	-0.292544
93.5	1.68877	1.62672	1.13028	0.296975	-0.250433	-0.76017	0.487572	-0.766818	-0.813358	-2.42235	-6.14874	0.185318	0.0658488	-0.0523852	-0.00167899	-0.070044	0.0571025	-0.0442093	0.0054309	-0.374545
93.6	1.68434	1.58683	1.28985	0.447679	-0.259298	-0.846604	0.381192	-0.724709	-0.795628	-2.2384	-6.18358	0.208731	0.0659875	-0.0535687	-0.00246178	-0.0700201	0.0583972	-0.0464754	0.00598803	-0.429951
93.7	1.75083	1.64666	1.41617	0.516382	-0.394489	-0.7779	0.44768	-0.773466	-0.680384	-2.33591	-6.19723	0.196479	0.0658906	-0.0539786	-0.00273182	-0.0700636	0.0588294	-0.0486166	0.00553449	-0.398923
93.8	1.75083	1.56023	1.30315	0.596167	-0.503084	-0.715846	0.365679	-0.921954	-1.16131	-2.23175	-6.19778	0.182936	0.0658376	-0.0541801	-0.00277777	-0.0700853	0.0591218	-0.0490504	0.00470477	-0.33022
93.9	1.60012	1.48045	0.893142	0.480922	-0.547409	-0.780116	0.132974	-0.751304	-0.979576	-2.25834	-6.19748	0.185599	0.0659149	-0.0543163	-0.00285879	-0.0700442	0.0592699	-0.0491671	0.00436578	-0.214976
94	1.71537	1.61564	1.27877	0.6826	-0.301407	-0.622764	0.44768	-0.6006	-0.624978	-2.08326	-6.19765	0.187246	0.0659299	-0.0544993	-0.00298934	-0.0700074	0.059407	-0.0493021	0.00423076	-0.40114
94.1	1.64223	1.38736	1.26104	0.540761	-0.429949	-0.662656	0.423301	-0.877629	-0.857682	-2.17634	-6.21071	0.210615	0.0659108	-0.0545898	-0.00314796	-0.0700869	0.0594755	-0.0503285	0.00446351	-0.376761
94.2	1.56245	1.18125	0.964062	0.328002	-0.722492	-0.928604	0.239353	-1.03498	-1.05271	-2.35143	-6.24576	0.216179	0.0657661	-0.0548674	-0.00336563	-0.0699694	0.0597497	-0.0544145	0.00413714	-0.164002
94.3	1.44499	1.50261	0.975143	0.343516	-0.556274	-1.1192	0.443247	-0.715844	-1.01282	-2.08326	-6.29086	0.229948	0.0657068	-0.0564963	-0.0043135	-0.0699675	0.0614711	-0.0603754	0.00238582	-0.206111
94.4	1.26769	1.44055	0.913088	0.40557	-0.585085	-1.28985	0.334652	-1.02833	-0.839953	-2.27607	-6.31642	0.242729	0.0655796	-0.0574924	-0.00501169	-0.0700363	0.0625476	-0.0635851	0.00155002	-0.190597
94.5	1.28985	1.28763	1.18347	0.449895	-0.556274	-1.3652	0.356814	-1.16574	-1.12585	-2.14532	-6.32218	0.228301	0.0655916	-0.057952	-0.00533117	-0.0699675	0.0629936	-0.0648733	0.00082907	-0.0975151
94.6	1.50483	1.47823	1.36963	0.607248	-0.662653	-1.37407	0.303624	-1.0372	-0.88871	-1.89045	-6.3218	0.221644	0.0656007	-0.0580174	-0.00536064	-0.0699655	0.0630072	-0.0651727	0.000586845	-0.186165
94.7	1.24774	1.4605	1.00617	0.47649	-0.542977	-1.26769	0.230488	-0.864332	-1.06601	-2.23175	-6.3218	0.225065	0.0656239	-0.0580913	-0.00536969	-0.069992	0.0629852	-0.0650983	0.000433335	-0.146272
94.8	1.25882	1.28763	1.19898	0.257082	-0.343515	-1.08374	0.106379	-0.986225	-1.26104	-2.13867	-6.32579	0.241584	0.0655216	-0.0581112	-0.00541307	-0.0699723	0.0630276	-0.0651724	0.000521336	-0.197246
94.9	1.29428	1.42504	1.23223	0.248217	-0.135189	-1.20563	-0.0421087	-0.893143	-1.11033	-2.28051	-6.34833	0.271113	0.0654127	-0.0581589	-0.00549118	-0.0700143	0.0631472	-0.0667481	0.000779107	-0.2593
95	1.25439	1.90818	1.30315	0.569572	-0.0709183	-1.30758	-0.469842	-0.884278	-1.19455	-2.59743	-6.39263	0.30459	0.0655066	-0.0595616	-0.00627253	-0.0700244	0.0648505	-0.0719221	0.000426621	-0.336869
95.1	1.28542	1.89931	1.4472	0.653789	-0.132973	-1.32531	-0.336868	-0.589519	-0.782331	-2.22732	-6.43005	0.328613	0.0655807	-0.0619842	-0.00789486	-0.070032	0.0674743	-0.0766656	-0.000605003	-0.441032
95.2	1.23223	1.69542	1.42504	0.824439	-0.104162	-1.36299	-0.443248	-0.908657	-0.64714	-2.09878	-6.44654	0.331907	0.0655926	-0.0634377	-0.00882396	-0.0699836	0.0689944	-0.0793436	-0.00161912	-0.352382
95.3	1.13915	1.62893	1.17904	0.687032	-0.292542	-1.33861	-0.381193	-0.848818	-0.897575	-2.05667	-6.44764	0.311313	0.0655812	-0.0641325	-0.00920284	-0.0699905	0.0696356	-0.0805311	-0.00265904	-0.281463
95.4	1.00617	1.58018	0.760168	0.465409	-0.667086	-1.35412	-0.534113	-1.24774	-0.952981	-3.1803	-6.44739	0.299694	0.0654184	-0.0644286	-0.00936286	-0.0699316	0.0698665	-0.0807147	-0.00307257	-0.00221696
95.5	1.27434	1.71758	0.979575	0.505301	-0.447679	-1.00396	-0.492005	-1.08374	-0.87098	-3.0163	-6.44756	0.306198	0.0653777	-0.0645195	-0.00947589	-0.0699542	0.0700301	-0.0807907	-0.0033246	-0.234922
95.6	1.18569	1.80402	1.32752	0.762384	-0.21719	-0.693683	-0.319138	-0.740223	-0.919737	-2.71046	-6.44781	0.308335	0.0652605	-0.0646313	-0.00955706	-0.0699586	0.0700009	-0.0810186	-0.00337661	-0.456545
95.7	1.17017	1.66661	1.19898	0.565139	-0.6826	-1.08152	-0.5186	-0.933035	-0.824439	-2.84786	-6.44892	0.314706	0.0652666	-0.0647153	-0.0096265	-0.0699554	0.0700147	-0.0810818	-0.00340365	-0.272598
95.8	1.19899	1.47158	0.904223	0.547409	-0.738006	-1.32309	-0.826656	-1.18347	-0.908656	-3.12933	-6.46591	0.358439	0.0650064	-0.0650859	-0.00984661	-0.0699472	0.0705288	-0.0819004	-0.00291056	-0.1773
95.9	1.1325	1.60234	1.08152	0.675951	-0.831088	-1.39401	-0.678169	-1.12363	-0.857683	-2.88776	-6.50609	0.406025	0.0650705	-0.0681725	-0.0116393	-0.0699961	0.0740483	-0.0869488	-0.00351636	-0.230489
96	0.897577	1.6378	1.14579	0.662654	-0.791195	-1.64445	-0.673736	-1.09704	-1.1059	-2.9897	-6.54729	0.447954	0.0651299	-0.0730487	-0.0147249	-0.0700176	0.0794596	-0.0925368	-0.00515221	-0.279247
96.1	0.742441	1.52034	1.23444	0.751303	-0.700329	-2.06332	-0.875414	-1.08152	-0.959629	-3.19803	-6.56908	0.471004	0.0651531	-0.0758723	-0.0162773	-0.0699131	0.0824853	-0.0953004	-0.00588783	-0.210543
96.2	0.88428	1.70872	1.38515	0.706978	-0.755735	-1.87272	-0.503086	-0.908657	-0.857683	-2.62402	-6.57289	0.459306	0.0652323	-0.0769985	-0.0170755	-0.0700095	0.083619	-0.0963978	-0.00688515	-0.385626
96.3	0.631629	1.81731	1.23666	0.596167	-0.822223	-1.78629	-0.627195	-0.844386	-1.05714	-2.89219	-6.57217	0.452844	0.065219	-0.0773637	-0.0173168	-0.0700397	0.0839944	-0.0969718	-0.00742693	-0.305841
96.4	0.698116	1.60012	1.07931	0.290326	-0.910872	-1.8838	-0.950766	-0.831088	-1.05936	-2.75035	-6.57238	0.454492	0.0652512	-0.0774273	-0.0173691	-0.0700412	0.0840478	-0.0972852	-0.00777425	-0.108596
96.5	0.904226	1.6112	1.11255	0.558491	-1.1059	-1.71758	-0.616114	-0.662654	-1.11477	-2.71046	-6.57277	0.449638	0.0652894	-0.0774162	-0.0173496	-0.0700519	0.0841138	-0.0976696	-0.00775886	-0.232706
96.6	1.02834	1.91261	1.45607	0.868764	-1.0372	-1.69542	-0.516383	-0.378976	-0.649356	-2.67278	-6.57251	0.446342	0.0652608	-0.0775198	-0.0173586	-0.070036	0.0841797	-0.0979287	-0.00802162	-0.427734
96.7	1.19899	1.98353	1.75969	1.07266	-0.797844	-1.45828	-0.487572	-0.509734	-0.622761	-2.60851	-6.57243	0.442653	0.0652593	-0.0775976	-0.0172662	-0.0700226	0.0842682	-0.0981887	-0.00815872	-0.507519
96.8	1.64223	1.94142	1.88158	1.72201	-0.314704	-1.16796	0.0554057	-0.445463	-0.454327	-2.3337	-6.57213	0.442264	0.0652145	-0.0776112	-0.017304	-0.0700744	0.0842723	-0.0985342	-0.00834694	-0.740224
96.9	1.30315	1.5425	1.38293	1.33417	-0.310272	-1.4605	-0.292543	-0.675952	-0.926386	-2.4024	-6.57247	0.443066	0.0651564	-0.0776139	-0.0173496	-0.0700775	0.0842267	-0.0987082	-0.00842566	-0.441032
97	1.1059	1.6378	1.42947	0.833304	-0.385624	-1.5558	-0.560708	-0.766818	-0.966278	-2.57527	-6.57298	0.44083	0.0650999	-0.0776567	-0.0173775	-0.0700318	0.0841543	-0.0988284	-0.00849899	-0.361247
97.1	1.0638	1.83948	1.59126	0.897575	-0.605031	-1.44277	-0.303625	-0.689249	-0.88871	-2.1564	-6.57264	0.440972	0.0652209	-0.0776948	-0.0173653	-0.0700217	0.0842617	-0.0989524	-0.00867153	-0.454329
97.2	0.890929	1.69099	1.21228	0.607248	-0.981791	-1.78629	-0.18838	-0.919738	-1.09704	-2.675	-6.57285	0.440309	0.0650925	-0.0776125	-0.0173989	-0.0700339	0.0842315	-0.0991341	-0.00881704	-0.250435
97.3	0.651575	1.34304	0.824439	0.347948	-1.19012	-2.30267	-0.565141	-1.22558	-1.17017	-3.17143	-6.57238	0.439019	0.0651753	-0.0776738	-0.0174403	-0.0700213	0.0842512	-0.0993231	-0.00881984	0.0221616
97.4	1.01061	1.58461	1.17904	0.394489	-0.755735	-2.10321	-0.261516	-1.0505	-0.986224	-2.88997	-6.5723	0.432294	0.0651197	-0.0776082	-0.0173545	-0.0700674	0.0841609	-0.0995603	-0.00911658	-0.226057
97.5	1.30536	1.5292	1.66439	0.73579	-0.460976	-1.81067	-0.0952984	-0.766818	-0.926386	-2.56419	-6.57255	0.431613	0.0650843	-0.0776802	-0.0173514	-0.0700919	0.0841867	-0.0996773	-0.00924848	-0.50087
97.6	0.988443	1.37628	1.30093	0.62941	-0.425516	-2.11429	-0.578438	-0.95963	-1.00395	-2.54424	-6.57213	0.430157	0.0650005	-0.0776673	-0.0173109	-0.0700474	0.0842578	-0.099952	-0.00935393	-0.281463
97.7	0.802279	1.25439	1.1059	0.372327	-0.582869	-2.0877	-0.828873	-1.3785	-1.0106	-2.55975	-6.5726	0.433984	0.0649972	-0.0776315	-0.0173314	-0.0700078	0.0842285	-0.100095	-0.00933087	-0.157354
97.8	0.775684	1.17904	0.777898	0.279245	-0.709194	-2.14089	-0.875414	-1.25439	-1.15023	-2.50435	-6.57294	0.431896	0.065029	-0.0776097	-0.0173399	-0.0700507	0.0842064	-0.10021	-0.0092949	-0.0642716
97.9	0.877631	1.58461	1.09704	0.492004	-0.4233	-2.07218	-0.589519	-0.97736	-1.16131	-2.35364	-6.57349	0.431712	0.0650337	-0.0776402	-0.0173348	-0.070038	0.0842793	-0.100317	-0.00940098	-0.274814
98	1.05715	1.61785	1.15909	0.520815	-0.104162	-1.82175	-0.332436	-0.505302	-0.964062	-2.29159	-6.57323	0.431691	0.0649904	-0.0777131	-0.0173376	-0.0700378	0.0841985	-0.100412	-0.00953515	-0.423302
98.1	0.950767	1.59791	1.08595	0.549626	-0.330218	-2.02786	-0.514167	-0.640492	-1.15687	-2.36251	-6.57272	0.430586	0.064909	-0.0777226	-0.0173406	-0.069975	0.0842232	-0.100556	-0.00946018	-0.301409
98.2	1.07044	1.63337	1.3785	0.616113	-0.210541	-1.91926	-0.678169	-0.698114	-1.02168	-1.94364	-6.57247	0.430005	0.0650219	-0.0776078	-0.0173594	-0.0699804	0.0842299	-0.100641	-0.00946524	-0.394491
98.3	0.817793	1.38958	1.19233	0.332434	-0.37011	-2.1697	-0.910873	-1.0106	-1.15909	-2.19186	-6.5726	0.42531	0.0649659	-0.0777666	-0.0173271	-0.0700265	0.0842234	-0.100864	-0.00979424	-0.201678
98.4	1.46272	1.67547	1.42726	0.299191	-0.208325	-1.94364	-0.769034	-0.933035	-1.20785	-1.8018	-6.56505	0.330916	0.0650005	-0.0777544	-0.0173516	-0.0700557	0.0842059	-0.10097	-0.0120249	-0.119677
98.5	2.38024	2.2384	1.83948	0.709195	0.270382	-1.68434	-0.179515	-0.536329	-0.410003	-0.642708	-6.53564	0.164538	0.0646996	-0.0782972	-0.0174093	-0.0700188	0.0847458	-0.100558	-0.0173844	-0.361247
98.6	2.79911	2.17856	1.96802	1.07044	0.520817	-1.31201	0.35903	-0.330219	-0.175082	-0.0531895	-6.48893	0.0948023	0.0649667	-0.0808043	-0.0180182	-0.0701167	0.0875917	-0.0980019	-0.0209721	-0.616114
98.7	2.67722	2.28494	1.81731	1.02612	0.374545	-1.22336	0.487572	-0.199461	-0.00443137	-0.485356	-6.45773	0.0913688	0.0650805	-0.08195	-0.0187455	-0.0701277	0.0887965	-0.0962966	-0.0226499	-0.691467
98.8	2.14753	1.92369	1.39844	0.709195	0.199463	-1.76191	0.210542	-0.554059	-0.308056	-1.00396	-6.44807	0.0976559	0.0650135	-0.0833285	-0.0194985	-0.0701766	0.0902514	-0.0951213	-0.0226418	-0.394491
98.9	2.02786	1.77964	1.32752	0.977359	-0.0930807	-1.87937	0.157353	-0.465409	-0.565139	-1.27877	-6.44849	0.102826	0.0651123	-0.0845257	-0.0202918	-0.0701866	0.0916374	-0.0945421	-0.0223977	-0.343517
99	2.21402	2.24061	1.26325	0.837736	0.257085	-1.47823	0.378976	-0.290327	-0.449895	-1.20342	-6.44845	0.107065	0.0651515	-0.0850265	-0.0205151	-0.0702895	0.0920327	-0.0943798	-0.0221741	-0.443248
99.1	2.43786	2.23175	1.15244	0.966278	0.505303	-1.38737	0.37676	-0.217191	-0.00664771	-0.882062	-6.44858	0.107069	0.065154	-0.0852511	-0.0207409	-0.0702246	0.0923197	-0.0942072	-0.0221758	-0.587303
99.2	2.28937	2.0478	1.35634	0.966278	0.396708	-1.54029	0.365679	-0.319138	-0.203893	-0.826656	-6.44883	0.108679	0.0651043	-0.0854969	-0.0208565	-0.0702183	0.0924916	-0.0940943	-0.0220283	-0.5186
99.3	2.12094	1.72866	1.07709	0.788979	-0.0243773	-1.50704	0.104163	-0.644925	-0.571788	-1.42947	-6.44845	0.10328	0.0651414	-0.0855225	-0.0209333	-0.0702528	0.0926238	-0.0941073	-0.0220406	-0.2593
99.4	2.06553	1.81731	1.34304	0.842169	0.246004	-1.54029	0.332435	-0.460977	-0.345732	-1.23888	-6.449	0.104815	0.0651803	-0.0855422	-0.0208994	-0.0702847	0.0926448	-0.0941051	-0.0220166	-0.387842
99.5	2.29381	1.97245	1.57574	0.948548	0.518601	-1.29872	0.418869	-0.144055	-0.347948	-1.10369	-6.44921	0.106222	0.0651859	-0.0855918	-0.0209522	-0.0702356	0.0927072	-0.0939698	-0.0219639	-0.565141
99.6	2.6063	2.2118	1.74861	1.28763	0.946334	-0.952983	0.680384	0.10638	0.0332446	-0.822224	-6.44862	0.105806	0.0652341	-0.0856464	-0.0209985	-0.0701983	0.0927319	-0.0939653	-0.021922	-0.866549
99.7	2.12094	1.95915	1.46936	1.01282	0.698116	-1.52034	0.598384	-0.130758	-0.345732	-1.18569	-6.4493	0.107783	0.0651387	-0.0856944	-0.0209905	-0.0702377	0.0927494	-0.0939809	-0.0220261	-0.509735
99.8	2.15862	1.81731	1.57574	1.06379	0.567358	-1.35191	0.647141	-0.148488	-0.410003	-1.07709	-6.44858	0.105278	0.065259	-0.0857026	-0.0210178	-0.0702578	0.0927376	-0.0939378	-0.0220467	-0.529681
99.9	2.51321	1.73975	1.58682	1.17239	0.498654	-1.33196	0.882062	-0.17065	-0.605032	-0.937468	-6.44862	0.107529	0.0651649	-0.0857436	-0.0210601	-0.0702889	0.0928296	-0.0940376	-0.0219925	-0.593952
100	2.48884	1.88158	1.6511	1.23444	0.67817	-1.3785	0.769034	-0.265948	-0.175082	-0.817791	-6.4487	0.106092	0.0650657	-0.0857024	-0.0210751	-0.0702032	0.0928329	-0.0939523	-0.0220225	-0.629412
100.1	2.4024	1.82396	1.56023	1.16574	0.651575	-1.38958	0.868765	-0.279246	-0.281461	-0.811142	-6.44938	0.10684	0.0651424	-0.0857902	-0.0211239	-0.0701318	0.0928658	-0.0940045	-0.0221006	-0.562925
100.2	2.77251	2.15197	1.83948	1.19455	0.851036	-1.1458	1.01504	-0.288111	-0.452111	-0.549626	-6.44866	0.107076	0.065234	-0.0858731	-0.0210463	-0.0702004	0.0929574	-0.0940326	-0.0221095	-0.682602
100.3	2.35586	1.99018	1.76412	1.03498	0.613899	-1.34082	0.507518	-0.616114	-0.478706	-0.928603	-6.44866	0.108261	0.0651962	-0.0858641	-0.0210656	-0.0702209	0.0929583	-0.0940233	-0.0221192	-0.507519
100.4	2.03894	1.77521	1.72423	0.638275	0.574007	-1.42061	0.385625	-0.647141	-0.687032	-1.25882	-6.4487	0.10513	0.0652286	-0.0858772	-0.0211102	-0.0701955	0.0929114	-0.0940112	-0.0221277	-0.407788
100.5	1.9104	1.68656	1.71093	0.771249	0.363464	-1.48931	0.571789	-0.416652	-0.527463	-1.07709	-6.44824	0.105585	0.0652255	-0.085812	-0.021117	-0.0702086	0.0929537	-0.0939377	-0.0218789	-0.427734
100.6	2.00791	1.80402	1.59347	1.01725	0.237139	-1.42947	0.675952	-0.212758	-0.483139	-0.966279	-6.44866	0.106277	0.0652254	-0.0858544	-0.0211289	-0.0701803	0.0929853	-0.0939649	-0.0217659	-0.476492
100.7	2.14532	1.67991	1.48931	0.90644	0.228274	-1.69099	0.795629	-0.339084	-0.713627	-1.10147	-6.44887	0.103817	0.0652393	-0.0859069	-0.0211755	-0.0701691	0.0930225	-0.0939281	-0.0217776	-0.447681
100.8	2.429	2.01013	1.57353	1.19233	0.496438	-1.27212	0.933035	-0.41222	-0.653789	-1.07487	-6.44892	0.110943	0.0651977	-0.0858963	-0.0211362	-0.0702124	0.0930477	-0.0938736	-0.0217149	-0.605033
100.9	2.55975	2.02121	1.57574	1.29871	0.700332	-1.26326	0.837737	-0.310273	-0.374543	-1.05271	-6.44904	0.107818	0.0652063	-0.0859978	-0.0211667	-0.0702045	0.0930901	-0.0939248	-0.021698	-0.68925
101	2.47997	1.99683	1.7885	1.32088	0.525249	-1.31201	0.826656	-0.469842	-0.319137	-0.56514	-6.44892	0.109221	0.0652242	-0.0859302	-0.0211798	-0.0702337	0.0930747	-0.0938756	-0.0218351	-0.711413
101.1	2.41127	1.91926	1.90153	1.38293	0.609466	-1.25661	0.886494	-0.660438	-0.272596	-1.06601	-6.44853	0.105508	0.0653088	-0.0859743	-0.0211783	-0.070174	0.0930602	-0.0938748	-0.0217992	-0.649358
101.2	2.36694	1.86385	1.85721	1.20563	0.706981	-1.21007	0.795629	-0.855467	-0.308056	-1.01504	-6.44887	0.107751	0.065232	-0.0859623	-0.0211541	-0.0702537	0.0930837	-0.0939022	-0.0218137	-0.653791
101.3	2.25391	1.83061	2.05667	0.926386	0.534114	-1.31645	0.813359	-0.640492	-0.361246	-1.02612	-6.44841	0.106357	0.0652853	-0.0859833	-0.0211374	-0.0702834	0.0931456	-0.0938705	-0.0217045	-0.624979
101.4	1.75083	1.39844	1.58904	0.678167	0.341302	-1.63558	0.593951	-1.02833	-0.607248	-1.23001	-6.44853	0.105775	0.0653103	-0.0859559	-0.0211811	-0.0702281	0.0931332	-0.093865	-0.021736	-0.38341
101.5	1.67104	1.73753	1.4738	0.644924	0.332437	-1.47158	0.631627	-0.853251	-0.753519	-1.08596	-6.44875	0.103469	0.0652448	-0.0859124	-0.0212106	-0.0702941	0.0931137	-0.0938436	-0.02183	-0.427734
101.6	1.90153	1.69099	1.25217	0.642708	0.398924	-1.56245	0.485356	-0.751304	-0.802277	-1.28098	-6.44849	0.105948	0.0652197	-0.0859319	-0.0211641	-0.0702751	0.0931137	-0.0939031	-0.0218483	-0.367896
101.7	1.94807	1.72866	1.43834	0.791195	0.560709	-1.42726	0.616114	-0.489788	-0.51195	-1.37185	-6.44858	0.110355	0.0652278	-0.0859332	-0.0212152	-0.0702561	0.0930873	-0.0937992	-0.0217953	-0.527465
101.8	1.52256	1.39401	1.35855	0.496436	0.319139	-1.68434	0.536329	-0.693682	-0.465409	-1.50261	-6.44858	0.101688	0.0653091	-0.0860023	-0.0211838	-0.0702621	0.0931583	-0.0938364	-0.0217589	-0.321355
101.9	1.51812	1.50482	1.08374	0.509733	0.044326	-1.68656	0.458761	-0.837737	-0.390057	-1.3918	-6.44866	0.098701	0.0653697	-0.0859673	-0.021159	-0.0702521	0.0931176	-0.0937955	-0.0216908	-0.241571
102	1.42283	1.61342	0.984008	0.45876	-0.166216	-1.87272	0.536329	-0.935252	-0.489787	-1.60899	-6.44908	0.104337	0.0652811	-0.0859455	-0.0211603	-0.0703391	0.0930866	-0.0938436	-0.0218013	-0.188381
102.1	1.54693	1.66661	1.13693	0.580653	0.0509747	-1.90375	0.540762	-0.84217	-0.226055	-1.70429	-6.44917	0.104624	0.0652144	-0.0859597	-0.0211755	-0.0703025	0.0931237	-0.0938198	-0.0217659	-0.272598
102.2	1.29428	1.58239	1.07266	0.527463	-0.0265936	-2.14532	0.325787	-1.24774	-0.578437	-1.8838	-6.449	0.104382	0.0653265	-0.0859437	-0.0212184	-0.0702907	0.0931551	-0.0938618	-0.0217418	-0.101948
102.3	1.56466	1.63115	1.08152	0.698114	0.41887	-2.14975	0.414436	-1.19234	-0.549626	-1.57796	-6.44845	0.10367	0.0652892	-0.085839	-0.0211939	-0.0703384	0.0931479	-0.0938806	-0.0217252	-0.210543
102.4	1.77742	1.63337	1.25439	0.726925	0.520817	-1.83505	0.554059	-1.00174	-0.525247	-1.22779	-6.44858	0.105948	0.0652829	-0.0858893	-0.0212049	-0.07033	0.0931044	-0.0938472	-0.0217746	-0.345734
102.5	1.71537	1.90596	1.20785	0.964062	0.580655	-1.46272	0.438815	-0.664871	-0.352381	-1.33417	-6.44815	0.107143	0.0652703	-0.0859296	-0.0211596	-0.0703171	0.0930647	-0.0938678	-0.0218019	-0.5186
102.6	1.77742	2.02121	1.32974	0.775682	0.667088	-1.33639	0.454328	-0.538545	-0.263731	-1.11698	-6.44925	0.108422	0.065293	-0.0859056	-0.021197	-0.0703422	0.0931163	-0.0938478	-0.0218309	-0.569574
102.7	1.83726	1.81288	1.24552	0.952981	0.6959	-1.58683	0.569573	-0.704763	-0.037675	-0.902008	-6.44887	0.10666	0.0652773	-0.0859525	-0.0211624	-0.0703082	0.093108	-0.0938979	-0.0218524	-0.5186
102.8	1.79737	1.67769	1.19898	0.873196	0.66044	-1.61121	0.620546	-0.766818	0.0997317	-0.769034	-6.44866	0.104431	0.065312	-0.0858743	-0.0211389	-0.0703816	0.0930637	-0.0938813	-0.0217163	-0.429951
102.9	1.62007	1.58904	1.42726	0.820007	0.487573	-1.80845	0.370111	-0.817791	0.0576232	-0.693682	-6.44896	0.106314	0.0652571	-0.0858934	-0.021115	-0.0703528	0.0930671	-0.0938279	-0.0217381	-0.363464
103	1.44499	1.25661	1.11255	0.627194	0.261517	-1.8838	0.370111	-0.875413	-0.467625	-1.19234	-6.44858	0.105291	0.0652471	-0.0859199	-0.0211605	-0.0703228	0.0931333	-0.0938778	-0.021793	-0.168435
103.1	1.63558	1.16574	1.12585	0.689249	0.214976	-1.77077	0.562924	-0.78898	-0.407786	-1.24552	-6.44913	0.108939	0.0652554	-0.08594	-0.0211571	-0.0702788	0.0931781	-0.0938839	-0.0218031	-0.27703
103.2	1.51147	1.28542	0.968494	0.660437	0.241571	-1.99905	0.551843	-0.61833	-0.460976	-1.41839	-6.44883	0.105819	0.0653177	-0.0859438	-0.0211591	-0.0703625	0.0932212	-0.0939291	-0.0218026	-0.254868
103.3	1.55137	1.50261	0.78233	0.485355	0.135192	-2.14532	0.268164	-0.990658	-0.569572	-1.34304	-6.44896	0.101918	0.0653734	-0.0859312	-0.021195	-0.0703311	0.0931525	-0.0939293	-0.0217981	-0.164002
103.4	1.64667	1.58239	1.14579	0.549626	0.356815	-2.19851	0.177299	-0.986225	-0.529679	-1.32309	-6.44925	0.107749	0.0652698	-0.0859725	-0.0212295	-0.0703189	0.0932164	-0.0938515	-0.0217634	-0.308058
103.5	1.41396	1.37628	1.05271	0.356813	0.146273	-2.30932	0.356814	-1.02833	-0.706978	-1.65774	-6.44921	0.103886	0.0652636	-0.0859618	-0.0211733	-0.0703539	0.0932415	-0.0938001	-0.0217971	-0.144056
103.6	1.61342	1.41174	1.34525	0.44103	0.294761	-2.28937	0.576221	-0.808926	-0.562923	-1.67326	-6.44887	0.109416	0.065262	-0.0859481	-0.0211814	-0.0704266	0.0931847	-0.0938681	-0.0217206	-0.212759
103.7	1.57131	1.41396	1.53807	0.279245	0.363464	-2.36029	0.432166	-0.866548	-0.605032	-1.53585	-6.44925	0.106892	0.0653057	-0.0859365	-0.0211613	-0.0704101	0.093227	-0.0938473	-0.0218462	-0.210543
103.8	1.73975	1.39401	1.46272	0.410003	0.476492	-2.04115	0.141839	-0.857683	-0.726925	-1.54915	-6.44883	0.10538	0.0652953	-0.0859386	-0.0211109	-0.0703925	0.0932383	-0.0938956	-0.0218195	-0.188381
103.9	1.76856	1.4472	1.50039	0.347948	0.538547	-2.03007	0.221623	-0.828872	-0.505301	-1.40953	-6.44841	0.107399	0.0652111	-0.0859504	-0.0211606	-0.070391	0.0931957	-0.0938654	-0.0218042	-0.246003
104	1.5558	1.40953	1.40288	0.381192	0.516384	-2.06332	0.190596	-1.01282	-0.620545	-1.50039	-6.44849	0.103781	0.0653059	-0.0859332	-0.0211039	-0.0704488	0.0932268	-0.0938844	-0.0218027	-0.223841
104.1	1.62894	1.4339	1.13914	0.281461	0.514168	-2.27386	0.0731356	-0.935252	-0.78233	-1.74861	-6.44921	0.104461	0.0654076	-0.0859653	-0.0211207	-0.0704913	0.0932448	-0.0939181	-0.0218028	-0.150705
104.2	1.57796	1.45607	1.03055	0.23492	0.580655	-2.21402	0.0132972	-0.899792	-0.480922	-1.51369	-6.44841	0.103733	0.0653315	-0.0859618	-0.0211279	-0.0704816	0.0932207	-0.0939236	-0.0217735	-0.181732
104.3	1.63115	1.4339	0.946332	0.219406	0.34795	-2.27829	-0.0797847	-1.06379	-0.319137	-1.77964	-6.44879	0.101783	0.0652862	-0.0859432	-0.0211268	-0.070496	0.0933265	-0.0939626	-0.021809	-0.121894
104.4	1.96137	1.64223	1.40731	0.478706	0.738008	-2.09213	0.155136	-0.855467	-0.0886484	-1.3918	-6.44887	0.103809	0.0652635	-0.0859623	-0.0211494	-0.0704522	0.0932589	-0.093896	-0.0218497	-0.34795
104.5	1.50261	1.34969	1.18125	0.159568	0.381194	-2.27608	-0.0908659	-1.13028	-0.525247	-1.78185	-6.44858	0.104864	0.0653546	-0.0860207	-0.02111	-0.0703968	0.09324	-0.093946	-0.0217801	0.00443175
104.6	1.73753	1.62007	1.60234	0.239353	0.653791	-1.94364	0.119677	-0.970711	-0.30584	-1.55801	-6.44896	0.102846	0.0653263	-0.0860595	-0.0211282	-0.0704465	0.0932625	-0.0939822	-0.0218839	-0.281463
104.7	1.79737	1.7885	1.70207	0.279245	1.11477	-2.0478	0.121893	-0.935252	-0.301407	-1.65996	-6.44892	0.0996245	0.0652905	-0.0860137	-0.0211576	-0.0704249	0.0932716	-0.0939526	-0.0218119	-0.345734
104.8	1.6378	1.41396	1.48709	0.192812	1.18347	-1.97024	0.3413	-0.948549	0.0421095	-1.57574	-6.44921	0.106408	0.0652815	-0.0860851	-0.0211372	-0.0705203	0.0932036	-0.0938977	-0.0219073	-0.27703
104.9	1.82396	1.56688	1.65996	0.469841	1.23888	-1.74861	0.527464	-0.784547	0.104164	-1.18125	-6.4487	0.106426	0.065336	-0.0860512	-0.0211147	-0.0704725	0.0931914	-0.0939963	-0.0218764	-0.343517
105	1.64667	1.50482	1.44942	0.312488	1.27655	-1.74861	0.290327	-0.844386	0.0842181	-1.17017	-6.44908	0.103359	0.0652702	-0.0860464	-0.0211831	-0.0704745	0.0932284	-0.0939139	-0.021835	-0.334652
105.1	1.60012	1.69099	1.30979	0.296975	1.29207	-1.78186	0.294759	-1.02833	-0.0886484	-1.2012	-6.4487	0.101584	0.0653444	-0.0860939	-0.0211528	-0.0704454	0.0932485	-0.0939839	-0.021865	-0.316923
105.2	1.56466	1.71758	1.46272	0.569572	1.02834	-1.93478	0.168434	-1.05493	-0.290326	-1.05271	-6.44858	0.104635	0.0653085	-0.0859943	-0.0210936	-0.0704983	0.0932868	-0.0939263	-0.0218568	-0.34795
105.3	1.7198	1.6378	1.54472	0.609464	0.906442	-2.00791	0.181731	-0.797845	-0.0554048	-1.09039	-6.4493	0.105631	0.0653061	-0.0859914	-0.0211303	-0.0705438	0.0931839	-0.0939473	-0.0219007	-0.336869
105.4	1.60899	1.62007	1.37185	0.485355	0.997308	-1.93921	0.252651	-1.13693	-0.157352	-1.3918	-6.44841	0.103603	0.0652992	-0.0860181	-0.0211486	-0.0704702	0.0932693	-0.0939305	-0.0219462	-0.226057
105.5	1.32531	1.5558	1.29206	0.223839	0.899793	-1.93921	0.299192	-1.28763	-0.321353	-1.4472	-6.44862	0.105815	0.0652339	-0.0860155	-0.0211054	-0.0704955	0.0932293	-0.0940368	-0.0219469	-0.0886502
105.6	1.66661	1.74196	1.65996	0.416651	0.955199	-1.58683	0.702547	-1.12806	-0.274812	-1.40509	-6.44921	0.102676	0.0652512	-0.0860462	-0.0210825	-0.0704504	0.093213	-0.0940195	-0.0219606	-0.394491
105.7	1.66218	1.75969	1.52477	0.232704	0.791198	-1.69542	0.589519	-1.17461	-0.565139	-1.50261	-6.44904	0.100452	0.0653428	-0.0859966	-0.0211148	-0.0704375	0.0932228	-0.0940249	-0.0219704	-0.281463
105.8	1.95915	1.66439	1.67547	0.4233	0.990659	-1.65553	0.514167	-1.22115	-0.350164	-1.1879	-6.4487	0.100623	0.0653321	-0.086026	-0.0211273	-0.0704863	0.0932656	-0.0939641	-0.0219859	-0.432167
105.9	1.89488	1.30758	1.62007	0.263731	0.567358	-1.69542	0.361246	-1.19455	-0.47649	-1.06601	-6.449	0.100863	0.0652767	-0.0860562	-0.0211482	-0.0705097	0.093159	-0.0939787	-0.0219914	-0.314706
106	1.63115	1.2832	1.17904	0.254866	0.376761	-1.88823	0.0598382	-1.19012	-0.496436	-1.21671	-6.44917	0.100042	0.0652696	-0.0860776	-0.0211682	-0.0704299	0.0931584	-0.0939364	-0.0218737	-0.199462
106.1	1.09039	1.29428	1.1192	0.394489	0.354599	-2.1564	-0.0908659	-1.3918	-0.443246	-1.3652	-6.44904	0.101527	0.0653934	-0.0859795	-0.021093	-0.0705036	0.0932385	-0.0939044	-0.0218412	-0.126326
106.2	1.25661	1.19233	1.24774	0.223839	0.602818	-2.16748	-0.292543	-1.36742	-0.554058	-1.26104	-6.44866	0.100454	0.0653552	-0.0860146	-0.0211139	-0.0703837	0.0931768	-0.0939642	-0.0218756	-0.086434
106.3	1.69099	1.15909	1.29206	0.261515	0.514168	-2.08105	0.274813	-1.18569	-0.531896	-1.1325	-6.449	0.102932	0.0653195	-0.0859954	-0.0211035	-0.0704046	0.0931804	-0.0939796	-0.0219604	-0.110813
106.4	1.56688	0.972927	1.21228	0.0952972	0.60725	-2.17191	0.310273	-1.38293	-0.64714	-1.41617	-6.44858	0.103186	0.0653502	-0.0860202	-0.0210886	-0.0704336	0.0932206	-0.0939105	-0.0220042	-7.24044e-07
106.5	1.42947	0.851034	1.14358	0.00664768	0.38341	-2.08991	0.0332433	-1.27877	-0.624978	-1.38736	-6.449	0.101512	0.0652946	-0.0860366	-0.0210763	-0.0704591	0.0931763	-0.0939604	-0.0220044	0.0465402
106.6	1.09704	0.857683	1.31866	0.0155126	0.398924	-2.16748	-0.00221644	-1.34969	-0.786763	-1.58904	-6.44908	0.101989	0.0653569	-0.0859876	-0.0210785	-0.0704565	0.0931859	-0.0939817	-0.021899	0.119676
106.7	1.15023	0.691465	1.04385	-0.0443258	0.101948	-2.47997	-0.330219	-1.6511	-0.775682	-1.71093	-6.44887	0.10132	0.0653596	-0.0859617	-0.0211518	-0.0704194	0.0931043	-0.093926	-0.0219442	0.223839
106.8	1.38072	0.702547	1.01947	-0.0908667	0.128543	-2.46224	-0.228273	-1.62007	-0.649356	-2.01456	-6.44853	0.105792	0.0653725	-0.0859877	-0.0211463	-0.0703663	0.0931318	-0.093898	-0.0219554	0.175082
106.9	1.42947	1.01282	1.0926	0.261515	0.339085	-2.1697	-0.00664892	-1.34082	-0.414435	-1.62893	-6.44892	0.10356	0.0653698	-0.0859871	-0.0211756	-0.0703944	0.0931929	-0.0939496	-0.0219547	0.0132967
107	1.06823	0.784547	0.859899	0.172865	0.407789	-2.02786	-0.108596	-1.65553	-0.591734	-1.81731	-6.44836	0.100725	0.0653478	-0.0859794	-0.0211206	-0.0704128	0.0932006	-0.0939822	-0.0220638	0.146271
107.1	0.868766	0.780115	0.731357	-0.00664973	0.412221	-2.18521	-0.246002	-1.87715	-0.786763	-1.90596	-6.4487	0.100283	0.0653036	-0.0860401	-0.0211442	-0.0704533	0.0931711	-0.0939645	-0.0219919	0.170649
107.2	1.1325	0.893143	0.950764	-0.0332446	0.392275	-2.18964	-0.104163	-1.61785	-0.356813	-1.79958	-6.44904	0.10072	0.0653893	-0.0859692	-0.021108	-0.0703615	0.0932388	-0.0940006	-0.021982	-0.00221696
107.3	1.18347	0.999522	1.27655	0.61168	0.507519	-1.76856	0.13519	-1.2965	-0.0576211	-1.42282	-6.44875	0.104023	0.0654333	-0.0859494	-0.0211349	-0.0704507	0.0931748	-0.0939487	-0.0220331	-0.157354
107.4	1.27212	1.21671	1.17904	0.547409	0.64271	-1.96802	0.0554057	-1.34969	-0.0598373	-1.33861	-6.4487	0.10488	0.0653913	-0.0859471	-0.0210917	-0.0704036	0.093072	-0.093944	-0.0220412	-0.230489
107.5	1.57575	1.37407	1.41617	0.709195	0.582871	-1.90818	0.201677	-1.21893	-0.137406	-1.08817	-6.44879	0.100565	0.0653718	-0.085985	-0.0211192	-0.0703529	0.0931721	-0.0940187	-0.0220151	-0.33022
107.6	1.39401	1.34969	1.64666	0.542977	0.503087	-1.73531	0.319138	-1.17904	0.144056	-1.36077	-6.449	0.102437	0.0653721	-0.0859861	-0.021118	-0.0703667	0.0931756	-0.0939946	-0.0219411	-0.323571
107.7	1.11034	1.06379	1.53585	0.341299	0.261517	-1.8838	0.161785	-1.36299	-0.066486	-1.56245	-6.44853	0.0994308	0.064054	-0.0863922	-0.0211953	-0.0704534	0.0930751	-0.0940656	-0.0220401	-0.137407
107.8	0.853253	0.857683	1.15687	-0.0332446	0.0709208	-1.99018	-0.026595	-1.56688	-0.296975	-1.72866	-6.44815	0.102184	0.0597201	-0.0905676	-0.0240131	-0.071922	0.0917175	-0.0947232	-0.022203	0.0642701
107.9	0.724711	0.917522	1.24996	-0.0332446	0.115246	-1.9658	-0.082001	-1.32309	-0.241569	-1.42282	-6.44832	0.102991	0.0593653	-0.0912612	-0.0251863	-0.073063	0.0891259	-0.0979431	-0.0259316	-0.0155144
108	0.992875	1.29428	1.38958	0.164	0.483141	-1.85499	0.319138	-1.44499	-0.0554049	-1.10369	-6.44832	0.102529	0.0592636	-0.0912181	-0.0251961	-0.0730622	0.0889134	-0.0982447	-0.0266607	-0.1773
108.1	1.31645	1.77521	1.69542	0.542977	0.751305	-1.37185	0.523032	-1.44499	0.0376771	-1.0926	-6.44875	0.104364	0.0593049	-0.0913428	-0.0251027	-0.0731265	0.0888902	-0.0982655	-0.0266061	-0.376761
108.2	1.26769	1.54915	1.72645	0.656005	0.784549	-1.51147	0.263732	-1.50704	-0.0864322	-1.10812	-6.44879	0.0983411	0.0595913	-0.0913155	-0.0250421	-0.0731037	0.0889506	-0.0982575	-0.0265757	-0.308058
108.3	1.30758	1.54472	1.42061	0.538544	0.574007	-1.43169	0.137406	-1.37407	-0.172865	-1.24331	-6.44968	0.10014	0.0597573	-0.0909358	-0.0249017	-0.0729952	0.0890351	-0.0981377	-0.0265148	-0.263733
108.4	1.00174	1.40731	1.32752	0.265947	0.277031	-1.84391	-0.219408	-1.42504	-0.449895	-1.64888	-6.4487	0.097107	0.0597313	-0.0910015	-0.0248413	-0.0729685	0.0892384	-0.0977617	-0.0260917	0.0155129
108.5	0.984011	1.32531	1.23888	0.345732	0.254868	-1.86164	0.0820005	-1.30093	-0.469841	-1.72423	-6.44849	0.103584	0.0629866	-0.088647	-0.0236619	-0.0724132	0.08954	-0.0975455	-0.0259833	-0.0687041
108.6	0.718062	1.12585	1.15466	0.0576211	0.0664884	-2.18964	0.164001	-1.55358	-0.294758	-1.77299	-6.44896	0.101694	0.0653005	-0.0860468	-0.021221	-0.0706336	0.0925823	-0.0946531	-0.0230322	0.0288104
108.7	0.873199	1.00839	1.08817	0.0620536	0.241571	-2.11872	0.104163	-1.6511	-0.239352	-1.82618	-6.44875	0.1	0.0652814	-0.0859993	-0.0210988	-0.0704473	0.0930985	-0.0938758	-0.0218367	0.0243779
108.8	1.40066	1.28542	1.56245	0.738006	0.729143	-1.48266	0.649357	-1.25882	0.172868	-1.37628	-6.44989	0.101526	0.0652802	-0.0860013	-0.0211065	-0.0704855	0.0931071	-0.093889	-0.0218982	-0.334652
108.9	1.68434	1.15466	1.50039	0.804493	0.518601	-1.34304	0.6006	-1.30758	0.0310284	-1.48931	-6.44866	0.0978103	0.0652756	-0.0859761	-0.0211321	-0.0704347	0.0931239	-0.0938571	-0.0218476	-0.328004
109	1.34526	0.755736	1.47601	0.644924	0.135192	-1.67991	0.228272	-1.2965	-0.157352	-1.80402	-6.44875	0.100915	0.0652725	-0.086005	-0.0211265	-0.0704968	0.0931447	-0.0939614	-0.0218925	-0.113029
109.1	1.19455	0.921954	1.4339	0.602815	0.303626	-1.61785	0.00886475	-1.42282	-0.0310263	-1.77521	-6.44879	0.100552	0.0653898	-0.0859806	-0.0211105	-0.0704756	0.0930901	-0.093901	-0.0218454	-0.148489
109.2	1.00174	0.950765	1.63115	0.616113	0.325788	-1.69985	0.0775681	-1.33196	0.110813	-1.92591	-6.44896	0.0998156	0.0653374	-0.0859625	-0.0211326	-0.0704814	0.0931522	-0.0939507	-0.0218072	-0.166218
109.3	1.05715	1.17682	1.55358	0.769033	0.423302	-1.59569	0.172866	-1.23444	0.175084	-1.58461	-6.44892	0.1011	0.0652427	-0.0859263	-0.0211504	-0.0705012	0.0931177	-0.0939357	-0.0217543	-0.228273
109.4	0.808928	1.0926	1.36742	0.334651	0.341302	-1.58239	-0.124109	-1.42504	-0.294758	-1.72866	-6.44883	0.0985379	0.0653359	-0.0859236	-0.0211381	-0.0705291	0.0931342	-0.0938648	-0.0218542	-0.00664943
109.5	0.826658	0.884278	1.24774	0.436598	0.243787	-1.58683	-0.10638	-1.25439	-0.365678	-1.96137	-6.44845	0.0987562	0.0653528	-0.0859974	-0.0211609	-0.0704481	0.0931479	-0.0938544	-0.0218596	0.0110805
109.6	0.990659	1.02833	1.42726	0.44103	0.359032	-1.75083	0.0421083	-1.41617	-0.330218	-1.53364	-6.44875	0.0948026	0.0653608	-0.0860001	-0.0211896	-0.0704312	0.0931869	-0.0940475	-0.0218045	-0.0908664
109.7	0.828874	0.82444	1.14579	0.157352	0.538547	-2.0057	0.00221603	-1.50926	-0.201676	-1.5292	-6.44892	0.0945961	0.0653367	-0.0860046	-0.0211403	-0.070445	0.0931929	-0.093912	-0.0218682	0.00664799
109.8	0.627196	0.713628	0.972927	-0.0221634	0.38341	-2.265	-0.132974	-1.5425	-0.248217	-1.72202	-6.44845	0.096167	0.0653049	-0.0859808	-0.0211604	-0.0705059	0.093198	-0.0939404	-0.0218484	0.104162
109.9	0.671521	0.877629	1.00617	0.00886392	0.620548	-1.77521	-0.0952984	-1.55358	-0.132973	-1.72866	-6.44858	0.0966881	0.065329	-0.0859901	-0.021145	-0.0705415	0.0931462	-0.093899	-0.021877	0.0509727
110	0.875415	0.784547	1.20563	-0.00664973	0.551844	-1.61342	-0.0288113	-1.66218	-0.108595	-1.84391	-6.44896	0.102997	0.0653182	-0.0860551	-0.021107	-0.0704774	0.0931242	-0.0938485	-0.021971	0.0332428
110.1	1.00396	0.992874	1.19455	0.212758	0.478708	-1.41396	0.137406	-1.23888	-0.23492	-1.75304	-6.44836	0.10027	0.0652906	-0.086101	-0.021124	-0.070501	0.0931327	-0.0938307	-0.0218869	-0.0642716
110.2	0.921956	0.957414	1.23223	0.0221613	0.58952	-1.35855	0.274813	-1.24996	-0.159568	-1.70207	-6.44858	0.100493	0.0652739	-0.0860674	-0.0211272	-0.0705231	0.0932187	-0.0939589	-0.021692	-0.0509742
110.3	0.868766	0.622762	1.15687	0.132973	0.345734	-1.70872	-0.0687035	-1.36963	-0.0465399	-1.68212	-6.44879	0.0994974	0.0652806	-0.0860347	-0.0211863	-0.0704612	0.0932232	-0.093968	-0.0217371	0.0642701
110.4	0.749089	0.370111	0.83552	0.292542	0.328004	-1.8971	-0.503086	-1.38293	-0.104162	-2.00569	-6.44858	0.0989049	0.0653036	-0.08606	-0.0211463	-0.0704555	0.0932008	-0.0940062	-0.0217125	0.128541
110.5	0.897577	0.726925	0.899791	0.257082	0.359032	-1.75304	-0.2593	-1.43612	-0.0642698	-1.48045	-6.44862	0.0985129	0.06528	-0.086102	-0.0210845	-0.0704891	0.09322	-0.0939098	-0.0217551	0.0110805
110.6	1.00174	0.605032	1.12585	0.279245	0.649359	-1.76634	0.108595	-1.22336	-0.166217	-1.41839	-6.44875	0.0996586	0.0652453	-0.086111	-0.021069	-0.0705636	0.0932505	-0.0939133	-0.0217292	-0.121894
110.7	1.0505	0.624978	1.30979	0.591734	0.673737	-1.7065	0.296975	-1.2012	-0.195028	-1.67326	-6.44832	0.0988222	0.065248	-0.0860666	-0.0211454	-0.0705131	0.0931705	-0.093937	-0.0216711	-0.157354
110.8	0.890929	0.629411	1.03498	0.605032	0.445465	-1.59791	0.128542	-1.39845	-0.183947	-1.62007	-6.44892	0.0987596	0.0653202	-0.0860636	-0.0212074	-0.0704623	0.0931805	-0.0940092	-0.021779	-0.0709203
110.9	1.3785	1.16131	1.29206	0.915305	0.926388	-1.61342	0.441031	-0.811142	0.252652	-1.43169	-6.44908	0.0968573	0.0653654	-0.0861925	-0.021226	-0.0704921	0.093186	-0.0939792	-0.0217047	-0.339085
111	0.964064	1.02833	0.890926	0.359029	0.616115	-2.12537	0.314705	-1.09925	-0.0443237	-1.38515	-6.44887	0.0978046	0.0653281	-0.086133	-0.0211649	-0.0704222	0.0932303	-0.0938884	-0.0216488	-0.0243793
111.1	1.17461	0.868764	0.926386	0.316921	0.800063	-1.90596	0.51195	-1.13471	0.119678	-1.46493	-6.44853	0.0988615	0.0652706	-0.0861039	-0.0211985	-0.0704844	0.0931958	-0.0939406	-0.0216062	-0.0487579
111.2	1.43169	0.968495	1.08595	0.460976	1.02612	-1.6245	0.534113	-0.972928	0.0952992	-1.34969	-6.44845	0.0977061	0.0652726	-0.0861622	-0.0211464	-0.0704659	0.0931838	-0.0940367	-0.0215714	-0.221624
111.3	1.29207	0.988441	1.21671	0.465409	0.529682	-1.60899	0.392274	-1.02833	-0.101946	-1.64001	-6.4487	0.0968087	0.0652932	-0.0861662	-0.0211734	-0.0704904	0.0932041	-0.0939653	-0.0215284	-0.121894
111.4	1.47602	0.957414	1.42061	0.598383	0.574007	-1.2965	0.469842	-0.82444	0.0221634	-1.08374	-6.44866	0.0962316	0.0653588	-0.086124	-0.021195	-0.0704833	0.0932448	-0.0939575	-0.0215254	-0.268165
111.5	1.19899	0.740223	1.25882	0.474274	0.786765	-1.34747	0.294759	-0.933035	-0.281461	-0.904224	-6.44862	0.0980098	0.0653099	-0.0861565	-0.0211854	-0.0704441	0.0932153	-0.0940184	-0.0215822	-0.155137
111.6	1.00174	0.795629	1.15909	0.549626	0.970713	-1.33639	0.0620544	-0.853251	-0.0088639	-0.828872	-6.4487	0.10039	0.0653507	-0.0861623	-0.0211724	-0.0704256	0.0932496	-0.0939777	-0.0215355	-0.210543
111.7	0.961848	0.795629	1.15244	0.638275	0.738008	-1.42061	0.11746	-1.00174	-0.0576211	-1.19455	-6.44832	0.0999302	0.0653109	-0.0861693	-0.0211119	-0.0704341	0.0932366	-0.0939816	-0.0215472	-0.232706
111.8	1.1059	0.875413	1.29206	0.928602	0.6959	-1.35191	0.237137	-0.988441	0.046542	-1.16352	-6.44883	0.100797	0.0652853	-0.0862666	-0.0212046	-0.0704684	0.0931107	-0.0939074	-0.0215457	-0.372328
111.9	1.27877	1.01725	1.41839	1.17017	1.01061	-1.07709	0.126325	-0.780115	0.305842	-1.06601	-6.44862	0.0975694	0.0652292	-0.0862023	-0.02121	-0.0704895	0.0931165	-0.0939422	-0.021593	-0.48314
112	1.19455	0.992874	1.2965	1.18347	0.90201	-0.817793	-0.0310275	-0.78898	0.148489	-1.06158	-6.449	0.0983558	0.0652945	-0.0861941	-0.0212143	-0.0704469	0.0931856	-0.0940499	-0.021593	-0.494221
112.1	0.771252	0.80671	1.06379	0.831088	0.691467	-1.10369	-0.179515	-0.879846	-0.106378	-0.846602	-6.44904	0.100225	0.065348	-0.0861836	-0.0212055	-0.0704339	0.0931389	-0.0939379	-0.0216463	-0.272598
112.2	0.915307	0.950765	1.32309	1.04385	0.899793	-0.955199	0.22384	-0.607249	0.0687044	-0.684817	-6.44976	0.105643	0.0652952	-0.0861873	-0.0212212	-0.0704802	0.0931518	-0.0939846	-0.0215809	-0.503086
112.3	1.1458	1.24552	1.48931	1.38071	1.14358	-0.855468	0.265948	-0.352381	0.434383	-0.627195	-6.45027	0.110881	0.0651971	-0.0861485	-0.0211934	-0.0704741	0.0931547	-0.0939244	-0.0215488	-0.762386
112.4	1.04385	1.22336	1.23444	1.29871	1.11477	-0.842171	0.177299	-0.649357	0.228273	-1.02612	-6.45048	0.110699	0.0652036	-0.0861858	-0.0212203	-0.0704555	0.0931817	-0.0939238	-0.0215006	-0.58952
112.5	0.886496	0.808926	1.04606	0.824439	0.715846	-1.07044	-0.00443268	-0.957414	0.144056	-1.54915	-6.45103	0.115503	0.0651573	-0.0862342	-0.0212162	-0.0704078	0.093178	-0.0938625	-0.0215382	-0.356815
112.6	0.864334	0.937468	1.21006	0.695897	0.839955	-0.939686	0.250435	-0.795629	0.144056	-1.25661	-6.4515	0.115792	0.0650832	-0.0863985	-0.0211598	-0.070411	0.0931872	-0.0938652	-0.0216182	-0.514168
112.7	0.622764	0.800061	1.09704	0.516382	0.828874	-1.11698	0.166218	-0.75352	-0.0908647	-1.21893	-6.45218	0.117023	0.0650884	-0.0863869	-0.021271	-0.0704258	0.0932918	-0.093888	-0.0216147	-0.418869
112.8	0.760171	0.946333	1.42282	0.483139	0.924172	-1.09482	-0.00221646	-0.702547	-0.0709185	-1.23001	-6.45248	0.119917	0.0650678	-0.086479	-0.0213304	-0.0704306	0.0934717	-0.0939018	-0.0215514	-0.443248
112.9	0.822225	1.15023	1.42947	0.410003	1.01947	-0.793414	0.0642706	-0.558491	-0.0243776	-1.06601	-6.45354	0.121923	0.0650848	-0.0867653	-0.021407	-0.0704399	0.0937512	-0.0938684	-0.021579	-0.507519
113	0.527466	0.733574	1.26325	0.223839	0.835522	-1.00396	-0.175083	-0.933035	-0.285893	-1.4605	-6.45392	0.12689	0.0650196	-0.0870807	-0.0215858	-0.0704768	0.0940553	-0.0938721	-0.021528	-0.283679
113.1	0.64271	0.591735	1.21228	0.410003	0.833306	-1.03277	-0.407788	-1.00839	-0.421084	-1.38072	-6.45434	0.13178	0.0650239	-0.0873202	-0.0217776	-0.0704846	0.0942634	-0.0938864	-0.0215182	-0.268165
113.2	0.724711	0.75352	1.34969	0.0421075	1.19677	-0.913091	0.048757	-0.602816	-0.319137	-1.23888	-6.45455	0.132761	0.0651311	-0.0875601	-0.021981	-0.0704387	0.0945523	-0.0938624	-0.0214767	-0.425518
113.3	0.81336	0.820007	0.972927	0.177298	0.957415	-0.972929	0.339084	-0.63606	-0.274812	-1.0505	-6.45498	0.13552	0.0650879	-0.0878746	-0.0221027	-0.0704594	0.0947977	-0.0939611	-0.0214744	-0.489789
113.4	0.547412	0.587302	0.855466	0.0975134	0.970713	-1.04606	0.110812	-0.656006	-0.343516	-1.32531	-6.45595	0.136255	0.0650378	-0.0881224	-0.0222368	-0.0705277	0.0950307	-0.0939099	-0.0214333	-0.436599
113.5	0.496438	0.784547	0.952981	0.356813	1.0505	-0.924172	0.294759	-0.733574	-0.195028	-1.31423	-6.45625	0.136859	0.0650608	-0.0882577	-0.0223646	-0.0704763	0.095298	-0.0939797	-0.0212244	-0.463194
113.6	0.611683	0.893143	1.01725	0.40557	1.04828	-0.667088	0.301408	-0.627195	-0.161784	-0.970711	-6.45727	0.14199	0.0650176	-0.0884937	-0.0224887	-0.0704801	0.095485	-0.0938434	-0.0211134	-0.531897
113.7	0.742441	0.589519	0.80006	0.261515	0.986227	-0.627196	-0.108596	-0.720277	-0.135189	-0.784548	-6.45811	0.14237	0.0650798	-0.0885938	-0.0225971	-0.0704964	0.0956082	-0.0938464	-0.0211122	-0.427734
113.8	0.782333	0.545194	0.735789	0.263731	0.935253	-0.822225	0.0531895	-0.839953	-0.223839	-1.09482	-6.45858	0.142356	0.0650654	-0.0888088	-0.0226789	-0.0705082	0.0957702	-0.0939149	-0.0210299	-0.438816
113.9	0.447681	0.560707	0.463192	0.108595	0.598385	-0.899793	-0.24157	-1.03498	-0.478706	-1.26325	-6.4593	0.143824	0.0651577	-0.0889761	-0.022699	-0.0705412	0.0960725	-0.0939628	-0.0210387	-0.305841
114	0.339086	0.591735	0.37011	0.155136	0.4366	-0.961848	-0.230489	-1.06601	-0.671519	-1.09482	-6.45951	0.147568	0.0651214	-0.0891266	-0.0226596	-0.0704796	0.0961853	-0.0939455	-0.0209211	-0.250435
114.1	0.279247	0.474274	0.51195	0.314705	0.432167	-1.1059	0.0642707	-1.12142	-0.492003	-1.01725	-6.46006	0.147432	0.065114	-0.0891975	-0.022684	-0.0704995	0.0962835	-0.0939282	-0.0206993	-0.301409
114.2	0.28368	0.483139	0.525247	0.447679	0.456546	-1.04828	0.0132972	-1.15909	-0.483139	-0.906441	-6.46032	0.148774	0.0651359	-0.0892848	-0.0226503	-0.0705597	0.0963621	-0.0939532	-0.02068	-0.343517
114.3	0.443249	0.613897	0.944116	0.673735	0.88428	-0.804495	0.32357	-0.9419	-0.558491	-0.928603	-6.46061	0.151621	0.0651204	-0.0893496	-0.0226944	-0.0705227	0.0963539	-0.0939521	-0.0205409	-0.558492
114.4	0.689251	0.873197	1.02833	0.516382	0.882063	-0.864333	0.141839	-0.616113	-0.445463	-0.957414	-6.46125	0.153501	0.0651568	-0.0894249	-0.0227597	-0.0705318	0.0965072	-0.0938115	-0.0204648	-0.620547
114.5	1.07488	1.23666	1.13028	0.620545	1.03055	-0.460978	0.268164	-0.472058	-0.469841	-0.500869	-6.4621	0.154603	0.0651854	-0.0894596	-0.0228223	-0.0705444	0.0966471	-0.0938069	-0.0203792	-0.817792
114.6	0.826658	1.17017	0.87098	0.538544	0.820009	-0.928604	0.161785	-0.84217	-0.554058	-0.73579	-6.46256	0.150791	0.0652768	-0.0895156	-0.0229272	-0.070593	0.0966825	-0.0937537	-0.0202441	-0.636061
114.7	0.687035	0.611681	0.802277	0.339083	0.447681	-1.07709	-0.0775685	-1.03498	-0.609464	-0.988441	-6.46278	0.156967	0.0652066	-0.0895905	-0.0229912	-0.0705666	0.0966817	-0.0936387	-0.0202403	-0.427734
114.8	0.738008	0.523031	0.602815	0.480922	0.591736	-1.15688	-0.0332438	-0.957414	-0.607248	-0.992874	-6.46371	0.153129	0.0652004	-0.089631	-0.0229293	-0.0705681	0.0966661	-0.0935941	-0.0202091	-0.407788
114.9	0.83109	0.713628	0.766817	0.738006	0.706981	-1.07044	0.039892	-0.811142	-0.571788	-0.986225	-6.46367	0.15565	0.0652024	-0.0896678	-0.0228704	-0.0705007	0.0966587	-0.0935278	-0.0200699	-0.498654
115	0.505303	0.607248	0.527463	0.687032	0.556277	-1.14358	-0.0930822	-0.706979	-0.693681	-1.07931	-6.46456	0.160434	0.0651577	-0.0897332	-0.0229956	-0.0705488	0.0967897	-0.093469	-0.0199621	-0.423302
115.1	0.569574	0.638276	0.567356	0.864331	0.693683	-1.0505	-0.146272	-0.620546	-0.367894	-0.873197	-6.46523	0.154487	0.0650224	-0.0898053	-0.0230374	-0.070545	0.0968602	-0.0933999	-0.0198042	-0.540762
115.2	0.738008	0.844386	0.926386	0.769033	0.682602	-0.806711	0.0775681	-0.631627	-0.40557	-0.585086	-6.46485	0.157416	0.0651189	-0.0897941	-0.023128	-0.0705332	0.0968944	-0.0932409	-0.0197955	-0.797846
115.3	0.363464	0.523031	0.833304	0.622761	0.671521	-0.88428	0.126325	-0.695898	-0.671519	-0.786764	-6.46532	0.15562	0.0651547	-0.0897596	-0.0231427	-0.0704982	0.0969419	-0.093285	-0.0197332	-0.631628
115.4	0.208328	0.436598	0.671519	0.241569	0.921956	-0.870982	-0.0620548	-0.687033	-0.915305	-1.14579	-6.46634	0.156733	0.0651301	-0.0897911	-0.0232228	-0.0705789	0.0969359	-0.0931849	-0.0197666	-0.48314
115.5	0.190598	0.217191	0.587302	0.113027	0.857685	-0.917523	0.0930817	-1.0505	-0.642708	-0.948549	-6.46655	0.161544	0.0650544	-0.0898717	-0.0232832	-0.0706035	0.0969292	-0.093153	-0.0194771	-0.449897
115.6	0.192814	-0.0620551	0.323569	0.104162	0.505303	-1.03942	-0.0265951	-1.31423	-0.866547	-1.14136	-6.46769	0.161958	0.0650958	-0.0898493	-0.023205	-0.0705765	0.0969889	-0.0930917	-0.019367	-0.283679
115.7	0.31914	0.0930815	0.465409	0.159568	0.890928	-1.01504	0.0199459	-1.02612	-0.793412	-0.950765	-6.46812	0.16227	0.0651183	-0.0898509	-0.0232184	-0.0705856	0.0970032	-0.0931144	-0.0193278	-0.376761
115.8	0.288112	0.0487568	0.709195	0.283677	0.937469	-1.31201	-0.00221646	-1.06158	-0.675951	-0.893143	-6.46879	0.163227	0.0651016	-0.089884	-0.0232434	-0.0705873	0.0970372	-0.0930457	-0.0192454	-0.363464
115.9	0.0465425	-0.0753525	0.356813	0.186163	0.711413	-1.19899	0.0376758	-1.17682	-0.64714	-1.23888	-6.4693	0.1651	0.0651658	-0.0898675	-0.0232003	-0.0706066	0.0970387	-0.0929694	-0.0191965	-0.272598
116	0.0221638	0.0110807	0.308056	0.18173	0.671521	-1.3652	0.115244	-1.01725	-0.740222	-1.29207	-6.4699	0.162285	0.0652205	-0.0898593	-0.0232287	-0.0705927	0.0971396	-0.0929863	-0.0191342	-0.257084
116.1	0.188382	0.00886452	0.365678	-0.0288121	0.45433	-1.58461	-0.104163	-1.15023	-0.837736	-1.04828	-6.47007	0.162201	0.0650971	-0.0899502	-0.0232889	-0.0705887	0.0970716	-0.0929589	-0.0189953	-0.135191
116.2	0.0354613	0.274813	0.372327	0.150703	0.354599	-1.54472	-0.137407	-1.29871	-1.01504	-1.01725	-6.47087	0.163249	0.0651294	-0.0899063	-0.0232612	-0.0705814	0.0970492	-0.0929275	-0.018798	-0.223841
116.3	0.0952997	0.405571	0.336867	0.325786	0.520817	-1.47158	0.159569	-1.15466	-0.961846	-1.3519	-6.47151	0.164277	0.0651297	-0.08992	-0.0232196	-0.0705493	0.0971463	-0.0928699	-0.0188035	-0.263733
116.4	0.0820022	0.137406	0.421084	0.113027	0.325788	-1.32753	-0.221624	-1.24774	-1.01504	-1.57796	-6.47185	0.164038	0.0650345	-0.0899398	-0.0232605	-0.0705956	0.0972154	-0.0928893	-0.0186401	-0.219408
116.5	-0.0775668	-0.033244	0.436598	-0.0509745	0.328004	-1.22336	-0.354598	-1.24331	-1.11477	-1.48266	-6.47252	0.163424	0.0650679	-0.0899322	-0.0233003	-0.0706063	0.0972444	-0.0928093	-0.0186201	-0.166218
116.6	-0.0908642	-0.0421089	0.418868	-0.186165	0.135192	-1.28542	-0.325787	-1.17682	-1.1746	-1.58904	-6.4732	0.163152	0.0650596	-0.09002	-0.0232758	-0.070652	0.0972024	-0.0927472	-0.0185102	-0.144056
116.7	-0.283677	-0.237138	0.254866	-0.203895	0.192814	-1.74196	-0.390058	-1.40953	-1.2832	-1.60899	-6.47346	0.165234	0.0650952	-0.0900203	-0.0232813	-0.0706475	0.0972485	-0.0927237	-0.0183075	0.00443175
116.8	-0.148486	-0.139623	0.361245	0.0243776	0.396708	-1.33196	-0.161785	-1.09704	-1.19898	-1.60899	-6.47435	0.165649	0.0650327	-0.0900376	-0.0233257	-0.0706864	0.0972592	-0.0926735	-0.018269	-0.077569
116.9	-0.398921	-0.0864337	0.203893	-0.119678	0.361248	-1.38737	-0.190597	-1.22779	-1.27434	-1.76634	-6.47486	0.168042	0.0650398	-0.0900571	-0.0232666	-0.0706571	0.0972658	-0.0925869	-0.0181616	-0.031028
117	-0.354596	-0.07092	0.554058	-0.132975	0.423302	-1.43612	-0.124109	-1.25661	-1.26547	-1.5292	-6.47494	0.166855	0.0650425	-0.0900429	-0.0232767	-0.0706477	0.0972292	-0.0925953	-0.0180571	-0.15957
117.1	-0.436597	-0.365679	0.339083	-0.246003	0.277031	-1.62672	-0.387842	-1.44942	-1.30536	-1.46936	-6.47562	0.170835	0.0650439	-0.0900097	-0.0233375	-0.0706392	0.0972838	-0.0925978	-0.0179277	-0.00221696
117.2	0.0265963	-0.0465414	0.268164	0.0930809	0.598385	-1.3652	-0.243786	-1.16131	-0.862115	-1.03277	-6.47575	0.167981	0.0650292	-0.090069	-0.0233412	-0.070608	0.0973319	-0.0925558	-0.0178188	-0.279247
117.3	0.126327	-0.0199465	0.410003	-0.0775693	0.536331	-1.50483	-0.310273	-1.24109	-0.61168	-1.13915	-6.47625	0.16737	0.0650138	-0.090062	-0.023415	-0.0706024	0.0973109	-0.0924109	-0.0177722	-0.270382
117.4	0.135192	0.0199457	0.622761	-0.250436	0.520817	-1.51812	-0.183948	-1.20563	-0.569572	-1.29207	-6.47685	0.167908	0.0650361	-0.0901085	-0.0232825	-0.0706763	0.0973291	-0.0924189	-0.0175711	-0.31249
117.5	-0.243785	-0.104164	0.618329	-0.427735	0.254868	-1.65553	-0.361247	-1.2145	-0.649356	-1.50261	-6.47731	0.168192	0.0650477	-0.0900516	-0.0232211	-0.0706859	0.0973479	-0.0923384	-0.0174422	-0.197246
117.6	-0.177297	-0.288111	0.715843	-0.405572	-0.0554046	-1.8838	-0.246002	-1.28098	-0.873196	-1.32753	-6.47757	0.170229	0.0650264	-0.0899537	-0.023232	-0.070655	0.0973896	-0.0924028	-0.0173939	-0.19503
117.7	-0.144054	-0.272598	0.762384	-0.434383	-0.077567	-1.65553	-0.219408	-1.30536	-0.957413	-0.780115	-6.47897	0.171979	0.0650864	-0.0900489	-0.023241	-0.0706376	0.0973413	-0.0924022	-0.0174049	-0.19503
117.8	0.0952997	-0.183948	0.640491	-0.179516	0.206111	-1.48045	-0.141839	-1.42061	-0.844385	-0.999523	-6.47859	0.168961	0.065076	-0.0901736	-0.0232799	-0.0706877	0.0973679	-0.0924615	-0.0173589	-0.210543
117.9	-0.130756	-0.148488	0.571788	-0.514168	0.164003	-1.71094	-0.00221644	-1.44499	-1.06601	-1.27212	-6.47977	0.170127	0.0650651	-0.090229	-0.0233712	-0.0707068	0.097454	-0.0923893	-0.0171671	-0.115245
118	-0.252649	-0.272598	0.352381	-0.551844	-0.0332423	-2.01234	-0.175083	-1.35634	-1.38071	-1.68877	-6.48032	0.171328	0.0650489	-0.090252	-0.0233528	-0.0707252	0.0974879	-0.0923463	-0.0169632	-0.0421092
118.1	-0.554058	-0.398923	0.378975	-0.285896	-0.281461	-2.0478	-0.31249	-1.21671	-1.37407	-1.58904	-6.48079	0.170449	0.0650786	-0.0902587	-0.0233911	-0.0706883	0.0975656	-0.0923074	-0.0168623	-0.0376767
118.2	-0.277028	-0.365679	0.556274	-0.1773	-0.259298	-1.86386	-0.303625	-1.03277	-0.964062	-1.64666	-6.48147	0.173312	0.0651228	-0.0902776	-0.0234642	-0.0706984	0.097538	-0.0923098	-0.0169107	-0.0952989
118.3	0.00443396	-0.00886539	0.638275	0.0598374	0.234922	-1.7885	-0.119677	-1.11698	-0.649356	-1.20563	-6.48155	0.168784	0.0651113	-0.090232	-0.0234777	-0.0706334	0.0974961	-0.0922637	-0.0169267	-0.299193
118.4	-0.115243	-0.024379	0.578437	-0.0664881	0.21276	-2.01234	-0.303625	-1.44277	-0.749087	-1.17461	-6.48236	0.171182	0.0650538	-0.0903077	-0.0234464	-0.0706272	0.0975128	-0.0923194	-0.0167946	-0.201678
118.5	-0.38784	-0.325787	0.188379	-0.434383	-0.345732	-2.36251	-0.687034	-1.70872	-1.32752	-1.55801	-6.4835	0.172514	0.0650691	-0.0902684	-0.0234628	-0.0706471	0.0975496	-0.0923413	-0.0166603	0.168433
118.6	-0.29919	-0.65379	0.0044314	-0.540763	-0.467625	-2.21181	-0.733574	-1.74861	-1.32088	-1.6112	-6.48435	0.171281	0.0651441	-0.0902979	-0.0234297	-0.0706351	0.097553	-0.0923245	-0.0165969	0.197244
118.7	-0.418867	-0.5186	0.130757	-0.58952	-0.197244	-2.00791	-0.638276	-1.62228	-1.30536	-1.3918	-6.48443	0.169666	0.0651347	-0.090315	-0.0234287	-0.0706586	0.097549	-0.0922714	-0.0163658	0.0930812
118.8	-0.18173	-0.540762	0.124108	-0.336869	-0.308056	-2.09656	-0.921955	-1.73975	-1.34525	-1.48488	-6.48516	0.173364	0.0651302	-0.0903509	-0.0234424	-0.0706922	0.0975551	-0.092176	-0.0162324	0.159568
118.9	-0.124108	-0.669304	0.00221516	-0.483141	-0.188379	-2.14532	-0.899792	-1.89267	-1.36298	-1.52699	-6.48537	0.17721	0.0651659	-0.0903297	-0.0234987	-0.0706992	0.0976335	-0.0920848	-0.0162435	0.175082
119	-0.0842155	-0.740223	0.272596	-0.771251	-0.177298	-2.19851	-0.757953	-1.6245	-1.29206	-1.7065	-6.48549	0.174963	0.0651591	-0.0903674	-0.0234788	-0.070614	0.0976463	-0.092166	-0.016254	0.139622
119.1	0.0376775	-0.527465	0.132973	-0.835522	-0.104162	-2.47111	-0.802278	-1.58904	-1.36742	-1.77077	-6.48651	0.175385	0.0651366	-0.090426	-0.0234681	-0.0706221	0.0976176	-0.0921389	-0.0162421	0.186163
119.2	-0.0443233	-0.398923	0.0731347	-0.678169	-0.166216	-2.50213	-0.884279	-1.92369	-1.17682	-1.59569	-6.4871	0.173954	0.0650514	-0.0903741	-0.0234829	-0.0706457	0.0976341	-0.0921966	-0.0162575	0.15292
119.3	-0.141838	-0.562925	-0.0886505	-0.815576	-0.237136	-2.31154	-1.05936	-1.7885	-1.34969	-1.90375	-6.48766	0.176758	0.0650699	-0.090399	-0.0235009	-0.0706675	0.0975678	-0.0921521	-0.0162608	0.214974
119.4	-0.325785	-0.407788	0.126324	-0.751305	-0.341299	-2.21181	-0.89536	-1.79294	-1.38515	-2.06996	-6.48799	0.179928	0.065153	-0.0903423	-0.0235005	-0.0706523	0.0975759	-0.0921613	-0.0160515	0.268164
119.5	-0.500868	-0.534113	-0.132975	-0.505303	-0.299191	-2.45559	-1.04163	-1.9924	-1.43612	-2.10986	-6.48872	0.175638	0.0651849	-0.0903566	-0.0234824	-0.0706284	0.0975884	-0.092209	-0.0158647	0.328002
119.6	-0.560706	-0.460978	0.113027	-0.664872	-0.0797833	-2.63067	-0.855468	-2.11651	-1.56909	-1.92591	-6.48918	0.176651	0.0651425	-0.0903678	-0.0234509	-0.0706385	0.0975981	-0.0921827	-0.0159398	0.343516
119.7	-0.416651	-0.132975	0.310272	-0.498654	0.0797858	-2.2517	-0.680385	-1.88823	-1.38071	-1.75304	-6.48965	0.177768	0.0651138	-0.0903996	-0.0235	-0.0705912	0.0975835	-0.092164	-0.0158959	0.150703
119.8	-0.38784	0.0576217	0.378975	-0.239355	0.0620559	-2.06553	-0.565141	-1.6245	-1.33861	-1.74861	-6.48977	0.17763	0.0651366	-0.0903515	-0.0234824	-0.0706287	0.0975062	-0.0921575	-0.015922	0.0332428
119.9	-0.101945	-0.108596	0.365678	-0.303625	0.170651	-2.15862	-0.469842	-1.57796	-1.21006	-1.77964	-6.49062	0.180208	0.0651934	-0.0903855	-0.0233588	-0.0705808	0.0976348	-0.0922022	-0.0156294	-0.0243793
120	-0.0265934	-0.296976	0.71806	-0.339085	0.28368	-1.94586	-0.456545	-1.68656	-1.24109	-1.86829	-6.49058	0.179647	0.0651943	-0.090321	-0.0234755	-0.0705789	0.097568	-0.0921768	-0.015584	-0.0886502
120.1	-0.137405	-0.0509739	0.802277	-0.19503	0.507519	-1.78629	-0.0620548	-1.42282	-0.873196	-1.68434	-6.49147	0.180191	0.0651535	-0.0903385	-0.0235378	-0.0705587	0.0975304	-0.0922534	-0.0156188	-0.321355
120.2	-0.0842155	-0.228273	0.316921	-0.339085	0.243787	-2.05888	-0.121893	-1.68212	-0.997305	-1.7885	-6.49223	0.178442	0.0651708	-0.0903455	-0.0235842	-0.0705736	0.0975672	-0.0922075	-0.0154523	-0.135191
120.3	-0.478706	-0.63606	0.144054	-0.780116	-0.104162	-2.17413	-0.339084	-1.89045	-1.46715	-2.22067	-6.49189	0.182654	0.0651474	-0.0903351	-0.023582	-0.0706377	0.0975467	-0.09218	-0.0155191	0.195028
120.4	-0.651572	-0.378977	0.243785	-0.890928	0.175084	-2.07883	-0.152921	-1.53585	-1.35855	-2.19851	-6.49346	0.182848	0.0652277	-0.0903734	-0.0235654	-0.0705988	0.0975613	-0.0921463	-0.0153587	0.192812
120.5	-0.37011	-0.341301	0.509733	-0.751305	0.0288123	-2.14975	-0.00443268	-1.3652	-1.14358	-1.85277	-6.4941	0.180428	0.0652232	-0.0903102	-0.0235804	-0.070547	0.0975543	-0.0921418	-0.0152595	0.0775676
120.6	-0.323569	-0.270381	0.283677	-0.811144	-0.378975	-2.13645	-0.208326	-1.2145	-1.17239	-1.88158	-6.49456	0.181118	0.0651687	-0.090361	-0.0235533	-0.0705492	0.0975916	-0.0921523	-0.0153713	0.0709189
120.7	-0.330218	-0.454329	0.226055	-0.837738	-0.427732	-2.26943	-0.474275	-1.54472	-1.30315	-2.18521	-6.49499	0.181063	0.0651545	-0.0903677	-0.0235874	-0.0705822	0.0975671	-0.0921613	-0.0151979	0.23492
120.8	-0.434381	-0.520816	0.367894	-0.757954	-0.363462	-2.35586	-0.534113	-1.91483	-1.30758	-2.10099	-6.4952	0.182709	0.0652215	-0.0903602	-0.0235799	-0.0706552	0.0975452	-0.0921911	-0.0151954	0.250434
120.9	-0.321353	-0.551843	0.631626	-0.649358	-0.336867	-2.28051	-0.469842	-1.72866	-1.42726	-1.98796	-6.49588	0.187058	0.0652452	-0.0903448	-0.0236177	-0.070577	0.0974995	-0.0921608	-0.0151398	0.195028
121	-0.195027	-0.316922	0.744654	-0.656007	0.0243799	-1.86607	-0.0908659	-1.56466	-1.32088	-1.56466	-6.49596	0.186908	0.065279	-0.0904254	-0.0236131	-0.0705823	0.0975076	-0.09215	-0.0150728	0.0110805
121.1	-0.367894	-0.155137	0.678167	-0.578439	0.135192	-1.77077	-0.217191	-1.43612	-1.22115	-1.56688	-6.49707	0.18937	0.0652481	-0.0904087	-0.0236142	-0.0705801	0.097548	-0.0921523	-0.0149948	-0.0820015
121.2	-0.303623	0.0820003	0.972927	-0.509735	0.396708	-1.62229	0.199461	-1.23444	-1.01725	-1.3785	-6.49753	0.187527	0.0651577	-0.0904239	-0.0236001	-0.0706099	0.0975407	-0.0921091	-0.0149248	-0.316923
121.3	-0.412219	-0.07092	0.680384	-0.979578	0.208328	-1.86607	0.0531895	-1.5558	-1.43169	-1.58018	-6.49817	0.189726	0.0652867	-0.0904127	-0.0236367	-0.0705625	0.0974921	-0.0920785	-0.0148519	-0.0930827
121.4	-0.607247	-0.201678	0.567356	-0.673737	0.106381	-1.86164	-0.0531899	-1.60456	-1.2699	-1.70207	-6.49863	0.18884	0.0652967	-0.0904333	-0.0237078	-0.0705848	0.0975473	-0.0921859	-0.0147283	-0.0731365
121.5	-0.680383	-0.243786	0.609464	-0.731359	0.259301	-1.57575	0.234921	-1.48931	-1.17017	-1.66439	-6.49885	0.19358	0.0651969	-0.0903706	-0.0236596	-0.0705847	0.0975284	-0.0922114	-0.014668	-0.223841
121.6	-0.964061	-0.607249	0.190595	-1.03277	-0.0598371	-1.82618	0.239353	-1.85499	-1.24109	-2.03007	-6.49969	0.193593	0.0652818	-0.0903888	-0.0236559	-0.070578	0.0975283	-0.0921852	-0.0145543	0.0487565
121.7	-0.71141	-0.263733	0.339083	-0.60725	0.0398935	-1.82175	0.407787	-1.6245	-1.05271	-1.79294	-6.50041	0.193788	0.0652609	-0.0904734	-0.0236409	-0.0706647	0.0975626	-0.0922483	-0.0145013	-0.12411
121.8	-0.574004	-0.203894	0.279245	-0.658223	-0.124108	-1.79072	0.199461	-1.66439	-1.01504	-1.65774	-6.50109	0.196403	0.0653	-0.0904424	-0.0236565	-0.0706148	0.0975176	-0.0922579	-0.0143378	-0.10638
121.9	-0.875412	0.0177295	0.110811	-0.84882	-0.299191	-1.73975	-0.0598386	-1.81953	-1.12141	-1.8971	-6.50139	0.19669	0.065298	-0.0904172	-0.0236597	-0.0705969	0.0975049	-0.0922087	-0.0142781	0.110811
122	-0.740222	0.172866	0.352381	-0.5186	-0.332434	-1.75748	-0.0221626	-1.75083	-0.658221	-1.61785	-6.50215	0.19647	0.0652672	-0.09042	-0.0237061	-0.0705728	0.0975393	-0.0922114	-0.0141503	-0.0332443
122.1	-0.720275	-0.0753525	0.480922	-0.629412	-0.582869	-1.76634	-0.141839	-1.67769	-0.893142	-1.57131	-6.50249	0.197501	0.0652573	-0.0904241	-0.0237328	-0.0706338	0.0975276	-0.0922513	-0.0141178	0.0110805
122.2	-0.383407	-0.183948	0.562923	-0.562925	-0.407786	-1.74418	0.0177297	-1.50261	-0.999522	-1.62672	-6.50279	0.20127	0.0652476	-0.0904677	-0.0237488	-0.0706547	0.0974979	-0.0922699	-0.0141614	-0.0199469
122.3	-0.157351	0.234921	0.675951	-0.290328	-0.347948	-1.57353	0.186164	-1.34082	-0.465409	-1.27212	-6.50308	0.205695	0.065252	-0.0904544	-0.0236879	-0.0706492	0.0975207	-0.0921774	-0.0139712	-0.243787
122.4	-0.525247	0.228272	0.678167	-0.390059	-0.777898	-1.64888	0.0554057	-1.14136	-0.523031	-1.40066	-6.5033	0.205577	0.0653453	-0.090461	-0.0236646	-0.0706208	0.0974818	-0.0923067	-0.0137973	-0.0576229
122.5	-0.7646	-0.170651	0.403354	-0.649358	-1.0926	-1.93921	-0.257084	-1.21006	-0.917521	-1.81288	-6.50397	0.208138	0.0652271	-0.0905036	-0.0237228	-0.0705741	0.09747	-0.0923118	-0.0136752	0.239353
122.6	-0.421083	0.132974	0.480922	-0.483141	-0.693681	-1.64223	0.104163	-1.17017	-0.775682	-1.48931	-6.50461	0.211595	0.0651634	-0.0905811	-0.0236638	-0.0705905	0.0973848	-0.0923162	-0.0136461	0.00443175
122.7	-0.328002	-0.115245	0.436598	-0.34795	-0.915304	-1.72202	-0.166218	-1.2832	-0.910872	-1.62228	-6.5055	0.211391	0.0651356	-0.0905616	-0.0237301	-0.0706104	0.0973989	-0.0922978	-0.0134303	0.0465402
122.8	-0.365678	-4.32134e-07	0.744654	-0.234922	-0.494219	-1.4051	0.310273	-1.17461	-0.826655	-0.97736	-6.5058	0.214915	0.0650817	-0.0904888	-0.0237572	-0.0706256	0.0974066	-0.0922844	-0.0132327	-0.155137
122.9	-0.649356	-0.152921	0.687032	-0.396707	-0.624977	-1.45385	0.0465408	-1.41839	-0.844385	-1.32309	-6.50652	0.21659	0.0650819	-0.0905442	-0.0237841	-0.0705957	0.0973948	-0.0922769	-0.0131964	-0.0354605
123	-0.45876	0.146271	0.784547	-0.161786	-0.636059	-1.31866	0.0443245	-1.29871	-0.636059	-1.61564	-6.50673	0.216972	0.065083	-0.0905689	-0.0237175	-0.0705858	0.0973061	-0.0923525	-0.0131613	-0.144056
123.1	-0.135189	0.263732	0.554058	-0.398924	-0.403354	-1.07488	0.159569	-1.08374	-0.434381	-1.64445	-6.50715	0.221207	0.0651359	-0.0905565	-0.0236743	-0.0706119	0.0972825	-0.0923327	-0.0129611	-0.199462
123.2	-0.392272	0.0709191	0.638275	-0.791197	-0.587301	-1.21007	-0.0642711	-1.31423	-0.638275	-1.8705	-6.50792	0.224226	0.0650218	-0.0906123	-0.0236115	-0.0706139	0.0971928	-0.0923191	-0.0127696	-0.086434
123.3	-0.106378	0.0110808	0.899791	-0.186165	-0.509733	-1.33196	0.199461	-1.24774	-0.536328	-1.53364	-6.50821	0.226595	0.0649834	-0.0905952	-0.0235755	-0.0705776	0.0971797	-0.092443	-0.0126242	-0.241571
123.4	-0.0310258	0.321354	0.846601	-0.241571	-0.542977	-1.09039	0.354598	-1.21893	-0.667086	-1.34969	-6.50855	0.22967	0.0650134	-0.090575	-0.02363	-0.0706056	0.097261	-0.0923982	-0.0124826	-0.314706
123.5	-0.372326	0.452112	0.733573	-0.425518	-0.427732	-1.38958	0.137406	-1.69099	-0.769033	-1.53142	-6.50974	0.231213	0.0649925	-0.0905975	-0.0235858	-0.0706103	0.0972604	-0.0923932	-0.0123386	-0.161786
123.6	-0.328002	0.0421081	0.556274	-0.447681	-0.514166	-1.46937	-0.00664892	-1.78185	-0.788979	-1.87494	-6.51012	0.229228	0.0650669	-0.0906171	-0.023659	-0.0706252	0.0971952	-0.0924047	-0.012293	-0.0509742
123.7	-0.285893	-0.130758	0.436598	-0.19503	-0.618329	-1.58904	-0.208326	-1.76191	-0.62941	-1.71758	-6.51046	0.233869	0.0650095	-0.0905952	-0.0236995	-0.0705883	0.0972064	-0.0923903	-0.0122601	-0.0731365
123.8	-0.569571	-0.303625	0.334651	-0.23049	-0.709194	-1.76191	-0.288111	-1.80623	-0.693681	-2.24283	-6.51067	0.238249	0.0649972	-0.0906492	-0.0237206	-0.0705017	0.0971871	-0.0924269	-0.0120428	0.128541
123.9	-0.622761	-0.159569	0.500868	-0.0886505	-0.492003	-2.00126	-0.0110814	-1.54915	-0.797844	-2.00126	-6.51194	0.238808	0.0648858	-0.0906649	-0.0237317	-0.0705567	0.0971068	-0.0924446	-0.0118176	-0.0155144
124	-0.598382	0.0398918	0.585085	-0.480924	-0.815574	-2.00791	-0.232705	-1.79072	-1.23223	-1.78629	-6.5119	0.239507	0.0648871	-0.0906929	-0.0237218	-0.0706016	0.0970896	-0.0924363	-0.0117877	0.121892
124.1	-0.494219	-0.20611	0.432165	-0.412221	-0.85325	-1.92148	-0.356814	-1.73975	-1.27212	-1.74418	-6.51266	0.24205	0.0648192	-0.090696	-0.0238114	-0.0706313	0.0970666	-0.0924469	-0.0116916	0.150703
124.2	-0.494219	0.0443243	0.460976	-0.443248	-0.822223	-1.83061	-0.549627	-1.85056	-1.08152	-2.11651	-6.51313	0.247139	0.0648273	-0.0906965	-0.0239087	-0.0705683	0.0970756	-0.0924084	-0.011477	0.126325
124.3	-0.489787	-0.0110816	0.385624	-0.667088	-0.899791	-1.82396	-0.585087	-1.85721	-1.36077	-2.37359	-6.51406	0.247159	0.0647147	-0.0906694	-0.0239692	-0.0705451	0.0970529	-0.0924837	-0.0113758	0.121892
124.4	-0.407786	0.150704	0.516382	-0.084218	-0.47649	-1.55802	0.0642707	-1.64445	-0.87098	-2.08105	-6.5147	0.249892	0.0647105	-0.0907093	-0.0239673	-0.0705245	0.0969632	-0.0924817	-0.0113168	-0.164002
124.5	-0.483138	0.130758	0.390057	-0.148489	-0.571788	-1.54693	-0.0952984	-1.65774	-1.14579	-1.98796	-6.51533	0.249359	0.0646525	-0.0907756	-0.0239149	-0.0705013	0.0969555	-0.0925202	-0.0110451	-0.101948
124.6	-0.25265	0.259299	0.467625	-0.0554069	-0.713627	-1.37407	0.172866	-1.43169	-1.21671	-2.18521	-6.51533	0.253659	0.0646667	-0.0907299	-0.0239433	-0.0704725	0.0969673	-0.0924994	-0.0109935	-0.144056
124.7	-0.31692	0.265948	0.509733	0.0398912	-0.545193	-1.61564	0.292543	-1.58239	-1.10147	-2.27829	-6.51605	0.252318	0.0645693	-0.0907547	-0.0239707	-0.0705011	0.0968958	-0.0924537	-0.0108252	-0.121894
124.8	-0.257082	0.299192	0.609464	-0.117462	-0.640491	-1.52256	0.312489	-1.42282	-0.882061	-2.2118	-6.51593	0.255511	0.0645378	-0.0908005	-0.0239807	-0.0705022	0.0968859	-0.0924769	-0.0108222	-0.250435
124.9	-0.150703	0.71806	1.00395	-0.237138	-0.695897	-1.56023	0.41222	-1.42061	-0.939683	-2.20294	-6.51703	0.25944	0.0644634	-0.0907826	-0.0240948	-0.0705055	0.0968787	-0.0925014	-0.010785	-0.243787
125	-0.042107	0.6826	1.17904	0.0332425	-0.726924	-1.23001	0.432166	-1.31866	-1.03055	-1.89267	-6.51737	0.260174	0.0644878	-0.0908526	-0.0241719	-0.0705143	0.0968262	-0.0924458	-0.010624	-0.354599
125.1	0.288112	0.653789	1.30093	0.44103	-0.243785	-0.835522	0.483139	-1.07044	-0.624978	-1.82396	-6.51792	0.263123	0.064464	-0.0907848	-0.0241902	-0.0704918	0.0968921	-0.0924674	-0.0105262	-0.57179
125.2	0.0465424	0.667087	1.01947	0.425516	-0.447679	-0.997308	0.157353	-1.05714	-0.877629	-1.9525	-6.51881	0.262852	0.064505	-0.090716	-0.0242458	-0.0704922	0.0969339	-0.0924381	-0.0105514	-0.485357
125.3	-0.170649	0.463193	0.649356	0.164	-0.846601	-1.39623	-0.164002	-1.38293	-0.957413	-2.22289	-6.51868	0.262186	0.0645394	-0.0907687	-0.0243443	-0.0704671	0.096883	-0.0923271	-0.0104903	-0.119677
125.4	-0.132973	0.350165	0.711411	0.110811	-0.766817	-1.42283	-0.0709198	-1.36963	-1.14801	-2.03007	-6.51953	0.270709	0.0644789	-0.0908247	-0.0243554	-0.0703631	0.0967419	-0.0922772	-0.010292	-0.164002
125.5	-0.0997292	0.279245	0.928602	0.139622	-0.757952	-1.46715	0.086433	-1.40288	-1.17239	-1.93699	-6.51983	0.269451	0.0644291	-0.0907891	-0.0243873	-0.0704733	0.096764	-0.0923163	-0.0100696	-0.239354
125.6	-0.0642694	0.492004	0.777898	-0.0199471	-0.762384	-1.28985	0.0155134	-1.4472	-1.0239	-1.8971	-6.52029	0.271473	0.064408	-0.0908273	-0.0244084	-0.0704456	0.0967976	-0.0922367	-0.0100414	-0.319139
125.7	0.0376775	0.531896	0.744654	-0.197246	-1.06601	-1.46493	0.0509732	-1.53585	-0.87098	-1.76191	-6.5211	0.271047	0.0643644	-0.0908709	-0.0243739	-0.0704176	0.0967958	-0.0923343	-0.0100131	-0.272598
125.8	-0.210541	0.261515	0.760168	0.0554049	-0.961845	-1.47158	0.0797843	-1.26104	-0.802277	-1.95472	-6.52131	0.270972	0.0642524	-0.0908614	-0.0243687	-0.0704075	0.0967711	-0.0923063	-0.00999024	-0.232706
125.9	-0.221622	0.159569	0.505301	-0.199462	-0.995089	-1.62672	-0.201678	-1.41617	-1.08374	-1.93921	-6.52186	0.281006	0.0643901	-0.0907653	-0.0244458	-0.0704537	0.0967994	-0.0923899	-0.00995392	-0.126326
126	-0.556274	0.365679	0.390057	-0.34795	-0.866547	-1.62229	-0.314706	-1.58461	-1.06158	-1.77077	-6.52241	0.275181	0.0643817	-0.0907705	-0.0244604	-0.0704697	0.096738	-0.0924171	-0.00987822	-0.0886502
126.1	-0.341299	0.47649	0.66487	-0.00443351	-0.762384	-1.44055	-0.237138	-1.4738	-0.764601	-1.64001	-6.52271	0.279511	0.0643722	-0.0908167	-0.0244517	-0.070379	0.0967508	-0.0923357	-0.00984312	-0.288111
126.2	-0.534112	0.496437	0.363462	-0.0864342	-0.908656	-1.33196	-0.232705	-1.67991	-0.64714	-1.79294	-6.52356	0.284062	0.0644015	-0.0908283	-0.0244754	-0.0704414	0.096756	-0.0923906	-0.00978456	-0.232706
126.3	-0.443246	0.427733	0.321353	-0.31249	-0.890926	-1.31866	-0.121893	-1.43612	-0.92417	-1.81288	-6.52445	0.28239	0.0643647	-0.0908006	-0.0244934	-0.0704035	0.09673	-0.0923787	-0.00965196	-0.270382
126.4	-0.345731	0.540761	0.505301	-0.252652	-0.691465	-1.48266	0.0465408	-1.40509	-0.98844	-1.32309	-6.52445	0.288928	0.0643295	-0.0907157	-0.0244735	-0.070362	0.0967543	-0.0923803	-0.00958111	-0.350166
126.5	-0.0155122	0.554059	0.633843	-0.0243796	-0.600599	-1.62894	0.13519	-1.58018	-0.893142	-1.56023	-6.52508	0.289041	0.0644015	-0.0907511	-0.0244561	-0.0704151	0.0966969	-0.0924359	-0.0096397	-0.336869
126.6	-0.0132959	0.545194	0.656005	-0.0753531	-0.47649	-1.79294	0.0132972	-1.53807	-1.09482	-1.53364	-6.52576	0.287158	0.0643281	-0.0907222	-0.0244417	-0.070385	0.0967206	-0.0923283	-0.00957602	-0.343517
126.7	-0.0842155	0.542978	0.640491	-0.14184	-0.47649	-1.73088	-0.0265951	-1.57574	-1.2832	-1.67326	-6.52652	0.287578	0.0643316	-0.0907855	-0.0245192	-0.070493	0.0967229	-0.0923741	-0.0095569	-0.316923
126.8	0.0642723	0.808926	1.04385	-0.221625	-0.201676	-1.47158	0.195029	-1.46936	-1.21228	-1.10812	-6.52699	0.288528	0.0643233	-0.0907299	-0.0245063	-0.0703816	0.0967008	-0.0924285	-0.00954186	-0.410004
126.9	0.0554074	0.587302	0.78233	-0.104164	-0.210541	-1.58018	0.119677	-1.45828	-1.51812	-1.05714	-6.52729	0.291385	0.0643609	-0.0907657	-0.0245074	-0.070349	0.0967067	-0.0923827	-0.00949791	-0.272598
127	0.0465424	0.487572	0.769033	0.075351	-0.374543	-1.4871	0.0731356	-1.40953	-1.26547	-1.19898	-6.52733	0.292982	0.0643924	-0.0907562	-0.0245076	-0.0704439	0.0966884	-0.0924016	-0.00942012	-0.387842
127.1	0.197247	0.580654	1.0239	-0.0155147	-0.183946	-1.34082	0.199461	-1.24331	-1.35634	-1.25217	-6.5283	0.29399	0.064504	-0.0907111	-0.0245365	-0.0703926	0.0967007	-0.0923543	-0.00929183	-0.496438
127.2	0.239355	0.54741	1.06158	-0.0775693	0.0753533	-1.27655	0.155136	-1.05493	-1.33196	-1.42504	-6.52873	0.295812	0.0644468	-0.0907077	-0.0245506	-0.0703777	0.096752	-0.0923387	-0.00932113	-0.516384
127.3	-0.119675	0.554059	0.864331	-0.0354608	-0.166216	-1.47601	-0.150704	-1.31423	-1.4339	-1.40731	-6.52957	0.300201	0.06448	-0.0907166	-0.024524	-0.0703636	0.0967467	-0.0923183	-0.00928439	-0.314706
127.4	-0.254866	0.423301	1.08817	-0.15957	-0.383408	-1.3918	-0.252651	-1.05271	-1.52034	-1.59347	-6.53017	0.299905	0.0645116	-0.0907296	-0.024554	-0.0703117	0.0967241	-0.0923632	-0.00911269	-0.316923
127.5	-0.281461	0.354597	1.09482	-0.093083	-0.254866	-1.43834	-0.00886515	-1.17239	-1.5425	-1.94364	-6.53047	0.29862	0.0644578	-0.0907466	-0.0245926	-0.0703009	0.0967619	-0.092356	-0.00911407	-0.308058
127.6	-0.483138	0.237137	0.959629	-0.332437	-0.294758	-1.65553	0.0554057	-1.33861	-1.3918	-2.09656	-6.53169	0.302665	0.0644456	-0.0907334	-0.024602	-0.0702765	0.0967547	-0.0924789	-0.00906743	-0.219408
127.7	-0.844385	0.246002	0.884277	-0.474276	-0.616113	-1.84391	-0.405572	-1.68877	-1.65774	-2.09213	-6.53195	0.297677	0.0644808	-0.0906549	-0.0245951	-0.0702571	0.0967505	-0.0924847	-0.00895507	-0.0132981
127.8	-0.791195	0.334651	1.08374	-0.288112	-0.341299	-1.47823	-0.334652	-1.59347	-1.30758	-1.96802	-6.53203	0.304141	0.0644813	-0.0906958	-0.0245456	-0.0702933	0.0967089	-0.0924373	-0.00889976	-0.206111
127.9	-0.549625	0.589519	1.07266	0.00221521	-0.372326	-1.42726	-0.073136	-1.62672	-1.12141	-1.88158	-6.53237	0.307802	0.0645405	-0.0907179	-0.0245177	-0.0702677	0.0967058	-0.0924299	-0.00883837	-0.363464
128	-0.354596	0.642708	1.11033	0.0421075	-0.110811	-1.32309	-0.121893	-1.75969	-1.00617	-1.75748	-6.5336	0.308213	0.06448	-0.0906445	-0.0245264	-0.0703073	0.096696	-0.0924818	-0.00878762	-0.350166
128.1	-0.516382	0.265948	0.534112	-0.0864343	-0.565139	-1.57131	-0.496437	-1.7885	-1.34304	-2.11872	-6.53398	0.312393	0.0644906	-0.0906453	-0.0244654	-0.0702714	0.0967628	-0.0923655	-0.00869354	-0.108596
128.2	-0.742438	0.190596	0.336867	-0.336869	-0.571788	-1.65775	-0.441031	-2.19629	-1.41839	-2.4024	-6.53441	0.308662	0.0645072	-0.0906771	-0.0244104	-0.0702633	0.0967516	-0.0923097	-0.00878023	0.053189
128.3	-0.678167	-0.00886537	0.503085	-0.434383	-0.777898	-1.49153	-0.503086	-2.12315	-1.38958	-2.35143	-6.53458	0.310683	0.0645114	-0.0905695	-0.0244373	-0.0702339	0.0967641	-0.0923031	-0.00864379	0.0842163
128.4	-0.596166	0.0687029	0.558491	-0.791197	-0.977359	-1.53142	-0.753521	-1.99461	-1.38071	-2.62181	-6.53509	0.312697	0.0644616	-0.0905813	-0.0244399	-0.0702639	0.0967698	-0.0923798	-0.00847292	0.144055
128.5	-0.489787	0.195028	0.636059	-0.58952	-0.924169	-1.5558	-0.808927	-1.93477	-1.24774	-2.42013	-6.53517	0.313616	0.0645005	-0.0906098	-0.0243953	-0.0702245	0.0967558	-0.0923627	-0.0084713	0.175082
128.6	-0.188379	0.460977	1.12363	-0.378977	-0.514166	-1.25217	-0.356814	-1.40066	-0.766817	-1.94807	-6.53648	0.317716	0.0645133	-0.0906292	-0.0243831	-0.0702071	0.0967593	-0.0924385	-0.00838964	-0.254868
128.7	-0.0664856	0.460977	1.13471	-0.350166	-0.432165	-1.33196	-0.301408	-1.54472	-0.669302	-2.01899	-6.5364	0.312914	0.0645617	-0.0906162	-0.0243086	-0.0701534	0.0967083	-0.0924428	-0.00835183	-0.345734
128.8	0.0930834	0.593951	1.12585	-0.192814	-0.474273	-1.25439	-0.10638	-1.41396	-0.432165	-1.67326	-6.53729	0.317279	0.0646917	-0.090538	-0.0243306	-0.0702297	0.0967794	-0.092417	-0.00842528	-0.505303
128.9	0.370113	0.633843	1.05271	-0.0221634	0.0952994	-1.39623	-0.0554062	-1.20342	-0.536328	-1.42061	-6.53767	0.318674	0.0646491	-0.0905364	-0.0243067	-0.0702904	0.0967978	-0.0924635	-0.00844705	-0.609466
129	0.500871	0.454328	1.46272	-0.00221723	-0.155135	-1.19234	-0.279246	-0.988441	-0.587302	-1.45828	-6.53826	0.322379	0.0646224	-0.0905178	-0.0242834	-0.0702302	0.0967853	-0.0924185	-0.00850183	-0.660439
129.1	0.330221	0.429949	1.45828	0.115243	-0.0155124	-1.11698	-0.487572	-1.05714	-0.591734	-1.75748	-6.53937	0.321906	0.0646323	-0.0905278	-0.024319	-0.0702636	0.0967807	-0.0924522	-0.0085104	-0.613898
129.2	0.582872	0.651573	1.40953	0.45876	0.332437	-1.24109	-0.144056	-0.919738	-0.469841	-1.77077	-6.53979	0.321459	0.0645146	-0.0904617	-0.0242894	-0.0702205	0.0968061	-0.0924428	-0.0084052	-0.793413
129.3	0.221625	0.418868	1.07044	-0.0554069	0.0731371	-1.46493	-0.246002	-1.39845	-0.658221	-1.88602	-6.54013	0.325731	0.0645997	-0.0904613	-0.0242005	-0.0702587	0.0968631	-0.092337	-0.00831891	-0.509735
129.4	0.0199476	0.223839	0.842169	-0.223841	0.101948	-1.64223	-0.423301	-1.39845	-0.762384	-2.03007	-6.5403	0.322723	0.0646075	-0.0904125	-0.0242233	-0.0702421	0.096885	-0.0924226	-0.00822557	-0.34795
129.5	0.0908672	0.281462	0.959629	-0.359031	0.0687046	-1.57131	-0.354598	-1.45163	-0.80006	-2.09656	-6.5406	0.327797	0.0646377	-0.0904789	-0.0241869	-0.0702711	0.0968238	-0.092482	-0.00828385	-0.394491
129.6	0.0354612	0.168434	0.933035	-0.367896	-0.0731345	-1.67991	-0.445464	-1.31644	-1.08817	-2.1431	-6.54195	0.32932	0.0645655	-0.0905405	-0.0241283	-0.07026	0.0968784	-0.0925063	-0.00823973	-0.38341
129.7	0.0531912	0.0354594	1.04828	-0.214976	0.0265961	-1.44055	-0.511951	-1.40509	-0.585085	-1.91704	-6.54191	0.328752	0.0645269	-0.0904988	-0.0241105	-0.0702059	0.0969167	-0.0925007	-0.00814179	-0.456545
129.8	0.121895	0.250434	1.05714	-0.259301	0.0952995	-1.30758	-0.529681	-1.38515	-0.268164	-1.79294	-6.54297	0.335049	0.0646194	-0.0905397	-0.0241237	-0.0702231	0.0968618	-0.092502	-0.0079658	-0.496438
129.9	0.110813	0.177298	0.662654	-0.31249	-0.0199449	-1.5691	-0.299192	-1.48266	-0.706978	-2.35808	-6.54377	0.333207	0.0645868	-0.0905181	-0.0242179	-0.0702721	0.0968766	-0.09249	-0.00771038	-0.296976
130	0.23049	0.164001	0.968494	0.177298	0.268166	-1.61785	-0.305841	-1.39845	-0.811142	-2.22732	-6.54437	0.333385	0.0645801	-0.0904985	-0.0241299	-0.0701895	0.0968943	-0.0925465	-0.00793805	-0.458762
130.1	0.148489	0.208326	1.05493	-0.270382	0.36568	-1.49374	-0.18838	-1.06823	-0.806709	-2.46445	-6.54458	0.334804	0.0645917	-0.0904402	-0.024142	-0.0701844	0.0969057	-0.0925429	-0.00787619	-0.443248
130.2	0.285896	0.498653	0.873196	-0.246003	0.323572	-1.53364	-0.18838	-1.27434	-1.11698	-2.24726	-6.54555	0.336718	0.0646208	-0.0905262	-0.0242279	-0.070225	0.09691	-0.0925677	-0.00774071	-0.418869
130.3	0.296977	0.567356	0.70033	-0.323572	0.272598	-1.69099	-0.108596	-1.32974	-1.00174	-1.86829	-6.5464	0.33784	0.0645819	-0.0904839	-0.0242211	-0.0701989	0.096962	-0.0925078	-0.00762185	-0.438816
130.4	0.352383	0.73579	0.859899	-0.5186	0.378978	-1.55802	-0.150704	-1.15466	-0.88871	-2.05002	-6.5464	0.34045	0.0645581	-0.0904568	-0.0242469	-0.0701982	0.0969026	-0.0925305	-0.00757625	-0.50087
130.5	0.164003	0.988441	0.939683	-0.201679	0.432167	-1.49374	-0.0753523	-1.14358	-0.73579	-2.11207	-6.54704	0.342489	0.0645635	-0.0904753	-0.0242078	-0.0702262	0.0968939	-0.092568	-0.00751153	-0.587303
130.6	0.170652	0.558491	0.910872	-0.221625	0.662656	-1.34969	-0.208326	-1.46715	-0.902007	-2.31597	-6.54763	0.342704	0.06463	-0.0904211	-0.0241968	-0.0702243	0.0969486	-0.0925289	-0.00736836	-0.438816
130.7	0.376762	0.500869	0.574004	-0.407789	0.64271	-1.56688	-0.192813	-1.40953	-0.917521	-2.46002	-6.54806	0.346875	0.0646585	-0.0904772	-0.0241811	-0.0702043	0.0969348	-0.0925315	-0.00745091	-0.34795
130.8	0.41887	0.139622	0.363462	-0.396707	0.325788	-1.79959	-0.250435	-1.53364	-1.10147	-2.58192	-6.54903	0.347159	0.0646061	-0.0904384	-0.0241851	-0.0702489	0.0969276	-0.0924657	-0.0074302	-0.170651
130.9	0.414438	0.159569	0.523031	-0.500871	0.412221	-2.02121	-0.42995	-1.60899	-1.04606	-2.83678	-6.54903	0.345645	0.0645477	-0.0904795	-0.0241798	-0.0702603	0.0969806	-0.0925541	-0.00733601	-0.188381
131	0.285896	0.0908653	0.638275	-0.582871	0.788981	-1.93256	-0.454329	-1.53585	-0.941899	-2.74148	-6.5495	0.350882	0.0645364	-0.0905106	-0.0242254	-0.0702143	0.0969344	-0.092604	-0.00742346	-0.323571
131.1	-0.150703	0.0265944	0.715843	-0.567358	0.729143	-1.99018	-0.673736	-1.69764	-1.03498	-2.95203	-6.55013	0.35301	0.0645507	-0.0904398	-0.0242384	-0.0702049	0.0969216	-0.0925391	-0.00732337	-0.192813
131.2	-0.152919	0.226056	0.600599	-0.410005	0.560709	-1.88159	-0.602817	-1.6932	-0.735789	-2.72154	-6.55068	0.355577	0.064559	-0.0904478	-0.0242217	-0.0701741	0.0970705	-0.092607	-0.00729752	-0.241571
131.3	-0.270379	0.0842166	0.631626	-0.509735	0.456546	-1.99905	-0.489789	-1.54472	-0.864331	-2.4157	-6.55128	0.355172	0.0646073	-0.0903853	-0.024218	-0.070186	0.0970658	-0.0926819	-0.00719973	-0.270382
131.4	-0.394489	-0.0177303	0.598383	-0.72471	0.26595	-2.13645	-0.354598	-1.58904	-1.1192	-2.06996	-6.55123	0.354855	0.0646219	-0.0904219	-0.0242549	-0.0702147	0.0970524	-0.0927644	-0.00726515	-0.168435
131.5	-0.398921	-0.00886537	0.642708	-0.376761	0.24822	-2.37359	-0.523032	-1.71315	-1.1879	-2.28937	-6.55208	0.357863	0.0646809	-0.0904245	-0.024276	-0.0702069	0.0970857	-0.092764	-0.00714007	-0.0709203
131.6	-0.624977	0.230488	0.802277	-0.529682	0.281463	-2.35143	-0.547411	-1.8971	-1.29206	-2.19629	-6.55204	0.360503	0.0645671	-0.0904161	-0.024335	-0.0701809	0.0970675	-0.0927536	-0.00715081	-0.0975151
131.7	-0.702546	0.374544	0.837736	-0.503087	0.113029	-2.32705	-0.505302	-1.8838	-1.29871	-2.42456	-6.55335	0.36151	0.0646087	-0.0904454	-0.0243449	-0.0702143	0.0970599	-0.0927267	-0.0071363	-0.119677
131.8	-0.534112	0.423301	0.930818	-0.328004	0.241571	-1.95915	-0.0199463	-1.64223	-0.944116	-2.57527	-6.55395	0.363229	0.0645773	-0.0904263	-0.0244119	-0.0701139	0.0970206	-0.0927245	-0.00704347	-0.272598
131.9	0.00221771	0.589519	1.21671	-0.0421095	0.691467	-1.5691	0.0310271	-1.40953	-0.908656	-2.42678	-6.55441	0.365157	0.0646259	-0.0903904	-0.0244383	-0.0701966	0.0971456	-0.092772	-0.00707657	-0.520816
132	-0.119675	0.507518	1.11033	-0.232706	0.525249	-1.84391	-0.343517	-1.63337	-1.32974	-2.72154	-6.55501	0.365549	0.06458	-0.0904232	-0.0244416	-0.0701852	0.0971194	-0.092769	-0.00688605	-0.328004
132.1	-0.104162	0.352381	1.00174	-0.616115	0.370113	-1.87715	-0.684817	-1.79737	-1.42947	-2.89219	-6.55513	0.36489	0.0646091	-0.0904932	-0.0243381	-0.0700912	0.0970815	-0.0927301	-0.00680887	-0.15957
132.2	0.232706	0.447679	1.20785	-0.578439	0.620548	-1.68877	-0.520816	-1.51369	-1.05493	-2.26943	-6.55602	0.371414	0.0645352	-0.0904111	-0.0243755	-0.070137	0.0970362	-0.0926994	-0.00667693	-0.321355
132.3	0.210544	0.503085	1.15023	-0.722494	0.492006	-1.85499	-0.423301	-1.60677	-0.952981	-2.74148	-6.55674	0.367875	0.0645225	-0.0903945	-0.0243682	-0.0701955	0.0971151	-0.0927501	-0.00656284	-0.274814
132.4	0.234923	0.578437	1.03055	-0.341301	0.722494	-1.7885	-0.274814	-2.01234	-1.07044	-2.56197	-6.55759	0.371848	0.0645778	-0.0903889	-0.0243125	-0.070159	0.0971707	-0.0927576	-0.00662138	-0.370112
132.5	0.343518	0.851034	1.42061	0.0864322	0.862117	-1.3918	0.0687031	-1.57353	-0.638275	-2.09434	-6.55755	0.373676	0.0645831	-0.0904613	-0.024361	-0.0701143	0.0971422	-0.0927191	-0.00669464	-0.658223
132.6	0.186165	0.904224	1.6511	0.250434	0.753522	-1.43834	0.166218	-1.46936	-0.793412	-2.37581	-6.55785	0.376287	0.0645694	-0.0903899	-0.0244271	-0.0701841	0.0971738	-0.0927865	-0.0067194	-0.647142
132.7	0.146273	0.660438	1.40509	0.243785	0.775684	-1.60012	0.0975142	-1.86164	-0.968494	-2.65505	-6.55899	0.377937	0.0645985	-0.0904001	-0.0244103	-0.0701836	0.0972322	-0.0927708	-0.00661921	-0.602817
132.8	-0.126324	0.70033	1.10368	-0.0997317	0.531898	-1.85278	-0.0554062	-1.79737	-1.02833	-2.79246	-6.55933	0.378659	0.0645982	-0.0904128	-0.0244316	-0.0701553	0.097133	-0.0929146	-0.00647271	-0.489789
132.9	-0.321353	0.813358	0.957413	-0.33022	0.562925	-1.99683	-0.316922	-1.82618	-0.984008	-2.75921	-6.56039	0.380984	0.064597	-0.0903528	-0.0243927	-0.0701478	0.0971792	-0.0928698	-0.00650082	-0.356815
133	0.00221771	0.864332	1.42061	-0.170651	0.653791	-1.96359	-0.132974	-1.5425	-1.08817	-2.79689	-6.55997	0.383698	0.0645542	-0.09037	-0.0243652	-0.0701491	0.0971637	-0.0929069	-0.00653892	-0.5186
133.1	0.117462	0.857683	1.08595	-0.188381	0.644926	-2.1697	-0.150704	-1.48488	-1.23444	-2.89884	-6.5606	0.384944	0.0644735	-0.090404	-0.0244094	-0.0701574	0.0972325	-0.0929461	-0.00639306	-0.454329
133.2	0.274815	0.642708	0.826655	-0.175084	0.649359	-1.94142	-0.265949	-1.55801	-1.28985	-2.62624	-6.56145	0.387209	0.0645222	-0.0904151	-0.0244855	-0.0701542	0.097243	-0.0929142	-0.006421	-0.469843
133.3	0.354599	0.884278	0.959629	-0.0775693	0.784549	-1.92813	-0.0775685	-1.57574	-1.03941	-2.34035	-6.5617	0.388179	0.0644813	-0.0903796	-0.0244288	-0.0701696	0.097237	-0.0928738	-0.00620601	-0.531897
133.4	0.0288126	0.946333	1.19677	-0.161786	0.627196	-2.35364	-0.0243788	-1.75526	-1.01504	-2.65062	-6.562	0.392685	0.0645415	-0.0903559	-0.0243675	-0.070209	0.0972314	-0.0929607	-0.00617473	-0.418869
133.5	-0.359029	0.693682	0.955197	-0.40114	0.520817	-2.45781	-0.24157	-1.99683	-1.45385	-2.64619	-6.56264	0.394007	0.0645838	-0.0903911	-0.0243924	-0.0701526	0.0971835	-0.0930126	-0.00620395	-0.268165
133.6	-0.531895	0.609465	0.957413	-0.574006	0.219409	-2.3891	-0.580654	-1.96359	-1.41617	-2.44008	-6.56306	0.397209	0.0645246	-0.0904337	-0.0244093	-0.0701812	0.0972566	-0.0930772	-0.0060992	-0.175083
133.7	-0.609464	0.445463	0.848818	-0.618331	0.0465422	-2.38689	-0.640493	-1.64445	-1.35855	-2.59521	-6.5634	0.396969	0.0644624	-0.0904519	-0.0243905	-0.0701694	0.0972626	-0.0931203	-0.00603972	-0.0642716
133.8	-0.354596	0.820007	0.990657	-0.396707	0.321356	-2.35586	-0.197245	-1.6245	-1.37407	-2.20516	-6.56484	0.401113	0.064513	-0.0903963	-0.0244285	-0.0701424	0.0973216	-0.0931195	-0.00600405	-0.261517
133.9	-0.0864317	0.680384	0.879845	-0.301409	0.432167	-2.40462	-0.195029	-1.52477	-1.27655	-2.08548	-6.56475	0.399962	0.064482	-0.090402	-0.0243877	-0.0701431	0.0973334	-0.0931136	-0.00583555	-0.288111
134	-0.301407	0.786764	0.704762	-0.279247	0.378978	-2.24727	-0.410004	-1.30758	-1.25439	-2.72819	-6.56573	0.403744	0.0644739	-0.0903706	-0.0244577	-0.0701998	0.0973888	-0.0931894	-0.00579513	-0.288111
134.1	-0.644923	1.03055	0.638275	-0.390059	0.34795	-2.18743	-0.507518	-1.27212	-1.43612	-3.04068	-6.56628	0.404009	0.0644794	-0.0903924	-0.0243778	-0.0701883	0.0973669	-0.0931942	-0.00577994	-0.308058
134.2	-0.684816	0.933035	0.6826	-0.460978	0.292544	-2.24727	-0.356814	-1.56466	-1.59126	-3.40636	-6.56624	0.399954	0.0644642	-0.0903571	-0.0243702	-0.0701573	0.0973269	-0.0932214	-0.00572053	-0.232706
134.3	-0.777898	0.729141	0.51195	-0.562925	0.336869	-2.50435	-0.523032	-1.56688	-1.60012	-3.44403	-6.5673	0.411449	0.0644332	-0.090414	-0.0243263	-0.0701382	0.0973712	-0.0932882	-0.0058073	-0.115245
134.4	-0.740222	0.651573	0.503085	-0.542979	0.268166	-2.65949	-0.476491	-1.85499	-1.53585	-3.27781	-6.56759	0.406386	0.0643994	-0.0904008	-0.0243381	-0.0701581	0.0973458	-0.0932677	-0.00574683	-0.108596
134.5	-0.651572	0.605032	0.489787	-0.675953	0.197246	-2.76143	-0.78898	-1.95915	-1.58682	-3.50165	-6.5684	0.412588	0.0645251	-0.0903357	-0.0243575	-0.0700961	0.0973542	-0.0933204	-0.00576466	-0.0332443
134.6	-0.740222	0.622762	0.500868	-0.729143	0.323572	-2.48662	-1.00839	-2.13867	-1.62228	-3.40414	-6.56895	0.40815	0.06451	-0.090371	-0.0243439	-0.0701281	0.0973511	-0.0933778	-0.00563484	0.0155129
134.7	-0.474273	0.762385	0.558491	-0.611682	0.538547	-2.47554	-0.731358	-2.1298	-1.52477	-3.08057	-6.56954	0.414087	0.0643817	-0.0903414	-0.0243656	-0.0701129	0.0973844	-0.0933424	-0.00570006	-0.155137
134.8	-0.757951	0.613897	0.372327	-0.649358	0.188381	-2.69716	-0.977361	-2.32483	-1.53363	-3.18473	-6.57014	0.415356	0.0644743	-0.0903121	-0.0243819	-0.0700718	0.0973573	-0.0933483	-0.00552598	-0.0288118
134.9	-0.997305	0.347949	0.188379	-0.941902	0.0310286	-3.003	-1.0239	-2.36472	-1.83283	-3.65457	-6.57048	0.41488	0.0645099	-0.0903845	-0.0243587	-0.0701412	0.0973146	-0.093426	-0.00554182	0.239353
135	-0.438813	0.551842	0.534112	-0.740224	0.363464	-2.56419	-0.702547	-1.99461	-1.47601	-3.51495	-6.57107	0.422996	0.0644877	-0.0903427	-0.0242463	-0.0701368	0.097356	-0.0934042	-0.00557344	-0.0177306
135.1	-0.19946	0.591735	0.71806	-0.547411	0.214976	-2.45781	-0.558492	-1.94807	-1.3785	-3.3443	-6.57166	0.422878	0.0644101	-0.090313	-0.0242185	-0.0701047	0.0974004	-0.0933915	-0.00533405	-0.132975
135.2	-0.121892	0.769034	0.80006	-0.19503	0.452114	-2.35364	-0.299192	-1.85277	-1.21228	-3.00078	-6.57234	0.421124	0.0644768	-0.0903465	-0.0241817	-0.0701129	0.0973793	-0.0934641	-0.00536647	-0.305841
135.3	-0.23492	0.926386	0.760168	-0.234922	0.671521	-2.38467	-0.254867	-1.89045	-1.28098	-2.90549	-6.5731	0.423501	0.0645288	-0.0903891	-0.0241927	-0.0701191	0.0974166	-0.0934317	-0.00535175	-0.363464
135.4	-0.485354	0.56514	0.456544	-0.55406	0.598385	-2.50435	-0.709196	-2.30267	-1.6378	-3.01187	-6.57357	0.426774	0.0645614	-0.0903586	-0.024097	-0.0700773	0.0974957	-0.0934587	-0.00529008	-0.139624
135.5	-0.206109	0.562924	0.416651	-0.449897	0.449897	-2.60851	-0.797845	-2.01234	-1.58682	-3.08943	-6.574	0.427694	0.064554	-0.0903298	-0.0241489	-0.0701336	0.0974641	-0.0934729	-0.00529834	-0.113029
135.6	-0.507517	0.56514	0.226055	-0.855468	0.210544	-2.81019	-1.10369	-2.31597	-1.83061	-3.27781	-6.57467	0.431267	0.064542	-0.0903379	-0.0241265	-0.0702285	0.0975228	-0.0935335	-0.00533087	0.0221616
135.7	-0.496436	0.585086	0.507517	-0.769035	0.115246	-2.77916	-1.23223	-2.1697	-1.89931	-3.06062	-6.57548	0.432779	0.064548	-0.0903636	-0.0241758	-0.0702118	0.0974811	-0.0935176	-0.00510688	-0.0554066
135.8	-0.496436	0.452112	0.562923	-0.899793	0.199463	-2.78581	-1.15023	-2.1298	-1.91039	-2.94095	-6.57603	0.429545	0.0645078	-0.0903353	-0.0242108	-0.0701623	0.0974453	-0.0935464	-0.00499587	-0.031028
135.9	-0.636058	0.562924	0.465409	-0.786765	0.0930832	-3.09165	-1.11698	-2.24505	-1.69764	-3.14262	-6.57633	0.433068	0.0644836	-0.0903212	-0.0241934	-0.0701869	0.0974933	-0.0936556	-0.00498645	0.0265941
136	-0.421083	0.769034	0.540761	-0.576223	0.0797858	-2.97862	-0.864332	-2.03451	-1.53142	-2.9897	-6.5773	0.436688	0.0644299	-0.0903654	-0.0242185	-0.0701999	0.0975055	-0.0935867	-0.00505341	-0.0908664
136.1	-0.390056	0.90644	0.687032	-0.551844	0.221625	-2.7703	-0.833305	-2.01899	-1.67991	-2.76586	-6.57743	0.438547	0.064536	-0.0903388	-0.0242625	-0.070234	0.0975074	-0.0936454	-0.00500715	-0.214976
136.2	-0.687032	0.538545	0.47649	-0.591736	0.132975	-2.79246	-0.915306	-2.17634	-1.68877	-3.03181	-6.57789	0.439933	0.0645317	-0.0903105	-0.0241924	-0.070231	0.0975938	-0.09366	-0.00496821	-0.126326
136.3	-0.507517	0.505302	0.554058	-0.633845	-0.0155124	-2.6484	-0.658222	-2.11872	-1.75747	-3.10938	-6.57823	0.442782	0.0646215	-0.0902854	-0.0241599	-0.0702212	0.0975757	-0.0936139	-0.00504409	-0.157354
136.4	-0.5053	0.192812	0.434381	-0.647142	0.121894	-2.72376	-0.72471	-2.16526	-1.87494	-3.17808	-6.57874	0.442956	0.0645789	-0.090319	-0.0242241	-0.0701425	0.0975361	-0.0936428	-0.00494254	-0.0886502
136.5	-0.54076	0.308056	0.343516	-0.753521	-0.0930807	-2.76365	-0.813359	-2.09878	-1.59347	-3.16479	-6.57963	0.441808	0.0646538	-0.0903231	-0.0241744	-0.0701868	0.0976823	-0.0937583	-0.00490607	-0.086434
136.6	-0.715843	0.265948	0.531896	-0.913091	-0.139622	-2.74149	-0.804494	-1.99461	-1.53142	-3.07835	-6.58006	0.446837	0.0647029	-0.0902438	-0.0241234	-0.0702222	0.0977111	-0.0938227	-0.00496492	-0.101948
136.7	-0.771249	0.32357	0.571788	-0.693683	0.110813	-2.61294	-0.702547	-2.14088	-1.44942	-3.331	-6.58048	0.447785	0.0647147	-0.0902932	-0.0242533	-0.070191	0.0976942	-0.0939137	-0.00479978	-0.0997314
136.8	-0.78233	0.226056	0.376759	-0.62498	0.339085	-2.75922	-0.744656	-2.34256	-1.45163	-3.35317	-6.58133	0.446696	0.0646417	-0.0902813	-0.0242742	-0.0702462	0.0976847	-0.0938693	-0.00479326	-0.077569
136.9	-0.64714	0.47649	0.680384	-0.542979	0.367897	-2.65505	-0.58287	-2.1697	-1.32531	-3.24679	-6.58171	0.44941	0.0647317	-0.0903184	-0.0242776	-0.0702443	0.0977938	-0.0939297	-0.00480601	-0.166218
137	-0.762384	0.381192	0.616113	-0.525249	0.254868	-2.76365	-0.749088	-2.34035	-1.57353	-2.9897	-6.58196	0.452253	0.0647081	-0.0903486	-0.0243024	-0.0702573	0.0978214	-0.0939662	-0.0047164	-0.113029
137.1	-0.828871	0.285894	0.168433	-0.605034	0.135192	-3.085	-0.950766	-2.79246	-1.76634	-3.39527	-6.58285	0.45227	0.0647244	-0.090395	-0.024322	-0.070263	0.0978463	-0.0939193	-0.00472074	-0.0199469
137.2	-0.882061	0.308056	0.540761	-0.673737	0.132975	-3.02738	-1.19455	-2.75257	-1.63558	-3.93604	-6.58353	0.451912	0.0647962	-0.0903059	-0.0242535	-0.0702873	0.0979074	-0.0939785	-0.00470996	0.0155129
137.3	-0.640491	0.350165	0.516382	-0.749089	0.14184	-3.09608	-0.948549	-2.52208	-1.66883	-3.73657	-6.58379	0.452693	0.0647562	-0.0903526	-0.0242296	-0.07031	0.0978655	-0.0939971	-0.00476674	-0.039893
137.4	-0.766816	0.292543	0.487571	-0.84882	0.172868	-3.23792	-1.04385	-2.65062	-1.83061	-3.69668	-6.58421	0.45824	0.0647237	-0.0903168	-0.0242894	-0.0703042	0.0978771	-0.0940084	-0.00461855	0.0265941
137.5	-0.640491	0.217191	0.503085	-0.629412	0.447681	-3.06506	-0.879846	-2.7437	-1.63337	-3.46841	-6.5848	0.456876	0.0646688	-0.0904028	-0.0243879	-0.0703313	0.0978281	-0.0940063	-0.00443561	-0.157354
137.6	-0.740222	0.186163	0.403354	-0.485357	0.210544	-3.32879	-1.04828	-2.68386	-1.77299	-3.77868	-6.58527	0.460264	0.0634996	-0.0906965	-0.0243663	-0.0703284	0.0978231	-0.0940885	-0.00441795	-0.0421092
137.7	-0.795627	0.334651	0.283677	-0.551844	-0.0664858	-3.28225	-1.27655	-2.7304	-1.95472	-4.1355	-6.58667	0.46191	0.0591237	-0.0949252	-0.0272255	-0.071806	0.0964383	-0.0948684	-0.00449968	0.0487565
137.8	-0.882061	0.525248	0.47649	-0.58952	0.14184	-2.94981	-1.15688	-2.60851	-1.79737	-3.82079	-6.58675	0.460602	0.0587746	-0.0957106	-0.0283217	-0.0730128	0.0937735	-0.0980586	-0.0081216	-0.0820015
137.9	-0.724708	0.910873	0.813358	-0.469843	0.822225	-2.55532	-0.667087	-2.36251	-1.52477	-3.63684	-6.58688	0.462558	0.0587992	-0.0956664	-0.028384	-0.072924	0.0936593	-0.0983955	-0.00895315	-0.376761
138	-0.57622	0.908657	1.1325	-0.394491	0.877631	-2.55532	-0.629411	-2.30267	-1.61564	-3.45955	-6.58836	0.466015	0.0587341	-0.095651	-0.0283235	-0.0728306	0.0937314	-0.0983755	-0.00881852	-0.454329
138.1	-0.4233	0.6826	1.07931	-0.472059	0.596169	-2.44008	-0.624979	-2.26278	-1.45607	-3.21354	-6.58866	0.460151	0.0589778	-0.0956238	-0.028373	-0.0728454	0.0937974	-0.0983416	-0.00873408	-0.46541
138.2	-0.469841	0.480923	0.596167	-0.496438	0.343518	-2.49105	-0.72471	-2.43121	-1.60677	-3.41522	-6.58887	0.468816	0.0591582	-0.0954137	-0.0281841	-0.0727374	0.0938405	-0.098376	-0.00883094	-0.305841
138.3	-0.662653	0.574005	0.580653	-0.434383	0.62498	-2.40019	-0.554059	-2.26278	-1.62672	-3.41744	-6.58964	0.468449	0.05912	-0.0953802	-0.0281026	-0.0727918	0.0940973	-0.0980607	-0.00827939	-0.339085
138.4	-0.64714	0.589519	0.547409	-0.764603	0.547412	-2.46224	-0.609465	-2.09878	-1.67991	-3.31992	-6.59027	0.471371	0.0623078	-0.0932003	-0.0269809	-0.072344	0.0945453	-0.0979826	-0.00815452	-0.310274
138.5	-0.669302	0.350165	0.383408	-0.93082	0.556277	-2.70603	-0.857684	-2.18521	-1.66439	-3.57036	-6.59129	0.47049	0.0646355	-0.0905083	-0.0245023	-0.0704351	0.0975307	-0.0950256	-0.00533233	-0.228273
138.6	-0.848817	0.365679	0.454327	-0.766819	0.698116	-2.74813	-0.957414	-1.95915	-1.52699	-3.331	-6.59129	0.46864	0.0647301	-0.0905349	-0.0243579	-0.0702018	0.0981295	-0.0942613	-0.00389078	-0.246003
138.7	-1.25439	0.314705	0.542977	-1.00396	0.751305	-2.72154	-1.20342	-2.22067	-1.49153	-3.36646	-6.59218	0.474292	0.0647962	-0.0904871	-0.0243467	-0.0703506	0.0981545	-0.0943848	-0.00400857	-0.0443255
138.8	-0.866547	0.474274	0.724708	-0.769035	0.744657	-2.66613	-0.91309	-2.01456	-1.1879	-3.167	-6.59264	0.468285	0.0647844	-0.0905758	-0.0244525	-0.0703475	0.0980844	-0.0943762	-0.00400937	-0.252652
138.9	-1.14579	0.181731	0.498652	-1.1059	0.407789	-2.59521	-0.888711	-2.26943	-1.49374	-3.44846	-6.59269	0.474503	0.0648145	-0.090623	-0.0244799	-0.070355	0.0981524	-0.0944681	-0.00404831	-0.108596
139	-1.17239	0.164001	0.443246	-0.928604	0.447681	-2.55975	-0.975144	-2.32705	-1.56909	-3.29776	-6.59375	0.47373	0.0647745	-0.0905867	-0.0244171	-0.0703729	0.0982331	-0.0945465	-0.00387997	-0.161786
139.1	-0.93525	0.0687029	0.467625	-0.877631	0.336869	-2.57748	-1.02169	-2.15418	-1.31866	-3.413	-6.59345	0.477718	0.0648071	-0.0906012	-0.0244485	-0.0703507	0.0983376	-0.0945635	-0.00393094	-0.201678
139.2	-0.961845	-0.0443252	0.312488	-0.868766	0.361248	-2.71711	-1.12806	-2.31153	-1.4738	-3.55484	-6.59455	0.479864	0.0648299	-0.0907017	-0.0246284	-0.0704072	0.0983668	-0.0945721	-0.00378045	-0.14184
139.3	-1.0239	-0.0820012	0.343516	-0.744657	0.34795	-2.76808	-1.2145	-2.37802	-1.20342	-3.55928	-6.59447	0.475795	0.0648337	-0.0907404	-0.0246187	-0.0703907	0.0984242	-0.0946239	-0.00368862	-0.128542
139.4	-1.30758	-0.323571	0.0421074	-1.22336	0.0177312	-3.12046	-1.38736	-2.57748	-1.43834	-3.96706	-6.59557	0.484219	0.0648201	-0.0908662	-0.0246736	-0.0703498	0.0984055	-0.094693	-0.00374645	0.210542
139.5	-1.15244	-0.0886499	0.27038	-1.16353	0.292544	-2.95424	-1.27655	-2.4844	-1.25882	-3.56149	-6.5954	0.48315	0.0648307	-0.0908802	-0.0246494	-0.0704378	0.0985283	-0.0947104	-0.0036785	0.0310266
139.6	-1.14136	0.00664828	0.339083	-0.96628	0.458762	-2.86116	-1.04606	-2.53537	-1.20563	-3.58144	-6.59612	0.486323	0.0648599	-0.0909539	-0.024683	-0.0704056	0.0985575	-0.094708	-0.00367328	-0.0554066
139.7	-0.846601	0.354597	0.523031	-0.525249	0.882063	-2.56862	-0.691466	-2.16305	-1.34082	-3.33322	-6.59705	0.487079	0.0648432	-0.090961	-0.0247548	-0.0704741	0.0985687	-0.0947141	-0.0036538	-0.203894
139.8	-1.24996	0.144055	0.507517	-0.678169	0.611683	-2.52429	-0.984009	-2.37359	-1.4339	-3.62576	-6.59743	0.484642	0.0648113	-0.0910645	-0.0248219	-0.0704182	0.0986192	-0.0947858	-0.00365265	-0.0620553
139.9	-1.42725	0.20611	0.301407	-0.766819	0.372329	-2.58192	-1.00396	-2.49548	-1.37628	-3.54598	-6.59811	0.490572	0.0649188	-0.0910356	-0.0247209	-0.0704184	0.0986837	-0.0947574	-0.00356736	-0.0221631
140	-1.34969	0.35903	0.132973	-0.633845	0.226057	-2.52651	-1.08596	-2.46889	-1.6245	-3.51717	-6.59896	0.48789	0.0649087	-0.0910529	-0.0247124	-0.0705248	0.0987811	-0.0948167	-0.0034251	-0.00664943
140.1	-1.6932	-0.0044329	0.206109	-0.946334	0.0864345	-2.67057	-1.32531	-2.77473	-1.62672	-3.37976	-6.59964	0.492908	0.0648398	-0.0912077	-0.0248016	-0.0705102	0.0988197	-0.0949202	-0.00351635	0.177298
140.2	-1.46493	0.0487568	0.0554048	-0.877631	-0.0531884	-2.99192	-1.33639	-2.84565	-1.95029	-3.49722	-6.59964	0.488208	0.0648973	-0.0912054	-0.0248858	-0.0704641	0.0989029	-0.094953	-0.00333062	0.206109
140.3	-1.14579	0.0753516	0.00664763	-0.817792	0.164003	-3.10273	-1.05493	-2.53759	-1.77299	-3.3576	-6.60053	0.497967	0.0649272	-0.0912204	-0.0248847	-0.0704513	0.0989053	-0.0949429	-0.00344234	0.0842163
140.4	-1.55136	-0.168434	-0.135192	-1.09039	0.272598	-2.96754	-1.0926	-2.75257	-2.0345	-3.55706	-6.60138	0.494042	0.0649266	-0.091342	-0.0248941	-0.070481	0.0989236	-0.0950089	-0.00336473	0.21719
140.5	-1.54028	-0.208327	-0.0642719	-1.13471	0.246004	-2.94538	-1.19898	-2.51543	-1.99683	-3.65457	-6.60121	0.500078	0.0648721	-0.0914016	-0.0248967	-0.0704842	0.099001	-0.0951695	-0.00335532	0.223839
140.6	-1.46715	0.0265944	-0.113029	-1.06158	0.270382	-2.93651	-1.14358	-2.49991	-1.8838	-3.75209	-6.60252	0.500701	0.0648219	-0.0914482	-0.0250157	-0.0704708	0.0989408	-0.0951636	-0.00321954	0.172866
140.7	-1.16352	0.13519	0.0886484	-0.775684	0.576223	-2.84122	-1.24331	-2.3337	-1.84612	-3.73657	-6.60214	0.499078	0.0648881	-0.0915196	-0.0250517	-0.0704952	0.0990664	-0.09529	-0.0031591	0.0775676
140.8	-1.36742	-0.0288115	0.283677	-0.837738	0.421086	-2.73262	-1.41174	-2.62181	-1.80623	-3.61025	-6.60333	0.50803	0.0648576	-0.0915409	-0.0249937	-0.0704871	0.0991567	-0.0952978	-0.00326636	0.0310266
140.9	-1.45828	0.0554055	0.429949	-0.844387	0.257085	-2.67057	-1.10369	-2.65505	-1.65331	-3.17365	-6.60383	0.500102	0.0648931	-0.0915361	-0.025124	-0.0704737	0.0992265	-0.095229	-0.00315193	-0.0797852
141	-1.73753	-0.186164	0.212758	-1.06379	0.0398935	-2.99192	-1.28542	-2.98305	-1.77077	-3.96928	-6.60451	0.505883	0.0649297	-0.0916004	-0.0252889	-0.0704218	0.099247	-0.095302	-0.00322982	0.148487
141.1	-1.90153	-0.101947	0.321353	-0.842171	0.0465422	-2.98084	-1.38958	-2.80576	-1.7065	-3.98923	-6.60515	0.508574	0.0649063	-0.091646	-0.0253812	-0.0704567	0.0992596	-0.0952904	-0.00319555	0.172866
141.2	-1.75083	-0.314706	0.350164	-0.910874	-0.0421072	-3.0296	-1.4472	-2.79911	-2.0478	-3.51495	-6.60578	0.513066	0.064942	-0.0917037	-0.0254054	-0.0704822	0.0993708	-0.0953187	-0.00322533	0.257083
141.3	-1.81731	-0.166218	0.487571	-0.822225	0.175084	-3.09387	-1.40066	-2.675	-2.15861	-3.495	-6.60625	0.513257	0.0649209	-0.0917608	-0.0253997	-0.070493	0.0994654	-0.0954118	-0.00319089	0.206109
141.4	-1.7331	-0.0509739	0.390057	-0.837738	0.128543	-3.12711	-1.45607	-2.85008	-2.03672	-3.73657	-6.60646	0.512299	0.0648948	-0.0917267	-0.0254213	-0.0704812	0.0994837	-0.09533	-0.00310631	0.210542
141.5	-1.52477	0.0199457	0.376759	-0.746873	0.206111	-3.09165	-1.46272	-2.7437	-2.05445	-3.54598	-6.60735	0.51693	0.0648851	-0.0918357	-0.0255231	-0.0704529	0.0995716	-0.0954027	-0.0031355	0.108595
141.6	-1.60234	0.097514	0.219406	-1.08152	0.130759	-3.24014	-1.51147	-2.59521	-2.21402	-3.16257	-6.60803	0.518712	0.0648762	-0.0919403	-0.0254854	-0.0705356	0.0996243	-0.095477	-0.00308373	0.239353
141.7	-1.75304	-0.0199466	0.0620535	-1.16574	-0.0177286	-3.20468	-1.3519	-2.52873	-2.20515	-3.43073	-6.60828	0.515359	0.0649179	-0.0919371	-0.0254987	-0.070552	0.0996068	-0.0955091	-0.00300608	0.246002
141.8	-1.72645	0.00886452	0.110811	-1.00396	-0.00886369	-3.1936	-1.2012	-2.59743	-1.90375	-3.30441	-6.60875	0.517717	0.0648622	-0.0920083	-0.025524	-0.0705518	0.099667	-0.0955715	-0.00308099	0.137406
141.9	-1.84169	-0.183948	-0.0132985	-1.19455	0.150705	-3.15592	-1.48045	-2.78138	-1.95694	-3.76317	-6.60896	0.519224	0.0648594	-0.092018	-0.02555	-0.0704964	0.0996761	-0.0955843	-0.00298537	0.321354
142	-1.69985	-0.0975148	-0.0864343	-1.13471	0.288112	-3.09165	-1.39401	-2.70159	-2.10099	-3.87177	-6.61015	0.523207	0.0649652	-0.0920724	-0.025724	-0.0705018	0.0997941	-0.0956931	-0.00295437	0.265948
142.1	-1.92812	-0.128542	0.128541	-0.946334	0.290328	-3.05176	-1.50039	-2.60851	-1.95029	-3.80306	-6.61006	0.524051	0.0649182	-0.0921265	-0.0256951	-0.0705241	0.099872	-0.0956861	-0.00287701	0.214974
142.2	-1.84612	-0.0687038	0.367894	-0.873198	0.387843	-2.8257	-1.31201	-2.5531	-1.56466	-3.61025	-6.6107	0.525007	0.0649194	-0.0921072	-0.0258233	-0.0705785	0.0999533	-0.0956922	-0.00284533	0.11746
142.3	-1.87493	0.0177295	0.075351	-0.906442	0.374545	-2.65505	-1.42726	-2.46224	-1.48044	-3.35538	-6.61155	0.526699	0.0649752	-0.0921837	-0.0259138	-0.0705603	0.100042	-0.0957589	-0.0028422	0.181731
142.4	-1.92591	0.296975	-0.0642719	-1.06601	0.292544	-2.81905	-1.35412	-2.70381	-1.84612	-3.49944	-6.61189	0.528522	0.064911	-0.0923043	-0.025841	-0.0706075	0.100035	-0.0958146	-0.00276331	0.243785
142.5	-1.59347	0.0908653	-0.170651	-1.17682	0.179516	-2.80797	-1.62007	-2.80797	-1.7885	-3.82301	-6.61185	0.531813	0.0650085	-0.0924215	-0.0257938	-0.0705432	0.100144	-0.0958272	-0.00279859	0.250434
142.6	-1.61785	-0.155137	-0.186165	-1.23666	0.150705	-2.75257	-1.73531	-2.68829	-1.69542	-3.75652	-6.61354	0.53211	0.0650365	-0.0924151	-0.0259448	-0.0705857	0.100187	-0.0959435	-0.00271461	0.261515
142.7	-1.19012	0.241569	0.0554048	-0.970713	0.257085	-2.51986	-1.63115	-2.39575	-1.57574	-3.03846	-6.61333	0.531707	0.0650542	-0.0924283	-0.0260489	-0.070599	0.100132	-0.0959111	-0.00265405	-0.0044332
142.8	-1.19233	0.367895	0.429949	-1.04385	0.243787	-2.40019	-1.33196	-2.14532	-1.4339	-2.33148	-6.61439	0.534119	0.0650477	-0.0925099	-0.0260788	-0.0705818	0.100215	-0.0959964	-0.00265517	-0.170651
142.9	-1.4738	0.00886452	0.210541	-1.52034	0.0842183	-2.72597	-1.67548	-2.36251	-1.61342	-3.35538	-6.61519	0.534614	0.0650307	-0.092551	-0.0261135	-0.070665	0.10024	-0.0959753	-0.00271495	0.141838
143	-1.8151	0.0421081	0.0731347	-1.54029	0.164003	-3.02295	-1.82396	-2.39354	-1.66218	-3.82301	-6.61553	0.534103	0.0650074	-0.0925497	-0.0261773	-0.0706664	0.100296	-0.0959793	-0.00277671	0.192812
143.1	-1.9525	0.0664867	0.141838	-1.35191	0.370113	-3.18252	-1.68877	-2.2938	-1.66218	-3.78533	-6.61617	0.534637	0.0649441	-0.0925733	-0.0261804	-0.0706641	0.100354	-0.0960352	-0.00272487	0.110811
143.2	-1.91483	0.0864328	0.239352	-1.14801	0.392275	-3.04511	-1.64223	-2.28051	-1.8151	-3.6036	-6.61638	0.537073	0.0649474	-0.0926079	-0.0261744	-0.0705965	0.100385	-0.0961035	-0.00266288	0.0398915
143.3	-1.91483	-0.155137	0.0864321	-1.19012	0.152922	-3.04068	-1.67769	-2.45559	-1.90153	-3.52603	-6.61723	0.539566	0.0649622	-0.0926673	-0.0261539	-0.0706822	0.100467	-0.0961217	-0.00253169	0.132973
143.4	-1.81066	-0.117461	0.192812	-1.05271	0.34795	-3.04954	-1.47601	-2.38689	-1.7198	-3.60582	-6.61727	0.537085	0.0649727	-0.0926849	-0.0261761	-0.070704	0.100483	-0.0961503	-0.00231662	0.0731351
143.5	-1.9924	0.0576217	-0.00443355	-1.03942	0.150705	-2.93873	-1.57574	-2.24283	-1.72866	-3.77203	-6.61782	0.541212	0.065008	-0.0927273	-0.0261757	-0.0707381	0.100578	-0.0961784	-0.00232361	0.0753513
143.6	-2.31818	-0.113028	0.0310262	-1.09482	-0.119676	-2.97197	-1.68656	-2.33813	-1.7752	-4.00474	-6.61897	0.54225	0.065021	-0.0927969	-0.0261497	-0.0706982	0.1006	-0.0962099	-0.00231325	0.195028
143.7	-2.25391	-0.525249	-0.398924	-1.34304	-0.434381	-3.29998	-2.02121	-2.80354	-2.03007	-4.23744	-6.61901	0.542029	0.0650311	-0.0928995	-0.0261385	-0.0707181	0.100673	-0.0962545	-0.00226169	0.474274
143.8	-2.04115	-0.29476	-1.07288e-06	-0.877631	-0.104162	-3.03846	-1.45607	-2.54424	-1.69764	-3.96928	-6.62028	0.545624	0.0650547	-0.0929002	-0.0260472	-0.0706875	0.100769	-0.0963463	-0.00232076	0.183947
143.9	-2.05002	-0.217192	-0.10638	-1.24774	-0.0554046	-2.91214	-1.37628	-2.46224	-1.73531	-3.66787	-6.62058	0.541925	0.0650476	-0.0929962	-0.0261308	-0.0707261	0.100805	-0.0963278	-0.00227961	0.254866
144	-1.9658	-0.12411	-0.0620557	-1.19455	0.0221636	-2.87668	-1.3519	-2.52651	-1.75969	-3.6169	-6.6207	0.548606	0.0650255	-0.0929684	-0.0262435	-0.0707843	0.100839	-0.0963457	-0.00230965	0.13519
144.1	-2.17413	-0.44768	-0.00664979	-0.961848	0.168435	-2.51543	-1.32753	-2.05223	-1.6245	-3.31771	-6.62164	0.551097	0.0649956	-0.0929756	-0.0262107	-0.0707404	0.100878	-0.096311	-0.00211235	0.0110805
144.2	-2.11872	-0.458761	0.146271	-1.04828	0.303626	-2.34478	-1.34747	-2.05888	-1.35855	-3.47506	-6.62151	0.549043	0.065034	-0.0930248	-0.0261603	-0.0707421	0.100921	-0.096353	-0.00200269	-0.0199469
144.3	-2.1165	-0.285895	-0.137408	-1.13028	0.321356	-2.5797	-1.28985	-2.16748	-1.56688	-3.81193	-6.62227	0.551722	0.0650658	-0.0930962	-0.0262114	-0.0707857	0.100968	-0.0964259	-0.00215631	0.090865
144.4	-1.89931	-0.0908661	-0.0576232	-0.93082	0.175084	-2.6063	-1.2965	-1.99018	-1.78185	-3.74987	-6.62253	0.5549	0.0651103	-0.0931361	-0.0262472	-0.0707625	0.100974	-0.0963704	-0.00201909	0.0310266
144.5	-1.78407	-0.132975	0.101946	-0.700332	0.130759	-2.78138	-1.3098	-1.93921	-1.6112	-3.83852	-6.6232	0.558417	0.0650231	-0.0930884	-0.0261781	-0.0707708	0.100972	-0.0964429	-0.00199097	0.00221551
144.6	-1.9924	-0.0864337	0.0265938	-0.820009	-0.197244	-2.81462	-1.36742	-2.14088	-1.68877	-3.6169	-6.62384	0.555283	0.0650389	-0.0932093	-0.026092	-0.0708073	0.101052	-0.0964957	-0.00197479	0.0753513
144.7	-2.13202	-0.261516	0.119676	-0.593952	-0.00443121	-2.90327	-1.55801	-2.10986	-1.68656	-3.42852	-6.62426	0.557938	0.064977	-0.0933014	-0.0260713	-0.0707907	0.101083	-0.0965036	-0.00203814	0.0930812
144.8	-2.13202	-0.33022	0.281461	-0.669304	-0.277028	-3.06062	-1.64888	-2.01899	-2.02564	-3.7942	-6.62494	0.562387	0.06492	-0.0932845	-0.0262429	-0.0708391	0.101123	-0.096557	-0.00193238	0.250434
144.9	-2.07661	-0.0886499	0.265947	-0.580655	0.0664884	-2.75035	-1.52699	-1.77521	-1.64223	-3.60803	-6.6252	0.557489	0.0649926	-0.0932855	-0.0263295	-0.0708105	0.101201	-0.0965309	-0.00183813	0.0509727
145	-2.00569	-0.0820012	0.192812	-0.706981	0.396708	-2.71711	-1.5425	-1.77521	-1.51369	-3.50387	-6.62634	0.567432	0.0650827	-0.0933556	-0.0264264	-0.0708379	0.101333	-0.0966515	-0.00192708	-0.0332443
145.1	-1.88823	-0.261516	-0.0797856	-0.886496	0.203895	-2.64619	-1.75748	-1.95029	-1.75083	-3.39306	-6.62702	0.560389	0.0650488	-0.0934682	-0.0264517	-0.0708771	0.101405	-0.0967108	-0.00171615	0.137406
145.2	-1.99018	-0.0531901	0.152919	-0.972929	0.316923	-2.45116	-1.77077	-1.96359	-1.75747	-3.33544	-6.62744	0.565267	0.0651138	-0.0934653	-0.0264432	-0.0708737	0.101409	-0.0968213	-0.00177017	-0.0110819
145.3	-2.05888	-0.0199466	0.237136	-0.463195	0.334653	-2.5797	-1.36077	-1.97467	-1.70872	-3.33987	-6.62799	0.570558	0.0651157	-0.0934882	-0.0264336	-0.0708536	0.101424	-0.0968804	-0.00173239	-0.179516
145.4	-1.87937	0.0997302	0.51195	-0.538547	0.290328	-2.64397	-1.20563	-1.6932	-1.41396	-3.52603	-6.6277	0.567291	0.0650622	-0.0935827	-0.0264428	-0.0709214	0.101416	-0.0967989	-0.00162001	-0.263733
145.5	-1.9924	-0.166218	0.113027	-0.928604	0.15957	-2.75478	-1.30315	-1.77964	-1.3652	-3.66344	-6.62927	0.572031	0.0650674	-0.0935402	-0.026409	-0.0709007	0.101548	-0.0968191	-0.00164045	-0.188381
145.6	-1.9658	0.0022158	0.263731	-0.76017	0.252652	-2.58192	-1.24331	-1.85277	-1.59569	-3.59252	-6.63011	0.571513	0.0650193	-0.0936064	-0.0264431	-0.0709567	0.101528	-0.0969387	-0.00164881	-0.179516
145.7	-2.20737	-0.188381	0.27038	-0.83109	0.101948	-2.71932	-1.20785	-1.97688	-1.92148	-3.99366	-6.6296	0.571496	0.0651694	-0.0935857	-0.0265173	-0.0709266	0.101593	-0.0969533	-0.00159857	0.0265941
145.8	-2.23396	-0.0886499	0.259299	-0.680386	0.0531909	-2.87003	-1.24331	-1.95915	-1.9924	-4.06236	-6.631	0.575723	0.0651325	-0.0937009	-0.0266295	-0.0709423	0.10167	-0.0969833	-0.00176	0.0509727
145.9	-1.73088	0.201677	0.449895	-0.441032	0.201679	-2.79689	-1.22115	-1.63115	-1.75304	-3.80306	-6.63071	0.575308	0.0651997	-0.0937466	-0.0266578	-0.0709319	0.101676	-0.0970013	-0.00178699	-0.217192
146	-1.81288	-0.00221667	0.226055	-0.735792	-0.0952969	-2.77251	-1.45607	-1.82175	-1.77299	-4.0269	-6.63155	0.581315	0.065114	-0.0937307	-0.0266769	-0.0709667	0.101691	-0.0970214	-0.0016816	-0.0886502
146.1	-1.79293	-0.157353	0.126324	-0.926388	-0.299191	-2.62846	-1.88159	-2.05888	-1.65996	-3.93825	-6.6324	0.582388	0.0650962	-0.0937339	-0.0267328	-0.0709473	0.101711	-0.0970228	-0.00179703	-0.00221696
146.2	-1.75969	-0.119677	0.179514	-0.899793	-0.221622	-2.71489	-1.71758	-1.94586	-1.6112	-3.91609	-6.63253	0.585476	0.0651553	-0.0938295	-0.026759	-0.0709912	0.101768	-0.0970998	-0.00180347	-0.0487579
146.3	-1.82174	-0.228273	-0.164003	-1.07488	-0.161784	-2.92987	-1.6932	-2.00126	-1.79958	-4.12442	-6.63359	0.584314	0.0651832	-0.0938502	-0.0268178	-0.0709616	0.10181	-0.097092	-0.00158599	0.0265941
146.4	-1.97023	-0.336868	-0.146273	-1.12585	-0.496436	-3.31106	-1.55358	-2.26056	-1.98131	-4.12663	-6.63431	0.584784	0.0651384	-0.0939019	-0.0268151	-0.0709705	0.101783	-0.0971206	-0.00168464	0.0886487
146.5	-2.06996	-0.469843	-0.0820018	-1.04828	-0.492003	-3.06062	-1.68877	-2.21624	-2.03894	-4.08231	-6.63452	0.58373	0.0651787	-0.0939109	-0.0267993	-0.0710413	0.101907	-0.0971386	-0.00148333	0.101946
146.6	-2.22953	-0.272598	-0.15957	-1.10812	-0.434381	-2.86338	-1.52477	-2.41791	-1.75747	-4.06679	-6.63558	0.588395	0.0651937	-0.0939716	-0.0267358	-0.0709877	0.101929	-0.0972087	-0.00155016	0.0864325
146.7	-2.17413	-0.438815	0.0110801	-0.933037	-0.294758	-2.75478	-1.43169	-2.47775	-1.65774	-3.93604	-6.63562	0.589728	0.0652123	-0.0939567	-0.0266866	-0.0710098	0.101936	-0.0973021	-0.00146496	0.0310266
146.8	-2.19629	-0.445464	0.0354587	-1.02169	-0.551842	-2.92987	-1.64223	-2.511	-1.74861	-4.00474	-6.63579	0.585659	0.0652431	-0.0939731	-0.026739	-0.0709277	0.102047	-0.0971861	-0.00142694	0.126325
146.9	-1.91926	-0.024379	0.155135	-0.806711	-0.106378	-2.55532	-1.42726	-2.15197	-1.44055	-3.77647	-6.63673	0.592788	0.0652278	-0.0939511	-0.0267959	-0.0710672	0.101986	-0.0972915	-0.0014391	-0.208327
147	-1.53363	0.164001	0.367894	-0.726927	0.511952	-2.47997	-1.1059	-1.74861	-1.14801	-3.28668	-6.63711	0.582995	0.0653529	-0.0939884	-0.0269085	-0.0710328	0.102016	-0.0973436	-0.00121984	-0.492005
147.1	-1.60677	0.101946	0.618329	-0.62498	0.432167	-2.4711	-1.00839	-1.85056	-1.4472	-3.21133	-6.63753	0.588917	0.0653825	-0.0940833	-0.0269625	-0.0710122	0.102101	-0.0973422	-0.00135245	-0.454329
147.2	-1.99018	0.104163	0.396705	-1.09482	0.113029	-2.85451	-1.28985	-2.06775	-1.68655	-3.50387	-6.63812	0.593134	0.0652669	-0.094115	-0.0269793	-0.0710922	0.102171	-0.0974911	-0.00128778	-0.208327
147.3	-2.2251	0.088649	0.219406	-1.03277	0.0487585	-2.91657	-1.31201	-2.17856	-1.66883	-3.57701	-6.63829	0.593427	0.0653113	-0.094055	-0.0269571	-0.0711169	0.102109	-0.0973953	-0.00120572	-0.155137
147.4	-2.39575	-0.0465414	0.155135	-1.04606	0.0155149	-3.07614	-1.41396	-2.1431	-1.71315	-3.58144	-6.63914	0.601276	0.0653954	-0.0941422	-0.0270408	-0.0711113	0.102176	-0.0974054	-0.00131955	-0.130759
147.5	-2.64397	-0.199462	0.108595	-1.03498	-0.150703	-3.13154	-1.54693	-2.28494	-1.85942	-3.75209	-6.63969	0.597661	0.0655438	-0.0941607	-0.0270519	-0.07105	0.102235	-0.0974044	-0.0011673	0.0398915
147.6	-2.51543	-0.0177303	0.272596	-1.07488	-0.159568	-2.97197	-1.53142	-2.06996	-2.08548	-3.70998	-6.64007	0.600571	0.0654878	-0.0941451	-0.026976	-0.0711283	0.102262	-0.0975346	-0.00125737	-0.0687041
147.7	-2.23397	0.0709192	0.155135	-0.649358	0.0465423	-2.69938	-1.24553	-1.78629	-1.97688	-3.5349	-6.64041	0.602205	0.0654805	-0.0942766	-0.0270268	-0.0712122	0.102292	-0.0974934	-0.00119645	-0.301409
147.8	-2.10099	0.110811	0.47649	-0.505303	0.398924	-2.54424	-1.14358	-2.03229	-1.85277	-3.31106	-6.64156	0.600902	0.0654793	-0.0943138	-0.0270822	-0.0712267	0.102326	-0.0976538	-0.00101601	-0.394491
147.9	-1.99461	-0.0465414	0.40557	-0.757954	0.403356	-2.63954	-1.05271	-2.23618	-1.79958	-3.18916	-6.64219	0.598778	0.0656067	-0.0943004	-0.0270749	-0.0711935	0.102366	-0.0977753	-0.000973703	-0.392275
148	-2.03894	-0.472059	0.47649	-0.808927	0.23049	-2.6617	-1.04385	-2.24505	-1.85277	-2.757	-6.64202	0.603149	0.06555	-0.0943496	-0.0270697	-0.0712123	0.102379	-0.0976969	-0.00101506	-0.385626
148.1	-2.35364	-0.283679	0.392273	-0.764603	-0.039891	-2.64397	-1.33639	-2.06996	-1.56909	-3.03403	-6.64355	0.606817	0.0655594	-0.0943212	-0.0270588	-0.0712259	0.102391	-0.097723	-0.000963801	-0.31249
148.2	-1.96358	-0.137407	0.38784	-0.702548	0.128543	-2.59965	-1.18347	-2.01456	-1.74861	-3.45733	-6.64317	0.605383	0.0656882	-0.0943322	-0.0270829	-0.0712236	0.102438	-0.0977705	-0.000960864	-0.314706
148.3	-2.18299	-0.460978	0.308056	-0.689251	0.035461	-2.6063	-1.43391	-2.28051	-2.0345	-3.65679	-6.64465	0.611607	0.0657331	-0.0943505	-0.0271132	-0.0712686	0.102494	-0.0979278	-0.00107526	-0.232706
148.4	-2.1564	-0.2593	0.312488	-0.817792	-0.206109	-2.52208	-1.41174	-2.33148	-1.75526	-3.74544	-6.64486	0.611063	0.0657049	-0.0944108	-0.0271313	-0.071308	0.102513	-0.0978555	-0.00092675	-0.288111
148.5	-2.19186	-0.195029	0.265947	-0.913091	-0.0952969	-2.58635	-1.36742	-2.34478	-1.79072	-3.59695	-6.64537	0.609176	0.0657411	-0.0944294	-0.0270227	-0.0714081	0.102551	-0.0978745	-0.000964602	-0.239354
148.6	-1.77964	-0.252651	0.263731	-0.926388	-0.190595	-2.7703	-1.17904	-2.32926	-1.80623	-3.18473	-6.64601	0.615118	0.0658047	-0.0944208	-0.0270583	-0.0713929	0.102578	-0.0979562	-0.00104017	-0.301409
148.7	-1.94585	-0.434383	0.206109	-0.924172	-0.290326	-2.81462	-1.1325	-2.18964	-1.60677	-3.72771	-6.6463	0.614751	0.0657189	-0.0944857	-0.0270274	-0.0714088	0.10262	-0.0979746	-0.000962072	-0.192813
148.8	-2.06996	-0.170651	0.210541	-0.928604	-0.0110799	-2.59078	-1.13471	-2.27164	-1.79293	-3.74544	-6.64719	0.61524	0.0657893	-0.0944391	-0.0270535	-0.0714062	0.102643	-0.0979805	-0.000901836	-0.274814
148.9	-2.10986	-0.0398927	0.124108	-0.990659	0.0952994	-2.52429	-1.16574	-2.19851	-1.69542	-3.7543	-6.64745	0.619786	0.0657806	-0.0944228	-0.0270541	-0.0714856	0.102649	-0.0980755	-0.000941967	-0.272598
149	-2.28937	-0.0177303	0.159568	-0.877631	-0.135189	-2.67943	-1.08374	-2.25834	-1.71093	-3.7122	-6.64876	0.623205	0.0658113	-0.094491	-0.0270873	-0.0714948	0.10264	-0.0981227	-0.000946542	-0.270382
149.1	-2.2118	0.0155132	0.0930809	-0.844387	-0.170649	-2.93208	-1.10812	-2.14753	-1.92812	-3.68117	-6.64889	0.61429	0.0657991	-0.0944465	-0.0270618	-0.0715176	0.102629	-0.0980905	-0.000813291	-0.1773
149.2	-2.26278	0.0310269	-0.250436	-0.986226	-0.206109	-2.87668	-1.28985	-2.26056	-2.10986	-3.72106	-6.64953	0.620855	0.0658704	-0.0945034	-0.0271017	-0.0715578	0.102704	-0.0981453	-0.00090269	-0.150705
149.3	-2.3891	-0.128542	0.02881	-1.09261	-0.0265936	-2.79689	-1.10147	-2.45781	-2.06332	-3.82966	-6.64991	0.626323	0.0658618	-0.0945737	-0.0270433	-0.0716116	0.102705	-0.0981181	-0.000885098	-0.10638
149.4	-2.54202	-0.0531901	0.0443237	-1.24996	-0.144054	-3.13819	-1.16352	-2.67721	-1.83726	-4.00917	-6.65054	0.62214	0.0659971	-0.0945873	-0.0271232	-0.0716489	0.102791	-0.0980791	-0.000829366	-0.0110819
149.5	-2.18521	0.274813	0.228271	-0.675953	0.14184	-2.97641	-0.897576	-2.44229	-1.68656	-3.72328	-6.65084	0.627472	0.0659891	-0.0946453	-0.0270874	-0.0716426	0.102877	-0.0982822	-0.000734359	-0.323571
149.6	-2.07661	0.296975	0.290326	-0.565141	0.407789	-2.593	-0.917522	-2.20516	-1.82839	-3.39306	-6.65118	0.628653	0.0660148	-0.0946245	-0.0270828	-0.0717283	0.102924	-0.0983163	-0.000719239	-0.410004
149.7	-2.37359	-0.325787	-0.188381	-0.990659	0.188381	-3.15814	-1.20563	-2.36916	-2.10986	-3.36425	-6.65177	0.631027	0.0660892	-0.094622	-0.0270613	-0.0717931	0.102931	-0.0982889	-0.000717929	-0.0576229
149.8	-2.22732	-0.292544	-0.152921	-0.664872	0.161787	-3.34652	-1.2145	-2.32705	-2.01234	-3.14706	-6.65249	0.632909	0.0661026	-0.0946364	-0.027071	-0.0718178	0.102884	-0.0983256	-0.000681282	-0.117461
149.9	-2.44672	-0.42995	-0.432167	-0.857685	-0.0886482	-3.49501	-1.2832	-2.43121	-2.03672	-3.46841	-6.65279	0.638114	0.0660811	-0.0946455	-0.0270627	-0.0718172	0.102954	-0.0982869	-0.000693563	0.0310266
150	-2.82127	-0.87763	-0.525249	-0.893144	-0.201676	-3.50387	-1.60234	-2.58635	-1.86385	-3.80085	-6.65313	0.639843	0.0661856	-0.0946142	-0.0270192	-0.0718758	0.102921	-0.0983274	-0.000563547	0.210542
150.1	-3.14927	-1.1325	-0.511952	-0.968496	-0.403354	-3.31549	-1.69985	-2.6617	-2.13202	-4.04242	-6.65402	0.638398	0.0661839	-0.0947188	-0.0270378	-0.071924	0.102963	-0.0983663	-0.000557496	0.339083
150.2	-2.86559	-0.806711	-0.392275	-0.921955	-0.175081	-3.20246	-1.63337	-2.675	-2.08991	-3.9582	-6.65453	0.641963	0.0661862	-0.0946741	-0.0270176	-0.071902	0.103009	-0.0983826	-0.000648052	0.199461
150.3	-3.01186	-0.771251	-0.301409	-0.961848	-0.272596	-3.39971	-1.73088	-2.58635	-2.21624	-3.97814	-6.6547	0.642391	0.0662298	-0.094732	-0.0270238	-0.0719958	0.103017	-0.0984035	-0.00059895	0.261515
150.4	-2.59964	-0.729142	-0.321355	-1.0372	-0.250433	-3.47506	-1.62007	-2.57305	-2.17634	-3.67674	-6.6558	0.642727	0.0662161	-0.0947557	-0.0270428	-0.0720091	0.10302	-0.0984399	-0.000430141	0.254866
150.5	-2.45337	-0.651574	-0.166219	-0.904226	-0.248217	-3.29776	-1.48488	-2.6617	-2.00569	-3.6169	-6.65559	0.643296	0.066293	-0.0947654	-0.0270635	-0.0719627	0.103041	-0.0985292	-0.00042269	0.0952974
150.6	-2.65062	-0.560708	-0.259301	-0.939685	-0.0243773	-3.29776	-1.55137	-2.43121	-2.11872	-3.63906	-6.65605	0.648806	0.0663363	-0.0947767	-0.0270369	-0.0720641	0.103107	-0.0987021	-0.000479374	0.0199454
150.7	-2.55754	-0.456545	-0.378978	-1.01725	-0.101946	-3.28225	-1.54693	-2.28494	-2.01013	-3.70333	-6.65711	0.648448	0.0663989	-0.0947888	-0.0270633	-0.072113	0.103147	-0.0987545	-0.000356525	0.0421078
150.8	-2.58635	-0.46541	-0.246003	-1.01504	0.0465422	-3.39528	-1.62229	-2.59521	-2.08326	-3.79198	-6.65741	0.651041	0.0663998	-0.0948234	-0.0270244	-0.0721922	0.103152	-0.0986819	-0.000364698	0.110811
150.9	-2.51543	-0.531897	-0.252652	-0.782333	0.223841	-3.42852	-1.49818	-2.57527	-2.33148	-3.96706	-6.6583	0.651035	0.066456	-0.0947711	-0.0269798	-0.0722143	0.103237	-0.0986933	-0.000190685	0.0221616
151	-2.757	-0.425518	-0.135192	-0.788981	-0.228271	-3.43517	-1.4472	-2.71932	-2.41348	-3.91166	-6.65868	0.651363	0.0664745	-0.0948006	-0.0270119	-0.0721653	0.103258	-0.0987487	-0.000163573	0.0376753
151.1	-2.78359	-0.525248	-0.0952993	-0.870982	0.168435	-3.35317	-1.49818	-2.49327	-2.07218	-3.43295	-6.66016	0.655984	0.0664575	-0.0948524	-0.0270583	-0.0721667	0.103226	-0.0987517	-0.000259325	-0.12411
151.2	-2.68386	-0.509735	-0.206111	-0.935253	0.1773	-3.26673	-1.57574	-2.66835	-2.34699	-3.61468	-6.65987	0.654302	0.0666098	-0.0948063	-0.027046	-0.0722824	0.103207	-0.0988516	-1.77703e-05	-0.0376767
151.3	-2.70381	-0.441032	-0.0598395	-0.997308	0.0642721	-3.27782	-1.84391	-2.55089	-2.511	-3.47728	-6.66084	0.658821	0.0666212	-0.0948471	-0.0270068	-0.0724071	0.103278	-0.0989875	-0.000121705	0.0310266
151.4	-2.53094	-0.328003	-0.0842181	-0.893144	0.0310286	-3.49501	-1.68656	-2.44008	-2.14088	-3.13819	-6.66072	0.658639	0.066602	-0.094888	-0.0270679	-0.0724418	0.103344	-0.0989368	-4.26123e-05	-0.0044332
151.5	-2.76365	-0.664871	-0.0155147	-0.820009	0.0576234	-3.38419	-1.57353	-2.60851	-1.94142	-3.01408	-6.66148	0.658141	0.066573	-0.0948897	-0.0270752	-0.0724398	0.103336	-0.0990005	2.41499e-05	0.00221551
151.6	-2.68608	-0.593952	0.170649	-0.835522	0.0930832	-3.34873	-1.62229	-2.71932	-1.92591	-3.46619	-6.66233	0.663754	0.0666676	-0.0949266	-0.0270594	-0.0724735	0.103337	-0.0991211	-8.82971e-06	-7.24044e-07
151.7	-2.79467	-0.755737	-0.117462	-1.11477	-0.201676	-3.56814	-1.77964	-2.66613	-2.25613	-3.55928	-6.66245	0.658977	0.0666964	-0.0949415	-0.0270667	-0.0725122	0.103352	-0.0991011	0.000153034	0.223839
151.8	-2.9764	-0.959631	-0.525249	-1.32974	-0.392273	-3.6302	-2.3071	-2.87889	-2.54645	-3.80528	-6.66334	0.66364	0.066758	-0.0949354	-0.0269868	-0.0725305	0.103384	-0.0992555	-4.89584e-05	0.45876
151.9	-2.9077	-0.884279	-0.303625	-1.16353	-0.243785	-3.3443	-1.8971	-2.86116	-2.42013	-3.75209	-6.66377	0.663548	0.0667439	-0.0949684	-0.0269657	-0.0725837	0.103456	-0.0993541	-5.68231e-05	0.299191
152	-2.839	-0.578438	0.119676	-0.86655	-0.0221611	-3.12933	-1.55137	-2.51321	-2.28272	-3.18473	-6.66406	0.668137	0.0668439	-0.0949322	-0.0270527	-0.0726362	0.103496	-0.0993534	-3.75884e-05	-7.24044e-07
152.1	-2.99192	-0.800062	0.152919	-0.937469	-0.0288098	-3.09387	-1.66439	-2.3891	-2.23618	-3.53268	-6.66517	0.665799	0.0670147	-0.0949639	-0.0270406	-0.0727306	0.103593	-0.0993973	0.000131205	0.0421078
152.2	-3.03846	-0.782332	0.172865	-1.17904	-0.086432	-2.92765	-1.62229	-2.61959	-2.16526	-3.66787	-6.66525	0.664974	0.0670396	-0.0951083	-0.0269844	-0.072797	0.10374	-0.0995207	0.0001872	0.0709189
152.3	-3.1936	-0.882063	0.241569	-1.26104	-0.144054	-3.0983	-1.77521	-2.56197	-2.17856	-3.56371	-6.66635	0.671053	0.067034	-0.0950819	-0.0271214	-0.0728009	0.103698	-0.0994722	0.000205708	0.0709189
152.4	-3.12268	-1.21893	0.0376749	-1.37407	-0.272596	-3.26895	-1.96802	-2.78803	-2.35586	-3.7942	-6.66584	0.668847	0.0670868	-0.0951262	-0.0270257	-0.0728123	0.103766	-0.0994341	0.000362576	0.243785
152.5	-3.2357	-1.24774	-0.201679	-1.24109	-0.367894	-3.331	-2.29381	-3.11603	-2.52208	-3.55484	-6.66682	0.679992	0.0671296	-0.0951023	-0.0270437	-0.0727883	0.103742	-0.0994138	0.000320843	0.381192
152.6	-3.06284	-0.773467	0.126324	-0.919739	0.00886621	-2.86338	-1.82618	-2.61294	-2.26056	-2.94981	-6.66733	0.670583	0.0670859	-0.0951851	-0.0270781	-0.0728591	0.103703	-0.0994915	0.000497833	0.0199454
152.7	-3.12932	-0.523032	0.146271	-0.682602	0.14184	-3.00079	-1.48045	-2.52873	-2.15196	-3.17143	-6.66758	0.670942	0.0670743	-0.095152	-0.0271133	-0.0728089	0.1037	-0.099389	0.000470814	-0.155137
152.8	-3.41965	-1.07709	-0.130759	-1.18126	-0.170649	-3.28225	-1.88602	-2.9077	-2.20294	-3.42852	-6.66898	0.682064	0.0672118	-0.0951883	-0.0271132	-0.0728133	0.103749	-0.0995247	0.000412506	0.168433
152.9	-3.39749	-1.38072	-0.19503	-1.59569	-0.290326	-3.4529	-1.90818	-2.83678	-2.06775	-3.58144	-6.66856	0.675372	0.0672415	-0.0952297	-0.0271244	-0.0728134	0.103768	-0.0995472	0.000442258	0.241569
153	-3.36646	-1.56466	-0.301409	-1.50261	-0.237136	-3.57479	-1.93034	-2.73927	-2.15196	-3.32435	-6.66936	0.685901	0.0671569	-0.0951347	-0.0270512	-0.0728761	0.103739	-0.0995771	0.00030657	0.263731
153.1	-3.05397	-1.00174	0.00886387	-1.09482	0.0487585	-3.58144	-1.79958	-2.46224	-2.20515	-3.15149	-6.66949	0.688264	0.0671467	-0.0952232	-0.0270865	-0.0728471	0.103743	-0.0995412	0.00055875	0.0310266
153.2	-2.93651	-1.07044	-0.00664979	-1.00839	-0.0620534	-3.42852	-1.79515	-2.55975	-2.18521	-3.51273	-6.67025	0.690443	0.0671848	-0.095188	-0.0271679	-0.0729227	0.103762	-0.0995354	0.000636514	0.0509727
153.3	-2.9764	-1.16574	-0.170651	-0.939685	-0.0332423	-3.10495	-1.92813	-2.73927	-2.08105	-3.68117	-6.67144	0.694088	0.0673253	-0.0951245	-0.0271206	-0.0729656	0.103753	-0.0996636	0.000762033	0.0975137
153.4	-2.67278	-1.19898	0.00221516	-0.60725	0.146273	-3.10938	-1.91483	-2.58192	-2.03229	-3.30441	-6.67178	0.690218	0.067396	-0.0952172	-0.0271187	-0.073047	0.10376	-0.0996276	0.00078294	-0.0110819
153.5	-2.58191	-0.921955	0.0354587	-0.562925	0.492006	-3.08944	-1.62893	-2.39354	-2.13645	-3.32214	-6.67267	0.694182	0.0674696	-0.095235	-0.0271068	-0.0730205	0.103796	-0.0997259	0.000753411	-0.183948
153.6	-2.45559	-0.795629	0.192811	-0.509735	0.520817	-2.91435	-1.60677	-2.34921	-2.17634	-3.46841	-6.67301	0.693042	0.0673949	-0.0952249	-0.0271162	-0.0730853	0.103823	-0.0997047	0.000812341	-0.296976
153.7	-2.56418	-0.722494	-0.0687044	-0.613899	0.290328	-3.09387	-1.67326	-2.31375	-2.00348	-3.21133	-6.67356	0.696416	0.067421	-0.095339	-0.0270821	-0.0731243	0.10384	-0.0997688	0.000712417	-0.226057
153.8	-2.79246	-0.977361	-0.372329	-0.704764	0.316923	-3.16035	-1.98575	-2.43121	-2.02342	-3.22906	-6.67415	0.697282	0.0675654	-0.0952705	-0.0271462	-0.0731191	0.103815	-0.0998174	0.000744951	-0.0598391
153.9	-2.839	-1.07044	-0.531898	-0.766819	0.19503	-3.00743	-2.04337	-2.41348	-2.26499	-3.39084	-6.67441	0.693375	0.0676474	-0.0952394	-0.027134	-0.0731688	0.103859	-0.0998482	0.000822817	-0.0443255
154	-2.44672	-0.84217	-0.214976	-0.773468	0.565142	-2.95424	-1.75748	-2.31375	-2.28051	-3.62576	-6.67483	0.704019	0.06761	-0.0953156	-0.0270789	-0.0732268	0.103915	-0.0998824	0.000780584	-0.257084
154.1	-2.20515	-0.405572	0.0819997	-0.757954	0.600601	-3.02516	-1.58239	-2.17856	-2.13202	-3.43073	-6.67547	0.703972	0.0676688	-0.0953121	-0.0270639	-0.073273	0.103996	-0.0999546	0.000925522	-0.367896
154.2	-2.34699	-0.414437	-0.0354609	-1.02612	0.704765	-3.15149	-1.76856	-2.24948	-1.7885	-3.31549	-6.67661	0.705404	0.0676931	-0.095363	-0.0270468	-0.073272	0.103946	-0.100043	0.000733848	-0.33022
154.3	-2.22288	-0.270381	0.0864321	-0.667088	0.689251	-3.11603	-1.54915	-2.01013	-1.41174	-3.20468	-6.6764	0.707716	0.0677305	-0.0953374	-0.0271072	-0.0733135	0.103918	-0.0999703	0.00079029	-0.454329
154.4	-2.10764	-0.00664914	0.172865	-0.726927	0.662656	-3.14041	-1.15909	-2.14753	-1.39844	-3.50387	-6.67733	0.710117	0.0678016	-0.0953104	-0.0271199	-0.0733023	0.103983	-0.0999639	0.00093789	-0.525249
154.5	-2.49548	-0.359031	0.00221515	-0.740224	0.48979	-3.20468	-1.40288	-2.09878	-1.56023	-3.55041	-6.67822	0.708558	0.0679194	-0.0953307	-0.0271064	-0.0733529	0.104023	-0.0999813	0.00103604	-0.367896
154.6	-2.57083	-0.434383	-0.168435	-0.773468	0.576223	-3.39971	-1.53585	-1.97245	-1.7885	-3.49944	-6.67826	0.708977	0.0678816	-0.0953721	-0.0270972	-0.0733989	0.104026	-0.100063	0.000984712	-0.303625
154.7	-2.45337	-0.210543	-0.0199472	-0.664872	0.616115	-3.39971	-1.72645	-1.9525	-1.66883	-3.65236	-6.67873	0.711115	0.0678604	-0.0954002	-0.0271297	-0.0734436	0.103992	-0.10007	0.0010311	-0.352382
154.8	-2.51543	-0.175083	0.110811	-0.469843	0.687035	-3.05398	-1.7198	-1.59126	-1.48266	-3.06949	-6.6797	0.713335	0.0678604	-0.0953951	-0.0271211	-0.0735115	0.103965	-0.100097	0.00104583	-0.50087
154.9	-2.55089	-0.567357	-0.237138	-0.744657	0.600601	-3.31106	-1.61785	-1.83948	-1.87272	-3.18473	-6.68009	0.71475	0.0678691	-0.0954836	-0.0270975	-0.0735212	0.104023	-0.100096	0.000996182	-0.243787
155	-2.48218	-0.720277	-0.157354	-0.713629	0.228274	-3.38641	-1.64666	-1.80845	-1.8838	-3.33765	-6.68055	0.713647	0.0679972	-0.0954674	-0.0271306	-0.0735342	0.104027	-0.100078	0.00110107	-0.164002
155.1	-2.38689	-0.372328	0.19946	-0.498654	0.254868	-3.05176	-1.62229	-1.90596	-1.64445	-3.09165	-6.6811	0.718067	0.0679088	-0.0954088	-0.0270664	-0.0735713	0.103992	-0.100083	0.00116985	-0.361247
155.2	-2.76586	-0.61833	0.124108	-0.713629	0.518601	-3.02738	-1.60234	-2.17634	-1.97688	-3.23571	-6.68144	0.716656	0.068016	-0.0953732	-0.0271126	-0.073643	0.104043	-0.100119	0.00126057	-0.237138
155.3	-2.8257	-0.50087	-0.055407	-0.757954	0.693683	-3.21354	-1.59791	-2.22732	-2.20959	-3.50609	-6.68182	0.722375	0.0681007	-0.0954083	-0.0271416	-0.0736083	0.104047	-0.100121	0.00122932	-0.248219
155.4	-2.70602	-0.511951	-0.0421096	-0.950767	0.361248	-3.32879	-1.93921	-2.21845	-2.09213	-3.56814	-6.68242	0.723953	0.0681359	-0.095406	-0.0271578	-0.0736565	0.104084	-0.100178	0.00132285	-0.203894
155.5	-3.01851	-0.904225	-0.221625	-1.09039	-0.0687021	-3.64349	-2.31818	-2.42456	-2.46224	-3.40857	-6.68288	0.726409	0.0681716	-0.0954055	-0.0270992	-0.0737345	0.104057	-0.100218	0.0013953	0.082
155.6	-2.77251	-0.74244	-0.144056	-0.857685	0.0354611	-3.22019	-2.26499	-2.22067	-2.10321	-3.59917	-6.68335	0.725932	0.0682009	-0.0954576	-0.0271424	-0.0737534	0.104171	-0.100267	0.00150136	-0.077569
155.7	-2.8124	-0.622763	-0.206111	-0.744657	0.299193	-3.46398	-2.09656	-2.09213	-2.04115	-3.43073	-6.68386	0.731589	0.0682793	-0.0954525	-0.0270559	-0.0737519	0.104116	-0.100201	0.0014603	-0.108596
155.8	-3.00965	-0.718061	-0.34795	-0.882063	0.0487585	-3.54376	-2.01678	-2.27164	-2.17191	-3.66122	-6.68466	0.737656	0.0682397	-0.0955161	-0.0270786	-0.0738381	0.104121	-0.100316	0.0015808	-0.00664943
155.9	-2.58856	-0.469843	0.0509724	-0.804495	0.21276	-3.44403	-1.92369	-1.85056	-1.72201	-3.63684	-6.68538	0.725225	0.0683436	-0.0954983	-0.0270832	-0.0739041	0.104138	-0.100327	0.00173782	-0.232706
156	-2.35364	-0.396707	0.104162	-0.689251	0.458762	-3.28003	-1.71315	-2.12759	-1.80623	-3.60138	-6.68585	0.733185	0.0684373	-0.0954787	-0.0270355	-0.0739629	0.104165	-0.100293	0.00169985	-0.452113
156.1	-2.19407	-0.359031	-0.00886601	-0.5186	0.469843	-3.21576	-1.84391	-2.10099	-1.89931	-3.64793	-6.68653	0.735929	0.0684316	-0.0954989	-0.0270409	-0.0740225	0.104157	-0.100345	0.00179982	-0.520816
156.2	-2.23618	-0.496437	-0.0288122	-0.449897	0.434384	-3.21133	-1.8151	-2.00126	-1.77742	-3.63241	-6.68695	0.738667	0.0683991	-0.0954849	-0.027081	-0.074015	0.104137	-0.10038	0.00165378	-0.520816
156.3	-2.57083	-0.775683	-0.274814	-0.815576	0.210544	-3.44182	-2.01899	-2.38245	-2.2384	-3.88506	-6.68767	0.742874	0.0684827	-0.0955099	-0.0270475	-0.0741042	0.104108	-0.100452	0.00161424	-0.263733
156.4	-2.70602	-0.711412	-0.190597	-0.449897	0.321356	-3.56371	-2.00791	-2.00569	-2.18078	-3.62355	-6.68788	0.740125	0.0684563	-0.0955111	-0.0270956	-0.0741205	0.104223	-0.100424	0.00174866	-0.296976
156.5	-2.99635	-1.06379	-0.469843	-0.802279	0.0975157	-3.72549	-2.24726	-2.30489	-2.4977	-4.00031	-6.68907	0.74439	0.0685369	-0.0955111	-0.0270633	-0.0741422	0.104262	-0.100469	0.00173669	-0.0664878
156.6	-2.84565	-0.503086	-0.478708	-0.933037	0.434384	-3.48614	-2.09213	-2.26056	-2.41791	-3.9449	-6.68899	0.742119	0.0686294	-0.0954927	-0.0270837	-0.0741358	0.104274	-0.100449	0.00182439	-0.232706
156.7	-2.89662	-0.713629	-0.695899	-1.07709	0.155138	-3.47949	-1.98132	-2.40462	-2.39353	-3.96706	-6.68979	0.751331	0.0686155	-0.0955206	-0.0270834	-0.0741692	0.10431	-0.100437	0.00182511	-0.1773
156.8	-3.06284	-0.999523	-0.846603	-1.32753	-0.0997294	-3.53268	-2.23397	-2.48883	-2.59964	-3.85625	-6.69017	0.750911	0.0686503	-0.0955607	-0.0270998	-0.0742351	0.104281	-0.100445	0.00190725	0.0398915
156.9	-2.83457	-1.12585	-0.644926	-1.13028	0.203895	-3.3576	-2.10321	-2.51764	-2.5531	-3.8629	-6.69013	0.753184	0.0687092	-0.0955543	-0.0270684	-0.0742658	0.104286	-0.100514	0.00191388	-0.119677
157	-2.66391	-0.844387	-0.574006	-0.908658	0.246004	-3.63241	-1.93699	-2.29602	-2.36916	-3.88949	-6.69106	0.756013	0.0687361	-0.095527	-0.0270505	-0.0743068	0.104333	-0.100466	0.00213085	-0.170651
157.1	-2.90992	-0.797846	-0.394491	-0.879847	0.0354611	-3.7809	-1.7331	-2.46002	-2.26721	-3.67452	-6.69178	0.758679	0.068804	-0.0955287	-0.0270926	-0.0743116	0.104357	-0.10044	0.0021838	-0.170651
157.2	-2.84786	-0.740223	-0.45433	-0.757954	-0.0642696	-3.77204	-1.67326	-2.37137	-2.20294	-3.19803	-6.69225	0.760256	0.0688624	-0.0955597	-0.0271187	-0.0743374	0.104336	-0.100518	0.00223561	-0.261517
157.3	-2.5797	-0.740223	-0.427735	-0.620547	0.246004	-3.48171	-1.84169	-2.30489	-2.06775	-3.82079	-6.69301	0.762405	0.0688036	-0.0956554	-0.0270882	-0.0744245	0.104328	-0.100545	0.00225516	-0.370112
157.4	-2.49548	-0.691466	-0.316923	-0.591736	0.452114	-3.4396	-1.94142	-2.37581	-2.24283	-3.95598	-6.69365	0.760326	0.0689738	-0.095549	-0.0270738	-0.0744849	0.104396	-0.100583	0.0023133	-0.396707
157.5	-2.65283	-0.629412	-0.376761	-1.00174	0.527466	-3.60803	-1.92148	-2.37581	-2.28272	-3.88506	-6.69373	0.764316	0.0688972	-0.095554	-0.0270592	-0.0744605	0.104443	-0.100562	0.00236304	-0.305841
157.6	-2.98084	-0.884279	-0.363464	-1.23666	0.24822	-3.72771	-2.3337	-2.7304	-2.54645	-4.14215	-6.69462	0.768023	0.0689501	-0.0956016	-0.0270471	-0.0745204	0.104488	-0.100627	0.0024001	-0.0975151
157.7	-2.98527	-1.03277	-0.339085	-1.03942	0.181733	-3.98923	-2.36916	-2.81684	-2.37137	-3.79863	-6.69496	0.766189	0.068946	-0.0956837	-0.0270909	-0.0745658	0.104489	-0.10063	0.00247302	-0.0576229
157.8	-3.003	-1.00839	-0.166219	-1.26547	0.183949	-3.71663	-2.37137	-2.47554	-2.19851	-3.64793	-6.6956	0.769945	0.0690546	-0.0956452	-0.0270748	-0.0746197	0.104502	-0.100692	0.00251414	-0.15957
157.9	-3.12268	-0.975145	-0.394491	-1.2012	0.0132987	-3.82079	-2.53316	-2.68829	-2.33813	-3.83409	-6.69623	0.767833	0.0690612	-0.0956501	-0.0270776	-0.07468	0.104472	-0.100722	0.00262593	0.0155129
158	-3.16035	-1.09704	-0.427735	-1.34747	-0.086432	-4.08896	-2.54424	-2.71932	-2.63067	-3.34208	-6.69662	0.770085	0.0690858	-0.0956779	-0.0270386	-0.0747338	0.104599	-0.100685	0.00265713	0.108595
158.1	-3.11159	-1.01947	-0.474276	-1.36742	0.0487585	-3.99809	-2.67943	-2.51764	-2.44008	-3.7809	-6.69738	0.775003	0.0690958	-0.0957482	-0.02705	-0.0747838	0.104625	-0.100738	0.00255752	0.0310266
158.2	-2.87224	-0.797846	-0.148489	-0.999524	0.234922	-3.91166	-2.4977	-2.31375	-2.35143	-3.93604	-6.69785	0.771776	0.0692081	-0.0957307	-0.0270615	-0.0748272	0.104617	-0.100792	0.00263904	-0.135191
158.3	-2.62402	-0.589519	0.0554048	-1.06601	0.257085	-3.98701	-2.17634	-2.07218	-2.52208	-4.0535	-6.69835	0.778411	0.0691751	-0.0957472	-0.0270093	-0.0749171	0.10461	-0.10079	0.00261101	-0.257084
158.4	-2.50213	-0.651574	-0.0354609	-1.26326	0.296977	-4.02912	-2.26943	-1.95472	-2.4024	-3.95155	-6.69852	0.770434	0.0692228	-0.0957415	-0.0271086	-0.0749359	0.104571	-0.100803	0.00283107	-0.292544
158.5	-2.46889	-0.627195	-0.146273	-1.33861	0.427735	-3.96263	-2.29824	-1.99018	-2.07661	-3.62355	-6.69992	0.780515	0.0692085	-0.0957644	-0.0270308	-0.0749357	0.104605	-0.100746	0.00272705	-0.378977
158.6	-2.69716	-0.873198	-0.359031	-1.32974	0.339085	-4.0269	-2.29159	-2.30932	-2.36251	-4.02247	-6.70077	0.77996	0.0692176	-0.0958273	-0.0269905	-0.0748823	0.104645	-0.100709	0.00286707	-0.230489
158.7	-2.74148	-0.693682	-0.252652	-1.25217	0.139624	-3.91388	-1.98353	-2.34256	-2.29602	-4.15988	-6.70047	0.781308	0.0693863	-0.095847	-0.0270528	-0.0750136	0.104718	-0.100751	0.00287903	-0.283679
158.8	-2.79024	-0.394491	-0.292544	-1.00617	-0.110811	-3.83187	-2.08548	-2.35143	-2.43564	-4.41031	-6.70128	0.786687	0.0694523	-0.0958629	-0.0270021	-0.07509	0.104684	-0.100796	0.00289888	-0.212759
158.9	-2.87446	-0.425518	-0.274814	-1.18126	0.113029	-3.83409	-2.10099	-2.24283	-2.61516	-4.48345	-6.70141	0.784158	0.0694586	-0.0957968	-0.0270352	-0.0751197	0.104641	-0.10085	0.00295829	-0.234922
159	-2.97862	-0.558492	-0.429951	-1.15466	0.250436	-3.6036	-2.33591	-2.3204	-2.65727	-4.44577	-6.70196	0.79412	0.0694711	-0.0957553	-0.0270393	-0.0751511	0.10468	-0.100788	0.00303743	-0.230489
159.1	-3.09165	-0.678169	-0.489789	-1.35855	0.115246	-3.63906	-2.60186	-2.42235	-2.61516	-4.08674	-6.70285	0.793131	0.0695238	-0.0958091	-0.0270002	-0.0751606	0.104736	-0.100841	0.00315373	-0.0664878
159.2	-3.29997	-0.562925	-0.438816	-1.31201	0.0110824	-3.95598	-2.49548	-2.30267	-2.52429	-4.31944	-6.70336	0.798644	0.0695435	-0.0958497	-0.0270585	-0.0751771	0.104711	-0.100837	0.00314681	-0.0620553
159.3	-3.30662	-0.410004	-0.325788	-1.27877	-0.0642696	-4.0668	-2.33813	-2.21845	-2.48883	-3.88285	-6.70369	0.797382	0.0695859	-0.0957594	-0.027026	-0.0752286	0.104735	-0.10098	0.00325513	-0.0243793
159.4	-3.3576	-0.383409	-0.740224	-1.40066	-0.155135	-3.85404	-2.32926	-2.18521	-2.757	-3.89836	-6.70458	0.798508	0.0696977	-0.0958246	-0.0270505	-0.0753189	0.104777	-0.101026	0.00321785	-0.0221631
159.5	-3.69003	-0.76017	-0.86655	-1.72423	-0.396705	-4.0668	-2.53094	-2.40462	-2.98527	-4.32609	-6.70569	0.804635	0.0697114	-0.0958699	-0.0270157	-0.0753294	0.10474	-0.101014	0.00333099	0.190596
159.6	-3.69225	-1.08374	-0.94855	-1.45385	-0.38784	-4.28399	-2.29602	-2.42013	-2.89219	-4.51891	-6.70539	0.799877	0.0697973	-0.0958811	-0.0270197	-0.0753647	0.104835	-0.101008	0.0035093	0.181731
159.7	-3.66565	-0.700331	-0.804495	-1.1192	-0.319137	-4.06458	-2.18078	-2.13202	-2.55532	-4.38815	-6.7062	0.809393	0.0697881	-0.0959284	-0.0270037	-0.0753748	0.104837	-0.101068	0.00338906	-0.031028
159.8	-3.76982	-0.835522	-1.02169	-1.34526	-0.378975	-4.3815	-2.39132	-2.26278	-2.84343	-4.72723	-6.70679	0.808823	0.0698357	-0.0958715	-0.0269995	-0.075482	0.104837	-0.10109	0.0035386	0.0620539
159.9	-3.56814	-1.03942	-0.640493	-1.41618	-0.212757	-4.15988	-2.69051	-2.36251	-2.757	-4.6142	-6.70747	0.811463	0.0698461	-0.095812	-0.0269879	-0.0755953	0.10485	-0.101092	0.00360973	-0.0221631
160	-3.29333	-1.04385	-0.525249	-1.52477	-0.164	-4.13993	-2.96976	-2.46224	-2.8257	-4.67848	-6.70815	0.812172	0.0699156	-0.0958416	-0.0270088	-0.0755567	0.104891	-0.101059	0.00361553	0.0132967
160.1	-3.74322	-1.08152	-0.824441	-1.4051	-0.454327	-3.90501	-2.62402	-2.34035	-2.6484	-4.69177	-6.70836	0.811733	0.070013	-0.0959525	-0.0270102	-0.0755728	0.104924	-0.101029	0.00363957	0.00443175
160.2	-3.78755	-1.18347	-0.897577	-1.62672	-0.642707	-3.91609	-2.66835	-2.65948	-2.65062	-4.86464	-6.70976	0.820292	0.070005	-0.0959493	-0.0270663	-0.0756389	0.104823	-0.101135	0.00361048	0.108595
160.3	-3.76317	-1.12585	-0.902009	-1.5292	-0.742438	-4.11555	-2.61073	-2.6617	-2.68386	-4.74275	-6.70942	0.813378	0.0700862	-0.0959681	-0.027062	-0.0756986	0.104838	-0.101075	0.00386928	0.139622
160.4	-3.54154	-0.959631	-0.93082	-1.35634	-0.294758	-4.05571	-2.11429	-2.40905	-2.73262	-4.63858	-6.71009	0.819688	0.070187	-0.0959775	-0.027008	-0.0757016	0.104918	-0.101171	0.00370516	-0.0797852
160.5	-3.31106	-0.851035	-0.729143	-1.45607	-0.347948	-4.11112	-1.89267	-2.2938	-2.59078	-4.54993	-6.71035	0.816942	0.0701604	-0.0960056	-0.0269781	-0.0758053	0.105005	-0.101243	0.00377807	-0.128542
160.6	-3.38641	-0.378977	-0.4366	-1.0106	-0.0687021	-3.96928	-1.77521	-2.00348	-2.40018	-4.33053	-6.71099	0.825435	0.0701598	-0.096036	-0.0270507	-0.0757554	0.104983	-0.10116	0.00379183	-0.363464
160.7	-3.4263	-0.624979	-0.542979	-1.04828	0.0620559	-4.00031	-1.72645	-2.00348	-2.10986	-4.07788	-6.71175	0.825903	0.0702442	-0.0960625	-0.0270355	-0.0757708	0.104963	-0.101199	0.00381545	-0.410004
160.8	-3.51273	-0.864333	-0.596169	-1.23888	-0.279245	-4.15988	-2.27608	-2.22067	-2.32705	-4.31501	-6.71192	0.826077	0.070201	-0.0960661	-0.0270733	-0.0758469	0.10499	-0.101218	0.00390316	-0.197246
160.9	-3.70998	-0.910874	-0.83109	-1.19234	-0.177298	-4.47015	-2.34478	-2.23618	-2.36694	-4.63637	-6.71289	0.829799	0.0702558	-0.0960953	-0.0270495	-0.0758835	0.104922	-0.101246	0.00402316	-0.0886502
161	-3.67895	-0.820008	-0.715846	-1.3652	-0.164	-4.33718	-2.38245	-1.90153	-2.43121	-4.64302	-6.71315	0.82857	0.0702967	-0.0961219	-0.0269918	-0.0759262	0.104925	-0.101208	0.0041578	-0.0487579
161.1	-3.47727	-0.649358	-0.598385	-1.13471	0.00886621	-4.10447	-2.39132	-1.84169	-2.35364	-4.37485	-6.71395	0.834162	0.0703988	-0.096132	-0.0269947	-0.0758968	0.104993	-0.101194	0.00413158	-0.188381
161.2	-3.62576	-0.691466	-0.620547	-1.15688	-0.19946	-3.9715	-2.52208	-2.08105	-2.46667	-4.39701	-6.71425	0.832919	0.0704087	-0.0961012	-0.027003	-0.075973	0.10508	-0.101305	0.00426943	-0.183948
161.3	-3.71219	-0.855468	-0.687034	-1.17904	-0.137405	-3.88506	-2.75478	-2.24505	-2.54202	-4.48788	-6.71467	0.837498	0.0705084	-0.0961077	-0.0270296	-0.0760707	0.105078	-0.101339	0.00427089	-0.0842177
161.4	-3.80084	-0.718061	-0.784549	-1.14801	0.0265961	-3.77868	-2.54202	-1.94586	-2.2517	-4.66961	-6.71548	0.835558	0.070548	-0.0961087	-0.0270231	-0.0761291	0.105073	-0.101346	0.00426296	-0.132975
161.5	-4.01804	-0.908657	-0.713629	-1.26104	-0.0376748	-4.2042	-2.62402	-2.14088	-2.4844	-4.56766	-6.71594	0.83615	0.0704851	-0.0961531	-0.0269998	-0.0762074	0.105047	-0.101361	0.00426847	-0.0332443
161.6	-3.97149	-0.846603	-0.718062	-1.27212	-0.0975131	-4.0269	-2.49548	-2.10764	-2.35586	-4.68291	-6.71705	0.843891	0.0706002	-0.0961316	-0.0269792	-0.0761779	0.105053	-0.101315	0.00420023	-0.108596
161.7	-4.04463	-0.857684	-0.793414	-1.23223	-0.246001	-3.98258	-2.36694	-2.05888	-2.36029	-4.47901	-6.717	0.834142	0.0705295	-0.0961667	-0.0269863	-0.0761542	0.10504	-0.101324	0.00438714	-0.0265956
161.8	-4.25074	-1.16131	-0.899793	-1.25661	-0.416651	-4.00474	-2.511	-2.29602	-2.34921	-4.35712	-6.7176	0.846831	0.0706264	-0.0961338	-0.0269943	-0.0761904	0.105088	-0.101327	0.00440969	0.044324
161.9	-4.43026	-1.4738	-1.13693	-1.67769	-0.538544	-4.42583	-3.02738	-2.63954	-2.61073	-4.58983	-6.7184	0.842863	0.0707352	-0.0961709	-0.027058	-0.0762662	0.105171	-0.101363	0.00446671	0.332435
162	-4.02468	-1.11255	-1.22115	-1.47823	-0.378975	-4.27955	-2.94981	-2.3891	-2.54867	-4.37042	-6.71861	0.845615	0.0707534	-0.0961293	-0.0270315	-0.0762975	0.105145	-0.101446	0.00442491	0.166217
162.1	-4.12885	-1.3098	-1.15023	-1.53585	-0.350164	-4.27291	-2.80576	-2.58192	-2.63732	-5.02199	-6.71912	0.852722	0.0707966	-0.096284	-0.0269791	-0.076341	0.105085	-0.101454	0.00440652	0.250434
162.2	-3.76538	-1.13915	-1.09925	-1.61342	-0.343515	-4.31945	-2.62181	-2.24505	-2.48218	-4.72058	-6.71955	0.844486	0.0708472	-0.0962606	-0.0269401	-0.076461	0.105208	-0.101444	0.00454534	0.139622
162.3	-3.82744	-0.769035	-0.837738	-1.56466	-0.290326	-4.16874	-2.47997	-2.34478	-2.36916	-4.95107	-6.72056	0.858276	0.0709187	-0.0962507	-0.0269822	-0.0765197	0.10526	-0.101488	0.00462552	0.108595
162.4	-4.11333	-1.14358	-0.808927	-1.64888	-0.347948	-4.23745	-2.42456	-2.73484	-2.69494	-4.90232	-6.72065	0.855583	0.071033	-0.0963051	-0.0269694	-0.0765703	0.105272	-0.101504	0.0046725	0.150703
162.5	-4.57209	-1.58239	-1.1059	-2.00126	-0.613896	-4.35934	-2.82349	-2.86116	-2.88776	-5.13059	-6.72167	0.857391	0.0710187	-0.0963471	-0.0269392	-0.0765389	0.105298	-0.101506	0.00465274	0.378976
162.6	-4.57653	-1.37628	-1.05715	-1.98353	-0.602815	-4.21307	-2.7304	-2.76365	-2.69938	-5.02199	-6.72205	0.861513	0.0709881	-0.0963606	-0.0270233	-0.076562	0.105345	-0.101484	0.00477676	0.259299
162.7	-4.44577	-1.32974	-1.06379	-1.8705	-0.937467	-4.42139	-2.97862	-2.90992	-2.72597	-5.05302	-6.72298	0.860263	0.0710112	-0.0964421	-0.0269922	-0.0766664	0.10529	-0.101519	0.00481392	0.363462
162.8	-3.92495	-0.888711	-0.857685	-1.34082	-0.403354	-4.05128	-2.65505	-2.24948	-2.17191	-4.54772	-6.72328	0.865713	0.0710815	-0.0964027	-0.0270055	-0.0766569	0.105349	-0.101535	0.00483854	-0.0155144
162.9	-3.71441	-0.815575	-0.447681	-0.975145	-0.155135	-3.47063	-2.35808	-2.16305	-1.9658	-4.22415	-6.72362	0.865135	0.0710944	-0.0963774	-0.0269913	-0.0766696	0.105359	-0.101502	0.00487001	-0.319139
163	-3.92052	-0.817792	-0.587304	-1.09261	-0.119676	-3.74322	-2.66392	-2.18521	-2.10764	-4.43026	-6.72472	0.872458	0.0710935	-0.0963395	-0.0269482	-0.0767996	0.105271	-0.101464	0.00491872	-0.248219
163.1	-4.14436	-0.933036	-0.722494	-1.35412	-0.21719	-3.71663	-2.54646	-2.16526	-2.29824	-4.49453	-6.72459	0.867726	0.0712188	-0.0963743	-0.0269891	-0.0767872	0.105332	-0.101463	0.00505501	-0.130759
163.2	-3.98036	-0.839954	-0.808927	-1.29428	-0.172865	-3.76095	-2.59078	-2.22067	-2.06996	-4.6541	-6.7251	0.878765	0.0711869	-0.0964512	-0.0270283	-0.0768395	0.105356	-0.101433	0.00498213	-0.0332443
163.3	-3.94933	-0.93082	-0.766819	-1.39401	-0.139622	-3.85847	-2.80132	-2.13645	-2.18964	-4.80258	-6.72574	0.875777	0.0712262	-0.096485	-0.0270533	-0.0769593	0.105378	-0.101505	0.00519657	-0.00886567
163.4	-3.85182	-0.806711	-0.769035	-1.4605	-0.12854	-3.94047	-2.63511	-2.11207	-2.17191	-4.3128	-6.72599	0.874278	0.071355	-0.0964582	-0.0269986	-0.0770238	0.105545	-0.101501	0.0052058	-0.172867
163.5	-3.70776	-0.68925	-0.910874	-1.2965	-0.0531884	-3.97371	-2.55089	-1.97467	-2.16969	-4.33496	-6.72696	0.881379	0.0714246	-0.0963987	-0.0269975	-0.0770772	0.105523	-0.101528	0.00514044	-0.210543
163.6	-3.82744	-0.574006	-0.720278	-1.03942	-0.0819995	-3.85847	-2.46002	-2.03672	-2.10986	-4.28177	-6.72718	0.880333	0.0714958	-0.0964657	-0.0269538	-0.0770844	0.105509	-0.101519	0.0052077	-0.274814
163.7	-4.01582	-0.870981	-0.853252	-1.24996	-0.323569	-3.96042	-2.53759	-2.00791	-2.18964	-4.34826	-6.72756	0.883912	0.0715007	-0.0965321	-0.0269817	-0.0771671	0.105563	-0.101544	0.00516153	-0.188381
163.8	-3.80306	-0.593952	-0.811144	-1.16796	-0.0576209	-3.78312	-2.40683	-1.66439	-1.78185	-4.31723	-6.72845	0.880727	0.071584	-0.0964684	-0.0269635	-0.0772621	0.105522	-0.101659	0.00545296	-0.343517
163.9	-3.80306	-0.562925	-0.729143	-1.42947	-0.18173	-3.62576	-2.429	-1.59347	-1.90153	-4.50339	-6.72891	0.883938	0.0716512	-0.0964617	-0.0269145	-0.077358	0.105616	-0.10166	0.00535031	-0.385626
164	-4.06679	-0.547411	-0.729143	-0.839955	-0.212757	-3.53268	-2.17856	-1.75083	-1.97245	-4.37263	-6.7298	0.887226	0.0717144	-0.0965155	-0.0269492	-0.0774258	0.10572	-0.101617	0.00529565	-0.405572
164.1	-4.17982	-0.631628	-0.74244	-0.977361	-0.290326	-3.61912	-2.24283	-2.12537	-1.96358	-4.4901	-6.72959	0.889598	0.0717762	-0.0966417	-0.0269557	-0.0774146	0.105751	-0.10163	0.00534712	-0.354599
164.2	-4.03355	-0.0975148	-0.308058	-0.662656	-0.068702	-3.03181	-2.20294	-1.96802	-1.70428	-4.30393	-6.73078	0.893631	0.0718223	-0.0966638	-0.0270051	-0.0774698	0.105764	-0.101727	0.00529196	-0.596168
164.3	-4.07123	-0.432167	-0.511952	-0.964064	-0.27038	-3.36203	-2.52429	-2.10764	-1.63558	-4.65188	-6.73129	0.892674	0.0718381	-0.0966778	-0.0269791	-0.077533	0.105701	-0.101749	0.00537455	-0.410004
164.4	-4.22193	-0.425518	-0.549628	-1.07931	-0.288109	-3.44182	-2.31597	-2.32705	-2.10321	-4.68512	-6.73218	0.895445	0.0719289	-0.0966997	-0.0269855	-0.0775247	0.105734	-0.101759	0.00552992	-0.323571
164.5	-4.41917	-0.576222	-0.494222	-1.13471	-0.410002	-3.62355	-2.13424	-2.32262	-2.1298	-4.5322	-6.73226	0.896334	0.0718695	-0.0966503	-0.0269478	-0.0775447	0.105829	-0.101734	0.00548614	-0.29476
164.6	-4.35047	-0.658223	-0.449897	-1.24774	-0.37011	-3.51495	-2.34699	-2.12537	-1.87494	-4.78042	-6.73231	0.898762	0.0718461	-0.0966873	-0.0269803	-0.0775738	0.105831	-0.101745	0.00555294	-0.341301
164.7	-4.31058	-0.662655	-0.565141	-1.38515	-0.365678	-3.5083	-2.49105	-2.39354	-2.00348	-4.70507	-6.73375	0.90225	0.0718779	-0.0966655	-0.0270054	-0.0776217	0.105805	-0.101715	0.00571777	-0.31249
164.8	-4.72058	-0.84217	-0.817792	-1.51591	-0.791195	-3.59917	-2.77694	-2.49327	-2.26721	-5.01978	-6.73362	0.899658	0.0719187	-0.0966693	-0.0269727	-0.0777212	0.105847	-0.101744	0.0057091	-0.0687041
164.9	-4.41253	-0.565141	-0.775684	-1.66883	-0.78233	-3.61247	-2.67057	-2.36916	-2.26499	-4.90675	-6.73455	0.906806	0.0718896	-0.0967249	-0.0269649	-0.0777999	0.105939	-0.101786	0.00574478	-0.265949
165	-4.47458	-0.602817	-0.749089	-1.69985	-0.722492	-3.72106	-2.59521	-2.32262	-2.16748	-4.84026	-6.73536	0.907699	0.072	-0.096736	-0.0269803	-0.0777974	0.105913	-0.101783	0.00580045	-0.241571
165.1	-4.55658	-0.928604	-0.622764	-1.4472	-0.569572	-3.68782	-2.59521	-2.39132	-2.12537	-4.7361	-6.73548	0.906157	0.0720628	-0.0967551	-0.0270259	-0.0778756	0.105884	-0.101746	0.00594811	-0.221624
165.2	-4.4635	-0.802278	-0.567358	-1.19012	-0.702546	-3.72771	-2.74813	-2.511	-2.27829	-4.78485	-6.73646	0.911828	0.0721419	-0.0967433	-0.0269862	-0.0779409	0.105925	-0.101797	0.00607244	-0.152921
165.3	-4.26847	-0.582871	-0.465411	-1.07709	-0.673735	-3.72328	-2.30932	-2.50213	-2.32261	-4.63193	-6.73612	0.910545	0.0721148	-0.0968237	-0.0270079	-0.0780035	0.105965	-0.101799	0.00606657	-0.288111
165.4	-3.99587	-0.48314	-0.146273	-0.992875	-0.582869	-3.38419	-2.4711	-2.24062	-2.34478	-4.40366	-6.73705	0.912622	0.0722221	-0.0967418	-0.0269998	-0.0780149	0.106038	-0.101774	0.00606156	-0.425518
165.5	-4.09117	-0.808927	-0.429951	-1.17461	-0.793411	-3.56593	-2.66613	-2.31153	-2.3204	-4.68734	-6.73794	0.91542	0.0722822	-0.0967287	-0.0269947	-0.0780559	0.106088	-0.101705	0.00612268	-0.274814
165.6	-4.18425	-0.70698	-0.354599	-1.15244	-0.857682	-3.61247	-2.46889	-2.33148	-2.0478	-4.37707	-6.73837	0.916217	0.0723024	-0.0967554	-0.0270125	-0.0780772	0.106104	-0.101697	0.00617494	-0.301409
165.7	-4.21971	-0.921955	-0.503087	-1.28542	-0.98844	-3.58366	-2.55754	-2.42235	-2.11872	-4.3815	-6.73866	0.920105	0.0723541	-0.0968776	-0.0269631	-0.0781406	0.106122	-0.101808	0.00613919	-0.192813
165.8	-4.30171	-1.22558	-0.656007	-1.41396	-1.21893	-3.65679	-2.71267	-2.62624	-2.41791	-4.46128	-6.73875	0.919459	0.072413	-0.0969203	-0.0269674	-0.0782023	0.106116	-0.101763	0.00623555	-0.0443255
165.9	-4.00695	-0.476491	-0.144056	-1.21007	-0.937467	-3.34652	-2.593	-2.3071	-2.19629	-4.42361	-6.73972	0.926656	0.072475	-0.0969311	-0.0270589	-0.0781911	0.106198	-0.101772	0.00629588	-0.381193
166	-4.0269	-0.427734	-0.15957	-1.21671	-0.622761	-3.21133	-2.429	-2.0611	-2.08548	-4.50561	-6.74049	0.926255	0.0724371	-0.0969231	-0.0270155	-0.0782625	0.106097	-0.101819	0.0063363	-0.509735
166.1	-4.04463	-0.582871	0.0465399	-1.17904	-0.578436	-3.167	-2.37359	-2.1564	-2.07218	-4.51447	-6.74121	0.930662	0.0724911	-0.096924	-0.0269632	-0.0783441	0.106099	-0.101761	0.00637907	-0.527465
166.2	-4.06901	-0.498654	0.0398912	-1.44277	-0.534112	-3.17587	-2.35808	-2.18299	-2.03894	-4.81145	-6.74129	0.926231	0.072537	-0.0969028	-0.0269657	-0.0784258	0.106177	-0.101817	0.00661689	-0.414437
166.3	-4.07123	-0.587303	-0.359031	-1.53807	-0.709194	-3.57036	-2.30489	-2.16748	-2.13867	-5.08183	-6.74163	0.930375	0.0725921	-0.0969584	-0.0269697	-0.0784151	0.106213	-0.101851	0.00649945	-0.292544
166.4	-4.06901	-0.733575	-0.427735	-1.53807	-0.766817	-3.78533	-2.36251	-2.13645	-2.03229	-5.00426	-6.7426	0.935107	0.0727069	-0.0969791	-0.0269334	-0.0784583	0.106192	-0.101848	0.00654423	-0.354599
166.5	-3.81636	-0.769035	-0.0709206	-0.995091	-0.733573	-3.36203	-2.02342	-1.88823	-1.81288	-4.8048	-6.74277	0.930958	0.0728293	-0.0970274	-0.0269245	-0.0785874	0.106222	-0.10177	0.00685884	-0.558492
166.6	-4.05793	-1.07044	-0.359031	-1.31201	-0.961845	-3.83409	-2.17856	-2.14753	-2.08769	-4.81145	-6.74345	0.939674	0.0728073	-0.0970591	-0.0269841	-0.078642	0.106213	-0.101871	0.00668888	-0.339085
166.7	-4.19755	-0.8599	-0.31249	-1.56466	-0.875412	-3.92052	-2.36694	-2.0744	-2.10542	-4.98432	-6.74383	0.938479	0.0728599	-0.0970614	-0.0269601	-0.0786895	0.106264	-0.101859	0.00673733	-0.274814
166.8	-4.02025	-0.738007	-0.292544	-1.2832	-0.813358	-3.6856	-2.32483	-1.80845	-1.94142	-4.92226	-6.74434	0.938993	0.0729364	-0.0970516	-0.0269987	-0.0787128	0.106228	-0.101858	0.00683534	-0.403356
166.9	-3.78755	-0.804494	-0.214976	-1.09925	-0.691465	-3.74544	-2.34699	-1.81067	-1.94585	-4.4901	-6.74494	0.939192	0.0729528	-0.0970853	-0.0270249	-0.0787884	0.106262	-0.101881	0.00696514	-0.432167
167	-3.8363	-0.879846	-0.0620557	-1.12363	-0.374543	-3.8496	-2.18078	-1.65774	-2.11207	-4.74718	-6.74498	0.942284	0.0729813	-0.0971049	-0.0269046	-0.0788166	0.106285	-0.101863	0.00705184	-0.494221
167.1	-3.7942	-0.864333	-0.157354	-1.15466	-0.443246	-3.69004	-2.21845	-1.73531	-2.45337	-4.97988	-6.7465	0.947627	0.073065	-0.0970849	-0.0269973	-0.0787791	0.106301	-0.101873	0.00708104	-0.434383
167.2	-4.04685	-0.656006	-0.359031	-1.38515	-0.624977	-3.76317	-2.55754	-1.89045	-2.38245	-4.88015	-6.74659	0.941124	0.0730971	-0.0972022	-0.0269438	-0.0788649	0.106292	-0.101926	0.00731307	-0.316923
167.3	-4.22415	-0.921955	-0.447681	-1.30758	-0.753519	-3.89836	-2.45559	-2.11207	-2.47332	-5.12616	-6.74689	0.949993	0.0730832	-0.0972475	-0.0268721	-0.078942	0.106307	-0.101943	0.00725339	-0.175083
167.4	-4.13328	-0.968496	-0.520817	-1.1325	-0.560707	-3.69447	-2.59078	-2.11207	-2.39353	-4.94442	-6.74807	0.946712	0.0731436	-0.0971951	-0.0269771	-0.0789473	0.106248	-0.101895	0.00730576	-0.217192
167.5	-4.08231	-0.782332	-0.367896	-1.14358	-0.578436	-3.66787	-2.2384	-2.14753	-2.19186	-4.86464	-6.74837	0.952073	0.0689606	-0.0999068	-0.0282397	-0.0794235	0.106102	-0.101912	0.00717538	-0.36568
167.6	-4.32388	-0.693682	-0.0775694	-1.0106	-0.578436	-3.7122	-2.27386	-2.10542	-2.21624	-4.92891	-6.74892	0.952384	0.0671697	-0.102509	-0.0307782	-0.0814723	0.103028	-0.104557	0.00514099	-0.410004
167.7	-4.58761	-0.950766	-0.0997317	-1.1458	-0.718059	-3.5482	-2.429	-2.01234	-2.36694	-4.93334	-6.74922	0.953543	0.0672984	-0.102569	-0.0309666	-0.0817919	0.102095	-0.106207	0.00263232	-0.301409
167.8	-4.47901	-1.06601	-0.407789	-1.00617	-0.815574	-4.15101	-2.53759	-2.15418	-2.23175	-5.10621	-6.74994	0.958858	0.0671873	-0.102589	-0.0309994	-0.0821291	0.102025	-0.106189	0.00279827	-0.186165
167.9	-4.39258	-1.04828	-0.62498	-0.944118	-0.895358	-4.13771	-2.4711	-2.36029	-2.2251	-4.81367	-6.75095	0.954175	0.0674941	-0.102567	-0.0309553	-0.0822377	0.102143	-0.10618	0.0028925	-0.188381
168	-4.64523	-1.20563	-0.908658	-1.23666	-1.06379	-4.37707	-2.57748	-2.22732	-2.38024	-5.13059	-6.75146	0.962015	0.0678136	-0.102416	-0.0308176	-0.0821822	0.102194	-0.106189	0.00284926	-0.0620553
168.1	-4.58096	-0.853252	-0.57179	-1.27212	-1.01282	-4.35269	-2.63289	-1.83061	-2.18742	-4.71837	-6.75189	0.96192	0.0678654	-0.102339	-0.0306499	-0.0820769	0.102426	-0.105862	0.00312651	-0.212759
168.2	-4.58539	-0.886495	-0.57179	-1.33861	-1.08374	-4.23301	-2.95868	-2.16526	-2.36029	-4.6275	-6.75235	0.965052	0.0691766	-0.101791	-0.0304767	-0.0821821	0.102487	-0.105742	0.00339259	-0.0997314
168.3	-4.48788	-0.902009	-0.4366	-1.27434	-0.760168	-4.1909	-2.87446	-2.0744	-2.68608	-5.2281	-6.75303	0.966157	0.0732747	-0.0978809	-0.0276184	-0.0804269	0.104802	-0.103997	0.0049188	-0.188381
168.4	-4.27069	-0.516384	-0.277031	-1.3098	-0.658221	-3.88285	-2.73262	-1.88602	-2.4844	-5.18599	-6.75303	0.961463	0.0736594	-0.09731	-0.0268688	-0.0798346	0.106311	-0.101975	0.00769532	-0.363464
168.5	-4.29728	-0.392274	-0.323572	-1.34969	-0.698113	-3.80306	-2.76365	-2.18521	-2.60186	-5.25913	-6.75435	0.976327	0.0737513	-0.0973495	-0.0269153	-0.0798704	0.106287	-0.10191	0.00774187	-0.352382
168.6	-4.33717	-0.846603	-0.33022	-1.50039	-0.687032	-4.15544	-2.81905	-2.2118	-2.5664	-5.32118	-6.75502	0.972743	0.0737915	-0.0974359	-0.0268867	-0.0798846	0.106334	-0.101887	0.00780337	-0.197246
168.7	-4.17096	-0.678169	-0.359031	-1.35191	-0.336867	-4.05128	-2.8257	-2.10542	-2.88332	-5.04415	-6.75502	0.972346	0.0737457	-0.0974313	-0.0269394	-0.079934	0.106359	-0.101942	0.00780141	-0.323571
168.8	-3.72771	-0.642709	0.0332425	-0.857685	0.090867	-3.60139	-2.74813	-1.69542	-2.42899	-4.52112	-6.75583	0.979868	0.0738327	-0.0973754	-0.0268983	-0.079999	0.106363	-0.101947	0.00783771	-0.651574
168.9	-3.90501	-0.565141	-0.150705	-0.910874	-0.0797833	-3.64128	-2.84343	-1.81067	-2.53094	-4.38593	-6.7557	0.981851	0.0738599	-0.0973681	-0.0269312	-0.0799837	0.106373	-0.10193	0.00795519	-0.591736
169	-4.31058	-0.817792	-0.429951	-1.25439	-0.347948	-3.75209	-2.85895	-2.00348	-2.72375	-4.36599	-6.75625	0.985755	0.0739663	-0.0973925	-0.0268501	-0.0800735	0.106449	-0.101891	0.00799762	-0.385626
169.1	-4.34382	-0.76017	-0.352383	-1.23666	-0.183946	-3.79863	-2.65727	-1.85056	-2.73705	-4.51226	-6.75702	0.990195	0.0739271	-0.0974469	-0.0268875	-0.0801079	0.106455	-0.101932	0.00798325	-0.443248
169.2	-4.21971	-0.529681	-0.456546	-0.992875	-0.126324	-3.81193	-2.61959	-1.89045	-2.44229	-4.58539	-6.75812	0.990938	0.0739496	-0.0974327	-0.0269454	-0.080162	0.106468	-0.101957	0.00817361	-0.496438
169.3	-4.45907	-0.556276	-0.487573	-0.800062	-0.195028	-3.75874	-2.54202	-1.5292	-2.44894	-4.70507	-6.75812	0.991913	0.0740009	-0.0973936	-0.0269475	-0.0802287	0.106484	-0.101985	0.00820102	-0.598385
169.4	-4.44577	-0.773467	-0.620547	-0.986226	-0.308056	-3.86733	-2.53759	-1.84612	-2.60851	-4.78264	-6.75863	0.994902	0.0740804	-0.0974545	-0.0269456	-0.0802673	0.10649	-0.101972	0.0082989	-0.50087
169.5	-4.45685	-0.538546	-0.456546	-0.868766	-0.277028	-3.76095	-2.1564	-1.77964	-2.45781	-4.70285	-6.75909	0.994309	0.0741386	-0.0974885	-0.0269354	-0.0802542	0.106534	-0.10189	0.00844874	-0.591736
169.6	-4.34161	-0.558492	-0.296977	-0.627196	-0.429949	-3.88506	-2.24283	-1.84169	-2.35143	-4.59869	-6.75973	0.996895	0.0741193	-0.0975116	-0.0268723	-0.0803602	0.106522	-0.101898	0.00836581	-0.591736
169.7	-4.21528	-0.605033	-0.432167	-0.667088	-0.257082	-3.9582	-2.33148	-1.85056	-2.34699	-4.66739	-6.76062	0.998981	0.0741735	-0.0975029	-0.0268761	-0.0804217	0.106586	-0.101935	0.00827666	-0.580655
169.8	-4.19755	-0.441032	-0.507519	-0.793414	-0.381191	-3.92939	-2.50213	-2.1298	-2.33591	-5.10178	-6.76108	0.997924	0.0742778	-0.0975163	-0.0269325	-0.0804841	0.10652	-0.101878	0.00838867	-0.562925
169.9	-4.27512	-0.186164	-0.259301	-0.961848	-0.212757	-3.83187	-2.42678	-1.83726	-2.27829	-4.96437	-6.76104	1.00201	0.0742619	-0.0975864	-0.0268836	-0.0805411	0.106549	-0.101913	0.00848861	-0.636061
170	-4.00695	-0.0886499	0.230488	-0.864333	0.130759	-3.56593	-2.13867	-1.64445	-2.05667	-4.51447	-6.76176	1.00581	0.0743207	-0.0975819	-0.0269131	-0.0805791	0.106536	-0.101939	0.0085855	-0.839954
170.1	-4.34161	-0.323571	0.0310262	-0.873198	-0.168433	-3.60803	-2.51764	-1.78407	-2.28494	-4.69842	-6.76236	1.00706	0.0743347	-0.097589	-0.0268997	-0.0805924	0.10656	-0.101961	0.00865061	-0.624979
170.2	-4.39923	-0.48314	-0.128543	-0.977361	-0.299191	-3.85625	-2.54646	-2.0744	-2.28716	-4.84026	-6.76274	1.01022	0.0744053	-0.0975887	-0.0268617	-0.0806767	0.106585	-0.101942	0.00869796	-0.469843
170.3	-4.52555	-0.793413	-0.53633	-1.40066	-0.567355	-3.74544	-2.62846	-2.49548	-2.54867	-5.09956	-6.76397	1.01167	0.0744446	-0.0976699	-0.026888	-0.080755	0.10666	-0.101949	0.00875289	-0.241571
170.4	-4.23301	-0.489789	-0.410005	-1.10147	-0.372327	-3.70776	-2.62846	-2.03007	-2.35364	-4.67848	-6.76439	1.00807	0.0744308	-0.0976913	-0.0269381	-0.0808816	0.106731	-0.101964	0.00886589	-0.454329
170.5	-4.25074	-0.279246	-0.334653	-0.788981	0.0332448	-3.51939	-2.55089	-1.90153	-2.26056	-4.39923	-6.76465	1.01129	0.0744217	-0.0977238	-0.0269373	-0.0808741	0.106713	-0.101965	0.00883338	-0.700332
170.6	-4.35269	-0.246003	-0.168435	-0.74244	0.135192	-3.5216	-2.60186	-1.93477	-2.07661	-4.61199	-6.76515	1.01352	0.0745688	-0.0976568	-0.0269115	-0.0808704	0.106743	-0.101881	0.00895742	-0.673737
170.7	-4.6962	-0.63606	-0.511952	-1.06601	-0.496436	-3.88728	-3.17365	-2.43121	-2.26499	-5.06632	-6.76545	1.02521	0.0745956	-0.0976213	-0.0269434	-0.0809667	0.10678	-0.102009	0.00900363	-0.325788
170.8	-4.57209	-0.839954	-0.565141	-1.29428	-0.474273	-4.07123	-3.05176	-2.44672	-2.3071	-4.91561	-6.76613	1.02211	0.0747038	-0.0977001	-0.0269404	-0.0810435	0.106825	-0.101965	0.00926417	-0.301409
170.9	-4.56323	-0.627195	-0.788981	-1.52477	-0.565139	-3.86069	-2.98084	-2.31153	-2.41348	-5.21037	-6.76698	1.02382	0.0748662	-0.0977766	-0.0269225	-0.0811665	0.106815	-0.10189	0.00925463	-0.248219
171	-4.50118	-0.403355	-0.618331	-1.23666	-0.449895	-3.53711	-2.70603	-2.30932	-2.22067	-5.1328	-6.76765	1.02549	0.0748808	-0.0978211	-0.0268847	-0.0812739	0.106869	-0.101877	0.00920599	-0.505303
171.1	-4.66518	-0.63606	-0.731359	-1.33861	-0.618329	-3.69225	-2.92322	-2.47332	-2.27386	-5.3367	-6.76795	1.03272	0.0748692	-0.0978012	-0.0268818	-0.0812761	0.106893	-0.101884	0.00926076	-0.356815
171.2	-4.42139	-0.63606	-0.434383	-1.36964	-0.492003	-3.9316	-2.94538	-2.39354	-2.01456	-5.26578	-6.76863	1.03318	0.0749641	-0.0978068	-0.0269436	-0.0813295	0.106933	-0.101921	0.00948091	-0.354599
171.3	-4.43469	-0.609466	-0.356815	-1.27434	-0.511949	-3.89393	-2.85895	-2.29159	-2.06332	-5.23918	-6.76867	1.02993	0.075011	-0.0978279	-0.0269236	-0.0813255	0.106962	-0.101979	0.00969711	-0.436599
171.4	-4.55658	-0.629412	-0.755738	-1.24331	-0.61168	-4.07123	-2.99192	-2.38467	-2.30045	-5.42535	-6.76982	1.04178	0.075032	-0.0978596	-0.0268917	-0.0814828	0.106983	-0.101913	0.009545	-0.325788
171.5	-4.53663	-0.525249	-0.651575	-1.13693	-0.152919	-4.15544	-2.89662	-2.55089	-2.22953	-5.21037	-6.76999	1.04031	0.075038	-0.0978144	-0.0268596	-0.0814971	0.107009	-0.101977	0.00971951	-0.363464
171.6	-4.5189	-0.780116	-0.897577	-1.30536	-0.230487	-4.09782	-3.03846	-2.50435	-2.37137	-5.16383	-6.7713	1.04326	0.0751541	-0.0979137	-0.0269191	-0.0815	0.106948	-0.101945	0.00965386	-0.268165
171.7	-4.46128	-0.624979	-0.933037	-1.10147	-0.237136	-3.81193	-2.89884	-2.42013	-2.44008	-5.13945	-6.77138	1.04273	0.0752148	-0.0979348	-0.0269207	-0.0816406	0.106928	-0.101891	0.00973627	-0.359031
171.8	-4.60977	-0.376761	-0.494222	-0.870982	-0.126324	-3.82079	-2.88776	-2.35808	-1.90375	-5.08405	-6.77172	1.04407	0.0752647	-0.0979025	-0.0268595	-0.0816988	0.107019	-0.102008	0.00974055	-0.469843
171.9	-4.87129	-0.981793	-0.649358	-1.42504	-0.57622	-3.86733	-3.02295	-2.593	-1.99683	-5.44308	-6.77266	1.0498	0.0752884	-0.0979635	-0.0268701	-0.0816845	0.107072	-0.101934	0.00978618	-0.27703
172	-4.52112	-0.602817	-0.662656	-1.48931	-0.826655	-3.79641	-3.05176	-2.57083	-2.12537	-5.514	-6.77249	1.04832	0.0752616	-0.0979535	-0.0269348	-0.0817481	0.10702	-0.101932	0.00986633	-0.319139
172.1	-4.81366	-0.924171	-0.669305	-1.47601	-1.09039	-4.23301	-3.01187	-2.51764	-2.40683	-5.54281	-6.77338	1.05681	0.0753727	-0.0979717	-0.0269436	-0.081746	0.107041	-0.101868	0.00991381	-0.201678
172.2	-4.93777	-0.924171	-0.766819	-1.50704	-1.0372	-3.9449	-2.82349	-2.50213	-2.36251	-5.48962	-6.77342	1.05549	0.0753468	-0.0980066	-0.026867	-0.0818467	0.107025	-0.101937	0.0100125	-0.261517
172.3	-5.16826	-1.08596	-0.941902	-1.65996	-1.08152	-4.12442	-3.23792	-2.81684	-2.52208	-5.87524	-6.77422	1.05763	0.0754114	-0.0979721	-0.0268787	-0.0819214	0.107028	-0.101882	0.0100006	-7.24044e-07
172.4	-4.97988	-0.950766	-0.793414	-1.28099	-0.815574	-4.20199	-3.06727	-2.43343	-2.35364	-5.8287	-6.77533	1.05941	0.0754962	-0.0980602	-0.0268815	-0.0819939	0.1071	-0.101952	0.0101672	-0.144056
172.5	-4.8181	-0.709196	-0.764603	-1.14358	-0.596166	-3.88063	-2.87446	-2.35364	-2.02564	-5.57827	-6.77511	1.05855	0.0756021	-0.0980802	-0.0269002	-0.0819588	0.107172	-0.101924	0.0100789	-0.341301
172.6	-4.93999	-0.87763	-0.76017	-1.54693	-0.596166	-3.86955	-2.96089	-2.40462	-2.35364	-5.69794	-6.77622	1.06819	0.0756866	-0.0980853	-0.0269253	-0.0819911	0.107197	-0.101992	0.0101672	-0.290328
172.7	-4.75161	-1.05493	-1.07488	-1.69764	-0.365678	-3.82079	-3.0163	-2.57305	-2.24948	-5.31897	-6.77617	1.06081	0.0756532	-0.098207	-0.0268554	-0.0820848	0.107045	-0.101928	0.0103891	-0.310274
172.8	-4.41696	-0.624979	-0.695899	-1.51369	-0.208325	-3.66122	-2.71489	-2.08991	-1.91039	-4.97545	-6.77706	1.06721	0.0756216	-0.098138	-0.0269422	-0.0821685	0.107069	-0.101922	0.0102753	-0.556276
172.9	-4.54107	-0.640493	-0.86655	-1.41618	0.00443369	-3.71441	-2.60186	-1.95472	-2.20959	-5.07075	-6.77749	1.06948	0.075722	-0.0981448	-0.026946	-0.0821868	0.107148	-0.101895	0.0103187	-0.627196
173	-4.38815	-0.567357	-0.651575	-1.17461	0.0842182	-3.59252	-2.59078	-1.74861	-2.01677	-4.86242	-6.77795	1.07716	0.0757975	-0.0981788	-0.0269125	-0.0822427	0.107218	-0.101873	0.0103774	-0.738007
173.1	-4.52334	-0.363463	-0.574006	-1.31201	-0.00443119	-3.62798	-2.429	-1.76412	-1.83504	-4.78485	-6.77876	1.07867	0.075755	-0.0982069	-0.0268986	-0.0822438	0.107156	-0.101899	0.0104939	-0.835522
173.2	-4.79372	-0.405572	-0.629412	-1.57353	-0.135189	-3.6302	-2.46224	-1.86385	-2.05667	-5.16161	-6.77901	1.08214	0.0758854	-0.0982207	-0.0269366	-0.0823311	0.107167	-0.10193	0.0105819	-0.675953
173.3	-4.74718	-0.53633	-0.605034	-1.46493	-0.403354	-3.63463	-2.51543	-1.91704	-2.17634	-5.15718	-6.78016	1.09026	0.0759542	-0.0982841	-0.0269217	-0.0824419	0.107159	-0.101866	0.0105933	-0.585087
173.4	-4.65631	-0.585087	-0.933037	-1.41174	-0.529679	-3.92052	-2.89219	-2.08769	-2.21624	-4.95994	-6.78033	1.08239	0.0760729	-0.0983168	-0.0269056	-0.0824715	0.107198	-0.101868	0.0107268	-0.460978
173.5	-4.3549	-0.2593	-0.341302	-1.02833	-0.272596	-3.76095	-2.55089	-1.58904	-2.01013	-5.00648	-6.78096	1.08972	0.0760728	-0.098313	-0.0269219	-0.0824907	0.1072	-0.101871	0.0107534	-0.839954
173.6	-4.56988	-0.345733	-0.509736	-1.27434	-0.374543	-4.15988	-2.87446	-2.00569	-1.84169	-5.16605	-6.78109	1.09601	0.0760357	-0.0983456	-0.0268661	-0.0825244	0.107222	-0.101888	0.0108438	-0.718061
173.7	-4.61199	-0.367896	-0.569574	-1.3785	-0.418867	-4.26182	-2.7703	-2.23175	-2.02121	-5.41427	-6.78164	1.09608	0.0760579	-0.0983328	-0.0268548	-0.082622	0.107239	-0.101821	0.010839	-0.547411
173.8	-4.5588	-0.261516	-0.551844	-1.24109	-0.321353	-4.00917	-2.57305	-1.97688	-1.81731	-5.28351	-6.78253	1.10302	0.0761094	-0.0983816	-0.0268481	-0.0826089	0.107281	-0.101886	0.0109186	-0.664872
173.9	-4.57209	-0.15957	-0.651575	-1.17239	-0.130757	-3.94269	-2.70603	-1.79294	-1.99461	-5.08848	-6.783	1.10163	0.0761687	-0.0983505	-0.0268611	-0.0826851	0.107273	-0.101902	0.0110687	-0.720278
174	-4.75826	-0.398923	-0.711413	-1.23888	-0.460976	-4.02912	-2.75478	-1.86607	-2.09434	-5.32783	-6.78363	1.10549	0.0761157	-0.0983786	-0.0268753	-0.082772	0.107218	-0.101913	0.0110556	-0.538546
174.1	-4.87572	-0.647141	-0.744657	-1.21228	-0.500868	-4.2308	-3.06284	-2.30267	-2.31375	-5.48075	-6.78385	1.1013	0.0761246	-0.0983536	-0.0269153	-0.0828416	0.107287	-0.101861	0.0111611	-0.390058
174.2	-4.95107	-0.806711	-0.598385	-1.15909	-0.279245	-4.27069	-2.86338	-2.18964	-2.1298	-5.37881	-6.78452	1.10859	0.0763	-0.0983918	-0.0268517	-0.0828399	0.107261	-0.101837	0.0110498	-0.46541
174.3	-4.87572	-0.290327	-0.290328	-1.10147	-0.0531884	-4.13772	-2.73484	-2.04559	-1.95029	-5.09956	-6.78491	1.11302	0.0763615	-0.0983657	-0.0268935	-0.0828288	0.107299	-0.101908	0.0110776	-0.67152
174.4	-4.65853	-0.186164	-0.443248	-1.14136	-0.086432	-4.21972	-2.88776	-2.19407	-2.03672	-5.23918	-6.78541	1.11158	0.0763991	-0.0984824	-0.0268617	-0.082883	0.107333	-0.101932	0.0110803	-0.498654
174.5	-4.75383	-0.507519	-0.680386	-1.4472	-0.139622	-4.21307	-3.02295	-2.17413	-2.20737	-5.43643	-6.78605	1.1197	0.0764562	-0.0984527	-0.0269274	-0.0830291	0.107353	-0.101946	0.0112559	-0.441032
174.6	-4.65631	-0.660439	-0.74244	-1.33418	-0.186163	-4.10669	-3.13154	-2.02342	-2.00569	-5.71789	-6.78618	1.11029	0.0764971	-0.0984405	-0.0268971	-0.083092	0.107308	-0.101893	0.0114629	-0.476492
174.7	-4.59204	-0.68925	-0.600601	-1.03498	-0.460976	-3.78977	-3.03846	-2.08326	-2.01234	-5.9107	-6.78711	1.12421	0.076532	-0.098399	-0.026873	-0.0830768	0.107358	-0.101883	0.0114018	-0.511951
174.8	-4.52555	-0.534113	-0.398924	-1.15244	-0.556274	-3.83409	-2.90549	-1.90153	-2.15196	-5.70238	-6.78741	1.12194	0.0766179	-0.0985104	-0.0268636	-0.0831366	0.10737	-0.101908	0.0115098	-0.560709
174.9	-4.78485	-0.633844	-0.503087	-1.11255	-0.454327	-3.8496	-2.8124	-1.99905	-2.24726	-5.85973	-6.78796	1.12309	0.0767268	-0.0985656	-0.0268358	-0.0831995	0.107387	-0.101872	0.0115724	-0.593952
175	-4.60534	-0.44768	-0.542979	-1.26104	-0.0421072	-3.43295	-2.52873	-2.02786	-2.01234	-5.76665	-6.78876	1.131	0.0767533	-0.0985336	-0.0269022	-0.0832468	0.10745	-0.101919	0.0116468	-0.711413
175.1	-4.71837	-0.558492	-0.782333	-1.59569	-0.454327	-3.80085	-2.72154	-2.36916	-2.28716	-5.68243	-6.78927	1.12668	0.076823	-0.0985642	-0.0269018	-0.0832751	0.10747	-0.10189	0.0116777	-0.489789
175.2	-4.91118	-0.693682	-0.644926	-1.67548	-0.59395	-3.96706	-2.88776	-2.29159	-2.42678	-5.43864	-6.79029	1.13469	0.0768229	-0.0986538	-0.0269269	-0.0833007	0.107472	-0.101847	0.0116768	-0.425518
175.3	-4.9688	-0.669304	-0.773468	-1.70872	-0.600599	-3.96042	-3.00743	-2.20072	-2.59964	-5.45416	-6.79054	1.13379	0.0768606	-0.0986238	-0.0268956	-0.0833639	0.107495	-0.101846	0.0117468	-0.359031
175.4	-5.07075	-0.775683	-0.718062	-1.75304	-0.773465	-4.15544	-3.03181	-2.43343	-2.6617	-6.006	-6.79109	1.13998	0.0769264	-0.0987	-0.0269057	-0.083434	0.107582	-0.101894	0.0118206	-0.359031
175.5	-4.67847	-0.305841	-0.285896	-1.34969	-0.54076	-3.82744	-2.83678	-2.16083	-2.45337	-5.77551	-6.79164	1.14058	0.0770022	-0.0987827	-0.0269035	-0.0834644	0.107531	-0.101856	0.0120348	-0.667088
175.6	-4.86242	-0.489789	-0.806711	-1.51591	-0.893142	-4.23966	-3.08943	-2.46889	-2.3891	-6.09022	-6.79207	1.14322	0.0770476	-0.0987684	-0.0269181	-0.0835596	0.107628	-0.101806	0.0118778	-0.354599
175.7	-4.7228	-0.480924	-0.476492	-1.31645	-0.545193	-3.94269	-3.06506	-2.22732	-2.05223	-5.80654	-6.79313	1.1414	0.0770947	-0.0987287	-0.0268558	-0.0835707	0.10767	-0.101875	0.0120852	-0.596168
175.8	-4.28177	-0.190597	-0.316923	-0.839955	-0.0443234	-3.33765	-2.82792	-1.87272	-1.9791	-5.64475	-6.79296	1.14131	0.0771413	-0.0987978	-0.0269119	-0.083681	0.10764	-0.101838	0.0121278	-0.908658
175.9	-4.27955	-0.128542	-0.480924	-0.926388	-0.0731345	-3.3576	-2.72597	-2.01899	-2.09877	-5.9107	-6.79427	1.15098	0.0771668	-0.0988572	-0.0269185	-0.0836701	0.107729	-0.101794	0.0121393	-0.893144
176	-4.32831	-0.321355	-0.735792	-1.34304	-0.410002	-3.72328	-2.92765	-2.09434	-2.32261	-6.18773	-6.79376	1.14957	0.0771508	-0.098778	-0.0268882	-0.0837432	0.107682	-0.101828	0.0122479	-0.649358
176.1	-4.36598	-0.314706	-0.429951	-0.977361	-0.285893	-3.51717	-2.675	-1.7885	-2.07883	-5.96168	-6.79448	1.15767	0.0771351	-0.0987988	-0.0268644	-0.0837094	0.107677	-0.101794	0.0122279	-0.919739
176.2	-4.29063	-0.467626	-0.19503	-0.735792	-0.206109	-3.64793	-2.70381	-1.78629	-1.82618	-5.70016	-6.79584	1.15905	0.077182	-0.098772	-0.0268968	-0.0838094	0.10765	-0.101762	0.0124662	-0.970712
176.3	-4.31944	-0.65379	-0.285896	-0.820009	-0.226055	-3.51274	-2.6883	-1.87494	-1.6112	-5.87746	-6.79597	1.15999	0.077294	-0.0987679	-0.0268592	-0.0838332	0.107731	-0.101824	0.0125181	-0.89536
176.4	-4.13993	-0.587303	-0.316923	-0.822225	-0.139622	-3.58809	-2.60851	-1.95029	-1.24774	-5.39432	-6.79665	1.16482	0.0773473	-0.0988128	-0.0268773	-0.0839352	0.107707	-0.101792	0.0124567	-0.939685
176.5	-3.95598	-0.376761	-0.328004	-0.877631	-0.296974	-3.91166	-2.65948	-1.92148	-1.35412	-5.1594	-6.79643	1.16417	0.0774767	-0.098897	-0.0268998	-0.083941	0.107682	-0.101779	0.0125271	-0.899793
176.6	-4.32388	-0.310274	-0.325788	-1.15023	-0.21719	-3.59695	-2.85451	-1.82839	-1.5558	-5.36108	-6.79758	1.17065	0.0774311	-0.0988534	-0.026866	-0.0840382	0.107789	-0.101781	0.0126211	-0.875414
176.7	-4.02468	-0.363463	-0.492006	-1.19898	-0.574004	-3.5083	-2.99414	-1.96802	-1.52255	-5.47854	-6.79817	1.16677	0.0774402	-0.0988063	-0.0269103	-0.0840396	0.107702	-0.101716	0.0127324	-0.817792
176.8	-4.0956	-0.709196	-0.649358	-1.25882	-0.875412	-3.73214	-3.1537	-2.35143	-1.74639	-5.37881	-6.79889	1.17447	0.0774568	-0.0988154	-0.0268615	-0.0840994	0.107736	-0.101664	0.0125922	-0.68925
176.9	-4.1909	-0.414437	-0.529682	-1.33861	-0.749087	-3.55928	-2.67721	-2.29159	-1.68212	-5.38102	-6.79932	1.1796	0.0775332	-0.098905	-0.0269065	-0.0841158	0.107758	-0.101731	0.0126419	-0.81336
177	-4.34825	-0.137407	-0.445465	-1.07044	-0.859899	-3.44403	-2.85451	-2.2384	-1.71315	-5.39654	-6.7994	1.17519	0.0775722	-0.0989159	-0.0268947	-0.0841611	0.1077	-0.101712	0.0126836	-0.808927
177.1	-4.24631	-0.0265952	-0.339085	-0.964064	-0.671518	-3.32436	-2.839	-2.21845	-1.71093	-5.72011	-6.80004	1.18279	0.0775902	-0.0988809	-0.026907	-0.0842405	0.107789	-0.101677	0.0126778	-0.859901
177.2	-4.30171	0.013297	-0.492006	-0.773468	-0.410003	-3.46398	-3.0163	-2.29824	-1.79958	-5.99492	-6.80084	1.17994	0.077573	-0.0988531	-0.026883	-0.0842903	0.107753	-0.101684	0.0129621	-0.780116
177.3	-4.39036	0.0952977	-0.631629	-1.04606	-0.478706	-3.77204	-2.81684	-2.29824	-1.93034	-5.74448	-6.80135	1.1856	0.0777095	-0.0988748	-0.0268639	-0.0842992	0.107687	-0.101677	0.0129228	-0.808927
177.4	-4.28398	-0.0310277	-0.529682	-1.06823	-0.884277	-4.01139	-3.04733	-2.51764	-2.09877	-5.96389	-6.80177	1.18927	0.077591	-0.0988972	-0.0269088	-0.084331	0.107746	-0.101734	0.0129136	-0.691467
177.5	-4.16874	-0.414437	-0.638277	-0.944118	-0.995089	-4.04242	-2.83457	-2.49327	-1.92369	-5.98384	-6.80233	1.18897	0.0776979	-0.0989227	-0.0268997	-0.0844297	0.107759	-0.101722	0.0130804	-0.644926
177.6	-4.33939	-0.378977	-0.565141	-0.886496	-1.30093	-4.11555	-2.8523	-2.32926	-1.7331	-5.91292	-6.80339	1.1995	0.0777775	-0.0989142	-0.0269707	-0.0844841	0.10782	-0.101689	0.0132432	-0.647142
177.7	-4.27734	-0.383409	-0.241571	-0.906442	-1.11477	-3.90723	-2.92543	-2.38689	-1.85721	-5.72232	-6.80334	1.19526	0.0778489	-0.0988807	-0.0268313	-0.0845757	0.107757	-0.101684	0.0133637	-0.766819
177.8	-4.29063	-0.261516	-0.26595	-0.806711	-0.984008	-3.64128	-3.09165	-2.24283	-2.0345	-5.7334	-6.80381	1.20657	0.0779358	-0.0989511	-0.0268941	-0.0846301	0.107845	-0.101684	0.0133401	-0.864333
177.9	-4.63637	-0.190597	-0.62498	-0.906442	-1.12141	-3.80971	-3.03846	-2.36029	-1.99461	-6.07914	-6.80461	1.21005	0.077933	-0.0989078	-0.0268791	-0.0847062	0.107779	-0.101724	0.013468	-0.729143
178	-4.51004	-0.0199466	-0.680386	-0.935253	-0.990657	-3.65679	-2.9343	-2.40462	-2.24948	-5.90405	-6.80546	1.21156	0.0780499	-0.0989858	-0.0268865	-0.0847846	0.10786	-0.101741	0.0134323	-0.738007
178.1	-4.54772	0.277029	-0.350166	-0.999524	-0.791195	-3.43738	-2.79246	-2.34035	-2.16305	-5.64919	-6.80567	1.21258	0.0781024	-0.0990074	-0.0268369	-0.0848164	0.107853	-0.101651	0.0134691	-0.924171
178.2	-4.31501	0.403355	-0.146273	-0.808927	-0.813358	-3.3443	-2.74148	-2.12315	-2.23397	-5.45416	-6.80606	1.20924	0.0780924	-0.098908	-0.0268855	-0.0848626	0.107881	-0.101717	0.0135211	-1.03942
178.3	-4.80702	-0.0155141	-0.656007	-1.20342	-1.32752	-3.59695	-3.03624	-2.36472	-2.67056	-5.80211	-6.80695	1.21697	0.0780551	-0.0989682	-0.0269086	-0.0848877	0.107896	-0.101696	0.0136057	-0.658223
178.4	-4.86242	0.0288106	-0.806711	-1.46493	-1.25439	-3.83852	-3.04511	-2.3337	-2.54202	-6.00157	-6.80737	1.22256	0.0780874	-0.0989897	-0.026935	-0.0849242	0.107907	-0.101617	0.0136568	-0.576222
178.5	-4.90453	0.241569	-0.609466	-1.15244	-1.02612	-3.78533	-2.675	-2.32262	-2.37359	-5.95724	-6.80784	1.22497	0.0782237	-0.098997	-0.0268942	-0.0849981	0.107894	-0.101613	0.013715	-0.709196
178.6	-5.1461	0.0177295	-0.769035	-1.30093	-0.999521	-3.77425	-2.93873	-2.34256	-2.5797	-6.17887	-6.80873	1.22334	0.0781606	-0.099017	-0.0269607	-0.085067	0.107861	-0.101639	0.013786	-0.574006
178.7	-4.96215	-0.0022167	-0.509735	-1.24331	-1.09482	-3.65679	-3.06284	-2.28494	-2.48883	-6.22762	-6.80915	1.22619	0.0782343	-0.0990322	-0.0269004	-0.085079	0.107912	-0.101583	0.0137993	-0.618331
178.8	-5.00869	-0.0598388	-0.680386	-1.36299	-1.30758	-3.74322	-3.1116	-2.19407	-2.69716	-6.25644	-6.8089	1.23288	0.0781535	-0.0989299	-0.0269382	-0.0851536	0.107889	-0.101557	0.0138247	-0.587303
178.9	-5.27243	-0.119677	-0.833306	-1.70872	-1.55358	-3.80306	-2.98084	-2.17413	-2.53094	-6.48249	-6.81051	1.23643	0.0783322	-0.0989277	-0.0269055	-0.0851837	0.107914	-0.101624	0.0140231	-0.514168
179	-5.34113	0.15292	-0.853252	-1.46715	-1.42282	-3.62355	-2.96532	-2.14753	-2.41348	-6.27195	-6.81101	1.2326	0.078388	-0.0989254	-0.026904	-0.0852556	0.107992	-0.101675	0.0141007	-0.638277
179.1	-5.39875	0.0110807	-0.897577	-1.63337	-1.57796	-3.61912	-3.07392	-2.23397	-2.38689	-6.31849	-6.81152	1.23641	0.0783558	-0.0989812	-0.0268812	-0.0853238	0.107954	-0.10173	0.0141097	-0.624979
179.2	-5.54724	-0.478708	-0.952983	-1.83283	-1.83283	-3.83852	-3.45733	-2.42235	-2.61959	-6.72185	-6.81131	1.24134	0.078351	-0.0990871	-0.0268583	-0.0853787	0.107986	-0.101645	0.0141189	-0.341301
179.3	-5.42091	-0.398923	-0.751305	-1.7464	-1.91483	-4.03355	-3.50609	-2.52429	-2.85673	-6.39606	-6.81246	1.24806	0.0784407	-0.0990162	-0.0269062	-0.0853803	0.108	-0.101719	0.0142995	-0.394491
179.4	-5.05967	-0.272597	-0.438816	-1.48266	-1.6245	-3.94712	-3.40414	-2.26721	-2.79689	-6.13233	-6.81241	1.24184	0.0784891	-0.0990462	-0.0269057	-0.0854813	0.108003	-0.101666	0.0144015	-0.565141
179.5	-4.6541	0.0265944	-0.0753531	-1.17239	-1.42061	-3.88728	-3.21354	-1.96137	-2.5797	-6.20546	-6.81347	1.25221	0.0785945	-0.0990709	-0.0269038	-0.0855628	0.107995	-0.10171	0.0144048	-0.771251
179.6	-4.78042	-0.0775687	-0.130759	-1.01725	-1.44498	-3.86733	-3.30884	-1.93477	-2.47554	-5.7733	-6.81368	1.24838	0.0786884	-0.0990393	-0.026874	-0.0856873	0.10803	-0.101688	0.0146567	-0.702548
179.7	-4.98653	-0.0354602	-0.396707	-1.2145	-1.61342	-4.11112	-3.45511	-2.03451	-2.4844	-5.91514	-6.81407	1.25596	0.0787934	-0.0990616	-0.0268233	-0.0856952	0.108037	-0.101638	0.014649	-0.538546
179.8	-4.76269	0.13519	-0.432167	-1.15688	-1.32974	-4.14658	-3.11603	-1.92591	-2.42456	-6.17	-6.81538	1.26629	0.0787795	-0.0991104	-0.0269047	-0.085673	0.108016	-0.101708	0.0147599	-0.718061
179.9	-4.7782	0.219407	-0.263733	-1.1192	-1.29206	-3.95155	-3.00522	-2.01899	-2.37802	-5.96611	-6.81474	1.25972	0.0789036	-0.0991635	-0.0269023	-0.0857319	0.108117	-0.101673	0.0148228	-0.797846
180	-5.09291	-0.252651	-0.492006	-1.4472	-1.38071	-3.96042	-3.26895	-2.46889	-2.44894	-6.17222	-6.81585	1.27041	0.078901	-0.0991522	-0.0269304	-0.0857275	0.108108	-0.101708	0.0147816	-0.556276
180.1	-4.74939	-0.115245	-0.416654	-1.33861	-1.25439	-3.92496	-3.26673	-2.29824	-2.49548	-6.30963	-6.81699	1.26976	0.0789978	-0.0991749	-0.0268587	-0.0858652	0.108134	-0.101717	0.0149019	-0.653791
180.2	-4.84026	-0.0177304	-0.534114	-1.08817	-1.54915	-3.92939	-3.32657	-2.54424	-2.70824	-6.42709	-6.81742	1.27211	0.0790026	-0.0991971	-0.0268873	-0.0858727	0.108205	-0.101618	0.0149006	-0.55406
180.3	-4.74275	-0.101947	-0.336869	-0.797846	-1.49153	-3.75874	-3.13376	-2.39354	-2.40905	-6.54676	-6.81775	1.27443	0.0790358	-0.0991875	-0.0269043	-0.085977	0.10821	-0.101597	0.0149966	-0.678169
180.4	-4.61199	-0.0155141	-0.113029	-0.766819	-1.45385	-3.68339	-3.0163	-2.22288	-2.14975	-6.39827	-6.81822	1.27987	0.0790118	-0.0992231	-0.0269086	-0.0859483	0.108089	-0.10172	0.0149664	-0.888712
180.5	-4.66074	0.088649	-0.299193	-1.00617	-1.51812	-3.91166	-3.25122	-2.18078	-2.18299	-6.33844	-6.81898	1.27844	0.0790359	-0.0992643	-0.026915	-0.0859575	0.108142	-0.101611	0.0150984	-0.811143
180.6	-4.85577	0.0421081	-0.188381	-1.16353	-1.74861	-3.93825	-3.29776	-2.25391	-2.34256	-6.35173	-6.8192	1.28183	0.0790527	-0.0992837	-0.0269172	-0.086066	0.108159	-0.101625	0.0151498	-0.757954
180.7	-5.0508	0.00886452	-0.376761	-1.25217	-2.19186	-4.00252	-3.47728	-2.22732	-2.48662	-6.43373	-6.81949	1.28463	0.0791655	-0.099315	-0.0269056	-0.0860726	0.108251	-0.101641	0.0151743	-0.667088
180.8	-4.9954	0.013297	-0.414437	-1.07931	-2.00126	-4.01361	-3.25787	-2.19629	-2.03894	-6.3739	-6.82059	1.29155	0.0791765	-0.0993002	-0.0268864	-0.086056	0.10817	-0.101643	0.0153144	-0.800062
180.9	-5.11507	0.325786	-0.0753531	-1.13028	-1.72866	-3.86955	-3.12711	-2.05445	-1.8971	-5.97497	-6.82081	1.28487	0.0792156	-0.0993681	-0.0269193	-0.086157	0.108225	-0.10168	0.0155203	-0.882063
181	-5.39653	-0.0288115	-0.144056	-1.09261	-1.85499	-3.97371	-3.31771	-2.16748	-2.18078	-5.63146	-6.82178	1.29455	0.0793215	-0.0993033	-0.0268782	-0.0861453	0.10821	-0.101653	0.0154372	-0.698115
181.1	-5.43864	-0.14184	-0.252652	-1.20563	-1.7885	-4.15988	-3.37976	-2.40018	-1.98796	-5.44086	-6.82246	1.29355	0.0793645	-0.0993225	-0.0268908	-0.0862699	0.108269	-0.101652	0.0155794	-0.664872
181.2	-5.32561	-0.0820012	-0.294761	-1.19012	-1.85056	-4.19312	-3.28668	-2.59521	-2.03007	-6.08135	-6.82305	1.29419	0.0794452	-0.0993432	-0.0269137	-0.0863184	0.108247	-0.101625	0.0156027	-0.664872
181.3	-5.28572	0.0820004	-0.0664881	-1.05271	-1.67769	-4.13993	-3.08722	-2.36694	-2.08991	-6.0747	-6.82348	1.30158	0.079406	-0.0992995	-0.0268901	-0.0863353	0.108221	-0.10164	0.0156055	-0.793413
181.4	-5.07961	-0.0310277	-0.0842181	-1.2699	-1.5159	-4.13993	-3.28668	-2.41127	-2.14753	-5.68465	-6.82339	1.30411	0.0795375	-0.0993624	-0.026927	-0.0864062	0.108263	-0.101743	0.015615	-0.775684
181.5	-5.12615	-0.232705	-0.350166	-1.1059	-1.43834	-4.2175	-3.26452	-2.19629	-2.39575	-5.77551	-6.82496	1.31387	0.0794789	-0.0993825	-0.0269232	-0.0865102	0.108276	-0.101656	0.0158672	-0.729143
181.6	-5.17491	-0.314706	-0.210544	-1.14358	-1.47823	-4.18204	-3.31106	-2.17413	-2.72597	-6.09022	-6.825	1.30204	0.0795966	-0.0992946	-0.0268646	-0.086484	0.108238	-0.101616	0.0160924	-0.660439
181.7	-5.25913	-0.186164	-0.265949	-1.23666	-1.33861	-4.16874	-3.15814	-2.2938	-2.71932	-5.94838	-6.82564	1.31208	0.0795803	-0.0993807	-0.0269626	-0.0865677	0.108186	-0.101635	0.0159753	-0.718061
181.8	-5.00204	-0.0975148	-0.183949	-1.21228	-1.1325	-4.03798	-2.86338	-2.26278	-2.25391	-5.79103	-6.82568	1.31613	0.0796263	-0.0993452	-0.0269184	-0.0865681	0.108202	-0.101664	0.0160371	-0.890928
181.9	-4.94664	-0.0886499	-0.350166	-1.04606	-1.35855	-4.12663	-3.11603	-2.4157	-2.43786	-6.07914	-6.82678	1.31775	0.0797494	-0.0993721	-0.0269152	-0.0866438	0.108195	-0.101577	0.0161682	-0.820008
182	-5.0508	-0.458761	-0.658223	-1.4051	-1.7752	-4.42804	-3.58144	-2.81019	-2.675	-6.48471	-6.82746	1.3277	0.0797566	-0.0994495	-0.0268661	-0.0867154	0.10819	-0.10162	0.0162347	-0.569574
182.1	-5.28572	-0.250435	-0.682602	-1.78186	-2.01456	-4.44134	-3.70776	-2.59965	-2.71932	-6.42044	-6.8275	1.32486	0.0797049	-0.0994424	-0.0268493	-0.0867517	0.108216	-0.101606	0.0163849	-0.492005
182.2	-5.42535	-0.137407	-0.578439	-1.74418	-1.96137	-4.27734	-3.87398	-2.44008	-2.91213	-6.26087	-6.8286	1.33215	0.079775	-0.0994301	-0.0268476	-0.0867493	0.108282	-0.101504	0.0162275	-0.525249
182.3	-4.87572	-0.033244	-0.447681	-1.35191	-1.55136	-4.05793	-3.29333	-2.01899	-2.64397	-6.15006	-6.82882	1.32936	0.0798139	-0.0994775	-0.0268234	-0.0868355	0.10829	-0.101493	0.0163504	-0.764602
182.4	-5.01977	-0.434383	-0.496438	-1.49374	-1.61785	-4.3682	-3.61247	-2.32262	-2.81019	-6.30298	-6.82903	1.33491	0.0798524	-0.0994631	-0.0268827	-0.0869037	0.108299	-0.101529	0.0163955	-0.587303
182.5	-4.93777	-0.130758	-0.53633	-1.36742	-1.58461	-4.15101	-3.78755	-2.24062	-2.72597	-6.13233	-6.83026	1.33834	0.0799661	-0.0994285	-0.0268937	-0.0869715	0.108283	-0.101604	0.0164753	-0.678169
182.6	-5.28572	-0.181732	-0.98401	-1.33196	-1.92812	-4.21307	-3.83187	-2.43786	-2.81462	-6.54233	-6.8306	1.34016	0.0799262	-0.0995196	-0.0268361	-0.0869554	0.108259	-0.101541	0.0164846	-0.496438
182.7	-5.13945	-0.418869	-0.751305	-1.27434	-1.95472	-4.3261	-3.64793	-2.49327	-2.78581	-6.62876	-6.83098	1.3464	0.0799775	-0.0995115	-0.0268648	-0.0869782	0.1083	-0.101498	0.016588	-0.605033
182.8	-4.9555	-0.250435	-0.649358	-1.11477	-1.70207	-4.13772	-3.48614	-2.30932	-2.58856	-6.36946	-6.83094	1.34443	0.0800169	-0.0994934	-0.0268588	-0.0870254	0.108255	-0.101451	0.0166801	-0.751305
182.9	-5.19707	-0.232705	-0.720278	-0.972929	-1.94364	-4.34383	-3.54598	-2.29159	-2.49991	-6.53347	-6.83225	1.35129	0.0801463	-0.0994503	-0.0268474	-0.0870392	0.108344	-0.101443	0.016642	-0.576222
183	-5.25248	-0.285895	-0.902009	-1.23001	-2.15861	-4.25296	-3.61468	-2.37137	-2.54867	-6.71298	-6.83272	1.35419	0.0801879	-0.0995358	-0.0268635	-0.0871885	0.108414	-0.101448	0.0168264	-0.458762
183.1	-5.29902	-0.155137	-0.862117	-1.50926	-2.30488	-4.45242	-3.79641	-2.42456	-2.68165	-6.77282	-6.83255	1.35344	0.0802413	-0.0995273	-0.026873	-0.0872091	0.108403	-0.101441	0.0168466	-0.438816
183.2	-5.13059	0.319138	-0.802279	-1.33861	-2.05667	-4.3682	-3.59474	-2.63067	-2.89884	-6.75287	-6.83407	1.35976	0.0802358	-0.0995045	-0.0269146	-0.0872876	0.108458	-0.101433	0.0168281	-0.509735
183.3	-5.01977	0.150704	-0.957415	-1.13915	-2.08769	-4.16431	-3.61468	-2.43121	-2.96976	-6.81049	-6.83378	1.35428	0.0803169	-0.099574	-0.0268549	-0.087269	0.108472	-0.101459	0.0170336	-0.527465
183.4	-5.46081	0.00886452	-0.968496	-1.11698	-2.10764	-4.31058	-3.68782	-2.6617	-2.70824	-6.85925	-6.83505	1.36641	0.0803233	-0.0995971	-0.0268539	-0.0874022	0.108486	-0.10138	0.0170541	-0.485357
183.5	-5.40983	-0.144056	-0.839955	-1.13915	-1.98131	-4.48788	-3.58144	-2.91435	-2.75921	-6.91687	-6.83526	1.36251	0.080339	-0.0996624	-0.0268696	-0.087521	0.10841	-0.101561	0.0171856	-0.398923
183.6	-5.25913	0.0177295	-0.824441	-1.23001	-2.00126	-4.51448	-3.56371	-2.73927	-2.97419	-6.90579	-6.83581	1.36725	0.0803116	-0.0996586	-0.0268775	-0.0874897	0.108437	-0.101453	0.0172284	-0.496438
183.7	-5.04637	0.0664867	-0.764603	-1.11255	-1.92148	-4.3948	-3.48836	-2.60851	-2.8257	-6.78168	-6.83763	1.37629	0.0804055	-0.0995694	-0.0268985	-0.0875499	0.108418	-0.101389	0.0172795	-0.624979
183.8	-5.12394	-0.121893	-0.895361	-1.34526	-2.17856	-4.43691	-3.62576	-2.68829	-2.47332	-7.0166	-6.8367	1.36122	0.0804596	-0.0995577	-0.02686	-0.0876119	0.10849	-0.101383	0.0175055	-0.549627
183.9	-5.10399	0.199461	-0.636061	-1.18347	-2.07661	-4.21972	-3.38863	-2.48662	-2.5664	-6.93239	-6.83776	1.37633	0.0804991	-0.0996059	-0.0268772	-0.0877404	0.108531	-0.101226	0.0173101	-0.749089
184	-5.50735	-0.0864336	-0.658223	-1.49153	-2.07661	-4.41031	-3.51717	-2.76586	-2.66835	-7.02769	-6.83882	1.38406	0.0805078	-0.0996666	-0.0269308	-0.0877606	0.108591	-0.101331	0.0175049	-0.523033
184.1	-5.58713	-0.219408	-0.835522	-1.19455	-2.06775	-4.74718	-3.55928	-2.87667	-2.38245	-6.8526	-6.83899	1.38009	0.080552	-0.0997277	-0.0268825	-0.0877926	0.108661	-0.101278	0.0175652	-0.48314
184.2	-5.39432	0.11746	-0.449897	-0.609466	-1.7331	-4.20863	-3.51938	-2.53759	-1.99018	-6.70412	-6.83907	1.38921	0.0805234	-0.099699	-0.0269071	-0.0878408	0.108656	-0.101267	0.0176373	-0.828873
184.3	-5.41426	0.00886452	-0.516384	-0.658223	-1.73974	-4.08231	-3.6036	-2.20737	-2.13867	-6.78168	-6.83992	1.39278	0.0805508	-0.0996738	-0.0268686	-0.0878437	0.108614	-0.101263	0.0176248	-0.857684
184.4	-5.43643	-0.126326	-0.800063	-0.757954	-1.85942	-4.23745	-3.62355	-2.35364	-2.38467	-6.93904	-6.84039	1.39398	0.080619	-0.0996576	-0.0268764	-0.0878647	0.108568	-0.101267	0.0178501	-0.775684
184.5	-5.86416	-0.383409	-0.542979	-1.03942	-1.89045	-4.26182	-3.79641	-2.5797	-2.55532	-7.03212	-6.84098	1.39627	0.0806492	-0.0996573	-0.0268265	-0.0879141	0.108619	-0.101217	0.0178631	-0.651574
184.6	-6.1013	-0.569573	-0.842171	-1.11698	-2.06775	-4.54993	-3.76982	-2.79689	-2.97197	-7.05206	-6.84179	1.40346	0.080759	-0.0996793	-0.0268747	-0.0879855	0.108583	-0.101165	0.0178834	-0.558492
184.7	-5.72232	-0.434383	-1.00839	-0.979578	-1.99018	-4.82918	-3.54819	-2.61516	-3.06284	-7.12963	-6.84162	1.39435	0.0807332	-0.0997471	-0.0268982	-0.0880343	0.108567	-0.101176	0.0179969	-0.551844
184.8	-5.74892	0.022162	-0.882063	-1.03055	-1.99904	-4.92448	-3.45955	-2.66392	-2.75256	-6.93239	-6.84246	1.40595	0.0808562	-0.0997494	-0.0267959	-0.0880858	0.108571	-0.101117	0.0180538	-0.70698
184.9	-5.82648	-0.164002	-0.729143	-1.21893	-1.86607	-4.7361	-3.76317	-2.8257	-2.8257	-6.8792	-6.84276	1.40775	0.0809305	-0.0997449	-0.0267839	-0.0881848	0.10866	-0.101055	0.0181929	-0.578438
185	-5.84865	-0.183948	-0.782333	-1.11034	-2.00569	-4.74718	-3.68339	-2.82349	-2.57748	-7.2072	-6.84348	1.40637	0.0809007	-0.0997977	-0.0268486	-0.0881824	0.108642	-0.100923	0.0182941	-0.520816
185.1	-5.64254	-0.148488	-0.762386	-1.02612	-1.89931	-4.54772	-3.6169	-2.74592	-2.42678	-7.08531	-6.84412	1.41197	0.0809412	-0.0998055	-0.0268315	-0.0882079	0.108601	-0.100954	0.0182144	-0.660439
185.2	-5.79989	-0.0598388	-0.906442	-0.979578	-1.8838	-4.61864	-3.5216	-2.6617	-2.675	-7.20942	-6.84458	1.41254	0.0809233	-0.0997296	-0.0268721	-0.0883383	0.108654	-0.100948	0.0182005	-0.620547
185.3	-5.77108	-0.126326	-0.96628	-1.19455	-1.91926	-5.04859	-3.46176	-2.91878	-2.73262	-7.3712	-6.84497	1.41758	0.0809927	-0.0996967	-0.0268939	-0.0883229	0.1087	-0.100901	0.018318	-0.545195
185.4	-5.53173	-0.0753525	-0.585088	-1.09261	-1.68434	-4.77821	-3.27781	-2.54202	-2.38245	-7.4665	-6.84607	1.41758	0.0810338	-0.09973	-0.0268592	-0.0883627	0.108711	-0.100937	0.0184987	-0.729143
185.5	-5.71346	-0.110812	-0.862117	-1.29428	-1.84169	-4.70729	-3.45733	-2.49548	-2.43121	-7.71694	-6.8467	1.42484	0.0810872	-0.099711	-0.0268556	-0.0884095	0.108767	-0.100975	0.0185372	-0.700332
185.6	-5.34113	-0.113029	-0.782333	-1.26769	-1.88823	-4.57431	-3.39971	-2.34478	-2.39575	-7.41996	-6.84687	1.41839	0.0811769	-0.099749	-0.0268558	-0.0885305	0.108827	-0.100865	0.018712	-0.738007
185.7	-5.44308	-0.0465414	-0.941902	-1.28542	-1.92148	-4.38815	-3.24679	-2.61959	-2.52429	-7.14515	-6.84793	1.43024	0.0811479	-0.0997804	-0.0268388	-0.0885819	0.108832	-0.100841	0.0187443	-0.775684
185.8	-5.61594	-0.10638	-1.0239	-1.34969	-1.95472	-4.45242	-3.13819	-2.72154	-2.82127	-6.81493	-6.84848	1.43597	0.0811996	-0.0997968	-0.0268417	-0.0885973	0.108737	-0.100866	0.0187437	-0.76017
185.9	-5.40983	-0.0221628	-1.09925	-1.31423	-2.01013	-4.48123	-3.21798	-2.83457	-2.85894	-6.42265	-6.84802	1.42867	0.0812598	-0.0997365	-0.0268702	-0.0886878	0.108732	-0.100799	0.018828	-0.738007
186	-5.30345	0.239353	-0.773468	-1.20785	-1.85942	-4.51226	-2.94759	-2.62624	-2.60408	-6.56228	-6.84963	1.44533	0.0813454	-0.0996953	-0.0268771	-0.0887116	0.108766	-0.100763	0.0189583	-0.89536
186.1	-5.44972	-0.00443286	-0.622764	-1.25439	-1.66218	-4.74718	-2.99192	-2.5797	-2.36694	-6.97671	-6.85001	1.44169	0.0813577	-0.0997961	-0.0268717	-0.0887059	0.108774	-0.100756	0.0190316	-0.826657
186.2	-5.17934	0.175082	-0.496438	-1.10147	-1.50704	-4.48345	-3.01408	-2.55089	-2.15861	-6.64428	-6.85056	1.44878	0.0814167	-0.0997767	-0.0268029	-0.0889025	0.108773	-0.100758	0.0189352	-0.995091
186.3	-5.44086	-0.0554063	-0.855468	-1.11698	-1.45828	-4.31501	-3.09387	-2.53094	-2.44451	-6.5379	-6.8509	1.44909	0.0815013	-0.0998613	-0.0268641	-0.0888533	0.108849	-0.100768	0.0189952	-0.851036
186.4	-5.44751	0.27038	-0.964064	-0.944118	-1.71537	-4.31501	-3.24457	-2.38467	-2.55532	-6.43152	-6.85132	1.45275	0.0815646	-0.0998418	-0.0268442	-0.0888608	0.108917	-0.100651	0.01906	-0.833306
186.5	-5.35443	0.381192	-0.811144	-0.695899	-1.79958	-4.22193	-3.03403	-2.36694	-2.70602	-6.61547	-6.85247	1.45743	0.0815649	-0.0998753	-0.0268354	-0.0889632	0.108982	-0.100587	0.0191303	-0.939685
186.6	-5.31453	0.197245	-0.822225	-0.915307	-1.8838	-4.10447	-3.26895	-2.62846	-2.70159	-6.8659	-6.85289	1.45514	0.0816409	-0.0998611	-0.0268628	-0.0889292	0.109006	-0.100631	0.0191517	-0.959631
186.7	-5.44086	0.197245	-1.06601	-1.05493	-2.23618	-4.31945	-3.85625	-2.99192	-2.95424	-7.17174	-6.85306	1.46102	0.0816642	-0.0998676	-0.0268238	-0.0890465	0.108967	-0.100658	0.0191988	-0.726926
186.8	-5.28129	0.15292	-0.902009	-0.975145	-2.07883	-4.23301	-3.34652	-2.67278	-2.78581	-7.2205	-6.85378	1.46475	0.0816786	-0.0999051	-0.0267823	-0.0889983	0.10893	-0.100674	0.019266	-0.890928
186.9	-5.51178	0.0155132	-0.811144	-1.09261	-1.88158	-4.23966	-3.26895	-2.69051	-2.60408	-7.42218	-6.85454	1.46719	0.0817176	-0.0998972	-0.0268215	-0.0890925	0.10894	-0.100602	0.0194458	-0.886495
187	-5.37437	0.347949	-0.507519	-0.897577	-1.83061	-4.17317	-3.06949	-2.66835	-2.4844	-7.29363	-6.85476	1.46788	0.0817556	-0.0999256	-0.0268344	-0.0891165	0.108963	-0.100516	0.0194941	-0.98401
187.1	-5.51178	0.190596	-0.618331	-0.837738	-1.91926	-4.25074	-3.49279	-2.62846	-2.62402	-7.25153	-6.85582	1.47245	0.0818289	-0.0999096	-0.0268616	-0.0892163	0.108966	-0.100483	0.0196523	-0.873198
187.2	-5.38545	0.115244	-0.596169	-0.877631	-2.10099	-4.1909	-3.54598	-2.65062	-2.3337	-7.02547	-6.85594	1.47583	0.0818823	-0.0998936	-0.0268794	-0.0892321	0.10901	-0.100525	0.0197758	-0.921955
187.3	-5.64697	0.0842166	-0.622764	-1.20342	-2.33591	-4.36599	-3.70333	-2.83013	-2.62846	-7.50639	-6.85675	1.47896	0.0819151	-0.0998938	-0.0268551	-0.0892491	0.108972	-0.100439	0.0197323	-0.733575
187.4	-5.30124	0.219407	-0.241571	-1.06601	-2.06553	-4.09561	-3.06727	-2.36694	-2.36916	-7.04763	-6.85675	1.48054	0.0819391	-0.0998841	-0.0268482	-0.0892723	0.108979	-0.100419	0.0198866	-0.970712
187.5	-5.26578	-0.117461	-0.0975156	-0.908658	-1.99018	-3.90501	-2.89441	-2.48218	-2.46002	-7.10082	-6.85751	1.4882	0.0819794	-0.0998864	-0.0268474	-0.0893651	0.109051	-0.100301	0.0198093	-1.04828
187.6	-5.30789	0.0930815	-0.170651	-0.964064	-1.95915	-3.76982	-3.14262	-2.39354	-2.21402	-7.08088	-6.85823	1.48753	0.0820138	-0.0999756	-0.0268189	-0.0894066	0.109014	-0.100487	0.0199857	-1.09482
187.7	-5.63146	-0.208327	-0.503087	-1.04606	-2.20072	-4.22193	-3.49722	-2.65505	-2.28716	-7.55737	-6.8584	1.48999	0.08204	-0.0999396	-0.0268349	-0.0894056	0.109017	-0.100412	0.0200713	-0.862117
187.8	-5.68908	-0.301409	-0.593952	-0.939685	-2.27386	-4.11334	-3.34652	-2.65283	-2.34699	-7.51747	-6.85946	1.50193	0.0821031	-0.0999589	-0.0268631	-0.0894759	0.108984	-0.100232	0.0201299	-0.893144
187.9	-5.06632	0.18838	-0.190597	-0.5186	-1.64001	-3.7676	-2.80576	-2.18299	-2.13423	-7.20277	-6.85963	1.49107	0.0822264	-0.0999384	-0.0268194	-0.0895764	0.109019	-0.100133	0.0203401	-1.2832
188	-5.35664	0.314705	-0.268166	-0.709197	-1.67104	-3.7122	-3.05397	-2.34035	-2.37359	-7.41996	-6.85972	1.50134	0.0823332	-0.0999544	-0.0268578	-0.089639	0.109122	-0.100154	0.0202641	-1.1879
188.1	-5.26799	0.192812	-0.359031	-0.74244	-1.65109	-4.01361	-3.20468	-2.55089	-2.37802	-7.40666	-6.86035	1.50393	0.0823468	-0.0999596	-0.0268509	-0.0896329	0.109115	-0.10015	0.0203023	-1.13028
188.2	-5.17269	0.248218	-0.186165	-0.682602	-1.42504	-4.23966	-2.97197	-2.46889	-2.20737	-7.10747	-6.86111	1.50699	0.0823327	-0.09992	-0.0267735	-0.0896379	0.109142	-0.1002	0.0203632	-1.16796
188.3	-5.2281	0.190596	0.00221515	-0.815576	-1.61785	-4.18647	-3.249	-2.22732	-2.31597	-7.03877	-6.86145	1.50973	0.0823292	-0.0999798	-0.0268531	-0.0897498	0.109057	-0.100127	0.0203551	-1.17017
188.4	-5.2968	0.15292	-0.19503	-0.999524	-1.9525	-4.37264	-3.51495	-2.4844	-2.52651	-6.77947	-6.86222	1.51143	0.0824246	-0.0999564	-0.026821	-0.089783	0.109106	-0.10009	0.0204365	-0.977361
188.5	-5.68908	-0.0642713	-0.359031	-1.18347	-2.02121	-4.47458	-3.46619	-2.47775	-2.61516	-6.97893	-6.86285	1.51736	0.0824826	-0.0999682	-0.0268285	-0.0898003	0.109047	-0.10008	0.0206147	-0.857684
188.6	-5.85751	-0.170651	-0.296977	-1.42504	-2.01899	-4.74053	-3.5083	-2.59078	-2.98084	-6.9745	-6.86289	1.52145	0.0824908	-0.100012	-0.0267688	-0.0898268	0.109095	-0.100042	0.0207114	-0.775684
188.7	-5.4874	0.00664824	-0.381194	-1.2145	-1.72645	-4.51891	-3.28225	-2.54867	-2.48883	-6.69747	-6.86438	1.5256	0.0825707	-0.0999975	-0.0268279	-0.0898631	0.109175	-0.0998821	0.0208145	-0.96628
188.8	-5.34778	0.144055	-0.321355	-0.749089	-1.75526	-4.36156	-3.28003	-2.18964	-2.15861	-6.84152	-6.86417	1.52067	0.0825917	-0.100028	-0.026852	-0.0899433	0.109107	-0.0997896	0.0209103	-1.09704
188.9	-5.2148	0.385625	-0.0531907	-0.556276	-1.56023	-4.33496	-2.92765	-1.93034	-1.97245	-6.67752	-6.86506	1.53116	0.0826175	-0.100033	-0.0268082	-0.0900417	0.109153	-0.0998082	0.0209386	-1.32309
189	-5.48962	0.110811	-0.467627	-0.990659	-1.54028	-4.67404	-3.50609	-2.41791	-2.50878	-6.98779	-6.86578	1.53036	0.0826244	-0.100056	-0.0268556	-0.0900921	0.109164	-0.0998099	0.0211261	-0.975145
189.1	-5.29016	0.172866	-0.374545	-1.0372	-1.64001	-4.35269	-3.47506	-2.40018	-2.54867	-7.11855	-6.8662	1.53544	0.0827276	-0.0999643	-0.0268348	-0.090147	0.109104	-0.0997631	0.0211982	-1.0505
189.2	-5.56054	0.372327	-0.576223	-0.975145	-1.84612	-4.46129	-3.45068	-2.51764	-2.74148	-6.99887	-6.86658	1.53736	0.0827669	-0.0999637	-0.0268152	-0.0900928	0.109168	-0.0996699	0.0213574	-1.0239
189.3	-5.68021	0.0177295	-0.729143	-1.1458	-1.93256	-4.97988	-3.63684	-2.69273	-2.96976	-7.20942	-6.86722	1.54287	0.0828328	-0.0999835	-0.0268016	-0.0901929	0.109113	-0.0996428	0.021304	-0.917523
189.4	-5.65805	0.175082	-0.489789	-1.03055	-1.91704	-4.67848	-3.31992	-2.4977	-2.59078	-7.24266	-6.86828	1.54758	0.0828981	-0.0999999	-0.0268052	-0.0902973	0.109119	-0.099591	0.0212182	-1.10812
189.5	-5.60708	-0.0044328	-0.609466	-1.28985	-1.88823	-4.61421	-3.35538	-2.48218	-2.52651	-7.3978	-6.86836	1.55029	0.0829011	-0.0999612	-0.0268097	-0.0902789	0.10912	-0.0994815	0.021388	-1.00396
189.6	-5.87303	0.0753517	-0.618331	-1.04163	-2.13423	-4.52334	-3.40636	-2.511	-2.91878	-7.34461	-6.86917	1.55936	0.0829999	-0.100023	-0.0267282	-0.0903837	0.109146	-0.0994194	0.0215974	-0.98401
189.7	-5.91957	0.201677	-0.476492	-1.07931	-1.83948	-4.35047	-3.57479	-2.37802	-2.77029	-7.14071	-6.86934	1.55591	0.0830843	-0.100032	-0.0267902	-0.0904508	0.109158	-0.0994237	0.0216623	-1.09261
189.8	-5.87746	0.141839	-0.372329	-1.06601	-1.82839	-4.20199	-3.59252	-2.16748	-2.7304	-6.99223	-6.87052	1.56687	0.0831137	-0.100049	-0.0267839	-0.0904938	0.109163	-0.0993884	0.0216784	-1.15023
189.9	-6.11238	0.183947	-0.41887	-1.08152	-1.89266	-4.33718	-3.9582	-2.27386	-2.61959	-7.42218	-6.87061	1.56431	0.0831722	-0.100042	-0.0268114	-0.0906076	0.109162	-0.0994204	0.0217674	-1.05493
190	-5.94394	0.141839	-0.356815	-0.933037	-1.65109	-4.33053	-3.96041	-2.26721	-2.51099	-7.26704	-6.87137	1.57211	0.0832337	-0.100056	-0.0268203	-0.0905806	0.109134	-0.0994215	0.0217916	-1.09925
190.1	-6.15227	0.0554055	-0.598385	-1.11255	-1.6932	-4.45907	-4.08009	-2.38024	-2.68829	-7.66153	-6.87235	1.57363	0.0832525	-0.100045	-0.0268173	-0.0906099	0.109095	-0.0993404	0.0219404	-0.957415
190.2	-5.90184	0.13519	-0.5186	-1.23666	-1.77299	-4.44134	-3.89171	-2.44672	-2.61516	-7.65266	-6.87188	1.57096	0.0832067	-0.100023	-0.0268266	-0.0906932	0.109194	-0.0993389	0.0219697	-1.03055
190.3	-5.75335	0.405571	-0.243787	-1.01504	-1.70872	-4.31058	-3.51052	-2.10321	-2.53981	-7.26926	-6.87243	1.57849	0.0833545	-0.0999975	-0.0267986	-0.0907538	0.109173	-0.0993187	0.0220054	-1.23888
190.4	-5.842	0.585086	0.0243776	-1.0505	-1.61342	-4.06015	-3.39306	-2.02564	-2.39797	-7.08309	-6.87264	1.5806	0.08336	-0.100003	-0.0268769	-0.0907665	0.109247	-0.0992586	0.0220764	-1.38736
190.5	-5.84643	0.416652	0.0642698	-0.999524	-1.7065	-4.15323	-3.72328	-2.29602	-2.60186	-7.3712	-6.87438	1.58795	0.0834295	-0.100071	-0.026879	-0.090816	0.10921	-0.0991887	0.0221366	-1.32974
190.6	-5.63589	0.37676	-0.0310284	-1.09261	-1.85499	-4.32831	-3.52825	-2.15197	-2.26278	-7.03433	-6.87408	1.58184	0.0834416	-0.100062	-0.0268341	-0.0908457	0.109262	-0.0991309	0.0223266	-1.40066
190.7	-5.93065	0.177298	-0.299193	-1.12585	-1.78407	-4.48123	-3.50165	-2.40462	-2.22067	-7.18947	-6.87476	1.59412	0.0835055	-0.100091	-0.0268445	-0.0909847	0.109185	-0.0991016	0.0222931	-1.32974
190.8	-6.35838	0.0642705	-0.170651	-1.38958	-1.91704	-4.78042	-3.73214	-2.593	-2.49991	-7.54629	-6.87599	1.59794	0.0835769	-0.100044	-0.026787	-0.0910001	0.109242	-0.0990515	0.0224385	-1.11477
190.9	-6.31406	-0.177299	-0.0797856	-1.50483	-1.97467	-4.84469	-3.63684	-2.81684	-2.76143	-7.93856	-6.87586	1.59041	0.0836341	-0.100063	-0.0267809	-0.0910682	0.109264	-0.0989202	0.0225123	-0.964064
191	-6.14341	0.237137	-0.0997318	-1.42504	-1.86607	-4.53442	-3.64793	-2.87003	-2.62402	-7.90975	-6.87697	1.60041	0.0836091	-0.100179	-0.0268313	-0.0911662	0.109291	-0.0989313	0.0224674	-1.09482
191.1	-6.16557	0.113028	-0.299193	-1.58904	-2.18299	-4.71615	-3.71885	-2.8257	-2.47332	-7.89423	-6.87709	1.60082	0.0836289	-0.100176	-0.0268041	-0.0911428	0.109294	-0.0989476	0.0225476	-0.977361
191.2	-6.05919	-0.0908661	-0.718062	-1.64002	-2.04115	-4.78486	-3.92274	-2.66835	-2.33591	-8.01391	-6.87777	1.60687	0.0837213	-0.100141	-0.0267848	-0.0911707	0.109288	-0.0988954	0.0225203	-0.964064
191.3	-6.19438	-0.0376765	-0.638277	-1.55358	-2.00569	-4.95107	-3.55928	-2.54202	-2.47997	-7.85656	-6.87815	1.61363	0.0836702	-0.100101	-0.0267702	-0.0912941	0.109333	-0.0989337	0.0226822	-1.00396
191.4	-6.24757	0.246002	-0.498654	-1.57575	-2.05667	-4.72723	-3.46398	-2.44451	-2.55975	-7.67926	-6.87845	1.60937	0.0836958	-0.100152	-0.0267459	-0.0913519	0.109331	-0.0988979	0.0228414	-1.0505
191.5	-6.71741	0.265948	-0.944118	-1.59348	-2.24505	-4.75826	-3.49279	-2.85895	-2.73927	-8.22002	-6.87951	1.62158	0.0837279	-0.10011	-0.0267302	-0.0913816	0.109271	-0.0988212	0.0229934	-0.910874
191.6	-6.81049	-0.0288115	-0.979578	-1.54915	-2.38467	-4.92448	-3.90944	-3.10273	-2.89884	-8.21337	-6.87976	1.61624	0.0838185	-0.100096	-0.0267206	-0.0913779	0.109342	-0.0987507	0.0231195	-0.720278
191.7	-6.82822	-0.367896	-1.22558	-1.97245	-2.62181	-5.11729	-4.43912	-3.24679	-3.21576	-7.8211	-6.88032	1.62642	0.0839271	-0.100114	-0.0267612	-0.0914688	0.109365	-0.098637	0.0231224	-0.516384
191.8	-6.7972	-0.292544	-1.30315	-2.0744	-2.49105	-5.16383	-4.1089	-3.1537	-2.95424	-7.97845	-6.88112	1.62497	0.0838728	-0.100229	-0.0267917	-0.0914747	0.109351	-0.098517	0.023171	-0.647142
191.9	-6.58222	-0.314706	-0.981794	-1.85499	-2.2938	-4.98653	-4.04242	-3.1116	-2.71932	-7.98288	-6.88167	1.63032	0.0839575	-0.100164	-0.0267822	-0.0915896	0.109423	-0.0985283	0.0231704	-0.782332
192	-6.58665	-0.272597	-1.05493	-1.94142	-2.33813	-5.01534	-4.01804	-3.13597	-2.88111	-8.24662	-6.88227	1.6355	0.0839713	-0.100137	-0.0267464	-0.0916443	0.109415	-0.0983818	0.0231786	-0.751305
192.1	-6.26087	-0.152921	-0.959632	-1.87937	-2.32705	-4.90232	-3.76095	-3.19803	-2.65283	-8.35078	-6.88256	1.63283	0.0840428	-0.100159	-0.0267633	-0.0916586	0.109429	-0.0984366	0.0233662	-0.826657
192.2	-6.27416	-0.179516	-0.946334	-1.64223	-1.97245	-4.6275	-3.55706	-3.10495	-2.3891	-8.29316	-6.88349	1.64809	0.0839686	-0.100188	-0.0268068	-0.0916803	0.109489	-0.0984468	0.023393	-1.03277
192.3	-6.38498	0.172866	-0.640493	-1.44055	-1.83948	-4.57431	-3.38863	-3.02516	-2.49548	-7.84548	-6.88383	1.64321	0.0840921	-0.100172	-0.0267406	-0.0917151	0.109486	-0.0983973	0.0234922	-1.14801
192.4	-6.54233	-0.0265954	-0.698116	-1.61342	-1.78407	-4.71172	-3.51938	-3.14262	-2.39797	-8.01834	-6.88409	1.65126	0.0842384	-0.100234	-0.026813	-0.091756	0.1095	-0.0983161	0.0235505	-1.03055
192.5	-6.7972	-0.172867	-0.689251	-1.97245	-1.91039	-4.88459	-4.07344	-3.03624	-2.60408	-8.15797	-6.88502	1.65582	0.0840873	-0.100261	-0.0268369	-0.0918631	0.109542	-0.0983787	0.0236214	-0.890928
192.6	-6.61103	0.0265944	-0.687034	-1.7885	-1.75526	-4.58096	-3.81636	-2.94538	-2.22953	-7.83883	-6.88549	1.65732	0.0841746	-0.100218	-0.0268013	-0.0918317	0.109538	-0.0983235	0.023743	-1.07931
192.7	-6.72184	-0.217192	-0.979578	-1.75526	-2.03007	-4.85799	-4.08896	-3.22462	-2.58413	-7.93634	-6.88583	1.65948	0.0842794	-0.100276	-0.0267869	-0.0919015	0.109528	-0.0982532	0.0238811	-0.910874
192.8	-7.03212	-0.387842	-0.824441	-1.89045	-2.27164	-4.99761	-4.46793	-3.51717	-2.5531	-7.93191	-6.88646	1.66166	0.0843282	-0.100234	-0.0267252	-0.0920031	0.109537	-0.0982316	0.0239882	-0.817792
192.9	-6.9346	-0.436599	-0.689251	-1.9658	-2.40462	-5.02643	-4.48566	-3.48171	-2.74592	-8.05824	-6.88727	1.66316	0.0842856	-0.100266	-0.0268223	-0.0920183	0.109518	-0.0982307	0.0240509	-0.749089
193	-6.54233	-0.296976	-0.700332	-1.70207	-2.18742	-4.72059	-4.13328	-3.37976	-2.54424	-7.80115	-6.88705	1.67051	0.0843519	-0.100223	-0.0267567	-0.0920333	0.109487	-0.0982021	0.0241419	-0.964064
193.1	-6.47141	0.00221574	-0.800063	-1.58239	-2.05667	-4.59648	-3.76317	-3.19138	-2.49327	-7.59504	-6.88748	1.67768	0.0842917	-0.100193	-0.026797	-0.0921098	0.109516	-0.0982051	0.024202	-1.07931
193.2	-6.90358	-0.190597	-1.00617	-1.85942	-2.4024	-4.82253	-4.13328	-3.39749	-2.76365	-7.88537	-6.88786	1.67472	0.0843827	-0.100264	-0.0267921	-0.0921619	0.109536	-0.098113	0.0242448	-0.806711
193.3	-6.97449	-0.210543	-0.926388	-1.93034	-2.757	-5.06853	-4.06458	-3.38863	-2.69938	-8.11143	-6.88858	1.68893	0.0843927	-0.100298	-0.0267492	-0.0921804	0.109522	-0.0980087	0.0243988	-0.769035
193.4	-7.00995	-0.108596	-0.66044	-2.06775	-2.51099	-4.95329	-4.38593	-3.36203	-2.97862	-8.1358	-6.88926	1.69117	0.0844544	-0.100296	-0.0267779	-0.092214	0.109555	-0.0979282	0.0243733	-0.87763
193.5	-7.0299	-0.314706	-0.797846	-1.87715	-2.44672	-5.01978	-4.33274	-3.36203	-3.331	-8.37073	-6.88989	1.69407	0.0845047	-0.100334	-0.0267381	-0.0922659	0.109591	-0.0978586	0.0243708	-0.76017
193.6	-6.79498	-0.350166	-0.689251	-1.94364	-2.27829	-4.94886	-4.44577	-3.28446	-3.04068	-8.43943	-6.89019	1.69855	0.0845877	-0.10029	-0.026706	-0.0922936	0.10956	-0.0977883	0.0245354	-0.764602
193.7	-6.98114	-0.396707	-0.7779	-2.2251	-2.36916	-5.00648	-4.64302	-3.44182	-2.98084	-8.15132	-6.89045	1.69772	0.0846361	-0.100344	-0.026724	-0.0923859	0.109577	-0.0977176	0.024652	-0.669304
193.8	-6.7839	-0.449896	-0.808927	-2.02786	-2.27386	-5.22367	-4.61642	-3.4263	-3.085	-8.23997	-6.89155	1.7048	0.0847331	-0.100355	-0.0267067	-0.0924334	0.109568	-0.0977312	0.0247556	-0.629412
193.9	-6.83709	-0.432167	-0.879847	-2.09878	-2.43343	-5.16605	-4.49674	-3.18473	-3.03846	-8.44386	-6.89235	1.7086	0.0847247	-0.100347	-0.0267759	-0.0924765	0.109562	-0.0977041	0.0246844	-0.662655
194	-6.82601	-0.562925	-1.17461	-2.35586	-2.59743	-5.18156	-4.67404	-3.06727	-2.88554	-8.61894	-6.89261	1.71045	0.084734	-0.100325	-0.0267711	-0.0925011	0.109627	-0.0976861	0.0248677	-0.507519
194.1	-6.70411	-0.416653	-0.937469	-2.09213	-2.47775	-5.28573	-4.43912	-3.16922	-2.94316	-8.37516	-6.89303	1.71515	0.0847032	-0.100342	-0.0267531	-0.0925126	0.109655	-0.0976431	0.0249236	-0.656007
194.2	-6.61103	-0.303625	-0.726927	-2.14089	-2.36916	-4.96659	-4.20863	-3.0717	-2.94538	-8.4217	-6.89392	1.72511	0.0847422	-0.100418	-0.026777	-0.092478	0.109619	-0.0976049	0.0251109	-0.828873
194.3	-6.86812	-0.0842174	-0.924172	-2.41348	-2.57748	-4.91118	-4.34604	-3.40192	-3.03403	-8.29759	-6.89396	1.72284	0.0848126	-0.100459	-0.0267723	-0.09257	0.10953	-0.0974143	0.0251251	-0.713629
194.4	-7.04541	-0.0753524	-1.01504	-2.4977	-2.46889	-4.99983	-4.66961	-3.52603	-2.97197	-8.00505	-6.89481	1.73238	0.0848792	-0.100393	-0.0267898	-0.0926685	0.109569	-0.0974125	0.025203	-0.700332
194.5	-6.75952	-0.00886536	-0.870982	-2.46446	-2.60629	-4.67404	-4.69399	-3.34873	-2.87889	-7.70142	-6.89574	1.73271	0.0849757	-0.10037	-0.026718	-0.092795	0.109556	-0.0974039	0.0253121	-0.906442
194.6	-7.01439	-0.0664875	-1.02833	-2.53094	-2.80354	-4.84913	-4.81367	-3.48171	-3.37089	-7.67039	-6.8957	1.7305	0.0850925	-0.100425	-0.026739	-0.0928362	0.109599	-0.0974407	0.0253631	-0.667088
194.7	-7.05206	0.292543	-0.689251	-2.4024	-2.61073	-4.77156	-4.36155	-3.37311	-3.28668	-8.12472	-6.89646	1.74138	0.0850752	-0.10041	-0.0267464	-0.0928343	0.109641	-0.0973758	0.0254149	-0.806711
194.8	-6.83487	0.139622	-0.509735	-2.44673	-2.53316	-4.60091	-4.33053	-3.38419	-3.0983	-8.21781	-6.89668	1.74476	0.0850421	-0.100388	-0.0267821	-0.0928326	0.109608	-0.0972265	0.0255896	-0.886495
194.9	-6.76838	0.277029	-0.558493	-2.41792	-2.45781	-4.7915	-4.35934	-3.29998	-3.167	-8.33305	-6.89769	1.74746	0.0851377	-0.100434	-0.0267769	-0.0928942	0.109601	-0.0971297	0.025603	-0.91309
195	-6.83044	0.367895	-0.662656	-2.35364	-2.27386	-4.95994	-4.17317	-3.36203	-2.89884	-8.4084	-6.89795	1.75314	0.0852268	-0.100445	-0.0266649	-0.0929807	0.109667	-0.0971466	0.0256393	-0.93082
195.1	-6.97671	0.387841	-0.310274	-2.19186	-2.33148	-4.61642	-4.09561	-3.39749	-2.70381	-7.96515	-6.89833	1.75186	0.0852869	-0.100384	-0.0266455	-0.0930035	0.109591	-0.0971415	0.0256897	-0.999523
195.2	-6.82379	0.383408	-0.40114	-1.99461	-2.35586	-4.61199	-3.98258	-3.31992	-2.50878	-7.82996	-6.89913	1.76031	0.0852617	-0.100411	-0.0266966	-0.0930863	0.109614	-0.0970396	0.0257851	-1.09704
195.3	-7.06536	0.277029	-0.545195	-2.24948	-2.32926	-5.15275	-4.30836	-3.73436	-3.26452	-8.34191	-6.89969	1.75821	0.0852949	-0.100438	-0.0267082	-0.0931734	0.109544	-0.09698	0.0259229	-0.746872
195.4	-7.02547	0.416652	-0.279247	-2.20737	-2.26721	-5.19486	-3.99587	-3.63906	-2.9897	-8.49262	-6.89998	1.76605	0.0852844	-0.100459	-0.026687	-0.0931698	0.109559	-0.096851	0.0259818	-0.824441
195.5	-7.17839	0.474274	-0.0975155	-2.10543	-2.42013	-5.02864	-3.65236	-3.41965	-2.593	-8.36186	-6.90041	1.77048	0.0853219	-0.100451	-0.0267374	-0.0931857	0.10957	-0.0968582	0.0259898	-0.992875
195.6	-7.18282	0.401138	-0.206111	-1.90153	-2.06996	-4.73167	-3.66566	-3.2889	-2.75035	-8.18013	-6.90096	1.77615	0.0854906	-0.100451	-0.0267336	-0.0932463	0.109559	-0.0968306	0.0260839	-1.09704
195.7	-7.37563	0.392273	-0.115245	-1.90596	-1.90153	-4.93778	-3.72328	-3.4263	-2.83457	-8.49262	-6.90185	1.77731	0.085432	-0.100447	-0.0266675	-0.0932513	0.109548	-0.0967234	0.0262373	-1.05493
195.8	-7.09639	0.458761	-0.0576233	-1.90596	-1.80623	-4.81145	-3.93382	-3.35981	-2.34478	-8.44165	-6.90185	1.77568	0.085485	-0.10043	-0.026714	-0.0933659	0.109545	-0.0966965	0.0262747	-1.13915
195.9	-6.89028	0.474274	-0.0820018	-2.06332	-1.89488	-4.72502	-3.82079	-3.20689	-2.41791	-8.2444	-6.9032	1.78602	0.0855034	-0.100418	-0.0267373	-0.0934529	0.109622	-0.096663	0.0264297	-1.18569
196	-6.7706	0.197245	-0.325788	-2.30489	-2.13202	-4.83361	-4.07788	-3.29554	-2.54202	-8.61673	-6.90303	1.78304	0.0856302	-0.10047	-0.0267045	-0.0935169	0.109673	-0.0965431	0.0265758	-0.986226
[truncated: 25,117 more rows]
