# Supplementary material for: Normal stress distribution in built-up cold-formed column in relation to interconnecting bolt spacing
Source: Sci Rep. 2024 Mar 5;14:5415. doi: 10.1038/s41598-024-55986-7 (PMC10914763; doi:10.1038/s41598-024-55986-7)
Supplement: Supplementary file 1 — Supplementary Information. [file 41598_2024_55986_MOESM1_ESM.zip › Supplementary raw materials/Column tests/slup_04.XLSX]

## Sheet: Arkusz1
File comment:
Time 1 - slow sample rate	L1_A	L2_A	L2_B	L3_A	L3_B	L3_C	L3_D	L4_A	L4_B	L5_A	droga	Sila	L3_MA_Lewy	L3_MA_prawy	L3_MA_srodkowy	L3_MB_lewy	L3_MB_prawy	L1_MA	L1_MD	kopemnsacja
s	µm/m	µm/m	µm/m	µm/m	µm/m	µm/m	µm/m	µm/m	µm/m	µm/m	mm	kN	mm	mm	mm	mm	mm	mm	mm	µm/m
100,00 ms (10 Hz)	100,00 ms (10 Hz)	100,00 ms (10 Hz)	100,00 ms (10 Hz)	100,00 ms (10 Hz)	100,00 ms (10 Hz)	100,00 ms (10 Hz)	100,00 ms (10 Hz)	100,00 ms (10 Hz)	100,00 ms (10 Hz)	100,00 ms (10 Hz)	100,00 ms (10 Hz)	100,00 ms (10 Hz)	100,00 ms (10 Hz)	100,00 ms (10 Hz)	100,00 ms (10 Hz)	100,00 ms (10 Hz)	100,00 ms (10 Hz)	100,00 ms (10 Hz)	100,00 ms (10 Hz)	100,00 ms (10 Hz)
Hardware channel:0	Hardware channel:1	Hardware channel:2	Hardware channel:3	Hardware channel:4	Hardware channel:5	Hardware channel:6	Hardware channel:7	Hardware channel:8	Hardware channel:9	Hardware channel:10	Hardware channel:16	Hardware channel:1	Hardware channel:2	Hardware channel:3	Hardware channel:4	Hardware channel:5	Hardware channel:6	Hardware channel:7	Hardware channel:8	Hardware channel:11
Serial No. (Electronics / CP): N.A.	Serial No. (Electronics / CP): 9E5006786	Serial No. (Electronics / CP): 9E5006786	Serial No. (Electronics / CP): 9E5006786	Serial No. (Electronics / CP): 9E5006786	Serial No. (Electronics / CP): 9E5006786	Serial No. (Electronics / CP): 9E5006786	Serial No. (Electronics / CP): 9E5006786	Serial No. (Electronics / CP): 9E5006786	Serial No. (Electronics / CP): 9E5006786	Serial No. (Electronics / CP): 9E5006786	Serial No. (Electronics / CP): 9E5006786	Serial No. (Electronics / CP): 9E5003FB9	Serial No. (Electronics / CP): 9E5003FB9	Serial No. (Electronics / CP): 9E5003FB9	Serial No. (Electronics / CP): 9E5003FB9	Serial No. (Electronics / CP): 9E5003FB9	Serial No. (Electronics / CP): 9E5003FB9	Serial No. (Electronics / CP): 9E5003FB9	Serial No. (Electronics / CP): 9E5003FB9	Serial No. (Electronics / CP): 9E5006786
Sensor:	Sensor: SG 3 wire 120 Ohms	Sensor: SG 3 wire 120 Ohms	Sensor: SG 3 wire 120 Ohms	Sensor: SG 3 wire 120 Ohms	Sensor: SG 3 wire 120 Ohms	Sensor: SG 3 wire 120 Ohms	Sensor: SG 3 wire 120 Ohms	Sensor: SG 3 wire 120 Ohms	Sensor: SG 3 wire 120 Ohms	Sensor: SG 3 wire 120 Ohms	Sensor: DC voltage 10 V	Sensor: DC voltage 10 V	Sensor: WA 100mm	Sensor: WA 100mm	Sensor: WA 100mm	Sensor: WA 100mm	Sensor: WA 100mm	Sensor: WA 100mm	Sensor: WA 100mm	Sensor: SG 3 wire 120 Ohms
Sensor T-ID:	Sensor T-ID: DMS_1_3_120	Sensor T-ID: DMS_1_3_120	Sensor T-ID: DMS_1_3_120	Sensor T-ID: DMS_1_3_120	Sensor T-ID: DMS_1_3_120	Sensor T-ID: DMS_1_3_120	Sensor T-ID: DMS_1_3_120	Sensor T-ID: DMS_1_3_120	Sensor T-ID: DMS_1_3_120	Sensor T-ID: DMS_1_3_120	Sensor T-ID: DC_10V	Sensor T-ID: DC_10V	Sensor T-ID: HBM_WA_100mm	Sensor T-ID: HBM_WA_100mm	Sensor T-ID: HBM_WA_100mm	Sensor T-ID: HBM_WA_100mm	Sensor T-ID: HBM_WA_100mm	Sensor T-ID: HBM_WA_100mm	Sensor T-ID: HBM_WA_100mm	Sensor T-ID: DMS_1_3_120
Amplifier typeN.A.	Amplifier typeMX1615	Amplifier typeMX1615	Amplifier typeMX1615	Amplifier typeMX1615	Amplifier typeMX1615	Amplifier typeMX1615	Amplifier typeMX1615	Amplifier typeMX1615	Amplifier typeMX1615	Amplifier typeMX1615	Amplifier typeMX1615	Amplifier typeMX840A	Amplifier typeMX840A	Amplifier typeMX840A	Amplifier typeMX840A	Amplifier typeMX840A	Amplifier typeMX840A	Amplifier typeMX840A	Amplifier typeMX840A	Amplifier typeMX1615
Connector plate:N.A.	Connector plate:N.A.	Connector plate:N.A.	Connector plate:N.A.	Connector plate:N.A.	Connector plate:N.A.	Connector plate:N.A.	Connector plate:N.A.	Connector plate:N.A.	Connector plate:N.A.	Connector plate:N.A.	Connector plate:N.A.	Connector plate:N.A.	Connector plate:N.A.	Connector plate:N.A.	Connector plate:N.A.	Connector plate:N.A.	Connector plate:N.A.	Connector plate:N.A.	Connector plate:N.A.	Connector plate:N.A.
Transducer type:N.A.	Transducer type:SG quarter bridge 120 Ohm, 3-wire circuit	Transducer type:SG quarter bridge 120 Ohm, 3-wire circuit	Transducer type:SG quarter bridge 120 Ohm, 3-wire circuit	Transducer type:SG quarter bridge 120 Ohm, 3-wire circuit	Transducer type:SG quarter bridge 120 Ohm, 3-wire circuit	Transducer type:SG quarter bridge 120 Ohm, 3-wire circuit	Transducer type:SG quarter bridge 120 Ohm, 3-wire circuit	Transducer type:SG quarter bridge 120 Ohm, 3-wire circuit	Transducer type:SG quarter bridge 120 Ohm, 3-wire circuit	Transducer type:SG quarter bridge 120 Ohm, 3-wire circuit	Transducer type:DC Voltage	Transducer type:DC Voltage	Transducer type:Inductive full bridge	Transducer type:Inductive full bridge	Transducer type:Inductive full bridge	Transducer type:Inductive full bridge	Transducer type:Inductive full bridge	Transducer type:Inductive full bridge	Transducer type:Inductive full bridge	Transducer type:SG quarter bridge 120 Ohm, 3-wire circuit
Meas. rangeN.A.	Meas. range8	Meas. range8	Meas. range8	Meas. range8	Meas. range8	Meas. range8	Meas. range8	Meas. range8	Meas. range8	Meas. range8	Meas. range15	Meas. range10	Meas. range120	Meas. range120	Meas. range120	Meas. range120	Meas. range120	Meas. range120	Meas. range120	Meas. range8
	Hardware scaling P1:0 ; 0	Hardware scaling P1:0 ; 0	Hardware scaling P1:0 ; 0	Hardware scaling P1:0 ; 0	Hardware scaling P1:0 ; 0	Hardware scaling P1:0 ; 0	Hardware scaling P1:0 ; 0	Hardware scaling P1:0 ; 0	Hardware scaling P1:0 ; 0	Hardware scaling P1:0 ; 0	Hardware scaling P1:0 ; 0	Hardware scaling P1:0 ; 0	Hardware scaling P1:0 ; 0	Hardware scaling P1:0 ; 0	Hardware scaling P1:0 ; 0	Hardware scaling P1:0 ; 0	Hardware scaling P1:0 ; 0	Hardware scaling P1:0 ; 0	Hardware scaling P1:0 ; 0	Hardware scaling P1:0 ; 0
	Hardware scaling P2:8 ; 15686,27	Hardware scaling P2:8 ; 15686,27	Hardware scaling P2:8 ; 15686,27	Hardware scaling P2:8 ; 15686,27	Hardware scaling P2:8 ; 15686,27	Hardware scaling P2:8 ; 15686,27	Hardware scaling P2:8 ; 15686,27	Hardware scaling P2:8 ; 15686,27	Hardware scaling P2:8 ; 15686,27	Hardware scaling P2:8 ; 15686,27	Hardware scaling P2:10 ; 100	Hardware scaling P2:10 ; 400	Hardware scaling P2:80 ; 100	Hardware scaling P2:80 ; 100	Hardware scaling P2:80 ; 100	Hardware scaling P2:80 ; 100	Hardware scaling P2:80 ; 100	Hardware scaling P2:80 ; 100	Hardware scaling P2:80 ; 100	Hardware scaling P2:8 ; 15686,27
Native unit	Native unitmV/V	Native unitmV/V	Native unitmV/V	Native unitmV/V	Native unitmV/V	Native unitmV/V	Native unitmV/V	Native unitmV/V	Native unitmV/V	Native unitmV/V	Native unitV	Native unitV	Native unitmV/V	Native unitmV/V	Native unitmV/V	Native unitmV/V	Native unitmV/V	Native unitmV/V	Native unitmV/V	Native unitmV/V
Engineering unit:	Engineering unit:µm/m	Engineering unit:µm/m	Engineering unit:µm/m	Engineering unit:µm/m	Engineering unit:µm/m	Engineering unit:µm/m	Engineering unit:µm/m	Engineering unit:µm/m	Engineering unit:µm/m	Engineering unit:µm/m	Engineering unit:mm	Engineering unit:kN	Engineering unit:mm	Engineering unit:mm	Engineering unit:mm	Engineering unit:mm	Engineering unit:mm	Engineering unit:mm	Engineering unit:mm	Engineering unit:µm/m
Nominal range: 0	Nominal range: 15686,27 µm/m	Nominal range: 15686,27 µm/m	Nominal range: 15686,27 µm/m	Nominal range: 15686,27 µm/m	Nominal range: 15686,27 µm/m	Nominal range: 15686,27 µm/m	Nominal range: 15686,27 µm/m	Nominal range: 15686,27 µm/m	Nominal range: 15686,27 µm/m	Nominal range: 15686,27 µm/m	Nominal range: 150 mm	Nominal range: 400 kN	Nominal range: 150 mm	Nominal range: 150 mm	Nominal range: 150 mm	Nominal range: 150 mm	Nominal range: 150 mm	Nominal range: 150 mm	Nominal range: 150 mm	Nominal range: 15686,27 µm/m
catman Scaling:None	catman Scaling:Strain gage wiring	catman Scaling:Strain gage wiring	catman Scaling:Strain gage wiring	catman Scaling:Strain gage wiring	catman Scaling:Strain gage wiring	catman Scaling:Strain gage wiring	catman Scaling:Strain gage wiring	catman Scaling:Strain gage wiring	catman Scaling:Strain gage wiring	catman Scaling:Strain gage wiring	catman Scaling:External hardware	catman Scaling:External hardware	catman Scaling:External hardware	catman Scaling:External hardware	catman Scaling:External hardware	catman Scaling:External hardware	catman Scaling:External hardware	catman Scaling:External hardware	catman Scaling:External hardware	catman Scaling:Strain gage wiring
0 V	Shunt correction factor1	Shunt correction factor1	Shunt correction factor1	Shunt correction factor1	Shunt correction factor1	Shunt correction factor1	Shunt correction factor1	Shunt correction factor1	Shunt correction factor1	Shunt correction factor1	0 V	0 V	Excitation:2.5 V excitation	Excitation:2.5 V excitation	Excitation:2.5 V excitation	Excitation:2.5 V excitation	Excitation:2.5 V excitation	Excitation:2.5 V excitation	Excitation:2.5 V excitation	Shunt correction factor1
Filter characteristics:N.A.	Excitation:2.5 V excitation	Excitation:2.5 V excitation	Excitation:2.5 V excitation	Excitation:2.5 V excitation	Excitation:2.5 V excitation	Excitation:2.5 V excitation	Excitation:2.5 V excitation	Excitation:2.5 V excitation	Excitation:2.5 V excitation	Excitation:2.5 V excitation	Filter characteristics:Bessel lowpass	Filter characteristics:Bessel lowpass	Filter characteristics:Bessel lowpass	Filter characteristics:Bessel lowpass	Filter characteristics:Bessel lowpass	Filter characteristics:Bessel lowpass	Filter characteristics:Bessel lowpass	Filter characteristics:Bessel lowpass	Filter characteristics:Bessel lowpass	Excitation:2.5 V excitation
Filter frequency:N.A.	Filter characteristics:Bessel lowpass	Filter characteristics:Bessel lowpass	Filter characteristics:Bessel lowpass	Filter characteristics:Bessel lowpass	Filter characteristics:Bessel lowpass	Filter characteristics:Bessel lowpass	Filter characteristics:Bessel lowpass	Filter characteristics:Bessel lowpass	Filter characteristics:Bessel lowpass	Filter characteristics:Bessel lowpass	Filter frequency:2 Hz	Filter frequency:2 Hz	Filter frequency:2 Hz	Filter frequency:2 Hz	Filter frequency:2 Hz	Filter frequency:2 Hz	Filter frequency:2 Hz	Filter frequency:2 Hz	Filter frequency:2 Hz	Filter characteristics:Bessel lowpass
Zero balancing:0 s	Filter frequency:2 Hz	Filter frequency:2 Hz	Filter frequency:2 Hz	Filter frequency:2 Hz	Filter frequency:2 Hz	Filter frequency:2 Hz	Filter frequency:2 Hz	Filter frequency:2 Hz	Filter frequency:2 Hz	Filter frequency:2 Hz	Zero balancing:79,69594 mm	Zero balancing:-0,314304 kN	Zero balancing:52,79413 mm	Zero balancing:59,08303 mm	Zero balancing:39,6009 mm	Zero balancing:42,84922 mm	Zero balancing:33,31047 mm	Zero balancing:61,16586 mm	Zero balancing:53,84258 mm	Filter frequency:2 Hz
Tare value:0 s	Zero balancing:-234,3449 µm/m	Zero balancing:-855,4651 µm/m	Zero balancing:-1748,249 µm/m	Zero balancing:-1988,647 µm/m	Zero balancing:-833,7837 µm/m	Zero balancing:213,1266 µm/m	Zero balancing:-1191,234 µm/m	Zero balancing:-729,0909 µm/m	Zero balancing:-324,7806 µm/m	Zero balancing:-379,8098 µm/m	Tare value:79,69594 mm	Tare value:-0,314304 kN	Tare value:52,79413 mm	Tare value:59,08303 mm	Tare value:39,6009 mm	Tare value:42,84922 mm	Tare value:33,31047 mm	Tare value:61,16586 mm	Tare value:53,84258 mm	Zero balancing:-1161,569 µm/m
Software zero: 0 s	Tare value:-234,3449 µm/m	Tare value:-855,4651 µm/m	Tare value:-1748,249 µm/m	Tare value:-1988,647 µm/m	Tare value:-833,7837 µm/m	Tare value:213,1266 µm/m	Tare value:-1191,234 µm/m	Tare value:-729,0909 µm/m	Tare value:-324,7806 µm/m	Tare value:-379,8098 µm/m	Software zero: 0 mm	Software zero: 0 kN	Software zero: 0 mm	Software zero: 0 mm	Software zero: 0 mm	Software zero: 0 mm	Software zero: 0 mm	Software zero: 0 mm	Software zero: 0 mm	Tare value:-1161,569 µm/m
Input signalN.A.	Software zero: 0 µm/m	Software zero: 0 µm/m	Software zero: 0 µm/m	Software zero: 0 µm/m	Software zero: 0 µm/m	Software zero: 0 µm/m	Software zero: 0 µm/m	Software zero: 0 µm/m	Software zero: 0 µm/m	Software zero: 0 µm/m	Input signalN.A.	Input signalN.A.	Input signalN.A.	Input signalN.A.	Input signalN.A.	Input signalN.A.	Input signalN.A.	Input signalN.A.	Input signalN.A.	Software zero: 0 µm/m
Amplifier input:N.A.	Input signalN.A.	Input signalN.A.	Input signalN.A.	Input signalN.A.	Input signalN.A.	Input signalN.A.	Input signalN.A.	Input signalN.A.	Input signalN.A.	Input signalN.A.	Amplifier input:N.A.	Amplifier input:N.A.	Amplifier input:N.A.	Amplifier input:N.A.	Amplifier input:N.A.	Amplifier input:N.A.	Amplifier input:N.A.	Amplifier input:N.A.	Amplifier input:N.A.	Input signalN.A.
Gage factor:0,00000	Amplifier input:N.A.	Amplifier input:N.A.	Amplifier input:N.A.	Amplifier input:N.A.	Amplifier input:N.A.	Amplifier input:N.A.	Amplifier input:N.A.	Amplifier input:N.A.	Amplifier input:N.A.	Amplifier input:N.A.	Gage factor:0,00000	Gage factor:0,00000	Gage factor:0,00000	Gage factor:0,00000	Gage factor:0,00000	Gage factor:0,00000	Gage factor:0,00000	Gage factor:0,00000	Gage factor:0,00000	Amplifier input:N.A.
Bridge factor:0,00000	Gage factor:2,04000	Gage factor:2,04000	Gage factor:2,04000	Gage factor:2,04000	Gage factor:2,04000	Gage factor:2,04000	Gage factor:2,04000	Gage factor:2,04000	Gage factor:2,04000	Gage factor:2,04000	Bridge factor:0,00000	Bridge factor:0,00000	Bridge factor:0,00000	Bridge factor:0,00000	Bridge factor:0,00000	Bridge factor:0,00000	Bridge factor:0,00000	Bridge factor:0,00000	Bridge factor:0,00000	Gage factor:2,04000
N.A.	Bridge factor:1,00000	Bridge factor:1,00000	Bridge factor:1,00000	Bridge factor:1,00000	Bridge factor:1,00000	Bridge factor:1,00000	Bridge factor:1,00000	Bridge factor:1,00000	Bridge factor:1,00000	Bridge factor:1,00000	N.A.	N.A.	N.A.	N.A.	N.A.	N.A.	N.A.	N.A.	N.A.	Bridge factor:1,00000
	N.A.	N.A.	N.A.	N.A.	N.A.	N.A.	N.A.	N.A.	N.A.	N.A.										N.A.
0	0.27703	-0.228272	-0.704763	-0.538545	-0.757953	0.0243787	-0.627195	-0.195029	0.17065	-0.631628	-0.000678168	-0.000279807	2.40593e-05	0.000110443	-0.125437	-0.000180861	-4.16095e-05	0.00058837	0.000456206	0.121893
0.1	0.237137	-0.345733	-0.844386	-0.500869	-0.704763	0.055406	-0.800061	-0.35903	0.27703	-0.817791	-0.000720554	-0.000465108	1.18015e-05	0.00010426	-0.125337	-0.000135635	-0.000101609	0.000653478	0.000449306	0.175083
0.2	-0.0864332	-0.414436	-0.970712	-0.518599	-1.04385	-0.0132973	-0.984009	-0.534113	-0.197245	-1.1059	-0.000423855	-0.00300034	8.04658e-06	2.72559e-05	-0.125345	-8.95559e-05	-7.60299e-05	0.00061062	0.000471608	0.343517
0.3	-0.0554059	-0.729142	-0.720277	-0.596168	-0.952982	-0.179515	-0.882062	-0.651574	-0.385625	-1.10369	-0.00038147	-0.00317262	-1.08994e-05	3.72599e-05	-0.125323	-7.89039e-05	-3.65728e-05	0.000628963	0.000472753	0.343517
0.4	0.0731359	-0.642709	-0.562924	-0.46541	-0.673736	-0.028811	-0.591735	-0.390058	-0.296976	-0.950766	-0.000254313	-0.00218063	9.27173e-06	9.36855e-05	-0.125391	-0.000108769	-6.94418e-05	0.0006862	0.000482197	0.181731
0.5	-0.106379	-0.596168	-0.54741	-0.611681	-0.791196	-0.370111	-0.68925	-0.489788	-0.296976	-0.966279	-4.23854e-05	-0.00133586	-5.02568e-06	8.23015e-05	-0.125369	-0.000127167	-4.47082e-05	0.000664378	0.000421153	0.274813
0.6	-0.148488	-0.706979	-0.585086	-0.946333	-0.908657	-0.203894	-0.624979	-0.6006	-0.237137	-1.0239	-0.000678168	-0.000685521	-1.27751e-06	4.58871e-05	-0.125316	-0.000101933	-8.49362e-05	0.000711137	0.000390883	0.272597
0.7	-0.27703	-0.640492	-0.795629	-1.03498	-0.742439	-0.110812	-0.793413	-0.576222	-0.172866	-1.1879	-0.000423855	0.000474466	3.96165e-05	0.000113941	-0.12533	-0.000128954	-2.50788e-05	0.00068991	0.000480078	0.405571
0.8	-0.367895	-0.596168	-0.775683	-0.981793	-0.915306	-0.0155136	-0.846602	-0.574005	-0.186164	-1.38072	-0.000635783	-0.00209918	-2.54535e-05	9.09514e-05	-0.125356	-0.0001191	-1.69136e-05	0.000713279	0.000384657	0.370112
0.9	0.00221625	-0.421085	-0.711412	-1.00617	-0.766818	-0.137407	-0.627195	-0.520816	-0.219407	-1.0505	-0.000169542	0.000685564	-1.50116e-05	1.92865e-05	-0.125344	-0.000136415	-3.34929e-05	0.000748692	0.000455473	0.323571
1	-0.0265948	-0.416652	-0.578438	-0.813359	-0.602816	-0.0842169	-0.425517	-0.383409	-0.139623	-0.897576	-0.00038147	0.00179369	6.47212e-05	2.43371e-05	-0.125272	-0.000111767	1.89714e-05	0.00072553	0.00043979	0.248218
1.1	0.190596	-0.3413	-0.279246	-0.955198	-0.328003	0.20611	-0.294759	-0.0177299	-0.0598384	-0.664871	-0.000593397	-0.00247448	4.55502e-05	2.53994e-05	-0.12537	-0.000113343	-3.61957e-06	0.00065421	0.000410874	0.0864332
1.2	-0.0155136	-0.492004	-0.633844	-1.01282	-0.343517	-0.0531896	-0.485356	-0.312489	-0.175083	-0.979577	-0.000805325	-0.00249503	7.70934e-05	0.000108745	-0.125369	-0.000109103	-8.4468e-07	0.000709282	0.000423761	0.239354
1.3	-0.141839	-0.63606	-0.463193	-0.966279	-0.492004	-0.177299	-0.574005	-0.270381	0.0199461	-1.05493	-0.000127156	0.000815319	6.91311e-05	8.96511e-05	-0.125445	-0.000160185	-2.71418e-05	0.000770658	0.000389103	0.270381
1.4	0.137407	-0.833305	-0.538545	-0.992874	-0.68925	-0.0443247	-0.246002	-0.509734	-0.106379	-1.16352	-0.000805325	0.000607567	5.61072e-05	7.87366e-05	-0.125384	-0.000139083	-1.11174e-05	0.00064736	0.000425417	0.254867
1.5	0.292543	-0.578438	-0.764602	-0.944117	-0.831089	-0.0110811	-0.418869	-0.605033	0.0531897	-0.972928	-0.000169542	0.00037072	-2.4899e-06	5.95745e-05	-0.125396	-0.00016793	3.16906e-05	0.000664763	0.000412294	0.20611
1.6	0.272597	-0.387841	-0.538545	-0.857684	-0.720277	0.164002	-0.387841	-0.343517	0.230489	-0.870981	-0.000805325	0.00209987	0.000100574	6.67839e-05	-0.125348	-0.000118929	5.4329e-05	0.000683433	0.000389278	0.115244
1.7	0.323571	-0.531897	-0.605033	-1.07487	-0.884278	0.257084	-0.197245	-0.629411	0.130758	-1.01504	-0.000720554	0.00132653	6.17526e-05	3.71926e-05	-0.125397	-0.00019786	4.25298e-05	0.000712232	0.000419111	0.192813
1.8	0.467626	-0.436599	-0.385625	-0.731358	-0.44768	0.427734	0.234921	-0.452112	0.252651	-0.576222	-0.00118679	0.00110193	4.04987e-05	6.57292e-05	-0.125406	-0.000152902	-3.89412e-05	0.000729676	0.000367987	-0.0487572
1.9	0.378977	-0.42995	-0.418869	-0.538546	-0.551843	0.350165	-0.157353	-0.596168	0.113028	-0.445464	-0.000805325	-0.00213072	3.4023e-05	5.94718e-05	-0.125401	-0.000216505	-6.18813e-05	0.000732776	0.000392995	0.0820008
2	0.347949	-0.469842	-0.405571	-0.589519	-0.735791	0.0908658	-0.115244	-0.61833	-0.0398923	-0.460977	-0.000720554	-0.000228868	6.52751e-06	3.66111e-05	-0.125334	-0.000144525	-2.68125e-05	0.000593282	0.000453979	0.15292
2.1	0.527464	-0.243786	-0.00221619	-0.226056	-0.472058	0.203894	0.365679	-0.454329	0.0066487	-0.39449	-0.000593397	-0.00125722	2.75e-05	9.74029e-05	-0.125372	-0.000123412	-4.48122e-06	0.000677885	0.00048419	-0.150704
2.2	0.332436	-0.128542	0.113028	-0.385625	-0.330219	-0.113028	0.425517	-0.507518	0.155137	-0.523032	-0.000508626	0.000550214	7.32005e-05	5.63059e-05	-0.125349	-0.000159206	-1.03082e-05	0.000790005	0.000422613	-0.0354598
2.3	0.0753521	-0.523032	-0.460977	-0.718061	-0.811143	-0.305841	-0.124109	-0.800061	-0.17065	-0.687034	-0.000296699	-0.000762135	2.43355e-05	3.43242e-05	-0.125384	-0.000184123	-1.20263e-05	0.000750876	0.000366808	0.283678
2.4	0.190596	-0.529681	-0.489788	-0.84217	-0.919738	-0.257083	-0.405571	-0.78898	-0.443247	-0.558492	8.47711e-05	0.00356659	1.27245e-06	0.000136446	-0.125304	-0.000196339	-1.22083e-05	0.000705016	0.000334061	0.332435
2.5	0.607249	0.101947	-0.0687033	-0.414436	-0.662655	0.336868	0.00664878	-0.197245	0.0332436	-0.230489	-0.00084771	4.81315e-05	8.89628e-05	3.15485e-05	-0.125363	-0.000250943	-5.54109e-05	0.000698253	0.000389567	-0.137407
2.6	0.505302	-0.192813	-0.239354	-0.350165	-0.702547	0.438815	0.126326	-0.0421085	0.0797845	-0.274814	-0.000423855	-0.000243639	5.23766e-05	5.78771e-05	-0.12528	-0.000260305	1.0617e-05	0.000720897	0.00039057	-0.115244
2.7	0.124109	-0.602816	-0.596168	-0.629411	-1.0372	0.0620547	-0.0310273	-0.361247	-0.454329	-0.456545	-0.000254313	0.00244816	4.79362e-05	8.36056e-05	-0.125292	-0.00018449	-3.57494e-05	0.000732734	0.000396812	0.243786
2.8	0.232705	-0.698115	-0.538545	-0.826656	-1.11477	-0.172866	-0.414436	-0.738007	-0.720277	-0.715845	-0.000296699	-0.000863554	0.00010572	7.72081e-05	-0.125295	-0.000226482	-2.04837e-05	0.000845163	0.000327098	0.343517
2.9	0.0620547	-0.724709	-0.808926	-1.12363	-0.952982	-0.237137	-0.425517	-0.822224	-0.808926	-0.585087	0.000169542	-0.00100406	0.000131031	9.42602e-06	-0.125328	-0.000204429	-3.49877e-05	0.000766349	0.000386242	0.347949
3	-0.0421085	-0.780115	-0.857684	-1.23444	-1.09925	-0.449896	-0.560708	-1.12142	-0.656006	-0.647141	4.23856e-05	0.000675476	0.000112996	0.000100731	-0.125339	-0.000191684	2.27505e-06	0.000695585	0.000410502	0.423301
3.1	0.230489	-0.609465	-0.474275	-1.0372	-1.17017	-0.2593	-0.374544	-0.791196	-0.498653	-0.585087	-0.000296699	-9.35698e-05	3.68083e-05	-1.11963e-05	-0.125254	-0.000266893	-3.25292e-05	0.000726562	0.000392332	0.254867
3.2	0.119677	-0.554059	-0.649357	-1.11477	-1.33639	-0.516383	-0.456545	-0.84217	-0.602816	-0.520816	-0.000339084	-0.00144426	5.14876e-05	2.17102e-05	-0.12529	-0.000183056	-8.45625e-05	0.000758003	0.000417612	0.347949
3.3	-0.075352	-0.742439	-0.797845	-1.28098	-1.63337	-0.554059	-0.456545	-0.979577	-1.01504	-0.999523	-0.000593397	-0.000799631	5.84278e-05	7.11486e-05	-0.12524	-0.000261445	-9.96607e-05	0.000819935	0.000435875	0.509734
3.4	-0.150704	-0.46541	-0.396706	-0.99509	-1.06379	-0.263732	-0.396706	-0.751304	-0.726926	-0.93082	-0.000805325	-0.000347603	2.96358e-05	3.17783e-05	-0.125323	-0.000328656	4.03592e-06	0.000706577	0.000492001	0.272597
3.5	-0.797845	-1.04385	-0.760169	-1.36299	-1.29428	-0.609465	-0.658222	-1.28763	-0.837737	-1.25439	-0.000551012	-0.000617202	2.65121e-05	7.91096e-05	-0.125309	-0.000265581	-0.000119829	0.000737994	0.000511239	0.571789
3.6	-0.815575	-1.10369	-1.03055	-1.26104	-1.58461	-0.509734	-0.687033	-1.41396	-1.12806	-1.17239	-0.000593397	-0.00243862	8.43014e-05	3.49528e-05	-0.125315	-0.000278584	-0.000108009	0.000672992	0.0004228	0.682601
3.7	-0.436599	-0.735791	-0.73579	-1.04385	-1.35855	-0.574005	-0.589519	-1.09925	-1.01282	-1.00174	-0.000593397	-0.00320819	5.52797e-05	7.72924e-05	-0.125333	-0.000278544	-4.95734e-05	0.000689488	0.000481639	0.525248
3.8	-0.527464	-0.432166	-0.494221	-0.866549	-1.11033	-0.658222	-0.3413	-1.11255	-0.986225	-1.13471	-0.000466241	0.000885035	4.79889e-05	0.000109861	-0.125429	-0.000270327	-2.95482e-05	0.000764395	0.000451652	0.467626
3.9	-0.323571	-0.46541	-0.387841	-0.695898	-0.910873	-0.498653	-0.219407	-0.990658	-0.866549	-1.36742	-0.000678168	-0.000638362	5.77014e-05	0.000119532	-0.128381	-0.000295686	-5.22343e-05	0.00071177	0.000469618	0.416652
4	-0.418869	-0.662655	-0.726926	-0.833305	-1.30536	-0.401139	-0.616114	-1.05493	-0.75352	-1.17682	-0.00084771	-0.00126928	1.93018e-05	4.65186e-05	-0.130159	-0.000213773	-9.66095e-05	0.00073527	0.000541616	0.503086
4.1	-0.425517	-0.644925	-0.930819	-0.848819	-1.18347	-0.569573	-0.620546	-1.10147	-0.784548	-1.07931	-0.000169542	-0.000669708	-7.07601e-05	5.63163e-05	-0.130807	-0.000214286	-0.000127479	0.000721699	0.000423706	0.487572
4.2	-0.312489	-0.443247	-0.888711	-1.01947	-0.757953	-0.454328	-0.0576221	-0.886495	-0.800061	-0.609465	-0.00084771	0.000736303	-2.54349e-05	5.73566e-06	-0.131261	-0.000285802	-7.20999e-05	0.000660895	0.000486434	0.292543
4.3	-0.414436	-0.407788	-1.04606	-1.02612	-0.937468	-0.443247	-0.246002	-0.726926	-0.684817	-0.675952	-0.000296699	-0.00206206	-1.04664e-06	0.000125982	-0.131783	-0.000296093	-0.000126872	0.000755579	0.000508148	0.328003
4.4	-0.234921	-0.328003	-0.848819	-0.826656	-0.992874	-0.270381	-0.130758	-0.596168	-0.441031	-0.425518	-0.000466241	-0.00174272	-8.71496e-05	4.3876e-05	-0.132021	-0.000240263	-0.000148038	0.000672282	0.000551567	0.212759
4.5	-0.0110812	-0.0930819	-0.831089	-0.680385	-0.908657	-0.141839	0.126326	-0.593951	-0.263732	-0.0487574	-0.000593397	-0.00152235	-4.76081e-05	2.3711e-05	-0.132102	-0.000254046	-0.000163519	0.000672264	0.000581228	0.119677
4.6	-0.246002	-0.168434	-0.921954	-0.855467	-1.32309	-0.252651	0.144055	-0.984009	-0.631627	-0.596168	-0.000635783	-0.00262302	7.22828e-06	0.00011778	-0.132255	-0.000253336	-8.10092e-05	0.000691343	0.000495336	0.319138
4.7	-0.226056	-0.407788	-0.89536	-0.933036	-1.15466	-0.199461	0.0221624	-0.966279	-0.644925	-0.815575	-0.000508626	-0.00490318	-1.86129e-05	6.76546e-05	-0.132324	-0.000235025	-0.000124767	0.000627075	0.000480716	0.279246
4.8	-0.186164	-0.441031	-0.933036	-0.84217	-0.899792	-0.330219	-0.0310273	-0.70698	-0.65379	-0.58287	-0.000254313	-0.00118316	-4.58416e-05	6.95736e-05	-0.13197	-0.000242063	-0.000185078	0.000633995	0.000418527	0.283678
4.9	-0.248218	-0.726926	-0.926387	-1.03277	-1.03498	-0.669303	-0.183948	-0.684817	-0.733574	-0.744656	4.23856e-05	-0.00419174	-4.145e-05	-1.23107e-05	-0.112394	-0.000259174	-0.000101578	0.000704723	-0.00250983	0.438815
5	-0.18838	-0.538545	-0.9419	-1.06823	-0.930819	-0.578438	-0.183948	-0.782332	-0.946333	-0.551843	-0.000466241	-0.00600573	-6.17284e-05	4.15985e-05	-0.115102	-0.00020831	-0.000119747	0.0007196	-0.00365021	0.381193
5.1	-0.137407	-0.445464	-0.835521	-1.17461	-0.988441	-0.414436	-0.192813	-0.718061	-0.795629	-0.631628	-0.000508626	-0.00335079	-7.92978e-05	4.71256e-05	-0.121829	-0.000240419	-0.000161966	0.000679431	-0.00241897	0.361247
5.2	-0.438815	-0.63606	-0.97736	-1.43391	-1.23444	-0.773467	-0.203894	-0.950766	-1.19455	-0.784548	8.0675e-11	-0.00348682	-5.79693e-05	7.16591e-05	-0.122811	-0.000216371	-0.00015114	0.000687906	0.000330744	0.576222
5.3	-0.407788	-0.398923	-0.813359	-1.32309	-1.00396	-0.749088	-0.312489	-1.06158	-1.18347	-0.622763	-0.000169542	-0.00323628	-3.18316e-05	4.62859e-05	-0.123564	-0.000199408	-0.000203108	0.000709986	0.000518204	0.496437
5.4	-0.54741	-0.560708	-1.01725	-1.48045	-1.2278	-0.744655	-0.713628	-1.38515	-1.24552	-1.09482	-8.4771e-05	-0.00127117	-3.93895e-05	-2.40162e-05	-0.123635	-0.000186329	-0.000152114	0.000662248	0.000556806	0.675952
5.5	-0.414436	-0.766818	-0.899792	-1.26104	-1.10369	-0.813359	-0.472058	-1.36299	-1.24774	-0.964063	-0.000593397	-0.00092569	-7.2083e-05	-8.01893e-05	-0.123621	-0.000224129	-0.000167441	0.000720588	0.000554381	0.516383
5.6	-0.084217	-0.458761	-0.622762	-1.06601	-1.05936	-0.41222	-0.148488	-1.04606	-0.879846	-0.560708	-0.000593397	-0.00038587	-7.11222e-05	-4.66076e-05	-0.12359	-0.00019421	-0.00013712	0.000654437	0.000493435	0.288111
5.7	0.356814	-0.0465409	-0.110812	-0.387841	-0.485356	0.155137	0.181731	-0.766818	-0.361247	-0.0509736	-0.000169542	-0.00119004	-6.46971e-05	5.7302e-05	-0.12367	-0.00024073	-0.000156583	0.000742214	0.00054234	-0.0664871
5.8	0.469842	-0.0731358	-0.108596	-0.296976	-0.434382	0.578438	0.239354	-0.554059	-0.319138	0.427733	-0.000593397	0.000855724	-4.27458e-05	6.09501e-05	-0.123706	-0.000209662	-0.000140054	0.000717822	0.000568979	-0.192813
5.9	0.616114	-0.0110812	-0.172866	-0.0487572	-0.263732	0.624979	0.556275	-0.219407	-0.106379	0.507518	-0.000635783	-0.000981923	-7.83703e-05	7.52388e-05	-0.123739	-0.000229472	-0.000204849	0.000719115	0.00053421	-0.319138
6	0.75352	-0.343517	-0.678168	-0.423301	-0.673736	0.232705	0.390058	-0.702547	-0.292543	-0.230489	0.000169542	8.89812e-05	-2.55475e-05	2.78456e-05	-0.123754	-0.000188406	-0.000188268	0.00076426	0.000547084	-0.0930819
6.1	0.405571	-0.367895	-0.848819	-0.633844	-0.793413	-0.0354597	0.299192	-0.760169	-0.343517	-0.363463	-0.000635783	-0.000155753	-6.21716e-06	2.98385e-05	-0.123822	-0.000262749	-0.000180141	0.000653586	0.000539123	0.00886494
6.2	0.24157	-0.525248	-0.870981	-0.846602	-0.780115	0.0221624	0.303624	-0.886495	-0.527464	-0.383409	-0.00110202	-0.000990376	8.82632e-06	2.32281e-05	-0.123918	-0.000227705	-0.000103607	0.00073355	0.000532798	0.0797845
6.3	0.186164	-0.270381	-0.562924	-0.893143	-0.622762	-0.119677	0.378977	-0.793413	-0.474275	-0.436599	-0.000678168	-0.00276328	3.07246e-05	-1.51607e-05	-0.123866	-0.000220249	-0.000134509	0.000765489	0.000494219	0.084217
6.4	0.128542	-0.210542	-0.700331	-0.680385	-0.640492	-0.243786	0.29476	-0.802278	-0.631627	-0.585087	-0.000508626	-0.0032632	-2.6455e-05	-7.65058e-05	-0.123839	-0.000187374	-0.000157426	0.000702127	0.000488623	0.137407
6.5	0.084217	-0.328003	-0.999523	-0.769034	-0.724709	-0.383409	0.141839	-1.16574	-0.851035	-0.536329	-0.000296699	-0.000583858	-4.74794e-05	-5.37611e-06	-0.123931	-0.00014294	-0.000208104	0.00076354	0.000497487	0.261516
6.6	0.168434	-0.452112	-1.09482	-0.87763	-0.939684	-0.432166	-0.108596	-0.975144	-0.870981	-0.700331	-0.000211928	-0.00264086	-3.3289e-05	2.71504e-05	-0.123864	-0.000128421	-0.000177048	0.000791489	0.000469866	0.343517
6.7	-0.0132974	-0.365679	-0.811143	-0.738007	-0.691466	-0.310273	-0.261516	-0.740223	-0.879846	-0.616114	-0.00038147	-0.00265587	-5.05601e-05	3.5943e-05	-0.123904	-0.000238664	-0.000139858	0.000692407	0.000463619	0.234921
6.8	-0.101947	-0.385625	-0.693682	-0.815575	-0.593951	-0.405571	-0.37676	-0.906441	-0.886495	-0.713628	-0.000466241	-0.000858658	-3.44277e-05	5.2324e-05	-0.124016	-0.000220273	-0.000159528	0.000746226	0.000559149	0.22384
6.9	0.0221624	-0.334652	-0.644925	-0.706979	-0.673736	-0.141839	-0.221624	-0.611681	-0.554059	-0.656006	-0.00038147	-0.00239224	-3.87892e-05	3.52113e-05	-0.124054	-0.00018967	-0.000131125	0.000776639	0.000546747	0.132974
7	-0.0177299	-0.301408	-0.492004	-0.651574	-0.580654	0.0487573	-0.0509734	-0.418869	-0.328003	-0.571789	-0.000339084	-0.00387428	-8.93993e-05	5.13976e-05	-0.123997	-0.000198535	-0.000116092	0.000785645	0.000523998	0.046541
7.1	-0.144055	-0.702547	-0.733574	-0.793413	-0.808926	-0.146272	-0.22384	-0.886495	-0.516383	-0.633844	-0.000423855	-0.00370791	-8.98283e-05	3.83098e-05	-0.123923	-0.000222699	-0.000116441	0.000823436	0.000474224	0.303624
7.2	-0.2593	-0.624979	-0.875413	-0.706979	-0.80671	-0.449896	-0.230489	-0.822224	-0.952982	-0.720277	0.000211928	-0.00382028	-5.40696e-05	-7.57965e-06	-0.124004	-0.000222126	-3.09531e-05	0.00084081	0.000549493	0.352382
7.3	-0.339084	-0.332435	-0.910873	-0.585086	-0.902008	-0.343517	-0.161785	-0.744656	-1.05271	-0.658222	-0.00038147	-0.0012095	-5.78498e-05	-2.13479e-05	-0.124006	-0.000227545	-9.20819e-05	0.000915736	0.000482071	0.299192
7.4	-0.500869	-0.598384	-1.2965	-0.926387	-1.13693	-0.77125	-0.27703	-1.11477	-1.21007	-0.873197	-0.000635783	-0.00354054	-3.46255e-05	5.78919e-05	-0.124055	-0.00024093	-9.96504e-05	0.000888859	0.000521585	0.627195
7.5	-0.489788	-0.480923	-1.17904	-0.919738	-0.773467	-0.622762	-0.13519	-0.89536	-1.06601	-1.06601	-0.000339084	-0.00340772	-1.22151e-05	3.09047e-05	-0.124094	-0.000198014	-0.000184604	0.00081538	0.000546137	0.441031
7.6	-0.454328	-0.467626	-1.23888	-0.733574	-0.80671	-0.780115	-0.350165	-0.844386	-1.3519	-0.744656	-0.000635783	-0.000488896	-7.9524e-05	5.88952e-05	-0.124047	-0.000227798	-0.000188196	0.000904726	0.000492726	0.487572
7.7	-0.332435	-0.611681	-1.07709	-0.489788	-0.751304	-0.345733	-0.248218	-0.684817	-1.10147	-0.452112	-0.000508626	-0.00232741	2.87752e-05	3.70433e-05	-0.124028	-0.000129356	-0.00014126	0.000820171	0.000596599	0.438815
7.8	-0.418869	-0.709196	-1.02833	-0.77125	-0.921954	-0.523032	-0.456545	-0.870981	-1.36742	-0.873197	-0.000593397	-0.00181557	-7.10191e-05	3.44116e-05	-0.124008	-0.000182561	-9.3495e-05	0.00077386	0.000562973	0.578438
7.9	-0.602816	-0.855467	-0.986225	-0.498653	-0.691466	-0.458761	-0.452112	-0.873197	-1.33417	-0.906441	8.47711e-05	-0.00135327	-2.98333e-06	-5.08168e-06	-0.124074	-0.000237254	-6.68177e-05	0.000859455	0.000572559	0.534113
8	-0.589519	-0.937468	-1.17904	-0.718061	-0.61833	-0.312489	-0.141839	-0.937468	-1.34969	-0.935252	-0.000339084	-0.00175683	-9.17024e-05	-1.26223e-06	-0.124069	-0.000221025	-0.000106364	0.000851922	0.000545953	0.514167
8.1	-0.263732	-0.48314	-0.864332	-0.596168	-0.41222	-0.0310272	-0.179515	-1.04385	-1.23001	-0.407788	-0.000339084	-0.00214297	-5.89598e-05	3.38521e-05	-0.124079	-0.000216267	-0.000117449	0.000866281	0.000540394	0.261516
8.2	-0.190596	-0.254867	-0.691466	-0.334652	-0.39449	-0.146272	0.190596	-0.738007	-0.981793	-0.243786	-0.00084771	-8.63985e-05	-3.36496e-06	-1.89419e-05	-0.124027	-0.000198781	-0.000110705	0.000866254	0.000525214	0.155137
8.3	-0.39449	-0.436599	-0.902008	-0.403355	-0.58287	-0.334652	0.117461	-0.562924	-0.848819	-0.711412	-0.000890096	-0.000653228	-7.36762e-06	-2.04735e-05	-0.124035	-0.000260104	-0.000154382	0.000916986	0.000507683	0.270381
8.4	-0.492004	-0.308057	-0.902008	-0.706979	-0.68925	-0.398923	-0.272597	-0.886495	-0.853251	-0.675952	-0.000339084	-0.00377567	-2.83667e-05	-6.87371e-06	-0.12395	-0.000204441	-0.000149666	0.000814578	0.000585368	0.387841
8.5	-0.500869	-0.474275	-0.97736	-0.63606	-0.660439	-0.443247	-0.58287	-0.780115	-0.751304	-0.611681	8.0675e-11	-0.00264694	1.41463e-05	1.47961e-05	-0.12397	-0.000220232	-0.000134109	0.000856211	0.000533824	0.296976
8.6	-0.527464	-0.605033	-0.944117	-0.862116	-0.961847	-0.605033	-0.509734	-0.997306	-0.813359	-0.828873	-0.000508626	-0.00140137	-3.65638e-05	-8.92398e-06	-0.123926	-0.000161073	-0.00013185	0.000910642	0.0005828	0.456545
8.7	-0.505302	-0.367895	-0.813359	-0.503086	-0.722493	-0.523032	-0.414436	-0.795629	-0.791196	-0.733574	-0.000339084	-0.000693559	1.63347e-05	5.42678e-05	-0.12394	-0.000235323	-7.71006e-05	0.000916922	0.000557007	0.345733
8.8	-0.228272	-0.503086	-0.684817	-0.549627	-0.695898	-0.769034	-0.32357	-0.933036	-0.817791	-0.746872	-0.00084771	-0.00138045	5.38182e-05	1.19354e-05	-0.123915	-0.000265402	-0.000114799	0.000921564	0.000592883	0.323571
8.9	-0.119677	-0.454328	-0.554059	-0.576222	-0.292543	-0.39449	-0.0332435	-0.678168	-0.777899	-0.341301	-0.00101725	-0.00319972	6.71081e-05	-3.00551e-06	-0.123957	-0.000244297	-0.000101597	0.000893503	0.000583202	0.166218
9	-0.37676	-0.638276	-0.715844	-0.882062	-0.913089	-0.642709	-0.48314	-1.01504	-1.0372	-0.89536	-0.000551012	-0.00134082	5.31081e-05	8.22922e-05	-0.123951	-0.000223522	-0.00012292	0.000840131	0.000521006	0.434382
9.1	-0.673736	-0.87763	-0.598384	-0.691466	-0.700331	-0.423301	-0.283678	-0.897576	-1.12363	-0.933036	-0.00038147	-0.00235981	3.82527e-05	5.57968e-05	-0.123935	-0.000234017	-0.000118131	0.000888559	0.000552282	0.410004
9.2	-0.514167	-0.729142	-0.73579	-0.784548	-0.751304	-0.463193	-0.237137	-0.846602	-0.82444	-0.764602	-0.000805325	0.000341931	5.92519e-05	2.2612e-07	-0.123943	-0.000232447	-0.000129061	0.000894574	0.000588209	0.416652
9.3	-0.631627	-0.742439	-0.862116	-0.939684	-0.782332	-0.633844	-0.656006	-0.904225	-0.930819	-0.959631	-0.000762939	-0.0026207	4.41528e-05	5.05874e-05	-0.123956	-0.00024255	-0.000128807	0.000881609	0.000571842	0.445464
9.4	-0.212759	-0.542978	-0.434382	-0.964063	-0.423301	-0.175083	-0.203894	-0.78898	-0.811143	-0.569573	-0.00122918	-0.00227912	3.3834e-05	4.0187e-05	-0.123931	-0.000295718	-0.000155572	0.000875241	0.000602053	0.285895
9.5	-0.305841	-0.875413	-0.503086	-0.988441	-0.678168	-0.598384	-0.396706	-0.746872	-0.817791	-0.755737	-0.000890096	-0.00203352	6.60038e-05	-1.40843e-05	-0.123979	-0.000356703	-0.000145291	0.000958282	0.00059055	0.456545
9.6	-0.551843	-0.941901	-0.633844	-0.968495	-0.638276	-0.724709	-0.485356	-0.766818	-0.675952	-1.2145	-0.00101725	-0.00305045	2.70074e-05	6.31467e-05	-0.124028	-0.000288557	-0.000131897	0.000967421	0.000559653	0.54741
9.7	-0.695898	-1.10147	-1.0106	-1.06158	-0.948549	-0.746872	-0.48314	-1.0505	-1.00839	-1.15909	-0.000678168	-0.00430329	6.17854e-05	5.0038e-05	-0.123953	-0.00033412	-0.000171313	0.000951774	0.000610307	0.678168
9.8	-0.505302	-1.01725	-0.855467	-0.999523	-1.14358	-0.647141	-0.46541	-1.18347	-1.13915	-1.06379	-0.000593397	-0.00280768	6.47493e-05	4.30352e-05	-0.123983	-0.000369649	-0.00016936	0.000942947	0.000595753	0.669303
9.9	-0.432166	-0.986225	-0.908657	-0.924171	-1.06379	-0.578438	-0.598384	-1.47158	-1.13028	-1.0372	-0.000762939	-0.00547233	-1.84749e-05	1.91759e-05	-0.123993	-0.000333023	-0.000129124	0.000963678	0.000567286	0.647141
10	-0.678168	-0.631627	-0.952982	-0.908657	-1.08596	-0.387841	-0.54741	-1.13028	-1.13028	-1.04385	-0.000678168	-0.00506423	-3.48202e-05	2.60822e-05	-0.124017	-0.000307386	-0.000209075	0.000940818	0.000484941	0.56514
10.1	-0.61833	-0.764602	-0.944117	-0.939684	-1.04606	-0.405571	-0.682601	-1.04385	-1.10369	-0.988442	-0.000805325	-0.00443337	-7.0038e-06	1.76453e-05	-0.123983	-0.000322737	-0.000178744	0.000871687	0.00052153	0.538545
10.2	-0.425517	-0.966279	-0.851035	-0.988442	-0.864332	-0.312489	-0.656006	-1.08596	-0.928603	-1.07266	-0.000720554	-0.00271584	-2.22752e-05	-6.39209e-06	-0.123965	-0.000298024	-0.000193352	0.000919371	0.000568778	0.494221
10.3	-0.385625	-0.979577	-0.992874	-1.1325	-0.82444	-0.290327	-0.492004	-0.813359	-0.97736	-0.999523	-0.000593397	-0.00281898	2.40931e-05	2.24191e-05	-0.123994	-0.000279722	-0.000158639	0.000977194	0.000588577	0.452112
10.4	-0.605033	-0.844386	-1.10147	-1.02612	-0.970712	-0.243786	-0.638276	-1.06823	-1.22115	-0.952982	-0.000508626	-0.00136792	4.7351e-05	-7.78036e-06	-0.123941	-0.000251498	-0.000134022	0.000932652	0.000628777	0.576222
10.5	-0.454328	-0.585086	-1.03498	-0.84217	-0.835521	-0.425517	-0.616114	-0.917522	-1.13693	-1.13915	-0.000678168	-0.00216703	6.99043e-05	-6.20842e-05	-0.123997	-0.000297317	-0.000200212	0.000962224	0.000576415	0.571789
10.6	-0.336868	-0.735791	-0.780115	-0.997306	-0.780115	-0.390058	-0.702547	-0.828873	-1.2278	-0.928603	-0.000593397	-0.00386389	-8.05793e-05	4.12043e-05	-0.123991	-0.0003793	-0.000231759	0.000922078	0.000520521	0.527464
10.7	-0.285894	-0.921954	-0.848819	-0.791196	-0.797845	-0.458761	-0.620546	-0.935252	-0.972928	-0.961847	-0.00038147	-0.00386858	-6.80539e-05	9.71554e-05	-0.1241	-0.000387056	-0.000199244	0.000952867	0.000582229	0.46541
10.8	-0.159569	-0.937468	-0.964063	-0.760169	-0.571789	-0.212759	-0.551843	-0.857684	-1.02612	-0.873197	-0.000593397	-0.00291778	-6.01518e-05	5.46996e-05	-0.124017	-0.000334383	-0.000192682	0.000953784	0.00058858	0.405571
10.9	-0.310273	-0.839954	-1.03498	-0.826656	-0.640492	-0.452112	-0.77125	-1.17461	-1.19677	-0.921955	-0.000762939	-0.00141501	-7.45986e-05	3.43744e-05	-0.124041	-0.000293663	-0.000217607	0.000936156	0.000598444	0.554059
11	-0.421085	-1.1192	-1.20342	-1.02169	-1.01504	-0.385625	-0.724709	-1.38736	-1.11698	-0.939684	-0.000720554	-0.0035163	-6.62448e-05	1.30415e-05	-0.124094	-0.000302821	-0.000183784	0.000965166	0.000680418	0.704763
11.1	-0.405571	-1.00839	-1.29428	-1.01725	-0.988441	-0.460977	-0.644925	-1.21007	-0.941901	-0.839954	-0.000635783	-0.00449131	-4.59116e-05	4.35345e-05	-0.124031	-0.000363323	-0.000126867	0.00103011	0.000626947	0.642709
11.2	-0.370111	-1.05271	-1.03498	-1.08596	-0.735791	-0.248218	-0.680385	-1.2965	-0.979577	-0.981793	-0.000254313	-0.00609612	-4.15856e-05	-1.91876e-07	-0.124098	-0.000348657	-0.000183357	0.000912804	0.000645377	0.624979
11.3	-0.328003	-1.28542	-1.09482	-1.15688	-1.07266	-0.290327	-0.844386	-1.6245	-1.20563	-1.17461	-0.00101725	-0.00224744	-2.96947e-05	1.15168e-05	-0.124072	-0.000322069	-0.000200016	0.000951508	0.000671337	0.757953
11.4	-0.0332435	-1.01947	-0.961847	-0.631627	-0.660439	-0.305841	-0.651574	-1.35412	-0.8599	-0.915306	-0.00135634	-0.00342344	-1.79175e-05	-6.35426e-05	-0.124039	-0.000329152	-0.000212808	0.000977898	0.000643651	0.505302
11.5	-0.219407	-0.908657	-1.15023	-0.910873	-0.706979	-0.325787	-0.709196	-1.32088	-1.19898	-1.01504	-0.000551012	-0.00595398	-7.98953e-05	1.22932e-05	-0.124092	-0.000326567	-0.000190225	0.000954901	0.000635735	0.591735
11.6	-0.35903	-1.00617	-1.0505	-0.866549	-0.673736	-0.350165	-0.833305	-1.01725	-1.10369	-0.780115	-0.000593397	-0.00429422	-2.99515e-05	2.04774e-06	-0.124087	-0.000298882	-0.000234604	0.000997884	0.000612985	0.542978
11.7	-0.323571	-1.07709	-0.724709	-0.970712	-0.893143	-0.301408	-0.784548	-0.919738	-1.0239	-0.786764	-0.000720554	-0.00406932	8.68553e-06	6.74813e-06	-0.124127	-0.000352676	-0.000227387	0.00100489	0.000629154	0.480923
11.8	-0.540762	-1.26104	-1.04606	-1.07044	-1.02169	-0.316922	-1.10812	-1.18125	-1.23001	-1.21228	-0.000720554	-0.00386056	-7.983e-05	-4.22351e-05	-0.124135	-0.000346291	-0.000290746	0.0010144	0.000631406	0.662655
11.9	-0.463193	-0.97736	-0.82444	-0.815575	-0.780115	0.119677	-1.10147	-1.14136	-1.33639	-0.822224	-0.000720554	-0.00308202	-5.36911e-05	7.56923e-05	-0.124145	-0.000261524	-0.000235952	0.000910286	0.000640124	0.542978
12	-0.15292	-1.01504	-0.99509	-0.915306	-0.862116	-0.0975143	-0.970712	-1.06158	-1.32753	-0.8599	-0.000635783	-0.00726626	-0.000114361	-1.56449e-05	-0.124103	-0.000300594	-0.00024387	0.000942821	0.000645792	0.585086
12.1	-0.250435	-1.05714	-1.0505	-1.00174	-0.831089	-0.425517	-0.598384	-1.04606	-1.46936	-0.862116	-0.00110202	-0.004324	-7.96754e-05	-1.81432e-05	-0.124114	-0.000240237	-0.000275392	0.000950077	0.000703585	0.602816
12.2	-0.0398922	-0.828872	-0.844386	-0.713628	-0.664871	-0.434382	-0.456545	-1.08374	-1.46936	-0.870981	-0.000635783	-0.00323733	-3.81099e-05	-1.26969e-05	-0.124141	-0.000217513	-0.000241665	0.000915068	0.000661072	0.425517
12.3	-0.0354598	-0.820008	-0.65379	-0.596168	-0.793413	-0.288111	-0.427734	-0.948549	-1.43169	-0.713628	-0.000762939	-0.00172054	-6.71575e-05	2.0515e-06	-0.124125	-0.000215219	-0.000275983	0.000944553	0.000637889	0.312489
12.4	-0.219407	-0.87763	-0.757953	-0.698115	-1.02612	-0.485356	-0.702547	-0.84217	-1.33861	-0.684817	-0.000635783	-0.00299789	-7.29799e-05	6.46284e-06	-0.124097	-0.000282848	-0.000305272	0.000959335	0.00065721	0.398923
12.5	-0.0886494	-0.957414	-0.633844	-0.669303	-0.990658	-0.403355	-0.729142	-0.715844	-1.14358	-0.769034	-0.000974867	-0.00585894	-5.27273e-05	-3.86004e-05	-0.124063	-0.000322439	-0.000238324	0.000893993	0.000729066	0.387841
12.6	0.0997307	-0.702547	-0.312489	-0.385625	-0.939684	-0.237137	-0.328003	-0.78898	-1.07487	-0.711412	-0.000508626	-0.00613042	-9.03985e-05	-1.51616e-05	-0.124112	-0.00021033	-0.000258677	0.000916032	0.000700679	0.217191
12.7	0.0177299	-0.738007	-0.314706	-0.243786	-0.893143	-0.20611	-0.27703	-0.567357	-0.944117	-0.61833	-0.000466241	-0.00389769	-0.000100781	2.29248e-05	-0.124084	-0.000223765	-0.00026088	0.000973679	0.000662229	0.175083
12.8	0.119677	-0.828873	-0.63606	-0.425517	-1.00174	-0.108596	-0.441031	-0.591735	-1.04828	-0.977361	-0.00038147	-0.00173761	-3.95564e-05	-6.86866e-05	-0.124066	-0.000210853	-0.000227543	0.000983547	0.000707155	0.283678
12.9	-0.0642708	-0.786764	-0.560708	-0.629411	-0.87763	-0.0775682	-0.757953	-0.729142	-1.01725	-0.979577	-0.000339084	-0.00139647	-2.09814e-05	-0.000113963	-0.124065	-0.000270343	-0.000297721	0.000953309	0.000635408	0.336868
13	-0.0908657	-0.822224	-0.414436	-0.609465	-0.948549	0.101947	-0.687033	-0.740223	-1.24553	-0.844386	-0.000423855	-0.00130895	-0.000107814	-7.18982e-05	-0.124185	-0.0002714	-0.000308934	0.000927853	0.000667913	0.268165
13.1	-0.197245	-0.868765	-0.460977	-0.893143	-0.888711	0.0620547	-0.54741	-0.602816	-1.4472	-0.729142	-0.000254313	-0.00664669	-4.58822e-05	-8.84184e-05	-0.124161	-0.000257047	-0.000296932	0.000931126	0.000643707	0.272597
13.2	-0.146272	-0.724709	-0.445464	-0.682601	-0.407788	-0.0132973	-0.782331	-0.80671	-1.37407	-0.862116	-0.000508626	-0.00648392	-8.02137e-05	-5.26615e-05	-0.124148	-0.000271242	-0.000280765	0.000926472	0.000616878	0.308057
13.3	-0.0421085	-0.538545	-0.554059	-0.569573	-0.458761	-0.146272	-0.715844	-0.87763	-1.17239	-0.87763	-0.00084771	-0.00676333	-8.87142e-05	-4.67594e-05	-0.124067	-0.000184546	-0.000268569	0.000945903	0.000597899	0.334652
13.4	0.0243787	-0.390058	-0.527464	-0.354598	-0.425517	0.0864333	-0.469842	-0.802278	-0.817791	-0.839954	-0.000423855	-0.00719032	1.41916e-05	-0.000163388	-0.124084	-0.000231766	-0.000246342	0.000979106	0.000613199	0.254867
13.5	-0.0443247	-0.538545	-0.693682	-0.505302	-0.720277	0.0376761	-0.760169	-0.509734	-1.26104	-1.08596	-0.000296699	-0.00532731	-2.28614e-05	-9.60921e-05	-0.124121	-0.000250954	-0.0002227	0.000995962	0.000632123	0.27703
13.6	-0.452112	-1.06158	-0.726926	-0.89536	-1.02169	-0.232705	-1.15466	-0.755737	-1.40731	-1.35855	8.0675e-11	-0.00811528	-0.000104276	-6.08479e-05	-0.12413	-0.000313843	-0.000246682	0.000992326	0.000635623	0.551843
13.7	-0.560708	-0.868765	-0.749088	-1.0106	-0.726926	-0.0155136	-1.08817	-0.795629	-1.44277	-1.31201	-0.000466241	-0.00622011	-6.60822e-05	-2.47633e-05	-0.124093	-0.000259124	-0.000249886	0.00102112	0.000646072	0.585086
13.8	-0.438815	-0.706979	-0.735791	-0.950766	-0.48314	0.0952982	-1.1325	-0.804494	-1.43169	-1.26104	-0.000762939	-0.005214	-1.76483e-05	-4.07721e-05	-0.124094	-0.000252967	-0.000233726	0.000990683	0.000639751	0.558492
13.9	-0.458761	-0.638276	-0.61833	-1.10812	-0.693682	-0.214975	-1.31423	-0.804494	-1.56688	-1.19898	-4.23854e-05	-0.00605911	-3.33543e-05	-0.000105619	-0.124071	-0.000265048	-0.0002434	0.00102059	0.000679503	0.605033
14	-0.110812	-0.445464	-0.279246	-0.984009	-0.41222	-0.0797845	-1.12806	-0.549627	-1.56245	-0.977361	-0.000339084	-0.00784234	-6.74792e-05	-7.62368e-05	-0.124143	-0.000214287	-0.000228504	0.000927099	0.00063239	0.405571
14.1	-0.339084	-0.574005	-0.511951	-1.00396	-0.680385	-0.106379	-1.0106	-0.644925	-1.35855	-1.09482	-0.000678168	-0.00724583	-5.96874e-05	-0.000128613	-0.124066	-0.000276599	-0.000285246	0.00103485	0.000639918	0.454329
14.2	-0.312489	-0.63606	-0.574005	-1.07709	-0.709196	-0.119677	-0.906441	-0.733574	-1.2012	-1.09039	-0.000466241	-0.00606259	-0.000117663	-0.000157957	-0.12414	-0.000271167	-0.000284649	0.00100038	0.000615074	0.472058
14.3	-0.192813	-0.529681	-0.257083	-0.930819	-0.239354	-0.108596	-1.08152	-0.574005	-1.03055	-1.19677	-0.000508626	-0.00570116	-5.02395e-05	-0.00016705	-0.124173	-0.000246694	-0.000238082	0.00103549	0.000672779	0.347949
14.4	-0.0820007	-0.558492	-0.303624	-0.804494	-0.272597	-0.075352	-0.97736	-0.520816	-1.16131	-0.8599	-4.23854e-05	-0.00263091	-3.34055e-05	-0.000125362	-0.124129	-0.000246997	-0.000278788	0.00100033	0.000644063	0.27703
14.5	-0.44768	-0.811143	-0.571789	-1.07709	-0.328003	-0.296976	-1.11033	-0.720277	-1.52255	-0.910873	0.000254313	-0.00606737	-5.12306e-05	-5.90706e-05	-0.124092	-0.000245237	-0.000272884	0.00106325	0.00063709	0.46541
14.6	-0.208326	-0.706979	-0.817791	-1.04385	-0.217191	-0.301408	-1.22115	-0.720277	-1.44942	-0.769034	-0.000466241	-0.00346246	-5.95393e-05	-5.92765e-05	-0.124141	-0.000261619	-0.000261596	0.00103404	0.000658482	0.509734
14.7	0.203894	-0.354598	-0.656006	-0.642709	2.98023e-08	-0.0199461	-0.784548	-0.312489	-1.24996	-0.682601	-0.000423855	-0.00681629	-5.09562e-05	-0.000112255	-0.12415	-0.000239524	-0.00024073	0.000995396	0.000699528	0.250435
14.8	-0.214975	-0.711412	-0.687033	-0.904225	-0.290327	-0.166218	-1.07044	-0.733574	-1.44277	-0.802278	0.000169542	-0.00689984	-8.56146e-05	-3.87437e-05	-0.124176	-0.00028103	-0.00019592	0.00101028	0.000723636	0.445464
14.9	-0.22384	-0.554059	-0.644925	-0.975144	-0.257083	-0.0642708	-1.11033	-0.613898	-1.26325	-0.78898	0.000127157	-0.00603766	-3.55693e-05	-6.26762e-05	-0.124234	-0.00023673	-0.000191502	0.00103197	0.000760896	0.354598
15	-0.00443244	-0.467626	-0.518599	-0.684817	-0.0864332	-0.0332435	-0.835521	-0.613898	-1.03941	-0.704763	-0.000339084	-0.00425743	2.00217e-05	-6.35595e-05	-0.124153	-0.000265418	-0.000189596	0.00107	0.000710412	0.208326
15.1	-0.201678	-0.749088	-0.361247	-0.536329	-0.303624	-0.0354597	-0.73579	-0.775683	-1.02612	-0.605033	-0.000635783	-0.00547765	1.73707e-05	-9.93542e-05	-0.124172	-0.000187452	-0.000220567	0.00108116	0.000715087	0.195029
15.2	0.0642709	-0.633844	-0.124109	-0.365679	-0.146272	-0.0886494	-0.662655	-0.3413	-0.664871	-0.0820009	-0.000423855	-0.00711761	-4.86789e-05	-6.33105e-05	-0.124193	-0.000258347	-0.000251657	0.00106583	0.000742625	0.0310273
15.3	0.0531897	-0.214975	0.115244	-0.343517	0.228272	0.199461	-0.698114	-0.22384	-0.691466	-0.330219	-0.000169542	-0.00723675	-4.32414e-05	-4.83957e-05	-0.12415	-0.000305335	-0.000215521	0.0011066	0.000703883	-0.139623
15.4	0.00886498	-0.310273	-0.0398922	-0.441031	0.108596	0.141839	-0.480923	-0.101947	-0.77125	-0.367895	-0.000423855	-0.00715582	1.17437e-05	-5.74411e-05	-0.124093	-0.000376261	-0.000230991	0.00107842	0.000655092	-0.0620546
15.5	-0.0576221	-0.230489	-0.263732	-0.61833	-0.00886493	0.0398923	-0.509734	-0.246002	-0.61833	-0.356814	-0.000339084	-0.00476661	6.27217e-05	-8.45757e-05	-0.124161	-0.000363305	-0.000215497	0.00105723	0.000752881	-0.0797845
15.6	0.230489	-0.263732	0.008865	-0.132974	0.274813	0.403355	-0.210542	-0.157353	-0.589519	-0.166218	-0.000254313	-0.00764763	1.88423e-05	-5.88313e-05	-0.124231	-0.00040155	-0.000205615	0.00105238	0.000780402	-0.234921
15.7	0.372328	-0.157353	-0.155136	-0.243786	0.416653	0.44768	-0.288111	0.181731	-0.642709	-0.126326	-0.000466241	-0.00843713	3.34248e-05	-0.000120894	-0.124243	-0.000359056	-0.000232089	0.00109536	0.000733536	-0.208326
15.8	-0.00443244	-0.624979	-0.283678	-0.469842	-0.0620546	0.352382	-0.41222	-0.285895	-0.879846	-0.556276	-0.000593397	-0.00766139	1.95561e-06	-0.000133726	-0.124236	-0.000280767	-0.000193792	0.00107945	0.00074137	0.130758
15.9	0.124109	-0.525248	-0.345733	-0.27703	-0.0421085	0.35903	-0.35903	-0.279246	-0.913089	-0.624979	-0.000593397	-0.00828362	-1.4334e-05	-0.000145687	-0.124189	-0.000316019	-0.0002867	0.00107424	0.000733016	0.0731358
16	-0.00664867	-0.392274	-0.551843	-0.385625	-0.0930819	0.310273	-0.434382	-0.449896	-1.04385	-0.875414	8.0675e-11	-0.00623374	-6.43272e-05	-0.000128784	-0.124184	-0.000295153	-0.000279139	0.00105139	0.000716814	0.18838
16.1	-0.0908657	-0.587303	-0.410004	-0.24157	-0.0509734	0.150704	-0.119677	-0.285895	-0.817791	-0.835521	-0.000339084	-0.00462165	5.30353e-06	-9.0616e-05	-0.124244	-0.00038371	-0.000227391	0.00108025	0.000667214	0.0664871
16.2	-0.252651	-0.678168	-0.217191	-0.487572	-0.0952982	-0.0864332	-0.279246	-0.274813	-0.684817	-0.80671	-0.000211928	-0.00377896	6.26526e-05	-0.000136795	-0.1242	-0.00038099	-0.000150966	0.00108498	0.00064044	0.0908657
16.3	-0.0509734	-0.478707	0.0221624	-0.250435	-0.175083	0.0775684	-0.183948	0.192813	-0.41222	-0.771251	-8.4771e-05	-0.00717681	3.67771e-05	-0.000135847	-0.124199	-0.000315537	-0.000223941	0.00111099	0.000675591	-0.0709196
16.4	-0.115244	-0.536329	-0.0642708	-0.472058	-0.0930819	0.101947	-0.356814	0.0487572	-0.638276	-0.882062	0.000169542	-0.00664513	7.10357e-05	-5.85067e-05	-0.124207	-0.000383984	-0.000231455	0.00107214	0.000657896	0.00443247
16.5	-0.20611	-0.797845	-0.0465409	-0.58287	-0.387841	0.00221631	-0.363463	-0.237137	-0.720277	-1.01725	8.0675e-11	-0.00574559	5.51541e-05	-1.85317e-05	-0.124151	-0.00037145	-0.000206646	0.00102642	0.000635265	0.132974
16.6	-0.0576221	-0.713628	-0.20611	-0.558492	-0.441031	-0.0598383	-0.175083	-0.434382	-0.726926	-0.735791	-0.00038147	-0.00758347	-0.000205358	-1.26109e-05	0.0263604	-0.000326373	-0.000248713	0.0010901	0.000708409	0.177299
16.7	0.325787	-0.363463	0.0265949	-0.434382	-0.0398923	0.155137	0.093082	-0.00443251	-0.285895	-0.514167	-4.23854e-05	-0.00697532	-0.00406797	-0.00396089	0.536782	-0.00150652	-0.000493021	0.00108775	0.000909015	-0.186164
16.8	0.489788	-0.22384	0.0753521	-0.226056	0.46541	0.290327	0.367895	0.0243786	0.0775683	-0.436599	0.000127157	-0.00488963	-0.00506319	-0.00618119	-0.0678473	-0.00441033	-0.00257978	-0.0021031	0.000749394	-0.387841
16.9	0.381193	-0.387841	-0.00443244	-0.425517	0.347949	0.217191	0.183948	-0.0265949	-0.0554059	-0.496437	-0.00038147	-0.00551622	-0.00513791	-0.00620377	-0.139257	-0.00471894	-0.00292146	-0.00323272	0.000665511	-0.270381
17	0.514167	-0.432166	0.0509735	-0.314706	0.22384	0.505302	-0.00664864	-0.217191	-0.126326	-0.562924	-0.000551012	-0.0079385	-0.00509537	-0.00627037	-0.126208	-0.00461253	-0.00288872	-0.00305492	0.00071098	-0.243786
17.1	0.219407	-0.500869	0.0952982	-0.27703	-0.0576221	0.130758	0.0243787	-0.144055	-0.183948	-0.678169	-0.000169542	-0.00803662	-0.00482718	-0.00597531	-0.134963	-0.00457922	-0.00280813	-0.00307862	0.000682195	-0.22384
17.2	0.312489	-0.54741	0.128542	-0.308057	-0.181731	0.343517	0.130758	-0.159569	-0.374544	-0.285895	-8.4771e-05	-0.00748174	-0.00469593	-0.00582483	-0.137573	-0.00434782	-0.00266882	-0.00290587	0.000686709	-0.239354
17.3	0.538546	-0.498653	0.0797846	-0.161785	-0.00886494	0.179515	0.146272	-0.243786	-0.456545	-0.565141	0.000169542	-0.00652464	-0.00366876	-0.00513843	-0.137151	-0.00432062	-0.00268602	-0.00259991	0.000746232	-0.217191
17.4	0.534113	-0.576221	0.13519	0.0487572	0.183948	0.186164	-0.141839	-0.00221628	-0.427734	-0.381193	-4.23854e-05	-0.00523627	-0.000295138	-0.000684802	-0.129663	-0.00150394	-0.00123185	-0.00094668	0.000811952	-0.288111
17.5	0.609465	-0.381193	0.172867	0.139623	0.084217	0.622763	-0.15292	-0.126326	-0.378976	-0.365679	-0.00038147	-0.00646952	-1.04084e-05	-0.000135693	-0.128042	-0.000373055	-0.000262604	0.00115223	0.000831239	-0.27703
17.6	0.585086	-0.0132974	0.15292	0.308057	0.124109	0.562924	0.084217	-0.20611	-0.265948	-0.458761	8.0675e-11	-0.00451787	3.78662e-05	-4.58092e-05	-0.12813	-0.000461962	-0.00026446	0.00118353	0.000724462	-0.3413
17.7	0.288111	-0.303624	0.01773	0.0487572	0.0132974	0.18838	0.110812	-0.113028	-0.319138	-0.418869	-0.000339084	-0.00502727	1.70471e-05	1.45577e-05	-0.128179	-0.000458786	-0.000265915	0.00119389	0.000737163	-0.228272
17.8	0.443247	-0.274813	-0.0199461	-0.195029	0.00664872	0.487572	0.0753521	0.0199461	-0.210542	-0.283678	-0.000211928	-0.00687431	1.60791e-05	-4.5693e-05	-0.128264	-0.000457322	-0.000269755	0.0011538	0.000792039	-0.234921
17.9	0.365679	-0.0554059	-0.00221619	-0.434382	-0.0265948	0.239354	-0.0554059	0.0775682	-0.54741	-0.325787	0.000296699	-0.00574837	-8.41831e-06	-5.20155e-05	-0.128254	-0.000414385	-0.000238749	0.00109519	0.000890964	-0.164002
18	0.356814	-0.0952981	0.0155137	-0.469842	-0.0797845	0.0820008	-0.0443247	0.117461	-0.494221	-0.239354	-0.000508626	-0.00898924	1.48743e-05	-3.26723e-05	-0.128311	-0.000363179	-0.000254814	0.00113592	0.000833779	-0.101947
18.1	0.248219	-0.20611	0.0997307	-0.250435	0.0997307	0.141839	-0.183948	0.181731	-0.449896	-0.423301	-0.000169542	-0.00809956	-1.73551e-06	-1.3947e-05	-0.128332	-0.000362208	-0.000281792	0.00121355	0.000787269	-0.137407
18.2	0.0731358	-0.436599	-0.0598383	-0.39449	-0.144055	0.0332436	-0.325787	-0.0864333	-0.576221	-0.638276	-0.000211928	-0.00758857	-1.6124e-05	1.0026e-05	-0.128302	-0.000445601	-0.000309894	0.00117196	0.000812692	0.0199461
18.3	-0.0398922	-0.560708	-0.24157	-0.556275	-0.201678	0.0642709	-0.319138	-0.29476	-0.613898	-0.656006	-0.000296699	-0.00553047	-1.6051e-05	-3.50263e-05	-0.128298	-0.00044622	-0.000260701	0.00118011	0.000834023	0.110812
18.4	0.0598384	-0.425517	-0.164001	-0.243786	0.159569	0.124109	-0.257083	-0.414436	-0.405571	-0.48314	-0.000169542	-0.00779739	-3.6712e-07	-6.58799e-05	-0.128316	-0.000407432	-0.000299008	0.00115258	0.000765408	-0.037676
18.5	-0.0576221	-0.61833	-0.405571	-0.2593	-0.106379	0.110812	-0.254867	-0.569573	-0.664871	-0.542978	-4.23854e-05	-0.00567164	1.84948e-05	-5.99601e-05	-0.128344	-0.000381468	-0.000287611	0.00116596	0.000705695	0.0731358
18.6	0.155137	-0.558492	-0.210542	-0.22384	0.0952982	0.265948	-0.155136	-0.37676	-0.866549	-0.441031	-0.000296699	-0.00626918	-2.08312e-05	-8.31874e-05	-0.128209	-0.000396344	-0.00026618	0.00118809	0.000769164	-0.0952982
18.7	0.108596	-0.390058	-0.0243786	-0.210542	0.0221624	0.292543	-0.405571	-0.314706	-0.718061	-0.565141	4.23856e-05	-0.00603943	-4.13605e-05	-9.95232e-05	-0.128266	-0.00037012	-0.000289285	0.00116606	0.000849565	-0.126325
18.8	-0.190596	-0.312489	-0.243786	-0.378976	-0.476491	0.0310274	-0.678168	-0.656006	-0.580654	-0.924171	-0.000932481	-0.00258699	-3.10287e-05	-0.000126287	-0.128347	-0.000438426	-0.000263036	0.00115761	0.000898368	0.0864332
18.9	-0.0310273	-0.0687033	-0.0132974	-0.237137	-0.41222	-0.0443247	-0.361247	-0.383409	-0.542978	-0.70698	-0.000720554	-0.00488585	-3.96805e-05	-0.000168421	-0.128365	-0.000339712	-0.000250898	0.00114531	0.00090814	0.00886494
19	-0.00221621	-0.441031	-0.00221618	-0.303624	-0.365679	-0.172866	-0.44768	-0.596168	-0.866549	-0.831089	-0.000339084	-0.00555699	-8.49264e-05	-7.99904e-05	-0.128391	-0.000381256	-0.00031852	0.00112239	0.000868706	0.132974
19.1	-0.232705	-0.766818	-0.226056	-0.684817	-0.627195	-0.390058	-0.458761	-0.718061	-0.952982	-1.31201	-0.000254313	-0.00580858	-3.7079e-05	-6.61388e-05	-0.128314	-0.000383495	-0.000340395	0.00114087	0.000768513	0.303624
19.2	-0.00664868	-0.378976	0.210543	-0.199461	-0.27703	-0.00664864	-0.066487	-0.516383	-0.54741	-0.970712	-0.000593397	-0.00715096	-1.93106e-05	-5.95711e-05	-0.128301	-0.000373736	-0.000273699	0.0011759	0.000814221	0.0243786
19.3	-0.0199461	-0.549627	0.130758	-0.274813	-0.0864332	0.0886495	-0.383409	-0.786764	-0.467626	-1.02169	0.000169542	-0.00729491	1.842e-05	-8.45915e-05	-0.128344	-0.000330774	-0.000324654	0.00127029	0.000840737	0.0332435
19.4	-0.157353	-0.704763	-0.0465409	-0.441031	-0.217191	-0.0487571	-0.443247	-0.981793	-0.472058	-1.00174	-8.4771e-05	-0.00366103	-9.52344e-05	-0.000106133	-0.128276	-0.000348497	-0.000250938	0.00125391	0.000859379	0.101947
19.5	0.226056	-0.593951	0.179515	-0.159569	-0.119677	0.01773	-0.146272	-0.78898	-0.288111	-1.01504	-0.000466241	-0.00470096	-3.15575e-06	-1.85503e-05	-0.128297	-0.000346473	-0.000305314	0.00117007	0.000763021	-0.0221624
19.6	0.159569	-0.726926	-0.166218	-0.392274	-0.192813	-0.037676	-0.363463	-0.738007	-0.427734	-0.89536	-0.000127156	-0.00844921	-1.01975e-05	-3.34417e-06	-0.128375	-0.000266714	-0.000273387	0.00119695	0.000891963	0.0664871
19.7	-0.00664868	-0.875413	-0.274813	-0.347949	-0.0265948	0.175083	-0.449896	-0.813359	-0.558492	-1.15023	-0.000593397	-0.00659028	-3.84891e-05	-6.02936e-05	-0.128356	-0.000345198	-0.000276202	0.00117834	0.000934994	0.117461
19.8	-0.148488	-0.744655	-0.279246	-0.334652	-0.195029	0.128542	-0.0775682	-0.820008	-0.401139	-1.23888	-0.00110202	-0.0080858	-6.98515e-05	-0.000141291	-0.128378	-0.000342183	-0.000304196	0.001187	0.000892162	0.106379
19.9	-0.356814	-0.893143	-0.742439	-0.67152	-0.61833	8.9407e-08	-0.219407	-1.12142	-0.797845	-1.40509	-0.00038147	-0.00773415	-2.56544e-05	-0.000160105	-0.128362	-0.000400964	-0.000253805	0.00118812	0.000914052	0.381193
20	-0.230489	-0.593951	-0.321354	-0.556275	-0.578438	0.197245	-0.640492	-0.939684	-0.873197	-1.45828	-4.23854e-05	-0.00663824	4.60138e-05	-0.000144944	-0.128392	-0.000388158	-0.000306019	0.00123817	0.000901638	0.261516
20.1	-0.212759	-0.480923	-0.378976	-0.545194	-0.290327	0.458761	-0.542978	-0.808926	-0.656006	-1.38072	-0.000720554	-0.00758941	1.47028e-05	-0.000136263	-0.128366	-0.00034346	-0.000313587	0.00122867	0.000879559	0.159569
20.2	-0.485356	-0.669303	-0.611681	-0.817791	-0.593951	0.567357	-0.722493	-0.875413	-0.576222	-1.38736	-0.000296699	-0.00672926	-2.46629e-05	-0.000154764	-0.12838	-0.000319261	-0.000320427	0.00116285	0.000833982	0.292543
20.3	-0.540762	-0.904224	-0.740223	-0.904225	-0.733574	0.166218	-1.00839	-0.999523	-0.711412	-1.59347	0.000339084	-0.006757	-3.43586e-05	-4.86658e-05	-0.128359	-0.000309978	-0.000345696	0.00120843	0.000814449	0.441031
20.4	-0.148488	-0.68925	-0.562924	-0.722493	-0.325787	0.403355	-0.507518	-0.740223	-0.605033	-1.23888	-8.4771e-05	-0.00378029	-1.86969e-05	-7.28053e-05	-0.128333	-0.000267845	-0.000309804	0.00123644	0.000943146	0.208326
20.5	-0.0775683	-0.762385	-0.511951	-0.835521	-0.197245	0.620546	-0.325787	-0.84217	-0.684817	-1.17904	-0.000551012	-0.00227014	-3.95529e-05	-7.68064e-05	-0.128322	-0.000300288	-0.000271132	0.00121472	0.000871973	0.108596
20.6	-0.279246	-0.820008	-0.675952	-0.795629	-0.525248	0.569573	-0.474275	-1.0239	-0.837737	-1.28098	-0.000169542	-0.00749434	1.34237e-05	-1.12544e-05	-0.128384	-0.000258359	-0.000276732	0.00128392	0.000798157	0.239354
20.7	-0.343517	-0.715844	-0.811143	-0.946333	-0.503086	0.421085	-0.418869	-0.815575	-0.95963	-1.23001	4.23856e-05	-0.00827213	1.69375e-05	-6.04388e-05	-0.128428	-0.000269559	-0.00029497	0.0012687	0.000802502	0.268165
20.8	-0.383409	-0.664871	-0.673736	-1.04828	-0.44768	0.0797846	-0.857684	-1.03277	-0.924171	-1.40288	0.000254313	-0.00754648	-5.09736e-05	-0.000128792	-0.128461	-0.00033106	-0.000310179	0.0012391	0.00083639	0.378976
20.9	-0.20611	-0.684817	-0.61833	-0.667087	-0.104163	-0.0221623	-0.913089	-0.89536	-0.77125	-1.42061	-0.000423855	-0.00817109	-5.51626e-06	-0.000141321	-0.128502	-0.000313309	-0.000311821	0.00122642	0.000833037	0.281462
21	-0.441031	-0.913089	-0.795629	-0.855467	-0.243786	0.0132975	-0.828872	-0.97736	-1.08374	-1.52034	-0.000211928	-0.0078197	-6.17358e-05	-0.000139564	-0.128546	-0.000317834	-0.000243447	0.00121883	0.000867715	0.383409
21.1	-0.0930819	-0.691466	-0.715844	-0.514167	-0.046541	0.0864333	-0.387841	-0.884278	-0.724709	-1.29428	-0.000254313	-0.00680514	1.66337e-05	-0.000188796	-0.128453	-0.000291901	-0.000292914	0.00127083	0.00090881	0.214975
21.2	-0.208326	-0.63606	-0.682601	-0.472058	-0.252651	0.0664872	-0.503086	-0.935252	-0.61833	-1.13471	0.000508626	-0.00758503	-3.77417e-05	-0.000185291	-0.128436	-0.000231647	-0.000299572	0.00131769	0.000900718	0.232705
21.3	-0.252651	-0.492004	-0.558492	-0.199461	-0.226056	0.341301	-0.2593	-0.684817	-0.396706	-0.970712	0.000211928	-0.00773293	-2.87478e-05	-7.96745e-05	-0.128487	-0.000331371	-0.00021344	0.00126188	0.00085051	0.0487572
21.4	-0.299192	-0.63606	-0.6006	-0.254867	-0.325787	0.221624	-0.27703	-0.802278	-0.294759	-1.05493	-0.000508626	-0.00225719	-5.29502e-05	-5.88112e-05	-0.1285	-0.000343163	-0.000241386	0.00128955	0.00087853	0.075352
21.5	-0.332435	-0.611681	-0.684817	-0.361247	-0.56514	0.0842171	-0.257083	-0.948549	-0.702547	-1.13028	-0.000169542	-0.00580312	6.47258e-05	3.78473e-05	-0.128539	-0.000319805	-0.000214427	0.00127276	0.000895532	0.117461
21.6	-0.288111	-0.549627	-0.702547	-0.383409	-0.288111	0.124109	-0.17065	-0.687033	-0.82444	-0.793413	-8.4771e-05	-0.00715194	6.52714e-05	-2.9611e-05	-0.128492	-0.000294071	-0.000245972	0.00131415	0.000889917	0.0398923
21.7	-0.24157	-0.63606	-0.631627	-0.3413	-0.387841	0.281462	-0.374544	-0.558492	-0.75352	-0.567357	-0.000339084	-0.00873992	7.13001e-05	-1.37884e-05	-0.128508	-0.000307427	-0.000219605	0.00125872	0.00088875	0.0598384
21.8	-0.290327	-0.498653	-0.232705	-0.378976	-0.294759	0.396706	-0.54741	-0.503086	-0.715844	-0.421085	-0.00038147	-0.0082271	5.81447e-05	-5.10261e-05	-0.128539	-0.00032055	-0.000207702	0.00129869	0.0008912	0.037676
21.9	-0.323571	-0.463193	-0.159569	-0.558492	-0.474275	0.332436	-0.460977	-0.414436	-0.664871	-0.591735	-0.00038147	-0.00664055	7.26268e-05	-1.50204e-05	-0.128507	-0.000316013	-0.000235133	0.00134054	0.000824997	0.075352
22	-0.452112	-0.314706	-0.132974	-0.651574	-0.531897	0.130758	-0.511951	-0.593951	-0.613898	-0.624979	-0.000466241	-0.0039657	1.90094e-05	-0.000111545	-0.128533	-0.000336979	-0.000191204	0.00127725	0.00090253	0.0620546
22.1	-0.00443244	-0.084217	0.0421085	-0.425517	-0.316922	0.365679	-0.126325	-0.607249	-0.474275	-0.383409	0.000254313	-0.00506424	4.08275e-05	-3.24941e-05	-0.128507	-0.000384891	-0.00021294	0.00130085	0.000858581	-0.166218
22.2	-0.281462	-0.126325	-0.0354597	-0.443247	-0.243786	0.39449	-0.146272	-0.569573	-0.571789	-0.265949	0.000339084	-0.00731707	0.000100206	-5.79652e-05	-0.128472	-0.000363057	-0.000255745	0.00131227	0.000825537	-0.190596
22.3	-0.254867	-0.427734	-0.407787	-0.387841	-0.463193	0.268165	-0.35903	-0.84217	-0.682601	-0.480923	-0.000296699	-0.00937228	8.75235e-05	-3.62314e-05	-0.128542	-0.000281204	-0.000280076	0.00129151	0.00080576	-0.0443247
22.4	-0.192813	-0.649357	-0.567357	-0.454329	-0.80671	0.108596	-0.445463	-0.589519	-0.800061	-0.771251	-0.00038147	-0.0108466	4.67959e-05	-8.62323e-05	-0.12857	-0.00040456	-0.000192189	0.00132424	0.000905143	0.159569
22.5	-0.0930819	-0.870981	-0.664871	-0.525248	-0.702547	-0.0265948	-0.42995	-0.56514	-0.711412	-0.959631	-0.000254313	-0.00829392	4.55593e-05	-6.37388e-05	-0.128563	-0.000399554	-0.00022057	0.00137296	0.000938024	0.124109
22.6	-0.0199461	-0.802278	-0.680385	-0.638276	-0.890927	-0.0110811	-0.370111	-0.775683	-0.578438	-0.939685	-0.000678168	-0.0100207	4.93891e-05	-8.81037e-05	-0.12855	-0.00046568	-0.000242887	0.0013667	0.000977039	0.230489
22.7	-0.0265948	-0.616114	-0.596168	-0.675952	-0.744656	0.2593	-0.328003	-0.538546	-0.675952	-0.65379	-0.000296699	-0.010009	9.99193e-05	-8.75158e-05	-0.128464	-0.000321726	-0.000212957	0.00137149	0.000925937	0.128542
22.8	-0.0398922	-0.421085	-0.356814	-0.616114	-0.54741	0.252651	-0.11746	-0.323571	-0.587303	-0.633844	8.47711e-05	-0.00751816	2.4753e-05	-1.39136e-05	-0.128505	-0.00036989	-0.000212662	0.00135968	0.000904503	0.0642709
22.9	0.159569	-0.121893	-0.0864332	-0.518599	-0.387841	0.476491	-0.137407	-0.055406	-0.463193	-0.735791	8.47711e-05	-0.00665845	5.78211e-05	-1.38208e-05	-0.128562	-0.000362974	-0.000233151	0.00140178	0.000932147	-0.0775683
23	0.343517	0.0265949	0.093082	-0.398923	-0.410004	0.50087	-0.0975143	-0.270381	-0.303624	-0.870981	-0.000551012	-0.00738478	3.76261e-05	6.64223e-08	-0.128505	-0.000412389	-0.000264076	0.00139876	0.000945932	-0.226056
23.1	-0.00443244	-0.214975	-0.139623	-0.523032	-0.691466	0.343517	-0.119677	-0.520816	-0.452112	-0.848819	-0.000593397	-0.00880026	7.66515e-05	-3.09482e-05	-0.128529	-0.00045523	-0.000262468	0.00140919	0.000870871	-0.0421085
23.2	-0.0487572	-0.538545	-0.0908656	-0.443247	-0.784548	0.343517	-0.372328	-0.6006	-0.591735	-0.70698	-0.000551012	-0.0107816	9.36881e-05	-4.53807e-05	-0.128565	-0.000467705	-0.000266852	0.0014293	0.000928103	0.0310273
23.3	0.113028	-0.303624	-0.115244	-0.232705	-0.531897	0.281462	-0.243786	-0.496437	-0.3413	-0.926387	-0.000423855	-0.0101721	5.34803e-05	-3.11099e-05	-0.128559	-0.000389976	-0.000210942	0.00143494	0.000940607	-2.03613e-09
23.4	0.432166	-0.181731	0.0531897	-0.296976	-0.279246	0.44768	0.0731359	-0.39449	-0.246002	-0.695898	0.000127157	-0.00897159	0.000116536	-6.1069e-05	-0.128522	-0.000453613	-0.000230831	0.0014071	0.000928448	-0.166218
23.5	0.525248	0.00221628	0.132974	-0.161785	-0.115244	0.505302	0.0664872	-0.0908657	0.0199461	-0.407788	8.0675e-11	-0.0111956	4.36406e-05	-5.44471e-05	-0.12853	-0.000377149	-0.000242807	0.00137853	0.00104297	-0.263732
23.6	0.148488	-0.232705	-0.028811	-0.0952982	-0.423301	0.370112	-0.146272	-0.104163	-0.290327	-0.460977	-0.000423855	-0.00806141	0.000104525	3.80059e-05	-0.12851	-0.000423371	-0.000278391	0.00137934	0.000952678	-0.161785
23.7	0.126326	-0.0243786	0.0265949	0.0908657	-0.0930819	0.720277	0.0731359	0.121893	-0.113028	-0.285895	-8.4771e-05	-0.0106402	6.56533e-05	-1.58526e-05	-0.128549	-0.000485168	-0.000262989	0.00134824	0.000933025	-0.347949
23.8	-0.0199461	-0.243786	-0.0952981	-0.00886494	-0.367895	0.675952	-0.028811	0.144055	-0.126325	-0.117461	0.00038147	-0.011412	8.10834e-05	-6.67313e-05	-0.128541	-0.000441043	-0.000285457	0.00136037	0.00106944	-0.261516
23.9	-0.0820007	-0.328003	-0.195029	-0.155137	-0.463193	0.460977	0.197245	-0.199461	-0.301408	-0.24157	4.23856e-05	-0.0086027	9.02552e-05	-1.47943e-06	-0.128529	-0.000393817	-0.000309741	0.00136471	0.00102909	-0.130758
24	-0.221624	-0.381193	-0.219407	-0.172866	-0.361247	0.316922	-0.17065	-0.372328	-0.285895	-0.472059	0.000169542	0.217199	5.93681e-05	2.05516e-05	-0.128503	-0.000403365	-0.000280519	0.00137714	0.00094981	-0.0265948
24.1	-0.201678	-0.0177299	-0.270381	0.0531897	-0.24157	0.498653	-0.192813	-0.230489	0.0332435	-0.237137	8.0675e-11	0.374885	8.96619e-05	-2.70989e-05	-0.128521	-0.000492045	-0.000235128	0.00146948	0.00104682	-0.166218
24.2	-0.0709195	-0.130758	-0.2593	0.128542	-0.396706	0.401139	-0.27703	-0.132974	-0.00221623	-0.195029	0.000211928	0.368961	2.52586e-05	-4.49733e-05	-0.128504	-0.000512218	-0.000224463	0.00142875	0.00103399	-0.179515
24.3	-0.0642708	-0.18838	-0.137407	0.0864332	-0.441031	0.374544	-0.438815	-0.161785	-0.257083	-0.274814	-0.000551012	0.369962	6.78265e-05	-6.72326e-05	-0.128486	-0.000476915	-0.000258608	0.00140265	0.000974326	-0.0952982
24.4	-0.480923	-0.458761	-0.436599	-0.232705	-0.647141	-0.22384	-0.733574	-0.370112	-0.720277	-0.478707	8.0675e-11	0.372264	-6.71856e-05	-2.91022e-05	-0.12855	-0.000411055	-0.000280403	0.00134242	0.000921912	0.22384
24.5	-0.0465409	-0.24157	-0.363463	-0.292543	-0.454328	-0.32357	-0.560708	-0.449896	-0.562924	-0.549627	8.0675e-11	0.369433	-1.05366e-05	-1.97653e-06	-0.12854	-0.000447895	-0.000304512	0.001379	0.00103852	0.046541
24.6	0.0332436	-0.321354	-0.263732	-0.458761	-0.370112	-0.303624	-0.498653	-0.622763	-0.63606	-0.5186	-4.23854e-05	0.370103	9.69192e-06	-0.000136667	-0.128554	-0.000458736	-0.000254642	0.00135972	0.000996679	0.0731358
24.7	0.046541	-0.434382	-0.339084	-0.58287	-0.611681	-0.203894	-0.427734	-0.780115	-0.698115	-0.673736	8.47711e-05	0.369958	-5.46437e-05	-0.000168962	-0.12857	-0.000456562	-0.000285359	0.0013778	0.00105588	0.150704
24.8	0.161785	-0.0132974	-0.257083	-0.469842	-0.410004	0.141839	-0.237137	-0.542978	-0.243786	-0.638276	8.47711e-05	0.36842	1.46798e-06	-6.26614e-05	-0.127119	-0.000457825	-0.000278981	0.00140582	0.000972977	-0.0820008
24.9	0.41222	0.208326	0.0421086	-0.126325	-0.319138	0.197245	0.0576222	-0.246002	-0.037676	-0.463194	0.000678168	0.371135	-3.16489e-05	-7.41465e-05	-0.118984	-0.000396743	-0.000359107	0.00145717	0.000962045	-0.27703
25	-0.00221621	-0.113028	-0.418869	-0.339084	-0.644925	0.093082	-0.476491	-0.598384	-0.270381	-0.720277	0.000127157	0.374083	1.38932e-05	-6.65822e-05	-0.106771	-0.000358934	-0.000306452	0.00135139	0.00101258	-0.0709196
25.1	0.0354598	-0.130758	-0.434382	-0.531897	-0.487572	-0.172866	-0.656006	-0.629411	-0.305841	-0.662655	4.23856e-05	0.375343	8.99383e-06	-3.29842e-05	-0.128608	-0.000438486	-0.00025486	0.00137267	0.000972707	0.0132974
25.2	0.234921	0.283678	-0.172866	-0.272597	-0.296976	-0.0376759	-0.268165	-0.186164	-0.108596	-0.343517	0.000127157	0.375716	2.6183e-05	-9.89626e-05	-0.12461	-0.000405541	-0.00030346	0.00138684	0.0010185	-0.254867
25.3	0.314706	0.101947	-0.0864332	-0.252651	-0.489788	-0.0620546	-0.432166	-0.0687034	-0.037676	-0.443247	0.000254313	0.375603	-2.58726e-05	-0.000128584	-0.126025	-0.00037298	-0.000324234	0.00141191	0.00104326	-0.261516
25.4	0.00664874	0.126326	-0.42995	-0.390058	-0.611681	0.0509735	-0.467626	-0.48314	-0.403355	-0.831089	0.000296699	0.371542	-4.42899e-05	-7.08207e-05	-0.0964519	-0.000353955	-0.000286762	0.00137868	0.0010639	-0.0775683
25.5	0.0110812	-0.128542	-0.303624	-0.509734	-0.494221	-0.181731	-0.620546	-0.498653	-0.370112	-0.846603	8.0675e-11	0.374871	1.1206e-06	-7.4088e-05	-0.0404765	-0.000361328	-0.00026147	0.00136187	0.00102654	-0.0886495
25.6	-0.0155136	-0.22384	-0.124109	-0.312489	-0.308057	-0.290327	-0.538545	-0.416653	-0.15292	-0.831089	8.0675e-11	0.375658	-3.99426e-05	-0.000113563	-0.0367477	-0.000416784	-0.000334332	0.00139765	0.0011289	-0.141839
25.7	-0.164001	-0.214975	-0.137407	-0.201678	-0.101947	-0.396706	-0.432166	-0.325787	-0.263732	-0.631628	0.000296699	0.372627	-7.38823e-05	-0.000138121	-0.0278964	-0.000404962	-0.000340125	0.0014505	0.00109456	-0.148488
25.8	-0.545194	-0.203894	-0.210542	-0.219407	-0.305841	-0.511951	-0.542978	-0.387841	-0.520816	-0.968496	-4.23854e-05	0.372972	-3.5489e-05	-4.67621e-05	-0.094736	-0.000391988	-0.000321469	0.00137492	0.0010481	0.0443247
25.9	-0.58287	-0.374544	-0.339084	-0.299192	-0.507518	-0.558492	-0.591735	-0.432166	-0.746872	-0.771251	0.000127157	0.372912	-9.95987e-05	2.29342e-05	-0.139122	-0.000355435	-0.000283379	0.00134117	0.00105118	0.128542
26	-0.195029	-0.186164	-0.381193	-0.328003	-0.281462	-0.365679	-0.667087	-0.3413	-0.629411	-0.833305	0.000127157	0.375866	-8.20555e-05	-7.93011e-05	-0.138831	-0.000411351	-0.000337018	0.00130007	0.00098607	-0.0731358
26.1	-0.128542	-0.339084	-0.520816	-0.434382	-0.609465	-0.214975	-0.591735	-0.345733	-0.589519	-1.16352	0.000296699	0.374392	-4.55191e-05	-3.74003e-05	-0.139338	-0.000400342	-0.000309568	0.00133015	0.00102904	-0.0265948
26.2	-0.0443247	-0.217191	-0.32357	-0.323571	-0.328003	0.0620547	-0.398923	-0.164002	-0.212759	-0.833305	-0.000127156	0.37426	-3.32747e-05	-6.64515e-05	-0.13945	-0.000380506	-0.00031647	0.00137064	0.000978128	-0.230489
26.3	0.0531897	0.128542	-0.270381	-0.248219	-0.20611	0.179515	-0.387841	0.00443241	-0.0886495	-0.67152	4.23856e-05	0.374189	-6.03979e-05	-7.52395e-06	-0.139297	-0.000353837	-0.000302536	0.00137705	0.0010584	-0.270381
26.4	-0.0620546	0.0332436	-0.250435	-0.130758	-0.195029	0.168434	-0.308057	-0.119677	-0.199461	-0.492005	0.000508626	0.371981	-8.01952e-05	-8.76832e-05	-0.138429	-0.000351616	-0.000266964	0.00139631	0.00109374	-0.252651
26.5	-0.436599	-0.387841	-0.474275	-0.390058	-0.607249	-0.168434	-0.638276	-0.418869	-0.720277	-0.935252	-0.000296699	0.372086	-6.26288e-05	-7.59168e-05	-0.138948	-0.000275875	-0.000251834	0.0013682	0.000994273	0.0598384
26.6	-0.392274	-0.334652	-0.449896	-0.518599	-0.458761	0.0975145	-0.452112	-0.485356	-0.815575	-0.873197	-0.000296699	0.370763	-1.57591e-05	-5.83904e-06	-0.139036	-0.000343928	-0.000230763	0.00136981	0.00105756	-0.00221624
26.7	-0.0975144	-0.434382	-0.425517	-0.489788	-0.48314	-0.0044324	-0.656006	-0.436599	-0.77125	-0.864332	-0.00038147	0.372767	5.15604e-06	-9.43037e-05	-0.139062	-0.000346162	-0.00027509	0.00140275	0.00105039	0.0354598
26.8	0.0243786	-0.44768	-0.378976	-0.520816	-0.722493	0.0354599	-0.82444	-0.638276	-0.800061	-0.988442	-0.000339084	0.371937	-6.53692e-05	-4.88309e-05	-0.139144	-0.000363347	-0.000296171	0.00141331	0.00110766	0.0576221
26.9	-0.177299	-0.589519	-0.37676	-0.469842	-0.742439	0.214975	-0.656006	-0.418869	-0.930819	-0.760169	-0.000169542	0.3727	-0.00010338	-2.50072e-05	-0.139164	-0.000348492	-0.000218443	0.00145533	0.00106834	0.0221624
27	0.201678	-0.290327	-0.028811	-0.314706	-0.529681	0.531897	-0.498653	-0.283678	-0.833305	-0.587303	-0.00038147	0.373445	-1.47262e-05	-8.58108e-05	-0.139306	-0.000363703	-0.000219154	0.00136947	0.00100735	-0.108596
27.1	-0.0398922	-0.551843	0.0199462	-0.627195	-0.981793	0.261516	-0.571789	-0.518599	-0.638276	-0.746872	-0.000127156	0.371823	3.424e-05	-0.000158206	-0.139413	-0.000337855	-0.000264642	0.00140328	0.00105295	0.0531897
27.2	-0.104163	-0.713628	0.0908658	-0.434382	-0.906441	0.135191	-0.813359	-0.361247	-0.534113	-0.855468	4.23856e-05	0.370403	-8.09167e-07	-0.000116752	-0.139437	-0.000311757	-0.00026534	0.00143854	0.00105076	-0.0199461
27.3	0.0310273	-0.334652	0.0509735	-0.219407	-0.509734	0.0664872	-0.775683	-0.164002	-0.410004	-0.760169	-0.000720554	0.373814	-3.17551e-05	-0.00012864	-0.139483	-0.000328951	-0.000246466	0.00141234	0.00103089	-0.203894
27.4	-0.0531896	-0.498653	0.0598384	-0.27703	-0.596168	-0.00886486	-0.660438	-0.15292	-0.265948	-0.826656	-0.000211928	0.371781	-6.33528e-05	-7.06602e-05	-0.139466	-0.000329467	-0.000279524	0.00138765	0.000976338	-0.190596
27.5	-0.124109	-0.633844	0.137407	-0.124109	-0.562924	0.252651	-0.518599	-0.144055	-0.226056	-0.961847	8.0675e-11	0.370877	3.8729e-05	7.20855e-06	-0.139479	-0.000325751	-0.000329895	0.00141824	0.00102503	-0.18838
27.6	-0.0797845	-0.518599	0.093082	0.00443247	-0.578438	0.542978	-0.363463	-0.212759	-0.248218	-0.722493	0.000339084	0.374652	6.57561e-06	-5.49955e-05	-0.139487	-0.00031081	-0.000235036	0.00141031	0.00101238	-0.252651
27.7	0.0376761	-0.239354	0.168434	-0.121893	-0.460977	0.97736	-0.334652	-0.0376761	-0.172866	-0.44768	0.000211928	0.373586	-5.81169e-05	-0.000115512	-0.139603	-0.000402722	-0.000243891	0.00139843	0.000990904	-0.35903
27.8	0.0398923	-0.27703	-0.106379	0.0642709	-0.279246	0.946333	-0.396706	-0.248219	-0.350165	-0.347949	8.0675e-11	0.372656	-4.11928e-05	-0.000120527	-0.139721	-0.000319177	-0.00024416	0.00140119	0.000999635	-0.343517
27.9	0.0110812	-0.494221	-0.150704	-0.0066487	-0.649357	0.44768	-0.704763	-0.210543	-0.365679	-0.660439	0.000254313	0.374855	-3.74079e-05	-0.000145692	-0.139968	-0.00035773	-0.000269029	0.00141699	0.00102601	-0.201678
28	0.234921	-0.345733	0.0975145	0.121893	-0.562924	0.640492	-0.518599	0.0132974	-0.108596	-0.436599	-0.000127156	0.371966	3.54702e-05	-0.000104413	-0.13999	-0.000307286	-0.000264501	0.00145879	0.000986608	-0.332435
28.1	0.0886495	-0.226056	-0.0687033	0.00221623	-0.441031	0.383409	-0.693682	-0.093082	-0.0132974	-0.815575	-4.23854e-05	0.37122	1.77573e-05	-1.51013e-05	-0.140201	-0.000322085	-0.000279397	0.0014334	0.00106729	-0.199461
28.2	0.126326	-0.352382	-0.150704	-0.195029	-0.549627	0.434382	-0.744655	-0.0886495	-0.296976	-0.764602	-0.000211928	0.370913	4.34808e-05	-1.08799e-05	-0.140232	-0.00032545	-0.000242211	0.00146338	0.00102669	-0.161785
28.3	-0.175083	-0.693682	-0.698114	-0.427734	-0.879846	0.350165	-0.862116	-0.330219	-0.644925	-0.629411	-8.4771e-05	0.371081	3.89564e-05	-8.96609e-06	-0.14029	-0.000365974	-0.000231665	0.00153429	0.00106281	0.084217
28.4	-0.27703	-0.609465	-0.469842	-0.312489	-0.950766	0.181731	-0.729142	-0.531897	-0.751304	-0.63606	-8.4771e-05	0.368807	0.00011159	-6.63018e-05	-0.140316	-0.000377005	-0.00020729	0.00150946	0.000967296	0.0332435
28.5	-0.126325	-0.460977	-0.545194	-0.217191	-1.00396	0.0731359	-0.791196	-0.505302	-0.593951	-0.784548	-0.000339084	0.371469	4.45043e-05	-6.63616e-05	-0.140309	-0.000344304	-0.000261364	0.00144216	0.000982118	0.0110812
28.6	0.0975145	-0.268165	-0.449896	-0.363463	-1.32309	-0.254867	-0.649357	-0.449896	-0.762385	-0.680385	8.47711e-05	0.369203	-6.51643e-06	-6.74506e-05	-0.140351	-0.000333263	-0.000278255	0.00149361	0.000990794	0.130758
28.7	0.0132975	-0.361247	-0.489788	-0.569573	-1.37407	-0.155136	-0.760169	-0.649357	-1.05493	-0.720277	-0.000169542	0.371112	8.08997e-07	-4.54881e-05	-0.140388	-0.000363745	-0.000250886	0.00151392	0.000984777	0.221624
28.8	0.137407	-0.350165	-0.330219	-0.24157	-1.01947	0.498653	-0.41222	-0.181731	-0.642709	-0.458761	8.47711e-05	0.373345	4.1026e-05	-7.97428e-05	-0.140387	-0.000302914	-0.000220726	0.00147748	0.000974046	-0.046541
28.9	-0.101947	-0.239354	-0.436599	-0.39449	-0.95963	0.432166	-0.414436	-0.104163	-0.474275	-0.567357	-4.23854e-05	0.372723	3.29801e-05	-1.94292e-05	-0.140388	-0.000373089	-0.000262543	0.00156442	0.000979708	-0.0753521
29	-0.0952981	-0.084217	-0.299192	-0.314706	-1.04606	0.29476	-0.332435	-0.093082	-0.425517	-0.529681	8.0675e-11	0.370308	6.71274e-05	-3.80148e-05	-0.140369	-0.000476922	-0.000258105	0.00149324	0.00101859	-0.108596
29.1	0.148488	-0.110812	-0.17065	-0.37676	-1.04606	0.436599	-0.456545	0.028811	-0.159569	-0.396707	0.000127157	0.366423	5.3055e-05	-7.52799e-05	-0.140401	-0.000433717	-0.000251141	0.00149997	0.00106465	-0.195029
29.2	0.0132975	-0.390058	-0.356814	-0.523032	-1.13028	0.186164	-0.713628	-0.144055	-0.383409	-0.580654	0.000211928	0.373184	3.83999e-05	-9.60969e-05	-0.140442	-0.000404531	-0.000236108	0.00151335	0.00105141	-0.0221624
29.3	-0.0797845	-0.498653	-0.314706	-0.113028	-0.950765	0.263732	-0.576221	-0.0753521	-0.219407	-0.485356	0.000254313	0.370157	1.71935e-05	-5.52003e-05	-0.140374	-0.000390752	-0.000225358	0.00157493	0.00103498	-0.141839
29.4	-0.0775683	-0.709196	-0.374544	-0.246002	-1.27434	0.308057	-0.392274	-0.35903	-0.292543	-0.675952	0.000169542	0.368433	7.63703e-05	-2.61526e-05	-0.140356	-0.000463186	-0.000182469	0.00152377	0.00110861	-0.084217
29.5	-0.485356	-0.972928	-0.999523	-0.769034	-1.59126	-0.137407	-0.8599	-0.944117	-0.795629	-1.08596	0.000296699	0.369787	6.92763e-05	7.00051e-06	-0.14041	-0.000367864	-0.000211147	0.00154094	0.00106307	0.305841
29.6	-0.310273	-0.607249	-0.961847	-0.576222	-1.36742	0.104163	-0.820007	-0.738007	-0.503086	-1.03055	0.000508626	0.374528	6.58849e-05	-4.71242e-05	-0.140371	-0.000362508	-0.00020808	0.00151853	0.00100452	0.177299
29.7	-0.130758	-0.574005	-0.886495	-0.392274	-1.26104	0.0243787	-0.449896	-0.647141	-0.310273	-0.795629	0.000169542	0.370822	5.77575e-05	-1.94667e-06	-0.140396	-0.000395931	-0.000248527	0.00154576	0.000998686	0.0554059
29.8	0.00664875	-0.474275	-0.489788	-0.474275	-1.02833	0.183948	-0.390058	-0.370112	-0.398923	-0.434383	-4.23854e-05	0.369735	8.13287e-05	-8.1926e-05	-0.140446	-0.00038048	-0.000246676	0.00157429	0.000971506	-0.0687033
29.9	-0.0687033	-0.454328	-0.660438	-0.609465	-1.27434	0.157353	-0.675952	-0.675952	-0.545194	-0.401139	0.000296699	0.371213	0.000138174	-0.000101731	-0.140381	-0.000429379	-0.000250253	0.00155192	0.00112496	0.0820008
30	-0.303624	-0.540762	-0.802278	-0.684817	-1.30315	0.0243787	-0.786764	-0.902008	-0.691466	-0.374544	0.000254313	0.369458	0.000100296	-0.000110396	-0.140378	-0.000421852	-0.000225437	0.00154212	0.00112672	0.15292
30.1	-0.352382	-0.644925	-0.613898	-0.545194	-1.32531	0.0642709	-0.649357	-0.968495	-0.640492	-0.494221	4.23856e-05	0.373281	8.49778e-05	-7.81215e-05	-0.140411	-0.000415434	-0.00026517	0.00157623	0.00110317	0.146272
30.2	-0.651574	-1.07487	-0.6006	-0.811143	-1.25217	-0.0332435	-0.715844	-1.34747	-0.773467	-0.771251	0.000254313	0.369422	7.99007e-05	-2.26312e-05	-0.140413	-0.000370425	-0.000270436	0.0016024	0.00111759	0.308057
30.3	-0.757953	-1.04385	-0.853251	-0.95963	-1.33196	-0.316922	-1.22558	-1.37407	-0.762385	-1.21007	-0.000254313	0.367951	0.000116767	-0.000122133	-0.1404	-0.00039656	-0.00024917	0.00156554	0.00108181	0.472058
30.4	-0.602816	-0.89536	-0.866548	-0.997306	-1.31866	-0.407787	-1.20785	-1.15244	-0.609465	-1.2278	-0.000169542	0.36796	7.8515e-05	-1.14312e-05	-0.1404	-0.000406017	-0.000245006	0.00161826	0.00113645	0.474275
30.5	-0.332435	-0.715844	-0.651574	-0.580654	-1.14136	-0.0886494	-0.933036	-0.875414	-0.423301	-0.691466	8.47711e-05	0.370054	8.96001e-05	7.46882e-06	-0.140397	-0.000452379	-0.000213228	0.00166455	0.0011517	0.186164
30.6	-0.474275	-0.879846	-0.680385	-0.319138	-1.08152	-0.175083	-0.720277	-0.868765	-0.398923	-0.6006	-8.4771e-05	0.374659	9.81101e-05	-0.000163419	-0.140457	-0.000508094	-0.000299332	0.00161766	0.00118013	0.137407
30.7	-0.633844	-0.948549	-0.764602	-0.425517	-1.03277	-0.214975	-0.961847	-0.917522	-0.585086	-0.797845	-8.4771e-05	0.373842	8.94193e-05	-6.65007e-05	-0.140423	-0.000445336	-0.000249277	0.00161833	0.00114642	0.268165
30.8	-0.441031	-0.780115	-0.507518	-0.330219	-1.02612	-0.3413	-0.975144	-0.948549	-0.61833	-0.693682	0.00038147	0.372151	4.92776e-05	-3.70265e-05	-0.140414	-0.00041144	-0.000238878	0.0015795	0.00117574	0.2593
30.9	-0.246002	-0.786764	-0.598384	-0.203894	-1.04828	-0.445463	-0.899792	-0.899792	-0.542978	-0.844386	4.23856e-05	0.372753	1.63873e-05	-4.05349e-05	-0.140433	-0.000416537	-0.000260542	0.00150702	0.00111859	0.221624
31	-0.529681	-0.955198	-0.866548	-0.773467	-1.50704	-0.534113	-0.968495	-1.09704	-0.804494	-1.17682	0.000169542	0.367891	6.35909e-05	-9.61305e-05	-0.14048	-0.000487448	-0.000248109	0.0015626	0.00110736	0.467626
31.1	-0.554059	-0.828872	-0.545194	-0.505302	-1.33861	-0.270381	-0.822224	-0.811143	-0.656006	-0.91309	8.0675e-11	0.367124	2.38667e-05	-3.19561e-05	-0.140558	-0.00047219	-0.000214234	0.00151743	0.00106915	0.274813
31.2	-0.345733	-0.489788	-0.221624	-0.288111	-0.990658	-0.159569	-0.720277	-0.509734	-0.296976	-0.436599	8.0675e-11	0.368064	4.50561e-05	-2.06549e-05	-0.140564	-0.000389426	-0.000276183	0.00153054	0.00114376	0.00443247
31.3	0.0531897	-0.124109	0.055406	0.106379	-0.726926	0.106379	-0.811142	-0.460977	0.0265948	-0.179515	-0.000423855	0.370742	5.44286e-05	1.91577e-05	-0.14062	-0.000423187	-0.000275241	0.00156958	0.00119261	-0.246002
31.4	0.24157	0.0975144	-0.0155136	0.113028	-0.523032	0.356814	-0.733574	-0.314706	-0.239354	-0.201678	-0.000551012	0.370024	-1.84656e-05	7.84947e-05	-0.140579	-0.00050295	-0.000256338	0.00156637	0.00119084	-0.3413
31.5	-0.294759	-0.0731358	-0.472058	-0.210542	-0.800061	0.279246	-0.972928	-0.757953	-0.642709	-0.879846	4.23856e-05	0.368909	-2.06734e-05	4.01128e-05	-0.140562	-0.000419612	-0.000279505	0.00160465	0.00110497	-0.0332436
31.6	-0.230489	-0.13519	-0.403355	-0.296976	-0.937468	0.101947	-1.01725	-0.786764	-0.596168	-0.857684	0.000211928	0.372199	8.78502e-05	3.20231e-05	-0.140574	-0.000338094	-0.000289606	0.00162871	0.00111986	-0.00886495
31.7	-0.0110812	-0.268165	-0.288111	-0.385625	-1.21671	-0.177299	-1.07931	-0.868765	-0.567357	-1.1192	0.000423855	0.372688	-3.2802e-05	3.96135e-05	-0.14062	-0.000350163	-0.000299968	0.00156548	0.00110528	0.00886494
31.8	-0.562924	-0.529681	-0.485356	-0.607249	-1.41618	-0.505302	-1.2965	-1.16352	-0.802278	-1.54028	4.23856e-05	0.37237	3.95342e-06	0.000106579	-0.140593	-0.000446535	-0.00028502	0.00162795	0.00117561	0.305841
31.9	-0.700331	-0.529681	-0.467626	-0.605033	-1.44055	-0.0997306	-1.07931	-0.870981	-0.782332	-1.10369	-0.000254313	0.375907	6.89894e-05	1.38939e-05	-0.140539	-0.000408276	-0.000287477	0.00160215	0.00125387	0.201678
32	-0.41222	-0.279246	-0.505302	-0.802278	-1.06601	0.0421086	-0.968495	-0.815575	-0.662655	-0.870981	0.000169542	0.376404	-2.84313e-06	-9.16359e-06	-0.14059	-0.000393394	-0.000317459	0.00152353	0.00125403	0.0531897
32.1	-0.130758	-0.175083	-0.316922	-0.713628	-0.820008	0.148488	-0.8599	-0.733574	-0.642709	-0.498653	-4.23854e-05	0.377299	-8.70254e-05	-1.12612e-05	-0.140573	-0.00045046	-0.000372927	0.00155795	0.00121702	-0.121893
32.2	-0.084217	-0.248218	-0.35903	-0.540762	-1.09704	0.117461	-0.8599	-0.84217	-0.460977	-0.607249	-0.000211928	0.376067	-7.89667e-05	2.82809e-05	-0.140602	-0.00042569	-0.000296455	0.00161983	0.00119061	-0.121893
32.3	-0.146272	-0.330219	-0.248218	-0.445464	-0.917522	0.00443254	-0.684817	-0.820008	-0.421085	-0.432166	-0.000551012	0.379562	-4.56609e-05	-1.82706e-05	-0.140579	-0.000395007	-0.000277399	0.0016186	0.00121163	-0.195029
32.4	-0.228272	-0.0930819	-0.540762	-0.704763	-0.873197	-0.0886494	-0.695898	-0.802278	-0.68925	-0.436599	-0.000211928	0.377287	-3.86941e-05	-1.10618e-05	-0.140579	-0.000366053	-0.00027266	0.00162774	0.00130132	-0.0997306
32.5	-0.00443244	-0.084217	-0.534113	-0.580654	-0.667087	0.212759	-0.418869	-0.622763	-0.797845	-0.305841	4.23856e-05	0.374199	-5.17361e-05	8.12107e-06	-0.140577	-0.000398829	-0.000303695	0.00156705	0.00123472	-0.192813
32.6	-0.602816	-0.425517	-0.813359	-0.915306	-1.15244	0.117461	-0.970712	-1.11255	-1.08374	-0.786764	-0.000890096	0.381411	-3.42279e-05	6.59811e-05	-0.140589	-0.0004208	-0.000361066	0.00160444	0.00122843	0.17065
32.7	-0.390058	-0.418869	-0.509734	-0.587303	-0.992874	-0.113028	-0.913089	-1.16131	-0.970712	-0.775683	-0.00101725	0.374926	-9.37928e-05	5.2659e-05	-0.140637	-0.000461014	-0.000290438	0.00162597	0.00122452	0.0908657
32.8	-0.587303	-0.54741	-0.713628	-0.82444	-0.857684	-0.2593	-1.0926	-1.06158	-1.18569	-0.908657	-0.00148349	0.381579	-1.79551e-05	-9.00482e-05	-0.140649	-0.000436073	-0.000258406	0.00162512	0.00124175	0.177299
32.9	-0.370111	-0.226056	-0.416652	-0.660438	-0.629411	-0.141839	-0.724709	-1.07266	-1.24552	-0.698115	-0.000932481	0.379589	-4.43934e-06	-7.80566e-05	-0.140589	-0.000364517	-0.00031891	0.00164989	0.00122483	0.0398923
33	-0.396706	0.0132974	-0.066487	-0.378976	-0.192813	-0.0155136	-0.680385	-0.835521	-1.04163	-0.290327	-0.00173781	0.383235	-3.4084e-05	-3.83782e-05	-0.140621	-0.000393051	-0.000360531	0.00166184	0.00123347	-0.221624
33.1	-0.427734	0.0820008	-0.0421084	-0.361247	-0.234921	0.093082	-0.687033	-0.558492	-0.946333	-0.310273	-0.00148349	0.380302	-2.46857e-05	3.66831e-05	-0.140596	-0.000379338	-0.000361406	0.00169256	0.0013331	-0.301408
33.2	-0.387841	-0.0642709	-0.0132974	-0.321354	-0.458761	0.268165	-0.647141	-0.820008	-0.831089	-0.347949	-0.00182258	0.38036	4.86698e-05	9.36528e-05	-0.14064	-0.000379467	-0.000339002	0.00171166	0.00128982	-0.292543
33.3	-0.314706	-0.0952982	-0.237137	-0.718061	-0.274813	0.303624	-0.667087	-0.921954	-0.624979	-0.254867	-0.000423855	0.367567	1.57761e-05	5.38074e-05	-0.140608	-0.000329145	-0.000273297	0.00172943	0.00130601	-0.164002
33.4	-0.494221	-0.226056	-0.343517	-0.605033	-0.323571	0.115244	-0.629411	-0.915306	-0.505302	-0.230489	-0.000974867	0.378835	4.57124e-06	-3.31171e-05	-0.140632	-0.000425849	-0.000346696	0.00170446	0.00131458	-0.108596
33.5	-0.234921	-0.168434	-0.155136	-0.511951	-0.378976	0.208326	-0.711412	-0.656006	-0.496437	0.192812	-0.00156826	0.381473	-5.78764e-05	-3.60883e-05	-0.140616	-0.000378083	-0.000303073	0.00180016	0.00121345	-0.208326
33.6	-0.13519	-0.303624	-0.20611	-0.773467	-0.472058	0.135191	-0.660438	-0.786764	-0.777899	-0.22384	8.47711e-05	0.371544	-1.35282e-05	-5.50115e-05	-0.140612	-0.000324835	-0.000256463	0.00189595	0.00129501	-0.0731358
33.7	-0.321354	-0.718061	-0.452112	-1.06823	-0.664871	-0.214975	-1.07044	-0.826656	-0.939684	-0.407788	-0.000508626	0.377031	5.62812e-05	-6.80813e-05	-0.140642	-0.000325317	-0.000263366	0.0018379	0.00129975	0.177299
33.8	-0.35903	-0.682601	-0.498653	-1.05936	-0.520816	-0.208326	-0.950765	-1.06158	-0.680385	-0.487572	-0.00203451	0.382855	1.84081e-05	-1.4114e-05	-0.140614	-0.000373971	-0.000268543	0.00182749	0.00131298	0.192813
33.9	-0.363463	-0.607249	-0.254867	-0.80671	-0.775683	-0.0775682	-0.817791	-1.04385	-0.722493	-0.44768	-0.000169542	0.370603	1.70956e-05	1.29916e-06	-0.140645	-0.000353473	-0.000302815	0.00187156	0.00132953	0.179515
34	-0.425517	-0.813359	-0.518599	-0.975144	-0.908657	-0.263732	-0.870981	-0.986225	-0.851035	-0.864332	8.47711e-05	0.368798	-1.3069e-05	6.92234e-05	-0.140624	-0.000407181	-0.00029642	0.00187729	0.00134247	0.27703
34.1	-0.363463	-0.620546	-0.403355	-1.03055	-0.616114	-0.0797844	-0.837737	-0.844386	-0.966279	-1.02833	-0.00186496	0.381449	-6.01188e-05	-2.96282e-06	-0.140605	-0.000421296	-0.000328017	0.0018857	0.00132498	0.164002
34.2	-0.467626	-1.04606	-0.441031	-1.1192	-0.693682	-0.0642708	-0.992874	-0.760169	-0.972928	-0.897576	-0.000127156	0.370183	3.55087e-05	-4.91331e-05	-0.140626	-0.000409619	-0.000330877	0.00196678	0.00130798	0.279246
34.3	-0.516383	-0.775683	-0.593951	-1.16352	-0.660439	-0.234921	-0.844386	-0.769034	-0.795629	-0.944117	0.000635783	0.363727	6.64301e-06	-2.53549e-05	-0.140636	-0.000425549	-0.000324782	0.00195996	0.00133399	0.319138
34.4	-0.534113	-0.755737	-0.418869	-1.06823	-0.516383	-0.203894	-0.844386	-0.804494	-0.899792	-0.999523	-0.00169542	0.377149	5.93953e-05	4.2092e-05	-0.140625	-0.000326521	-0.000251794	0.00196635	0.00135323	0.146272
34.5	-0.301408	-0.585086	-0.695898	-0.924171	-0.58287	-0.0997306	-0.95963	-0.793413	-1.15244	-0.875414	-0.00114441	0.377779	-1.53458e-06	9.07737e-05	-0.14065	-0.000441362	-0.000255128	0.00192359	0.00133901	0.161785
34.6	0.0554059	-0.365679	-0.183948	-0.589519	-0.248218	0.285895	-0.77125	-0.738007	-0.875413	-0.292543	0.000974867	0.365403	-9.91782e-06	-6.26815e-05	-0.140693	-0.000431562	-0.000379679	0.00196393	-0.000175675	-0.0997306
34.7	-0.0731358	-0.303624	0.0487573	-0.476491	-0.296976	0.401139	-0.833305	-0.946333	-0.607249	-0.452112	-0.000551012	0.371735	3.08254e-05	-6.36352e-05	-0.140613	-0.000476057	-0.000344377	0.00198726	-0.00274266	-0.146272
34.8	-0.0797845	-0.263732	-0.0110811	-0.469842	-0.345733	0.363463	-0.682601	-0.718061	-0.449896	-0.63606	-0.00131395	0.378365	5.37688e-05	-5.32784e-05	-0.140619	-0.00040079	-0.000315699	0.00197267	-0.00256391	-0.179515
34.9	0.00886498	-0.226056	-0.192813	-0.208326	-0.65379	0.363463	-0.558492	-0.664871	-0.704763	-0.662655	0.00114441	0.368958	8.87838e-05	-2.44736e-05	-0.140638	-0.000410519	-0.000281717	0.00195008	0.00049654	-0.0975144
35	-0.292543	-0.407788	-0.434382	-0.44768	-0.930819	0.0288111	-0.67152	-0.835521	-0.762385	-0.452112	-0.000339084	0.370325	5.32616e-05	2.6352e-05	-0.140645	-0.000418363	-0.000294819	0.00199036	0.00135048	0.0421085
35.1	-0.687033	-0.713628	-0.407787	-0.627195	-0.837737	-0.028811	-0.928603	-0.99509	-1.26769	-0.691466	-0.00245836	0.384541	1.78235e-06	-3.83766e-06	-0.140672	-0.000404654	-0.000329029	0.00202168	0.00131398	0.121893
35.2	-0.372328	-0.574005	-0.272597	-0.414436	-0.63606	0.22384	-0.675952	-0.733574	-0.833305	-0.314706	-0.000593397	0.366825	8.65186e-05	-4.14079e-05	-0.140616	-0.000375763	-0.000363529	0.00211592	0.00123223	-0.0975144
35.3	-0.323571	-0.509734	-0.41222	-0.609465	-0.733574	0.250435	-0.782331	-1.06601	-0.811143	-0.585087	0.000847711	0.360606	1.20477e-05	-3.89107e-05	-0.140633	-0.000365705	-0.00024353	0.00208873	0.00133087	-0.00664871
35.4	0.0110812	-0.312489	-0.234921	-0.529681	-0.640492	0.48314	-0.2593	-0.633844	-0.390058	-0.622763	-0.000932481	0.377896	1.42968e-05	5.95055e-05	-0.140688	-0.000389485	-0.000208638	0.00207649	0.00135329	-0.239354
35.5	-0.219407	-0.516383	-0.20611	-0.496437	-0.709196	0.35903	-0.571789	-0.744656	-0.392274	-0.760169	-0.00084771	0.373977	2.60522e-05	5.67374e-05	-0.140695	-0.000403761	-0.000220956	0.00210871	0.00133373	-0.0797845
35.6	-0.294759	-0.848819	-0.00443242	-0.381193	-0.65379	0.332436	-0.620546	-0.733574	-0.498653	-0.795629	0.000847711	0.361127	2.75142e-05	-2.64477e-06	-0.140626	-0.000372415	-0.000277142	0.00212369	0.00127659	-0.0177299
35.7	-0.228272	-0.941901	-0.226056	-0.624979	-0.749088	0.22384	-0.884278	-1.18125	-0.472058	-0.591735	-0.000508626	0.370734	-3.53083e-05	2.62421e-05	-0.140706	-0.000500386	-0.000308941	0.00202142	0.00129251	0.0797845
35.8	-0.210542	-0.873197	-0.436599	-0.757953	-0.866549	0.321354	-0.578438	-1.17682	-0.77125	-0.91309	-0.00038147	0.375662	-2.56867e-05	4.71859e-05	-0.140689	-0.00042681	-0.000248083	0.00207449	0.00138162	0.0687033
35.9	-0.418869	-0.817791	-0.647141	-0.955198	-1.20785	0.117461	-0.921954	-1.27655	-0.917522	-1.07266	0.000296699	0.361064	1.51664e-05	3.40769e-05	-0.140633	-0.000530392	-0.000229409	0.00209146	0.00139755	0.20611
36	-0.460977	-0.764602	-0.529681	-0.709196	-1.20785	0.0908658	-0.757953	-1.23666	-0.746872	-1.15909	-0.000932481	0.370041	6.26444e-05	4.8018e-05	-0.140598	-0.000468706	-0.00022706	0.00215004	0.00143373	0.128542
36.1	-0.525248	-0.797845	-0.518599	-0.669303	-0.97736	-0.234921	-0.54741	-1.09704	-0.667087	-0.972928	-0.000974867	0.375873	5.94555e-05	7.4369e-05	-0.140687	-0.000454962	-0.000272534	0.00212768	0.0014565	0.0509734
36.2	-0.168434	-0.811143	-0.248218	-0.529681	-1.01947	-0.159569	-0.627195	-1.21893	-0.715844	-0.902008	0.000720554	0.361689	3.54203e-05	4.84322e-05	-0.140658	-0.000428273	-0.000252861	0.00212749	0.0013934	0.0664871
36.3	-0.113028	-0.675952	-0.106379	-0.593951	-0.802278	0.0975145	-0.509734	-1.19455	-0.78898	-1.07931	-0.000805325	0.372594	2.18973e-05	3.93205e-05	-0.14065	-0.000461354	-0.000249496	0.00211695	0.00143092	-0.084217
36.4	-0.201677	-0.545194	-0.0775682	-0.664871	-0.992874	0.110812	-0.596168	-1.25217	-0.786764	-0.866549	-0.00165304	0.375834	3.75147e-05	3.79926e-05	-0.140603	-0.000506091	-0.000286603	0.00217127	0.00143976	-0.0177299
36.5	-0.00443244	-0.611681	0.104163	-0.611681	-0.986225	0.00664878	-0.684817	-1.12585	-0.647141	-0.669304	0.000890096	0.358328	6.32788e-05	6.96915e-05	-0.140654	-0.000480063	-0.000284832	0.00215433	0.00134618	-0.046541
36.6	-0.0199461	-0.80671	0.0177299	-0.58287	-0.700331	0.212759	-0.633844	-0.981793	-0.800061	-0.791197	0.000339084	0.365795	5.85685e-05	0.000104218	-0.140628	-0.000497594	-0.000241463	0.00212629	0.00138378	-0.0554059
36.7	-0.219407	-0.808926	-0.0576221	-0.492005	-0.607249	0.385625	-0.65379	-0.68925	-0.68925	-0.804494	-0.00203451	0.378613	6.93624e-05	0.000128984	-0.140658	-0.00050992	-0.000231137	0.00216561	0.00143164	-0.0709196
36.8	0.336868	-0.414436	0.283678	-0.265948	-0.27703	0.638276	-0.427734	-0.332436	-0.246002	-0.372328	-4.23854e-05	0.36555	2.22473e-06	7.1872e-05	-0.140679	-0.000555565	-0.000316647	0.00220557	0.00138963	-0.467626
36.9	0.281462	-0.418869	0.372328	-0.126325	-0.254867	0.682601	-0.0576221	-0.469842	-0.00664872	0.0221621	0.00038147	0.362296	4.2669e-05	4.18868e-05	-0.140644	-0.000519865	-0.00032829	0.00216055	0.00133305	-0.556275
37	0.113028	-0.540762	-0.0975143	-0.0576221	-0.458761	0.398923	-0.230489	-0.58287	-0.113028	-0.132974	-0.00139872	0.37691	6.99471e-05	9.40936e-05	-0.140659	-0.000557225	-0.000223719	0.00220947	0.00138383	-0.365679
37.1	0.159569	-0.682601	-0.0997306	-0.0110812	-0.822224	0.15292	-0.201677	-0.640492	-0.410004	-0.361247	-0.000169542	0.373899	6.41676e-05	5.94831e-05	-0.140642	-0.000513003	-0.000233953	0.00226006	0.00143654	-0.279246
37.2	-0.0265948	-0.749088	-0.290327	-0.0886495	-0.964063	0.117461	-0.551843	-0.906441	-0.913089	-0.72471	0.000127157	0.363464	6.4474e-05	7.6993e-05	-0.140723	-0.000482845	-0.00028183	0.00220255	0.00142646	-0.0997306
37.3	-0.0554059	-0.585086	-0.54741	-0.108596	-0.733574	0.0443248	-0.820007	-1.01282	-1.03941	-0.673736	-0.00139872	0.369957	4.9719e-05	6.24908e-05	-0.140702	-0.000573298	-0.000303376	0.00221089	0.00144996	-0.0332436
37.4	-0.0509734	-0.308057	-0.0952981	-0.0731358	-0.281462	0.390058	-0.37676	-0.870981	-0.574005	-0.161785	-0.00139872	0.370638	1.19931e-05	9.57773e-05	-0.140666	-0.000548702	-0.000302675	0.0022382	0.00142573	-0.210542
37.5	0.365679	-0.179515	0.0576222	-0.108596	-0.330219	0.141839	-0.44768	-0.693682	-0.441031	-0.186164	0.00131395	0.358606	4.97798e-06	0.000131071	-0.140689	-0.000511543	-0.000262009	0.0022029	0.00147139	-0.221624
37.6	-0.146272	-0.226056	-0.175083	-0.17065	-0.492005	0.0421086	-0.687033	-0.82444	-0.662655	-0.751304	0.000254313	0.364385	0.000148589	0.000126246	-0.140638	-0.000513706	-0.000232859	0.00221364	0.00149907	-0.0199461
37.7	0.00443251	-0.328003	-0.381193	-0.270381	-0.709196	0.139623	-0.538545	-0.988442	-1.00617	-0.766818	-0.00194973	0.376698	8.81241e-05	8.87481e-05	-0.140651	-0.00055421	-0.000271321	0.00221092	0.00145085	-0.0443247
37.8	0.0221624	-0.452112	-0.438815	-0.195029	-0.713628	-0.148488	-0.538545	-0.919738	-0.979577	-0.786764	0.000551012	0.361118	8.11824e-05	0.000138462	-0.140698	-0.000501685	-0.000221375	0.0021987	0.00142169	-0.0531897
37.9	0.0753521	-0.3413	-0.22384	-0.084217	-0.702547	0.146272	-0.308057	-0.598384	-0.760169	-0.252651	0.00118679	0.357821	6.72182e-06	9.22877e-05	-0.140636	-0.000581993	-0.000279204	0.00225834	0.00149317	-0.190596
38	-0.0221623	-0.531897	-0.452112	-0.316922	-0.702547	0.341301	-0.540762	-0.496437	-1.0106	-0.833305	-0.00105964	0.375372	3.02329e-05	0.000148825	-0.14063	-0.000555022	-0.000300257	0.00219619	0.00150197	-0.121893
38.1	0.0997307	-0.667087	-0.596168	-0.190596	-0.472058	0.248219	-0.339084	-0.452112	-0.946333	-0.981793	-0.000423855	0.372838	8.66106e-05	0.000186952	-0.140691	-0.000506927	-0.000270506	0.00226927	0.001526	-0.0731358
38.2	0.339084	-0.356814	-0.381193	0.132974	-0.356814	0.432166	-0.144055	-0.585086	-0.567357	-0.536329	0.00122918	0.35781	9.42793e-05	0.000165252	-0.140635	-0.000573619	-0.000312196	0.00223281	0.00153469	-0.228272
38.3	0.263732	-0.598384	-0.611681	-0.367895	-0.651574	0.197245	-0.549627	-0.738007	-0.937468	-0.596168	-0.000720554	0.369066	7.97708e-05	0.000149266	-0.140643	-0.000589541	-0.000250024	0.00228545	0.00151566	-0.0642709
38.4	0.531897	-0.551843	-0.35903	-0.347949	-0.624979	0.607249	-0.505302	-0.542978	-0.729142	-0.720277	-0.00152588	0.376386	4.30041e-05	0.000154545	-0.140659	-0.000576394	-0.00024946	0.00226019	0.00142375	-0.192813
38.5	0.339084	-0.496437	-0.316922	-0.0066487	-0.660439	0.463194	-0.476491	-0.691466	-0.715844	-0.536329	0.000890096	0.361509	3.28451e-05	0.000100715	-0.140619	-0.000519449	-0.000262151	0.00223685	0.00154859	-0.161785
38.6	0.321354	-0.263732	-0.616114	-0.155137	-0.656006	0.263732	-0.452112	-0.735791	-0.709196	-0.629411	8.47711e-05	0.362964	-3.44486e-05	0.000148241	-0.140599	-0.000585264	-0.000276523	0.00233009	0.00155261	-0.146272
38.7	0.509734	-0.339084	-0.735791	-0.132974	-0.613898	0.0975145	-0.177299	-0.605033	-0.536329	-0.775683	-0.00194973	0.375142	-5.86859e-05	0.000176868	-0.140587	-0.000580896	-0.000290651	0.00226108	0.00153564	-0.243786
38.8	0.268165	-0.485356	-0.542978	-0.219407	-0.474275	-0.0332435	-0.257083	-0.613898	-0.509734	-0.746872	0.000254313	0.366063	7.03368e-05	0.000115082	-0.140626	-0.000556225	-0.000300278	0.00229222	0.00154448	-0.183948
38.9	0.157353	-0.658222	-0.729142	-0.724709	-0.589519	-0.339084	-0.54741	-0.886495	-0.833305	-0.822224	0.000169542	0.361752	6.36772e-05	5.3635e-05	-0.140637	-0.000545907	-0.000318427	0.00229655	0.00156927	0.0620546
39	0.0753521	-0.518599	-0.624979	-0.498653	-0.545194	-0.246002	-0.365679	-1.03055	-0.751304	-0.63606	-0.00178019	0.376341	-1.59164e-05	8.87508e-05	-0.140665	-0.00058136	-0.000355394	0.00224747	0.00158247	-0.0110812
39.1	0.403355	-0.323571	-0.554059	-0.121893	-0.274813	0.117461	-0.148488	-0.540762	-0.496437	-0.423301	-0.000423855	0.366943	-1.62005e-05	6.55467e-05	-0.140628	-0.000581263	-0.000305247	0.00232024	0.00159706	-0.234921
39.2	0.469842	-0.104163	-0.520816	-0.104163	-0.212759	0.354598	-0.0952981	-0.527464	-0.649357	-0.418869	0.00110202	0.357847	-2.12407e-05	3.17095e-05	-0.140617	-0.000575694	-0.000375126	0.00232271	0.00168923	-0.319138
39.3	0.421085	-0.27703	-0.321354	0.0487572	-0.321354	0.237137	0.0354598	-0.392274	-0.416652	-0.458761	-0.000805325	0.370225	-6.12543e-05	5.61283e-05	-0.140684	-0.000547413	-0.000325701	0.00228899	0.00161213	-0.361247
39.4	0.126326	-0.39449	-0.480923	-0.0265948	-0.281462	0.137407	-0.252651	-0.367895	-0.35903	-0.456545	-0.00114441	0.369679	1.80502e-05	7.18734e-05	-0.140586	-0.000545515	-0.000308512	0.00244615	0.00165263	-0.270381
39.5	-0.113028	-0.432166	-0.52968	-0.458761	-0.658222	0.0288111	-0.454328	-0.596168	-0.769034	-0.44768	0.000593397	0.362772	-7.41871e-06	1.62302e-05	-0.140541	-0.00053447	-0.000315236	0.0023981	0.00162641	-0.110812
39.6	-0.0664871	-0.290327	-0.638276	-0.525248	-0.580654	0.0731359	-0.396706	-0.822224	-0.873197	-0.183948	-0.000508626	0.367487	-3.89614e-05	-1.88328e-05	-0.140551	-0.000656967	-0.000366659	0.00245416	0.00158093	-0.124109
39.7	0.421085	-0.214975	-0.296976	-0.22384	-0.221624	0.217191	-0.164001	-0.363463	-0.39449	-0.101947	-0.00148349	0.370702	6.36438e-06	3.17587e-05	-0.140609	-0.0005751	-0.00034409	0.00244141	0.00152176	-0.403355
39.8	0.308057	-0.370111	-0.418869	-0.299192	-0.321354	0.157353	-0.449896	-0.695898	-0.407788	-0.139623	0.000890096	0.360823	-1.60323e-05	8.4631e-05	-0.140679	-0.000554074	-0.000346259	0.00231588	0.00161274	-0.336868
39.9	0.137407	-0.321354	-0.593951	-0.0332436	-0.418869	0.392274	-0.381193	-0.862116	-0.498653	-0.303625	0.000127157	0.363635	-2.9571e-05	3.74575e-05	-0.140659	-0.000560568	-0.000355032	0.00233325	0.00160328	-0.285895
40	-0.084217	-0.416653	-0.463193	0.248218	-0.319138	0.587303	-0.15292	-0.766818	-0.478707	-0.243786	-0.00165304	0.379972	-4.6517e-05	5.84764e-05	-0.140628	-0.000493564	-0.000329529	0.00236164	0.0016464	-0.381193
40.1	-0.00443244	-0.183948	-0.250435	0.201678	-0.0952982	0.445464	-0.0820007	-0.42995	-0.3413	-0.0487574	0.000169542	0.361409	-7.18174e-05	-3.41982e-05	-0.140687	-0.000524124	-0.000229903	0.00241619	0.0016626	-0.452112
40.2	0.385625	-0.0132974	-0.0842169	0.0997307	-0.0820007	0.695898	0.181731	-0.250435	-0.2593	-0.0664873	-4.23854e-05	0.363952	-0.000109765	8.11968e-05	-0.140654	-0.000536406	-0.000318222	0.00244869	0.00164003	-0.605033
40.3	0.0753521	-0.328003	-0.219407	-0.310273	-0.130758	0.684817	-0.0509734	-0.330219	-0.312489	-0.41222	-0.00186496	0.380659	-3.25766e-05	4.1056e-05	-0.140663	-0.000555361	-0.000285329	0.00240158	0.00156248	-0.423301
40.4	0.150704	-0.139623	-0.0797845	0.0531897	-0.164002	0.80671	0.0687034	-0.42995	-0.126325	-0.352382	-0.000762939	0.370668	-6.83058e-05	7.03984e-05	-0.140654	-0.000547056	-0.000276195	0.00247246	0.0015815	-0.427734
40.5	0.299192	-0.126325	-0.199461	0.179515	-0.0908657	0.647141	-0.066487	-0.644925	-0.181731	-0.42995	0.00127157	0.360017	-4.14264e-05	3.33702e-05	-0.140579	-0.000543358	-0.000347941	0.00244523	0.00161004	-0.37676
40.6	0.0975144	-0.314706	-0.332435	0.17065	-0.252651	0.662655	-0.132974	-0.746872	-0.449896	-0.44768	-0.000678168	0.373823	-5.75531e-06	6.73337e-05	-0.140712	-0.000530727	-0.000318769	0.00243148	0.00165896	-0.336868
40.7	0.177299	-0.390058	-0.432166	0.192813	-0.0908657	0.299192	-0.126325	-0.777899	-0.562924	-0.296976	-0.000678168	0.374451	-9.27691e-05	8.00148e-05	-0.140676	-0.000582546	-0.00031241	0.00243714	0.00159771	-0.328003
40.8	0.281462	-0.270381	-0.436599	0.0864332	-0.130758	0.37676	-0.197245	-0.835521	-0.693682	-0.221624	0.00114441	0.361134	-2.91639e-05	-2.37853e-05	-0.140661	-0.000553318	-0.000229908	0.00244473	0.00159117	-0.2593
40.9	0.316922	-0.172866	-0.312489	-0.117461	-0.119677	0.168434	-0.141839	-0.702547	-0.75352	-0.469842	-0.000805325	0.365713	-3.60719e-05	4.60655e-05	-0.140713	-0.000527477	-0.000246584	0.00245341	0.00164512	-0.319138
41	0.183948	-0.336868	-0.281462	-0.254867	-0.272597	0.363463	-0.467626	-0.709196	-0.596168	-0.744656	-0.00165304	0.376949	-3.20086e-05	4.27988e-05	-0.140692	-0.000573551	-0.000321814	0.00244356	0.0016639	-0.312489
41.1	-0.0975144	-0.523032	-0.2593	-0.166218	-0.325787	0.460977	-0.474275	-0.589519	-0.751304	-0.853251	0.000678168	0.362548	-4.56295e-05	3.23355e-05	-0.140694	-0.000558221	-0.000358457	0.0024585	0.00160801	-0.288111
41.2	0.150704	-0.523032	-0.128542	-0.183948	-0.139623	0.434382	-0.37676	-0.474275	-0.749088	-0.651574	0.000466241	0.359087	-6.11056e-05	2.02998e-05	-0.140656	-0.000560448	-0.000300689	0.00251608	0.00159965	-0.35903
41.3	-0.075352	-0.381193	-0.39449	-0.396706	-0.35903	0.144055	-0.487572	-0.54741	-0.813359	-0.813359	-0.00186496	0.372649	-3.32287e-05	8.49048e-05	-0.140638	-0.000531057	-0.00024147	0.00243822	0.0015979	-0.237137
41.4	-0.17065	-0.540762	-0.432166	-0.339084	-0.336868	-0.0110811	-0.593951	-0.441031	-0.700331	-0.669304	8.47711e-05	0.363955	2.30995e-05	9.48152e-05	-0.1407	-0.000537085	-0.000244038	0.00238379	0.0016195	-0.199461
41.5	-0.321354	-0.855467	-0.545194	-0.516383	-0.505302	-0.0687033	-0.952982	-0.554059	-0.924171	-0.822224	0.00105964	0.35807	-1.71674e-05	-5.05373e-05	-0.140719	-0.000498315	-0.000312636	0.00249561	0.00160958	0.0443247
41.6	-0.250435	-0.715844	-0.731358	-0.509734	-0.58287	-0.037676	-0.904224	-0.598384	-0.857684	-0.795629	-0.000932481	0.372864	-4.75812e-05	-3.40633e-06	-0.140679	-0.000456343	-0.000298367	0.00247066	0.00159725	-0.0443247
41.7	-0.197245	-0.18838	-0.500869	-0.321354	-0.509734	-0.108596	-0.729142	-0.589519	-0.620546	-0.41222	-0.000720554	0.369618	-3.98097e-05	9.36186e-05	-0.140736	-0.000576572	-0.000292378	0.00242346	0.00158822	-0.27703
41.8	0.0753521	-0.0421085	-0.219407	-0.401139	-0.299192	0.0576222	-0.675952	-0.325787	-0.551843	-0.228273	0.00110202	0.358015	-5.36206e-05	-2.20934e-06	-0.140699	-0.000601588	-0.000248232	0.00247998	0.00165192	-0.281462
41.9	0.237137	0.367895	-0.0155136	-0.316922	-0.294759	0.427734	-0.560708	-0.113028	-0.560708	-0.421085	4.23856e-05	0.365059	9.27972e-06	6.68221e-05	-0.140711	-0.00056994	-0.00026057	0.00243764	0.00161064	-0.46541
42	0.161785	0.0509735	-0.263732	-0.345733	-0.492004	0.436599	-0.596168	-0.343517	-0.644925	-0.545194	-0.00139872	0.376829	-3.82896e-05	3.52146e-05	-0.140759	-0.000661796	-0.000283948	0.00248538	0.00166869	-0.390058
42.1	0.441031	-0.172866	-0.405571	-0.181731	-0.288111	0.354598	-0.480923	-0.257083	-0.720277	-0.704763	0.000678168	0.365235	1.36976e-05	9.22475e-06	-0.14075	-0.000664398	-0.000227601	0.002532	0.00167914	-0.332435
42.2	0.454329	-0.0908657	-0.370111	-0.192813	-0.288111	0.416653	-0.549627	-0.356814	-0.374544	-0.65379	4.23856e-05	0.363765	5.98004e-05	2.95692e-05	-0.140691	-0.000556945	-0.000214602	0.00254266	0.0016621	-0.378976
42.3	0.239354	-0.489788	-0.418869	-0.310273	-0.161785	0.383409	-0.706979	-0.509734	-0.503086	-0.649357	-0.00207689	0.376664	2.43781e-05	4.54405e-05	-0.140737	-0.000633801	-0.00019651	0.00259675	0.00165186	-0.299192
42.4	0.24157	-0.212759	-0.42995	-0.119677	-0.246002	0.0820008	-0.567357	-0.460977	-0.374544	-0.5186	-0.000211928	0.367134	8.78206e-05	-2.07805e-05	-0.140688	-0.000663315	-0.000203514	0.00255647	0.0017227	-0.325787
42.5	0.3413	-0.405571	-0.418869	-0.425517	-0.148488	0.0797846	-0.624979	-0.416653	-0.509734	-0.673736	0.000339084	0.360258	7.65995e-05	-2.73299e-06	-0.140683	-0.000702848	-0.000209393	0.0025883	0.00168746	-0.268165
42.6	0.478707	-0.35903	-0.467626	-0.345733	0.0288111	0.157353	-0.403355	-0.274813	-0.312489	-0.507518	-0.00122918	0.371879	1.16402e-05	9.74963e-05	-0.140718	-0.000604982	-0.000249519	0.00263652	0.00163727	-0.392274
42.7	0.797845	-0.00221622	-0.474275	0.0110812	-0.046541	0.456545	-0.285894	-0.243786	-0.20611	-0.232705	-0.00156826	0.371478	4.43833e-05	3.62528e-05	-0.140757	-0.000592239	-0.000192788	0.00260531	0.00164395	-0.523032
42.8	0.78898	-0.22384	-0.418869	-0.119677	-0.0797845	0.396706	-0.41222	-0.427734	0.0398922	-0.445464	0.000466241	0.362452	1.14123e-05	-5.67676e-06	-0.140754	-0.000554079	-0.000227874	0.00261337	0.00168737	-0.472058
42.9	0.738007	0.0243786	-0.148488	-0.0886495	0.228272	0.738007	-0.0709195	-0.472058	0.212759	-0.316922	-0.000508626	0.366814	0.000118401	-3.42926e-05	-0.14076	-0.000643818	-0.000263633	0.00264446	0.00173227	-0.673736
43	0.680385	0.0354598	-0.00886488	-0.0975145	0.119677	0.749088	0.172867	-0.585087	0.272597	-0.330219	-0.00165304	0.374917	0.000159884	8.32301e-05	-0.140651	-0.000642352	-0.000288082	0.00264487	0.00179627	-0.68925
43.1	0.780115	0.106379	0.24157	0.0775683	0.0908657	0.556275	-0.075352	-0.472058	0.310273	-0.20611	0.000678168	0.358862	8.2734e-05	9.41086e-05	-0.140718	-0.00070791	-0.000296049	0.00263044	0.00182423	-0.675952
43.2	0.729142	-0.219407	-0.312489	-0.243786	-0.0820008	0.2593	-0.257083	-0.410004	0	-0.441031	0.000508626	0.355646	-1.52858e-06	1.23505e-05	-0.140695	-0.000720509	-0.000196132	0.00270458	0.00177504	-0.42995
43.3	0.449896	0.128542	-0.319138	-0.403355	0.13519	0.352382	-0.0997306	-0.179515	-0.0642709	-0.172867	-0.000932481	0.372006	0.000129072	9.97963e-05	-0.140725	-0.00072565	-0.000242529	0.00264664	0.0017387	-0.569573
43.4	0.261516	-0.248218	-0.591735	-0.67152	0.0687034	0.268165	-0.226056	-0.392274	-0.210543	-0.334652	-0.000890096	0.37152	4.33813e-05	-4.80631e-06	-0.140762	-0.000660406	-0.000258532	0.00263333	0.00169565	-0.443247
43.5	0.452112	-0.328003	-0.270381	-0.401139	-0.0997306	0.42995	-0.0930819	-0.334652	-0.139623	-0.469842	8.47711e-05	0.36084	9.18987e-05	5.74179e-05	-0.140708	-0.000695334	-0.000289506	0.00271725	0.00181762	-0.407788
43.6	0.476491	-0.0975144	-0.463193	-0.423301	-0.17065	0.434382	-0.146272	-0.381193	-0.115244	-0.44768	-0.00084771	0.368141	0.000142688	9.16584e-05	-0.140736	-0.000694528	-0.000253613	0.00274245	0.00172316	-0.381193
43.7	0.569573	-0.121893	-0.392274	-0.496437	-0.0797845	0.613898	-0.0997306	-0.494221	-0.161785	-0.208326	-0.00144111	0.375091	0.000138668	6.11999e-05	-0.14067	-0.000671446	-0.000213316	0.00264605	0.00178689	-0.42995
43.8	0.78898	0.0620546	-0.0398923	-0.20611	0.028811	0.68925	-0.316922	-0.270381	-0.0908657	0.0398921	0.000720554	0.360326	0.000128023	0.000107397	-0.140648	-0.000691195	-0.000229911	0.00266654	0.00181498	-0.540762
43.9	0.627195	-0.265948	-0.294759	-0.237137	-0.217191	0.246002	-0.489788	-0.37676	-0.119677	-0.343517	4.23856e-05	0.365615	3.6862e-05	2.27421e-05	-0.14069	-0.00072976	-0.000269504	0.00265508	0.00181258	-0.427734
44	0.35903	-0.314706	-0.649357	-0.0509734	-0.303624	0.22384	-0.662655	-0.148488	-0.157353	-0.494221	-0.00114441	0.371854	5.96508e-05	4.11356e-06	-0.140725	-0.000680302	-0.000231314	0.00260475	0.00176501	-0.418869
44.1	0.576222	-0.179515	-0.505302	0.106379	-0.046541	0.341301	-0.503086	-0.195029	0.037676	-0.115245	0.000211928	0.360882	7.31746e-05	5.63502e-05	-0.140787	-0.000710706	-0.000192762	0.00270886	0.00173537	-0.529681
44.2	0.574005	-0.365679	-0.392274	0.195029	-0.106379	0.345733	-0.350165	-0.257084	0.0908657	-0.128542	-0.000127156	0.364905	8.92362e-05	8.12587e-05	-0.140727	-0.000751625	-0.000240426	0.00264096	0.00169526	-0.580654
44.3	0.46541	-0.445464	-0.365679	0.148488	-0.292543	0.576222	-0.212759	-0.175083	0.037676	-0.183948	-0.00148349	0.376254	5.43358e-05	1.95887e-05	-0.140692	-0.000745307	-0.000285983	0.00258929	0.00178219	-0.602816
44.4	0.336868	-0.108596	-0.15292	0.139623	-0.314706	0.542978	0.00664872	-0.00664878	-0.0908657	-0.192813	0.000423855	0.364337	2.4735e-05	-6.47885e-05	-0.140735	-0.000754041	-0.000326274	0.00266369	0.00174901	-0.580654
44.5	0.243786	-0.00886491	-0.334652	-0.0952982	-0.562924	0.507518	-0.299192	-2.98023e-08	0.0110812	-0.498653	0.00114441	0.361245	6.22461e-05	6.22326e-05	-0.140712	-0.000725508	-0.000255482	0.00269571	0.00179289	-0.438815
44.6	-0.0797845	-0.514167	-0.726926	-0.161785	-0.54741	0.534113	-0.742439	-0.308057	-0.230489	-0.884279	-0.000508626	0.373806	1.49977e-05	2.67761e-05	-0.140686	-0.000796819	-0.000291146	0.0027234	0.00181046	-0.243786
44.7	0.197245	-0.177299	-0.662655	-0.0576221	-0.356814	0.576222	-0.328003	-0.263732	0.0731358	-0.159569	-0.00084771	0.37181	7.51938e-05	-1.04808e-05	-0.140645	-0.00083987	-0.000338196	0.00273546	0.0018037	-0.434382
44.8	0.620546	-0.128542	-0.403355	0.210543	-0.314706	0.718061	-0.0465409	0.0775683	0.2593	-0.336868	0.00139872	0.361113	4.12788e-05	5.87272e-06	-0.140668	-0.00075086	-0.000258168	0.0027798	0.00182374	-0.605033
44.9	0.817791	0.104163	-0.268165	0.538545	-0.104163	1.27655	0.17065	0.106379	0.385625	-0.212759	8.0675e-11	0.368951	4.44635e-05	-2.85589e-05	-0.140701	-0.000736873	-0.000217409	0.00273162	0.00177477	-0.800061
45	0.29476	0.0288111	-0.416652	0.27703	0.046541	1.04385	0.0354599	0.0199461	0.0243786	-0.374544	-0.00110202	0.377987	9.40683e-05	-4.44023e-05	-0.140618	-0.000798599	-0.000265016	0.00274567	0.00182514	-0.607249
45.1	0.525248	0.0709196	-0.48314	0.339084	-0.201678	0.906441	-0.0709195	0.0531896	0.132974	-0.370112	0.000296699	0.361785	1.81124e-05	-2.36156e-05	-0.140632	-0.000841955	-0.000248904	0.00277658	0.00186248	-0.585086
45.2	0.219407	-0.0487571	-0.815575	0.328003	-0.332435	0.955198	-0.0642708	0.0332435	0.148488	-0.314706	-0.00038147	0.365743	6.16539e-05	7.40144e-05	-0.140673	-0.000775134	-0.000222113	0.00269634	0.00180216	-0.598384
45.3	0.0243787	-0.164001	-0.839954	-0.0531897	-0.261516	0.560708	-0.294759	0.0354598	-0.168434	-0.50087	-0.0140296	0.401783	0.000898431	-0.000800679	-0.140651	-0.00200286	-9.37454e-05	0.00269654	0.00142901	-0.496437
45.4	0.22384	0.0044325	-0.695898	-0.199461	-0.0155137	0.418869	-0.141839	0.0531896	0.028811	-0.401139	-0.0561184	0.406423	0.00817192	-0.00406879	-0.138314	-0.0108502	0.00091161	0.00332172	-0.0004321	-0.54741
45.5	0.305841	0.084217	-0.596168	-0.0332436	0.101947	0.804494	0.228272	-0.0775684	0.0797845	-0.378977	-0.101895	0.405219	0.021475	-0.00487206	-0.128848	-0.0248203	0.00191762	0.00707337	0.00117498	-0.63606
45.6	-0.0820007	0.00221622	-0.507518	-0.00221622	-0.27703	0.738007	0.161785	-0.274813	0.323571	-0.341301	-0.125546	0.402308	0.0286741	-0.00482595	-0.118398	-0.0325361	0.00229286	0.0100476	0.00428321	-0.578438
45.7	0.132974	0.137407	-0.130758	0.119677	-0.119677	0.78898	0.381193	0.0554059	0.434382	-0.265949	-0.125927	0.377533	0.030598	-0.00487951	-0.116101	-0.0345165	0.00229688	0.0111811	0.0056199	-0.693682
45.8	0.314706	0.0110812	-0.0354597	0.0199462	-0.0709196	0.817791	0.480923	-0.113028	0.139623	-0.230489	-0.123342	0.362328	0.0307935	-0.00499066	-0.115944	-0.034758	0.002285	0.0116233	0.00609019	-0.693682
45.9	0.219407	-0.0576221	-0.432166	-0.237137	-0.279246	0.476491	0.279246	-0.20611	-0.0288111	-0.441031	-0.124953	0.378461	0.030897	-0.00491171	-0.115848	-0.0349404	0.00234116	0.0118239	0.00623535	-0.556275
46	0.217191	-0.252651	-0.192813	-0.414436	-0.54741	0.48314	0.432166	-0.144055	-0.195029	-0.664871	-0.126394	0.382088	0.0312984	-0.00485379	-0.115678	-0.0352355	0.00233778	0.0121082	0.00642865	-0.516383
46.1	0.168434	-0.274813	-0.24157	-0.436599	-0.516383	0.436599	0.472058	0.0975144	-0.18838	-0.531897	-0.123978	0.369248	0.0313847	-0.00493306	-0.115596	-0.0354296	0.00232788	0.0122233	0.00673585	-0.503086
46.2	-0.0509734	-0.485356	-0.702547	-0.629411	-0.738007	0.374544	0.529681	-0.217191	-0.334652	-0.80671	-0.135252	0.396577	0.0326099	-0.00495188	-0.115021	-0.0367338	0.00244237	0.0124791	0.00716628	-0.401139
46.3	-0.270381	-0.542978	-0.866548	-0.711412	-0.638276	0.195029	0.452112	-0.403355	-0.458761	-0.984009	-0.170559	0.405434	0.0371335	-0.00493542	-0.11268	-0.0414246	0.00270043	0.0129823	0.00841234	-0.39449
46.4	-0.108596	-0.647141	-0.755737	-0.755737	-0.507518	0.328003	0.192813	-0.602816	-0.443247	-0.915306	-0.216209	0.409291	0.0402708	-0.00490897	-0.110796	-0.0445727	0.00290712	0.0130535	0.0086816	-0.347949
46.5	0.0531897	-0.56514	-0.649357	-0.596168	-0.454328	0.385625	0.414436	-0.24157	-0.436599	-0.713628	-0.245497	0.405622	0.0387384	-0.00713155	-0.111638	-0.0461729	0.00290691	0.0130285	0.00873349	-0.39449
46.6	0.0775683	-0.534113	-0.516383	-0.560708	-0.540762	0.0886495	0.35903	-0.330219	-0.633844	-1.0505	-0.252872	0.398725	0.0369344	-0.0109567	-0.118948	-0.0499642	0.0011833	0.0109935	0.00870646	-0.354598
46.7	0.365679	-0.210542	-0.365679	-0.0531896	-0.321354	0.279246	0.328003	-0.0398923	-0.480923	-0.542978	-0.248803	0.373944	0.0370497	-0.0111641	-0.119801	-0.0508574	0.000233141	0.00875528	0.00865737	-0.509734
46.8	0.166218	-0.283678	-0.294759	-0.0997306	-0.445464	0.299192	0.0332436	-0.0376761	-0.210542	-0.644925	-0.250032	0.383283	0.0371752	-0.0111408	-0.119859	-0.0507953	0.000218285	0.00875713	0.00876505	-0.472058
46.9	0.518599	-0.305841	-0.32357	-0.321354	-0.230489	0.518599	0.246002	0.0664871	0.0687034	-0.622763	-0.252236	0.39482	0.0374763	-0.0109851	-0.119847	-0.0509812	0.000325403	0.00884603	0.00872667	-0.631627
47	0.336868	-0.777899	-0.664871	-0.117461	-0.261516	0.234921	0.401139	-0.0664871	-0.137407	-0.968496	-0.250202	0.380067	0.0377615	-0.0108036	-0.119657	-0.0508089	0.000395991	0.00891249	0.00867135	-0.531897
47.1	0.234921	-0.667087	-0.833305	-0.239354	-0.374544	0.270381	0.3413	-0.0310273	-0.214975	-1.15244	-0.257153	0.394146	0.0379829	-0.0105915	-0.119667	-0.0507951	0.000521865	0.00918952	0.00881083	-0.472058
47.2	0.265948	-0.751304	-0.966279	-0.511951	-0.527464	0.285895	0.157353	-0.449896	-0.046541	-1.17904	-0.286865	0.405635	0.0420268	-0.0063797	-0.113894	-0.0492797	0.00136027	0.0100272	0.00883955	-0.416652
47.3	0.257083	-0.607249	-0.817791	-0.372328	-0.234921	0.407788	0.299192	-0.292543	-0.0731358	-0.964063	-0.332557	0.406096	0.0439606	-0.00485445	-0.110468	-0.0483674	0.00286717	0.0128159	0.00886774	-0.489788
47.4	0.542978	-0.250435	-0.525248	0.0487572	-0.487572	0.733574	0.50087	0.0177299	0.195029	-0.848819	-0.366041	0.406215	0.0447268	-0.00486328	-0.110256	-0.0492271	0.00306325	0.0130248	0.00887917	-0.640492
47.5	0.527464	-0.0221624	-0.492005	0.212759	-0.525248	0.669304	0.769034	0.314706	0.434382	-0.662655	-0.376934	0.398522	0.0452643	-0.00495158	-0.110617	-0.0496846	0.00305157	0.0130293	0.00883416	-0.744655
47.6	0.640492	-0.316922	-0.496437	-0.113028	-0.545194	0.487572	0.367895	-0.0664871	0.121893	-0.642709	-0.374307	0.37852	0.0454881	-0.00505577	-0.111045	-0.0497821	0.00302357	0.0131223	0.00879725	-0.551843
47.7	0.802278	0.0421085	0.0354598	-0.279246	-0.24157	0.662655	0.42995	0.106379	0.0664871	-0.498653	-0.372865	0.371992	0.0455587	-0.00509531	-0.111049	-0.0497976	0.00295409	0.0131034	0.00879407	-0.711412
47.8	0.549627	-0.121893	-0.308057	-0.378976	-0.0908657	0.571789	0.183948	0.0509734	0.130758	-0.547411	-0.375705	0.390832	0.0455912	-0.00507717	-0.111089	-0.0498897	0.00305025	0.0131256	0.0088853	-0.698115
47.9	0.20611	-0.303624	-0.687033	-0.624979	-0.458761	0.396706	0.0531897	-0.381193	-0.272597	-0.37676	-0.379817	0.4034	0.0456434	-0.00495678	-0.111043	-0.0499994	0.00306748	0.0130914	0.00887498	-0.505302
48	0.0731358	-0.398923	-1.06601	-0.755737	-0.709196	-0.00886488	0.046541	-0.383409	-0.250435	-0.649358	-0.401645	0.405028	0.0457941	-0.00495887	-0.111018	-0.0501168	0.00305277	0.0130281	0.00892275	-0.352382
48.1	0.392274	-0.237137	-0.733574	-0.644925	-0.505302	0.203894	0.385625	-0.210543	0.0132974	-0.675952	-0.447761	0.401974	0.0461507	-0.0050009	-0.110963	-0.0504739	0.00303356	0.0129782	0.00891977	-0.534113
48.2	0.219407	-0.212759	-0.762385	-0.427734	-0.279246	-0.0110811	0.370112	-0.234921	-0.00221625	-0.82444	-0.486247	0.40074	0.0460433	-0.00501555	-0.110951	-0.0505597	0.00299608	0.0129953	0.00854874	-0.474275
48.3	0.0886495	-0.500869	-0.775683	-0.361247	-0.474275	0.008865	0.350165	-0.350165	-0.0243786	-0.833305	-0.499683	0.398943	0.0461587	-0.00503806	-0.110913	-0.0504705	0.00295552	0.0129211	0.00804319	-0.452112
48.4	0.0199462	-0.722493	-0.609465	-0.480923	-0.642709	0.0531897	0.285895	-0.254867	-0.121893	-0.786764	-0.501039	0.396112	0.0462223	-0.00504767	-0.110896	-0.0505101	0.00292458	0.0129534	0.00783891	-0.432166
48.5	-0.243786	-0.957414	-0.742439	-0.545194	-0.775683	-0.130758	0.15292	-0.503086	-0.361247	-0.879846	-0.501209	0.39907	0.0461491	-0.00500937	-0.110961	-0.0505288	0.00299351	0.0129223	0.00781778	-0.219407
48.6	-0.106379	-0.726926	-0.345733	-0.396706	-0.731358	-0.128542	0.0731359	-0.164002	-0.246002	-0.658222	-0.500446	0.387524	0.0461505	-0.00506536	-0.110973	-0.050492	0.00302649	0.012924	0.00783001	-0.312489
48.7	0.0952982	-0.538545	-0.487572	-0.463193	-0.82444	0.144055	0.18838	-0.0332436	-0.343517	-0.658222	-0.502523	0.38692	0.0462205	-0.00507585	-0.110913	-0.0505332	0.00301769	0.0128491	0.00776848	-0.356814
48.8	0.0886495	-0.656006	-0.434382	-0.503086	-0.879846	0.055406	-0.0731358	-0.301408	-0.48314	-0.525248	-0.527361	0.400841	0.0462626	-0.00511924	-0.110874	-0.0505377	0.00297193	0.0128031	0.00730975	-0.305841
48.9	0.22384	-0.78898	-0.467626	-0.494221	-0.886495	-0.24157	0.164002	-0.177299	-0.157353	-0.693682	-0.573052	0.400014	0.0462776	-0.00501879	-0.110825	-0.0505139	0.00296474	0.0127749	0.00673691	-0.37676
49	0.292543	-0.726926	-0.624979	-0.378976	-0.640492	0.0576222	0.46541	0.0820007	-0.0797845	-0.485356	-0.609716	0.401117	0.0462626	-0.00504015	-0.11089	-0.0505192	0.00294339	0.012525	0.00608987	-0.527464
49.1	0.15292	-0.870981	-0.746872	-0.520816	-0.729142	0.0620547	0.221624	-0.093082	-0.0155137	-0.217191	-0.624975	0.393632	0.046211	-0.00512039	-0.110905	-0.0505803	0.00290712	0.0121484	0.00539903	-0.39449
49.2	0.0687034	-0.494221	-0.855467	-0.571789	-0.926387	-0.0642708	0.101947	-0.0886495	-0.0997306	-0.155137	-0.624635	0.385992	0.0462807	-0.00508973	-0.110874	-0.0506207	0.0029307	0.0120192	0.00526648	-0.292543
49.3	-0.217191	-0.629411	-0.886495	-0.795629	-0.997306	-0.370111	0.137407	-0.0354598	-0.396706	-0.321354	-0.622855	0.376249	0.0462837	-0.00513065	-0.110852	-0.0505682	0.00291192	0.0120787	0.00530782	-0.175083
49.4	-0.00443244	-0.844386	-0.822224	-0.651574	-0.784548	-0.387841	0.274813	0.168434	-0.321354	-0.793413	-0.623279	0.381009	0.0463175	-0.00506123	-0.11094	-0.0505568	0.00287126	0.012041	0.00528164	-0.347949
49.5	-0.239354	-0.726926	-0.961847	-0.817791	-0.782332	-0.640492	0.214975	-0.0044325	-0.518599	-0.846603	-0.628832	0.397176	0.0462299	-0.00508093	-0.110909	-0.0505768	0.00286346	0.011937	0.00530424	-0.272597
49.6	-0.498653	-0.345733	-0.87763	-0.718061	-0.926387	-0.243786	0.363463	-0.2593	-0.378976	-0.726926	-0.65172	0.403334	0.0463234	-0.0050114	-0.110935	-0.0505398	0.00291056	0.0118449	0.00502145	-0.37676
49.7	-0.640492	-0.884278	-1.23888	-0.984009	-1.10812	-0.516383	0.20611	-0.339084	-0.37676	-0.948549	-0.697835	0.401314	0.0463382	-0.005076	-0.110883	-0.0505484	0.00294447	0.0113063	0.00446329	-0.128542
49.8	-0.478707	-0.808926	-1.07709	-0.742439	-0.882062	-0.498653	0.2593	-0.629411	-0.605033	-0.921955	-0.735728	0.403018	0.0463283	-0.0050938	-0.110879	-0.0506059	0.00284914	0.0107213	0.0043318	-0.148488
49.9	-0.460977	-1.00174	-0.917522	-0.476491	-1.30758	-0.383409	0.110812	-0.407788	-0.613898	-0.735791	-0.749122	0.397656	0.0463265	-0.00511026	-0.110888	-0.0505834	0.0027671	0.0106786	0.00421661	-0.084217
50	-0.0886495	-0.574005	-0.773466	-0.237137	-1.07487	-0.13519	0.310273	-0.270381	-0.208326	-0.589519	-0.747681	0.379801	0.0463105	-0.00514253	-0.110954	-0.0505747	0.00283723	0.010729	0.00412134	-0.250435
50.1	-0.177299	-0.802278	-1.05714	-0.316922	-1.16796	-0.141839	0.257084	-0.436599	-0.254867	-1.06379	-0.748571	0.383321	0.0462715	-0.00510416	-0.110988	-0.0505636	0.00281143	0.0106953	0.00413455	-0.177299
50.2	-0.467626	-0.970712	-1.34304	-0.54741	-1.47158	-0.319138	0.0975145	-0.560708	-0.421085	-1.03277	-0.750563	0.392363	0.0463694	-0.00499398	-0.110957	-0.0505996	0.00285307	0.010691	0.00407366	-0.0554059
50.3	-0.587303	-1.08374	-1.15023	-0.691466	-1.68434	-0.658222	-0.186164	-0.746872	-0.46541	-1.08817	-0.764041	0.401481	0.0463966	-0.00499644	-0.110945	-0.0506235	0.00283013	0.0105842	0.0040272	0.0642709
50.4	-0.620546	-1.12363	-1.16574	-0.392274	-1.43612	-0.54741	-0.066487	-0.67152	-0.281462	-0.999523	-0.804053	0.401627	0.0463017	-0.00503623	-0.110977	-0.0506249	0.00283826	0.0106018	0.00382235	-0.0265948
50.5	-0.354598	-1.09039	-1.09482	-0.390058	-1.37407	-0.421085	-0.201677	-0.520816	-0.398923	-0.777899	-0.848516	0.398457	0.0463323	-0.00485203	-0.110883	-0.0506068	0.00282785	0.0105526	0.00349619	-0.17065
50.6	-0.119677	-0.87763	-0.910873	-0.494221	-1.40731	-0.432166	0.124109	-0.560708	-0.469842	-0.87763	-0.870514	0.400251	0.0462898	-0.00474315	-0.110835	-0.0505804	0.00275855	0.0104227	0.00335349	-0.150704
50.7	-0.0620546	-0.873197	-1.12142	-0.190596	-1.26547	-0.0930819	0.0753521	-0.749088	-0.374544	-1.06823	-0.873439	0.383315	0.0462487	-0.00475015	-0.110886	-0.0506355	0.00275403	0.0104329	0.00325059	-0.0709196
50.8	-0.0664871	-0.981793	-1.08152	-0.155137	-1.45385	0.0908658	0.0598384	-0.780115	-0.352382	-0.884279	-0.872803	0.378612	0.0463158	-0.00476029	-0.110871	-0.0505764	0.00276259	0.0105289	0.00318152	-0.0997306
50.9	-0.27703	-0.975144	-1.08152	-0.41222	-1.55801	0.0642709	-0.250435	-0.89536	-0.722493	-0.780115	-0.871404	0.37183	0.0463389	-0.00477039	-0.110928	-0.0505497	0.00279976	0.0104843	0.00319166	-0.0487572
51	-0.037676	-0.589519	-0.986225	-0.212759	-1.33861	0.0709196	-0.177299	-0.569573	-0.549627	-0.675952	-0.876745	0.387836	0.0462939	-0.00471209	-0.110949	-0.0505715	0.00279355	0.0103922	0.00322126	-0.20611
51.1	-0.0797845	-0.75352	-0.870981	-0.425517	-1.29428	0.0243787	-0.115244	-0.724709	-0.6006	-0.567357	-0.904846	0.399367	0.0463096	-0.00470447	-0.111014	-0.0505899	0.00279349	0.0103727	0.00329438	-0.190596
51.2	0.00221626	-0.709196	-0.760169	-0.673736	-1.18347	0.0620547	-0.141839	-0.667087	-0.436599	-0.292543	-0.950962	0.399803	0.046403	-0.00484993	-0.110934	-0.0506786	0.00286107	0.0104623	0.00368595	-0.197245
51.3	-0.084217	-0.607249	-0.516383	-0.698115	-0.755737	0.0310274	-0.161785	-0.527464	-0.503086	-0.372328	-0.984785	0.397937	0.0464092	-0.00477451	-0.110936	-0.0506868	0.00279668	0.0104299	0.00390503	-0.243786
51.4	-0.101947	-0.631627	-0.523032	-0.416653	-1.12585	0.299192	0.0997307	-0.343517	-0.538545	-0.261516	-0.99962	0.393533	0.0464642	-0.00477965	-0.110883	-0.0507579	0.0028507	0.0104684	0.00387962	-0.339084
51.5	-0.281462	-0.562924	-0.294759	-0.534113	-1.18347	0.0820008	-0.208326	-0.851035	-0.682601	-0.63606	-0.998306	0.379019	0.046421	-0.00482399	-0.110945	-0.0507227	0.00282346	0.0104336	0.00375325	-0.0709196
51.6	-0.39449	-0.279246	-0.474275	-0.698115	-1.25439	-0.199461	-0.288111	-0.574005	-0.660439	-0.744656	-0.996526	0.370474	0.0464298	-0.00490815	-0.110985	-0.050715	0.00277823	0.0104684	0.00376119	-0.0155137
51.7	-0.168434	-0.390058	-0.540762	-0.511951	-1.13693	-0.144055	-0.203894	-0.454329	-0.423301	-0.631628	-0.998518	0.384121	0.0464023	-0.0048154	-0.110982	-0.0507156	0.00280873	0.0104473	0.00373819	-0.175083
51.8	-0.201677	-0.742439	-0.966279	-0.538546	-1.29207	-0.277029	-0.560708	-0.966279	-0.418869	-0.906441	-1.00602	0.398229	0.046414	-0.00476741	-0.111053	-0.0507382	0.00278461	0.0103693	0.00374892	0.0177299
51.9	-0.270381	-0.496437	-0.837737	-0.647141	-1.2699	-0.186164	-0.562924	-0.8599	-0.65379	-1.0505	-1.03573	0.401319	0.046363	-0.00478009	-0.111022	-0.0507573	0.00267276	0.0103592	0.00376689	0.00221623
52	-0.124109	-0.325787	-0.443247	-0.718061	-0.981793	0.0709196	-0.423301	-0.633844	-0.569573	-0.702547	-1.08511	0.401264	0.0463653	-0.00482945	-0.110944	-0.0507583	0.00273051	0.0104677	0.00367369	-0.197245
52.1	-0.113028	-0.378976	-0.609465	-0.65379	-1.08817	-0.075352	-0.456545	-0.755737	-0.485356	-0.520816	-1.11601	0.395893	0.0463968	-0.00485907	-0.110961	-0.0507001	0.00276182	0.0104719	0.00366203	-0.146272
52.2	-0.230489	-0.458761	-0.755737	-0.602816	-1.15466	-0.18838	-0.574005	-0.631627	-0.385625	-0.8599	-1.12483	0.39057	0.0464099	-0.00488516	-0.110989	-0.0506969	0.00274871	0.0105185	0.00375724	-0.101947
52.3	-0.0886494	-0.684817	-0.937468	-0.695898	-1.30536	-0.294759	-0.299192	-0.434382	-0.214975	-1.02169	-1.12364	0.388618	0.0463843	-0.00486081	-0.111041	-0.0507067	0.00268766	0.0104831	0.00377601	-0.0642709
52.4	-0.108596	-0.87763	-0.73579	-0.687033	-1.02833	-0.46541	-0.296976	-0.41222	-0.252651	-0.937468	-1.12538	0.394691	0.0463395	-0.00482691	-0.110997	-0.0507307	0.00268349	0.0104679	0.00371911	-0.104163
52.5	-0.203894	-0.673736	-1.02169	-0.800061	-1.17239	-0.476491	-0.449896	-0.629411	-0.441031	-0.959631	-1.13271	0.397915	0.0463338	-0.0049053	-0.111014	-0.0507146	0.00270518	0.0104455	0.00374002	-0.0886495
52.6	0.0332436	-0.656006	-1.01504	-0.884278	-1.27877	-0.290327	-0.631627	-0.613898	-0.525248	-0.919738	-1.16399	0.400543	0.0464141	-0.00483029	-0.111111	-0.0507209	0.00272442	0.0103978	0.0036175	-0.0820008
52.7	-0.343517	-0.919738	-1.04385	-0.921954	-1.21228	-0.427734	-0.693682	-0.868765	-0.644925	-1.16352	-1.21176	0.399349	0.0463914	-0.00474389	-0.111242	-0.0507959	0.0027922	0.010034	0.00345291	0.0709196
52.8	-0.496437	-0.855467	-1.1059	-0.984009	-1.30315	-0.715844	-0.762385	-0.766818	-0.822224	-1.01282	-1.24122	0.398752	0.0463849	-0.00470595	-0.109586	-0.0507688	0.00272084	0.00993245	0.00349104	0.119677
52.9	-0.314706	-0.536329	-0.720277	-0.777899	-0.990658	-0.277029	-0.691466	-0.314706	-0.720277	-0.722493	-1.24995	0.387545	0.0464161	-0.00476465	-0.107766	-0.0506764	0.00269936	0.00978059	0.00351192	-0.0886495
53	-0.0155136	-0.438815	-0.726926	-0.786764	-0.952982	-0.0908656	-0.449896	-0.00664873	-0.505302	-0.855468	-1.24931	0.378997	0.046398	-0.00481735	-0.0982449	-0.0507482	0.0027293	0.009897	0.0034951	-0.157353
53.1	-0.159569	-0.691466	-0.986225	-1.05714	-1.02833	-0.283678	-0.498653	-0.186164	-0.392274	-0.678169	-1.24969	0.379772	0.0463623	-0.00482836	-0.0856209	-0.050683	0.00273742	0.009843	0.0033638	-0.0221624
53.2	2.98023e-08	-0.726926	-0.939684	-0.77125	-0.972928	-0.212759	-0.279246	-0.046541	-0.551843	-0.316922	-1.25003	0.377447	0.046389	-0.00484739	-0.0991893	-0.0506022	0.00264544	0.00983113	0.00338161	-0.161785
53.3	-0.319138	-0.749088	-0.906441	-0.478707	-0.99509	-0.354598	-0.42995	-0.35903	-0.445464	-0.944117	-1.26834	0.399947	0.046396	-0.00482837	-0.0988256	-0.0506448	0.00273411	0.00960713	0.00343392	-0.0797845
53.4	-0.0709195	-0.46541	-0.503086	-0.418869	-0.684817	-0.0842169	-0.432166	-0.121893	-0.265948	-0.525248	-1.31039	0.399271	0.0464328	-0.00477208	0.0842328	-0.0506763	0.00274264	0.00951636	0.00336209	-0.270381
53.5	-0.0886495	-0.41222	-0.593951	-0.460977	-0.775683	0.00221631	-0.332435	0.0487572	-0.321354	-0.367895	-1.35235	0.399015	0.0463718	-0.00481022	0.163978	-0.0506542	0.0027345	0.00950019	0.00333563	-0.387841
53.6	-0.407788	-0.507518	-0.826656	-0.609465	-1.07709	-0.254867	-0.538545	-0.352382	-0.48314	-0.496437	-1.37371	0.397579	0.0463717	-0.00477856	0.150022	-0.0506933	0.00269964	0.00956391	0.00314487	-0.117461
53.7	-0.436599	-0.529681	-0.704763	-0.485356	-0.937468	-0.0908656	-0.0952981	-0.203894	-0.591735	-0.580654	-1.376	0.388069	0.0463784	-0.00477672	0.0423963	-0.0506882	0.00265925	0.00950766	0.00311004	-0.192813
53.8	-0.0288111	-0.503086	-0.336868	-0.418869	-0.61833	0.0310274	0.141839	-0.139623	-0.518599	-0.443247	-1.37393	0.369472	0.0463931	-0.00481427	0.118387	-0.050684	0.00271528	0.00970646	0.00315121	-0.301408
53.9	-0.0731358	-0.363463	-0.498653	-0.485356	-0.744655	0.183948	-0.0554059	-0.221624	-0.684817	-0.370112	-1.37452	0.375053	0.0464298	-0.00483104	0.294744	-0.0507302	0.00274104	0.00971972	0.00321715	-0.2593
54	-0.514167	-0.505302	-0.906441	-0.602816	-0.948549	-0.345733	-0.580654	-0.350165	-0.831089	-0.873197	-1.37698	0.389252	0.0463886	-0.00482467	-0.0669127	-0.0506717	0.0027672	0.00977975	0.00315464	-0.0243786
54.1	-0.449896	-0.46541	-1.15466	-0.760169	-1.07266	-0.44768	-0.569573	-0.334652	-0.567357	-1.03277	-1.39436	0.401767	0.0463964	-0.00479521	-0.0815218	-0.0506279	0.00274728	0.0096769	0.00320694	-0.00443248
54.2	-0.20611	-0.356814	-0.769034	-0.48314	-0.928603	-0.150704	-0.24157	0.0398922	-0.35903	-0.605033	-1.43746	0.395441	0.0463979	-0.00471958	-0.077163	-0.0506443	0.00270217	0.00968367	0.0032557	-0.305841
54.3	0.046541	-0.383409	-0.503086	-0.487572	-0.777899	-0.181731	-0.0620546	0.084217	-0.485356	-0.365679	-1.48006	0.393861	0.0468263	-0.00442774	-0.00850596	-0.0508666	0.00267797	0.00981137	0.00287885	-0.372328
54.4	0.0598384	-0.443247	-0.574005	-0.569573	-0.833305	-0.294759	-0.301408	0.161785	-0.405571	-0.452112	-1.49918	0.398208	0.0468578	-0.00435648	-0.0635276	-0.0509118	0.00271125	0.00976775	0.00284348	-0.283678
54.5	-0.0775683	-0.562924	-0.897576	-0.740223	-1.0239	-0.22384	-0.425517	-0.197245	-0.551843	-0.751304	-1.50066	0.38647	0.046868	-0.00443646	-0.068507	-0.0509054	0.00271278	0.00984774	0.0027278	-0.0288111
54.6	-0.237137	-0.578438	-0.908657	-0.826656	-1.16574	-0.367895	-0.693682	-0.567357	-0.726926	-0.835521	-1.50138	0.393533	0.0469386	-0.00439113	-0.0684476	-0.0508651	0.0026382	0.00979839	0.00277075	-0.0110812
54.7	-0.407787	-0.731358	-0.882062	-0.664871	-1.23223	-0.73579	-0.627195	-0.609465	-0.813359	-0.695898	-1.50235	0.393347	0.0468827	-0.0043966	-0.0701584	-0.0509399	0.00268957	0.00977386	0.00287063	-0.00443248
54.8	-0.367895	-0.496437	-1.13915	-0.698115	-1.05271	-0.58287	-0.487572	-0.303624	-0.908657	-0.742439	-1.49981	0.374313	0.0469243	-0.0044608	-0.0714486	-0.0509421	0.00268184	0.00985303	0.00275799	0.0398923
54.9	-0.507518	-0.239354	-1.0239	-0.492005	-0.986225	-0.130758	-0.361247	-0.383409	-0.720277	-0.498653	-1.50036	0.378312	0.0469279	-0.00444804	-0.0715869	-0.0509362	0.00271309	0.00975587	0.0027456	-0.117461
55	-0.500869	-0.179515	-0.784548	-0.328003	-0.664871	-0.0509734	-0.0110811	-0.336868	-0.396706	-0.270381	-1.50329	0.394593	0.0469511	-0.00442695	-0.0715653	-0.0509332	0.00268553	0.00981789	0.00274623	-0.299192
55.1	-0.385625	-0.234921	-0.769034	-0.121893	-0.585086	-0.0886494	-0.0687033	-0.250435	-0.474275	-0.571789	-1.51863	0.399427	0.0469232	-0.00447306	-0.0718618	-0.0509505	0.00267988	0.00978	0.00272719	-0.336868
55.2	-0.361247	-0.321354	-0.937468	-0.372328	-0.815575	-0.292543	-0.272597	-0.547411	-0.651574	-0.540762	-1.56233	0.399462	0.04697	-0.00444582	-0.0720835	-0.0510035	0.00264263	0.00962379	0.00277564	-0.148488
55.3	-0.56514	-0.321354	-1.24109	-0.531897	-1.10812	-0.181731	-0.066487	-0.432166	-0.46541	-0.487572	-1.60459	0.39644	0.0469988	-0.00443691	-0.0720483	-0.050887	0.00267657	0.00940516	0.00230218	-0.115244
55.4	-0.536329	-0.299192	-1.26547	-0.556275	-0.764602	-0.066487	-0.037676	-0.381193	-0.345733	-0.560708	-1.62434	0.397663	0.0468588	-0.00439734	-0.0719394	-0.0509615	0.00268333	0.00934798	0.00182057	-0.214975
55.5	-0.39449	0.084217	-0.808926	-0.243786	-0.498653	0.24157	0.0731359	-0.199461	-0.192813	-0.121893	-1.62684	0.389216	0.0468876	-0.0044322	-0.0720024	-0.0509085	0.00266245	0.00931242	0.00163259	-0.387841
55.6	-0.270381	0.195029	-0.837737	-0.356814	-0.731358	0.396706	0.217191	-0.2593	-0.22384	-0.350166	-1.6265	0.392427	0.0469132	-0.00440961	-0.0721423	-0.0509002	0.00266227	0.00932691	0.00163404	-0.361247
55.7	-0.511951	0.0310273	-1.00617	-0.503086	-1.01947	0.0997307	-0.113028	-0.403355	-0.265948	-0.684817	-1.62625	0.384971	0.0469551	-0.00445055	-0.071986	-0.0508436	0.00272995	0.00935097	0.00163043	-0.17065
55.8	-0.126325	-0.212759	-0.908657	-0.567357	-1.02612	-0.00443241	-0.148488	-0.39449	-0.345733	-0.664871	-1.6254	0.378141	0.0469342	-0.00458402	-0.0720258	-0.0508521	0.00268403	0.00933797	0.00158375	-0.17065
55.9	-0.175083	-0.265948	-0.902008	-0.678168	-0.908657	0.0487573	-0.35903	-0.0332436	-0.385625	-0.704763	-1.6396	0.396266	0.0469592	-0.00452138	-0.0721888	-0.0508872	0.00260682	0.00920897	0.00159909	-0.226056
56	-0.243786	-0.24157	-0.777899	-0.669303	-0.882062	0.0421086	-0.261516	-0.0731358	-0.452112	-0.800062	-1.67478	0.400023	0.0468721	-0.00450884	-0.0722825	-0.0509505	0.00266107	0.00905438	0.00135661	-0.203894
56.1	-0.310273	-0.611681	-1.08152	-0.735791	-1.17239	-0.252651	-0.232705	-0.534113	-0.6006	-1.16131	-1.72115	0.397104	0.0469805	-0.00454538	-0.0723949	-0.0509283	0.00265292	0.00894324	0.000966185	0.00886494
56.2	-0.294759	-0.893143	-1.22558	-0.746872	-1.17682	-0.456545	-0.387841	-0.620546	-0.39449	-1.38515	-1.7459	0.395779	0.0470231	-0.00462564	-0.0724022	-0.0508977	0.00261388	0.00896821	0.000682289	0.0908657
56.3	-0.113028	-0.910873	-1.16131	-0.780115	-1.09039	-0.367895	-0.454328	-0.596168	-0.593951	-1.30536	-1.7512	0.386954	0.0470153	-0.00461819	-0.0723626	-0.0509203	0.00263804	0.00902036	0.000718261	0.0354598
56.4	0.0554059	-0.678168	-1.19898	-0.629411	-1.12806	-0.449896	-0.314706	-0.591735	-0.602816	-0.933036	-1.74887	0.370243	0.047025	-0.00457725	-0.0722911	-0.0508695	0.00259778	0.00910291	0.00067825	0.00443247
56.5	-0.0930819	-0.44768	-0.884278	-0.48314	-1.14136	-0.542978	-0.161785	-0.272597	-0.272597	-0.656006	-1.75023	0.379446	0.047045	-0.00457224	-0.0723149	-0.0509215	0.00264509	0.009088	0.000752344	-0.139623
56.6	-0.0687033	-0.423301	-0.65379	-0.664871	-0.986225	-0.234921	-0.150704	-0.328003	-0.285895	-0.585087	-1.75654	0.396833	0.0469534	-0.00455196	-0.0724261	-0.0509022	0.00265387	0.0090786	0.000774764	-0.175083
56.7	-0.254867	-0.576221	-0.751304	-0.675952	-0.826656	-0.219407	0.0288111	-0.387841	-0.328003	-0.44768	-1.7824	0.398658	0.0469892	-0.00455133	-0.07242	-0.0508403	0.0026627	0.00895408	0.000764025	-0.0930819
56.8	-0.186164	-0.711412	-0.853251	-0.855467	-0.722493	-0.126325	-0.119677	-0.334652	-0.312489	-0.715845	-1.82974	0.396229	0.0470389	-0.00452229	-0.0722972	-0.0508903	0.00270295	0.00900324	0.00204966	-0.0731358
56.9	-0.345733	-0.873197	-1.25882	-0.773467	-0.660439	-0.172866	-0.312489	-0.42995	-0.44768	-0.811143	-1.86479	0.394959	0.0470589	-0.0045317	-0.0723224	-0.0509706	0.00275565	0.00921193	0.00372026	-0.0177299
57	-0.39449	-0.560708	-1.11477	-0.651574	-0.456545	0.0820008	-0.0642708	-0.292543	-0.319138	-0.729142	-1.87564	0.393636	0.047063	-0.00449757	-0.0724152	-0.0508253	0.00278201	0.00928359	0.00432565	-0.168434
57.1	-0.130758	-0.523032	-1.06158	-0.605033	-0.463193	0.00886501	-0.0465409	-0.261516	-0.212759	-0.567357	-1.87514	0.383666	0.0470197	-0.00432947	-0.072474	-0.0507548	0.00279127	0.00933224	0.00452271	-0.239354
57.2	0.0620546	-0.54741	-1.24552	-0.365679	-0.518599	0.121893	0.0642709	-0.347949	-0.214975	-0.527464	-1.87569	0.388145	0.0470369	-0.00423013	-0.0724383	-0.0508202	0.00268487	0.00930744	0.00460223	-0.281462
57.3	0.148488	-0.780115	-1.13471	-0.221624	-0.525248	0.00664878	0.161785	-0.423301	-0.243786	-0.738007	-1.87827	0.39649	0.0470426	-0.00425541	-0.0722389	-0.0508643	0.00269395	0.00926473	0.00460438	-0.292543
57.4	-0.0199461	-0.992874	-1.44277	-0.605033	-0.724709	-0.126325	0.232705	-0.622763	-0.452112	-1.11477	-1.89451	0.399884	0.0470828	-0.00428878	-0.0723313	-0.0509084	0.00272854	0.00931233	0.00469461	-0.168434
57.5	0.177299	-1.1192	-1.24774	-0.870981	-0.817791	-0.186164	-0.137407	-0.454329	-0.434382	-0.955198	-1.93596	0.400884	0.0470549	-0.00421201	-0.0724562	-0.0508073	0.00276783	0.00904219	0.00497458	-0.177299
57.6	-0.336868	-1.2699	-1.31201	-1.0505	-1.09039	-0.272597	-0.288111	-0.562924	-0.724709	-1.01504	-1.97788	0.397745	0.0470548	-0.00411538	-0.0725757	-0.0507399	0.00269497	0.00885766	0.00579676	-0.00221624
57.7	-0.292543	-1.21007	-1.15466	-1.01947	-1.02833	-0.190596	-0.343517	-0.587303	-0.620546	-1.19012	-1.99725	0.394564	0.047081	-0.0040358	-0.0725463	-0.050704	0.00274242	0.0087886	0.00652429	-0.0664871
57.8	0.0753521	-0.988442	-1.18125	-0.992874	-1.2012	-0.124109	-0.44768	-0.605033	-0.567357	-1.10812	-2.00081	0.38987	0.0470059	-0.00406489	-0.0724692	-0.0506931	0.00275819	0.00872461	0.00669282	-0.0886495
57.9	0.117461	-0.950766	-0.928603	-0.75352	-1.15244	-0.186164	-0.250435	-0.383409	-0.638276	-0.811143	-2.0003	0.385711	0.0470361	-0.00399746	-0.0725146	-0.0506124	0.00278648	0.00876269	0.00677056	-0.17065
58	0.319138	-0.91309	-0.751304	-0.616114	-0.857684	5.96046e-08	-0.139623	-0.150704	-0.505302	-0.693682	-2.00034	0.387163	0.0470503	-0.00400069	-0.0724926	-0.0506312	0.00278128	0.00879818	0.0068757	-0.285895
58.1	0.272597	-0.605033	-0.702547	-0.476491	-0.589519	0.263732	-0.126325	-0.161785	-0.177299	-0.44768	-2.00933	0.391933	0.0470359	-0.00389352	-0.0724752	-0.0506449	0.00275314	0.00865602	0.00688504	-0.443247
58.2	0.0288111	-0.855467	-0.828872	-0.558492	-1.22336	-0.0487571	-0.265948	-0.63606	-0.3413	-1.15244	-2.04375	0.393697	0.0470145	-0.00386578	-0.0725853	-0.0505665	0.0027844	0.00848344	0.00720899	-0.221624
58.3	-0.0221623	-0.970712	-0.890927	-0.678168	-1.32088	-0.119677	-0.159569	-0.760169	-0.68925	-1.0372	-2.09007	0.390044	0.0470152	-0.00377273	-0.0726084	-0.0504638	0.00272282	0.00790154	0.00775417	-0.177299
58.4	0.0398923	-0.928603	-0.948549	-0.766818	-1.38515	-0.0332435	-0.126325	-0.766818	-0.746872	-0.926387	-2.11813	0.392928	0.0469263	-0.00365564	-0.0726246	-0.0504987	0.00267918	0.00743708	0.00745542	-0.226056
58.5	0.150704	-1.00839	-0.941901	-0.726926	-1.4605	-0.214975	-0.0731358	-0.651574	-0.682601	-1.05271	-2.1272	0.383567	0.0469214	-0.00369526	-0.0726854	-0.0504921	0.00272074	0.00734357	0.00691426	-0.17065
58.6	0.336868	-0.624979	-0.988441	-0.507518	-1.68434	-0.232705	0.148488	-0.662655	-0.762385	-0.908657	-2.12699	0.383535	0.0469868	-0.00363951	-0.0725123	-0.0504199	0.00266616	0.00728932	0.00687799	-0.15292
58.7	0.347949	-0.567357	-0.908657	-0.500869	-1.5425	-0.279246	5.96046e-08	-1.04163	-0.981793	-0.39449	-2.12487	0.374497	0.0470049	-0.00365616	-0.0724917	-0.0504912	0.00263938	0.00736282	0.00682718	-0.0797845
58.8	0.0886495	-0.882062	-1.21228	-0.569573	-1.5691	-0.330219	-0.0952981	-1.3519	-1.1879	-0.786764	-2.12945	0.38335	0.0470209	-0.00357759	-0.0724795	-0.0504246	0.0026592	0.00726969	0.00681969	-0.0110812
58.9	-0.228272	-0.937468	-1.3098	-0.864332	-1.5691	-0.569573	-0.252651	-1.50926	-1.40288	-0.964063	-2.15272	0.392482	0.0469665	-0.00354598	-0.0726395	-0.0505104	0.00266535	0.00712438	0.0061622	0.0687033
59	-0.261516	-0.862116	-1.15244	-0.815575	-1.45607	-0.593951	-0.301408	-1.27655	-1.21007	-0.917522	-2.19582	0.394577	0.0468891	-0.00351273	-0.0726924	-0.0504848	0.00259626	0.00694631	0.00441259	-0.037676
59.1	-0.228272	-0.760169	-1.15688	-0.463193	-1.33861	-0.250435	-0.228272	-1.0372	-0.966279	-0.846603	-2.23452	0.395434	0.0469239	-0.003528	-0.0726489	-0.0504284	0.00253733	0.00690887	0.00290158	-0.132974
59.2	-0.567357	-0.669303	-1.28763	-0.438815	-1.3785	-0.334652	-0.0952981	-0.99509	-0.857684	-0.669304	-2.25037	0.391951	0.0469036	-0.00349358	-0.0727257	-0.0504392	0.00250968	0.00687701	0.00203441	-0.0687033
59.3	-0.35903	-0.576221	-1.3519	-0.498653	-1.35634	-0.467626	-0.037676	-0.813359	-0.503086	-0.272597	-2.25037	0.376638	0.0468711	-0.00354284	-0.072635	-0.0504346	0.00252541	0.00682894	0.0017672	-0.0997306
59.4	0.150704	-0.660438	-1.01504	-0.445464	-1.30315	-0.066487	0.0576222	-0.715844	-0.268165	-0.427734	-2.2497	0.370834	0.0469652	-0.0036082	-0.0726289	-0.0505032	0.00247982	0.00692903	0.00167135	-0.226056
59.5	-0.0797845	-0.902008	-0.948549	-0.698115	-1.30758	-0.246002	-0.159569	-1.05714	-0.593951	-0.226056	-2.25122	0.377013	0.0469503	-0.00353508	-0.0726483	-0.0504701	0.00249333	0.00697467	0.00175992	-0.0975144
59.6	-0.281462	-0.702547	-1.12142	-0.793413	-1.25439	-0.372328	-0.248218	-1.05271	-0.875413	-0.691466	-2.25877	0.39337	0.0468924	-0.00348716	-0.0727138	-0.0504175	0.0024687	0.00676196	0.00167965	-0.0952982
59.7	0.0664871	-0.684817	-0.870981	-0.591735	-0.955198	-0.305841	-0.119677	-0.640492	-0.407788	-0.190597	-2.28691	0.399182	0.0469624	-0.00347566	-0.0727801	-0.0504349	0.00242054	0.00670112	0.000505469	-0.294759
59.8	0.237137	-0.638276	-0.589519	-0.463193	-1.00617	-0.221624	0.175083	-0.35903	-0.20611	-0.405571	-2.33523	0.399612	0.0469439	-0.00362182	-0.0727516	-0.0503587	0.00237976	0.00663946	-0.00105112	-0.443247
59.9	0.0731358	-0.777899	-0.658222	-0.523032	-1.52255	-0.445463	-0.0598383	-0.432166	-0.13519	-0.571789	-2.36668	0.39549	0.0469682	-0.00364457	-0.0727703	-0.0503002	0.00243072	0.00644907	-0.00157387	-0.316922
60	-0.0598384	-0.644925	-0.478707	-0.56514	-1.24996	-0.239354	-0.0155136	-0.458761	-0.046541	-0.542978	-2.37668	0.395016	0.0470203	-0.00355967	-0.0727115	-0.0502496	0.00240982	0.00638027	-0.00163017	-0.367895
60.1	-0.290327	-0.616114	-0.542978	-0.496437	-1.19234	-0.292543	-0.0864332	-0.742439	0.0687033	-0.902008	-2.37634	0.384743	0.0469883	-0.00353637	-0.0727881	-0.0502125	0.00233101	0.00642799	-0.00159319	-0.308057
60.2	-0.285894	-0.578438	-0.587303	-0.538546	-1.17904	-0.405571	0.0221624	-0.65379	0.106379	-0.853251	-2.37783	0.394479	0.0469441	-0.0035966	-0.072893	-0.0502296	0.00234858	0.00635143	-0.0014754	-0.296976
60.3	-0.0797845	-0.418869	-0.449896	-0.22384	-1.15909	-0.139623	0.0864333	-0.405571	0.252651	-0.607249	-2.37766	0.389533	0.0469289	-0.00353033	-0.0728351	-0.0501912	0.00236355	0.00629171	-0.00154496	-0.378976
60.4	-0.316922	-0.58287	-0.764602	-0.305841	-1.03277	-0.354598	-0.0243785	-0.622763	0.0132974	-0.695898	-2.38749	0.393202	0.0469274	-0.00357324	-0.0728542	-0.0502123	0.00235019	0.00633615	-0.00156674	-0.248219
60.5	-0.319138	-0.669303	-0.740223	-0.56514	-0.866549	-0.234921	-0.17065	-0.775683	0.0421085	-0.288111	-2.42221	0.396823	0.0470244	-0.00365873	-0.072726	-0.050227	0.00235652	0.00631938	-0.00161192	-0.268165
60.6	-0.121893	-0.168434	-0.516383	-0.578438	-0.884278	-0.214975	0.179515	-0.321354	0.272597	-0.254867	-2.46862	0.395828	0.0470215	-0.0035555	-0.0726989	-0.0500603	0.0023736	0.00646792	-0.00100093	-0.496437
60.7	0.361247	-0.2593	-0.314705	-0.392274	-0.839954	0.0598385	0.343517	-0.0310273	0.6006	-0.319138	-2.49456	0.398158	0.0470064	-0.00345794	-0.0727478	-0.0498909	0.00235956	0.00639292	-0.000788576	-0.660439
60.8	0.24157	-0.496437	-0.487572	-0.693682	-1.1059	-0.0531896	0.128542	-0.350165	0.183948	-0.458761	-2.50236	0.396899	0.0470077	-0.00338341	-0.0727901	-0.0499071	0.00229915	0.00630833	-0.00075343	-0.445464
60.9	0.117461	-0.54741	-0.773467	-0.624979	-1.20342	0.139623	-0.0243785	-0.403355	0.210542	-0.525248	-2.50261	0.389332	0.046914	-0.00342041	-0.0728384	-0.0498438	0.00230999	0.00634243	-0.000755435	-0.365679
61	0.20611	-0.0598384	-0.757953	-0.443247	-0.82444	0.212759	0.139623	-0.210543	0.312489	-0.272597	-2.50058	0.38187	0.0469239	-0.00347025	-0.0729753	-0.0498897	0.00236579	0.00638543	-0.000780986	-0.509734
61.1	-0.179515	-0.474275	-0.817791	-0.702547	-0.930819	-0.159569	-0.0421084	-0.370112	-0.230489	-0.556276	-2.5096	0.397228	0.0470006	-0.00340289	-0.0729736	-0.0498984	0.00232683	0.00636837	-0.000709985	-0.252651
61.2	0.195029	-0.472058	-0.698114	-0.469842	-0.957414	-0.0930819	-0.0509734	-0.195029	-0.192813	-0.536329	-2.54101	0.396655	0.0469307	-0.00334769	-0.0729526	-0.0497916	0.00236891	0.00617768	-0.000689053	-0.372328
61.3	0.0310273	-0.367895	-0.660439	-0.545194	-0.946333	-0.037676	-0.217191	-0.234921	-0.104163	-0.489789	-2.58526	0.394514	0.0470995	-0.00317315	-0.0729658	-0.0497959	0.00233982	0.00600088	-0.000316036	-0.416652
61.4	-0.305841	-0.518599	-0.527464	-0.713628	-1.18125	-0.39449	-0.416652	-0.398923	-0.24157	-0.474275	-2.61616	0.394489	0.0469717	-0.00304934	-0.0730277	-0.0496423	0.00233617	0.00593879	-9.80593e-05	-0.265948
61.5	-0.587303	-0.709196	-0.82444	-0.813359	-1.43169	-0.492004	-0.432166	-0.589519	-0.392274	-0.731358	-2.62676	0.388312	0.0469982	-0.003087	-0.0731024	-0.0496125	0.00235047	0.00596306	-4.75892e-07	-0.124109
61.6	-0.587303	-0.633844	-0.935252	-0.839954	-1.50704	-0.398923	-0.17065	-0.580654	-0.436599	-0.22384	-2.6254	0.376796	0.0470166	-0.003097	-0.073074	-0.0496554	0.00238786	0.00598073	0.000174913	-0.115244
61.7	-0.296976	-0.469842	-0.65379	-0.58287	-1.15244	-0.279246	-0.0820007	-0.29476	-0.432166	-0.0952983	-2.62485	0.375137	0.0470066	-0.00305946	-0.0730892	-0.0496222	0.00231911	0.00599237	0.000307714	-0.292543
61.8	-0.13519	-0.61833	-0.693682	-0.722493	-1.33196	-0.401139	-0.157353	0.150704	-0.469842	-0.507518	-2.63146	0.38982	0.0470517	-0.00296344	-0.0731742	-0.049627	0.00232314	0.00597294	0.000451718	-0.283678
61.9	-0.214975	-0.545194	-0.746872	-0.627195	-1.6245	-0.2593	-0.175083	-0.0221624	-0.347949	-0.669304	-2.65672	0.393167	0.0469983	-0.00289397	-0.0731423	-0.0496171	0.00235771	0.00591914	0.000394456	-0.252651
62	-0.141839	-0.48314	-0.509734	-0.554059	-1.32753	-0.0709195	-0.15292	-0.126326	-0.365679	-0.556276	-2.70318	0.389156	0.0470184	-0.0026389	-0.0731967	-0.0493873	0.00240517	0.00575405	0.000563782	-0.374544
62.1	-0.392274	-0.61833	-0.742439	-0.569573	-1.40953	-0.283678	-0.372328	-0.383409	-0.469842	-0.416653	-2.73743	0.38591	0.0470584	-0.00253752	-0.0732457	-0.0493496	0.00241223	0.00584177	0.000611358	-0.186164
62.2	-0.183948	-0.656006	-0.609465	-0.729142	-1.29428	-0.41222	-0.310273	-0.234921	-0.449896	-0.503086	-2.75086	0.385948	0.047045	-0.00255637	-0.0733566	-0.049489	0.00239122	0.00584732	0.000458538	-0.265948
62.3	-0.0110812	-0.449896	-0.441031	-0.545194	-0.910873	-0.126325	-0.066487	-0.0598384	-0.246002	-0.341301	-2.75057	0.371445	0.0469987	-0.00264129	-0.0734736	-0.0494843	0.00232925	0.00596091	0.000414993	-0.414436
62.4	-0.146272	-0.356814	-0.401139	-0.438815	-1.01282	-0.257083	-0.0997306	-0.296976	-0.210543	-0.567357	-2.75086	0.375863	0.0470121	-0.00259821	-0.0734799	-0.0494491	0.00233171	0.00595431	0.000408969	-0.314706
62.5	-0.268165	-0.640492	-0.558492	-0.817791	-1.31201	-0.485356	-0.3413	-0.41222	-0.390058	-0.585087	-2.75404	0.384163	0.0470024	-0.00258078	-0.0735229	-0.0494151	0.00240623	0.00590627	0.000437946	-0.141839
62.6	-0.32357	-0.642709	-0.525248	-0.961847	-1.09925	-0.527464	-0.239353	-0.67152	-0.534113	-0.733574	-2.77235	0.39117	0.0469318	-0.00255972	-0.0735771	-0.049444	0.0023924	0.00587836	0.000454722	-0.113028
62.7	-0.35903	-0.562924	-0.766818	-0.751304	-1.00617	-0.587303	-0.268165	-0.910873	-0.567357	-0.407788	-2.81431	0.391463	0.0470037	-0.00254866	-0.0734916	-0.0495092	0.00236144	0.00594105	0.000146753	-0.0975144
62.8	-0.418869	-0.802278	-0.868765	-0.691466	-1.08152	-0.385625	-0.272597	-0.562924	-0.687033	-0.359031	-2.85564	0.391376	0.0469011	-0.00261138	-0.0734757	-0.0495181	0.00232932	0.00596779	0.000125753	-0.0620546
62.9	-0.106379	-0.407788	-0.509734	-0.574005	-0.893143	-0.159569	-0.0997306	-0.520816	-0.454329	-0.405571	-2.87302	0.39254	0.0469526	-0.00261824	-0.07347	-0.0494927	0.00239335	0.00612941	0.000170433	-0.265948
63	0.00886497	-0.261516	-0.638276	-0.527464	-0.726926	-0.197245	0.161785	-0.281462	-0.214975	-0.390058	-2.87607	0.389798	0.0470841	-0.00262974	-0.0734679	-0.0495238	0.00235432	0.00628085	0.000180601	-0.414436
63.1	-0.20611	-0.226056	-0.631627	-0.445464	-0.815575	-0.168434	0.113028	-0.299192	-0.290327	-0.950766	-2.87704	0.388309	0.0469886	-0.00267077	-0.0734829	-0.0495247	0.0023861	0.00624109	0.000167043	-0.325787
63.2	-0.0620546	-0.192813	-0.456545	-0.445464	-0.738007	-0.113028	0.157353	-0.252651	-0.509734	-1.00617	-2.8809	0.389726	0.0469129	-0.00259864	-0.0735983	-0.0494955	0.00239046	0.00625108	0.000148213	-0.285895
63.3	-0.308057	-0.41222	-0.649357	-0.698115	-0.904225	-0.42995	-0.0797845	-0.704763	-0.542978	-1.10812	-2.90298	0.395559	0.0469659	-0.00251255	-0.0735587	-0.0495375	0.00242008	0.00632678	0.000146993	-0.110812
63.4	-0.576221	-0.944117	-0.738007	-0.935252	-1.15244	-0.693682	-0.37676	-1.04606	-0.782332	-1.3519	-2.94774	0.39457	0.047007	-0.00266478	-0.0735934	-0.0495511	0.00241095	0.00631592	0.000146237	0.0820008
63.5	-0.620546	-0.839954	-0.879846	-0.782332	-1.10369	-1.01504	-0.596168	-0.968495	-0.87763	-1.17904	-2.98551	0.394243	0.0469753	-0.0026653	-0.0735799	-0.0495901	0.00239496	0.00633265	-1.153e-05	0.0487572
63.6	-0.416652	-0.751304	-0.815575	-0.560708	-0.870981	-0.791196	-0.492004	-0.740223	-0.680385	-0.775683	-3.00056	0.395845	0.0470255	-0.00267971	-0.0735893	-0.0495354	0.002348	0.00628393	-0.000278046	-0.150704
63.7	-0.328003	-0.485356	-0.673736	-0.662655	-1.13915	-0.669303	-0.363463	-0.786764	-0.917522	-0.884279	-3.00225	0.389197	0.047063	-0.00267603	-0.0735614	-0.049547	0.00231338	0.00637918	-0.000510351	-0.0620546
63.8	-0.545194	-0.791196	-0.667087	-0.899792	-1.33861	-1.09482	-0.438815	-0.797845	-0.968495	-0.84217	-3.00234	0.387886	0.0469968	-0.00267471	-0.0735719	-0.0496093	0.00235243	0.0063502	-0.000532103	0.0531897
63.9	-0.556275	-0.839954	-0.80671	-0.817791	-1.19898	-0.700331	-0.494221	-0.884278	-0.986225	-0.893144	-3.0014	0.379275	0.0469776	-0.00265336	-0.0735503	-0.0495472	0.00243548	0.00634707	-0.000638848	0.0886495
64	0.0531897	-0.580654	-0.503086	-0.469842	-0.846602	-0.0687033	-0.232705	-0.381193	-0.538546	-0.405572	-3.00043	0.37539	0.0469791	-0.00277082	-0.0735197	-0.0496	0.00233526	0.00637437	-0.000622444	-0.22384
64.1	-0.0332435	-0.904225	-0.82444	-0.966279	-0.992874	-0.328003	-0.381193	-0.793413	-0.984009	-0.63606	-3.00166	0.383957	0.0470357	-0.00277183	-0.0735936	-0.0496202	0.00237873	0.00636888	-0.000592484	0.00886494
64.2	-0.219407	-1.17017	-1.22558	-1.09039	-0.999523	-0.48314	-0.620546	-0.864332	-1.17461	-0.986225	-3.00225	0.38336	0.0470401	-0.00266265	-0.0735735	-0.0496139	0.00239241	0.00632619	-0.000587342	0.137407
64.3	-0.374544	-1.06379	-1.2699	-0.84217	-1.05714	-0.452112	-0.46541	-0.627195	-1.11033	-1.33196	-3.00357	0.380849	0.0469938	-0.00273996	-0.0736474	-0.0495825	0.00238862	0.00634978	-0.000579115	0.113028
64.4	-0.363463	-1.1879	-1.29428	-0.979577	-1.22336	-0.551843	-0.434382	-0.616114	-0.950765	-1.26326	-3.02561	0.391527	0.0469814	-0.00273506	-0.0736298	-0.0496531	0.0022934	0.0061982	-0.00136945	0.141839
64.5	-0.110812	-1.11477	-1.12806	-0.80671	-1.15909	-0.316922	-0.527464	-0.755737	-0.815575	-1.33639	-3.06956	0.391674	0.0470052	-0.00278344	-0.073579	-0.0496093	0.0022852	0.00576692	-0.00527785	0.0310273
64.6	-0.0531896	-0.928603	-0.866548	-0.540762	-0.930819	-0.246002	-0.569573	-0.888711	-0.726926	-1.16131	-3.10855	0.390806	0.0470474	-0.00294538	-0.0734884	-0.0497333	0.00235291	0.00560634	-0.00571478	-0.0997306
64.7	-0.0221623	-0.784548	-0.984009	-0.520816	-1.05936	-0.460977	-0.328003	-0.97736	-0.786764	-1.19677	-3.12674	0.389683	0.0469867	-0.00304339	-0.0734981	-0.0497875	0.00235355	0.00577052	-0.0039115	0.0155137
64.8	-0.24157	-0.886495	-1.08596	-0.562924	-1.21007	-0.746872	-0.403355	-1.11477	-0.695898	-1.12806	-3.12733	0.377372	0.0469804	-0.00308573	-0.0734982	-0.0499046	0.00229583	0.00583698	-0.0018786	0.166218
64.9	-0.00664868	-0.651574	-0.870981	-0.432166	-1.03498	-0.181731	-0.39449	-0.820008	-0.744656	-0.784548	-3.1264	0.372497	0.0470272	-0.00311397	-0.073558	-0.0499066	0.00230261	0.00581786	-0.00183755	-0.0110812
65	-0.232705	-0.720277	-0.89536	-0.554059	-1.18347	-0.00664864	-0.735791	-1.17017	-0.846602	-1.14801	-3.1275	0.382568	0.0469867	-0.00308006	-0.0735102	-0.0499509	0.00235228	0.0057574	-0.00182628	0.130758
65.1	-0.372328	-0.667087	-0.835521	-0.742439	-1.04385	-0.232705	-0.593951	-1.13915	-0.427734	-1.01282	-3.13352	0.390425	0.0469548	-0.00310943	-0.0734664	-0.0499519	0.00234815	0.00580508	-0.00180325	-0.0177299
65.2	-0.292543	-0.706979	-0.656006	-0.724709	-1.26769	-0.243786	-0.700331	-0.979577	-0.441031	-0.902008	-3.15967	0.391463	0.0469564	-0.00309381	-0.0734879	-0.0498693	0.00226557	0.00573829	-0.00188221	0.0155137
65.3	-0.0820007	-0.844386	-0.813359	-0.879846	-1.30315	-0.363463	-0.489788	-1.08152	-0.529681	-0.720277	-3.20799	0.391017	0.0470518	-0.00323953	-0.0735297	-0.0498951	0.00223165	0.00557392	-0.00282496	0.0509734
65.4	-0.00443244	-0.866548	-0.75352	-0.651574	-1.32531	-0.212759	-0.401139	-1.05936	-0.314706	-0.489788	-3.24097	0.392482	0.0470028	-0.00331753	-0.0734892	-0.0499374	0.0022449	0.00536528	-0.00355382	-0.0620546
65.5	0.0332436	-0.460977	-0.673736	-0.631627	-0.921954	-0.037676	-0.179515	-0.913089	-0.272597	-0.680385	-3.25224	0.387488	0.047023	-0.00319891	-0.0735224	-0.0499685	0.00220996	0.00536069	-0.00380057	-0.239354
65.6	-0.265948	-0.514167	-0.944117	-0.700331	-0.966279	-0.299192	-0.633844	-0.926387	-0.509734	-0.908657	-3.25326	0.386071	0.0469481	-0.00316568	-0.0735246	-0.049975	0.00226466	0.00531349	-0.00382158	-0.106379
65.7	-0.281462	-0.319138	-0.760169	-0.622763	-0.844386	-0.126325	-0.656006	-0.78898	-0.343517	-0.757953	-3.25372	0.386496	0.0469917	-0.00324488	-0.0736068	-0.0500415	0.00221138	0.0054355	-0.00377331	-0.172866
65.8	0.0243786	-0.217191	-0.631627	-0.54741	-1.05936	-0.028811	-0.649357	-0.680385	-0.106379	-0.744656	-3.25381	0.381112	0.0469754	-0.00326639	-0.0735928	-0.0500672	0.00225473	0.00533977	-0.00387963	-0.197245
65.9	0.308057	-0.0132974	-0.585086	-0.729142	-0.791196	0.0421086	-0.476491	-0.793413	0.0155137	-0.480924	-3.26648	0.392566	0.0469118	-0.00319435	-0.0736375	-0.0500175	0.00223168	0.00539852	-0.00384629	-0.316922
66	0.101947	-0.605033	-0.837737	-0.822224	-0.822224	-0.164001	-0.487572	-0.921954	-0.183948	-0.791197	-3.30226	0.391591	0.0469508	-0.00323765	-0.0736477	-0.0499494	0.0022081	0.00534477	-0.00403394	-0.201678
66.1	-0.221624	-0.662655	-0.704763	-0.61833	-0.831089	-0.11746	-0.560708	-0.629411	-0.130758	-0.855468	-3.34663	0.38877	0.0469516	-0.00319311	-0.073655	-0.0499604	0.00216182	0.00526034	-0.00424734	-0.254867
66.2	-0.22384	-0.520816	-0.775683	-0.574005	-0.793413	-0.214975	-0.589519	-0.724709	-0.301408	-0.888711	-3.3719	0.391668	0.0469261	-0.00323255	-0.0737122	-0.049981	0.00219141	0.00523218	-0.00426604	-0.217191
66.3	-0.387841	-0.556275	-0.773467	-0.795629	-0.554059	-0.0620545	-0.620546	-0.80671	-0.279246	-0.924171	-3.37813	0.382478	0.0468929	-0.00320757	-0.0736373	-0.0500096	0.00216638	0.00529686	-0.00433795	-0.139623
66.4	-0.407788	-0.620546	-0.910873	-0.800061	-0.720277	-0.177299	-0.67152	-0.751304	-0.709196	-0.986225	-3.37808	0.380961	0.0469225	-0.00325325	-0.0737035	-0.0499981	0.00222678	0.00534431	-0.00428701	-0.0509734
66.5	-0.511951	-0.631627	-0.624979	-0.950765	-0.833305	-0.37676	-0.525248	-0.587303	-0.496437	-0.8599	-3.37736	0.377558	0.0468969	-0.00322172	-0.0736751	-0.0499919	0.00220907	0.00536728	-0.00429752	-0.0487572
66.6	-0.458761	-0.775683	-0.693682	-0.780115	-0.817791	-0.500869	-0.569573	-0.6006	-0.476491	-1.11477	-3.37923	0.381091	0.0469026	-0.00326614	-0.0737207	-0.0499751	0.0022056	0.00529656	-0.00425748	-0.0687033
66.7	-0.538545	-0.822224	-1.04828	-0.687033	-1.19012	-0.682601	-0.667087	-0.777899	-0.647141	-1.28098	-3.39962	0.392229	0.0469223	-0.00326145	-0.0735887	-0.0500225	0.00220556	0.00524343	-0.0042881	0.0687033
66.8	-0.427734	-0.8599	-1.17017	-0.680385	-1.2699	-0.556275	-0.593951	-0.808926	-0.733574	-1.09704	-3.43988	0.394281	0.0469111	-0.00323285	-0.0736478	-0.049941	0.00220848	0.00506747	-0.00435903	0.0908657
66.9	-0.310273	-0.640492	-1.13028	-0.784548	-1.24109	-0.598384	-0.738007	-0.802278	-0.791196	-0.952982	-3.48189	0.39117	0.0469768	-0.00304688	-0.0735416	-0.0497407	0.00216027	0.00429809	-0.00506839	0.0709196
67	-0.700331	-0.857684	-1.20563	-0.822224	-1.2145	-0.844386	-0.839954	-0.658222	-1.03498	-1.1059	-3.50223	0.388794	0.0469995	-0.00288713	-0.0735672	-0.0496404	0.00207148	0.00402159	-0.00546078	0.20611
67.1	-0.729142	-0.726926	-1.15466	-0.910873	-1.1192	-0.718061	-0.857683	-0.627195	-0.853251	-1.18347	-3.5041	0.372714	0.0469712	-0.00292808	-0.0735462	-0.0495375	0.00205334	0.00409149	-0.00549773	0.15292
67.2	-1.0372	-0.926387	-1.10147	-0.8599	-1.36742	-0.551843	-0.664871	-0.777899	-0.797845	-1.1059	-3.50376	0.370096	0.0469352	-0.00289505	-0.0735268	-0.0494795	0.0021236	0.00414474	-0.00538338	0.141839
67.3	-0.966279	-0.990658	-1.14136	-1.22336	-1.74196	-0.77125	-0.695898	-0.937468	-0.946333	-1.03942	-3.50545	0.375384	0.0469457	-0.00292971	-0.0736023	-0.0495317	0.00209343	0.00410399	-0.00539863	0.186164
67.4	-0.988441	-0.822224	-0.879846	-1.3098	-1.59126	-0.487572	-0.418869	-0.888711	-0.915306	-1.11477	-3.50562	0.378972	0.0469327	-0.00293938	-0.0735945	-0.0495175	0.00209353	0.00406346	-0.00544698	0.119677
67.5	-0.731358	-0.691466	-0.897576	-1.15688	-1.54472	-0.370111	-0.378976	-0.886495	-0.797845	-0.808927	-3.50367	0.366974	0.0469752	-0.00290435	-0.073517	-0.0494908	0.00210092	0.00414206	-0.00542455	0.075352
67.6	-0.766818	-0.640492	-0.846602	-1.11033	-1.45828	-0.423301	-0.254867	-1.02833	-0.910873	-0.61833	-3.50431	0.373715	0.0469992	-0.00294548	-0.0735366	-0.0495138	0.00204515	0.00404989	-0.00537385	0.00886494
67.7	-0.633844	-0.514167	-1.02612	-1.12142	-1.19898	-0.764602	-0.261516	-1.16796	-0.970712	-0.764602	-3.50804	0.38741	0.0469572	-0.00301636	-0.0735785	-0.0494758	0.00207781	0.00406336	-0.00535149	0.0554059
67.8	-0.711412	-0.571789	-1.00174	-1.27212	-1.13028	-0.897576	-0.11746	-1.23001	-0.729142	-0.908657	-3.52855	0.3899	0.0469341	-0.00300948	-0.0736085	-0.049494	0.00203177	0.00395621	-0.00556297	0.0664871
67.9	-0.305841	-0.569573	-0.921954	-1.07487	-0.888711	-0.811143	-0.308057	-0.755737	-0.54741	-0.496437	-3.57301	0.388387	0.0469351	-0.00279801	-0.0735732	-0.0494802	0.00205554	0.00416134	-0.00545253	-0.00443248
68	-0.325787	-0.651574	-0.833305	-0.910873	-0.99509	-0.831089	-0.354598	-1.07044	-0.660439	-0.514167	-3.61044	0.388128	0.0470132	-0.00259693	-0.0736101	-0.0494345	0.00210152	0.00427065	-0.00478766	-0.0421085
68.1	-0.441031	-0.813359	-0.84217	-1.10369	-1.16796	-0.919738	-0.434382	-0.99509	-0.822224	-0.702547	-3.626	0.387671	0.0469819	-0.00261703	-0.073534	-0.049453	0.00218303	0.0043221	-0.00447018	-0.0155137
68.2	-0.56514	-0.813359	-0.992874	-1.51369	-1.0926	-0.964063	-0.441031	-0.890927	-0.740223	-0.540762	-3.62841	0.385246	0.0469399	-0.002679	-0.0734986	-0.0495066	0.00216838	0.00431425	-0.00438201	0.0421085
68.3	-0.268165	-0.667087	-1.14801	-1.60899	-0.935252	-0.822224	-0.172866	-0.992874	-0.724709	-0.418869	-3.62888	0.387184	0.0469214	-0.00275264	-0.0734631	-0.0494857	0.00209501	0.00436087	-0.00426133	-0.00664871
68.4	-0.405571	-0.647141	-1.09039	-1.2832	-1.2012	-0.780115	-0.303624	-1.10147	-0.740223	-0.274814	-3.62816	0.376827	0.0469502	-0.00270602	-0.0735008	-0.0494942	0.00215684	0.00445163	-0.00434018	0.0443247
68.5	-0.631627	-0.99509	-1.07931	-1.48045	-1.2278	-0.904224	-0.436599	-1.21671	-0.913089	-0.44768	-3.62718	0.368796	0.0469287	-0.0027465	-0.0735313	-0.0495749	0.00213225	0.00445023	-0.00440586	0.168434
68.6	-0.833305	-1.15244	-1.33417	-1.36742	-1.20563	-0.897576	-0.410004	-1.16796	-0.729142	-0.91309	-3.62981	0.378994	0.0469421	-0.00269795	-0.0735155	-0.0495031	0.00210546	0.00441861	-0.00432882	0.186164
68.7	-0.418869	-0.990658	-1.07044	-1.28098	-1.1879	-0.67152	-0.336868	-1.02169	-0.738007	-0.704763	-3.64528	0.391972	0.0469324	-0.0026684	-0.0734841	-0.0495174	0.00207359	0.00435009	-0.00434143	0.0443247
68.8	-0.381193	-1.13915	-1.05936	-1.39401	-1.14358	-0.585086	-0.237137	-0.986225	-0.591735	-0.757953	-3.68466	0.39249	0.0469832	-0.00258792	-0.0734931	-0.0494018	0.00209963	0.00419533	-0.00452381	0.106379
68.9	-0.226056	-1.13693	-1.12363	-1.24996	-1.09039	-0.640492	-0.183948	-1.00617	-0.460977	-0.624979	-3.72734	0.390875	0.0469138	-0.00263869	-0.0734819	-0.0494681	0.00208184	0.00384242	-0.00537676	-0.00664871
69	-0.505302	-1.17239	-1.00174	-1.34969	-1.15466	-0.669303	-0.472058	-1.17461	-0.593951	-0.981793	-3.7493	0.3898	0.0468651	-0.00276531	-0.0735301	-0.04945	0.00211959	0.00375059	-0.00570718	0.144055
69.1	-0.627195	-1.09704	-1.04385	-1.33639	-1.29871	-0.961847	-0.56514	-1.33639	-0.640492	-0.992874	-3.75218	0.386982	0.0468637	-0.00280318	-0.0735275	-0.0495371	0.00212175	0.00376611	-0.00582696	0.199461
69.2	-0.452112	-0.97736	-0.800061	-1.16131	-0.844386	-0.498653	-0.272597	-1.36299	-0.252651	-0.248219	-3.75252	0.385992	0.046908	-0.0027681	-0.0734498	-0.0496079	0.00216804	0.00380252	-0.00586053	-0.037676
69.3	-0.571789	-0.990658	-0.87763	-1.49596	-1.07487	-0.862116	-0.367895	-1.4472	-0.556275	-0.78898	-3.75298	0.389354	0.047045	-0.00281169	-0.0734448	-0.0496198	0.0021334	0.00382544	-0.00589019	0.0531897
69.4	-0.339084	-1.12585	-0.800061	-1.64002	-1.33417	-1.11033	-0.372328	-1.61564	-0.720277	-1.33196	-3.75256	0.376955	0.0469728	-0.00284297	-0.0734645	-0.0495969	0.00216021	0.00381219	-0.00580867	0.18838
69.5	-0.476491	-1.05714	-0.933036	-1.60456	-1.27434	-1.01725	-0.316922	-1.65553	-0.782332	-1.27655	-3.76621	0.39093	0.0469982	-0.00293301	-0.0735146	-0.0495647	0.00216127	0.00365068	-0.00584601	0.201678
69.6	-0.567357	-0.999523	-0.961847	-1.43834	-1.25882	-0.95963	-0.303624	-1.48709	-0.866549	-1.28985	-3.8016	0.390719	0.046931	-0.0030753	-0.0734797	-0.0495305	0.00216328	0.00357922	-0.00569394	0.186164
69.7	-0.523032	-1.00396	-0.855467	-1.46272	-1.25661	-1.15023	-0.489788	-1.13915	-0.968495	-1.15688	-3.84411	0.389615	0.0469824	-0.00310261	-0.0735895	-0.0496543	0.00215816	0.00361718	-0.00533926	0.17065
69.8	-0.367895	-0.826656	-0.866548	-1.40288	-1.4738	-1.04606	-0.596168	-1.03942	-0.882062	-0.822224	-3.87018	0.387081	0.0469395	-0.00308803	-0.0736142	-0.0496749	0.00219416	0.0036141	-0.00528835	0.126325
69.9	-0.460977	-0.605033	-0.848819	-1.05271	-1.2965	-0.820007	-0.197245	-1.07266	-0.77125	-0.713628	-3.87654	0.380719	0.0469815	-0.00312196	-0.0735896	-0.0496614	0.00219754	0.00363521	-0.00553361	-0.0664871
70	-0.585086	-0.873197	-0.864332	-0.964063	-1.26325	-0.820007	-0.246002	-0.970712	-0.811143	-0.866549	-3.87577	0.371959	0.046989	-0.00307397	-0.0735699	-0.0496	0.00217081	0.00372407	-0.00552209	0.0177299
70.1	-0.449896	-1.00396	-1.2699	-0.95963	-1.17239	-0.862116	-0.343517	-1.03941	-0.886495	-1.00174	-3.87488	0.370157	0.0469865	-0.00308755	-0.0735569	-0.0496476	0.00216491	0.00392479	-0.00562893	0.084217
70.2	-0.651574	-0.870981	-1.2012	-1.12142	-1.24109	-1.05271	-0.609465	-1.05493	-0.933036	-1.25439	-3.87722	0.382331	0.0470163	-0.00314194	-0.0735689	-0.0496781	0.00217064	0.00396788	-0.00556307	0.186164
70.3	-0.449896	-0.826656	-0.897576	-0.839954	-1.1192	-0.826656	-0.631627	-1.08596	-0.480923	-1.07709	-3.877	0.377139	0.0469851	-0.00307	-0.0736054	-0.0496496	0.0021381	0.003945	-0.0055257	-0.0110812
70.4	-0.498653	-0.921954	-1.07044	-1.08596	-1.51147	-0.941901	-0.467626	-1.07044	-0.587303	-1.04163	-3.87658	0.373254	0.04701	-0.00311388	-0.0736665	-0.0495698	0.00216809	0.00401537	-0.0055623	0.0975144
70.5	-0.460977	-1.01947	-0.919738	-1.02169	-1.41618	-0.846602	-0.381193	-1.34526	-0.438815	-1.07487	-3.89396	0.393717	0.0469837	-0.00310359	-0.0735917	-0.0495778	0.00217938	0.00400197	-0.00563835	0.119677
70.6	-0.687033	-1.1059	-0.955198	-1.26547	-1.17904	-0.820007	-0.605033	-1.2012	-0.580654	-1.2145	-3.93257	0.392499	0.0469497	-0.00318455	-0.0736068	-0.0496554	0.00218274	0.00394165	-0.0057256	0.208326
70.7	-0.257083	-0.722493	-0.888711	-0.972928	-0.868765	-0.536329	-0.183948	-0.961847	-0.252651	-1.02833	-3.97466	0.390571	0.0471142	-0.00323784	-0.0736639	-0.0497288	0.00218322	0.00387459	-0.00538258	-0.0709196
70.8	-0.0731358	-0.744655	-1.04606	-0.828873	-1.17904	-0.724709	0.00664877	-0.846602	-0.520816	-1.16796	-3.9978	0.390685	0.0470602	-0.00320778	-0.0736917	-0.0496657	0.00217775	0.00383242	-0.00523087	-0.0132974
70.9	-0.172866	-0.724709	-0.687033	-0.629411	-1.11255	-0.738007	0.250435	-0.902008	-0.365679	-0.862116	-4.00217	0.385254	0.0470252	-0.00323863	-0.0737052	-0.0496105	0.00216619	0.00382825	-0.00524556	-0.132974
71	-0.250435	-0.87763	-0.802278	-0.84217	-1.42726	-0.73579	-0.119677	-0.84217	-0.673736	-0.999523	-4.00107	0.371591	0.0470107	-0.00324154	-0.073736	-0.0496387	0.00213492	0.00398928	-0.00537605	0.084217
71.1	0.0443248	-1.00174	-0.793413	-0.831089	-1.32309	-0.44768	-0.0864332	-0.839954	-0.706979	-1.02612	-4.00039	0.374577	0.0471123	-0.00320582	-0.0736764	-0.0496997	0.00214746	0.00396103	-0.00514763	-0.0132974
71.2	-0.354598	-1.07487	-0.715844	-1.06823	-1.3918	-0.884278	-0.126325	-1.06601	-0.673736	-0.691466	-4.00221	0.388379	0.0470238	-0.00314358	-0.0736428	-0.0496244	0.00218068	0.00391715	-0.00505006	-0.00221624
71.3	-0.330219	-0.937468	-0.593951	-0.839954	-1.15909	-0.589519	-0.254867	-0.917522	-0.633844	-0.65379	-4.00056	0.375739	0.0470429	-0.00314453	-0.0736951	-0.049637	0.0021647	0.00400325	-0.00501131	-0.0177299
71.4	-0.540762	-1.21893	-0.711412	-1.12806	-1.14136	-0.910873	-0.485356	-1.21893	-0.704763	-1.17904	-4.00107	0.3769	0.0471045	-0.00307957	-0.0736277	-0.049664	0.00214031	0.00397195	-0.00503221	0.155137
71.5	-0.498653	-1.0239	-0.817791	-1.11033	-0.884278	-0.709196	0.0265949	-0.944117	-0.746872	-1.10147	-4.00925	0.390804	0.0470853	-0.00303547	-0.0736553	-0.0496484	0.00216183	0.00396562	-0.00498395	-0.0398923
71.6	-0.392274	-1.00617	-0.933036	-0.769034	-0.549627	-0.638276	-0.0132974	-0.742439	-0.520816	-0.89536	-4.03756	0.39333	0.0470116	-0.00298966	-0.0735767	-0.0496635	0.00216916	0.00386172	-0.00492961	-0.159569
71.7	-0.441031	-0.999523	-1.19898	-0.766818	-0.828872	-0.724709	-0.301408	-1.11477	-0.607249	-1.01504	-4.08389	0.391615	0.0470873	-0.00287771	-0.0736095	-0.0495826	0.00213215	0.00384474	-0.00516707	-0.0354598
71.8	-0.434382	-1.13693	-1.06823	-1.11477	-1.1192	-0.952982	-0.0775682	-1.24552	-0.627195	-1.28542	-4.1158	0.391411	0.0470744	-0.00283625	-0.0736393	-0.049578	0.002089	0.00374879	-0.00596074	0.0155137
71.9	-0.330219	-1.20342	-1.23223	-1.15688	-1.21007	-0.897576	-0.0598383	-1.42504	-0.780115	-1.55358	-4.12674	0.383678	0.0469996	-0.00286203	-0.073593	-0.0494988	0.0020615	0.00379245	-0.00639585	0.137407
72	-0.0221623	-1.06823	-1.08152	-0.820008	-1.08596	-0.487572	-0.159569	-1.12585	-0.662655	-1.10147	-4.12581	0.367171	0.0470614	-0.00282778	-0.0735319	-0.0495449	0.00206685	0.00398184	-0.0064128	-0.0265948
72.1	-0.252651	-1.09704	-1.26547	-1.07931	-1.24109	-0.75352	-0.181731	-1.28763	-0.715844	-1.30093	-4.12576	0.372966	0.0469919	-0.00289593	-0.0735665	-0.0495187	0.00205927	0.00397767	-0.00629835	0.137407
72.2	-0.294759	-0.968495	-1.18569	-0.950766	-1.41174	-1.00839	-0.17065	-1.25217	-0.226056	-1.16796	-4.12759	0.38463	0.0469699	-0.00295378	-0.0736436	-0.0494963	0.00204522	0.00392024	-0.00639973	-0.0265948
72.3	-0.288111	-0.886495	-1.15023	-0.817791	-1.38958	-0.928603	-0.0886494	-0.970712	-0.137407	-1.04163	-4.13759	0.398283	0.0469651	-0.00283544	-0.0735817	-0.0495343	0.00206213	0.00393492	-0.00645817	-0.121893
72.4	-0.454328	-1.30093	-1.49818	-1.08374	-1.58904	-1.00839	-0.396706	-1.29871	-0.558492	-1.3652	-4.17243	0.395812	0.046972	-0.00275601	-0.0735429	-0.0494764	0.00208765	0.00386046	-0.00688173	0.190596
72.5	-0.638276	-1.43612	-1.71093	-1.17239	-1.70872	-1.16574	-0.474275	-1.50482	-0.862116	-1.53364	-4.2174	0.395619	0.0469958	-0.00282067	-0.0735674	-0.049471	0.00201597	0.00369502	-0.00760728	0.261516
72.6	-0.966279	-1.7198	-1.95915	-1.48488	-2.01678	-1.19455	-0.609465	-1.90596	-1.18125	-1.70207	-4.2447	0.394928	0.0469863	-0.00286161	-0.0736013	-0.0495299	0.00199769	0.00341527	-0.00806175	0.494221
72.7	-0.797845	-1.79072	-1.77299	-1.49153	-2.10542	-1.26325	-0.886495	-1.7331	-1.25217	-1.71093	-4.2522	0.386924	0.0469999	-0.00290885	-0.0734806	-0.0494702	0.00200693	0.00342466	-0.00811462	0.545194
72.8	-0.844386	-1.62229	-1.55137	-1.42282	-1.77077	-1.46272	-0.902008	-1.51591	-1.27877	-1.44499	-4.25305	0.386495	0.047007	-0.00292898	-0.0734333	-0.049437	0.00200278	0.00346289	-0.008177	0.454329
72.9	-0.651574	-1.29871	-1.47158	-1.09482	-1.2965	-1.14136	-0.531897	-1.23223	-1.07487	-1.25439	-4.25262	0.379601	0.0469569	-0.00296635	-0.0734459	-0.0494504	0.00196542	0.00349394	-0.00829874	0.237137
73	-0.680385	-1.29207	-1.43391	-1.18569	-1.38293	-1.13471	-0.633844	-1.63337	-0.970712	-1.33417	-4.25585	0.383445	0.0469726	-0.00290666	-0.0734793	-0.0494893	0.00190691	0.00344547	-0.00820823	0.283678
73.1	-0.857684	-1.26104	-1.16796	-1.32974	-1.32531	-1.25217	-0.387841	-1.6511	-0.853251	-1.04606	-4.28077	0.3886	0.0470313	-0.00290077	-0.0734329	-0.0494421	0.00195183	0.00321567	-0.00819793	0.270381
73.2	-0.857684	-1.24552	-1.53142	-1.30536	-1.58904	-1.39623	-0.711412	-1.64223	-0.642709	-0.817791	-4.32688	0.390563	0.0470067	-0.0026587	-0.0734676	-0.0492661	0.00195069	0.00337407	-0.00794482	0.279246
73.3	-0.897576	-1.23888	-1.54028	-1.44055	-1.65775	-1.30536	-0.948549	-1.64002	-1.03277	-1.47601	-4.36062	0.391475	0.0469812	-0.00243779	-0.0734591	-0.0491674	0.00186189	0.00350782	-0.00734605	0.398923
73.4	-0.808926	-1.16574	-1.52255	-1.37407	-1.59126	-1.31201	-0.775683	-1.7331	-1.18125	-1.6112	-4.37622	0.386614	0.0469165	-0.00247826	-0.0734249	-0.049198	0.00194347	0.00372912	-0.00714182	0.390058
73.5	-0.445464	-1.09925	-1.55137	-1.08596	-1.29428	-1.23444	-0.310273	-1.36299	-0.997306	-1.58683	-4.37741	0.379914	0.0469304	-0.00249054	-0.0734003	-0.0491723	0.00194718	0.00388232	-0.00704417	0.301408
73.6	-0.656006	-1.24552	-1.4738	-1.25661	-1.2699	-1.37628	-0.378976	-1.52255	-1.05714	-1.71758	-4.37542	0.368903	0.0469479	-0.00250558	-0.0733765	-0.0491914	0.00193922	0.00406038	-0.00691077	0.434382
73.7	-0.698114	-1.27877	-1.58239	-1.50482	-1.54693	-1.49818	-0.505302	-1.76191	-1.18347	-1.89267	-4.3769	0.379541	0.046883	-0.00243061	-0.0734135	-0.0490382	0.00197678	0.00407529	-0.00682395	0.494221
73.8	-0.549627	-0.77125	-1.13028	-0.986225	-1.0926	-1.07709	-0.210542	-1.36077	-0.726926	-1.44055	-4.38245	0.388623	0.0469195	-0.00241103	-0.0734288	-0.0490701	0.00187905	0.00400384	-0.00691559	0.159569
73.9	-0.576221	-0.851035	-1.12806	-1.16574	-0.915306	-1.06158	-0.290327	-1.37185	-0.833305	-1.22115	-4.40636	0.390049	0.0468643	-0.00248818	-0.0734574	-0.0491502	0.00192368	0.00391328	-0.00680812	0.119677
74	-0.740223	-1.1325	-1.28763	-1.3098	-1.28985	-1.03277	-0.551843	-1.35634	-0.870981	-1.4605	-4.45056	0.388218	0.0469494	-0.00246268	-0.0733888	-0.049094	0.00200954	0.00390792	-0.00553732	0.261516
74.1	-0.556275	-0.917522	-1.10812	-1.08374	-1.31201	-0.605033	-0.252651	-0.999523	-0.948549	-1.27212	-4.48689	0.391344	0.0469822	-0.00249631	-0.0734306	-0.0491401	0.00202273	0.00399048	-0.00427315	0.0177299
74.2	-0.516383	-1.1325	-0.882062	-0.984009	-1.1879	-0.593951	-0.27703	-1.23666	-1.22558	-1.43169	-4.49944	0.390303	0.0469421	-0.00256258	-0.0735636	-0.0491251	0.00207919	0.0038913	-0.00378358	0.0110812
74.3	-0.476491	-1.26325	-0.975144	-0.948549	-1.25882	-0.627195	-0.226056	-1.4738	-1.02612	-1.26104	-4.50122	0.387672	0.0469019	-0.00260249	-0.0737026	-0.0490859	0.0020349	0.00397733	-0.00354473	0.0576221
74.4	-0.22384	-0.87763	-0.709196	-0.775683	-1.02833	-0.558492	-0.190596	-1.13693	-0.691466	-0.959631	-4.50177	0.38962	0.0468771	-0.00251457	-0.0736852	-0.0490886	0.00205068	0.00391854	-0.00340367	-0.0886495
74.5	-0.0598384	-0.642709	-1.03498	-1.00174	-1.05493	-0.514167	-0.159569	-1.03055	-0.664871	-1.22115	-4.50105	0.382699	0.0468302	-0.00255862	-0.0737362	-0.0491195	0.00206008	0.00402961	-0.00339431	-0.0820008
74.6	-0.0620546	-0.613897	-1.22115	-1.01504	-1.05271	-0.622762	-0.458761	-1.05493	-0.702547	-1.15909	-4.50261	0.384891	0.0468092	-0.00253515	-0.0736269	-0.0490994	0.00206061	0.00419917	-0.00337475	0.00664871
74.7	-0.367895	-0.687033	-1.25882	-0.972928	-1.33861	-0.658222	-0.531897	-1.48931	-0.795629	-1.2278	-4.52266	0.392418	0.0470048	-0.00254698	-0.0737268	-0.0490857	0.00203346	0.00409855	-0.00335903	0.075352
74.8	-0.374544	-0.888711	-1.12806	-0.722493	-1.34969	-0.616114	-0.449896	-1.15244	-0.67152	-1.25661	-4.56547	0.390834	0.046931	-0.00234296	-0.0737137	-0.0489103	0.00203248	0.00386813	-0.00287682	-0.0199461
74.9	-0.15292	-0.757953	-0.999523	-0.893143	-1.18347	-0.695898	-0.432166	-1.18347	-0.3413	-1.17904	-4.60345	0.389375	0.0468856	-0.00187559	-0.0735857	-0.0485619	0.00198468	0.00369871	-0.00244348	-0.0997306
75	-0.197245	-0.678168	-0.868765	-0.738007	-1.02833	-0.505302	-0.392274	-0.933036	-0.363463	-1.30536	-4.62248	0.389218	0.0468613	-0.00177442	-0.0734933	-0.0485104	0.00199722	0.00371483	-0.0024809	-0.219407
75.1	-0.148488	-0.762385	-1.00396	-0.910873	-1.00174	-0.414436	-0.356814	-1.1879	-0.691466	-1.40509	-4.62477	0.38444	0.0468695	-0.00175658	-0.07353	-0.0485327	0.00198893	0.00374103	-0.00242609	-0.113028
75.2	0.15292	-0.693682	-1.12363	-1.04828	-1.15909	-0.467626	-0.423301	-1.10369	-0.474275	-1.09704	-4.62312	0.367858	0.0469039	-0.00182343	-0.0734909	-0.0484981	0.00195941	0.00374282	-0.00247706	-0.0554059
75.3	-0.17065	-1.06601	-1.24331	-1.07487	-1.17239	-0.518599	-0.39449	-1.23223	-0.6006	-1.53585	-4.62401	0.377832	0.0469721	-0.00181702	-0.0734374	-0.0484578	0.00197136	0.00374992	-0.00245908	0.0576221
75.4	-0.414436	-1.28542	-1.62672	-1.45607	-1.40288	-1.05936	-0.68925	-1.50482	-0.862116	-1.72866	-4.62532	0.387149	0.0469018	-0.00179471	-0.0734018	-0.0484545	0.00195752	0.00372413	-0.00242993	0.279246
75.5	-0.35903	-1.07709	-1.3785	-1.09704	-1.00396	-0.702547	-0.474275	-1.24331	-0.684817	-1.43834	-4.62964	0.383533	0.0469123	-0.00187831	-0.0735554	-0.0484464	0.00199323	0.0036809	-0.00239249	0.084217
75.6	-0.620546	-1.3098	-1.46936	-1.37407	-1.14579	-0.780115	-0.797845	-1.60456	-1.00617	-1.52034	-4.65486	0.390716	0.0469335	-0.00178674	-0.0735569	-0.0485121	0.00193396	0.00365343	-0.00245449	0.248218
75.7	-0.458761	-1.43612	-1.51147	-1.46493	-1.38515	-0.948549	-0.95963	-1.82396	-0.773467	-1.31423	-4.69979	0.388925	0.0469266	-0.00185495	-0.0735567	-0.048487	0.00192074	0.00364512	-0.00270229	0.230489
75.8	-0.545194	-1.19234	-1.48045	-1.56688	-1.55801	-0.964063	-1.29428	-1.88823	-0.853251	-1.51591	-4.73412	0.386733	0.0468884	-0.0015903	-0.0735452	-0.0482212	0.00197328	0.00365411	-0.0036483	0.292543
75.9	-0.398923	-0.941901	-1.2278	-1.31866	-1.2012	-0.902008	-1.15244	-1.4605	-0.766818	-1.64666	-4.74756	0.385208	0.0468434	-0.00150456	-0.073605	-0.0482136	0.00195078	0.00358453	-0.00394646	0.128542
76	-0.392274	-0.656006	-1.30536	-1.25882	-1.06601	-0.873197	-1.14579	-1.2832	-0.780115	-1.4605	-4.74904	0.383522	0.046805	-0.0015298	-0.0735445	-0.048177	0.0019202	0.00370931	-0.00402181	0.0642709
76.1	-0.387841	-0.729142	-1.26325	-1.03277	-0.944117	-0.523032	-0.866548	-1.30758	-0.292543	-0.99509	-4.74862	0.382864	0.0468032	-0.00152401	-0.0735791	-0.0481626	0.00189348	0.00371012	-0.00403644	-0.0177299
76.2	-0.587303	-0.997306	-1.33417	-1.38515	-1.36077	-0.802278	-1.12363	-1.84613	-0.711412	-1.56245	-4.74688	0.374072	0.0468377	-0.0015408	-0.0736408	-0.0481701	0.00188775	0.00374863	-0.00403504	0.270381
76.3	-0.288111	-1.00839	-1.19677	-1.11477	-1.11255	-0.80671	-0.961847	-1.41174	-0.711412	-1.44499	-4.7493	0.380534	0.0456278	-0.00198477	-0.0737944	-0.0482041	0.0018755	0.00375297	-0.00392824	0.0554059
76.4	-0.529681	-0.886495	-1.42504	-1.28542	-1.39401	-0.811143	-0.875413	-1.4605	-0.726926	-1.06601	-4.75629	0.389892	0.0419303	-0.00690029	-0.0809145	-0.0505595	0.000980373	0.00302276	-0.00401226	0.210542
76.5	-0.549627	-0.899792	-1.48488	-1.2012	-1.29207	-0.851035	-0.979577	-1.56466	-0.702547	-0.937468	-4.78567	0.393057	0.0416983	-0.00773473	-0.0836133	-0.0524017	-0.000697015	-0.000413393	-0.00401936	0.195029
76.6	-0.356814	-0.855467	-1.41839	-1.14801	-1.12806	-0.766818	-0.733574	-1.31866	-0.624979	-1.28542	-4.83127	0.392564	0.041642	-0.00770897	-0.0837944	-0.0524771	-0.000806803	-0.000907787	-0.00399416	0.075352
76.7	-0.261516	-0.713628	-1.4339	-1.03498	-0.915306	-0.611681	-0.762385	-1.2278	-0.195029	-1.29871	-4.86234	0.391117	0.0418143	-0.00760275	-0.083735	-0.0523232	-0.000705927	-0.000840144	-0.00404243	-0.0797845
76.8	-0.336868	-0.63606	-1.14579	-1.0505	-1.17682	-0.629411	-0.89536	-1.37628	-0.0952982	-1.29871	-4.8723	0.390122	0.0420677	-0.00738082	-0.0836484	-0.0522981	-0.000674482	-0.000755172	-0.00405478	-0.0531897
76.9	-0.254867	-0.777899	-0.910873	-1.04385	-1.23001	-0.828872	-0.800061	-1.25217	0.115244	-1.12806	-4.87289	0.386982	0.0420952	-0.00726952	-0.083553	-0.0521346	-0.000482036	-0.000450214	-0.00401441	-0.0509734
77	-0.356814	-0.915306	-1.02833	-1.3918	-1.6511	-0.930819	-0.75352	-1.33639	-0.0265948	-1.29871	-4.87429	0.388197	0.0443448	-0.00535762	-0.0814413	-0.051715	-0.000385425	-0.00028249	-0.0040629	0.0110812
77.1	-0.0531896	-0.946333	-0.970712	-1.33417	-1.53142	-0.886495	-0.640492	-1.16574	-0.381193	-1.1059	-4.87226	0.369371	0.0467713	-0.00169352	-0.0821688	-0.048649	0.00138995	0.00242698	-0.00406415	-0.0110812
77.2	-0.0332435	-0.817791	-1.12363	-1.13471	-1.15466	-0.713628	-0.744655	-0.817791	-0.622763	-1.2145	-4.88129	0.388217	0.0467872	-0.00150705	-0.0944197	-0.0481792	0.001955	0.00341144	-0.00398612	-0.148488
77.3	-0.148488	-0.527464	-1.08596	-0.999523	-1.1325	-0.775683	-0.662655	-0.939684	-0.385625	-1.15688	-4.91206	0.393611	0.0468299	-0.00155585	-0.0983557	-0.0482424	0.0019083	0.00326443	-0.00396465	-0.161785
77.4	-0.155137	-0.554059	-1.06823	-0.957414	-0.731358	-0.65379	-0.73579	-0.780115	-0.208326	-0.611681	-4.95593	0.392342	0.0468147	-0.00165299	-0.0986427	-0.0481717	0.00191898	0.00313772	-0.00328452	-0.290327
77.5	-0.0642708	-0.425517	-0.926387	-1.12585	-0.724709	-0.773467	-0.627195	-0.782332	-0.177299	-0.330219	-4.98852	0.39221	0.0468018	-0.00161137	-0.0987953	-0.0482137	0.00185736	0.00298906	-0.00259536	-0.354598
77.6	0.0310273	-0.250435	-0.695898	-1.00174	-0.902008	-0.760169	-0.476491	-0.514167	-0.387841	-0.523032	-4.99895	0.384814	0.0467396	-0.00152238	-0.0987873	-0.0480638	0.00190067	0.00295045	-0.00227856	-0.381193
77.7	0.0687034	-0.330219	-0.777899	-0.848819	-0.899792	-0.839954	-0.281462	-0.724709	-0.350165	-0.735791	-4.9973	0.364346	0.0467392	-0.00146099	-0.0988418	-0.0481292	0.00190113	0.00303215	-0.00199221	-0.319138
77.8	0.0177299	-0.221624	-0.633844	-0.870981	-0.784548	-0.607249	-0.0421084	-0.378976	-0.27703	-0.846603	-4.99814	0.365976	0.0466331	-0.00143835	-0.098832	-0.0480595	0.00189265	0.00304878	-0.0019295	-0.425517
77.9	-0.392274	-0.602816	-0.795629	-1.1059	-0.975144	-0.84217	-0.345733	-0.611681	-0.452112	-0.955198	-4.99925	0.375229	0.046667	-0.00136931	-0.0987921	-0.0479519	0.00191099	0.00300306	-0.00190748	-0.208326
78	-0.609465	-0.875413	-0.884278	-1.38293	-1.07709	-0.915306	-0.602816	-0.97736	-0.523032	-0.999523	-4.99874	0.37214	0.0466778	-0.00144884	-0.0988623	-0.0479943	0.00196968	0.00300771	-0.00190662	-0.0664871
78.1	-0.647141	-1.08152	-0.773467	-1.39623	-1.14801	-0.966279	-0.82444	-1.11477	-0.474275	-1.18569	-5.00988	0.381903	0.0466302	-0.00141273	-0.0988816	-0.0480133	0.00196316	0.00289098	-0.00188389	-0.0288111
78.2	-0.489788	-0.917522	-0.67152	-0.926387	-0.857684	-0.706979	-0.556275	-0.89536	-0.197245	-0.800062	-5.04506	0.388509	0.0466122	-0.00128691	-0.0989392	-0.0479079	0.00193053	0.0029393	-0.00156241	-0.192813
78.3	-0.551843	-0.866548	-0.511951	-0.839954	-1.03055	-0.726926	-0.414436	-0.817791	-0.443247	-0.879846	-5.09084	0.387197	0.0461714	-0.000957112	-0.0988918	-0.0473376	0.00191766	0.00339463	-0.00159561	-0.201678
78.4	-0.414436	-0.578438	-0.401139	-0.846602	-0.800061	-0.718061	-0.228272	-0.862116	-0.312489	-1.07931	-5.1164	0.385548	0.0460639	-0.000927649	-0.0988714	-0.0472808	0.00183305	0.00350348	-0.00246694	-0.321354
78.5	-0.449896	-0.777899	-0.418869	-0.718061	-0.769034	-0.545194	-0.0775682	-0.791196	-0.325787	-0.890927	-5.12454	0.381555	0.0460537	-0.000989164	-0.0988761	-0.0472943	0.00180581	0.00360291	-0.00263968	-0.350165
78.6	-0.192813	-0.822224	-0.18838	-0.445464	-0.642709	-0.294759	0.190596	-0.77125	-0.101947	-0.571789	-5.12466	0.383844	0.0460445	-0.00105198	-0.098888	-0.0472939	0.00184606	0.00360222	-0.00268969	-0.536329
78.7	-0.0265948	-0.549627	-0.228272	-0.263732	-0.702547	-0.263732	0.274813	-0.762385	-0.214975	-0.687034	-5.12305	0.373292	0.0460171	-0.00108665	-0.0989585	-0.047321	0.00186048	0.00363936	-0.00274569	-0.580654
78.8	-0.254867	-0.915306	-0.334652	-0.560708	-1.03277	-0.177299	0.084217	-0.722493	-0.585086	-0.80671	-5.12433	0.377619	0.0459827	-0.000978187	-0.0990133	-0.0473097	0.00182225	0.00360409	-0.00274919	-0.427734
78.9	-0.0332435	-0.638276	-0.675952	-0.664871	-1.16352	-0.186164	0.113028	-0.571789	-0.682601	-0.851035	-5.13704	0.389769	0.0460214	-0.000956897	-0.0990057	-0.0473036	0.0017327	0.0035639	-0.00268046	-0.452112
79	-0.159569	-0.660439	-0.682601	-0.622763	-1.07487	-0.458761	0.0509735	-0.423301	-0.651574	-0.908657	-5.1704	0.388141	0.0460337	-0.000947709	-0.098989	-0.0472831	0.00176883	0.00355322	-0.00339078	-0.460977
79.1	-0.121893	-0.385625	-0.441031	-0.443247	-0.826656	-0.0731357	0.467626	-0.414436	-0.261516	-0.638276	-5.21588	0.385824	0.0460178	-0.00103133	-0.0990283	-0.0473509	0.00174852	0.00354408	-0.00468314	-0.644925
79.2	-0.308057	-0.589519	-0.682601	-0.485356	-1.03498	-0.372328	0.27703	-0.576222	-0.345733	-0.966279	-5.24309	0.387216	0.046016	-0.00104217	-0.0990143	-0.0472492	0.00172604	0.00357114	-0.00605814	-0.427734
79.3	-0.161785	-0.751304	-0.731358	-0.199461	-0.793413	-0.416652	0.0332436	-0.658222	-0.536329	-0.624979	-5.24928	0.36934	0.0459984	-0.00110454	-0.0990104	-0.0472867	0.00159989	0.00356576	-0.00640839	-0.405571
79.4	0.13519	-0.598384	-0.569573	-0.288111	-1.0372	-0.443247	0.0288111	-0.713628	-0.580654	-0.649357	-5.24809	0.365561	0.0460354	-0.00106777	-0.0990708	-0.047277	0.00166192	0.00351341	-0.00633522	-0.390058
79.5	-0.496437	-0.941901	-0.720277	-0.638276	-1.50261	-0.627195	-0.292543	-1.05493	-0.997307	-0.61833	-5.24974	0.374548	0.0460364	-0.0010897	-0.0990089	-0.047266	0.00170438	0.00351879	-0.00640214	-0.0265948
79.6	-0.252651	-0.846602	-0.6006	-0.63606	-1.24774	-0.414436	-0.126325	-0.711412	-0.476491	-0.503086	-5.2497	0.378157	0.0460288	-0.00114582	-0.099058	-0.0472102	0.00163759	0.00350944	-0.00642724	-0.197245
79.7	-0.106379	-0.500869	-0.560708	-0.456545	-0.851035	-0.401139	0.3413	-0.833305	-0.272597	-0.598384	-5.25059	0.379087	0.0459443	-0.00115732	-0.0990038	-0.0473273	0.00167217	0.00347385	-0.00636137	-0.392274
79.8	-0.00664869	-0.777899	-0.820008	-0.489788	-0.884278	-0.281462	0.268165	-0.972928	-0.662655	-0.760169	-5.27136	0.388175	0.0459235	-0.00102013	-0.0990132	-0.0473406	0.00169518	0.00328565	-0.00662128	-0.381193
79.9	-0.405571	-0.913089	-0.846602	-0.61833	-1.2832	-0.308057	0.0421086	-1.12363	-0.964063	-0.802278	-5.31591	0.386175	0.0460218	-0.00109224	-0.0990344	-0.047309	0.00163822	0.00333778	-0.00684971	-0.279246
80	-0.556275	-1.30758	-1.23666	-0.731358	-1.53585	-0.740223	-0.0709195	-0.981793	-1.20342	-0.990658	-5.35321	0.386321	0.0460349	-0.00112649	-0.0990767	-0.0473707	0.0016347	0.00368834	-0.00629529	-0.121893
80.1	-0.478707	-1.21228	-1.30536	-0.693682	-1.3785	-0.746872	-0.0487572	-0.839954	-1.11698	-1.17239	-5.37326	0.387798	0.0459432	-0.00118333	-0.0990378	-0.0475042	0.00168145	0.00368321	-0.00608729	-0.106379
80.2	-0.370111	-1.17239	-1.15244	-0.78898	-1.20785	-0.642709	-0.181731	-0.984009	-1.01947	-1.03498	-5.37639	0.379526	0.0459383	-0.00133096	-0.0990123	-0.0475	0.00171558	0.00377548	-0.00576146	-0.0952982
80.3	-0.24157	-1.10147	-0.844386	-0.660438	-0.711412	-0.303624	-0.0110811	-0.658222	-0.687033	-0.627195	-5.37423	0.371938	0.0459362	-0.00125345	-0.0989787	-0.0474363	0.00170739	0.00385768	-0.0057099	-0.290327
80.4	0.0886495	-0.702547	-0.715844	-0.562924	-0.862116	-0.124109	0.150704	-0.314706	-0.662655	-0.476491	-5.37465	0.366101	0.0458979	-0.00128747	-0.0989758	-0.0474837	0.00165821	0.00391283	-0.0057368	-0.516383
80.5	-0.2593	-0.975144	-0.687033	-0.797845	-1.0106	-0.363463	0.0753521	-0.494221	-0.769034	-0.828873	-5.37525	0.372106	0.0458976	-0.00135493	-0.0990879	-0.0474474	0.00163831	0.00383773	-0.00566581	-0.352382
80.6	-0.283678	-0.915306	-0.793413	-0.755737	-0.964063	-0.489788	-0.0642708	-0.542978	-0.884278	-0.720277	-5.37588	0.37366	0.0459455	-0.00128305	-0.0990955	-0.0474138	0.00169013	0.00381483	-0.00564515	-0.294759
80.7	-0.0775683	-0.669303	-0.837737	-0.407788	-0.531897	-0.237137	0.17065	-0.441031	-0.77125	-0.538546	-5.37385	0.361684	0.0458746	-0.00130232	-0.099046	-0.0474258	0.00166428	0.00397374	-0.00566374	-0.516383
80.8	-0.226056	-1.03498	-1.11033	-0.496437	-0.873197	-0.720277	-0.190596	-0.660439	-1.08374	-0.992874	-5.37542	0.373482	0.0458914	-0.00126107	-0.0990536	-0.0474729	0.00164409	0.00391941	-0.0056121	-0.212759
80.9	-0.0797845	-1.11477	-0.939684	-0.560708	-0.984009	-0.560708	-0.290327	-0.591735	-0.948549	-0.939685	-5.37682	0.379962	0.0458895	-0.00124264	-0.0991011	-0.0474862	0.00160612	0.00387917	-0.00564044	-0.237137
81	-0.00221622	-0.729142	-0.848819	-0.578438	-0.904225	-0.56514	-0.290327	-0.330219	-0.769034	-0.8599	-5.37902	0.377086	0.0458933	-0.00122053	-0.0990825	-0.0474371	0.0016041	0.00376266	-0.00566259	-0.392274
81.1	-0.312489	-0.886495	-0.902008	-0.620546	-1.28098	-0.757953	-0.301408	-0.436599	-0.957414	-1.08817	-5.40259	0.388585	0.0458831	-0.00119346	-0.099148	-0.0474119	0.00164985	0.00360349	-0.00564335	-0.250435
81.2	-0.190596	-0.884278	-1.00839	-0.514167	-0.97736	-0.848818	-0.292543	-0.39449	-1.02833	-1.46937	-5.44578	0.38896	0.045783	-0.00116036	-0.099097	-0.047382	0.00169266	0.0036816	-0.00566257	-0.179515
81.3	-0.345733	-0.988442	-1.39623	-0.888711	-1.06158	-0.935252	-0.489788	-0.554059	-1.14136	-1.55358	-5.48261	0.387314	0.0458226	-0.00127963	-0.0990951	-0.0473853	0.00171288	0.00373169	-0.00558741	-0.037676
81.4	-0.390058	-0.921954	-1.43834	-0.95963	-1.31423	-1.30536	-0.656006	-0.61833	-1.19455	-1.23666	-5.49821	0.384845	0.0458758	-0.00134604	-0.0990534	-0.047385	0.00166878	0.00377845	-0.00556667	0.0620546
81.5	-0.354598	-0.556275	-1.34082	-0.919738	-1.3918	-1.05936	-0.711412	-0.50087	-1.36299	-1.09925	-5.49956	0.379787	0.0459024	-0.00129906	-0.099103	-0.0473873	0.00163832	0.00385322	-0.0054946	-0.0310273
81.6	-0.354598	-0.722493	-1.39623	-0.906441	-1.43391	-1.05714	-0.6006	-0.48314	-1.50482	-1.5691	-5.49838	0.370952	0.0458984	-0.00133504	-0.0990876	-0.0474297	0.00162877	0.00389212	-0.00557028	0.0199461
81.7	-0.518599	-0.890927	-1.53585	-1.13471	-1.5558	-1.1192	-0.700331	-0.593951	-1.28763	-1.50704	-5.49846	0.369267	0.0459352	-0.00133519	-0.0990497	-0.0474629	0.00163838	0.00386568	-0.00562126	0.117461
81.8	-0.476491	-0.673736	-1.38958	-1.06823	-1.56466	-1.10147	-0.42995	-0.642709	-1.14801	-1.30093	-5.49927	0.378605	0.0459	-0.00131714	-0.0990343	-0.0474417	0.00167152	0.00385611	-0.00560039	0.00443247
81.9	-0.569573	-0.862116	-1.17461	-0.893143	-1.49818	-1.0926	-0.146272	-0.54741	-1.12585	-1.33861	-5.50211	0.387882	0.045912	-0.00127514	-0.0991202	-0.0474117	0.00166866	0.00387374	-0.00560391	-0.0576222
82	-0.647141	-1.02169	-1.0372	-1.20785	-1.36299	-0.999523	-0.46541	-0.605033	-1.12585	-1.42947	-5.52364	0.386804	0.0458849	-0.00137709	-0.0990826	-0.0473622	0.00164151	0.00375177	-0.00559893	-0.0421085
82.1	-0.562924	-0.820008	-0.988441	-0.990658	-1.31866	-0.9419	-0.372328	-0.498653	-1.19234	-1.15244	-5.56827	0.389992	0.0459125	-0.00133765	-0.099105	-0.0473269	0.0016228	0.00359927	-0.00650879	-0.110812
82.2	-0.454328	-0.906441	-1.16796	-1.14136	-1.32753	-1.11698	-0.272597	-0.638276	-1.29871	-1.37407	-5.60625	0.384404	0.0459536	-0.00148861	-0.0990811	-0.0474984	0.00165792	0.00339296	-0.00785475	-0.0576222
82.3	-0.596168	-1.00839	-0.988442	-1.12363	-1.42061	-1.20785	-0.0642708	-0.42995	-1.23888	-1.14136	-5.62257	0.382131	0.0459816	-0.00152789	-0.0991042	-0.0475799	0.0016265	0.00345016	-0.00839134	-0.0554059
82.4	-0.197245	-0.713628	-1.14136	-0.933036	-1.60012	-1.15909	-0.0797845	-0.509734	-1.33639	-1.28763	-5.62447	0.377641	0.0459542	-0.00158774	-0.0990664	-0.0475862	0.00165128	0.00367602	-0.00856783	-0.0620546
82.5	-0.285894	-0.864332	-1.27434	-1.31644	-1.48709	-1.27212	-0.354598	-0.669304	-1.34747	-1.20563	-5.62524	0.37402	0.0459507	-0.00160215	-0.0990426	-0.0476215	0.00159512	0.00374885	-0.00865536	0.0598384
82.6	-0.20611	-0.658222	-0.968495	-1.06158	-1.24996	-1.02612	-0.0731357	-0.305841	-1.21893	-1.22336	-5.62337	0.362525	0.0458947	-0.00163805	-0.0990539	-0.0476027	0.00161061	0.00381902	-0.00870382	-0.146272
82.7	0.0398923	-0.56514	-0.591735	-0.662655	-1.2699	-0.851035	0.172867	-0.22384	-1.13471	-0.904225	-5.62409	0.370356	0.0459082	-0.00164343	-0.0991027	-0.0476403	0.00161319	0.00382866	-0.00862768	-0.354598
82.8	-0.150704	-0.675952	-0.791196	-0.890927	-1.25882	-1.06379	0.199461	-0.441031	-1.18569	-1.2012	-5.6252	0.378763	0.0459576	-0.00163883	-0.0991382	-0.0476423	0.00164374	0.00379694	-0.00866161	-0.274813
82.9	-0.179515	-0.492004	-0.879846	-1.11477	-1.33861	-1.08374	0.181731	-0.405571	-0.979577	-0.68925	-5.62388	0.368202	0.0458726	-0.0016365	-0.0991094	-0.0476181	0.00160144	0.00382501	-0.00872056	-0.265948
83	-0.254867	-0.480923	-0.930819	-1.05271	-1.10369	-0.972928	-0.0177298	-0.356814	-0.766818	-0.445464	-5.62409	0.370405	0.0459074	-0.00153375	-0.0991186	-0.0476192	0.00162264	0.00378454	-0.00868387	-0.299192
83.1	-0.141839	-0.576221	-1.15909	-1.10812	-1.57796	-1.0505	-0.130758	-0.562924	-1.07709	-0.855468	-5.6257	0.379028	0.0459395	-0.00155063	-0.0990751	-0.0476534	0.00168499	0.00376478	-0.00863467	-0.164002
83.2	-0.0199461	-0.37676	-0.820008	-0.826656	-1.3918	-0.67152	0.141839	-0.540762	-0.751304	-0.93082	-5.6243	0.367466	0.0459246	-0.00161746	-0.09912	-0.0476615	0.00162771	0.00379597	-0.00866729	-0.292543
83.3	0.308057	-0.356814	-0.494221	-0.401139	-1.25661	-0.456545	0.254867	-0.345733	-0.498653	-0.80671	-5.6235	0.360813	0.0459587	-0.00158781	-0.0991655	-0.0476412	0.00162249	0.00383785	-0.00864845	-0.46541
83.4	0.257083	-0.443247	-0.54741	-0.642709	-1.5691	-0.733574	0.126326	-0.403355	-0.554059	-0.966279	-5.62545	0.373544	0.0458753	-0.00160569	-0.0991352	-0.0476623	0.00159386	0.00379785	-0.00868463	-0.398923
83.5	-0.159569	-0.410004	-0.762385	-0.897576	-1.74639	-0.921954	0.0443248	-0.463193	-0.844386	-0.917522	-5.62536	0.375875	0.0458579	-0.00160874	-0.0991297	-0.0476339	0.00164458	0.00378781	-0.00875079	-0.175083
83.6	0.0709196	-0.460977	-0.738007	-0.800061	-1.6932	-0.749088	-0.0509734	-0.305841	-0.864332	-0.738007	-5.6243	0.366309	0.0459252	-0.00165567	-0.0990672	-0.0476426	0.00161407	0.00379226	-0.00871154	-0.203894
83.7	0.0265949	-0.58287	-0.715844	-0.695898	-1.79958	-0.658222	-0.101947	-0.321354	-0.837737	-0.944117	-5.63787	0.385475	0.045934	-0.00160489	-0.099085	-0.0476809	0.00160425	0.00373845	-0.00867444	-0.283678
83.8	-0.261516	-1.12142	-1.26547	-1.11255	-1.89045	-1.06823	-0.321354	-0.937468	-1.07709	-1.15023	-5.6733	0.387941	0.0459557	-0.00167967	-0.0991576	-0.0476707	0.00156941	0.00377606	-0.0096838	-0.037676
83.9	0.00221628	-1.21671	-0.997306	-1.05493	-1.76634	-0.678168	-0.075352	-0.576222	-1.16352	-0.935252	-5.717	0.389658	0.0459602	-0.00155358	-0.0991527	-0.0476443	0.00153608	0.00365276	-0.0108822	-0.155137
84	-0.121893	-1.23001	-0.939684	-1.06158	-1.68434	-0.964063	-0.270381	-0.607249	-1.19677	-0.99509	-5.74341	0.385199	0.0459567	-0.001573	-0.0991528	-0.0476561	0.00156246	0.00353445	-0.0115009	-0.0687033
84.1	-0.0332435	-0.800061	-0.678168	-0.84217	-1.40953	-0.678168	-0.250435	-0.345733	-0.961847	-0.693682	-5.74972	0.377102	0.0460016	-0.00156488	-0.0990973	-0.0476475	0.00148373	0.00347948	-0.0116723	-0.265948
84.2	-0.370111	-1.0239	-1.04163	-0.78898	-1.33417	-0.698114	-0.263732	-0.540762	-0.97736	-1.01282	-5.74739	0.362203	0.0459764	-0.00164236	-0.0991488	-0.0476313	0.00152686	0.00350265	-0.0117598	-0.172866
84.3	-0.458761	-1.26325	-1.31644	-0.944117	-1.50926	-0.862116	-0.332435	-0.822224	-1.30093	-1.34969	-5.74879	0.371959	0.0459397	-0.00163265	-0.0991162	-0.047665	0.00150185	0.00346035	-0.0117509	0.0554059
84.4	-0.67152	-1.22336	-1.19234	-1.01947	-1.77299	-1.09925	-0.261516	-1.06158	-1.29428	-1.22115	-5.75032	0.379387	0.0459876	-0.00161448	-0.0991122	-0.0476999	0.00155141	0.00345196	-0.0117868	0.115244
84.5	-0.330219	-0.952982	-1.03055	-0.769034	-1.52255	-0.9419	-0.13519	-0.596168	-1.10369	-0.904225	-5.74816	0.362502	0.0460792	-0.0016717	-0.0990354	-0.0477178	0.00154477	0.00350424	-0.0117914	-0.101947
84.6	-0.35903	-0.888711	-0.839954	-0.407788	-1.53807	-0.855467	-0.179515	-0.757953	-0.826656	-1.0106	-5.74845	0.361766	0.0459877	-0.0016387	-0.0990539	-0.0477281	0.00150492	0.00353622	-0.0116852	-0.141839
84.7	-0.396706	-1.09039	-0.509734	-0.667087	-1.52477	-0.598384	-0.27703	-0.773467	-0.893143	-0.757953	-5.74994	0.371535	0.0459323	-0.00164623	-0.0991022	-0.0477671	0.00151461	0.00346798	-0.0117251	-0.161785
84.8	-0.365679	-1.23001	-0.782331	-0.480923	-1.47158	-0.733574	-0.42995	-0.627195	-0.868765	-0.968496	-5.74909	0.366035	0.0459404	-0.00163442	-0.099128	-0.047735	0.00155684	0.00347344	-0.011788	-0.130758
84.9	-0.44768	-0.99509	-0.848819	-0.474275	-1.55801	-0.797845	-0.421085	-0.691466	-1.03941	-1.16574	-5.74845	0.358114	0.0459284	-0.00171506	-0.0991538	-0.047736	0.00153368	0.00351992	-0.0117581	-0.0886495
85	-0.664871	-0.950765	-0.720277	-0.551843	-1.46715	-0.87763	-0.352382	-0.673736	-1.32753	-1.15688	-5.74998	0.368333	0.0459632	-0.00167808	-0.0990941	-0.0477586	0.00148713	0.00350701	-0.0117516	-0.0155137
85.1	-0.80671	-1.08817	-0.742439	-0.735791	-1.51591	-0.873197	-0.496437	-0.70698	-1.22336	-1.0239	-5.75583	0.384855	0.0459239	-0.00161816	-0.0991012	-0.047702	0.00151469	0.00346621	-0.0117601	-0.0155137
85.2	-0.822224	-1.0926	-0.984009	-0.855467	-1.50704	-0.970712	-0.722493	-0.746872	-1.34304	-1.06379	-5.78342	0.383222	0.0459896	-0.00161166	-0.0990995	-0.0477422	0.00147473	0.00327497	-0.0117068	0.0177299
85.3	-0.817791	-1.18569	-0.952982	-0.897576	-1.60234	-1.1325	-0.828872	-0.875414	-1.27212	-1.26547	-5.83123	0.382712	0.0460194	-0.00144469	-0.0991821	-0.0475925	0.0015018	0.00317711	-0.0114246	0.0908657
85.4	-0.709196	-1.02612	-0.893143	-0.68925	-1.69985	-0.926387	-0.624979	-0.948549	-1.0505	-1.07931	-5.86255	0.38301	0.0460156	-0.00121988	-0.0991151	-0.0474598	0.00146452	0.00320099	-0.0106	0.0354598
85.5	-0.78898	-1.02612	-1.18569	-0.919738	-1.86829	-1.01504	-0.84217	-1.15023	-1.35855	-1.52034	-5.87451	0.381633	0.0460121	-0.00120681	-0.0990741	-0.0475095	0.00154616	0.00315989	-0.0101807	0.197245
85.6	-0.498653	-0.890927	-1.06158	-0.84217	-1.79294	-0.893143	-0.678168	-1.01725	-1.43834	-1.5292	-5.87557	0.373343	0.0459759	-0.00120835	-0.0990577	-0.0475333	0.00159068	0.00336827	-0.0101402	0.18838
85.7	-0.385625	-0.961847	-0.873197	-0.578438	-1.69099	-0.837737	-0.390058	-0.718061	-1.41174	-1.32309	-5.87519	0.370574	0.0459448	-0.00126983	-0.0991335	-0.047457	0.00153946	0.0034011	-0.0100401	0.0265948
85.8	-0.214975	-0.826656	-0.678168	-0.398923	-1.65996	-0.644925	-0.203894	-0.354598	-1.14579	-1.00396	-5.87421	0.364649	0.0459261	-0.00133334	-0.0991459	-0.0474914	0.00146182	0.00340055	-0.0100407	-0.197245
85.9	-0.27703	-1.14801	-1.03055	-0.540762	-1.68877	-0.738007	-0.423301	-0.538546	-1.04385	-1.49818	-5.87519	0.370119	0.0459529	-0.00132592	-0.0991184	-0.0474549	0.00142494	0.00337318	-0.0100245	-0.0598384
86	-0.330219	-1.17682	-1.22336	-0.591735	-1.46936	-1.00839	-0.605033	-0.494221	-0.928603	-1.39845	-5.87548	0.374345	0.0459971	-0.00131889	-0.0991499	-0.0474533	0.00143309	0.00339097	-0.0100342	-0.0642709
86.1	-0.460977	-1.20563	-1.23888	-0.678168	-1.39623	-1.15688	-0.534113	-0.760169	-1.07931	-1.17017	-5.87849	0.374638	0.0459247	-0.00137038	-0.0990834	-0.0474987	0.00150395	0.00329297	-0.010038	0.0155137
86.2	-0.651574	-1.07266	-1.01504	-0.667087	-1.51812	-1.06823	-0.436599	-0.718061	-1.08374	-1.56245	-5.90197	0.386029	0.0459209	-0.00130912	-0.0991682	-0.0474683	0.0015423	0.00316251	-0.0100354	0.0265948
86.3	-0.520816	-0.917522	-1.06379	-0.915306	-1.35855	-1.06823	-0.545194	-0.540762	-1.14801	-1.51147	-5.94504	0.379903	0.0459327	-0.00132158	-0.0991846	-0.047485	0.00153466	0.0032374	-0.00960111	-0.0443247
86.4	-0.63606	-0.952982	-1.0239	-1.1192	-1.62893	-1.25882	-0.846602	-0.89536	-1.09925	-1.6932	-5.98217	0.37979	0.0458817	-0.00134778	-0.0991714	-0.0475286	0.00151862	0.00329418	-0.00906585	0.0620546
86.5	-0.800061	-1.13693	-1.17017	-1.08374	-1.71758	-1.30536	-0.986225	-1.07709	-1.24331	-1.73975	-5.99878	0.377796	0.0458556	-0.00131618	-0.0991564	-0.047519	0.00157475	0.0033339	-0.00890406	0.183948
86.6	-0.494221	-1.05936	-1.04828	-0.8599	-1.55137	-1.11698	-0.667087	-0.833305	-1.12585	-1.45385	-5.99997	0.377176	0.0458916	-0.00128183	-0.0991543	-0.0475384	0.00153435	0.00336584	-0.00886697	0.0398923
86.7	-0.0731358	-0.944117	-0.875413	-0.591735	-1.38736	-1.01947	-0.593951	-0.624979	-0.80671	-1.2012	-5.99899	0.366859	0.0459235	-0.00132341	-0.0991756	-0.0475355	0.00151104	0.00350529	-0.00882726	-0.150704
86.8	-0.549627	-1.29428	-1.10812	-1.03055	-1.66661	-1.2699	-0.99509	-1.08152	-1.44277	-1.6378	-5.99912	0.36945	0.0458548	-0.00131441	-0.0991169	-0.0474884	0.00152692	0.00354023	-0.00867288	0.22384
86.9	-0.321354	-0.910873	-0.95963	-0.893143	-1.19898	-1.05493	-0.691466	-0.848819	-1.26547	-1.39623	-6.00073	0.375868	0.0458721	-0.00130578	-0.0991387	-0.0474333	0.00150337	0.00355197	-0.00854062	-0.0709196
87	-0.239354	-0.986225	-0.862116	-0.755737	-1.3652	-1.15244	-0.554059	-0.831089	-1.30315	-0.904225	-5.99895	0.360367	0.045917	-0.00135463	-0.0991551	-0.0474871	0.0015396	0.00354469	-0.00853368	-0.0797845
87.1	-0.509734	-1.28985	-0.8599	-1.04385	-1.66218	-1.17239	-0.811143	-0.910873	-1.42061	-1.14136	-5.9992	0.36474	0.0458703	-0.00134321	-0.0991659	-0.0474563	0.00150635	0.0035824	-0.00858902	0.106379
87.2	-0.407788	-1.06823	-0.746872	-1.11255	-1.57574	-0.9419	-0.784548	-1.06601	-1.37407	-1.00174	-6.0006	0.377815	0.0457993	-0.00128474	-0.0991111	-0.0474323	0.0015485	0.00359903	-0.00861529	0.0221624
87.3	-0.534113	-0.97736	-0.744655	-0.808926	-1.36963	-0.738007	-0.835521	-1.02833	-1.27212	-0.682601	-5.99963	0.367967	0.0458358	-0.00136467	-0.0991811	-0.0474234	0.00149148	0.00348476	-0.00857938	-0.0709196
87.4	-0.616114	-0.981793	-0.833305	-0.649357	-1.25217	-0.990658	-0.851035	-1.0505	-1.50926	-1.23223	-6.00412	0.376061	0.0457949	-0.00134471	-0.0991716	-0.0474103	0.0014593	0.0034894	-0.00861742	0.0155137
87.5	-0.627195	-1.15244	-0.937468	-0.367895	-1.03498	-0.773467	-0.738007	-1.0372	-1.38736	-1.34304	-6.03027	0.386939	0.0458571	-0.00128028	-0.0992052	-0.0474431	0.0014038	0.00348083	-0.00855677	-0.0487572
87.6	-0.387841	-0.884278	-1.00839	-0.498653	-1.3519	-0.908657	-0.742439	-1.12585	-1.35855	-1.3519	-6.0741	0.387927	0.0458508	-0.00134	-0.0991718	-0.0474292	0.00153589	0.00342634	-0.00836211	-0.0398923
87.7	-0.20611	-0.691466	-0.89536	-0.405571	-1.25217	-0.866548	-0.52968	-1.03055	-1.38515	-1.38958	-6.10992	0.387539	0.0457909	-0.00136434	-0.099238	-0.0473977	0.00150459	0.00342945	-0.00806761	-0.119677
87.8	-0.438815	-1.11698	-0.791196	-0.569573	-1.20563	-0.822224	-0.536329	-0.948549	-1.42282	-1.46493	-6.1245	0.384823	0.0458112	-0.00135912	-0.0992518	-0.0474091	0.00151262	0.00336165	-0.00767927	-0.0221624
87.9	-0.425517	-1.04385	-0.835521	-0.740223	-1.37628	-1.15023	-0.334652	-0.952982	-1.57131	-1.33639	-6.12534	0.37868	0.04577	-0.00140416	-0.0991695	-0.0474578	0.00148624	0.00341589	-0.00753667	0.0421085
88	-0.425517	-0.882062	-0.835521	-0.525248	-1.3519	-0.915306	-0.434382	-0.975144	-1.68656	-1.30758	-6.1245	0.366883	0.0458398	-0.00134898	-0.0992137	-0.0474545	0.00153744	0.00342618	-0.00746999	0.00886494
88.1	-0.254867	-0.855467	-0.82444	-0.212759	-1.43391	-0.882062	-0.37676	-0.682601	-1.70207	-1.27434	-6.12505	0.371012	0.0458089	-0.00136528	-0.0991421	-0.0474938	0.00153416	0.00346221	-0.0074089	-0.0930819
88.2	-0.117461	-0.939684	-0.97736	-0.299192	-1.32531	-0.762385	-0.254867	-0.593951	-1.5292	-1.24331	-6.12573	0.372931	0.0458414	-0.00134384	-0.0991975	-0.0473569	0.0015252	0.00337647	-0.00735638	-0.119677
88.3	-0.372328	-0.941901	-0.893143	-0.476491	-1.17239	-0.848819	-0.305841	-0.684817	-1.57574	-1.24774	-6.12428	0.364499	0.0458505	-0.00136061	-0.0991651	-0.04737	0.00161686	0.00342632	-0.00733579	-0.132974
88.4	-0.562924	-1.02833	-0.946333	-0.695898	-0.970712	-0.75352	-0.489788	-0.946333	-1.70207	-1.42282	-6.12729	0.373012	0.0458742	-0.00136035	-0.0991458	-0.0474059	0.00152447	0.00343616	-0.00739895	-0.121893
88.5	-0.119677	-0.844386	-0.9419	-0.882062	-0.968495	-0.67152	-0.970712	-0.746872	-1.40288	-1.43391	-6.14616	0.382979	0.0457992	-0.00129212	-0.0991545	-0.0474544	0.00157377	0.00333486	-0.00734791	-0.161785
88.6	-0.139623	-0.930819	-1.13028	-0.939684	-1.36963	-0.813359	-1.12806	-0.704763	-1.6245	-1.4472	-6.18761	0.382818	0.0458668	-0.00126611	-0.0991975	-0.0474471	0.00154711	0.00333399	-0.00664515	-0.0620546
88.7	-0.2593	-0.740223	-0.795629	-0.75352	-1.14801	-0.591735	-0.718061	-0.534113	-1.35412	-0.906441	-6.22902	0.383429	0.0459421	-0.0011484	-0.0991728	-0.047234	0.00154847	0.00357708	-0.00578699	-0.239354
88.8	-0.24157	-0.924171	-0.857684	-0.808926	-1.0106	-0.469842	-0.684817	-0.562924	-1.19012	-0.713628	-6.24869	0.383916	0.0459194	-0.00104997	-0.099179	-0.0471429	0.00153617	0.00356581	-0.00589141	-0.334652
88.9	-0.164001	-0.82444	-0.733574	-0.441031	-1.0372	-0.578438	-0.662655	-0.578438	-1.27655	-1.13471	-6.24979	0.364186	0.0459661	-0.00108221	-0.0991449	-0.0471098	0.00151755	0.00383589	-0.00609806	-0.285895
89	-0.252651	-0.955198	-0.782331	-0.354598	-1.03942	-0.574005	-0.853251	-0.651574	-1.45164	-1.18125	-6.24919	0.36561	0.0459235	-0.00101837	-0.0991911	-0.047061	0.0015279	0.00391458	-0.00607648	-0.219407
89.1	-0.562924	-1.07487	-0.928603	-0.680385	-1.04385	-0.826656	-0.815575	-0.882062	-1.34747	-1.3785	-6.2503	0.378007	0.045918	-0.000992203	-0.0991928	-0.0470369	0.00148206	0.00391781	-0.00607302	-0.155137
89.2	-0.434382	-0.966279	-0.731358	-0.700331	-0.851035	-0.675952	-0.946333	-0.640492	-1.37407	-1.33639	-6.25081	0.372878	0.0459981	-0.0010328	-0.0992037	-0.0471006	0.0015074	0.00389319	-0.00611284	-0.190596
89.3	-0.496437	-1.18347	-0.740223	-0.514167	-0.893143	-0.749088	-0.95963	-0.503086	-1.3519	-1.43834	-6.24877	0.358415	0.0459087	-0.00104504	-0.0991392	-0.0470148	0.00154459	0.00392472	-0.00606842	-0.150704
89.4	-0.576222	-0.946333	-0.864332	-0.480923	-0.813359	-0.682601	-1.05714	-0.518599	-1.41396	-1.43169	-6.25178	0.374284	0.0459268	-0.000974986	-0.0991657	-0.0470146	0.00155731	0.00392513	-0.00608358	-0.168434
89.5	-0.651574	-0.729142	-0.968495	-0.527464	-0.921954	-0.67152	-1.14579	-0.620546	-1.67769	-1.44277	-6.27064	0.386115	0.0459663	-0.00099118	-0.0991961	-0.0470711	0.00155944	0.00383741	-0.00600563	-0.141839
89.6	-0.449896	-0.587303	-0.576221	-0.356814	-0.80671	-0.367895	-0.831089	-0.48314	-1.28542	-1.15244	-6.31099	0.390549	0.0458952	-0.0010633	-0.0992195	-0.0470657	0.00150561	0.00348293	-0.00648299	-0.410004
89.7	-0.864332	-0.955198	-0.888711	-0.84217	-1.16796	-0.766818	-0.981793	-0.839954	-1.66439	-1.56688	-6.35257	0.387548	0.0458711	-0.00100365	-0.0992359	-0.0470822	0.00150807	0.00314783	-0.00695444	-0.0398923
89.8	-0.879846	-1.15688	-1.21007	-0.744656	-1.31423	-0.75352	-0.997306	-0.831089	-1.61564	-1.41174	-6.37216	0.38002	0.0458824	-0.000965797	-0.0992514	-0.0469889	0.00152818	0.00322167	-0.00711882	-0.00443248
89.9	-0.268165	-0.870981	-1.05714	-0.436599	-0.926387	-0.540762	-0.744655	-0.638276	-1.38736	-1.36742	-6.37406	0.371743	0.0458402	-0.00104904	-0.0992217	-0.0469305	0.00153201	0.00325456	-0.00722639	-0.20611
90	-0.075352	-0.795629	-0.899792	-0.680385	-0.884278	-0.443247	-0.718061	-0.48314	-1.45607	-1.31201	-6.37483	0.376068	0.0458256	-0.000975108	-0.0992211	-0.0469013	0.00152526	0.00325852	-0.00726463	-0.217191
90.1	0.0664871	-0.724709	-0.644925	-0.658222	-0.933036	-0.476491	-0.735791	-0.352382	-1.32753	-0.835521	-6.3758	0.376222	0.045834	-0.000918113	-0.0992184	-0.0468094	0.00152118	0.00319297	-0.00726313	-0.250435
90.2	-0.0709195	-0.868765	-0.910873	-0.84217	-1.03498	-0.757953	-1.01282	-0.418869	-1.36742	-0.961847	-6.37474	0.372399	0.0458769	-0.000887201	-0.0991958	-0.0469048	0.00154145	0.00323597	-0.00730833	-0.141839
90.3	-0.478707	-0.793413	-1.02612	-1.15023	-1.26104	-0.733574	-1.09704	-0.722493	-1.66439	-1.4738	-6.3886	0.383041	0.0458331	-0.000886662	-0.0992167	-0.0468802	0.00150173	0.00313929	-0.00728694	-0.0332436
90.4	-0.63606	-0.99509	-0.957414	-1.2145	-1.17682	-0.828872	-1.14136	-0.691466	-1.69542	-1.53364	-6.42539	0.385716	0.0458616	-0.000939391	-0.0992083	-0.0468315	0.00149832	0.00274675	-0.00763179	0.0177299
90.5	-0.425517	-1.14136	-1.01282	-1.3652	-0.921954	-1.0239	-1.06823	-0.80671	-1.63337	-1.61564	-6.46845	0.387551	0.045808	-0.000919173	-0.0991836	-0.0468625	0.00150142	0.00228814	-0.00774883	0.0132974
90.6	-0.589519	-1.12585	-1.26769	-1.50482	-1.12585	-0.930819	-1.03498	-1.1879	-1.63115	-1.55801	-6.49414	0.382606	0.045791	-0.000954004	-0.0991591	-0.0467987	0.0015189	0.00218405	-0.00784116	0.130758
90.7	-0.496437	-0.826656	-1.05493	-1.21228	-1.19012	-0.523032	-0.709196	-0.866549	-1.29428	-1.49374	-6.49995	0.37706	0.0457917	-0.00092282	-0.0992145	-0.0468069	0.001534	0.00218188	-0.00777137	-0.0288111
90.8	-0.0997306	-0.948549	-0.921954	-1.12142	-0.939684	-0.578438	-0.897576	-0.757953	-1.42726	-1.41174	-6.49813	0.368427	0.0457889	-0.00096095	-0.099302	-0.0468038	0.00149254	0.00214221	-0.00778738	-0.101947
90.9	0.0177299	-0.432166	-0.786764	-0.952982	-0.857684	-0.474275	-0.574005	-0.54741	-1.50039	-1.26769	-6.49834	0.365302	0.0457565	-0.000943587	-0.0992265	-0.046752	0.00151471	0.00214623	-0.00777585	-0.221624
91	-0.425517	-0.407787	-0.926387	-1.1059	-1.09039	-0.946333	-0.700331	-0.518599	-1.53807	-1.47601	-6.4994	0.372376	0.0457343	-0.000919352	-0.0992158	-0.0468455	0.00158254	0.00221743	-0.00775187	-0.0398923
91.1	-0.518599	-0.602816	-1.18347	-1.09704	-1.31866	-0.95963	-0.833305	-0.458761	-1.38072	-1.13693	-6.49885	0.372158	0.0458269	-0.000895181	-0.0991754	-0.0468473	0.00159258	0.00213536	-0.00772362	-0.0221624
91.2	-0.35903	-0.624979	-1.0239	-0.844386	-0.939684	-0.882062	-0.629411	-0.24157	-1.32531	-1.40509	-6.49813	0.36614	0.04579	-0.000903892	-0.0992626	-0.0468583	0.00149377	0.00212462	-0.00770237	-0.037676
91.3	-0.110812	-0.478707	-0.813359	-0.691466	-0.908657	-0.596168	-0.410004	-0.254867	-1.26104	-1.1879	-6.50067	0.378367	0.0457207	-0.000867346	-0.0992152	-0.0467918	0.00149148	0.0021916	-0.00774128	-0.144055
91.4	-0.281462	-0.624979	-1.07044	-0.797845	-1.19455	-0.77125	-0.525248	-0.509734	-1.50482	-1.18569	-6.51665	0.385461	0.0457538	-0.000798834	-0.0992483	-0.0468246	0.00152638	0.00212292	-0.00773571	-0.0354598
91.5	-0.303624	-0.527464	-0.992874	-0.591735	-1.0372	-0.454328	-0.248218	-0.203894	-1.45163	-0.815575	-6.55641	0.384444	0.0458744	-0.000886216	-0.0992587	-0.0468619	0.00155591	0.00199784	-0.00693775	-0.214975
91.6	-0.0354598	-0.436599	-0.937468	-0.472058	-0.902008	-0.32357	-0.197245	-0.356814	-1.31866	-0.489788	-6.5996	0.387332	0.0457868	-0.00088504	-0.0992645	-0.0467672	0.00158225	0.00204515	-0.00545407	-0.343517
91.7	-0.155137	-0.323571	-1.00396	-0.554059	-0.839954	-0.257083	-0.310273	-0.452112	-1.26325	-0.937468	-6.6202	0.382869	0.0457012	-0.000874369	-0.0992698	-0.0467962	0.00158111	0.00200117	-0.00444748	-0.319138
91.8	0.197245	-0.130758	-0.937468	-0.678168	-0.822224	-0.374544	-0.2593	-0.445464	-1.23888	-1.26769	-6.62422	0.382196	0.0457523	-0.000857427	-0.0992373	-0.0468585	0.00158689	0.00191627	-0.00421378	-0.290327
91.9	-0.155137	-0.252651	-1.07709	-0.879846	-0.97736	-0.467626	-0.436599	-0.660439	-1.19234	-1.46715	-6.62473	0.384701	0.0457062	-0.0008391	-0.0992579	-0.0468623	0.0015721	0.0019983	-0.00414325	-0.148488
92	-0.274813	-0.516383	-1.19898	-1.07266	-1.21893	-0.702547	-0.48314	-0.549627	-1.38293	-1.36299	-6.62452	0.376889	0.0457319	-0.000884341	-0.099214	-0.0468943	0.00159898	0.00205152	-0.00416157	-0.0554059
92.1	-0.221624	-0.463193	-1.08374	-0.939684	-0.999523	-0.585086	-0.642709	-0.970712	-1.35634	-1.23223	-6.62342	0.363386	0.0457744	-0.000955054	-0.0992131	-0.0468304	0.00158784	0.00201303	-0.00403117	0.0155137
92.2	-0.0642708	-0.385625	-0.972928	-0.751304	-0.964063	-0.192813	-0.299192	-0.706979	-1.17904	-1.15023	-6.6327	0.38189	0.0457628	-0.000920181	-0.0992873	-0.0468445	0.001578	0.00194685	-0.00402173	-0.159569
92.3	0.0310273	-0.2593	-0.968495	-0.873197	-1.1192	-0.460977	-0.644925	-0.507518	-1.25661	-1.16352	-6.66377	0.385558	0.0456923	-0.000945148	-0.0992687	-0.0468572	0.00158619	0.00195929	-0.00356241	-0.121893
92.4	0.146272	-0.390058	-0.904225	-0.6006	-1.21228	-0.32357	-0.347949	-0.42995	-1.13693	-1.15688	-6.70891	0.383396	0.0457249	-0.0009569	-0.0992817	-0.0468609	0.0016145	0.00184446	-0.00307174	-0.285895
92.5	0.445464	-0.328003	-0.711412	-0.715844	-1.04828	-0.616114	-0.392274	-0.252651	-1.1325	-1.11033	-6.74057	0.382515	0.0457578	-0.000848213	-0.0992648	-0.0468296	0.00159698	0.00194864	-0.00303591	-0.37676
92.6	0.150704	-0.374544	-0.897576	-0.735791	-1.16352	-0.797845	-0.452112	-0.226056	-1.4472	-1.24331	-6.7496	0.374052	0.0456928	-0.000878728	-0.0992465	-0.0468431	0.00151707	0.00197143	-0.00299361	-0.2593
92.7	-0.301408	-0.474275	-0.957414	-0.930819	-1.38958	-1.0372	-0.560708	-0.432166	-1.36299	-1.39401	-6.74871	0.365557	0.0457245	-0.000894062	-0.0992266	-0.046816	0.00154872	0.00189434	-0.00306751	-0.113028
92.8	-0.250435	-0.321354	-1.2012	-0.751304	-1.27434	-0.764602	-0.146272	-0.574005	-1.22336	-1.21228	-6.74956	0.372756	0.0456992	-0.000851875	-0.0992851	-0.0467629	0.00161538	0.00188625	-0.00303635	-0.192813
92.9	0.0177299	-0.308057	-1.12806	-0.44768	-1.06601	-0.673736	-0.0554059	-0.308057	-0.95963	-1.07487	-6.75036	0.37927	0.0457253	-0.000866982	-0.0992563	-0.046861	0.00163822	0.00190303	-0.00301588	-0.35903
93	0.046541	-0.328003	-0.826656	-0.421085	-0.873197	-0.795629	-0.0332435	-0.487572	-1.03498	-1.00839	-6.75129	0.372589	0.045662	-0.000837777	-0.0992227	-0.0468504	0.00159394	0.00191379	-0.00311167	-0.332435
93.1	-0.0975144	-0.39449	-1.08817	-0.680385	-1.05493	-0.897576	-0.00886488	-0.480923	-1.24109	-1.14801	-6.76871	0.382148	0.0456787	-0.000845432	-0.0993416	-0.0468629	0.0015634	0.00180367	-0.00310123	-0.248219
93.2	0.00221625	-0.622762	-1.04163	-0.56514	-1.24774	-0.627195	0.108596	-0.343517	-0.997306	-0.99509	-6.81017	0.381173	0.0455412	-0.000611198	-0.0992703	-0.0466135	0.00146893	0.00192474	-0.003648	-0.281462
93.3	-0.321354	-0.846602	-1.33196	-0.651574	-1.38515	-0.808926	-0.159569	-0.647141	-1.08152	-1.11255	-6.85001	0.380652	0.0450988	-0.00020491	-0.0992315	-0.0459576	0.00140357	0.00228652	-0.00445165	-0.0443247
93.4	-0.237137	-0.890927	-1.33861	-0.56514	-1.15244	-0.897576	-0.35903	-0.554059	-1.19677	-1.39401	-6.87256	0.377384	0.0449864	-7.07239e-05	-0.0992412	-0.0457456	0.00140466	0.00232495	-0.00532019	-0.0687033
93.5	-0.228272	-0.746872	-1.32088	-0.682601	-0.864332	-0.713628	-0.507518	-0.487572	-1.22558	-1.33196	-6.87616	0.375522	0.0449114	-4.74522e-05	-0.0991705	-0.0456783	0.00130012	0.00249998	-0.0057102	-0.137407
93.6	0.0110812	-0.569573	-1.25882	-0.54741	-0.935252	-0.649357	-0.549627	-0.782332	-1.23223	-1.17239	-6.8748	0.366913	0.0448288	-0.000143931	-0.099253	-0.0456805	0.00130375	0.00261039	-0.0056389	-0.250435
93.7	-0.00221619	-0.237137	-1.06379	-0.644925	-0.964063	-0.432166	-0.190596	-0.764602	-1.30758	-1.26326	-6.87468	0.361285	0.0448758	-0.000101826	-0.0992685	-0.0457495	0.00134289	0.00267966	-0.00560464	-0.274813
93.8	-0.084217	-0.423301	-1.24996	-0.642709	-0.846602	-0.613897	-0.363463	-0.822224	-1.09704	-1.32531	-6.87586	0.368757	0.0448653	-7.97263e-05	-0.0993113	-0.0456366	0.00134115	0.00267334	-0.00566665	-0.228272
93.9	-0.418869	-0.848819	-1.55358	-0.95963	-1.20342	-0.933036	-0.888711	-1.21007	-1.35412	-1.51591	-6.8762	0.370794	0.0448796	-9.54463e-05	-0.0993386	-0.0456564	0.00128536	0.00270181	-0.0056842	0.0908657
94	-0.46541	-0.800061	-1.62007	-1.1192	-1.07266	-0.813359	-1.06158	-1.38515	-1.27434	-1.46272	-6.8743	0.359792	0.0448284	-9.18328e-05	-0.0992195	-0.0456571	0.00130562	0.00268368	-0.0057039	0.159569
94.1	-0.343517	-0.691466	-1.38072	-1.06601	-0.813359	-0.467626	-0.851035	-1.10147	-0.97736	-1.40731	-6.87972	0.37386	0.0448888	-8.4236e-05	-0.0992841	-0.0456895	0.00131301	0.00262701	-0.00566495	-0.0132974
94.2	-0.0199461	-0.254867	-1.15909	-0.87763	-0.343517	-0.00443241	-0.325787	-0.729142	-0.986225	-1.04828	-6.90409	0.380011	0.0448909	-0.000121186	-0.0992599	-0.0456356	0.00125271	0.00253416	-0.00573455	-0.319138
94.3	0.0332436	-0.270381	-1.13471	-0.766818	-0.365679	0.190596	-0.498653	-0.680385	-0.97736	-1.12806	-6.94813	0.380407	0.0449126	-0.000230967	-0.0993182	-0.0456288	0.00126666	0.00258647	-0.00899887	-0.352382
94.4	-0.0398922	-0.691466	-1.35855	-1.11477	-0.886495	-0.0975143	-0.571789	-1.0106	-1.2012	-1.29207	-6.98564	0.382151	0.0449436	-0.000223328	-0.09927	-0.0457369	0.00120668	0.00253556	-0.0114416	-0.037676
94.5	-0.132974	-0.862116	-1.40509	-1.01725	-1.13915	-0.119677	-0.520816	-1.17682	-1.00839	-1.23888	-7.00035	0.375951	0.0448665	-0.000164417	-0.099296	-0.0456285	0.00123629	0.00252429	-0.0108656	-0.0554059
94.6	-0.0775682	-0.817791	-1.23666	-0.797845	-1.00839	-0.166218	-0.303624	-1.00617	-0.999523	-1.44055	-6.99929	0.356974	0.0448589	-0.000191356	-0.0992244	-0.0455561	0.00122252	0.00257062	-0.00795547	-0.126325
94.7	0.00664874	-0.698115	-1.17904	-0.826656	-1.01947	-0.35903	-0.208326	-0.997306	-1.04385	-1.50482	-7.00077	0.364728	0.0448072	-0.000193682	-0.099259	-0.0455634	0.00122772	0.00250687	-0.00766915	-0.0797845
94.8	-0.144055	-0.879846	-1.19234	-0.782332	-0.924171	-0.363463	-0.463193	-1.05493	-0.813359	-1.44942	-7.002	0.373172	0.0447759	-0.000179415	-0.0992529	-0.0455654	0.00123904	0.00249192	-0.00759613	-0.0864332
94.9	-0.199461	-1.00396	-1.07266	-0.848819	-1.2145	-0.314706	-0.757953	-0.910873	-0.784548	-1.38072	-7.00001	0.358509	0.0447443	-0.000192093	-0.0992098	-0.0455544	0.00122754	0.00260339	-0.00761249	0.084217
95	-0.212759	-0.873197	-1.05493	-0.948549	-1.33417	-0.183948	-0.640492	-0.970712	-1.08817	-1.59569	-7.00065	0.361063	0.0447682	-0.000322371	-0.0992059	-0.04555	0.00121327	0.00252145	-0.00763456	0.137407
95.1	-0.330219	-0.793413	-1.31866	-0.968495	-1.34526	-0.325787	-0.675952	-1.15688	-1.32974	-1.41396	-7.00137	0.369536	0.0447511	-0.00026644	-0.099231	-0.0455513	0.00129223	0.00252973	-0.00770704	0.146272
95.2	-0.46541	-0.828873	-1.57574	-1.00396	-1.56688	-0.257083	-0.919738	-0.988442	-1.23444	-1.40509	-7.00099	0.364888	0.0447867	-0.000231096	-0.0992493	-0.0455294	0.00125203	0.0025611	-0.00768758	0.197245
95.3	-0.272597	-0.738007	-1.39401	-0.937468	-1.5558	-0.221624	-0.724709	-0.793413	-1.30093	-1.76856	-7.00052	0.361403	0.0447709	-0.000201152	-0.0993187	-0.0454936	0.00121875	0.00265277	-0.00772075	0.0864332
95.4	-0.383409	-0.99509	-1.53807	-1.14801	-1.23001	-0.310273	-0.702547	-0.658222	-1.31423	-1.88602	-7.00179	0.369706	0.0448	-0.00021997	-0.0992716	-0.0455269	0.00117662	0.00255173	-0.00765211	0.0554059
95.5	-0.449896	-0.855467	-1.6932	-0.879846	-1.2278	0.0132975	-0.656006	-0.711412	-1.12585	-1.85056	-7.00133	0.363593	0.0448537	-0.000233041	-0.0992171	-0.0455335	0.00124034	0.00250637	-0.00769394	0.0620546
95.6	-0.254867	-0.551843	-1.48709	-0.538546	-1.10147	-0.0443247	-0.385625	-0.605033	-0.775683	-1.43834	-7.00018	0.355304	0.0448295	-0.000266627	-0.0991522	-0.0455338	0.00125041	0.0025902	-0.00765632	-0.115244
95.7	-0.144055	-0.401139	-1.38072	-0.724709	-1.16352	-0.0930819	-0.407788	-0.698115	-1.12585	-1.32088	-7.00162	0.367831	0.0448284	-0.000232491	-0.0992083	-0.0455086	0.00126149	0.00248993	-0.00762798	-0.110812
95.8	-0.139623	-0.372328	-1.08596	-0.472058	-1.07487	-0.294759	-0.434382	-0.868765	-1.07487	-1.21007	-7.002	0.368097	0.0447899	-0.000275019	-0.0992357	-0.0454992	0.00126666	0.00254891	-0.00771783	-0.150704
95.9	-0.108596	-0.387841	-0.826656	-0.427734	-0.828872	-0.195029	-0.261516	-0.687033	-0.91309	-0.941901	-6.99967	0.355315	0.0448768	-0.000368419	-0.099203	-0.0455568	0.0012149	0.00256916	-0.0078255	-0.270381
96	0.0620547	-0.281462	-0.902008	-0.540762	-1.0926	-0.197245	-0.181731	-0.82444	-0.711412	-0.680385	-7.00137	0.363595	0.0447899	-0.000282089	-0.0991644	-0.0455327	0.00119953	0.00255603	-0.00773579	-0.283678
96.1	-0.0177298	-0.427734	-0.862116	-0.554059	-0.802278	-0.0576221	-0.139623	-1.01947	-0.629411	-1.0239	-7.0023	0.371192	0.0447732	-0.000287112	-0.0991557	-0.0455355	0.00122266	0.00258311	-0.00766971	-0.330219
96.2	0.321354	-0.279246	-0.580654	-0.179515	-0.518599	0.0997307	0.0221624	-0.352382	-0.321354	-0.811143	-7.00111	0.36157	0.0448255	-0.000316928	-0.0991875	-0.0455658	0.00122827	0.00259324	-0.00772201	-0.602816
96.3	0.319138	-0.385625	-0.742439	-0.312489	-0.693682	0.0997307	-0.066487	-0.456545	-0.425517	-0.970712	-7.01502	0.376717	0.0448448	-0.000167367	-0.0992438	-0.0455095	0.00125884	0.00251959	-0.00776296	-0.551843
96.4	0.436599	-0.558492	-0.804494	-0.503086	-0.904225	-0.075352	-0.0465409	-0.602816	-0.813359	-1.0926	-7.05189	0.38015	0.044803	-0.000232244	-0.0992454	-0.0455311	0.00130565	0.00204138	-0.00864666	-0.378976
96.5	-0.0354597	-0.82444	-1.20342	-0.815575	-1.13915	-0.644925	-0.489788	-0.773467	-1.06601	-1.2012	-7.09483	0.379001	0.0447905	-0.000303488	-0.0992955	-0.0455461	0.00126211	0.00164075	-0.00977877	-0.101947
96.6	-0.17065	-0.844386	-1.15466	-0.782332	-1.23444	-0.802278	-0.631627	-0.999523	-1.12363	-1.16796	-7.12077	0.380907	0.0448134	-0.000134943	-0.0992394	-0.0455462	0.00124654	0.00154971	-0.0100853	0.0110812
96.7	0.0797845	-0.436599	-0.706979	-0.498653	-1.10369	-0.314706	-0.17065	-0.378976	-0.873197	-0.961847	-7.127	0.37144	0.0447886	-0.000127977	-0.0992516	-0.0454666	0.00124921	0.00160738	-0.0101275	-0.339084
96.8	0.246002	-0.281462	-0.738007	-0.22384	-1.09704	-0.172866	-0.203894	-0.436599	-0.591735	-0.937468	-7.12467	0.3571	0.0448888	-0.000165857	-0.0991978	-0.0455383	0.00124223	0.00166345	-0.0102018	-0.367895
96.9	0.285895	-0.281462	-1.0239	-0.24157	-0.864332	-0.261516	-0.119677	-0.436599	-0.651574	-1.04385	-7.12564	0.362037	0.0448337	-0.000148596	-0.0992296	-0.0455681	0.00127456	0.00163868	-0.0101773	-0.403355
97	0.458761	-0.423301	-1.09925	-0.458761	-0.875413	-0.243786	-0.159569	-0.398923	-0.870981	-1.02833	-7.12687	0.370053	0.0447842	-7.49802e-05	-0.0992832	-0.0455374	0.00127471	0.00161369	-0.0101245	-0.374544
97.1	0.319138	-0.474275	-1.04828	-0.319138	-0.817791	-0.374544	-0.239354	-0.503086	-1.28542	-0.884279	-7.12607	0.362031	0.0448021	-0.000127918	-0.0992065	-0.045508	0.0012229	0.00155122	-0.010205	-0.294759
97.2	0.330219	-0.607249	-1.21228	-0.576222	-0.746872	-0.576221	-0.2593	-0.817791	-1.14801	-1.12363	-7.12568	0.360384	0.0448655	-0.000221622	-0.0992595	-0.0455458	0.00121925	0.00166848	-0.010188	-0.246002
97.3	0.228272	-0.332435	-1.27212	-0.780115	-0.952982	-0.744655	-0.434382	-0.89536	-1.13471	-1.46937	-7.12708	0.372503	0.0448218	-0.000150672	-0.099261	-0.045552	0.00121064	0.00163041	-0.0102178	-0.15292
97.4	0.527464	-0.392274	-1.22336	-0.531897	-0.764602	-0.67152	-0.567357	-0.839954	-0.946333	-1.47601	-7.12708	0.368296	0.0448322	-0.000273738	-0.0992794	-0.0455394	0.00127821	0.00156266	-0.0102268	-0.20611
97.5	0.549627	-0.421085	-1.24552	-0.647141	-0.713628	-0.536329	-0.593951	-0.651574	-0.941901	-1.26104	-7.12526	0.35423	0.0449466	-0.000323488	-0.0992102	-0.0455519	0.00126227	0.00159888	-0.0101682	-0.274813
97.6	0.452112	-0.662655	-1.17461	-0.855467	-0.800061	-0.67152	-0.403355	-0.492005	-0.950765	-1.05715	-7.12641	0.362297	0.0448847	-0.00022975	-0.0991903	-0.0455565	0.00124852	0.0016333	-0.0101384	-0.288111
97.7	0.372328	-0.678168	-1.26547	-0.775683	-0.84217	-0.562924	-0.538545	-0.760169	-1.08152	-1.16131	-7.13353	0.378483	0.0448055	-0.000190909	-0.0992407	-0.0455142	0.00124302	0.00156593	-0.0101134	-0.283678
97.8	0.387841	-0.2593	-1.11255	-0.507518	-0.928603	-0.208326	-0.181731	-0.323571	-0.939684	-0.837738	-7.16184	0.382401	0.0447717	-1.23857e-05	-0.0992262	-0.0455444	0.00126261	0.00153728	-0.0101056	-0.436599
97.9	0.274813	-0.492004	-0.984009	-0.870981	-1.00174	-0.540762	-0.301408	-0.445464	-1.11698	-0.853251	-7.20935	0.381001	0.0447417	-0.00012862	-0.0992264	-0.0455565	0.00128594	0.00217454	-0.00942024	-0.303624
98	-0.0443247	-0.611681	-1.01947	-0.888711	-1.01282	-0.722493	-0.248218	-0.738007	-0.964063	-0.855468	-7.2408	0.376928	0.0448031	-0.00026743	-0.0992908	-0.0456423	0.0013241	0.00252569	-0.009125	-0.219407
98.1	-0.418869	-0.640492	-1.35855	-1.18347	-1.23444	-0.986225	-0.144055	-0.984009	-1.19455	-1.43834	-7.25144	0.376989	0.0448301	-0.000233333	-0.0992469	-0.0456478	0.00128337	0.00267352	-0.00904159	-0.0664871
98.2	-0.365679	-0.897576	-1.3785	-1.25661	-1.24774	-1.00174	-0.175083	-0.70698	-1.37185	-1.61342	-7.25263	0.377888	0.0447878	-0.000245784	-0.0993154	-0.0456014	0.00128242	0.00278797	-0.00900054	-0.037676
98.3	-0.463193	-1.11477	-1.6112	-1.14358	-1.43834	-1.00839	-0.416652	-0.673736	-1.64002	-1.74196	-7.25335	0.373203	0.0447913	-0.000287693	-0.0992735	-0.0456639	0.00129615	0.00273992	-0.00911433	0.084217
98.4	-0.0398922	-0.574005	-1.25439	-0.913089	-1.16574	-0.902008	-0.44768	-0.718061	-1.54472	-1.43612	-7.25195	0.356584	0.0447589	-0.000273065	-0.0992524	-0.0456662	0.00126478	0.00300372	-0.00893418	-0.0975144
98.5	-0.121893	-0.514167	-1.00396	-1.00839	-1.10147	-0.620546	-0.0155136	-0.387841	-1.44055	-1.26326	-7.25178	0.363572	0.0447259	-0.000296054	-0.0992809	-0.0456366	0.00127016	0.0031438	-0.00887165	-0.210542
98.6	-0.0531897	-0.757953	-0.957414	-0.902008	-1.21893	-0.633844	-0.0731358	-0.281462	-1.17682	-1.23223	-7.25327	0.372037	0.044797	-0.000335185	-0.0993027	-0.0456368	0.00129131	0.00314274	-0.00885013	-0.265948
98.7	-0.0886495	-0.363463	-1.10369	-0.680385	-1.24774	-0.611681	-0.296976	-0.363463	-1.11698	-1.00839	-7.25157	0.352318	0.0447398	-0.00033185	-0.0992402	-0.0456516	0.00124294	0.00319711	-0.00892337	-0.285895
98.8	-0.343517	-0.390058	-1.40288	-1.11698	-1.25882	-0.764602	-0.607249	-1.0926	-1.32309	-1.36742	-7.25199	0.359624	0.044794	-0.000241068	-0.0992837	-0.0456421	0.00127948	0.00325113	-0.0088844	-0.037676
98.9	-0.381193	-0.511951	-1.42061	-1.35634	-1.18125	-0.720277	-0.797845	-0.921954	-1.24331	-1.21007	-7.26683	0.380108	0.0447555	-0.000209245	-0.0992923	-0.0456847	0.00126437	0.00311379	-0.0088995	-0.0576222
99	-0.574005	-0.930819	-1.60456	-1.24552	-1.32309	-1.00839	-0.684817	-1.05493	-1.25439	-1.23666	-7.30192	0.383552	0.0447645	-0.000218153	-0.0992589	-0.045663	0.00135733	0.00300041	-0.00886598	0.0576221
99.1	-0.888711	-1.03055	-1.68877	-1.24996	-1.59347	-1.2832	-0.906441	-1.17239	-1.57353	-1.37185	-7.34605	0.379874	0.0447347	-0.000165428	-0.0992182	-0.0457596	0.00127499	0.0026332	-0.00883816	0.159569
99.2	-0.647141	-1.10812	-1.53142	-1.15466	-1.44277	-1.1059	-0.800061	-1.26104	-1.62007	-1.37628	-7.37118	0.38064	0.0447387	-0.000142257	-0.0992867	-0.0457402	0.00131324	0.00238891	-0.00887744	0.181731
99.3	-0.367895	-0.644925	-1.2699	-0.569573	-1.08817	-0.607249	-0.372328	-0.902008	-1.10369	-1.16574	-7.37551	0.364027	0.0447957	-0.000222195	-0.0992365	-0.0456928	0.00131585	0.0022938	-0.00889315	-0.192813
99.4	-0.405571	-0.576221	-1.51591	-0.693682	-1.36963	-0.6006	-0.587303	-0.906441	-1.35634	-1.23001	-7.37487	0.365452	0.0447601	-0.00028531	-0.0992087	-0.0456897	0.00126228	0.00229473	-0.00885751	-0.084217
99.5	-0.421085	-0.904225	-1.51812	-0.913089	-1.32753	-0.800061	-0.649357	-1.04606	-1.55358	-0.839954	-7.37669	0.376062	0.0447508	-0.00030648	-0.0992687	-0.0457438	0.00128997	0.00229283	-0.00892456	-0.0199461
99.6	-0.418869	-0.875413	-1.35634	-0.89536	-1.34526	-0.611681	-0.416652	-0.6006	-1.7331	-0.516383	-7.37614	0.365847	0.0447104	-0.000246563	-0.0992781	-0.0457504	0.00124735	0.00229952	-0.00892298	-0.159569
99.7	-0.159569	-0.972928	-1.25882	-0.675952	-1.31201	-0.6006	-0.137407	-0.613898	-1.60677	-0.879846	-7.375	0.356128	0.0447937	-0.000294169	-0.0992413	-0.0457411	0.00124546	0.00237896	-0.00891982	-0.183948
99.8	-0.166218	-0.948549	-1.27434	-0.656006	-1.17461	-0.514167	0.0531897	-0.578438	-1.66218	-0.906441	-7.37907	0.372637	0.0447345	-0.000268795	-0.0992558	-0.0456947	0.00129641	0.00228374	-0.00892093	-0.332435
99.9	-0.254867	-1.15023	-1.49596	-0.822224	-1.39623	-0.837737	-0.20611	-0.855467	-1.84834	-1.2965	-7.39992	0.380544	0.0446089	-0.000164632	-0.099256	-0.045669	0.00127616	0.00211469	-0.00898435	-0.168434
100	-0.456545	-1.30758	-1.23223	-0.855467	-1.31423	-1.0505	-0.363463	-1.10369	-1.65996	-1.19012	-7.4437	0.380575	0.0446182	-0.000197246	-0.0992705	-0.0455675	0.0012974	0.00192763	-0.00875796	-0.15292
100.1	-0.323571	-0.855467	-1.15244	-0.398923	-0.884278	-0.700331	-0.354598	-0.602816	-1.33861	-1.25439	-7.48278	0.378548	0.0445388	-0.000106617	-0.0992682	-0.0454117	0.00121715	0.00199554	-0.00864543	-0.321354
100.2	-0.39449	-0.913089	-1.25439	-0.640492	-1.02833	-0.718061	-0.243786	-0.844386	-1.51591	-1.47823	-7.4994	0.375877	0.0445189	-8.76166e-05	-0.0991926	-0.0453768	0.00121379	0.00209751	-0.00867671	-0.175083
100.3	-0.110812	-0.760169	-0.981793	-0.474275	-0.746872	-0.507518	-0.106379	-0.693682	-1.58904	-1.38515	-7.5002	0.360424	0.0445121	-1.84832e-05	-0.0992412	-0.0454117	0.0012188	0.00245383	-0.00875263	-0.279246
100.4	-0.243786	-0.711412	-1.02612	-0.458761	-0.682601	-0.445463	-0.263732	-0.554059	-1.50261	-1.18347	-7.50092	0.361994	0.0445684	-8.19006e-05	-0.099269	-0.0453601	0.00126343	0.0025024	-0.00871823	-0.354598
100.5	-0.263732	-0.926387	-1.00174	-0.651574	-0.82444	-0.374544	-0.361247	-0.456545	-1.56245	-1.04385	-7.50237	0.372045	0.0445241	-7.45309e-07	-0.0992815	-0.0452871	0.00121051	0.00251341	-0.00867396	-0.370112
100.6	-0.387841	-0.946333	-1.34526	-0.939684	-1.18347	-0.509734	-0.492004	-0.813359	-2.07218	-1.09039	-7.50012	0.363348	0.0445927	-3.28646e-05	-0.099266	-0.0453779	0.00119416	0.00252403	-0.00869366	-0.00443248
100.7	-0.693682	-1.1059	-1.52477	-0.908657	-1.25217	-0.494221	-0.562924	-0.656006	-1.81288	-1.4472	-7.50559	0.372384	0.044456	-9.24654e-05	-0.0991975	-0.0454032	0.00121023	0.00244556	-0.00860327	-0.0288111
100.8	-0.458761	-0.846602	-1.31201	-0.848819	-1.17239	-0.660438	-0.248218	-0.403355	-1.55801	-1.19898	-7.53237	0.379867	0.0445323	-1.476e-05	-0.0992068	-0.0453969	0.00119244	0.00242507	-0.00862836	-0.234921
100.9	-0.230489	-0.820008	-1.1879	-0.808926	-1.32753	-0.574005	-0.281462	-0.538546	-1.57796	-1.2278	-7.57467	0.380053	0.0445027	-3.9631e-05	-0.09925	-0.045326	0.00118938	0.00255089	-0.00861519	-0.234921
101	-0.00886491	-0.749088	-1.25439	-0.744655	-1.26769	-0.492004	-0.257083	-0.458761	-1.51369	-1.03498	-7.61015	0.379779	0.0445184	-0.0001176	-0.0992041	-0.0452976	0.00119489	0.0024771	-0.00871449	-0.212759
101.1	-0.00664866	-0.268165	-1.07931	-0.684817	-0.87763	-0.476491	0.0598384	-0.330219	-1.35412	-1.01947	-7.62444	0.379138	0.0445614	-0.000135487	-0.0991849	-0.0453192	0.00119993	0.00249446	-0.00882101	-0.425517
101.2	-0.296976	-0.545194	-1.3519	-0.724709	-1.38515	-0.828872	-0.292543	-0.602816	-1.58461	-1.24553	-7.62422	0.361259	0.0444933	-0.000128048	-0.0992986	-0.045252	0.00113567	0.00271299	-0.00880924	-0.179515
101.3	-0.214975	-0.536329	-1.42504	-0.651574	-1.45607	-0.567356	-0.257083	-0.516383	-1.38293	-1.34969	-7.62473	0.365024	0.0444907	-0.000156968	-0.0992809	-0.0452263	0.00113501	0.00297021	-0.00889066	-0.132974
101.4	-0.345733	-0.370111	-1.43612	-0.910873	-1.37185	-0.715844	-0.334652	-0.443247	-1.49596	-1.16352	-7.62537	0.366462	0.0444815	-6.89992e-05	-0.0992583	-0.0452036	0.00117539	0.00302774	-0.00879945	-0.15292
101.5	-0.254867	-0.593951	-1.24109	-0.808926	-1.58239	-0.757953	-0.44768	-0.567357	-1.63115	-1.3785	-7.62617	0.372617	0.0444569	-6.21073e-05	-0.0992112	-0.0452674	0.00118867	0.00294167	-0.00881339	-0.0509734
101.6	-0.303624	-0.622762	-1.11477	-0.675952	-1.33196	-0.786764	-0.374544	-0.649357	-1.47158	-1.45607	-7.63401	0.379351	0.0444849	7.5492e-06	-0.099265	-0.0451737	0.0011577	0.00285152	-0.00884092	-0.115244
101.7	-0.569573	-1.16574	-1.73088	-1.33196	-1.87272	-1.03277	-0.65379	-1.20563	-1.84391	-1.67548	-7.66521	0.383653	0.0444227	-2.0348e-05	-0.0992881	-0.0451366	0.00109913	0.00269094	-0.00879132	0.27703
101.8	-0.766818	-0.908657	-1.80845	-1.56245	-1.91261	-1.24109	-0.687033	-0.955198	-1.81288	-1.77521	-7.712	0.380101	0.0440218	0.000327926	-0.0992352	-0.0446853	0.00109508	0.00307845	-0.00829355	0.263732
101.9	-0.682601	-0.979577	-1.95029	-1.50704	-1.95029	-1.20563	-0.937468	-1.04606	-1.95029	-1.60012	-7.74061	0.382791	0.0436695	0.000531282	-0.0991543	-0.0442239	0.00103066	0.00326278	-0.00827502	0.263732
102	-0.343517	-0.835521	-1.33417	-1.25661	-1.85499	-0.864332	-0.868765	-0.866549	-1.66218	-1.0106	-7.75125	0.371963	0.0437286	0.000586355	-0.0991882	-0.0441513	0.000950247	0.00355818	-0.00832125	0.0531897
102.1	-0.56514	-0.917522	-1.3098	-1.22558	-1.77077	-1.07044	-0.897576	-0.740223	-1.33417	-1.19898	-7.75108	0.368052	0.043675	0.000652389	-0.0992322	-0.0441158	0.0010131	0.00376863	-0.00832046	0.0664871
102.2	-0.620546	-1.19898	-1.28542	-1.14136	-1.63337	-1.09704	-1.05493	-0.78898	-1.47823	-1.55358	-7.75002	0.357518	0.0437413	0.000611518	-0.0992237	-0.0441603	0.00100534	0.00385643	-0.00830994	0.179515
102.3	-0.520816	-1.00617	-1.02169	-0.926387	-1.48931	-1.2832	-1.00396	-0.831089	-1.5558	-1.24331	-7.75041	0.361029	0.043722	0.000638874	-0.099261	-0.0441221	0.00100778	0.00385694	-0.00823931	0.0797845
102.4	-0.567357	-0.890927	-1.24774	-1.0372	-1.68656	-1.17461	-0.964063	-0.873197	-1.79515	-1.08596	-7.75189	0.369438	0.0436988	0.000675876	-0.0992466	-0.0441047	0.00102551	0.00378136	-0.00825293	0.104163
102.5	-0.706979	-0.930819	-1.48045	-1.29871	-2.06332	-1.07487	-1.09482	-0.695898	-1.66883	-1.41396	-7.75613	0.375065	0.0437415	0.000603361	-0.0993139	-0.0441467	0.00113884	0.00363338	-0.00820738	0.139623
102.6	-0.930819	-1.26547	-1.39845	-1.42504	-2.20737	-1.39845	-1.0505	-0.735791	-1.80845	-1.25661	-7.78084	0.382923	0.0437184	0.000722628	-0.0992282	-0.0441047	0.00107773	0.00351966	-0.00813757	0.190596
102.7	-0.797845	-1.03055	-1.20563	-1.29207	-1.75526	-1.15688	-0.851035	-0.777899	-1.60899	-1.23444	-7.82555	0.381803	0.0437497	0.000738927	-0.0992783	-0.0441191	0.00107616	0.00323345	-0.00834478	0.0155137
102.8	-0.835521	-0.984009	-1.15244	-1.20563	-1.93256	-1.24996	-0.773467	-0.826656	-1.72645	-1.18569	-7.8609	0.380675	0.0437562	0.000739701	-0.0993015	-0.0441806	0.00105207	0.00301187	-0.00858414	0.0155137
102.9	-0.884278	-1.08817	-1.41618	-1.29428	-2.02121	-1.24996	-0.975144	-1.17904	-2.25391	-1.22558	-7.87536	0.375938	0.0437463	0.000759071	-0.099283	-0.0441109	0.00107241	0.00278931	-0.00858493	0.183948
103	-0.620546	-0.919738	-1.40953	-1.16131	-1.76191	-0.802278	-0.78898	-1.1059	-1.95472	-0.886495	-7.87434	0.364133	0.0436368	0.000655216	-0.0992471	-0.0441564	0.00111409	0.0028574	-0.00860945	-0.0265948
103.1	-0.569573	-1.12585	-1.49818	-1.17461	-1.7885	-1.21671	-0.972928	-1.0926	-1.71537	-1.11698	-7.87438	0.36435	0.0436304	0.000677089	-0.0992556	-0.0441574	0.0010987	0.00284662	-0.00858255	0.141839
103.2	-1.0106	-1.15244	-1.74196	-1.27434	-1.94807	-1.3098	-1.36963	-1.23001	-1.8705	-1.36077	-7.87595	0.376597	0.0437535	0.000704952	-0.099263	-0.0440593	0.00113503	0.00286662	-0.0085167	0.288111
103.3	-0.997306	-1.05714	-1.59347	-1.2278	-1.6245	-1.06158	-1.21893	-0.997307	-1.77742	-1.22115	-7.88354	0.379305	0.043697	0.000642795	-0.0992326	-0.0441128	0.00117244	0.00283739	-0.00853412	0.101947
103.4	-0.855467	-0.820008	-1.41396	-0.766818	-1.45163	-0.718061	-0.660438	-0.886495	-1.49153	-1.06379	-7.91423	0.381302	0.0437525	0.000692217	-0.0992153	-0.0441419	0.00112795	0.00269501	-0.00851534	-0.146272
103.5	-1.0372	-1.04828	-1.79072	-0.766818	-1.80623	-0.988441	-0.815575	-1.2145	-1.76634	-1.37407	-7.95911	0.381358	0.043728	0.000716149	-0.0992046	-0.0441673	0.00104295	0.00249324	-0.00874995	-0.00886495
103.6	-0.984009	-0.955198	-1.72866	-0.813359	-1.62229	-0.999523	-0.839954	-1.09482	-1.74196	-1.2965	-7.99052	0.379093	0.0437731	0.000694277	-0.0991527	-0.0441915	0.00106106	0.00235789	-0.00929729	0.0332435
103.7	-0.775683	-0.933036	-1.51812	-1.05936	-1.48709	-1.02169	-0.633844	-1.16131	-1.68656	-1.23001	-8.00048	0.379409	0.0437204	0.000652167	-0.0992259	-0.0441974	0.00105276	0.00241147	-0.00941943	0.00664871
103.8	-0.65379	-0.853251	-1.19012	-1.11255	-1.61342	-1.04828	-0.589519	-1.03277	-1.34082	-0.952982	-8.00129	0.377448	0.0437625	0.000677453	-0.0992182	-0.0441755	0.00105843	0.00234095	-0.00945072	-0.0310273
103.9	-0.370111	-0.527464	-1.00839	-1.09925	-1.75526	-1.03941	-0.410004	-0.875414	-1.38958	-0.695898	-8.00158	0.375816	0.0438352	0.00064879	-0.0992664	-0.0441776	0.00105293	0.00229627	-0.00945628	-0.237137
104	-0.407788	-0.427734	-1.08152	-1.03941	-1.64002	-0.897576	-0.554059	-0.702547	-1.45385	-1.02612	-7.99997	0.357571	0.0437896	0.000695106	-0.0992633	-0.0441636	0.00106751	0.00243815	-0.00941804	-0.217191
104.1	-0.427734	-0.401139	-1.11477	-0.937468	-1.65553	-0.560708	-0.731358	-0.733574	-1.40731	-0.972928	-8.00298	0.368579	0.0438694	0.000680807	-0.0992317	-0.0441232	0.00108334	0.00240641	-0.00938327	-0.234921
104.2	-0.192813	-0.128542	-0.941901	-0.751304	-1.29428	-0.347949	-0.460977	-0.720277	-1.17461	-0.250435	-8.024	0.383058	0.043711	0.000689244	-0.0991748	-0.0442028	0.00110887	0.00241371	-0.00935316	-0.449896
104.3	-0.312489	-0.39449	-1.15909	-0.862116	-1.44942	-0.425517	-0.126325	-0.443247	-1.2012	-0.638276	-8.06635	0.385603	0.0435525	0.000743698	-0.0992713	-0.0439124	0.000996113	0.00233995	-0.00958528	-0.312489
104.4	-0.68925	-0.478707	-1.56245	-0.926387	-1.25217	-0.511951	-0.356814	-0.808926	-1.2278	-1.21671	-8.10598	0.462531	0.0431181	0.000942175	-0.0992801	-0.0431837	0.000937844	0.00319043	-0.00923353	-0.319138
104.5	-1.24109	-0.766818	-1.77299	-1.06601	-1.27877	-0.624979	-0.438815	-1.07487	-1.44055	-1.52477	-8.12463	0.548611	0.0429417	0.000825118	-0.099244	-0.0433084	0.000955247	0.00460855	-0.0073399	-0.330219
104.6	-0.835521	-0.161785	-1.44277	-0.684817	-1.24553	-0.0908657	-0.126325	-0.851035	-1.25439	-1.27877	-8.12531	0.519508	0.0430023	0.000699898	-0.099278	-0.0433991	0.00102917	0.0053663	-0.00658474	-0.602816
104.7	-1.03941	-0.633844	-1.48488	-1.14358	-1.32974	-0.310273	-0.540762	-1.18347	-1.52477	-1.50926	-8.12518	0.521692	0.0430569	0.000632416	-0.0992496	-0.0434217	0.00104498	0.0057161	-0.00644092	-0.3413
104.8	-1.54915	-1.02169	-1.80623	-1.56466	-1.67547	-0.78898	-1.06379	-1.58239	-2.03451	-1.86829	-8.12619	0.536105	0.0430733	0.000670587	-0.0992559	-0.043469	0.00103771	0.00577657	-0.00644698	0.0598384
104.9	-1.26104	-0.813359	-1.51591	-1.3918	-1.36963	-0.321354	-0.930819	-1.08817	-1.78185	-1.46937	-8.12594	0.532624	0.0429631	0.000716512	-0.0992899	-0.0434557	0.00104064	0.00575871	-0.00639336	-0.226056
105	-1.28542	-0.855467	-1.69985	-1.18569	-1.34747	-0.254867	-0.835521	-1.04828	-1.45164	-1.2832	-8.12509	0.51722	0.0429855	0.000664898	-0.0992781	-0.0435209	0.00102777	0.0059093	-0.00628934	-0.201678
105.1	-1.95694	-1.21893	-1.9104	-1.28542	-1.48266	-0.463193	-1.14358	-1.59347	-1.60677	-1.71093	-8.13361	0.594443	0.0430642	0.000758061	-0.0993328	-0.0435169	0.0010652	0.00582446	-0.00621231	-0.172866
105.2	-2.78138	-1.81067	-2.2251	-1.73531	-1.7065	-0.715844	-1.43834	-2.26056	-2.1298	-2.48219	-8.16324	0.785223	0.0429716	0.000777909	-0.0985547	-0.043448	0.00093957	0.00524045	-0.00439364	-0.157353
105.3	-4.24188	-2.26499	-2.76586	-2.31153	-1.89931	-0.899792	-1.97245	-2.84565	-2.59078	-3.57479	-8.20825	1.11283	0.0429403	0.000732409	-0.0952094	-0.0434623	0.000791839	0.0031329	0.000161519	-0.296976
105.4	-5.68465	-2.68608	-3.57036	-2.89884	-2.26056	-1.48266	-2.5664	-3.5083	-2.96532	-4.45685	-8.23945	1.35566	0.0427999	0.000642972	-0.0949685	-0.0433263	0.000721582	0.00134509	0.00356614	-0.20611
105.5	-5.62259	-2.67278	-3.52382	-3.2889	-2.40905	-1.48045	-2.83235	-3.45733	-3.03403	-4.85134	-8.24882	1.39795	0.0421705	0.000246798	-0.095473	-0.0428114	0.000748029	0.000555089	0.00490375	-0.13519
105.6	-5.49405	-2.34478	-3.249	-3.23571	-2.42456	-1.00396	-2.4844	-3.13819	-2.79246	-4.77156	-8.24822	1.36955	0.0416486	-0.00010442	-0.0959652	-0.0423703	0.000829558	0.000150137	0.00502299	-0.265948
105.7	-5.85751	-2.45559	-3.31771	-3.06949	-2.40018	-1.38736	-2.52429	-3.22906	-2.71489	-4.85799	-8.25013	1.38915	0.0412945	-0.000212914	-0.0962655	-0.0419622	0.0008182	0.000149013	0.005038	-0.250435
105.8	-5.84422	-2.82792	-3.42409	-3.167	-2.68165	-1.75083	-2.5664	-3.58587	-2.82127	-4.91561	-8.25034	1.38584	0.0409453	-0.000320614	-0.0966053	-0.0417622	0.000823419	0.000158871	0.00512314	-0.046541
105.9	-5.49405	-2.71046	-3.03403	-3.02738	-2.65284	-1.59126	-2.593	-3.43738	-2.73484	-4.79372	-8.24877	1.34854	0.0408382	-0.000414876	-0.0966775	-0.0416469	0.000849919	8.82027e-05	0.0052032	-0.124109
106	-6.18995	-3.16035	-3.32435	-3.31992	-3.06062	-1.75526	-2.9343	-3.70998	-3.05397	-5.00205	-8.25191	1.40739	0.0407713	-0.000449142	-0.0967977	-0.0415969	0.000858483	0.00010055	0.00515545	0.0265948
106.1	-7.13407	-3.66787	-3.9715	-4.0402	-3.42409	-1.69764	-3.17143	-4.04242	-3.43295	-5.72454	-8.27128	1.61597	0.0402038	-0.000476631	-0.0974847	-0.0414891	0.000661887	-9.12297e-05	0.00610223	-2.03613e-09
106.2	-9.02895	-4.50118	-4.88237	-4.92669	-4.05128	-2.28051	-3.88063	-5.21259	-4.52999	-6.84817	-8.31371	1.9643	0.0330886	-0.00612182	-0.105509	-0.0401521	0.000312873	-0.00341554	0.00808167	0.197245
106.3	-10.2324	-4.78929	-5.4874	-5.18378	-4.04242	-2.34035	-4.39036	-5.596	-4.98875	-7.8765	-8.35436	2.21617	0.028713	-0.00973225	-0.112567	-0.0396659	-0.0015817	-0.0110764	0.00909641	0.132974
106.4	-10.3343	-4.89345	-5.3234	-5.07297	-3.74766	-1.7331	-3.97593	-5.25248	-4.68734	-7.99175	-8.37262	2.28456	0.0278022	-0.0101571	-0.113213	-0.0391191	-0.00182262	-0.013679	0.00927692	-0.201678
106.5	-10.2523	-5.20816	-5.40318	-4.98432	-3.99144	-1.9525	-3.85404	-5.54281	-4.78485	-7.99175	-8.37309	2.22318	0.0274371	-0.0104096	-0.113367	-0.0385296	-0.00153832	-0.0145304	0.00928323	0.046541
106.6	-10.3055	-5.29016	-5.31232	-5.1594	-3.82744	-1.9525	-3.99366	-5.42091	-4.5455	-7.79672	-8.37347	2.2235	0.0273139	-0.0105909	-0.11365	-0.0381525	-0.00100407	-0.0149215	0.00934615	0.0199461
106.7	-10.321	-5.05967	-5.41648	-5.23253	-3.79863	-2.25613	-4.17761	-5.44308	-4.53664	-7.96959	-8.37491	2.23919	0.0270438	-0.0111397	-0.114009	-0.0376945	-0.000242495	-0.0146712	0.0093005	0.0177299
106.8	-9.91101	-5.05967	-5.39432	-5.28794	-3.63684	-2.18078	-4.25296	-5.13945	-4.67404	-8.0117	-8.37301	2.20174	0.0281039	-0.010489	-0.113639	-0.0373525	0.000167912	-0.0146293	0.00933552	-0.00664871
106.9	-9.67831	-4.77599	-5.0907	-4.98875	-3.52825	-1.56466	-3.76539	-4.94442	-4.33496	-7.55515	-8.37318	2.19579	0.0312264	-0.00621438	-0.106952	-0.0341858	0.00189318	-0.0127443	0.009214	-0.35903
107	-9.6362	-4.71837	-5.01313	-5.01756	-3.44846	-1.50704	-3.83409	-4.87572	-4.32388	-7.66153	-8.37462	2.23015	0.0313122	-0.00592824	-0.107321	-0.0330812	0.00289144	-0.0109785	0.00919648	-0.343517
107.1	-9.6229	-4.79815	-4.90896	-5.0774	-3.65457	-1.52477	-4.0269	-4.88459	-4.20642	-7.55072	-8.37381	2.19364	0.0313273	-0.00610647	-0.107975	-0.0330624	0.00305691	-0.0110237	0.00921324	-0.203894
107.2	-9.63841	-4.80923	-5.08405	-5.3234	-3.62798	-1.86164	-4.01582	-5.18378	-4.48345	-7.61942	-8.37267	2.17955	0.0312207	-0.00614658	-0.107646	-0.0329444	0.00316581	-0.0111161	0.00919738	-0.0664871
107.3	-9.54976	-4.93778	-5.03307	-5.5694	-3.61247	-2.08769	-4.1089	-5.30567	-4.85134	-7.94299	-8.37398	2.20595	0.0309533	-0.00621728	-0.107004	-0.0328459	0.00320352	-0.0112128	0.00912398	0.0221624
107.4	-9.66058	-4.74053	-5.08405	-5.25691	-3.47063	-1.87494	-3.92495	-5.1328	-4.48123	-7.66153	-8.37479	2.20612	0.0309206	-0.00632262	-0.106818	-0.032722	0.00330614	-0.0112297	0.00910035	-0.141839
107.5	-9.52982	-4.50561	-4.90896	-5.08405	-3.27781	-1.97688	-3.72993	-4.93113	-4.24188	-7.51083	-8.37288	2.15391	0.0308761	-0.00644579	-0.106934	-0.0326331	0.00339905	-0.0113405	0.0090994	-0.234921
107.6	-9.67166	-4.72502	-4.86686	-4.94442	-3.4529	-1.8284	-3.72771	-4.95772	-4.51447	-7.75683	-8.37415	2.19184	0.0308828	-0.00650319	-0.106951	-0.0326015	0.00344447	-0.0113149	0.0091699	-0.279246
107.7	-9.90214	-4.70507	-4.84248	-4.78485	-3.56149	-2.01899	-3.99366	-5.11951	-4.4635	-7.91861	-8.3747	2.21027	0.0308321	-0.00649657	-0.107077	-0.0325739	0.00351769	-0.0112719	0.00913156	-0.254867
107.8	-9.56971	-4.63858	-4.39701	-4.60091	-3.52825	-1.90596	-3.78755	-4.9134	-4.45685	-7.69921	-8.37296	2.16897	0.0308175	-0.00655251	-0.107175	-0.0325327	0.0035688	-0.0113132	0.00912191	-0.226056
107.9	-9.47663	-4.60977	-4.44577	-4.72945	-3.54155	-1.93477	-3.59695	-4.97767	-4.39923	-7.31801	-8.37381	2.17649	0.0307819	-0.00661349	-0.107256	-0.0325933	0.00355957	-0.0112833	0.00915763	-0.248219
108	-9.57193	-4.62972	-4.55215	-4.69621	-3.27781	-1.80402	-3.67895	-5.27686	-4.37707	-7.92305	-8.37483	2.20103	0.0307402	-0.00679073	-0.107148	-0.0325017	0.00365071	-0.0113411	0.00909472	-0.283678
108.1	-9.90215	-4.62085	-4.80037	-4.70729	-3.51052	-2.36251	-3.64793	-5.28572	-4.5588	-7.96737	-8.37309	2.17024	0.0307701	-0.00670608	-0.107266	-0.0325651	0.00367513	-0.0114611	0.00923579	-0.0820008
108.2	-9.69603	-4.82031	-4.89123	-4.92669	-3.67895	-2.37581	-3.82079	-5.33448	-4.66961	-8.35521	-8.37335	2.17596	0.0307127	-0.00675139	-0.107252	-0.0325375	0.00373558	-0.0114525	0.00911728	-0.0110812
108.3	-10.1216	-5.20372	-4.7228	-4.83361	-3.55484	-2.2517	-3.89836	-5.34778	-4.52334	-8.30646	-8.37572	2.21538	0.0307548	-0.00684443	-0.107284	-0.0325162	0.0037442	-0.0113593	0.00898472	-0.119677
108.4	-9.80685	-5.0907	-4.5455	-4.69177	-3.34873	-2.1431	-3.99366	-5.07518	-4.38815	-8.18456	-8.37394	2.17221	0.0306664	-0.00680178	-0.10723	-0.0324274	0.00374501	-0.0114365	0.00913159	-0.0997306
108.5	-8.7497	-4.24188	-3.57479	-3.82744	-2.90327	-1.62893	-3.31327	-4.27512	-3.87177	-7.32466	-8.36779	2.04741	0.0306701	-0.00688319	-0.107055	-0.032457	0.00380572	-0.0119301	0.0091969	-0.454329
108.6	-5.85308	-3.00522	-2.54646	-2.67278	-2.32926	-1.45163	-2.40462	-3.31106	-3.14706	-5.27464	-8.33804	1.50164	0.0307239	-0.00687757	-0.106918	-0.0325174	0.00416149	-0.0144455	0.00710291	-0.367895
108.7	-2.02342	-1.31644	-1.03941	-1.12585	-1.6112	-1.08596	-0.897576	-1.46493	-1.85721	-2.24505	-8.28845	0.743494	0.0306828	-0.00691594	-0.106965	-0.0327491	0.00470456	-0.0154404	0.00259779	-0.390058
108.8	-0.569573	-0.54741	-0.529681	-0.574005	-1.19234	-0.793413	-0.489788	-0.542978	-1.28985	-1.21007	-8.25653	0.478342	0.0306807	-0.00671429	-0.106939	-0.0329681	0.0047346	-0.00445907	-0.00112307	-0.416652
108.9	-0.503086	-0.536329	-0.605033	-0.751304	-1.32974	-0.67152	-0.591735	-0.715845	-1.21671	-1.35634	-8.24805	0.465795	0.0314346	-0.00717155	-0.106793	-0.0346162	0.00491984	0.00578204	-0.00103055	-0.378976
109	-0.505302	-0.487572	-0.534113	-0.576222	-1.62893	-0.706979	-0.516383	-0.800061	-0.975144	-1.15688	-8.24818	0.475001	0.0318427	-0.00745528	-0.106667	-0.0353593	0.00499782	0.00655795	-0.00075665	-0.452112
109.1	-0.478707	-0.554059	-0.620546	-0.551843	-1.83726	-0.620546	-0.602816	-0.751304	-1.27655	-1.41174	-8.24882	0.474326	0.0319319	-0.00753807	-0.106584	-0.0354627	0.0049331	0.00699259	-0.000779669	-0.392274
109.2	-0.63606	-0.500869	-1.15244	-0.691466	-1.91483	-0.928603	-0.706979	-0.87763	-1.39845	-1.50482	-8.24975	0.484653	0.0319756	-0.00755443	-0.106537	-0.0353751	0.0049718	0.00705474	-0.000956005	-0.212759
109.3	-0.873197	-0.613898	-1.26104	-1.07044	-1.93921	-1.12806	-0.489788	-1.0239	-1.56245	-1.46715	-8.24966	0.486177	0.0319712	-0.0074723	-0.10654	-0.0354513	0.00490876	0.00706958	-0.0010634	-0.132974
109.4	-0.855467	-0.622762	-1.15244	-1.04385	-1.58683	-1.0926	-0.534113	-0.979577	-1.48709	-1.40066	-8.24797	0.465261	0.0320122	-0.00754149	-0.106533	-0.0354517	0.00494531	0.00736067	-0.00110086	-0.197245
109.5	-0.695898	-0.793413	-1.18125	-0.908657	-1.75969	-0.868765	-0.611681	-0.961847	-1.67104	-1.57796	-8.24844	0.477778	0.0319588	-0.00749216	-0.106498	-0.0354735	0.00499135	0.00743164	-0.00106057	-0.263732
109.6	-0.839954	-0.633844	-1.23444	-0.853251	-1.86164	-1.05714	-0.658222	-0.975144	-1.79958	-1.64223	-8.25013	0.493524	0.0320693	-0.00742564	-0.106497	-0.0354862	0.00494197	0.00741057	-0.00132578	-0.308057
109.7	-0.944117	-0.505302	-0.915306	-0.793413	-1.80402	-1.02612	-0.906441	-0.84217	-1.63337	-1.6112	-8.2475	0.471358	0.0319952	-0.00747303	-0.106421	-0.0355049	0.00497905	0.00745285	-0.00128873	-0.172866
109.8	-1.07931	-0.61833	-1.13471	-1.09704	-1.53585	-1.00617	-1.04606	-1.04163	-1.64666	-1.44277	-8.24911	0.482847	0.0319155	-0.00744786	-0.106501	-0.0355167	0.00495359	0.00745525	-0.00128544	-0.159569
109.9	-1.39623	-0.917522	-1.25661	-1.02833	-1.65774	-0.990658	-0.961847	-1.09925	-1.57131	-1.47158	-8.25005	0.49948	0.0319932	-0.00740579	-0.10649	-0.0355	0.00494718	0.00740472	-0.00139547	-0.161785
110	-1.33861	-1.09039	-1.41618	-1.00396	-1.77077	-1.08374	-0.864332	-1.08596	-1.65553	-1.62893	-8.24831	0.478176	0.0320077	-0.00748039	-0.106477	-0.0354962	0.00495924	0.00753544	-0.00144274	-0.0354598
110.1	-1.19012	-1.11477	-1.32974	-1.19677	-1.81731	-0.930819	-0.718061	-1.09925	-1.73088	-1.63115	-8.2481	0.479073	0.0320831	-0.00751281	-0.106465	-0.0355638	0.0049797	0.00770288	-0.00150777	0.0354598
110.2	-1.34747	-1.09039	-1.10147	-1.07709	-1.72423	-0.733574	-0.713628	-1.06823	-1.51591	-1.53364	-8.24983	0.50001	0.0321363	-0.00739754	-0.106482	-0.0354706	0.00496526	0.00752134	-0.00155267	-0.110812
110.3	-1.08596	-0.403355	-0.724709	-0.884278	-1.38293	-0.631627	-0.658222	-0.899792	-1.22558	-1.17682	-8.2492	0.48763	0.0321024	-0.00750279	-0.106508	-0.0355345	0.00490833	0.00751277	-0.00153071	-0.401139
110.4	-0.930819	-0.330219	-0.675952	-1.01947	-1.3918	-0.899792	-0.917522	-0.811143	-1.34747	-1.13915	-8.24793	0.471841	0.0320867	-0.00747767	-0.106468	-0.0356276	0.00483426	0.00768627	-0.00148643	-0.319138
110.5	-0.780115	-0.571789	-0.9419	-1.03277	-1.21228	-0.782331	-1.07931	-1.07487	-1.56023	-1.50261	-8.24903	0.490236	0.0320977	-0.0075146	-0.106472	-0.0355756	0.0049111	0.00767729	-0.00158941	-0.252651
110.6	-0.837737	-0.18838	-0.815575	-0.950766	-1.11698	-0.569573	-0.921954	-0.664871	-1.38515	-1.37407	-8.24966	0.492444	0.0320734	-0.00746316	-0.106459	-0.0355529	0.00489237	0.00772836	-0.00168162	-0.467626
110.7	-0.866549	-0.283678	-0.964063	-0.722493	-1.03055	-0.596168	-0.82444	-0.545194	-1.24774	-1.52034	-8.2481	0.47361	0.032162	-0.00751159	-0.106499	-0.0355571	0.0048904	0.00786077	-0.00167259	-0.427734
110.8	-0.722493	-0.208326	-0.952982	-0.525248	-0.802278	-0.67152	-0.68925	-0.545194	-1.10147	-1.33861	-8.24877	0.484188	0.0321171	-0.00745586	-0.106446	-0.035519	0.00493655	0.00773727	-0.00172471	-0.540762
110.9	-0.56514	-0.248218	-0.8599	-0.571789	-1.03055	-0.558492	-0.704763	-0.509734	-1.32974	-1.3098	-8.24962	0.493124	0.0321492	-0.00744183	-0.106479	-0.0355728	0.00489075	0.00765957	-0.00181477	-0.593951
111	-0.742439	-0.460977	-1.06158	-0.613898	-1.3652	-0.853251	-0.620546	-0.726926	-1.51812	-1.51369	-8.2478	0.475412	0.0321594	-0.00747452	-0.106494	-0.0355389	0.00489682	0.00773933	-0.0018284	-0.418869
111.1	-0.738007	-0.598384	-1.09925	-0.540762	-1.15023	-0.888711	-0.760169	-0.780115	-1.5425	-1.38736	-8.24793	0.479992	0.0321035	-0.00750589	-0.106553	-0.0355814	0.00497596	0.00776821	-0.00182356	-0.432166
111.2	-1.09482	-1.07044	-1.30758	-0.908657	-1.0926	-0.691466	-1.10369	-0.915306	-1.87937	-1.69764	-8.24996	0.494029	0.0321556	-0.00743039	-0.106462	-0.0355652	0.00500002	0.00766695	-0.00180503	-0.272597
111.3	-0.755737	-1.01504	-1.17682	-0.857684	-1.14358	-0.693682	-0.882062	-0.740223	-1.62893	-1.49153	-8.24797	0.47599	0.0321064	-0.00749446	-0.106507	-0.0356179	0.00494443	0.00775266	-0.0018509	-0.288111
111.4	-0.556275	-1.12806	-1.19455	-0.660439	-1.30758	-0.773466	-1.19677	-0.902008	-1.79294	-1.69764	-8.24839	0.477253	0.0321192	-0.00751329	-0.106477	-0.0356045	0.00493276	0.00779348	-0.00177576	-0.15292
111.5	-0.602816	-1.21228	-1.15909	-0.308057	-1.21671	-0.651573	-0.82444	-1.07266	-1.60899	-1.8284	-8.24962	0.495264	0.032101	-0.00748931	-0.106525	-0.0356605	0.00494252	0.00761057	-0.00176942	-0.35903
111.6	-0.494221	-0.970712	-0.828872	-0.328003	-1.30093	-0.702547	-0.857683	-0.981793	-1.42726	-1.60899	-8.24852	0.478297	0.0320815	-0.00756134	-0.106492	-0.0356273	0.00493717	0.00773156	-0.00175835	-0.390058
111.7	-0.616114	-0.99509	-1.08152	-0.421085	-1.35634	-0.682601	-1.06158	-1.07487	-1.68656	-1.69099	-8.24827	0.48027	0.032089	-0.00751142	-0.106425	-0.0356118	0.00490924	0.00775713	-0.00181663	-0.312489
111.8	-0.769034	-1.10812	-1.08596	-0.574005	-1.30758	-0.828872	-1.0106	-1.01504	-1.69542	-1.91261	-8.25	0.500379	0.0321107	-0.00754043	-0.106456	-0.0355792	0.00496646	0.00774772	-0.00186613	-0.314706
111.9	-0.607249	-0.793413	-0.946333	-0.401139	-1.30536	-0.631627	-0.804494	-0.833305	-1.74861	-1.47823	-8.24848	0.482146	0.0321357	-0.00745972	-0.106435	-0.0356216	0.00489022	0.00773172	-0.00187645	-0.467626
112	-0.620546	-1.0505	-1.28098	-0.498653	-1.43391	-0.988441	-0.970712	-1.01947	-1.93699	-1.39845	-8.24818	0.475497	0.0320839	-0.0074865	-0.106468	-0.0356737	0.00491446	0.00780414	-0.00178499	-0.252651
112.1	-0.558492	-1.03055	-1.16131	-0.629411	-1.38958	-1.03055	-0.837737	-1.11255	-1.96359	-1.66883	-8.25013	0.495838	0.0320451	-0.00745345	-0.10656	-0.0355697	0.00493815	0.00771588	-0.001855	-0.243786
112.2	-0.695898	-1.0106	-0.855467	-0.596168	-1.52255	-1.06601	-0.817791	-0.955198	-1.73531	-1.71758	-8.24877	0.481577	0.0321625	-0.00743516	-0.106492	-0.0355526	0.00489957	0.00785663	-0.00197617	-0.279246
112.3	-0.662655	-1.04828	-1.04606	-0.82444	-1.70872	-1.23001	-0.955198	-1.0239	-1.50482	-1.74861	-8.24831	0.474118	0.0321092	-0.00746125	-0.106485	-0.0356048	0.00493844	0.00783564	-0.00189124	-0.168434
112.4	-0.571789	-0.80671	-0.706979	-0.611681	-1.23001	-0.667087	-0.545194	-0.831089	-1.09704	-1.3652	-8.24975	0.493596	0.0320917	-0.00738866	-0.106499	-0.0356009	0.00497116	0.00773197	-0.00189316	-0.498653
112.5	-0.421085	-0.627195	-0.598384	-0.407788	-1.04385	-0.733574	-0.308057	-0.569573	-0.813359	-1.3785	-8.24932	0.483411	0.0321272	-0.00741796	-0.106503	-0.0356824	0.00490491	0.00779849	-0.00202155	-0.65379
112.6	-0.212759	-0.472058	-0.633844	-0.303624	-0.999523	-0.613898	-0.239354	-0.487572	-0.523032	-1.1059	-8.24839	0.471335	0.032143	-0.00747061	-0.106506	-0.0356894	0.0049339	0.00794302	-0.00202504	-0.722493
112.7	-0.642709	-0.647141	-1.14136	-0.569573	-1.42726	-0.773466	-0.775683	-0.760169	-1.28763	-1.59791	-8.24937	0.49258	0.0320305	-0.00746777	-0.106538	-0.0355838	0.0048997	0.00778908	-0.00195642	-0.425517
112.8	-0.554059	-0.664871	-0.764602	-0.390058	-0.957414	-0.660438	-0.762385	-0.523032	-1.16796	-1.21007	-8.24877	0.481502	0.0321657	-0.00741475	-0.106494	-0.0356546	0.00488179	0.00783922	-0.00192253	-0.611681
112.9	-0.56514	-0.514167	-0.749088	-0.432166	-0.984009	-0.746872	-0.627195	-0.518599	-1.03277	-0.970712	-8.2478	0.471653	0.0322123	-0.00742303	-0.106536	-0.03569	0.00491195	0.0078607	-0.00193293	-0.684817
113	-0.505302	-0.713628	-0.815575	-0.449896	-1.06823	-0.658222	-0.658222	-0.558492	-1.00839	-1.15909	-8.25005	0.493792	0.0321203	-0.00740643	-0.106513	-0.0356619	0.00487486	0.00782092	-0.00193619	-0.762385
113.1	-0.396706	-0.749088	-0.682601	-0.511951	-1.14136	-0.740223	-0.627195	-0.54741	-0.910873	-1.17904	-8.2492	0.487745	0.0321089	-0.00745282	-0.106501	-0.0356328	0.0049249	0.00783083	-0.00192597	-0.733574
113.2	0.0554059	-0.593951	-0.870981	-0.403355	-1.0926	-0.755737	-0.58287	-0.414436	-1.07487	-1.26104	-8.24814	0.471077	0.032108	-0.00745073	-0.106561	-0.0356936	0.00487517	0.00787999	-0.00187583	-0.729142
113.3	0.197245	-0.414436	-0.78898	-0.354598	-1.00617	-0.487572	-0.390058	-0.212759	-0.822224	-0.941901	-8.2492	0.488057	0.0321016	-0.0074297	-0.106552	-0.0356602	0.00482622	0.00788622	-0.00189317	-0.902008
113.4	0.0709196	-0.374544	-0.766818	-0.622763	-0.897576	-0.6006	-0.480923	-0.390058	-0.997306	-0.554059	-8.24941	0.493205	0.0321075	-0.00744953	-0.106512	-0.0356512	0.0049085	0.00787357	-0.00193156	-0.826656
113.5	0.117461	-0.784548	-0.678168	-0.970712	-0.966279	-0.434382	-0.39449	-0.418869	-1.03498	-0.893144	-8.24763	0.472675	0.0320686	-0.00742287	-0.106524	-0.0356675	0.00491181	0.007919	-0.00197775	-0.78898
113.6	-0.285894	-1.05271	-1.04828	-1.08596	-1.26104	-0.61833	-0.802278	-0.514167	-1.24109	-1.42282	-8.24856	0.484974	0.0321299	-0.00738735	-0.106592	-0.0355906	0.00489402	0.00795677	-0.00196051	-0.542978
113.7	-0.110812	-0.702547	-0.640492	-0.503086	-0.944117	-0.42995	-0.381193	-0.367895	-1.03277	-0.946333	-8.25026	0.49513	0.0321273	-0.00743963	-0.106529	-0.0356189	0.00491023	0.007868	-0.00196199	-0.853251
113.8	0.214975	-0.660438	-0.325787	-0.432166	-0.919738	-0.330219	-0.228272	-0.263732	-0.800061	-1.07487	-8.24831	0.475525	0.0320891	-0.00749699	-0.106562	-0.0355968	0.00485747	0.00796068	-0.00201549	-0.924171
113.9	0.0642709	-0.795629	-0.545194	-0.633844	-1.2699	-0.531897	-0.52968	-0.39449	-1.01725	-1.27655	-8.24886	0.477384	0.0320734	-0.00748082	-0.10653	-0.035576	0.00486361	0.00790243	-0.00196899	-0.713628
114	-0.303624	-0.908657	-0.718061	-0.744655	-1.45385	-0.673736	-0.751304	-0.356814	-1.43612	-1.46715	-8.25039	0.497816	0.0320806	-0.00747901	-0.106522	-0.0355386	0.00487805	0.00785221	-0.00193724	-0.598384
114.1	-0.336868	-0.82444	-0.786764	-0.682601	-1.29207	-0.605032	-0.766818	-0.383409	-1.57353	-1.32753	-8.24827	0.478085	0.0320362	-0.00747651	-0.106591	-0.0354872	0.00484174	0.00789023	-0.00196911	-0.56514
114.2	-0.217191	-0.862116	-0.975144	-0.837738	-1.13693	-0.554059	-0.591735	-0.330219	-1.50039	-1.43169	-8.24767	0.477171	0.0320218	-0.00744343	-0.106588	-0.0355897	0.00488925	0.00793563	-0.00197369	-0.531897
114.3	-0.121893	-0.791196	-1.19677	-0.664871	-1.51812	-0.598384	-0.611681	-0.624979	-1.7198	-1.71315	-8.25017	0.498726	0.0320411	-0.0074385	-0.10658	-0.0355446	0.00479044	0.00788602	-0.00202958	-0.536329
114.4	0.219407	-0.316922	-0.751304	-0.427734	-1.20785	-0.401139	-0.119677	-0.303625	-1.36742	-1.29428	-8.24954	0.486239	0.0320629	-0.00743856	-0.106486	-0.0355638	0.0047801	0.00795184	-0.00202249	-0.775683
114.5	-0.272597	-0.576222	-0.574005	-0.870981	-1.42947	-0.660438	-0.427734	-0.551843	-1.51812	-1.10147	-8.24839	0.475002	0.0319569	-0.00745238	-0.106524	-0.0355989	0.00483409	0.00796074	-0.00195618	-0.480923
114.6	-0.221624	-0.39449	-0.574005	-0.780115	-1.29871	-0.347949	-0.656006	-0.574005	-1.50261	-1.15023	-8.25026	0.493183	0.0319989	-0.00740363	-0.106515	-0.0355448	0.00483527	0.00798149	-0.00197801	-0.567357
114.7	-0.119677	-0.365679	-0.687033	-0.961847	-1.27212	-0.288111	-0.642709	-0.469842	-1.65553	-1.64445	-8.2486	0.482776	0.0320521	-0.00746909	-0.106543	-0.0355612	0.00478104	0.00792473	-0.0019827	-0.527464
114.8	2.98023e-08	-0.321354	-0.567357	-0.826656	-1.75304	-0.574005	-0.82444	-0.494221	-1.44942	-1.7065	-8.2478	0.471678	0.0319965	-0.00753639	-0.106529	-0.0355613	0.00479874	0.00798445	-0.00204727	-0.44768
114.9	-0.350165	-0.285894	-0.695898	-0.675952	-1.80845	-0.414436	-0.780115	-0.63606	-1.47158	-1.42947	-8.24928	0.492515	0.0320232	-0.00743232	-0.106604	-0.03558	0.00482637	0.00795378	-0.00194277	-0.503086
115	-0.148488	-0.132974	-0.438815	-0.693682	-1.45828	-0.383409	-0.589519	-0.514167	-1.44942	-0.904225	-8.24907	0.487663	0.0320623	-0.007492	-0.106507	-0.0354995	0.00484641	0.0080044	-0.00198484	-0.627195
115.1	0.084217	-0.250435	-0.616114	-0.390058	-1.53364	-0.61833	-0.675952	-0.476491	-1.40509	-0.815575	-8.24844	0.471321	0.031993	-0.0075447	-0.106528	-0.035494	0.00491133	0.00795131	-0.00200502	-0.58287
115.2	-0.186164	-0.385625	-1.02612	-0.664871	-1.28542	-0.616114	-0.664871	-0.598384	-1.55801	-1.20342	-8.24899	0.486501	0.0320822	-0.00746455	-0.106501	-0.0355008	0.00485867	0.00797042	-0.00198216	-0.474275
115.3	-0.232705	-0.454328	-1.23223	-0.793413	-1.39401	-0.811143	-0.602816	-0.67152	-1.55801	-1.2965	-8.24924	0.488027	0.0320655	-0.0075044	-0.106577	-0.035546	0.00473571	0.00792909	-0.00199785	-0.496437
115.4	-0.328003	-0.350165	-1.32753	-0.647141	-1.39401	-0.77125	-0.243786	-0.660439	-1.6932	-1.36077	-8.24835	0.473111	0.0321219	-0.00761729	-0.106558	-0.0355257	0.00482206	0.00810088	-0.00203627	-0.460977
115.5	-0.0332435	-0.372328	-1.36299	-0.63606	-1.40066	-0.975144	-0.396706	-0.738007	-1.9791	-1.60899	-8.24911	0.483624	0.0319963	-0.00748656	-0.10654	-0.0354914	0.00481685	0.00806869	-0.00197976	-0.416652
115.6	-0.0709195	-0.492005	-1.25661	-0.476491	-1.50704	-0.656006	-0.42995	-1.04828	-1.56023	-1.53807	-8.24988	0.496407	0.0320006	-0.00744243	-0.106554	-0.0354908	0.004853	0.00804827	-0.0020155	-0.425517
115.7	0.407788	-0.0664871	-1.09482	-0.398923	-1.30758	-0.390058	-0.17065	-0.755737	-1.27877	-1.58683	-8.24848	0.475214	0.0320435	-0.00746114	-0.106613	-0.0355363	0.00483328	0.00808549	-0.00205824	-0.638276
115.8	0.627195	0.265948	-0.631627	-0.246002	-1.02612	-0.308057	0.15292	-0.365679	-1.23001	-1.13028	-8.24882	0.481214	0.0320095	-0.0074728	-0.10658	-0.0355283	0.00484894	0.00811903	-0.00204538	-0.97736
115.9	0.0288111	-0.254867	-0.888711	-0.65379	-1.41396	-0.848819	-0.281462	-0.647141	-1.42282	-1.37628	-8.25039	0.499653	0.0319874	-0.00750474	-0.106592	-0.0355191	0.00485912	0.0080588	-0.00203647	-0.631627
116	-0.121893	-0.199461	-1.11698	-0.791196	-1.44499	-0.955198	-0.319138	-0.815575	-1.40288	-1.25661	-8.24869	0.47984	0.0319879	-0.0074987	-0.10654	-0.0354991	0.00483025	0.00813943	-0.00209786	-0.427734
116.1	-0.214975	-0.330219	-1.24109	-0.839954	-1.43612	-1.05936	-0.456545	-0.933036	-1.53807	-1.56688	-8.24797	0.476675	0.0319729	-0.00747852	-0.106584	-0.0354879	0.0048667	0.00810598	-0.00205896	-0.41222
116.2	-0.296976	-0.252651	-1.08374	-1.0372	-1.75304	-0.955198	-0.525248	-1.12363	-1.50261	-1.95029	-8.24992	0.497378	0.0320034	-0.00745536	-0.10664	-0.03553	0.0047774	0.00799934	-0.00204218	-0.39449
116.3	-0.212759	-0.172866	-1.0505	-1.05493	-1.84169	-1.11255	-0.514167	-0.921955	-1.30093	-1.93034	-8.24865	0.480127	0.0320066	-0.0075711	-0.106508	-0.0355014	0.00480985	0.00801125	-0.00209939	-0.314706
116.4	-0.130758	-0.363463	-1.22336	-1.30536	-1.73753	-1.27434	-0.527464	-0.800061	-1.31201	-1.83504	-8.24831	0.475496	0.0320417	-0.00757591	-0.106549	-0.0354445	0.00481834	0.00814588	-0.00204364	-0.270381
116.5	-0.410004	-0.755737	-1.21007	-1.20785	-1.5292	-1.01282	-0.589519	-0.868765	-1.38736	-1.89931	-8.24971	0.495196	0.0320221	-0.00753576	-0.106579	-0.0355077	0.00487373	0.00808096	-0.00207379	-0.263732
116.6	-0.423301	-0.724709	-1.03498	-1.2699	-1.25217	-0.800061	-0.458761	-0.902008	-1.3098	-1.81953	-8.24899	0.491424	0.0320583	-0.00751706	-0.106549	-0.0354887	0.00481311	0.00809607	-0.0021149	-0.323571
116.7	-0.272597	-0.487572	-0.733574	-1.13028	-1.21893	-0.709196	-0.354598	-0.919738	-0.975144	-1.62672	-8.24784	0.475434	0.0320384	-0.00754763	-0.106566	-0.0354917	0.0048091	0.00818072	-0.00213493	-0.405571
116.8	-0.263732	-0.405571	-0.576221	-0.979577	-1.29428	-0.640492	-0.352382	-0.811143	-1.13028	-1.48266	-8.24894	0.484329	0.0320799	-0.00760063	-0.106528	-0.0354838	0.00486069	0.008038	-0.00213433	-0.438815
116.9	-0.828872	-0.760169	-0.8599	-1.15466	-1.47158	-0.961847	-0.398923	-0.924171	-1.48045	-1.51591	-8.24971	0.493297	0.0320956	-0.00761085	-0.106531	-0.0355492	0.00480043	0.00805355	-0.00203119	-0.22384
117	-0.726926	-0.580654	-1.07266	-1.45163	-1.78407	-1.07044	-0.673736	-1.20785	-1.29207	-1.7885	-8.24767	0.472401	0.0321891	-0.00759137	-0.106511	-0.0355171	0.00486608	0.00819167	-0.00211779	-0.0731358
117.1	-0.536329	-0.492005	-0.990658	-1.25439	-1.34747	-0.868765	-0.888711	-1.27212	-1.17682	-1.82618	-8.24831	0.480753	0.032173	-0.0075762	-0.106502	-0.0354936	0.00490483	0.00819332	-0.00212439	-0.119677
117.2	-0.514167	-0.511951	-0.908657	-1.04163	-1.12806	-0.658222	-0.476491	-1.00396	-1.13471	-1.64445	-8.24941	0.490263	0.0321427	-0.00755816	-0.106559	-0.0355034	0.0048926	0.00820986	-0.00216405	-0.296976
117.3	-0.423301	-0.390058	-0.95963	-1.08374	-1.13693	-0.775683	0.0221624	-1.07709	-1.13028	-1.24331	-8.24814	0.473037	0.0321841	-0.00765183	-0.106605	-0.0355077	0.00490518	0.00819424	-0.00219608	-0.356814
117.4	-0.343517	-0.56514	-1.11033	-1.41839	-1.33639	-0.656006	-0.146272	-1.36299	-1.25882	-1.38072	-8.24818	0.483524	0.0320666	-0.00760392	-0.106562	-0.0355206	0.00485228	0.0080907	-0.00212547	-0.250435
117.5	-0.308057	-0.498653	-1.15023	-1.44055	-1.32753	-0.580654	-0.423301	-1.31201	-1.43612	-1.41618	-8.24954	0.494169	0.0321423	-0.00756696	-0.106525	-0.0355284	0.00485981	0.00811377	-0.00219602	-0.232705
117.6	-0.0443247	-0.274813	-1.07266	-1.03055	-1.16796	-0.569573	-0.261516	-1.11033	-1.22115	-1.35634	-8.24865	0.473531	0.0321119	-0.00757307	-0.106552	-0.0355933	0.00486341	0.00824607	-0.0022655	-0.405571
117.7	-0.620546	-0.421085	-1.29207	-1.23888	-1.52699	-0.948549	-0.427734	-1.09039	-1.49153	-1.53807	-8.2481	0.480279	0.0321481	-0.0075334	-0.10654	-0.0355413	0.00485471	0.00818237	-0.00218528	-0.274813
117.8	-0.713628	-0.78898	-1.29428	-1.27655	-1.39401	-0.78898	-0.518599	-1.10812	-1.63337	-1.38072	-8.24945	0.498687	0.0321038	-0.00748716	-0.106568	-0.0355642	0.00489882	0.00806836	-0.00218307	-0.212759
117.9	-0.687033	-0.729142	-1.13028	-1.00839	-1.24996	-0.518599	-0.108596	-1.00839	-1.57131	-1.41174	-8.24852	0.480593	0.0321799	-0.0075343	-0.106546	-0.0355738	0.00480515	0.00816714	-0.0022219	-0.374544
118	-0.691466	-0.777899	-1.32753	-1.07487	-1.29207	-0.709196	-0.0332435	-1.09925	-1.62007	-1.60899	-8.24865	0.479082	0.0321482	-0.00757349	-0.106581	-0.0356012	0.00485567	0.00814908	-0.00215493	-0.361247
118.1	-0.813359	-0.82444	-1.48045	-0.941901	-1.50926	-0.693682	-0.303624	-1.11255	-1.67104	-1.34304	-8.24996	0.496404	0.0320974	-0.00745424	-0.106515	-0.0355491	0.00482475	0.00812277	-0.00204933	-0.321354
118.2	-0.336868	-0.414436	-1.15466	-0.775683	-1.24996	-0.456545	-0.028811	-1.02612	-1.39623	-1.30093	-8.24801	0.47829	0.0321341	-0.00752779	-0.106582	-0.0355536	0.00488093	0.00821936	-0.00217288	-0.531897
118.3	-0.365679	-0.507518	-1.29207	-0.673736	-1.15466	-0.534113	-0.132974	-1.17017	-1.69099	-1.40066	-8.24839	0.478255	0.0321234	-0.00754295	-0.106621	-0.0355843	0.00487451	0.00823333	-0.00220133	-0.520816
118.4	-0.538545	-0.910873	-1.22115	-0.775683	-1.53142	-0.571789	-0.416652	-1.28985	-1.59569	-1.62229	-8.24958	0.497471	0.0321197	-0.00749171	-0.106547	-0.0355992	0.00486712	0.00818271	-0.00218592	-0.518599
118.5	-0.525248	-0.669303	-1.33196	-0.651574	-1.52255	-0.398923	-0.319138	-1.12142	-1.42282	-1.3785	-8.2486	0.479615	0.0321896	-0.00754282	-0.106524	-0.0355964	0.00488364	0.0082638	-0.00213683	-0.587303
118.6	-0.489788	-0.217191	-1.10812	-0.638276	-1.40953	-0.00221616	-0.11746	-1.12806	-1.26547	-1.06379	-8.24865	0.473861	0.0322018	-0.00758188	-0.106573	-0.0356637	0.00485827	0.00833928	-0.00216103	-0.556275
118.7	-0.84217	-0.711412	-1.55137	-1.09704	-1.65774	-0.503086	-0.217191	-1.44055	-1.63337	-1.64888	-8.2503	0.490838	0.0320829	-0.00759658	-0.106585	-0.0356491	0.00484936	0.00818004	-0.00211683	-0.197245
118.8	-0.795629	-0.744656	-1.24996	-0.822224	-1.59791	-0.673736	-0.427734	-1.28763	-1.53807	-1.75083	-8.24848	0.476493	0.0321257	-0.00760172	-0.106587	-0.0356086	0.00493865	0.00828814	-0.00218366	-0.281462
118.9	-0.738007	-0.279246	-1.20342	-0.808926	-1.30758	-0.523032	-0.452112	-1.15244	-1.54472	-1.50039	-8.24818	0.478747	0.032204	-0.00757016	-0.10661	-0.0355602	0.00485665	0.00831718	-0.00218376	-0.416652
119	-0.791196	-0.41222	-1.29871	-1.10369	-1.3098	-0.647141	-0.476491	-1.38515	-1.38515	-1.54915	-8.25	0.492865	0.0321208	-0.00758906	-0.106594	-0.0356282	0.00484276	0.00827952	-0.0021659	-0.401139
119.1	-0.560708	-0.347949	-1.21228	-0.992874	-1.44055	-0.492004	-0.22384	-1.12806	-1.58683	-1.56688	-8.24848	0.47776	0.0321296	-0.00759424	-0.106556	-0.0356545	0.00488274	0.00830715	-0.00220552	-0.414436
119.2	-0.760169	-0.438815	-1.30315	-1.0106	-1.6932	-0.682601	-0.212759	-1.17682	-1.68212	-1.67991	-8.24848	0.479797	0.0321362	-0.00754179	-0.106584	-0.0356595	0.00479813	0.00835576	-0.00217525	-0.250435
119.3	-0.746872	-0.551843	-1.17239	-0.8599	-1.49374	-0.935252	-0.192813	-1.15244	-1.7065	-1.70872	-8.25017	0.496562	0.0321789	-0.00750029	-0.106583	-0.0356348	0.00482321	0.0082477	-0.00212965	-0.352382
119.4	-0.421085	-0.39449	-0.902008	-0.489788	-1.28763	-0.61833	-0.195029	-1.10812	-1.67991	-1.69764	-8.24848	0.476177	0.0321469	-0.00751121	-0.106597	-0.0356685	0.00484057	0.00831706	-0.00219689	-0.441031
119.5	-0.729142	-0.882062	-1.08374	-0.95963	-1.54028	-0.726926	-0.37676	-1.16131	-1.67991	-1.9658	-8.24771	0.47183	0.0320876	-0.00753347	-0.106599	-0.0357388	0.00480915	0.00833913	-0.00216928	-0.221624
119.6	-0.966279	-1.05493	-1.2832	-1.19012	-1.83726	-0.990658	-0.724709	-1.38736	-1.93699	-2.13424	-8.24971	0.494882	0.0320793	-0.00753302	-0.106612	-0.035684	0.00482396	0.00825442	-0.00215278	-0.084217
119.7	-0.622762	-0.611681	-0.981793	-0.786764	-1.75083	-0.684817	-0.611681	-1.31644	-1.56023	-1.52255	-8.24873	0.478316	0.0321312	-0.0075261	-0.106564	-0.0356048	0.00486826	0.00833314	-0.0021797	-0.261516
119.8	-0.691466	-0.350165	-0.82444	-0.811143	-1.99461	-0.797845	-0.669303	-1.24553	-1.73088	-1.14358	-8.24763	0.470857	0.0321325	-0.00753879	-0.106622	-0.0356513	0.00479456	0.00839301	-0.00216929	-0.250435
119.9	-0.525248	-0.250435	-0.875413	-0.691466	-1.84834	-0.693682	-0.662655	-1.06823	-1.76634	-1.14136	-8.24996	0.493625	0.0320993	-0.0075471	-0.106648	-0.0356422	0.00479551	0.00822063	-0.00214417	-0.441031
120	-0.354598	0.0310273	-0.964063	-0.882062	-1.32753	-0.518599	-0.463193	-0.808926	-1.57574	-1.36742	-8.24911	0.485481	0.0320897	-0.00748927	-0.106635	-0.0356743	0.00480363	0.00830601	-0.00218204	-0.616114
120.1	-0.421085	-0.219407	-1.24774	-0.87763	-1.40288	-0.562924	-0.54741	-1.08152	-1.54472	-1.62893	-8.24827	0.472226	0.03208	-0.00752084	-0.10664	-0.0355778	0.00480225	0.00843222	-0.00217742	-0.378976
120.2	-0.390058	-0.42995	-1.49153	-0.941901	-1.60234	-0.848819	-0.620546	-1.20342	-1.85499	-1.70872	-8.24916	0.490037	0.0320455	-0.00750156	-0.106587	-0.0356136	0.00478567	0.00834087	-0.00219385	-0.310273
120.3	-0.385625	-0.480923	-1.28098	-0.780115	-1.44942	-0.713628	-0.545194	-0.906441	-1.77521	-1.41839	-8.24916	0.489277	0.0320724	-0.0075091	-0.10655	-0.0356757	0.00484693	0.00840069	-0.00217478	-0.460977
120.4	-0.42995	-0.551843	-1.42282	-1.07487	-1.64888	-0.868765	-0.35903	-1.03055	-1.81288	-1.69542	-8.24822	0.472673	0.0321336	-0.00752997	-0.106648	-0.0356922	0.00474127	0.00838263	-0.00222239	-0.270381
120.5	-0.718061	-0.75352	-1.45385	-0.946333	-1.77742	-1.02168	-0.334652	-1.38736	-2.03229	-2.34256	-8.24932	0.49181	0.0321007	-0.00750012	-0.106592	-0.0356353	0.00481042	0.00828391	-0.00213113	-0.161785
120.6	-0.680385	-0.441031	-1.2012	-0.751304	-1.35634	-0.669303	0.046541	-1.13693	-1.8838	-1.95915	-8.24945	0.497484	0.03207	-0.0075182	-0.1066	-0.0356428	0.00484969	0.00824361	-0.00215299	-0.416652
120.7	-0.434382	-0.456545	-0.906441	-0.775683	-1.43169	-0.352382	-0.0731357	-1.11698	-1.75304	-1.66883	-8.24822	0.474124	0.0321312	-0.00753389	-0.106558	-0.0356525	0.00480317	0.00831443	-0.00218337	-0.405571
120.8	-0.766818	-0.42995	-1.34969	-1.05271	-1.7331	-0.558492	-0.438815	-1.34969	-1.81288	-1.85721	-8.24916	0.48327	0.0320241	-0.00757721	-0.106578	-0.0355964	0.00482496	0.00834701	-0.00216818	-0.228272
120.9	-0.784548	-0.476491	-1.09925	-1.06158	-1.69099	-0.396706	-0.472058	-1.34082	-1.75304	-1.78407	-8.24971	0.4913	0.0320169	-0.00749097	-0.106612	-0.0355846	0.00478235	0.00831039	-0.00212749	-0.354598
121	-0.423301	-0.199461	-0.702547	-0.851035	-1.41839	-0.168434	-0.226056	-0.939684	-1.1879	-1.34747	-8.24856	0.473428	0.0320396	-0.00753131	-0.106518	-0.0356153	0.00484615	0.00835226	-0.00212809	-0.6006
121.1	-0.456545	-0.254867	-0.695898	-0.593951	-1.36299	-0.387841	-0.0886494	-0.893143	-1.18347	-1.3785	-8.24831	0.478535	0.0320517	-0.00753961	-0.106565	-0.0356362	0.00477877	0.00831604	-0.00221466	-0.607249
121.2	-0.78898	-0.622763	-1.07487	-0.647141	-1.46272	-0.387841	-0.172866	-0.924171	-1.3918	-1.53585	-8.25017	0.495622	0.0320175	-0.00750457	-0.106592	-0.0355619	0.00473219	0.00831411	-0.00221762	-0.514167
121.3	-0.607249	-0.356814	-0.906441	-0.649357	-1.56023	-0.361247	-0.234921	-0.822224	-1.50704	-1.69099	-8.24848	0.474385	0.0320439	-0.0075768	-0.10651	-0.0355937	0.00480683	0.00838875	-0.00218164	-0.562924
121.4	-0.197245	-0.24157	-0.667087	-0.837737	-1.48709	-0.166218	-0.150704	-0.624979	-1.21671	-1.69985	-8.24873	0.480203	0.0320559	-0.00759056	-0.106551	-0.035586	0.00478176	0.00840956	-0.00223991	-0.651574
121.5	-0.633844	-0.423301	-0.952982	-0.979577	-1.59791	-0.35903	-0.261516	-0.449896	-1.3918	-1.82396	-8.24983	0.494908	0.032015	-0.00751759	-0.10654	-0.0354662	0.00476664	0.00826912	-0.00222758	-0.516383
121.6	-0.757953	-0.463193	-0.897576	-0.997306	-1.58239	-0.598384	-0.514167	-0.6006	-1.45607	-1.77299	-8.24852	0.475893	0.0320192	-0.00757715	-0.106551	-0.0355078	0.00479154	0.00831158	-0.00225338	-0.361247
121.7	-0.607249	-0.498653	-0.908657	-1.10147	-1.73975	-0.427734	-0.509734	-0.740223	-1.62229	-1.94586	-8.24852	0.479468	0.0320365	-0.00750726	-0.106629	-0.0354853	0.00476927	0.00835638	-0.00224767	-0.321354
121.8	-0.63606	-0.441031	-0.913089	-0.706979	-1.71093	-0.489788	-0.494221	-0.899792	-1.49374	-1.84834	-8.24996	0.490791	0.0320209	-0.00750638	-0.106586	-0.0355064	0.00480353	0.00834148	-0.00223945	-0.434382
121.9	-0.633844	-0.669303	-0.902008	-0.791196	-1.8151	-0.540762	-0.485356	-1.00396	-1.57796	-1.59569	-8.2478	0.471048	0.0320406	-0.00757762	-0.106574	-0.0355086	0.00481751	0.00838168	-0.00230082	-0.336868
122	-0.605033	-0.580654	-1.07266	-0.97736	-1.96137	-0.593951	-0.558492	-1.10812	-1.7198	-1.25217	-8.24831	0.475785	0.032047	-0.00754086	-0.106538	-0.0355093	0.00482506	0.00842273	-0.00221628	-0.294759
122.1	-0.620546	-0.505302	-1.01282	-0.946333	-2.01234	-0.870981	-0.507518	-0.984009	-1.63558	-1.16796	-8.24949	0.490708	0.0320664	-0.00750638	-0.106532	-0.0355511	0.00480551	0.00832361	-0.00221986	-0.370112
122.2	-0.640492	-0.449896	-0.713628	-0.773467	-2.06996	-0.906441	-0.37676	-0.851035	-1.72423	-1.45828	-8.24831	0.475664	0.0320203	-0.00756156	-0.106498	-0.0354798	0.00472364	0.00842761	-0.00221777	-0.356814
122.3	-0.372328	-0.421085	-0.556275	-0.780115	-2.05224	-0.795629	-0.427734	-1.13915	-1.48266	-1.45385	-8.2486	0.476381	0.0320097	-0.00756534	-0.106567	-0.0355042	0.00481225	0.00846205	-0.00225248	-0.381193
122.4	-0.629411	-0.902008	-1.07266	-1.2965	-2.02342	-1.07709	-0.403355	-1.66661	-1.76412	-1.56023	-8.24983	0.494262	0.0320301	-0.0075044	-0.106528	-0.0355024	0.00477344	0.00833739	-0.00221382	-0.214975
122.5	-0.757953	-1.15023	-0.837737	-1.1879	-2.05445	-1.08152	-0.523032	-1.38293	-1.79072	-1.57796	-8.24873	0.476096	0.0320159	-0.0074945	-0.106524	-0.0355112	0.00478542	0.00839204	-0.00218826	-0.195029
122.6	-0.540762	-0.755737	-0.613898	-0.882062	-2.06775	-0.884278	-0.385625	-0.91309	-1.80845	-1.90375	-8.2486	0.472383	0.032099	-0.00748741	-0.106522	-0.0355102	0.00485013	0.00840029	-0.00221132	-0.372328
122.7	-0.511951	-0.797845	-1.19455	-0.740223	-2.13645	-0.733574	-0.591735	-0.928603	-1.96359	-2.01456	-8.24941	0.492507	0.0320953	-0.00749869	-0.106487	-0.0354561	0.00484251	0.0083636	-0.00216604	-0.294759
122.8	-0.354598	-0.984009	-1.12142	-1.10812	-2.00348	-1.0239	-0.591735	-1.19234	-2.02564	-2.02342	-8.24877	0.482048	0.0321016	-0.00760955	-0.106562	-0.0354961	0.00479557	0.00839269	-0.00223667	-0.164002
122.9	0.159569	-0.611681	-0.449896	-0.554059	-1.32531	-0.489788	-0.0797845	-0.629411	-1.48931	-1.50261	-8.24814	0.473647	0.0320281	-0.00756187	-0.106558	-0.0354914	0.00478784	0.00848363	-0.00224599	-0.65379
123	-0.0576221	-0.562924	-0.664871	-0.542978	-1.42061	-0.474275	-0.150704	-0.67152	-1.57131	-1.72423	-8.24954	0.494869	0.0319975	-0.00753632	-0.106528	-0.0354807	0.00480573	0.00844027	-0.00223957	-0.65379
123.1	-0.0642708	-0.398923	-0.966279	-0.780115	-1.72202	-0.44768	-0.0243785	-0.558492	-1.49818	-1.64888	-8.24869	0.483153	0.0320676	-0.00756955	-0.106532	-0.0355054	0.00484124	0.00834939	-0.00225307	-0.598384
123.2	0.115244	-0.436599	-0.826656	-0.549627	-1.7198	-0.460977	-0.066487	-0.571789	-1.43612	-1.66883	-8.24746	0.472321	0.0321241	-0.00758937	-0.10653	-0.0355384	0.00477468	0.00845952	-0.00230698	-0.644925
123.3	0.0731359	-0.432166	-0.835521	-0.784548	-2.03229	-0.518599	-0.159569	-0.844386	-1.60012	-1.84613	-8.24911	0.494227	0.0320854	-0.00753775	-0.106495	-0.035464	0.00479443	0.00840904	-0.00224397	-0.505302
123.4	-0.217191	-0.538545	-0.899792	-0.988442	-2.01678	-0.906441	-0.263732	-0.848819	-2.02121	-1.86829	-8.24882	0.484828	0.032023	-0.00763195	-0.10649	-0.0355184	0.00477459	0.00845385	-0.00226914	-0.239354
123.5	0.234921	-0.434382	-0.520816	-0.472058	-1.50926	-0.503086	0.24157	-0.352382	-1.67769	-1.44277	-8.24797	0.472684	0.0320679	-0.00762353	-0.10653	-0.0355188	0.00478602	0.00852541	-0.00225475	-0.695898
123.6	0.119677	-0.35903	-0.520816	-0.374544	-1.50704	-0.569573	-0.0199461	-0.591735	-1.44499	-1.26326	-8.24941	0.493502	0.0320729	-0.0075475	-0.106585	-0.0355159	0.0048547	0.00842875	-0.00225201	-0.695898
123.7	-0.0886494	-0.414436	-0.726925	-0.713628	-1.6932	-0.704763	-0.161785	-0.939684	-1.50261	-1.15909	-8.24916	0.482516	0.0319798	-0.00762325	-0.106556	-0.0355663	0.00482958	0.00845368	-0.00227029	-0.503086
123.8	-0.0310273	-0.252651	-0.888711	-0.691466	-1.70207	-0.695898	-0.190596	-0.844386	-1.62893	-1.1059	-8.24793	0.471843	0.0320943	-0.00766038	-0.106516	-0.0355362	0.00483439	0.00859829	-0.00226322	-0.441031
123.9	0.523032	0.183948	-0.283678	-0.345733	-1.13915	-0.108596	0.219407	-0.434382	-1.14136	-0.72471	-8.24945	0.49216	0.0320929	-0.00752757	-0.106529	-0.0354902	0.0047992	0.00852423	-0.00227855	-0.944117
124	0.252651	-0.20611	-0.68925	-0.755737	-1.3918	-0.139623	-0.175083	-0.782332	-1.66218	-1.16131	-8.24924	0.483168	0.0320576	-0.00756151	-0.106523	-0.0355609	0.00488267	0.00853156	-0.00234464	-0.682601
124.1	-0.104163	-0.438815	-0.740223	-1.02612	-1.55801	-0.487572	-0.248218	-0.68925	-2.02342	-1.36742	-8.24814	0.471639	0.0321537	-0.00754046	-0.10652	-0.0355243	0.00488641	0.00861637	-0.00321688	-0.443247
124.2	-0.199461	-0.678168	-1.00839	-0.968495	-1.56245	-0.609465	-0.456545	-0.886495	-1.9525	-1.4472	-8.24924	0.489397	0.0321365	-0.00758891	-0.106517	-0.0355646	0.00483865	0.00846208	-0.00618066	-0.387841
124.3	-0.121893	-0.624979	-0.944117	-1.13693	-1.52699	-0.609465	-0.731358	-0.968495	-1.88158	-1.4605	-8.2489	0.480934	0.0321537	-0.00758183	-0.106531	-0.0355127	0.00483467	0.00856518	-0.00623332	-0.387841
124.4	-0.257083	-0.715844	-1.03055	-1.2278	-1.79072	-0.560708	-0.644925	-0.738007	-1.91261	-1.42282	-8.24784	0.471644	0.0321279	-0.00763499	-0.106541	-0.0355974	0.00478812	0.0086561	-0.00356263	-0.316922
124.5	-0.124109	-0.795629	-0.975144	-1.07266	-1.94807	-0.414436	-0.54741	-0.749088	-1.9104	-1.53364	-8.24954	0.490276	0.0321392	-0.00760221	-0.106483	-0.0355339	0.00477719	0.00854794	-0.00221234	-0.398923
124.6	-0.121893	-0.702547	-0.919738	-1.1325	-1.75526	-0.558492	-0.421085	-0.775683	-1.85499	-1.31644	-8.24937	0.486721	0.032181	-0.00756631	-0.106499	-0.0355624	0.00481228	0.00861802	-0.00226573	-0.3413
124.7	-0.203894	-0.558492	-0.496437	-0.773467	-1.69099	-0.525248	-0.365679	-0.662655	-1.75526	-1.28985	-8.24797	0.470827	0.0320618	-0.00753204	-0.106501	-0.0355778	0.00482673	0.0086837	-0.00227531	-0.39449
124.8	0.0487573	-0.476491	-0.886495	-0.981793	-1.90153	-0.775683	-0.651573	-1.04163	-2.01456	-1.64223	-8.24907	0.482919	0.0321482	-0.00755329	-0.106481	-0.0355825	0.00484469	0.00866796	-0.00228313	-0.339084
124.9	-0.0687033	-0.797845	-0.800061	-1.11255	-1.85056	-0.523032	-0.706979	-1.01282	-2.09878	-1.62007	-8.24945	0.491027	0.0321649	-0.00760341	-0.106447	-0.035606	0.0048194	0.00852922	-0.0022489	-0.410004
125	-0.0155136	-1.11477	-1.01947	-1.41174	-2.39797	-0.578438	-0.924171	-0.961847	-2.20959	-1.92369	-8.24776	0.473842	0.0320592	-0.00757871	-0.106509	-0.0356244	0.00482431	0.00864643	-0.00227061	-0.172866
125.1	-0.179515	-0.831089	-0.975144	-1.23888	-2.26721	-0.613897	-0.664871	-0.709196	-1.91704	-1.74861	-8.24831	0.481242	0.0321236	-0.007611	-0.106532	-0.035631	0.00483589	0.00867231	-0.00228028	-0.308057
125.2	0.119677	-0.305841	-0.569573	-1.03277	-1.98132	-0.208326	-0.385625	-0.56514	-1.66439	-1.70429	-8.24979	0.496929	0.0321195	-0.00754234	-0.106536	-0.035643	0.00486482	0.00858594	-0.00222798	-0.647141
125.3	0.075352	-0.323571	-0.664871	-1.16131	-1.96137	-0.347949	-0.288111	-0.571789	-1.72866	-1.55358	-8.24856	0.47248	0.0321687	-0.00757291	-0.106438	-0.0355965	0.0048438	0.00867938	-0.00223361	-0.571789
125.4	-0.234921	-0.514167	-1.2832	-1.3918	-2.21624	-0.616114	-0.607249	-0.908657	-1.64002	-1.79515	-8.24907	0.479047	0.0322068	-0.00750809	-0.106479	-0.0355282	0.00481023	0.00864113	-0.00224521	-0.305841
125.5	-0.210542	-0.425517	-1.07266	-1.14136	-2.17856	-0.445464	-0.472058	-0.848819	-1.6932	-1.70207	-8.24945	0.492895	0.0321701	-0.00754785	-0.106501	-0.0355958	0.00480045	0.00855264	-0.00224601	-0.42995
125.6	-0.434382	-0.372328	-0.68925	-1.07044	-2.32483	-0.305841	-0.208326	-0.724709	-1.74861	-1.22115	-8.24801	0.473468	0.0321287	-0.00751637	-0.106444	-0.0356433	0.00474044	0.00867126	-0.00232737	-0.438815
125.7	-0.270381	-0.263732	-0.660438	-1.03941	-2.06553	-0.179515	-0.0820007	-0.753521	-2.00348	-1.42504	-8.24856	0.480973	0.032148	-0.0075033	-0.10649	-0.0356377	0.00484797	0.00863462	-0.00226962	-0.485356
125.8	-0.166218	-0.219407	-0.817791	-1.07709	-1.89931	-0.219407	-0.066487	-0.61833	-1.82396	-1.71537	-8.25005	0.492377	0.0321806	-0.00746923	-0.106503	-0.035674	0.0048344	0.00854996	-0.0022037	-0.598384
125.9	0.008865	-0.283678	-1.07266	-0.99509	-1.89045	-0.416652	-0.175083	-0.290327	-1.61342	-1.8705	-8.24822	0.466826	0.0320904	-0.00755746	-0.106533	-0.0356224	0.00482316	0.00868138	-0.00231706	-0.554059
126	-0.345733	-0.334652	-1.14136	-1.21007	-1.92148	-0.485356	-0.531897	-0.695898	-1.75748	-1.87715	-8.24856	0.4728	0.0321581	-0.00754322	-0.106531	-0.0356681	0.00480038	0.00867558	-0.00222947	-0.438815
126.1	-0.283678	-0.585086	-1.15023	-1.29207	-2.3071	-0.766818	-0.640492	-0.749088	-2.06553	-1.72202	-8.25	0.493855	0.0321119	-0.00748826	-0.106477	-0.0356579	0.00480018	0.00857618	-0.00222784	-0.365679
126.2	0.110812	-0.642709	-0.870981	-0.946333	-2.11429	-0.560708	-0.503086	-0.554059	-1.86164	-1.38958	-8.24844	0.476169	0.0322215	-0.00753201	-0.106512	-0.0356532	0.00479191	0.00875373	-0.0022248	-0.511951
126.3	-0.155137	-0.403355	-0.722493	-0.831089	-1.8705	-0.574005	-0.239354	-0.403355	-1.63115	-1.23001	-8.24839	0.470181	0.0321036	-0.00752854	-0.106535	-0.0356675	0.00484619	0.00867979	-0.00219108	-0.580654
126.4	0.0243786	-0.250435	-0.56514	-0.523032	-1.60456	-0.226056	0.374544	-0.190596	-1.4605	-1.1059	-8.24988	0.494489	0.0320623	-0.00745736	-0.106524	-0.0356239	0.00475383	0.00860434	-0.00226331	-0.870981
126.5	0.0177299	-0.0731358	-0.381193	-0.870981	-1.73753	-0.303624	0.436599	-0.0598385	-1.50261	-1.15023	-8.24865	0.478087	0.0321266	-0.00753033	-0.106539	-0.0356939	0.00482108	0.00865506	-0.00231518	-0.848819
126.6	0.425517	-0.0554059	-0.489788	-0.8599	-1.9104	-0.398923	0.037676	-0.345733	-1.6245	-1.41618	-8.24805	0.472116	0.0321415	-0.00758944	-0.106512	-0.0356668	0.00484314	0.00873099	-0.00223334	-0.75352
126.7	-0.0487571	-0.356814	-0.822224	-1.20342	-2.08326	-0.551843	-0.0110811	-0.445464	-1.81953	-1.64445	-8.24941	0.48723	0.0321405	-0.00748005	-0.106523	-0.0356673	0.00485701	0.00866531	-0.00223951	-0.574005
126.8	-0.0554059	-0.37676	-1.09704	-1.16574	-2.19186	-0.589519	-0.139623	-0.647141	-2.22953	-1.44942	-8.24962	0.484653	0.0321162	-0.0075066	-0.106503	-0.0356759	0.00478428	0.00867179	-0.00226464	-0.458761
126.9	0.0975145	-0.505302	-1.18569	-1.06379	-2.15861	-0.651573	-0.316922	-0.691466	-1.88823	-1.48709	-8.2481	0.470774	0.0320923	-0.0075613	-0.106534	-0.0356611	0.00475937	0.00871414	-0.00223203	-0.405571
127	0.0110812	-0.288111	-0.933036	-0.981793	-1.94142	-0.702547	-0.108596	-0.664871	-1.65996	-1.35634	-8.2492	0.485699	0.0320862	-0.00752281	-0.106537	-0.0356509	0.00472714	0.00864918	-0.00222542	-0.585086
127.1	-0.405571	-0.314706	-0.562924	-1.0106	-2.06553	-0.556275	-0.11746	-0.494221	-1.64445	-1.67548	-8.24979	0.490435	0.0320673	-0.00748015	-0.106515	-0.0356923	0.00480792	0.00867538	-0.00226069	-0.523032
127.2	-0.598384	-0.480923	-1.07266	-1.11477	-2.58413	-0.857683	-0.367895	-0.525248	-1.99683	-1.8151	-8.24788	0.469895	0.0320293	-0.00747112	-0.106488	-0.0356302	0.00480636	0.00872057	-0.00222495	-0.279246
127.3	-0.511951	-0.642709	-1.38515	-1.41618	-2.60851	-0.804494	-0.613898	-0.726926	-1.81953	-1.88602	-8.24869	0.475254	0.0320364	-0.00743057	-0.106536	-0.0355994	0.00480021	0.00865421	-0.00215482	-0.228272
127.4	-0.270381	-0.680385	-1.42282	-1.34082	-2.54202	-0.518599	-0.660438	-0.664871	-1.61564	-1.64223	-8.24992	0.486847	0.0320953	-0.00748658	-0.106533	-0.0356106	0.00481856	0.00863524	-0.00214136	-0.288111
127.5	-0.212759	-0.742439	-0.964063	-1.14136	-2.42013	-0.458761	-0.496437	-0.520816	-1.62229	-1.54915	-8.24831	0.467489	0.0320719	-0.00751293	-0.106567	-0.0356431	0.00480481	0.00866864	-0.00226408	-0.310273
127.6	-0.370111	-1.07487	-1.09039	-1.10147	-2.45337	-0.372328	-0.591735	-0.667087	-1.81731	-1.56245	-8.24818	0.47349	0.0320212	-0.00756888	-0.106524	-0.035616	0.00479339	0.00863774	-0.00221464	-0.2593
127.7	-0.527464	-1.01282	-1.15023	-1.2145	-2.45337	-0.534113	-0.42995	-0.523032	-1.84391	-1.9658	-8.24996	0.495682	0.0320572	-0.00747984	-0.106549	-0.0356336	0.00475076	0.00857377	-0.00217814	-0.305841
127.8	-0.629411	-0.893143	-1.08817	-0.986225	-2.72819	-0.463193	-0.474275	-0.392274	-1.62229	-1.92148	-8.24814	0.474699	0.032103	-0.00749118	-0.106516	-0.035648	0.00476157	0.00866804	-0.00221036	-0.321354
127.9	-0.472058	-0.769034	-1.17682	-1.06823	-2.70159	-0.456545	-0.44768	-0.658222	-1.49374	-1.79515	-8.24852	0.471479	0.032123	-0.00751192	-0.106537	-0.0356128	0.00478494	0.00870355	-0.00216622	-0.310273
128	-0.629411	-0.952982	-1.23001	-1.26769	-2.55754	-0.58287	-0.505302	-0.888711	-1.33196	-1.76856	-8.25017	0.493173	0.0320689	-0.0075622	-0.106512	-0.0356102	0.00479937	0.00867012	-0.00229415	-0.303624
128.1	-0.438815	-0.89536	-0.780115	-0.855467	-2.23397	-0.294759	-0.155137	-0.556275	-1.0239	-1.56466	-8.2489	0.474447	0.0320658	-0.00761035	-0.106502	-0.0355946	0.00479011	0.00871051	-0.00224283	-0.489788
128.2	-0.148488	-0.913089	-0.933036	-0.67152	-2.27164	-0.438815	-0.325787	-0.458761	-0.915306	-1.87272	-8.24805	0.46926	0.0320362	-0.0075712	-0.106519	-0.0356695	0.00476796	0.0086297	-0.00220683	-0.498653
128.3	-0.321354	-0.833305	-0.73579	-0.480923	-2.06332	-0.248218	-0.0842169	-0.199461	-0.875413	-1.6112	-8.24928	0.482915	0.0320392	-0.00750126	-0.106502	-0.0355807	0.00476016	0.00862198	-0.00219582	-0.669303
128.4	-0.372328	-0.999523	-0.760169	-0.503086	-1.98132	-0.179515	-0.18838	-0.15292	-0.919738	-1.3098	-8.24949	0.482773	0.0320699	-0.00754364	-0.106466	-0.0355816	0.00475949	0.0087027	-0.00223767	-0.675952
128.5	-0.243786	-0.797845	-0.757953	-0.67152	-1.80845	-0.0620545	-0.183948	-0.37676	-0.950765	-1.38072	-8.24827	0.468708	0.0320846	-0.00758558	-0.106524	-0.0355782	0.00473338	0.00873223	-0.00223683	-0.620546
128.6	-0.314706	-0.562924	-0.786764	-0.726926	-1.64002	-0.387841	-0.0930819	-0.401139	-1.04163	-1.3785	-8.24856	0.482355	0.0320563	-0.00748313	-0.106515	-0.0355503	0.00474158	0.00870781	-0.00230645	-0.682601
128.7	-0.0487571	-0.347949	-0.54741	-0.649357	-1.56688	-0.243786	-0.18838	-0.37676	-0.82444	-1.09482	-8.24852	0.483077	0.032009	-0.0075842	-0.106536	-0.035552	0.00467509	0.00868332	-0.00224244	-0.844386
128.8	-0.115244	-0.523032	-0.915306	-0.702547	-1.79294	-0.434382	-0.310273	-0.485356	-1.07487	-1.17904	-8.24856	0.477122	0.032063	-0.00757604	-0.106525	-0.0355552	0.00473303	0.00863932	-0.00232934	-0.658222
128.9	-0.279246	-0.44768	-0.8599	-0.786764	-1.6932	-0.20611	-0.3413	-0.505302	-1.17904	-1.30315	-8.24992	0.488273	0.0321608	-0.00751192	-0.106484	-0.0355069	0.00477225	0.00875441	-0.00220834	-0.786764
129	-0.316922	-0.598384	-0.839954	-0.950766	-1.93034	-0.226056	-0.392274	-0.503086	-1.12142	-1.42061	-8.24882	0.478292	0.0320746	-0.0075272	-0.106462	-0.0355086	0.0047809	0.00874199	-0.00222423	-0.640492
129.1	-0.279246	-0.427734	-0.864332	-0.613898	-1.88823	-0.405571	-0.39449	-0.660439	-0.944117	-1.11698	-8.24852	0.477029	0.0321047	-0.00753666	-0.106515	-0.0354555	0.00482552	0.00875482	-0.00225608	-0.633844
129.2	-0.15292	-0.516383	-0.939684	-0.434382	-1.59347	-0.301408	-0.263732	-0.560708	-0.933036	-0.975144	-8.24886	0.488195	0.0320904	-0.00752583	-0.106491	-0.0355405	0.00473185	0.00871702	-0.00221979	-0.724709
129.3	0.139623	-0.574005	-0.724709	-0.330219	-1.34526	-0.101947	-0.392274	-0.161785	-0.924171	-0.917522	-8.24916	0.480422	0.0321116	-0.00757285	-0.106524	-0.0355614	0.00478711	0.00867107	-0.00223782	-0.897576
129.4	0.17065	-0.339084	-0.627195	-0.339084	-1.22115	0.0221624	-0.0709195	0.00221616	-1.05271	-0.93082	-8.24903	0.483475	0.0320813	-0.00757142	-0.106547	-0.0355148	0.00475263	0.00864337	-0.0022654	-0.984009
129.5	0.301408	-0.0820007	-0.84217	-0.0997307	-1.44499	-0.00221616	-0.0243785	-0.146272	-0.99509	-1.02169	-8.24894	0.479788	0.0320914	-0.00759932	-0.106451	-0.0354707	0.00473101	0.00874773	-0.00219652	-0.968495
129.6	0.0842171	-0.212759	-1.04385	-0.347949	-1.48045	-0.177299	-0.0177298	-0.177299	-1.07931	-1.1059	-8.24924	0.482594	0.0321497	-0.00758873	-0.106472	-0.0355009	0.00481659	0.00874021	-0.00226625	-0.786764
129.7	-0.0443247	-0.365679	-0.740223	-0.285895	-1.62229	0.0155137	0.0310274	-0.00221628	-0.972928	-1.27434	-8.24924	0.480327	0.0321052	-0.00751489	-0.106476	-0.0355077	0.00476355	0.00868613	-0.00229292	-0.804494
129.8	-0.0664871	-0.237137	-0.496437	-0.396706	-1.57574	0.121893	0.186164	-0.141839	-1.22115	-1.17461	-8.24932	0.481864	0.0320043	-0.00757709	-0.106511	-0.0354754	0.00481159	0.0086756	-0.00224103	-0.782332
129.9	-0.0908657	-0.0310273	-0.328003	-0.252651	-1.4472	0.279246	0.299192	-0.00664878	-1.18347	-0.91309	-8.24924	0.483867	0.0320756	-0.00748857	-0.106526	-0.0354569	0.0048251	0.00873541	-0.0022938	-0.926387
130	0.199461	0.0177299	-0.527464	-0.441031	-1.26104	0.35903	0.29476	-0.183948	-0.981793	-0.828873	-8.2492	0.485054	0.0320698	-0.00753549	-0.106512	-0.0354981	0.0047351	0.00867431	-0.00233164	-0.919738
130.1	0.0642709	-0.316922	-0.58287	-0.449896	-1.56023	0.00221634	0.186164	-0.343517	-0.966279	-0.948549	-8.24869	0.474528	0.0320042	-0.00759161	-0.106536	-0.0354253	0.0047498	0.00873378	-0.00238294	-0.742439
130.2	-0.084217	-0.141839	-0.589519	-0.15292	-1.57353	-0.0886494	0.441031	-0.13519	-1.11698	-0.970712	-8.24856	0.481069	0.0320127	-0.00757826	-0.106505	-0.035483	0.00469378	0.0086997	-0.00231174	-0.844386
130.3	0.166218	-0.0598384	-0.292543	0.00664866	-1.39845	0.210543	0.54741	-0.0376761	-0.853251	-0.602817	-8.24941	0.483688	0.0320564	-0.00750211	-0.106508	-0.0355001	0.00474888	0.00880093	-0.00232697	-1.09039
130.4	0.246002	0.13519	-0.498653	-0.0820009	-1.60456	-0.00664866	0.201678	-0.159569	-0.961847	-0.782332	-8.24941	0.47994	0.0321137	-0.00748623	-0.106498	-0.035563	0.00482416	0.00863222	-0.00231136	-1.03277
130.5	0.13519	-0.334652	-0.629411	-0.20611	-1.67326	-0.332435	0.0509735	-0.341301	-1.41174	-1.27877	-8.24911	0.48041	0.0320751	-0.00753391	-0.106497	-0.0355723	0.00476089	0.00874716	-0.00229207	-0.833305
130.6	0.159569	-0.226056	-0.423301	0.0354598	-1.34082	-0.290327	0.529681	-0.146272	-0.95963	-1.33861	-8.24945	0.482551	0.0320616	-0.00756392	-0.106472	-0.0355453	0.00478428	0.00877125	-0.00238916	-0.979577
130.7	-0.126325	-0.325787	-0.649357	-0.130758	-1.24552	-0.441031	0.139623	-0.372328	-0.97736	-1.34082	-8.24856	0.478784	0.0320961	-0.00765264	-0.106458	-0.0355271	0.00476043	0.00876268	-0.00238751	-0.882062
130.8	0.0310274	-0.35903	-0.514167	-0.281462	-1.29207	-0.172866	0.301408	-0.398923	-0.764602	-1.26769	-8.24886	0.482644	0.0321319	-0.00761262	-0.106457	-0.0355955	0.00475725	0.00876249	-0.00232417	-0.939684
130.9	-0.150704	-0.274813	-0.578438	-0.496437	-1.56245	-0.0930819	0.2593	-0.144055	-1.08374	-1.38515	-8.24856	0.481883	0.0321875	-0.0076628	-0.106477	-0.0355518	0.00478252	0.00878437	-0.00238171	-0.769034
131	-0.254867	-0.104163	-0.56514	-0.472058	-1.40953	0.0642709	0.432166	-0.381193	-1.14358	-1.49374	-8.24949	0.48596	0.0321872	-0.00759147	-0.106516	-0.035571	0.00476371	0.00869774	-0.0023794	-0.89536
131.1	-0.443247	-0.144055	-0.334652	-0.35903	-1.29428	-0.0620546	0.172867	-0.629411	-1.19234	-1.18347	-8.24916	0.483044	0.0321192	-0.00757121	-0.106479	-0.0355841	0.004832	0.00869328	-0.00236977	-0.813359
131.2	-0.436599	-0.132974	-0.44768	-0.37676	-1.29207	-0.168434	0.00443256	-0.398923	-1.13028	-1.45385	-8.24911	0.482686	0.0320856	-0.00757686	-0.106498	-0.0355322	0.00472334	0.00870837	-0.00229266	-0.826656
131.3	-0.239354	-0.130758	-0.562924	-0.443247	-1.32974	-0.0930819	0.161785	-0.299192	-0.937468	-1.30315	-8.24894	0.480243	0.0321349	-0.00757574	-0.106522	-0.0355872	0.00479735	0.00879626	-0.00232239	-0.904225
131.4	-0.214975	-0.0908657	-0.669303	-0.405571	-1.57353	0.0221624	0.0842171	-0.328003	-1.21228	-1.45164	-8.24911	0.483439	0.0321642	-0.00755724	-0.106547	-0.0356131	0.00481404	0.00869166	-0.00230431	-0.853251
131.5	-0.693682	-0.381193	-0.673736	-0.63606	-1.74196	-0.263732	-0.0642708	-0.534113	-1.29871	-1.67104	-8.2486	0.478649	0.0321997	-0.00745681	-0.106507	-0.0355851	0.00487703	0.00872371	-0.00233743	-0.700331
131.6	-0.786764	-0.139623	-0.585086	-0.452112	-1.46272	-0.212759	-0.0354597	-0.281462	-0.972928	-1.46936	-8.2486	0.478919	0.0321749	-0.00750048	-0.106517	-0.0355631	0.00486781	0.00872897	-0.00236476	-0.795629
131.7	-0.41222	-0.119677	-0.381193	-0.126326	-1.25882	0.0842171	0.345733	0.0952981	-0.731358	-1.40288	-8.2489	0.480916	0.0321472	-0.00756025	-0.106471	-0.0355884	0.00478285	0.0087433	-0.0024312	-0.990658
131.8	-0.656006	-0.292543	-0.434382	-0.201678	-1.34747	-0.20611	0.0886496	-0.303624	-0.873197	-1.73531	-8.2489	0.481261	0.0321322	-0.00758302	-0.106492	-0.0356639	0.00484876	0.0087281	-0.00229261	-0.866549
131.9	-0.735791	-0.438815	-0.631627	-0.308057	-1.17239	-0.285894	0.0731359	-0.283678	-1.05714	-1.65775	-8.24916	0.480993	0.0320839	-0.00756601	-0.106482	-0.0356325	0.00489422	0.00883481	-0.00231209	-0.751304
132	-0.658222	-0.542978	-0.968495	-0.802278	-1.52255	-0.509734	0.037676	-0.569573	-1.21671	-1.87715	-8.24911	0.482605	0.0321239	-0.00757481	-0.106539	-0.0356416	0.00485509	0.00875161	-0.0022985	-0.611681
132.1	-0.534113	-0.480923	-0.826656	-0.897576	-1.33639	-0.507518	0.263732	-0.864332	-1.1059	-1.83504	-8.24903	0.48014	0.0321555	-0.00751487	-0.106522	-0.0356652	0.00481299	0.00874394	-0.00226678	-0.65379
132.2	-0.647141	-0.42995	-0.935252	-1.07931	-1.53585	-0.715844	0.186164	-0.955198	-1.09039	-1.74196	-8.24928	0.481125	0.0321967	-0.00756546	-0.106524	-0.0356047	0.00483991	0.00872322	-0.00229898	-0.489788
132.3	-0.764602	-0.494221	-0.952982	-1.11477	-1.54915	-0.762385	0.217191	-1.04385	-1.15909	-1.91704	-8.24852	0.478818	0.0321379	-0.00752262	-0.106622	-0.0356218	0.00482093	0.00877423	-0.00233794	-0.463193
132.4	-0.531897	-0.494221	-0.560708	-1.07266	-1.64001	-0.609465	0.159569	-0.952982	-1.15244	-1.84169	-8.24899	0.483566	0.0321199	-0.00757024	-0.106527	-0.035603	0.00474935	0.0087141	-0.00234736	-0.558492
132.5	-0.410004	-0.764602	-0.879846	-1.06823	-1.54472	-0.702547	0.197245	-1.11033	-1.31644	-1.79294	-8.24852	0.480955	0.0321476	-0.00754734	-0.10647	-0.0356528	0.00477328	0.00873529	-0.00236757	-0.534113
132.6	-0.374544	-0.762385	-1.14801	-1.10369	-1.51147	-0.660438	0.00664872	-1.01947	-1.28763	-1.57796	-8.24873	0.483072	0.03218	-0.00751385	-0.106507	-0.0356401	0.00485244	0.00872066	-0.00235785	-0.580654
132.7	-0.350165	-0.766818	-0.946333	-0.851035	-1.64223	-0.509734	0.0310274	-0.698115	-1.15244	-1.00617	-8.24882	0.485224	0.0321187	-0.00745781	-0.10647	-0.0355852	0.00478392	0.00880569	-0.00228575	-0.720277
132.8	-0.108595	-0.456545	-0.740223	-0.518599	-1.51591	-0.312489	0.538546	-0.587303	-0.84217	-1.22336	-8.2489	0.480844	0.0321309	-0.00755998	-0.106532	-0.0356642	0.00479773	0.00879013	-0.00227985	-0.915306
132.9	-0.139623	-0.609465	-0.392274	-0.802278	-1.38736	-0.405571	0.571789	-0.44768	-0.928603	-1.40066	-8.24877	0.484403	0.0321595	-0.00749956	-0.106479	-0.035673	0.00483009	0.00873354	-0.00223105	-0.884278
133	-0.332435	-0.562924	-0.742439	-0.764602	-1.47823	-0.305841	0.378977	-0.534113	-1.02612	-1.22115	-8.24894	0.481396	0.0321127	-0.00747964	-0.106434	-0.0356964	0.00481976	0.00872346	-0.0021889	-0.755737
133.1	-0.469842	-0.649357	-0.780115	-0.992874	-1.85721	-0.416652	0.190596	-0.709196	-1.06823	-1.62229	-8.2492	0.482771	0.0320866	-0.00750473	-0.106475	-0.0356342	0.0047986	0.00863416	-0.00220388	-0.596168
133.2	-0.363463	-0.735791	-0.897576	-0.833305	-1.95915	-0.527464	0.294759	-0.930819	-1.42726	-1.97245	-8.24916	0.47787	0.0321758	-0.0075367	-0.106494	-0.0356841	0.00476743	0.0087778	-0.0022433	-0.540762
133.3	-0.325787	-0.607249	-1.07266	-0.492004	-1.92369	-0.77125	0.46541	-1.02612	-1.30758	-1.88158	-8.2489	0.481043	0.032174	-0.00754861	-0.106498	-0.0356607	0.00473067	0.00885243	-0.00233175	-0.574005
133.4	-0.239354	-0.443247	-0.915306	-0.214975	-1.76856	-0.500869	0.509734	-0.620546	-1.07044	-1.41174	-8.24928	0.486884	0.0321164	-0.0075719	-0.106426	-0.035632	0.0047486	0.0087253	-0.00231505	-0.738007
133.5	-0.68925	-0.436599	-1.10369	-0.511951	-1.8838	-0.651573	0.230489	-0.839954	-1.30093	-1.74639	-8.24831	0.476317	0.0320855	-0.00751913	-0.106453	-0.0356323	0.0047937	0.00877382	-0.0022858	-0.509734
133.6	-0.879846	-0.392274	-1.00617	-0.525248	-2.16305	-0.784548	0.166218	-0.89536	-1.3519	-2.09656	-8.24928	0.490058	0.0321029	-0.00753408	-0.106412	-0.0356501	0.00474647	0.00877111	-0.00225659	-0.472058
133.7	-0.990658	-0.616114	-0.826656	-0.826656	-2.13424	-0.999523	0.164002	-0.870981	-1.45385	-2.19629	-8.24793	0.479772	0.0321887	-0.00752608	-0.106418	-0.0357162	0.00475075	0.00885427	-0.00230341	-0.416652
133.8	-0.780115	-0.678168	-0.970712	-0.897576	-2.01899	-1.05936	0.110812	-0.875414	-1.32309	-2.08326	-8.24856	0.483167	0.0320967	-0.00747226	-0.106423	-0.0356576	0.00472536	0.00887137	-0.0022781	-0.427734
133.9	-0.908657	-0.467626	-0.851035	-0.879846	-1.77077	-0.944117	0.332436	-1.04606	-1.04163	-2.06332	-8.24992	0.494174	0.0320995	-0.00754153	-0.106439	-0.0356897	0.0047149	0.00878856	-0.00228926	-0.489788
134	-0.822224	-0.65379	-1.0926	-0.926387	-2.31375	-0.999523	0.418869	-1.06379	-1.25217	-1.96359	-8.2486	0.474046	0.0320773	-0.0075895	-0.106438	-0.0357056	0.00471471	0.00882361	-0.00231463	-0.423301
134.1	-0.879846	-0.890927	-1.27655	-1.09482	-2.53759	-1.15909	0.525248	-1.09482	-1.37407	-1.9924	-8.24831	0.481356	0.0321341	-0.00752681	-0.106472	-0.0356308	0.00467469	0.00888257	-0.00231665	-0.250435
134.2	-0.407788	-0.797845	-0.961847	-0.839954	-2.41348	-0.908657	0.78898	-1.10812	-1.24774	-1.91926	-8.24954	0.493825	0.0320847	-0.00754216	-0.106474	-0.0356336	0.00464914	0.00885889	-0.00226462	-0.410004
134.3	-0.536329	-0.875413	-0.935252	-0.933036	-2.30267	-0.78898	0.46541	-1.19455	-1.5691	-1.85056	-8.24831	0.473245	0.0321048	-0.0074701	-0.106483	-0.0355927	0.00471587	0.00888255	-0.00228604	-0.383409
134.4	-0.407788	-0.611681	-0.658222	-0.629411	-2.07661	-0.680385	0.416653	-0.833305	-1.26547	-1.6932	-8.24848	0.47607	0.0320741	-0.0075257	-0.106444	-0.0356414	0.00468243	0.0088654	-0.00224061	-0.578438
134.5	-0.323571	-0.576221	-0.846602	-0.578438	-1.95029	-0.762385	0.516383	-0.773467	-1.23666	-1.65553	-8.2503	0.497448	0.0320748	-0.00743718	-0.106455	-0.0357103	0.00473269	0.00877192	-0.00226158	-0.667087
134.6	-0.385625	-0.744656	-0.722493	-0.682601	-1.99905	-0.536329	0.862116	-0.662655	-0.864332	-1.62893	-8.24899	0.479149	0.0321391	-0.00754852	-0.106463	-0.0356684	0.00469614	0.0088589	-0.00228232	-0.706979
134.7	-0.239353	-0.868765	-0.924171	-0.921954	-2.07883	-0.186164	0.330219	-0.589519	-1.01282	-1.96359	-8.2486	0.473139	0.0320925	-0.0075315	-0.106464	-0.0356267	0.00471099	0.00878485	-0.00221797	-0.638276
134.8	-0.54741	-0.972928	-1.08374	-0.786764	-1.96359	-0.208326	0.164002	-0.853251	-1.49818	-2.06997	-8.24979	0.494181	0.0320652	-0.00751163	-0.106526	-0.0356145	0.00472043	0.00873885	-0.00222367	-0.505302
134.9	-0.445464	-0.941901	-0.908657	-0.638276	-1.81288	-0.254867	0.248219	-0.724709	-1.40731	-1.87272	-8.24928	0.480546	0.0320801	-0.00752803	-0.106385	-0.0356448	0.00472518	0.00882426	-0.00227469	-0.602816
135	-0.44768	-0.851035	-0.720277	-0.578438	-1.92591	-0.454328	0.228272	-0.800061	-1.31201	-1.49596	-8.24869	0.47275	0.0321268	-0.00758931	-0.106484	-0.0356318	0.00470829	0.00885789	-0.00234396	-0.536329
135.1	-0.749088	-0.966279	-0.820008	-0.961847	-1.89931	-0.602816	-0.00664866	-1.05936	-1.50482	-1.95029	-8.24971	0.492258	0.0321201	-0.0074337	-0.106491	-0.0356535	0.00473588	0.00882492	-0.00232934	-0.452112
135.2	-0.574005	-1.19455	-0.67152	-0.862116	-2.04115	-0.469842	0.157353	-0.988442	-1.52034	-2.12759	-8.24899	0.482045	0.0320584	-0.00750278	-0.106501	-0.0356275	0.00469075	0.00886543	-0.00229329	-0.41222
135.3	-0.028811	-0.702547	-0.576222	-0.58287	-1.58683	-0.421085	0.425517	-0.432166	-1.19898	-1.87272	-8.24801	0.474755	0.0320821	-0.00757769	-0.106501	-0.0356225	0.00469919	0.00892868	-0.00230355	-0.624979
135.4	-0.208326	-0.693682	-0.886495	-0.990658	-1.60012	-0.73579	0.607249	-0.658222	-1.57574	-2.12315	-8.24992	0.491321	0.0320215	-0.00752178	-0.106492	-0.0356404	0.00465103	0.00884077	-0.00228299	-0.449896
135.5	0.166218	-0.875413	-0.624979	-0.811143	-1.52699	-0.598384	0.571789	-0.647141	-1.21228	-1.57131	-8.24877	0.481076	0.0320673	-0.00747359	-0.106502	-0.0355724	0.00469259	0.00892257	-0.00226545	-0.569573
135.6	0.130758	-0.633844	-0.525248	-0.58287	-1.7065	-0.605032	0.505302	-0.37676	-1.14801	-1.2965	-8.24805	0.472282	0.0321302	-0.00759914	-0.106456	-0.0356166	0.00470544	0.00887892	-0.00224532	-0.644925
135.7	-0.0775682	-0.662655	-0.6006	-0.560708	-1.93921	-0.649357	0.511951	-0.432166	-1.24109	-1.7065	-8.24945	0.489297	0.0321083	-0.00750162	-0.106525	-0.0356959	0.00468373	0.00882825	-0.00231373	-0.622763
135.8	-0.137407	-0.613898	-0.924171	-0.82444	-1.95915	-0.769034	0.281462	-0.445464	-1.37407	-1.96802	-8.24924	0.490506	0.0321365	-0.00741753	-0.106532	-0.0356249	0.00472969	0.00886958	-0.00231524	-0.551843
135.9	-0.197245	-0.693682	-0.966279	-0.746872	-2.13202	-0.290327	0.172866	-0.39449	-1.27434	-1.93699	-8.24848	0.472418	0.0321162	-0.00755097	-0.106509	-0.0356878	0.00469333	0.00890955	-0.0023226	-0.562924
136	-0.381193	-1.06601	-1.12585	-0.984009	-2.4157	-0.740223	0.0753521	-0.873197	-1.54472	-2.18964	-8.24971	0.486372	0.0302615	-0.00863838	-0.107062	-0.0356715	0.00473717	0.00884194	-0.00230632	-0.319138
136.1	-0.41222	-0.902008	-1.00839	-1.19234	-2.05002	-0.644925	0.29476	-0.664871	-1.36742	-2.02786	-8.25026	0.491803	0.0270539	-0.0132289	-0.114787	-0.0385391	0.00336265	0.00755083	-0.00230519	-0.511951
136.2	-0.421085	-0.835521	-0.831089	-1.41396	-1.84613	-0.715844	0.221624	-0.704763	-1.3098	-2.09878	-8.24763	0.474628	0.0269189	-0.0137356	-0.11646	-0.0398776	0.00201415	0.00475337	-0.00233256	-0.407788
136.3	-0.39449	-0.817791	-0.777899	-1.3918	-1.82396	-0.651573	0.418869	-0.656006	-1.45607	-2.18299	-8.24916	0.487146	0.0269035	-0.0137208	-0.116338	-0.0397139	0.00204008	0.00457642	-0.00236933	-0.498653
136.4	-0.42995	-0.492005	-0.669303	-1.06601	-1.75526	-0.844386	0.385625	-0.496437	-1.35412	-2.06332	-8.24962	0.494826	0.0271661	-0.0135884	-0.11626	-0.0396856	0.00217057	0.0045385	-0.00228861	-0.664871
136.5	-0.0421085	-0.352382	-0.381193	-0.742439	-1.31423	-0.472058	0.494221	-0.217191	-1.21007	-1.9791	-8.2481	0.475361	0.0273521	-0.0133912	-0.116174	-0.0395095	0.00222771	0.00463324	-0.00228561	-0.844386
136.6	-0.292543	-0.675952	-0.525248	-0.915306	-1.56023	-0.760169	0.516383	-0.401139	-1.15244	-2.04115	-8.24852	0.484492	0.0273552	-0.0133388	-0.11613	-0.0394199	0.00238656	0.0050343	-0.00226393	-0.702547
136.7	-0.20611	-0.802278	-0.449896	-0.567357	-1.6112	-0.813359	0.35903	-0.693682	-1.29428	-2.24726	-8.24954	0.499823	0.0303336	-0.0104388	-0.112562	-0.0384043	0.00275639	0.00528681	-0.00224204	-0.574005
136.8	0.115244	-0.691466	-0.0842169	0.620546	-1.44942	-0.436598	0.571789	-0.740223	-1.31644	-2.03007	-8.24827	0.477339	0.0321247	-0.00759914	-0.106624	-0.0356284	0.00453076	0.00820871	-0.00231215	-0.700331
136.9	-0.272597	-0.580654	-0.507518	0.78898	-1.4738	-0.554059	0.387841	-0.78898	-1.49374	-1.86829	-8.2481	0.480901	0.0321405	-0.00757526	-0.106424	-0.035405	0.00478952	0.0089095	-0.00231551	-0.656006
137	-0.35903	-0.851035	-0.589519	0.84217	-1.32309	-0.551843	0.321354	-0.82444	-1.36742	-1.84834	-8.24983	0.498413	0.032084	-0.00752567	-0.106455	-0.0354101	0.0047855	0.00880258	-0.00223017	-0.680385
137.1	-0.214975	-0.873197	-0.839954	-0.00886494	-1.41396	-0.80671	0.443247	-0.946333	-1.66439	-1.8971	-8.24856	0.482057	0.0321556	-0.00756789	-0.106446	-0.0354543	0.00478446	0.00887773	-0.0023574	-0.562924
137.2	0.0155137	-0.733574	-0.620546	-0.662655	-1.33417	-0.749088	0.593951	-0.899792	-1.50039	-1.62893	-8.24818	0.478364	0.0320916	-0.00763632	-0.106541	-0.0354478	0.0048011	0.00888392	-0.00234329	-0.729142
137.3	-0.538545	-1.07266	-1.07044	-1.26547	-1.6245	-0.910873	0.370112	-1.00839	-1.60012	-1.91704	-8.25005	0.499028	0.0320361	-0.00754406	-0.106475	-0.0354037	0.00484481	0.00883029	-0.00227583	-0.46541
137.4	-0.777899	-1.2278	-1.38736	-1.28098	-1.83061	-1.23223	0.250435	-0.910873	-1.57353	-2.04115	-8.24844	0.48137	0.0321393	-0.00754543	-0.106451	-0.0353622	0.00483136	0.00890695	-0.00229462	-0.294759
137.5	-0.520816	-1.23223	-1.3785	-1.19677	-1.88158	-1.1879	0.124109	-1.04163	-1.55801	-2.06553	-8.24877	0.480729	0.0321907	-0.0075875	-0.106456	-0.0353955	0.0048232	0.0089288	-0.00239543	-0.330219
137.6	-0.516383	-1.25661	-1.16352	-1.00396	-1.89931	-0.87763	0.0952982	-1.34969	-1.52255	-2.22732	-8.2506	0.497356	0.0321975	-0.00754883	-0.106483	-0.0353913	0.00485196	0.00891106	-0.00231886	-0.356814
137.7	-0.425517	-1.08817	-1.16131	-0.95963	-1.68212	-0.839954	0.274813	-1.23888	-1.49818	-2.15418	-8.24827	0.478067	0.0321942	-0.00758123	-0.106556	-0.0354507	0.00484758	0.00895981	-0.0023184	-0.405571
137.8	-0.35903	-1.19012	-0.964063	-0.975144	-1.42061	-0.454328	0.361247	-1.25882	-1.59347	-1.73975	-8.24899	0.482314	0.0321475	-0.0075278	-0.106483	-0.0354158	0.00482069	0.00895156	-0.00232613	-0.525248
137.9	-0.332435	-1.15688	-0.647141	-0.831089	-1.37407	-0.492004	0.445464	-1.06158	-1.28542	-1.31644	-8.24928	0.491421	0.0321834	-0.00756097	-0.106483	-0.0354177	0.00484238	0.0089692	-0.00229672	-0.67152
138	-0.27703	-1.05714	-0.784548	-0.795629	-1.27655	-0.729142	0.631627	-0.926387	-1.08817	-1.71758	-8.24877	0.486307	0.0322141	-0.00756774	-0.106472	-0.0354669	0.00478545	0.00893715	-0.00233173	-0.67152
138.1	-0.290327	-0.999523	-0.939684	-0.97736	-1.35855	-0.567356	0.474275	-0.8599	-1.15466	-1.79072	-8.24924	0.49516	0.0321813	-0.00753374	-0.106454	-0.0354518	0.00486708	0.00887822	-0.00230194	-0.726926
138.2	-0.22384	-0.828872	-0.749088	-0.536329	-1.55358	-0.551843	0.664871	-0.844386	-1.14136	-1.74196	-8.24877	0.482558	0.0321414	-0.00762121	-0.106467	-0.0353971	0.00485267	0.00893714	-0.00237138	-0.78898
138.3	-0.0687033	-0.693682	-0.84217	-0.529681	-1.58018	-0.443247	0.624979	-0.961847	-1.14579	-1.67769	-8.24873	0.483156	0.03223	-0.00759907	-0.106502	-0.0354744	0.00488315	0.00895984	-0.00240005	-0.80671
138.4	-0.201678	-0.997306	-0.975144	-0.890927	-1.93034	-0.549627	0.494221	-1.04606	-1.00839	-1.9924	-8.24992	0.494642	0.0321994	-0.00749938	-0.106502	-0.0354549	0.00480405	0.00901108	-0.00233064	-0.644925
138.5	-0.203894	-0.9419	-0.77125	-0.875413	-2.00126	-0.611681	0.649357	-1.04385	-1.52699	-2.04559	-8.2489	0.483434	0.0321961	-0.00757049	-0.106465	-0.0355029	0.00485658	0.00903304	-0.00231875	-0.534113
138.6	-0.217191	-0.975144	-0.669303	-0.494221	-1.86607	-0.480923	0.75352	-1.06379	-1.18569	-1.94807	-8.24932	0.489643	0.0322116	-0.00756251	-0.106475	-0.0354115	0.00485355	0.00905758	-0.0023604	-0.642709
138.7	-0.203894	-0.667087	-0.678168	-0.875413	-1.74639	-0.664871	0.396706	-0.904225	-0.99509	-1.84169	-8.24928	0.485432	0.0322524	-0.00755443	-0.106465	-0.0354692	0.00482784	0.00902455	-0.00237399	-0.656006
138.8	-0.119677	-0.879846	-0.888711	-1.01947	-1.85056	-0.886495	0.252651	-0.968495	-1.09704	-1.79294	-8.2489	0.483053	0.0322017	-0.00757045	-0.106584	-0.0354518	0.00477122	0.00899482	-0.00228827	-0.527464
138.9	-0.161785	-0.762385	-0.611681	-1.03055	-1.82396	-0.662655	0.489788	-0.939684	-1.12585	-1.64888	-8.24937	0.487791	0.0322349	-0.00748312	-0.106525	-0.0354192	0.00486796	0.00903874	-0.00231659	-0.63606
139	-0.292543	-0.897576	-0.848819	-1.01947	-1.7331	-0.693682	0.299192	-1.10369	-1.0239	-1.92591	-8.24924	0.48493	0.0321815	-0.00749214	-0.106542	-0.035412	0.00484667	0.00905383	-0.00241422	-0.518599
139.1	-0.0997306	-0.897576	-0.961847	-0.822224	-1.67991	-0.587303	0.332436	-0.984009	-1.27655	-1.83283	-8.24966	0.48221	0.0321738	-0.00752571	-0.106478	-0.0354044	0.00483881	0.00903883	-0.0024208	-0.509734
139.2	-0.0243786	-0.888711	-0.815575	-0.848819	-1.86607	-0.554059	0.485356	-0.921954	-1.34304	-1.46715	-8.24916	0.484839	0.0322423	-0.00749555	-0.106524	-0.0354186	0.00483926	0.00912397	-0.00236646	-0.580654
139.3	0.0221624	-0.91309	-0.268165	-0.755737	-1.87715	-0.432166	0.505302	-0.811143	-1.17904	-1.58683	-8.24949	0.488486	0.0321938	-0.00753289	-0.106489	-0.0353895	0.00483224	0.00912059	-0.00229907	-0.713628
139.4	-0.192813	-0.919738	-0.472058	-0.999523	-1.84613	-0.452112	0.234921	-0.910873	-1.31644	-1.61564	-8.24958	0.488692	0.0321908	-0.00755571	-0.106514	-0.0354565	0.00484976	0.00904427	-0.00229381	-0.616114
139.5	0.037676	-0.58287	-0.456545	-0.702547	-1.70207	-0.494221	0.367895	-0.740223	-1.22115	-1.66661	-8.24899	0.483454	0.0322117	-0.0074861	-0.106556	-0.0354104	0.00486417	0.00901985	-0.00233126	-0.649357
139.6	0.0709196	-0.733574	-0.390058	-0.775683	-1.48266	-0.689249	0.476491	-0.607249	-1.32531	-1.55358	-8.24941	0.486098	0.0322168	-0.0074367	-0.106518	-0.0354725	0.00484715	0.00905247	-0.0023441	-0.700331
139.7	-0.24157	-0.835521	-0.367895	-0.868765	-1.69764	-0.633844	0.214975	-0.955198	-1.68212	-1.82175	-8.2492	0.485903	0.032278	-0.00744088	-0.106437	-0.0354312	0.00486182	0.00901467	-0.00220947	-0.514167
139.8	-0.263732	-0.988442	-0.527464	-0.886495	-1.88158	-0.58287	0.0310274	-0.966279	-1.86607	-1.89931	-8.24962	0.485087	0.0322273	-0.00741216	-0.106462	-0.0354915	0.00490748	0.00906056	-0.00218893	-0.398923
139.9	-0.190596	-0.848819	-0.678168	-0.80671	-1.68434	-0.500869	0.0997307	-0.700331	-1.7885	-2.10542	-8.24916	0.48356	0.032242	-0.00745197	-0.106454	-0.0355295	0.0048183	0.0090773	-0.002255	-0.449896
140	-0.398923	-0.498653	-0.403355	-0.558492	-1.54693	-0.285894	0.292543	-0.596168	-1.29871	-1.92591	-8.2492	0.484075	0.0321565	-0.00746041	-0.106502	-0.0354511	0.00482768	0.00910756	-0.0022419	-0.673736
140.1	-0.65379	-0.709196	-0.456545	-0.567357	-1.67547	-0.551843	-0.0775682	-0.65379	-1.56466	-1.9924	-8.24911	0.483813	0.0321741	-0.00741554	-0.106454	-0.0354905	0.0048533	0.00912218	-0.00218924	-0.58287
140.2	-0.675952	-0.89536	-0.542978	-0.607249	-1.61564	-0.738007	-0.126325	-0.820008	-1.49596	-2.10986	-8.24932	0.489458	0.0322283	-0.00745571	-0.106476	-0.0354967	0.0048449	0.0090276	-0.00214745	-0.549627
140.3	-0.485356	-0.780115	-0.52968	-0.797845	-1.35634	-0.955198	-0.075352	-0.848819	-1.46937	-2.03007	-8.24928	0.485461	0.0322002	-0.00743257	-0.10649	-0.0354558	0.00485706	0.00898681	-0.00221152	-0.554059
140.4	-0.443247	-0.844386	-0.518599	-0.82444	-1.2278	-1.00174	0.0132975	-1.06379	-1.69764	-2.05002	-8.24882	0.483603	0.0321941	-0.00738211	-0.106494	-0.0355057	0.00487202	0.00901475	-0.00216366	-0.487572
140.5	-0.250435	-0.662655	-0.279246	-0.660438	-1.45607	-0.638276	0.0598385	-0.726926	-1.5558	-1.54472	-8.24928	0.487139	0.0321649	-0.00746566	-0.106407	-0.0354689	0.00479678	0.00905625	-0.00225451	-0.700331
140.6	-0.545194	-0.744656	-0.525248	-1.02169	-1.73753	-0.786764	-0.0531896	-1.12142	-1.83726	-1.77964	-8.24966	0.490051	0.0321663	-0.00740851	-0.106461	-0.0354639	0.00481422	0.00906391	-0.00224987	-0.500869
140.7	-0.452112	-0.347949	-0.378976	-0.764602	-1.42504	-0.463193	-0.028811	-0.740223	-1.6112	-1.58018	-8.24928	0.485267	0.0321858	-0.0074037	-0.106483	-0.0355156	0.00480063	0.00899705	-0.00214129	-0.762385
140.8	-0.587303	-0.638276	-0.356814	-0.835521	-1.35634	-0.478707	0.0199462	-0.864332	-1.59347	-1.70207	-8.2489	0.485857	0.0322146	-0.00746581	-0.106499	-0.0354871	0.00480167	0.0089985	-0.00215238	-0.649357
140.9	-0.54741	-0.587303	-0.101947	-0.607249	-1.19012	-0.3413	-0.13519	-0.695898	-1.70872	-1.86164	-8.24911	0.48953	0.0322106	-0.00746756	-0.10646	-0.0354896	0.00478497	0.00904052	-0.00222421	-0.709196
141	-0.467626	-0.443247	-0.181731	-0.693682	-1.24996	-0.385625	-0.0997306	-0.531897	-1.53142	-1.90818	-8.24916	0.486212	0.0321704	-0.0074868	-0.10652	-0.0354951	0.00481775	0.00898714	-0.00222247	-0.78898
141.1	-0.580654	-0.726926	-0.175083	-0.724709	-1.43834	-0.624979	-0.230489	-0.933036	-1.60012	-2.14753	-8.24928	0.488946	0.032135	-0.00740307	-0.106518	-0.0354216	0.00482114	0.00899047	-0.00219919	-0.627195
141.2	-0.675952	-0.815575	-0.350165	-0.893143	-1.33639	-0.427734	0.0376761	-0.97736	-1.48488	-2.04115	-8.24954	0.488825	0.0320541	-0.00744457	-0.106454	-0.0354705	0.00481644	0.00893785	-0.00223462	-0.622763
141.3	-0.844386	-0.828873	-0.319138	-1.01947	-1.33196	-0.164001	0.29476	-1.07709	-1.29207	-1.97245	-8.24949	0.487256	0.0321426	-0.00747271	-0.106483	-0.035481	0.00480922	0.00903635	-0.0021607	-0.691466
141.4	-0.54741	-0.42995	0.130758	-0.822224	-1.27212	-0.203894	0.627195	-0.605033	-1.13471	-1.58018	-8.24907	0.487317	0.0321076	-0.00747971	-0.106537	-0.0354486	0.00478358	0.00890374	-0.00222832	-0.930819
141.5	-0.549627	-0.715844	-0.226056	-1.26769	-1.62672	-0.549627	0.361247	-0.866549	-1.12142	-1.72866	-8.24907	0.492217	0.0321579	-0.00737645	-0.10647	-0.0354353	0.00473204	0.00899523	-0.00218586	-0.702547
141.6	-0.425517	-0.786764	-0.150704	-1.17461	-1.5292	-0.531897	0.0775684	-1.07487	-1.46715	-1.81953	-8.24954	0.484979	0.0321305	-0.0073769	-0.106467	-0.0354093	0.00476584	0.00901299	-0.00219346	-0.700331
141.7	-0.381193	-0.738007	-0.378976	-1.27877	-1.66218	-0.562924	-0.155136	-1.1879	-1.52699	-1.9658	-8.24983	0.484801	0.0321834	-0.00744687	-0.106501	-0.0354645	0.00478137	0.00905389	-0.00221624	-0.589519
141.8	-0.578438	-0.68925	-0.336868	-1.2832	-1.69764	-0.702547	-0.115244	-1.10369	-1.40731	-2.07883	-8.2492	0.487003	0.0321543	-0.0074319	-0.1065	-0.0354385	0.00479177	0.00897869	-0.00219443	-0.498653
141.9	-0.620546	-0.839954	-0.571789	-1.01504	-1.95472	-0.687033	-0.155136	-1.04828	-1.44277	-2.0744	-8.24916	0.487415	0.032241	-0.00753217	-0.106484	-0.0354474	0.0047927	0.00896786	-0.00219621	-0.487572
142	-0.642709	-0.853251	-1.02612	-1.17239	-2.2118	-0.828872	-0.168434	-0.835521	-1.40288	-2.00791	-8.24941	0.492162	0.0322107	-0.00743675	-0.10654	-0.0354742	0.00475842	0.00899505	-0.00222684	-0.438815
142.1	-0.660438	-0.999523	-1.05936	-1.15688	-2.13424	-0.762385	0.0288111	-1.00174	-1.52477	-1.8151	-8.24971	0.486122	0.0321029	-0.00749466	-0.106429	-0.0354712	0.00476315	0.00900176	-0.00226182	-0.487572
142.2	-0.609465	-0.890927	-0.784548	-1.18347	-1.9658	-0.613897	0.161785	-1.28098	-1.6378	-2.17191	-8.24975	0.4944	0.0321221	-0.00743639	-0.106426	-0.0354468	0.00479781	0.00899751	-0.00227878	-0.489788
142.3	-0.664871	-0.855467	-0.560708	-1.25882	-2.20959	-0.764601	-0.0177298	-1.34969	-1.58904	-1.96137	-8.24852	0.484056	0.0322105	-0.00752753	-0.106495	-0.0353781	0.00484572	0.00903031	-0.00232527	-0.469842
142.4	-0.766818	-1.09704	-0.6006	-1.41618	-2.28051	-0.704763	0.0443248	-1.19234	-1.83504	-1.95029	-8.24949	0.486367	0.0321415	-0.00745855	-0.10646	-0.0354532	0.00479022	0.00894857	-0.00233807	-0.421085
142.5	-0.87763	-1.09704	-0.802278	-1.45385	-2.33813	-0.972928	-0.066487	-1.14358	-1.66883	-1.93256	-8.25009	0.487173	0.032202	-0.00748188	-0.106486	-0.0354005	0.00480966	0.00887263	-0.00225397	-0.319138
142.6	-0.664871	-0.899792	-1.04163	-1.64445	-2.29824	-0.802278	-0.106379	-0.882062	-1.94586	-1.8018	-8.25026	0.488185	0.0320849	-0.00745052	-0.106461	-0.0354526	0.00480896	0.00890981	-0.00230952	-0.312489
142.7	-0.67152	-0.944117	-0.910873	-1.71758	-2.37581	-0.691466	-0.0820007	-1.12142	-2.06775	-1.6511	-8.24962	0.485133	0.0320877	-0.00747912	-0.106491	-0.035344	0.00483655	0.00899137	-0.00228749	-0.281462
142.8	-0.527464	-0.427734	-0.456545	-1.50039	-2.08991	-0.405571	0.0820008	-0.826656	-1.78185	-2.02786	-8.24911	0.480675	0.0322047	-0.00745221	-0.106537	-0.0353532	0.00479287	0.00913344	-0.00226478	-0.523032
142.9	-0.556275	-0.42995	-0.210542	-1.04385	-1.5558	-0.325787	0.150704	-0.631628	-1.59791	-1.71315	-8.24945	0.485495	0.0320967	-0.00746735	-0.106561	-0.035354	0.00481672	0.0090706	-0.00235188	-0.673736
143	-0.0709195	-0.22384	0.199461	-0.534113	-1.45828	0.0775684	0.507518	-0.374544	-1.41618	-1.1192	-8.2489	0.486855	0.0321375	-0.00746844	-0.106548	-0.0353471	0.00483932	0.00903725	-0.0023408	-1.00396
143.1	-0.24157	-0.416652	-0.0997306	-0.622762	-1.57574	0.00443256	0.159569	-0.731358	-1.7885	-1.37185	-8.24937	0.48809	0.032159	-0.00748207	-0.106519	-0.0353976	0.00481318	0.00903232	-0.00232162	-0.853251
143.2	-0.443247	-0.649357	-0.113028	-0.848819	-1.66218	-0.190596	-0.104163	-0.979577	-1.79737	-1.68877	-8.24882	0.480912	0.0321624	-0.00758047	-0.106488	-0.0353157	0.00483495	0.00902161	-0.00239174	-0.56514
143.3	-0.678168	-0.82444	-0.270381	-1.17461	-1.81067	-0.367895	-0.104163	-0.981793	-2.05445	-1.57353	-8.24894	0.490426	0.0321401	-0.00751751	-0.106452	-0.0353651	0.00480831	0.00899624	-0.00234192	-0.487572
143.4	-0.296976	-0.511951	-0.0509734	-0.702547	-1.77742	-0.172866	0.201678	-0.70698	-1.61564	-1.41839	-8.24949	0.483506	0.0321378	-0.00745443	-0.106464	-0.0353504	0.0048394	0.00896531	-0.00229345	-0.742439
143.5	-0.221624	-0.449896	-0.299192	-0.609465	-1.7065	-0.146272	0.119677	-0.773467	-1.49374	-1.32974	-8.25009	0.49015	0.0321209	-0.00754098	-0.10649	-0.0354279	0.00483963	0.00901719	-0.00225836	-0.837737
143.6	-0.093082	-0.347949	-0.308057	-0.516383	-1.89045	-0.166218	0.141839	-0.848819	-1.47823	-1.46937	-8.24911	0.476517	0.0321397	-0.00755702	-0.106516	-0.0353909	0.00481554	0.00909311	-0.00235846	-0.82444
143.7	-0.312489	-0.374544	-0.301408	-0.713628	-2.08769	-0.0177298	0.228272	-0.957414	-1.72202	-1.43834	-8.24979	0.486143	0.0321988	-0.00755308	-0.106485	-0.035328	0.00486198	0.00907705	-0.00231519	-0.726926
143.8	-0.272597	-0.54741	-0.414436	-0.851035	-1.86164	0.0155137	0.246002	-0.988442	-1.59791	-1.75083	-8.24907	0.482804	0.0322158	-0.00747413	-0.106503	-0.0353703	0.00487881	0.00904575	-0.00239816	-0.633844
143.9	-0.265948	-0.569573	-0.427734	-1.13028	-1.75969	-0.0554058	0.0354599	-1.09482	-1.42061	-1.80845	-8.25017	0.492199	0.0321747	-0.00751159	-0.106487	-0.0353677	0.00483201	0.0090161	-0.00230866	-0.589519
144	0.00221628	-0.48314	-0.214975	-0.961847	-1.46493	-0.0132974	0.146272	-0.777899	-1.49374	-1.77299	-8.2489	0.47435	0.0321539	-0.00753398	-0.106517	-0.0353908	0.00481655	0.00915744	-0.0023136	-0.704763
144.1	0.0864332	-0.398923	-0.208326	-1.09925	-1.60899	-0.166218	0.2593	-0.908657	-1.59791	-1.64666	-8.24928	0.486454	0.0321756	-0.00754175	-0.106481	-0.0354171	0.00479016	0.00918383	-0.00235663	-0.698115
144.2	-0.150704	-0.700331	-0.560708	-1.1325	-1.84169	-0.263732	0.0155137	-1.05271	-1.58239	-1.83726	-8.24945	0.488382	0.0321904	-0.00743486	-0.106505	-0.0354154	0.00484701	0.0091055	-0.00225318	-0.54741
144.3	-0.0398923	-0.698115	-0.640492	-1.24774	-1.88602	-0.414436	0.0199462	-1.06823	-1.57796	-1.5691	-8.24992	0.486767	0.0322475	-0.00751793	-0.106475	-0.0353945	0.00482205	0.00909092	-0.00230025	-0.507518
144.4	-0.294759	-0.46541	-0.42995	-1.21228	-1.9658	-0.467626	-0.0398922	-1.07931	-1.70872	-1.58461	-8.24941	0.485228	0.0321921	-0.00747225	-0.106486	-0.0353419	0.00486606	0.00913828	-0.00229315	-0.503086
144.5	-0.166218	-0.68925	-0.130758	-0.984009	-1.58904	0.00443256	0.132974	-0.695898	-1.51369	-1.49153	-8.24916	0.481562	0.0322816	-0.00744922	-0.106478	-0.0353931	0.00494565	0.00914135	-0.00226525	-0.715844
144.6	-0.279246	-0.742439	-0.177299	-0.84217	-1.45385	0.0332436	0.0908657	-0.713628	-1.70872	-1.73975	-8.24877	0.48675	0.0322599	-0.00747403	-0.106433	-0.0354509	0.00490845	0.00911926	-0.00225811	-0.751304
144.7	-0.463193	-0.822224	-0.463193	-1.03277	-1.61342	-0.119677	-0.195029	-0.941901	-1.91926	-2.05224	-8.2489	0.48129	0.0323333	-0.00750393	-0.106455	-0.0353546	0.00488523	0.0091868	-0.00224901	-0.478707
144.8	-0.436599	-1.04606	-0.41222	-1.04828	-1.7885	-0.113028	-0.0110811	-1.05493	-1.92369	-2.18299	-8.24924	0.48968	0.0322456	-0.00752401	-0.106487	-0.0354068	0.00494017	0.00914689	-0.0022475	-0.487572
144.9	-0.230489	-0.822224	-0.443247	-1.07709	-1.74861	-0.155137	0.0221624	-0.722493	-1.63558	-1.79515	-8.24903	0.479098	0.0322461	-0.0075258	-0.106463	-0.0353887	0.00493943	0.00917801	-0.00224917	-0.596168
145	-0.312489	-0.870981	-0.580654	-1.17239	-2.00348	-0.24157	-0.0110811	-0.800061	-1.71315	-1.48709	-8.24988	0.492892	0.0322275	-0.00736014	-0.10649	-0.0354015	0.00489854	0.00911975	-0.00231164	-0.518599
145.1	-0.0531896	-0.749088	-0.425517	-0.957414	-1.89931	-0.0376759	0.290327	-0.715844	-1.60012	-1.15023	-8.24903	0.483016	0.0322452	-0.0074665	-0.106457	-0.0354259	0.00493982	0.00911816	-0.00226576	-0.678168
145.2	-0.00443244	-0.935252	-0.226056	-0.924171	-1.99461	-0.157353	0.221624	-0.78898	-1.66218	-1.50261	-8.24941	0.491684	0.0322863	-0.00752415	-0.106483	-0.0354056	0.00494383	0.00918087	-0.00227639	-0.687033
145.3	0.0886495	-0.926387	0.0531898	-0.886495	-1.79958	-0.179515	0.166218	-0.593951	-1.50704	-1.50482	-8.24882	0.477834	0.0322696	-0.00749141	-0.10649	-0.0354021	0.00492962	0.0092073	-0.00223143	-0.773467
145.4	0.261516	-0.647141	0.487572	-0.498653	-1.68877	0.0531897	0.274813	-0.414436	-1.28098	-1.10147	-8.24907	0.486334	0.0322297	-0.00747909	-0.106531	-0.0354664	0.00489829	0.00922597	-0.00224113	-1.00174
145.5	-0.155137	-0.695898	0.316922	-0.687033	-1.77742	0.137407	0.485356	-0.540762	-1.41174	-1.27655	-8.24983	0.4929	0.032225	-0.00752102	-0.106513	-0.0354695	0.00485541	0.00913757	-0.0022496	-0.95963
145.6	-0.0354598	-0.835521	0.055406	-0.97736	-1.78629	-0.037676	0.449896	-0.757953	-1.68212	-1.59347	-8.24945	0.493872	0.0322294	-0.00746263	-0.106498	-0.0354541	0.0048656	0.0091182	-0.00221558	-0.775683
145.7	-0.0531897	-0.75352	0.29476	-0.84217	-1.90596	0.0376761	0.299192	-0.458761	-1.57353	-1.46715	-8.24907	0.48788	0.0323021	-0.0075363	-0.106386	-0.0354349	0.00493915	0.0092124	-0.00225531	-0.833305
145.8	-0.166218	-0.265948	0.299192	-0.560708	-1.61342	0.383409	0.316922	-0.150704	-1.30758	-1.42282	-8.24899	0.478649	0.0322626	-0.00752208	-0.106409	-0.0354625	0.00489812	0.00924535	-0.00224244	-1.00174
145.9	-0.144055	-0.378976	0.17065	-0.913089	-1.40731	0.305841	0.175083	-0.046541	-1.54028	-1.30315	-8.24958	0.492237	0.0322453	-0.00747447	-0.106525	-0.0354892	0.00485002	0.00920143	-0.00211226	-0.910873
146	-0.252651	-0.534113	0.144055	-1.0926	-1.53142	0.195029	0.00221628	-0.569573	-1.40953	-1.41174	-8.24907	0.485263	0.0322914	-0.00745926	-0.106485	-0.0354613	0.00493624	0.00920372	-0.00218921	-0.760169
146.1	-0.27703	-0.769034	-0.252651	-1.20342	-1.60456	-0.130758	-0.0332435	-0.795629	-1.63115	-1.6112	-8.24971	0.493095	0.0322591	-0.0074842	-0.106489	-0.0354885	0.00490501	0.00920387	-0.00211473	-0.673736
146.2	-0.0886494	-0.702547	-0.126325	-1.22558	-1.44942	0.268165	-0.0620546	-0.746872	-1.55801	-1.41618	-8.24882	0.481202	0.0323352	-0.00746353	-0.106501	-0.0354529	0.00491118	0.00920451	-0.0021764	-0.693682
146.3	-0.177299	-0.425517	0.0332437	-1.15688	-1.28542	0.330219	-0.261516	-0.656006	-1.38736	-1.3519	-8.24992	0.493277	0.0323004	-0.00744158	-0.106467	-0.0354699	0.00492813	0.00911095	-0.00213412	-0.826656
146.4	0.0110812	-0.629411	-0.13519	-1.08817	-1.41839	-0.121893	-0.0332435	-0.511951	-1.42061	-1.27877	-8.24882	0.483296	0.0321931	-0.00743849	-0.106429	-0.0354647	0.00486502	0.00915485	-0.00219537	-0.782332
146.5	0.132974	-0.365679	-0.0930818	-0.800061	-1.25661	0.0265949	0.254867	-0.285895	-1.41618	-1.11033	-8.24975	0.494125	0.0322673	-0.00737031	-0.106543	-0.0354146	0.00489943	0.00913655	-0.00217533	-0.917522
146.6	0.0709196	-0.578438	-0.197245	-0.964063	-1.48266	-0.0620546	0.336868	-0.647141	-1.65996	-1.34747	-8.24932	0.480621	0.032264	-0.0074014	-0.106564	-0.0354705	0.00492367	0.00922306	-0.00221585	-0.75352
146.7	0.217191	-0.800061	-0.237137	-1.0505	-1.77077	-0.144055	0.378976	-0.937468	-1.5558	-1.52699	-8.24941	0.486295	0.0322429	-0.0074721	-0.106499	-0.0354892	0.00490229	0.00928706	-0.00217895	-0.706979
146.8	0.139623	-0.720277	-0.414436	-1.1192	-1.67326	-0.175083	0.310273	-0.933036	-1.50482	-1.47601	-8.24886	0.488788	0.0323214	-0.00740963	-0.106519	-0.0355448	0.00485752	0.00920712	-0.00214999	-0.722493
146.9	0.0155137	-0.804494	-0.480923	-1.27212	-1.69099	-0.214975	0.135191	-0.986225	-1.70207	-1.58904	-8.24962	0.495348	0.032206	-0.00742682	-0.106498	-0.0355186	0.00489855	0.00926083	-0.00212495	-0.542978
147	0.443247	-0.613898	-0.157353	-1.1059	-1.2145	0.0997307	0.228272	-0.562924	-1.44942	-1.49374	-8.24937	0.491482	0.0321593	-0.00747126	-0.106516	-0.0355267	0.00489741	0.00923179	-0.00213851	-0.828873
147.1	0.401139	-0.410004	0.0664871	-0.795629	-1.17017	-0.00886488	0.199461	-0.416653	-1.30093	-1.37628	-8.24844	0.479232	0.0322898	-0.00742398	-0.10647	-0.0354543	0.0048815	0.0092985	-0.0021963	-0.964063
147.2	0.203894	-0.345733	-0.0864332	-0.984009	-1.19898	0.214975	0.166218	-0.350165	-1.2965	-1.57131	-8.24937	0.494543	0.0322143	-0.00740842	-0.106485	-0.0354952	0.00485566	0.00923964	-0.00217955	-0.95963
147.3	0.146272	-0.647141	-0.361247	-1.08817	-1.17682	0.0642709	0.212759	-0.288111	-1.25661	-1.54693	-8.24911	0.489117	0.0321143	-0.00742916	-0.106494	-0.0355648	0.00482535	0.0092565	-0.00220568	-0.813359
147.4	-0.0199461	-0.673736	-0.243786	-1.00839	-1.15466	-0.272597	0.117461	-0.731358	-1.31423	-1.76412	-8.25017	0.496493	0.0322414	-0.00736855	-0.106499	-0.0354793	0.00482505	0.00924139	-0.00214563	-0.726926
147.5	0.0576221	-0.65379	-0.41222	-0.910873	-1.33639	-0.283678	-0.0554059	-0.729142	-1.35634	-1.55801	-8.24937	0.4827	0.032267	-0.00742782	-0.106486	-0.035492	0.00489977	0.00928112	-0.00216525	-0.691466
147.6	-0.285894	-0.930819	-0.494221	-1.22115	-1.55137	-0.489788	-0.24157	-1.08374	-1.85277	-1.76191	-8.24924	0.494035	0.0322723	-0.00739631	-0.106509	-0.0355339	0.00487812	0.00928482	-0.00222734	-0.472058
147.7	-0.0199461	-0.908657	-0.370111	-1.04385	-1.59126	-0.363463	-0.201677	-1.01504	-1.87937	-2.13645	-8.24844	0.482911	0.0321897	-0.00735333	-0.106435	-0.0355532	0.00488416	0.00926458	-0.00219887	-0.576222
147.8	0.181731	-0.328003	-0.110812	-0.731358	-1.38293	0.0576223	-0.0531896	-0.718061	-1.5425	-1.74861	-8.24962	0.494845	0.0322106	-0.00740419	-0.106526	-0.0355156	0.00487275	0.00922171	-0.0022082	-0.908657
147.9	-0.0265948	-0.32357	0.104163	-0.560708	-1.08596	0.332436	0.0975145	-0.485356	-1.26325	-1.39845	-8.24899	0.485431	0.0322442	-0.00739707	-0.10654	-0.0355351	0.00479949	0.00924484	-0.00219833	-0.948549
148	-0.183948	-0.534113	-0.294759	-0.616114	-1.22336	0.221624	-0.305841	-0.611681	-1.44055	-1.32309	-8.2492	0.4865	0.0322666	-0.00744578	-0.106549	-0.0355066	0.00488347	0.00925884	-0.00217273	-0.784548
148.1	-0.195029	-0.545194	-0.531897	-1.06601	-1.12806	0.175083	-0.210542	-0.644925	-1.66218	-1.47823	-8.24971	0.492203	0.0322247	-0.0074884	-0.106529	-0.0355574	0.00482002	0.00916885	-0.00222368	-0.713628
148.2	-0.350165	-0.820008	-0.638276	-1.2012	-1.28985	0.0952982	-0.0886494	-0.540762	-1.73531	-1.2965	-8.24907	0.486691	0.0322285	-0.00746155	-0.106521	-0.035482	0.00483786	0.00924146	-0.00218092	-0.647141
148.3	-0.0310273	-0.700331	-0.576222	-1.08817	-1.42282	0.0775684	-0.212759	-0.239354	-1.48266	-1.29871	-8.24983	0.492403	0.0322859	-0.00742873	-0.106517	-0.0354583	0.00479587	0.00927814	-0.00217629	-0.720277
148.4	0.0975145	-0.649357	-0.558492	-1.2012	-1.58018	0.0975145	-0.44768	-0.27703	-1.6378	-1.24553	-8.24852	0.481037	0.0321606	-0.0074161	-0.106426	-0.0355081	0.00482584	0.00931585	-0.00216564	-0.589519
148.5	-0.00664866	-0.511951	-0.398923	-1.07266	-1.26769	0.141839	-0.221624	-0.319138	-1.57131	-1.50926	-8.24954	0.492343	0.0321425	-0.00740148	-0.10649	-0.0354913	0.00483552	0.00918401	-0.00217768	-0.720277
148.6	0.0997307	-0.3413	-0.22384	-0.746872	-1.03941	0.250435	0.0997307	-0.246002	-1.46936	-1.21007	-8.24894	0.4865	0.0322211	-0.00734996	-0.106515	-0.0354218	0.00486353	0.00925795	-0.00219327	-0.955198
148.7	-0.130758	-0.580654	-0.3413	-0.979577	-1.06601	-0.110812	-0.0930819	-0.443247	-1.50482	-1.24109	-8.24979	0.498812	0.0321955	-0.00737588	-0.106456	-0.0354658	0.00483449	0.0092165	-0.00218819	-0.870981
148.8	-0.503086	-0.474275	-0.534113	-1.0106	-1.22558	-0.385625	-0.354598	-0.560708	-1.60899	-1.53807	-8.24865	0.480978	0.0322291	-0.00748733	-0.106477	-0.0354856	0.00483328	0.00920341	-0.00219982	-0.67152
148.9	-0.46541	-0.660438	-0.48314	-1.0505	-1.0372	-0.210542	-0.365679	-0.629411	-1.59126	-1.59569	-8.24877	0.489796	0.0321316	-0.00751187	-0.106523	-0.0354766	0.00481793	0.00926051	-0.00213624	-0.678168
149	-0.418869	-0.487572	-0.463193	-0.826656	-0.95963	-0.0576221	-0.352382	-0.662655	-1.44942	-1.79515	-8.24928	0.491847	0.0322012	-0.00739226	-0.106553	-0.03551	0.00484653	0.00923821	-0.0021404	-0.682601
149.1	-0.436599	-0.467626	-0.296976	-0.853251	-0.961847	-0.39449	-0.226056	-0.418869	-1.32753	-1.48266	-8.24941	0.490793	0.0322128	-0.00747472	-0.106558	-0.0354693	0.00485333	0.00916951	-0.00222496	-0.731358
149.2	-0.310273	-0.347949	-0.0398922	-0.531897	-0.802278	-0.183948	-0.150704	-0.691466	-1.2699	-1.32753	-8.24954	0.491641	0.0322228	-0.00738394	-0.106504	-0.0355145	0.00482965	0.00920343	-0.00217016	-0.866549
149.3	-0.113028	-0.365679	-0.00443244	-0.496437	-0.660439	0.0709196	-0.115244	-0.78898	-1.33639	-1.49818	-8.24899	0.482772	0.0321958	-0.00743765	-0.106476	-0.0355043	0.00483624	0.00926008	-0.00212299	-0.948549
149.4	-0.037676	-0.285895	-0.159569	-0.494221	-0.815575	0.126326	-0.0886494	-0.738007	-1.30315	-1.46937	-8.24966	0.495098	0.0321997	-0.00747775	-0.106456	-0.0354049	0.00482735	0.00923492	-0.00219586	-0.935252
149.5	-0.0886494	-0.110812	0.161785	-0.425517	-0.826656	0.330219	0.0398923	-0.496437	-1.23444	-1.23001	-8.2492	0.485766	0.0321248	-0.00747948	-0.106488	-0.0354776	0.00489246	0.00922681	-0.00220606	-1.05493
149.6	-0.217191	-0.480923	0.195029	-0.78898	-1.17239	0.175083	-0.0842169	-0.664871	-1.14579	-1.28763	-8.25013	0.499542	0.0321709	-0.0074337	-0.106487	-0.0354597	0.0048672	0.00926651	-0.00222064	-0.866549
149.7	-0.32357	-0.458761	0.164002	-0.629411	-1.18125	0.0265949	-0.212759	-0.791196	-0.968495	-1.37185	-8.24877	0.479567	0.0321401	-0.0075006	-0.106529	-0.0354269	0.00486062	0.00927435	-0.00220005	-0.786764
149.8	-0.201678	-0.438815	0.352382	-0.631628	-1.68434	-0.0177299	0.161785	-0.675952	-0.820008	-1.44055	-8.24945	0.492158	0.0321986	-0.0075036	-0.106514	-0.0354759	0.00486132	0.00924811	-0.0021924	-0.928603
149.9	-0.150704	-0.569573	0.175083	-0.95963	-1.59791	-0.175083	-0.0576221	-0.793413	-1.04163	-1.67991	-8.24928	0.490444	0.0322027	-0.00744134	-0.106493	-0.0354548	0.00482296	0.00921584	-0.00221841	-0.733574
150	-0.166218	-0.769034	-0.0465409	-0.972928	-1.44942	-0.24157	-0.00221616	-0.733574	-0.853251	-1.61342	-8.24966	0.493448	0.0321998	-0.00748984	-0.106449	-0.0354464	0.00482725	0.00925352	-0.00217589	-0.660439
150.1	-0.261516	-0.839954	-0.248218	-1.06601	-1.71315	-0.46541	-0.119677	-0.675952	-1.0372	-1.87715	-8.24916	0.485543	0.0322091	-0.00744782	-0.106463	-0.0354155	0.00483294	0.00927525	-0.00220046	-0.574005
150.2	-0.571789	-0.935252	-0.438815	-1.12363	-1.92369	-0.640492	-0.268165	-0.780115	-1.35855	-1.71093	-8.24856	0.486684	0.0322878	-0.00748085	-0.106487	-0.0354868	0.00487514	0.00930839	-0.00206986	-0.403355
150.3	-0.607249	-0.8599	-0.27703	-0.955198	-1.60456	-0.574005	-0.22384	-0.82444	-1.33417	-1.6112	-8.24971	0.494843	0.0322589	-0.00751826	-0.106528	-0.0353524	0.00487057	0.0091678	-0.0021688	-0.54741
150.4	-0.281462	-0.678168	-0.263732	-0.875413	-1.22336	-0.261516	-0.283678	-0.693682	-1.18125	-1.27434	-8.24932	0.485468	0.0322707	-0.00747157	-0.106504	-0.0353358	0.00485518	0.00919176	-0.00209774	-0.742439
150.5	-0.13519	-0.520816	-0.0243785	-0.775683	-1.10812	0.175083	0.139623	-0.844386	-1.13028	-1.14801	-8.25026	0.496591	0.0322375	-0.00751139	-0.106507	-0.0353381	0.00489446	0.00921142	-0.00211613	-0.955198
150.6	0.0731359	-0.593951	0.0487573	-0.820008	-1.40953	0.0886495	0.0177299	-0.602816	-1.25439	-1.33861	-8.24899	0.479841	0.0321924	-0.00745671	-0.106503	-0.0353308	0.00485047	0.00931215	-0.002128	-0.870981
150.7	0.101947	-0.764602	-0.128542	-0.574005	-1.3519	0.248219	0.137407	-0.436599	-1.02833	-1.06601	-8.25017	0.495103	0.0321891	-0.00746879	-0.106558	-0.0353338	0.00489995	0.00929483	-0.00209834	-0.964063
150.8	-0.192813	-0.875413	-0.263732	-0.702547	-1.40066	0.17065	0.0908657	-0.525248	-1.04385	-1.3785	-8.24882	0.483289	0.0322392	-0.00746174	-0.106492	-0.0354266	0.00486825	0.00933126	-0.00218793	-0.762385
150.9	-0.299192	-0.757953	-0.208326	-0.751304	-1.49596	0.0155137	0.046541	-0.365679	-1.2145	-1.61564	-8.24958	0.489157	0.0322576	-0.0074714	-0.106535	-0.0354427	0.00483972	0.00928652	-0.00211302	-0.749088
151	-0.232705	-1.12585	-0.199461	-0.729142	-1.50261	-0.356814	0.214975	-0.715845	-1.13693	-1.75748	-8.24945	0.490791	0.032231	-0.00745396	-0.106524	-0.0353948	0.00494421	0.00921241	-0.00207175	-0.651574
151.1	-0.17065	-1.05271	-0.208326	-0.675952	-1.13471	-0.279246	0.374544	-0.715845	-1.0926	-1.70207	-8.24941	0.490904	0.0322528	-0.00745215	-0.106444	-0.0354378	0.00491942	0.00922961	-0.00204888	-0.760169
151.2	-0.365679	-1.18569	-0.292543	-1.00396	-1.43612	-0.370111	0.274813	-0.795629	-1.42726	-1.73753	-8.25005	0.491771	0.0322621	-0.00746662	-0.106377	-0.0354703	0.00484872	0.00925536	-0.00204501	-0.687033
151.3	-0.336868	-1.15244	-0.392274	-1.2965	-1.3918	-0.410004	0.0398923	-1.07487	-1.84169	-1.60899	-8.24962	0.47944	0.0322274	-0.0075074	-0.106433	-0.0354808	0.00488668	0.00935667	-0.00206983	-0.598384
151.4	-0.128542	-1.07266	-0.452112	-1.24996	-1.1059	-0.201677	5.96046e-08	-0.857684	-1.81953	-1.1879	-8.25043	0.490377	0.0322456	-0.00751533	-0.106442	-0.0354428	0.0049107	0.00931683	-0.00199658	-0.684817
151.5	-0.0687033	-1.09925	-0.166218	-1.07044	-1.32974	-0.22384	-0.126325	-0.405571	-1.40953	-1.25439	-8.24924	0.47696	0.0322803	-0.00753778	-0.10649	-0.0354444	0.00491299	0.00930749	-0.00206036	-0.713628
151.6	-0.296976	-1.56245	-0.492004	-1.29428	-1.7198	-0.527464	-0.239354	-0.753521	-1.59569	-1.65996	-8.25013	0.491837	0.0323389	-0.0074991	-0.106441	-0.0353983	0.00494223	0.00930776	-0.00199232	-0.454329
151.7	-0.0554059	-1.21007	-0.361247	-0.800061	-1.33861	-0.257083	0.106379	-0.558492	-1.36077	-1.39845	-8.24886	0.482173	0.0322687	-0.00742495	-0.106511	-0.0353996	0.00489682	0.00933441	-0.00200153	-0.698115
151.8	-0.354598	-1.5425	-0.525248	-0.97736	-1.3652	-0.485356	0.124109	-1.11698	-1.75304	-1.55137	-8.24992	0.495088	0.0322217	-0.00746108	-0.106564	-0.0354115	0.00491568	0.00928938	-0.00205159	-0.518599
151.9	-0.0908657	-1.54028	-0.347949	-0.992874	-1.27877	-0.365679	-0.0177299	-0.593951	-1.38515	-1.6112	-8.24916	0.482993	0.0322895	-0.00745381	-0.10649	-0.0354254	0.00486943	0.0093989	-0.00197849	-0.571789
152	-0.39449	-1.65996	-0.469842	-1.23223	-1.48488	-0.622762	-0.283678	-0.704763	-1.33861	-1.79294	-8.24945	0.488306	0.0322762	-0.00748858	-0.10648	-0.0354298	0.00490354	0.00942733	-0.00201083	-0.392274
152.1	-0.873197	-1.53142	-0.879846	-1.51591	-1.68212	-1.00174	-0.545194	-1.00839	-1.81953	-1.91261	-8.24916	0.49104	0.0322004	-0.00752664	-0.106444	-0.0354435	0.00489841	0.00935467	-0.00198873	-0.17065
152.2	-0.485356	-1.17017	-0.496437	-1.13693	-1.13915	-0.65379	-0.126325	-0.698115	-1.56023	-1.70872	-8.24928	0.488834	0.0322406	-0.00747848	-0.106479	-0.0354397	0.00486869	0.00929814	-0.00199626	-0.460977
152.3	-0.172866	-1.1059	-0.22384	-0.853251	-1.14358	-0.383409	0.285895	-0.567357	-1.30315	-1.14136	-8.25005	0.49147	0.0322787	-0.00744611	-0.106456	-0.0354484	0.00493573	0.00931901	-0.00202635	-0.706979
152.4	-0.104163	-1.16574	-0.101947	-0.757953	-1.42282	-0.407787	-0.0997306	-0.658222	-1.48931	-1.29871	-8.24916	0.4775	0.0322368	-0.00750264	-0.106451	-0.03551	0.00491327	0.00939906	-0.00201809	-0.678168
152.5	0.203894	-0.948549	0.237137	-0.454329	-1.18569	-0.0443246	0.150704	-0.432166	-1.21007	-1.27877	-8.24949	0.495462	0.0323263	-0.00748144	-0.106463	-0.0355111	0.00491523	0.00933307	-0.00197641	-0.99509
152.6	0.458761	-0.751304	0.463194	-0.41222	-0.742439	0.281462	0.540762	-0.44768	-1.0926	-0.970712	-8.24856	0.484419	0.0323241	-0.00746406	-0.106461	-0.03549	0.00491256	0.00937199	-0.00199534	-1.12142
152.7	0.0997307	-0.837737	0.0177299	-0.848819	-0.886495	-0.108596	0.230489	-0.948549	-1.4472	-1.42061	-8.24983	0.499673	0.0322736	-0.00748416	-0.1065	-0.0355254	0.00490272	0.00933677	-0.00202713	-0.855467
152.8	-0.425517	-1.16796	-0.166218	-0.961847	-1.31644	-0.578438	-0.148488	-1.19898	-1.8971	-1.48045	-8.24877	0.48258	0.0323082	-0.0074843	-0.106538	-0.0354814	0.00494679	0.00941666	-0.00206964	-0.511951
152.9	-0.500869	-1.04385	-0.203894	-1.07487	-1.38293	-0.480923	-0.226056	-0.915306	-1.84391	-1.42282	-8.24975	0.487178	0.032368	-0.00746037	-0.10648	-0.0354695	0.00491046	0.00938469	-0.00201526	-0.605033
153	-0.576222	-1.21228	-0.168434	-1.20342	-1.29207	-0.472058	-0.128542	-0.811143	-1.6112	-1.36963	-8.24958	0.49407	0.0323496	-0.00743712	-0.106452	-0.0354739	0.00489819	0.00935539	-0.00206227	-0.611681
153.1	-0.401139	-1.1325	-0.121893	-0.904225	-0.997306	-0.268165	-0.0421084	-0.631627	-1.42061	-0.879846	-8.24911	0.489253	0.0323513	-0.00746962	-0.106461	-0.0354685	0.00492029	0.00939011	-0.00200854	-0.757953
153.2	-0.480923	-0.904225	-0.243786	-1.02169	-1.21671	-0.312489	-0.115244	-0.729142	-1.63115	-1.07487	-8.24979	0.490961	0.0323186	-0.00744236	-0.106456	-0.035513	0.00491433	0.00926685	-0.00205674	-0.704763
153.3	-0.305841	-0.684817	-0.0354597	-0.853251	-1.38958	-0.0354597	-0.00886488	-0.489788	-1.49374	-1.29871	-8.24818	0.474795	0.0322879	-0.00745926	-0.106481	-0.0355082	0.00485161	0.00940852	-0.00206341	-0.835521
153.4	-0.363463	-0.551843	-0.0531896	-0.899792	-1.23223	0.0221624	0.141839	-0.542978	-1.41618	-1.20563	-8.24945	0.48951	0.0322966	-0.00747261	-0.106435	-0.0354549	0.00484537	0.00936772	-0.00209013	-0.89536
153.5	-0.398923	-0.518599	0.0709196	-0.644925	-1.19455	0.0243787	0.126326	-0.713628	-1.26547	-1.0372	-8.24954	0.488951	0.032317	-0.0074089	-0.106453	-0.0355506	0.0048442	0.00943201	-0.00198132	-0.957414
153.6	0.0487573	-0.175083	0.0664872	-0.350165	-1.30758	0.144055	0.605033	-0.687033	-1.16574	-0.999523	-8.24941	0.49385	0.0322769	-0.00742246	-0.106457	-0.0355571	0.0048712	0.00939195	-0.00203801	-1.13471
153.7	0.0731359	-0.310273	-0.084217	-0.662655	-1.24553	-0.148488	0.551843	-0.560708	-1.49153	-1.11698	-8.2492	0.485209	0.0322519	-0.00742717	-0.106505	-0.0355498	0.004904	0.00936784	-0.00201854	-0.961847
153.8	-0.0908657	-0.523032	-0.0310273	-0.656006	-1.29871	-0.237137	0.598384	-0.616114	-1.29207	-1.13028	-8.24886	0.480775	0.0322562	-0.00746167	-0.10652	-0.0355467	0.00486076	0.00939707	-0.00196071	-0.890927
153.9	-0.35903	-0.531897	-0.0886495	-0.684817	-1.44277	-0.0997306	0.296976	-0.833305	-1.28985	-1.16574	-8.25005	0.493136	0.03226	-0.00744535	-0.106456	-0.0354868	0.00486805	0.00933723	-0.00204596	-0.904225
154	-0.299192	-0.574005	-0.296976	-0.580654	-1.17904	-0.019946	0.290327	-0.660439	-1.34747	-1.16131	-8.24932	0.486801	0.0322705	-0.0075174	-0.106446	-0.0355285	0.00488181	0.00939478	-0.00510933	-0.862116
154.1	-0.414436	-0.425517	-0.27703	-0.656006	-1.23444	-0.115244	0.186164	-0.574005	-1.64002	-1.15244	-8.25026	0.498702	0.0323016	-0.00743261	-0.106511	-0.0355458	0.00488732	0.0093483	-0.00621495	-0.839954
154.2	-0.456545	-0.54741	-0.192813	-0.837738	-1.62893	-0.146272	0.18838	-0.569573	-1.71093	-1.05271	-8.24869	0.48097	0.0322508	-0.00744297	-0.106525	-0.0355263	0.00489082	0.009451	-0.00479719	-0.800061
154.3	-0.363463	-0.472058	0.0110812	-0.740223	-1.48931	0.0620547	0.383409	-0.58287	-1.76412	-0.966279	-8.25013	0.49167	0.0322846	-0.00745385	-0.10647	-0.0355179	0.00484836	0.00944307	-0.00209343	-0.888711
154.4	-0.108595	-0.494221	0.27703	-0.443247	-1.33639	0.228272	0.456545	-0.407788	-1.47158	-0.649357	-8.24903	0.484953	0.0322086	-0.0074179	-0.106505	-0.0355431	0.00485341	0.00933721	-0.00202575	-1.10369
154.5	-0.132974	-0.476491	0.148488	-0.631627	-1.50261	0.0243787	0.596168	-0.374544	-1.54693	-0.61833	-8.25005	0.496148	0.0322477	-0.0073796	-0.106449	-0.0355394	0.00483191	0.00931993	-0.00202874	-1.03055
154.6	-0.137407	-0.374544	0.157353	-0.698115	-1.36963	0.175083	0.363463	-0.347949	-1.23888	-0.897576	-8.24911	0.487205	0.0322244	-0.00745782	-0.106439	-0.0355857	0.0048349	0.00934992	-0.0019898	-1.05714
154.7	-0.234921	-0.436599	0.210543	-0.755737	-1.66661	0.15292	0.243786	-0.354598	-1.25439	-0.667087	-8.24856	0.484558	0.0322822	-0.00747716	-0.10646	-0.0355278	0.0048297	0.00940943	-0.0019785	-0.992874
154.8	-0.281462	-0.839954	0.115244	-0.857684	-1.69764	-0.0554059	0.148488	-0.423301	-1.42947	-0.782332	-8.24975	0.494802	0.0322177	-0.00743068	-0.106464	-0.0355584	0.00479536	0.00941624	-0.00200696	-0.935252
154.9	-0.434382	-0.897576	0.0354598	-0.926387	-1.6245	-0.166218	0.172867	-0.589519	-1.58239	-0.904225	-8.24958	0.489884	0.032182	-0.00739253	-0.106505	-0.0355084	0.00478092	0.00945775	-0.00195014	-0.870981
155	-0.467626	-0.822224	-0.0177298	-1.01947	-1.6932	-0.270381	0.22384	-0.356814	-1.38072	-1.04385	-8.24928	0.495399	0.0321731	-0.00745595	-0.1065	-0.0354935	0.00482202	0.00933021	-0.001941	-0.868765
155.1	-0.41222	-0.784548	-0.00221622	-1.31644	-1.64888	-0.296976	0.272597	-0.29476	-1.45828	-1.06823	-8.24848	0.485539	0.0322064	-0.00743348	-0.106432	-0.0354728	0.00484337	0.00940372	-0.00206255	-0.784548
155.2	-0.228272	-0.882062	-0.201678	-1.32753	-1.81067	-0.474275	-0.0221623	-0.518599	-1.34969	-1.21228	-8.25017	0.501432	0.0321659	-0.00736024	-0.106457	-0.0354719	0.00476655	0.00943881	-0.00197571	-0.766818
155.3	-0.257083	-0.718061	-0.172866	-1.07266	-1.95029	-0.478707	-0.0531896	-0.638276	-1.45828	-1.07044	-8.24894	0.47973	0.0322364	-0.00744689	-0.106472	-0.0355197	0.00478065	0.00940833	-0.00197368	-0.720277
155.4	-0.106379	-0.46541	0.155137	-0.702547	-1.5691	-0.093082	0.124109	-0.314706	-1.29428	-1.18569	-8.24907	0.490494	0.0321772	-0.00742267	-0.106515	-0.0355609	0.00477408	0.00943521	-0.00204079	-0.984009
155.5	-0.0554059	-0.61833	0.175083	-0.986225	-1.77077	-0.210542	-0.0177299	-0.423301	-1.29428	-1.26326	-8.24966	0.4905	0.0322098	-0.00743432	-0.106511	-0.0355278	0.00485969	0.00943831	-0.00202685	-0.910873
155.6	0.0288111	-0.629411	0.0842171	-1.03941	-1.69542	-0.00664866	-0.00221616	-0.316922	-1.03277	-1.11698	-8.24958	0.490229	0.0322193	-0.00742712	-0.10653	-0.0355073	0.00480954	0.00934745	-0.00198446	-0.979577
155.7	0.237137	-0.381193	0.00221634	-0.757953	-1.76634	0.0842171	0.27703	-0.201678	-1.15688	-0.904225	-8.24979	0.489965	0.0322144	-0.00751443	-0.106528	-0.0355406	0.00477849	0.00934257	-0.00208976	-1.08817
155.8	0.093082	-0.558492	0.139623	-0.87763	-1.87715	-0.252651	0.305841	-0.214975	-1.25661	-0.917522	-8.24865	0.476008	0.0322388	-0.00756187	-0.106546	-0.0355333	0.00486953	0.00941922	-0.00213005	-0.966279
155.9	0.0465411	-0.647141	0.157353	-0.722493	-1.76412	-0.172866	0.288111	-0.0820007	-1.15909	-0.797845	-8.24962	0.493624	0.0322499	-0.00746582	-0.106507	-0.0355096	0.0048609	0.00938793	-0.00201252	-1.10147
156	0.104163	-0.757953	5.96046e-08	-0.915306	-1.79737	-0.350165	0.232705	-0.230489	-1.33639	-0.959631	-8.24949	0.485174	0.0322643	-0.00746221	-0.10657	-0.0354721	0.00481743	0.00949225	-0.00202693	-0.899792
156.1	0.212759	-0.746872	0.354598	-0.919738	-1.72645	-0.217191	0.274813	-0.39449	-1.38072	-0.937468	-8.25005	0.496599	0.0322805	-0.0074272	-0.10654	-0.0354558	0.00484136	0.00940767	-0.00204144	-0.930819
156.2	-0.0930819	-1.10812	0.0376761	-0.975144	-1.78629	-0.478707	-0.0487571	-0.562924	-1.45163	-1.07266	-8.24869	0.480207	0.0321942	-0.00743061	-0.106471	-0.0354836	0.00479429	0.00943155	-0.00205629	-0.695898
156.3	-0.449896	-1.21007	-0.212759	-1.05714	-2.05445	-0.726926	-0.246002	-0.926387	-1.64888	-1.31644	-8.24945	0.492806	0.0321606	-0.0074765	-0.106428	-0.0354486	0.0048149	0.00943987	-0.00202791	-0.593951
156.4	-0.356814	-1.06823	-0.108596	-0.760169	-1.55358	-0.410004	-0.150704	-0.321354	-1.21228	-1.08152	-8.24988	0.495663	0.0322565	-0.00741706	-0.106382	-0.0354896	0.00477526	0.0093565	-0.00197828	-0.831089
156.5	-0.325787	-0.793413	-0.037676	-0.817791	-1.60012	-0.144055	-0.139623	-0.421085	-0.946333	-1.06379	-8.24886	0.485087	0.0322209	-0.00743469	-0.106404	-0.0354499	0.00477113	0.00946699	-0.00204159	-0.820008
156.6	-0.398923	-0.720277	0.18838	-0.906441	-1.83061	-0.0620546	-0.199461	-0.722493	-1.01504	-1.27655	-8.24966	0.498409	0.0322957	-0.00750756	-0.10643	-0.0354933	0.00476826	0.009368	-0.00210312	-0.928603
156.7	-0.177299	-0.919738	0.487572	-0.972928	-1.71758	-0.361246	-0.0487571	-0.56514	-1.04163	-1.07044	-8.2486	0.483273	0.0322217	-0.00747806	-0.106479	-0.0355642	0.00482131	0.00947153	-0.00203069	-0.884278
156.8	-0.15292	-0.518599	0.585087	-0.937468	-1.59126	-0.137407	-0.0930819	-0.46541	-1.12585	-1.08374	-8.24988	0.496747	0.0322607	-0.00744511	-0.10648	-0.0354451	0.00482449	0.00944429	-0.00203114	-0.884278
156.9	-0.390058	-0.401139	0.265948	-0.879846	-1.61564	0.126326	0.166218	-0.580654	-1.24109	-1.00174	-8.24899	0.491811	0.0322287	-0.00750454	-0.106484	-0.0353947	0.00483706	0.00945122	-0.00206636	-0.879846
157	-0.711412	-0.784548	-0.00443244	-1.1059	-1.56466	0.0642709	-0.139623	-0.651574	-1.36077	-1.28985	-8.24903	0.49574	0.03228	-0.00743397	-0.106423	-0.0354817	0.00490264	0.00940712	-0.00205233	-0.744655
157.1	-0.454328	-0.795629	-0.179515	-1.21893	-1.68877	0.0221624	-0.27703	-0.492005	-1.17461	-1.21007	-8.24873	0.489064	0.0322697	-0.00746201	-0.10652	-0.0354824	0.0048238	0.00945182	-0.00205281	-0.831089
157.2	-0.574005	-1.0239	-0.197245	-1.43391	-1.63337	-0.177299	-0.292543	-0.731358	-1.38072	-1.61785	-8.25005	0.493088	0.0322372	-0.00748412	-0.106497	-0.0354756	0.00485715	0.00940109	-0.00204957	-0.740223
157.3	-0.212759	-0.744655	0.0199462	-1.17461	-1.43834	-0.159569	-0.0531896	-0.793413	-1.33417	-1.44055	-8.2492	0.490216	0.0322481	-0.00753839	-0.106518	-0.0355157	0.00481624	0.00940401	-0.00202405	-0.815575
157.4	-0.274813	-0.773467	-0.0731358	-1.00839	-1.65996	0.164002	-0.124109	-0.70698	-1.12363	-1.2965	-8.24882	0.487414	0.0322476	-0.00750722	-0.106507	-0.0355368	0.00482976	0.00939951	-0.00207799	-0.831089
157.5	-0.370111	-0.941901	-0.301408	-1.20785	-2.10099	-0.221624	-0.268165	-0.888711	-1.22558	-1.62007	-8.24979	0.496334	0.0322561	-0.0074825	-0.106475	-0.035501	0.00487257	0.00935356	-0.00209495	-0.651574
157.6	-0.445464	-1.02169	-0.243786	-1.2832	-2.01456	-0.150704	-0.418869	-0.968495	-1.3652	-1.42282	-8.24882	0.487824	0.0322679	-0.00755554	-0.106501	-0.0354559	0.00488359	0.00946967	-0.00207204	-0.587303
157.7	-0.257083	-1.14801	5.96046e-08	-1.00839	-1.79515	0.00221634	-0.179515	-0.804494	-1.13915	-1.41839	-8.24979	0.499862	0.0322758	-0.00744418	-0.106492	-0.0354517	0.00485911	0.0094526	-0.00205706	-0.797845
157.8	-0.257083	-1.07266	0.199461	-0.975144	-1.73975	0.130758	-0.0930819	-0.693682	-1.13028	-1.26547	-8.24894	0.481742	0.032338	-0.00752497	-0.10646	-0.035445	0.00492733	0.00952911	-0.00216206	-0.8599
157.9	-0.385625	-0.997306	0.0531897	-0.990658	-1.80402	-0.106379	-0.361247	-0.724709	-1.25661	-1.44499	-8.24958	0.49581	0.032284	-0.00750199	-0.106523	-0.0354551	0.00489611	0.00943496	-0.00204512	-0.815575
158	-0.853251	-1.03277	-0.00443238	-1.09039	-2.03229	-0.390058	-0.63606	-0.826656	-1.30315	-1.3918	-8.24907	0.489813	0.0322665	-0.00739015	-0.106483	-0.0354923	0.00488844	0.00947019	-0.00211556	-0.620546
158.1	-0.964063	-1.19234	-0.0842169	-1.0372	-1.90596	-0.0731357	-0.523032	-0.78898	-1.31866	-1.67326	-8.24992	0.498722	0.0322455	-0.00748492	-0.106493	-0.0355059	0.00483768	0.00946686	-0.00210575	-0.613898
158.2	-0.919738	-1.2145	0.124109	-1.02612	-1.64445	-0.0975143	-0.387841	-0.937468	-1.50261	-1.63558	-8.24941	0.48956	0.0322552	-0.00746164	-0.106518	-0.035486	0.0048438	0.00948503	-0.002073	-0.598384
158.3	-0.638276	-1.14801	0.181731	-1.0372	-1.87272	-0.144055	-0.441031	-1.03055	-1.93256	-1.50704	-8.2492	0.48908	0.0322304	-0.00750399	-0.106507	-0.0354814	0.00485489	0.00953285	-0.0020771	-0.591735
158.4	-0.744655	-1.17017	0.0310274	-0.975144	-2.16526	-0.385625	-0.58287	-1.07266	-1.71093	-1.89267	-8.24992	0.497685	0.0322541	-0.0074753	-0.106573	-0.0354351	0.00484457	0.0094726	-0.00207764	-0.558492
158.5	-0.585086	-0.99509	0.146272	-0.99509	-1.94142	-0.24157	-0.285894	-1.00617	-1.18125	-1.68434	-8.24882	0.484934	0.0322781	-0.00747976	-0.106455	-0.0355085	0.00490585	0.00953028	-0.00200813	-0.656006
158.6	-0.54741	-0.751304	0.130758	-0.924171	-2.1564	-0.250435	-0.234921	-0.800061	-1.43612	-1.38515	-8.25022	0.503024	0.0322938	-0.00744364	-0.106484	-0.0354981	0.0048786	0.00944777	-0.00199947	-0.735791
158.7	-0.301408	-0.664871	0.396706	-0.797845	-2.00791	-0.115244	-0.00221622	-0.687033	-1.33196	-1.2278	-8.24873	0.479491	0.0322689	-0.00745095	-0.106475	-0.0354958	0.00490533	0.00957479	-0.00204988	-0.800061
158.8	-0.644925	-0.616114	0.305841	-1.08152	-2.05888	-0.190596	-0.312489	-0.950766	-1.44942	-1.46493	-8.24988	0.492602	0.032306	-0.00750698	-0.106453	-0.035535	0.00483674	0.00951275	-0.00200633	-0.658222
158.9	-1.0372	-0.921954	0.110812	-1.26104	-2.15197	-0.578438	-0.410004	-1.06601	-1.77299	-1.73531	-8.24975	0.493635	0.0322946	-0.00741448	-0.106451	-0.0354932	0.00488215	0.00957841	-0.00199196	-0.489788
159	-1.01504	-1.00396	0.203894	-1.12806	-1.9924	-0.299192	-0.390058	-1.24331	-1.59791	-1.58683	-8.24945	0.494364	0.0322977	-0.00741608	-0.106427	-0.0355288	0.00489838	0.00952748	-0.00199436	-0.536329
159.1	-0.658222	-1.04606	0.0975145	-1.18569	-1.99683	-0.438815	-0.500869	-1.1879	-1.42504	-1.9104	-8.24988	0.496838	0.0323187	-0.007504	-0.106448	-0.03555	0.00488633	0.00954559	-0.00200394	-0.494221
159.2	-0.709196	-1.1192	-0.146272	-1.17904	-2.13867	-0.525248	-0.494221	-1.27655	-1.68212	-2.00126	-8.24916	0.486932	0.0323337	-0.00748064	-0.106441	-0.0355365	0.00488427	0.00958952	-0.00196793	-0.452112
159.3	-0.6006	-1.11477	-0.150704	-1.08817	-2.02786	-0.662655	-0.460977	-1.36077	-1.76412	-2.3071	-8.24992	0.497926	0.0323015	-0.0074453	-0.10647	-0.0355165	0.00491037	0.00944713	-0.00207203	-0.438815
159.4	-0.709196	-1.26547	-0.113028	-1.07044	-2.00126	-0.611681	-0.41222	-1.16352	-1.53585	-1.9525	-8.24941	0.48647	0.0323174	-0.0074744	-0.106473	-0.0355589	0.00490885	0.00948861	-0.00201902	-0.434382
159.5	-0.726926	-1.40288	-0.332435	-1.23001	-2.14532	-0.574005	-0.556275	-1.24996	-1.73088	-1.99018	-8.25017	0.502559	0.0322962	-0.00742409	-0.106483	-0.0355095	0.00489209	0.00948936	-0.00202692	-0.323571
159.6	-0.560708	-1.13471	-0.458761	-1.25217	-2.31375	-0.354598	-0.472058	-1.36742	-1.89931	-2.01678	-8.24949	0.488751	0.0323609	-0.0074967	-0.106449	-0.035577	0.00490872	0.0095939	-0.0020099	-0.354598
159.7	-0.731358	-0.999523	-0.299192	-1.20342	-2.20072	-0.365679	-0.425517	-1.11698	-1.84613	-2.19851	-8.24996	0.492962	0.0323632	-0.00751039	-0.106437	-0.0355748	0.00493474	0.00952879	-0.00192945	-0.44768
159.8	-0.520816	-1.0926	-0.567357	-1.07709	-2.2251	-0.498653	-0.281462	-0.992874	-1.68434	-1.94586	-8.24962	0.496406	0.0323024	-0.00757661	-0.106405	-0.0355944	0.00482671	0.0095175	-0.00193546	-0.538545
159.9	-0.303624	-0.906441	-0.381193	-0.899792	-1.90818	-0.2593	-0.113028	-0.853251	-1.62893	-1.5292	-8.24958	0.491163	0.0323286	-0.00746855	-0.106465	-0.0356333	0.00485038	0.00959934	-0.00195421	-0.722493
160	-0.22384	-0.946333	-0.345733	-0.587303	-1.65331	-0.210542	-0.0221623	-0.948549	-1.45828	-1.30758	-8.24954	0.49662	0.0322498	-0.00739212	-0.10642	-0.0355828	0.00488502	0.00951806	-0.00194064	-0.828873
160.1	-0.199461	-1.11698	-0.354598	-0.687033	-1.80623	-0.268165	-0.148488	-1.04385	-1.40066	-1.52699	-8.24882	0.484008	0.0323072	-0.00744323	-0.106506	-0.035609	0.00488288	0.00953978	-0.0018834	-0.764602
160.2	-0.3413	-0.986225	-0.321354	-0.775683	-1.76191	-0.296976	-0.201677	-0.921955	-1.48045	-1.86829	-8.25034	0.502309	0.0323229	-0.00744678	-0.106449	-0.0355114	0.00487727	0.0094651	-0.00201865	-0.80671
160.3	-0.0864332	-0.695898	0.008865	-0.802278	-1.60456	0.0421086	-0.177299	-0.84217	-1.30536	-1.40066	-8.24894	0.486314	0.0322922	-0.00748823	-0.10648	-0.0355558	0.00486029	0.009594	-0.00188281	-0.882062
160.4	-0.0177299	-0.738007	-0.00443244	-0.700331	-1.73531	0.0354598	0.186164	-0.726926	-1.20785	-1.27212	-8.24975	0.498687	0.0322615	-0.00742172	-0.106472	-0.0355465	0.00483664	0.00956465	-0.00187333	-0.944117
160.5	-0.110812	-0.831089	0.0221624	-0.709196	-1.60456	-0.0487571	0.0864333	-0.70698	-1.22558	-1.07266	-8.24945	0.493665	0.0323194	-0.00744461	-0.106509	-0.035554	0.00490455	0.00955093	-0.00184307	-0.926387
160.6	-0.0642709	-0.560708	0.106379	-0.633844	-1.66883	-0.11746	0.00664878	-0.571789	-1.29207	-1.40509	-8.24882	0.491163	0.032266	-0.00744045	-0.106463	-0.0356004	0.00484579	0.00948337	-0.00183598	-0.950765
160.7	-0.175083	-0.593951	0.00221628	-0.762385	-1.57574	-0.328003	-0.130758	-0.749088	-1.24552	-1.60012	-8.24958	0.496973	0.032264	-0.00735578	-0.106495	-0.0355764	0.0047823	0.00948422	-0.00193631	-0.784548
160.8	-0.212759	-0.536329	-0.139623	-0.957414	-1.64445	-0.378976	-0.370111	-0.711412	-1.37407	-1.59126	-8.24886	0.486452	0.0322464	-0.00747961	-0.106431	-0.0355747	0.00485647	0.00958601	-0.00187471	-0.675952
160.9	-0.607249	-0.729142	-0.58287	-1.16131	-2.18743	-0.476491	-0.472058	-1.29871	-1.4472	-2.04115	-8.24983	0.499666	0.0322417	-0.00747115	-0.106409	-0.0356128	0.0047733	0.00952552	-0.00181048	-0.516383
161	-0.633844	-0.786764	-0.602816	-1.23666	-2.19629	-0.698115	-0.605033	-1.07266	-1.46715	-1.93256	-8.24839	0.489379	0.0323012	-0.00747563	-0.106479	-0.0356221	0.0048185	0.00953223	-0.00180153	-0.505302
161.1	-0.456545	-0.624979	-0.00886488	-1.10812	-1.97467	-0.347949	-0.622762	-0.828873	-1.31644	-1.78185	-8.24983	0.500832	0.0322362	-0.00740699	-0.106482	-0.0356177	0.0047728	0.00951026	-0.00173938	-0.656006
161.2	-0.310273	-0.525248	0.197245	-1.24996	-1.77299	-0.172866	-0.383409	-0.742439	-0.944117	-1.59569	-8.24899	0.488278	0.0323042	-0.00737392	-0.106462	-0.0355898	0.00475545	0.00954598	-0.00187655	-0.817791
161.3	-0.144055	-0.41222	-0.0132973	-1.11698	-1.93477	-0.166218	-0.42995	-0.678168	-0.68925	-1.6932	-8.25	0.493992	0.0322158	-0.00743171	-0.106515	-0.0356069	0.00476657	0.00947662	-0.00188748	-0.826656
161.4	-0.299192	-0.421085	-0.019946	-1.0505	-2.09213	-0.328003	-0.361246	-0.42995	-1.09482	-1.81067	-8.24932	0.48795	0.0322549	-0.00740281	-0.106469	-0.0355682	0.00477723	0.00950947	-0.00186201	-0.77125
161.5	-0.0332434	-0.363463	0.0709197	-0.678168	-1.88602	-0.0775682	-0.183948	-0.332435	-1.07487	-1.56245	-8.25013	0.496589	0.032302	-0.00739451	-0.106458	-0.035602	0.00481614	0.00951396	-0.0018108	-1.0372
161.6	0.0820008	-0.403355	0.203894	-0.68925	-1.90596	-0.037676	-0.161785	-0.246002	-1.05714	-1.46937	-8.24966	0.488014	0.0321963	-0.00745361	-0.106526	-0.035604	0.00483577	0.00949432	-0.00182882	-1.02833
161.7	-0.487572	-0.591735	-0.150704	-0.749088	-2.14532	-0.268165	-0.115244	-0.627195	-1.30093	-1.42726	-8.24941	0.492273	0.032264	-0.00740205	-0.106472	-0.0356396	0.00475999	0.00951079	-0.00181289	-0.813359
161.8	-0.70698	-0.984009	-0.226056	-0.740223	-2.511	-0.480923	-0.17065	-0.826656	-1.68656	-1.86829	-8.25013	0.492417	0.0322367	-0.00736976	-0.10645	-0.0355402	0.00477663	0.00958203	-0.00183023	-0.556275
161.9	-0.642709	-0.680385	-0.13519	-0.91309	-2.53316	-0.356814	-0.13519	-0.764602	-1.54472	-2.00569	-8.24839	0.482276	0.0322819	-0.00739282	-0.106488	-0.0355834	0.00479849	0.0096933	-0.0017851	-0.6006
162	-0.709196	-1.0505	-0.367895	-1.16574	-2.5797	-0.620546	-0.472058	-1.26104	-1.64002	-2.42456	-8.24988	0.500553	0.0322395	-0.0074079	-0.106516	-0.0355865	0.00482032	0.00953234	-0.00186968	-0.474275
162.1	-0.56514	-0.760169	-0.13519	-0.984009	-2.30932	-0.285894	-0.288111	-0.851035	-1.6245	-1.94142	-8.24916	0.486317	0.032308	-0.00743509	-0.106461	-0.0356461	0.00479039	0.00962969	-0.00184759	-0.684817
162.2	-0.631627	-0.904225	-0.257083	-0.981793	-2.13424	-0.498653	-0.392274	-0.746872	-1.65331	-1.35855	-8.24996	0.499082	0.0322493	-0.00737945	-0.106502	-0.0356205	0.00481125	0.00959566	-0.00182129	-0.706979
162.3	-0.700331	-1.05493	-0.13519	-1.08152	-2.2938	-0.589519	-0.237137	-0.764602	-1.72202	-1.5691	-8.24856	0.489748	0.0322849	-0.00739824	-0.106458	-0.035537	0.00475939	0.00961652	-0.0018401	-0.58287
162.4	-0.321354	-1.03941	-0.0908656	-0.95963	-2.35364	-0.558492	-0.190596	-0.992874	-1.58239	-1.24774	-8.24932	0.493708	0.032244	-0.00745976	-0.10646	-0.0355056	0.00476957	0.00965746	-0.00183045	-0.647141
162.5	-0.301408	-0.926387	-0.0930819	-1.06823	-2.18743	-0.531897	-0.226056	-0.864332	-1.32309	-1.34304	-8.24958	0.498722	0.0322618	-0.0074491	-0.106448	-0.035577	0.00469895	0.00962297	-0.00178203	-0.678168
162.6	-0.585086	-0.835521	-0.0465409	-1.13028	-1.98796	-0.452112	-0.352382	-0.837737	-1.25882	-1.50704	-8.24924	0.487659	0.0322384	-0.00745244	-0.106455	-0.0354545	0.00476253	0.00958612	-0.00178155	-0.662655
162.7	-0.558492	-0.992874	0.332436	-0.941901	-2.06775	-0.148488	-0.381193	-0.837738	-1.3785	-1.72423	-8.25009	0.50262	0.0322168	-0.00731126	-0.106398	-0.0354319	0.00479978	0.00956366	-0.00179717	-0.715844
162.8	-0.372328	-0.720277	0.281462	-0.731358	-1.86386	0.0221624	-0.177299	-0.740223	-1.31866	-1.47601	-8.24852	0.482776	0.0322772	-0.00746856	-0.106414	-0.0355208	0.00481115	0.00964386	-0.00176748	-0.828873
162.9	-0.252651	-0.695898	0.161785	-0.890927	-1.77299	-0.0443247	-0.299192	-0.669304	-1.31423	-1.66218	-8.25022	0.499021	0.0322297	-0.00748528	-0.106422	-0.035533	0.00483098	0.00956648	-0.00172065	-0.760169
163	-0.144055	-0.401139	0.498653	-0.786764	-1.75083	0.159569	-0.175083	-0.589519	-0.990658	-1.85277	-8.24975	0.490043	0.0322034	-0.00741528	-0.106414	-0.0355597	0.00485066	0.00955875	-0.00183709	-0.899792
163.1	0.161785	-0.352382	0.474275	-0.897576	-1.71093	0.268165	-0.0687034	-0.574005	-1.07709	-1.48045	-8.25	0.490392	0.0322876	-0.0073971	-0.106403	-0.0354993	0.00478417	0.00958859	-0.00185502	-0.944117
163.2	-0.237137	-0.6006	0.126326	-1.16796	-1.85056	0.128542	-0.00664866	-0.855467	-1.39401	-1.76412	-8.25064	0.495967	0.0322912	-0.00740731	-0.106424	-0.0354686	0.00480399	0.00962025	-0.00176104	-0.769034
163.3	-0.155137	-0.616114	0.159569	-1.40288	-1.81067	-0.128542	0.0509735	-0.733574	-1.09704	-1.67769	-8.24937	0.485601	0.0322678	-0.00741286	-0.106441	-0.0354354	0.0047559	0.00960701	-0.00171549	-0.766818
163.4	-0.556275	-0.804494	0.0177299	-1.38072	-2.03672	-0.503086	-0.161785	-0.975144	-1.38736	-2.0877	-8.25	0.49701	0.0321889	-0.00743285	-0.106509	-0.0354095	0.0047593	0.00955404	-0.00176123	-0.627195
163.5	-0.500869	-0.777899	-0.0576221	-1.33417	-1.94142	-0.24157	-0.283678	-0.902008	-1.48931	-2.01678	-8.24907	0.485253	0.0322198	-0.00743943	-0.106436	-0.0355079	0.00480574	0.00975382	-0.00175154	-0.647141
163.6	-0.474275	-0.726926	0.146272	-1.34747	-1.9104	-0.00443244	-0.285894	-0.855467	-1.25661	-2.17191	-8.25005	0.496589	0.032193	-0.00742686	-0.106481	-0.0354573	0.00478101	0.00969799	-0.00171704	-0.738007
163.7	-0.507518	-0.75352	0.228272	-1.43169	-1.83283	0.104163	-0.305841	-0.791196	-1.15466	-2.28716	-8.24949	0.491481	0.0322565	-0.00740919	-0.106451	-0.0354703	0.00486926	0.00961051	-0.00172726	-0.77125
163.8	-0.234921	-0.485356	0.511951	-1.01725	-1.45385	0.0354598	-0.124109	-0.545194	-1.00839	-1.82396	-8.24954	0.494007	0.0322567	-0.00743897	-0.106518	-0.0354839	0.00487056	0.00960576	-0.00173704	-1.01725
163.9	-0.219407	-0.37676	0.642709	-1.04828	-1.60012	0.0687034	-0.228272	-0.713628	-1.27877	-1.77742	-8.24988	0.495471	0.0322791	-0.00740533	-0.106448	-0.0354548	0.00483647	0.00965871	-0.00165589	-0.952982
164	-0.678168	-0.811143	0.509734	-1.10812	-1.90818	-0.0952981	-0.299192	-0.979577	-1.17239	-1.88602	-8.24886	0.485492	0.0322457	-0.00753442	-0.106513	-0.0354956	0.00483895	0.00968039	-0.00170058	-0.769034
164.1	-0.616114	-0.722493	0.361247	-1.32309	-2.07218	-0.214975	-0.310273	-1.0372	-1.50261	-1.87494	-8.25034	0.501368	0.032228	-0.00748161	-0.106499	-0.035462	0.0048498	0.00959941	-0.00167936	-0.733574
164.2	-0.68925	-0.926387	0.387841	-1.19677	-2.34478	-0.312489	-0.294759	-0.882062	-1.8018	-1.72202	-8.24911	0.483351	0.0321833	-0.00748436	-0.106528	-0.0354603	0.0048558	0.00974155	-0.00178167	-0.664871
164.3	-0.862116	-0.879846	0.0509735	-1.32531	-2.32926	-0.166218	-0.239353	-0.937468	-1.79515	-1.77742	-8.25009	0.498049	0.0322045	-0.00749006	-0.106528	-0.0354874	0.0048772	0.00967234	-0.00185731	-0.620546
164.4	-0.61833	-0.80671	0.0221624	-1.38736	-2.3204	0.104163	-0.410004	-0.937468	-2.02564	-1.92813	-8.24907	0.488785	0.0322475	-0.00750846	-0.106555	-0.035496	0.00485048	0.00972855	-0.00181468	-0.629411
164.5	-0.578438	-0.560708	0.137407	-1.14358	-2.09213	0.383409	-0.361246	-0.906441	-1.58239	-1.60012	-8.24975	0.495347	0.0322426	-0.00747336	-0.106505	-0.0354559	0.00483001	0.00974935	-0.00163678	-0.882062
164.6	-0.769034	-0.525248	0.0421085	-1.31866	-1.90596	0.101947	-0.41222	-1.10369	-1.73531	-1.89488	-8.24988	0.4953	0.0322646	-0.00745374	-0.10641	-0.0354273	0.00490209	0.00968214	-0.00170829	-0.718061
164.7	-0.352382	-0.294759	-0.0398922	-1.08152	-1.89045	0.312489	-0.292543	-0.981793	-1.55137	-1.84613	-8.24894	0.482996	0.0323163	-0.00750578	-0.106414	-0.0354156	0.00491666	0.00973694	-0.00170242	-0.786764
164.8	-0.407788	-0.208326	-0.101947	-1.04385	-1.65996	0.436599	-0.075352	-0.87763	-1.39845	-1.68434	-8.25005	0.497533	0.0323369	-0.00743986	-0.10648	-0.0353775	0.00486423	0.00966422	-0.00167397	-0.906441
164.9	-0.37676	-0.534113	0.0221624	-1.09482	-2.10764	0.0288112	-0.137407	-1.12142	-1.52699	-1.59126	-8.24916	0.48768	0.032337	-0.00741834	-0.106516	-0.035478	0.00486227	0.00971063	-0.00171559	-0.731358
165	-0.684817	-0.89536	-0.157353	-1.45828	-2.52208	-0.190596	-0.301408	-1.21671	-1.78629	-1.83504	-8.25013	0.497841	0.0323212	-0.00738441	-0.106452	-0.0354608	0.00484906	0.00968518	-0.00171603	-0.571789
165.1	-0.667087	-1.0926	0.0398923	-1.44277	-2.61294	-0.427734	-0.452112	-1.20785	-1.72202	-2.08105	-8.24911	0.485792	0.0322437	-0.00743124	-0.10646	-0.0354437	0.00490556	0.00975502	-0.00167077	-0.507518
165.2	-0.438815	-0.569573	0.702547	-1.0372	-2.28272	-0.234921	0.0132975	-1.15244	-1.36299	-1.94364	-8.24962	0.495381	0.0322972	-0.00748157	-0.106442	-0.0354658	0.00493093	0.009761	-0.00171218	-0.711412
165.3	-0.487572	-0.627195	0.713628	-1.23666	-2.45559	0.0731359	0.121893	-1.25882	-1.31644	-1.80845	-8.25017	0.496723	0.0322939	-0.00749566	-0.106458	-0.0354821	0.00484102	0.00978543	-0.0017318	-0.762385
165.4	-0.48314	-0.682601	0.609465	-0.910873	-2.31818	0.308057	-0.104163	-1.13028	-1.3918	-2.00569	-8.24899	0.489908	0.0322753	-0.00744405	-0.10646	-0.0354801	0.00487577	0.00985588	-0.00171565	-0.773467
165.5	-0.0310273	-0.370111	0.782332	-0.853251	-1.79515	0.596168	0.0132974	-0.742439	-1.20563	-1.59569	-8.24979	0.497784	0.0323366	-0.00744556	-0.106425	-0.0354434	0.00491752	0.00979534	-0.00169219	-1.02833
165.6	-0.239354	-0.529681	0.469842	-0.939684	-1.95915	0.0753521	-0.0997306	-0.726926	-1.37628	-1.66883	-8.24894	0.482192	0.0323209	-0.0074771	-0.106451	-0.0353984	0.00494731	0.00985163	-0.00170247	-0.848819
165.7	-0.434382	-0.61833	0.345733	-1.04163	-1.9924	-0.192813	-0.403355	-0.915306	-1.45828	-2.03007	-8.25	0.498702	0.0323293	-0.00746468	-0.106493	-0.0354352	0.00495448	0.00974478	-0.00171583	-0.746872
165.8	-0.197245	-0.203894	0.777899	-0.624979	-1.74639	0.13519	-0.161785	-0.418869	-1.08817	-1.43612	-8.24894	0.48678	0.032015	-0.00743061	-0.10652	-0.0354798	0.00496253	0.00980136	-0.0017504	-1.15023
165.9	0.0243787	-0.201677	0.669304	-0.472058	-1.68877	0.312489	0.113028	-0.644925	-1.06379	-1.31423	-8.24962	0.49504	0.0280932	-0.0117096	-0.111481	-0.0366673	0.00459417	0.00963037	-0.00172242	-1.19898
166	0.104163	-0.181731	0.857684	-0.551843	-1.56245	0.239354	0.396706	-0.343517	-0.70698	-0.970712	-8.24949	0.495313	0.0272525	-0.0136259	-0.116397	-0.0395362	0.00258152	0.00644356	-0.00176218	-1.30315
166.1	0.0842171	-0.0487572	0.935252	-0.67152	-1.74639	0.208326	0.596168	-0.261516	-0.773466	-1.06158	-8.24937	0.489323	0.0271137	-0.0136721	-0.116423	-0.0397817	0.00219172	0.00549568	-0.00169925	-1.2965
166.2	-0.0975143	-0.20611	0.873197	-0.605033	-1.98132	0.347949	0.370112	-0.237137	-1.04163	-1.32531	-8.25026	0.50118	0.02722	-0.0135443	-0.116347	-0.039768	0.00225881	0.0055492	-0.00166658	-1.17904
166.3	-0.35903	-0.463193	0.372328	-0.919738	-2.03229	0.119677	0.0820009	-0.414436	-1.4472	-1.84391	-8.24848	0.480274	0.0275211	-0.0133569	-0.116303	-0.0395934	0.00229145	0.00558592	-0.00171813	-0.906441
166.4	-0.108596	-0.361247	0.387841	-0.961847	-1.73975	0.146272	0.119677	-0.42995	-1.28763	-1.67991	-8.24945	0.495538	0.0275411	-0.0131981	-0.116117	-0.0395127	0.00245228	0.00579417	-0.00168174	-0.986225
166.5	-0.126325	-0.622762	0.254867	-0.961847	-1.72202	0.130758	0.115244	-0.704763	-1.41839	-1.67769	-8.24975	0.498286	0.0289114	-0.0122758	-0.115406	-0.0393588	0.00258055	0.00598434	-0.00171981	-0.884278
166.6	-0.365679	-0.961847	-0.00664866	-1.32531	-2.12094	-0.246002	-0.0842169	-1.16352	-1.7331	-1.91926	-8.25	0.493589	0.0321077	-0.00783459	-0.107752	-0.0364282	0.00408266	0.00803155	-0.00169501	-0.558492
166.7	-0.179515	-0.629411	0.330219	-1.40509	-1.71537	0.164002	0.175083	-0.941901	-1.09039	-1.74196	-8.25005	0.498883	0.0322457	-0.00741375	-0.0688205	-0.0355278	0.00489676	0.00984146	-0.0016424	-0.899792
166.8	-0.212759	-0.616114	0.290327	-1.13693	-1.75526	0.492005	0.22384	-1.05493	-1.19234	-1.65553	-8.24839	0.4808	0.0323406	-0.00739094	0.0359037	-0.0355061	0.00489839	0.00991196	-0.00163659	-0.844386
166.9	-0.480923	-0.706979	0.228272	-1.20342	-1.62229	0.27703	0.372328	-0.964063	-1.26104	-1.71315	-8.25047	0.502007	0.0324074	-0.00740424	-0.0324277	-0.0354887	0.00490301	0.00973664	-0.00168148	-0.815575
167	-0.494221	-0.866548	0.126326	-0.924171	-1.77299	0.252651	0.387841	-0.964063	-1.07266	-1.69099	-8.24907	0.483033	0.0323923	-0.0073391	-0.0391499	-0.0355721	0.00484139	0.00983794	-0.00167198	-0.813359
167.1	-0.365679	-0.955198	0.0398923	-1.28098	-1.77077	0.279246	0.046541	-1.12142	-1.13693	-1.62229	-8.24992	0.492316	0.0323991	-0.0073743	-0.0763758	-0.035499	0.00486368	0.00982018	-0.00163143	-0.835521
167.2	-0.365679	-0.738007	0.15292	-1.2145	-1.52255	0.336868	0.106379	-0.884278	-0.89536	-1.51147	-8.25009	0.496362	0.0322967	-0.00735934	-0.0981908	-0.035458	0.00492162	0.00976859	-0.00168483	-0.952982
167.3	-0.175083	-0.864332	0.0797846	-1.16796	-1.84169	0.37676	0.108596	-0.616114	-0.957414	-1.30093	-8.24903	0.485279	0.0323966	-0.00738798	-0.0912449	-0.0355292	0.0049141	0.00976176	-0.00180378	-0.919738
167.4	-0.17065	-0.791196	0.0952982	-0.992874	-1.88158	0.265948	0.104163	-0.667087	-1.14136	-1.48709	-8.25026	0.503324	0.0324009	-0.00739898	-0.0973052	-0.0355483	0.00494692	0.00978712	-0.00174622	-0.906441
167.5	-0.164002	-0.720277	0.339084	-0.718061	-1.83726	0.168434	-0.0842169	-0.733574	-1.10812	-1.54915	-8.24928	0.486907	0.0323051	-0.00737382	-0.11402	-0.0354483	0.00493727	0.009843	-0.00169872	-0.939684
167.6	-0.605033	-0.910873	0.283678	-0.793413	-2.01234	-0.0997306	-0.0731357	-0.638276	-1.10147	-1.5425	-8.25089	0.499516	0.0323528	-0.00741875	-0.110975	-0.0355117	0.00486523	0.00974716	-0.00164543	-0.87763
167.7	-0.425517	-1.01947	0.217191	-0.921955	-1.83061	0.0398923	-0.119677	-0.851035	-1.28098	-1.68877	-8.24916	0.483716	0.032304	-0.00739462	-0.113499	-0.0354416	0.00490373	0.00974947	-0.00163129	-0.777899
167.8	-0.436599	-0.948549	-0.0443247	-0.975144	-1.8838	-0.217191	-0.157353	-1.26547	-1.19012	-2.24726	-8.24916	0.489241	0.0323399	-0.00742341	-0.115557	-0.0354492	0.00490337	0.00973896	-0.00165523	-0.624979
167.9	-0.687033	-1.18125	-0.101947	-1.1879	-2.16083	-0.075352	-0.237137	-1.25882	-1.26769	-2.36694	-8.24924	0.499848	0.0323396	-0.00737079	-0.11608	-0.0355652	0.00489014	0.00978858	-0.00166638	-0.613898
168	-0.602816	-1.19898	0.0155137	-1.06158	-2.20959	-0.0354597	-0.11746	-1.2278	-1.1325	-2.17413	-8.2492	0.487336	0.0323598	-0.00735005	-0.116161	-0.0355648	0.0049101	0.00986869	-0.00163315	-0.724709
168.1	-0.492005	-1.38958	0.157353	-1.07487	-2.15861	-0.175083	-0.217191	-1.35855	-1.15023	-1.94364	-8.25039	0.501858	0.0323231	-0.0073501	-0.116322	-0.035587	0.00489532	0.00971832	-0.00166288	-0.682601
168.2	-0.263732	-1.37628	0.181731	-0.848819	-2.02786	-0.11746	-0.2593	-1.07266	-1.08817	-1.7331	-8.24971	0.490096	0.0323261	-0.00732651	-0.11652	-0.0355149	0.00489983	0.00979332	-0.001719	-0.764602
168.3	-0.343517	-1.22336	0.106379	-0.855467	-1.7198	-0.201677	-0.113028	-1.00174	-1.29871	-2.0478	-8.24996	0.499726	0.0322692	-0.00730388	-0.116523	-0.0354568	0.00485431	0.00972725	-0.00170057	-0.791196
168.4	-0.303624	-1.3519	-0.137407	-0.944117	-2.06996	-0.139623	-0.2593	-0.984009	-1.03055	-2.05667	-8.24894	0.490711	0.0323283	-0.00737436	-0.11685	-0.0355117	0.00484869	0.0097868	-0.00168713	-0.687033
168.5	-0.237137	-1.23001	0.00664878	-0.828872	-2.18743	0.0155138	-0.115244	-1.0239	-0.89536	-1.89488	-8.24869	0.488378	0.0322739	-0.00734287	-0.117199	-0.0354896	0.00482327	0.00972009	-0.00167326	-0.755737
168.6	-0.13519	-1.2012	0.421085	-0.879846	-2.08769	0.208326	0.0731359	-0.808926	-0.702547	-1.92369	-8.24988	0.501285	0.0323513	-0.00734135	-0.117178	-0.0354213	0.00485083	0.00976442	-0.00168677	-0.984009
168.7	0.046541	-1.24552	0.441031	-0.680385	-1.95029	0.0687034	-0.110812	-0.939684	-0.791197	-1.85499	-8.24907	0.486913	0.0323284	-0.00731747	-0.117269	-0.0355197	0.00482569	0.00981439	-0.00169852	-0.95963
168.8	-0.0199461	-1.0505	0.591735	-0.804494	-2.12759	0.0354598	-0.141839	-0.835521	-0.780115	-2.07661	-8.24983	0.504161	0.0322508	-0.00727533	-0.117327	-0.0354836	0.00484504	0.00972262	-0.00164969	-0.926387
168.9	-0.826656	-1.55358	0.0576222	-1.60899	-2.46002	-0.3413	-0.656006	-1.17239	-1.17017	-2.40905	-8.2492	0.489723	0.0322609	-0.00737003	-0.117405	-0.0354651	0.00482909	0.0097465	-0.00171067	-0.41222
169	-1.04385	-1.74639	-0.3413	-1.6932	-2.36694	-0.248218	-0.890927	-1.64002	-1.48266	-2.6617	-8.24949	0.498043	0.0323496	-0.00733984	-0.117458	-0.0354268	0.00482176	0.00975127	-0.00170649	-0.288111
169.1	-0.839954	-1.52034	-0.186164	-1.33417	-2.58856	-0.239353	-0.682601	-1.66883	-1.31201	-2.39132	-8.24928	0.489707	0.0323504	-0.00740331	-0.117417	-0.0355135	0.00482766	0.00974852	-0.00176127	-0.41222
169.2	-0.835521	-1.30536	-0.498653	-1.35855	-2.5531	-0.104163	-0.611681	-1.28985	-1.20342	-2.34478	-8.24848	0.489496	0.0323263	-0.00736257	-0.117418	-0.0355188	0.00487083	0.00978767	-0.00179457	-0.489788
169.3	-0.434382	-1.10147	-0.339084	-1.32974	-2.3204	0.0310274	-0.58287	-1.36963	-1.11255	-2.25613	-8.24996	0.499641	0.0322169	-0.00733132	-0.117481	-0.0354638	0.00480675	0.00977164	-0.00164526	-0.554059
169.4	-0.292543	-1.13471	-0.24157	-1.23888	-2.44008	-0.0243785	-0.58287	-1.4738	-1.23666	-2.04559	-8.24911	0.48728	0.0323541	-0.00736325	-0.1175	-0.0354986	0.00480526	0.00978336	-0.00168785	-0.616114
169.5	-0.383409	-1.12142	-0.2593	-1.19012	-2.38245	-0.157353	-0.507518	-1.24331	-1.1879	-2.16305	-8.24979	0.500561	0.0323641	-0.00737143	-0.117423	-0.0354797	0.00484424	0.0097392	-0.00165316	-0.656006
169.6	-0.279246	-1.05271	-0.281462	-1.20785	-2.33591	-0.172866	-0.347949	-1.04606	-1.2278	-1.72423	-8.24937	0.486775	0.0323901	-0.00736828	-0.11746	-0.0354608	0.00484847	0.00982479	-0.00170592	-0.660439
169.7	-0.514167	-1.21007	-0.516383	-1.53364	-2.47775	-0.474275	-0.361247	-1.23666	-1.26547	-2.02786	-8.24988	0.491599	0.0323294	-0.00741467	-0.117468	-0.0354596	0.00484207	0.00982534	-0.00158493	-0.529681
169.8	-0.673736	-1.56688	-0.6006	-1.48488	-2.71489	-0.263732	-0.527464	-1.20563	-1.32088	-1.94364	-8.24949	0.495021	0.0323682	-0.00737441	-0.117495	-0.0353938	0.00486229	0.00976492	-0.00167662	-0.509734
169.9	-0.545194	-1.15909	-0.328003	-1.35855	-2.17413	0.0421085	-0.589519	-0.988442	-1.31866	-1.84834	-8.24907	0.492957	0.0322841	-0.00738996	-0.11755	-0.0354331	0.00481683	0.00978488	-0.00163633	-0.569573
170	-0.897576	-1.21228	-0.472058	-1.8284	-2.61294	-0.217191	-0.709196	-1.23223	-1.79072	-1.9658	-8.25022	0.498559	0.0322548	-0.00744449	-0.117557	-0.0354796	0.00480287	0.00973301	-0.00157233	-0.336868
170.1	-0.640492	-1.24774	-0.42995	-2.16083	-2.75921	-0.367895	-0.75352	-1.02612	-1.85499	-2.02564	-8.24865	0.485997	0.032286	-0.00738933	-0.117568	-0.0354011	0.00489841	0.00975101	-0.00153296	-0.252651
170.2	-0.587303	-1.10369	-0.22384	-2.10321	-2.72375	-0.230489	-0.702547	-1.12363	-1.89488	-1.8971	-8.24983	0.503235	0.032242	-0.00737428	-0.117546	-0.0354185	0.00487992	0.00972236	-0.00149223	-0.352382
170.3	-0.68925	-0.966279	0.0775683	-1.90596	-2.39797	-0.356814	-0.545194	-1.18569	-1.77077	-1.36742	-8.2492	0.49454	0.0323278	-0.00740908	-0.117507	-0.0354171	0.00489826	0.00972035	-0.00153862	-0.489788
170.4	-0.585086	-1.03277	0.108596	-1.44942	-2.38245	-0.354598	-0.319138	-0.99509	-1.39845	-1.38736	-8.25013	0.501222	0.0323412	-0.0073239	-0.117514	-0.0353593	0.00486558	0.00973187	-0.00153059	-0.713628
170.5	-0.339084	-0.667087	0.0797846	-1.38515	-2.5531	-0.155136	-0.316922	-0.966279	-1.3785	-1.63337	-8.24928	0.48697	0.0323436	-0.00732173	-0.117531	-0.035421	0.00490566	0.0098035	-0.0015703	-0.702547
170.6	0.0775684	-0.449896	0.441031	-1.18125	-2.11651	-0.201677	-0.0997305	-0.642709	-1.17904	-1.36077	-8.24949	0.495992	0.0323308	-0.00732158	-0.117551	-0.0354668	0.00489402	0.00977681	-0.00155676	-1.02169
170.7	-0.230489	-0.531897	0.432166	-1.19455	-2.12537	-0.0687032	0.0886495	-0.492005	-1.32309	-1.58018	-8.24971	0.495452	0.0323588	-0.00745448	-0.117557	-0.0354309	0.00489394	0.00974621	-0.00153755	-0.972928
170.8	-0.3413	-0.735791	0.390058	-1.30093	-2.24948	-0.019946	-0.0620546	-0.58287	-1.21228	-1.67326	-8.24937	0.494956	0.0323963	-0.00741929	-0.117566	-0.0354166	0.00484413	0.0098365	-0.00153532	-0.811143
170.9	-0.252651	-0.664871	0.203894	-1.42947	-2.0478	-0.288111	-0.130758	-0.826656	-1.09039	-1.52255	-8.24971	0.501078	0.0324008	-0.00739779	-0.117534	-0.0353124	0.00493741	0.00984776	-0.00154471	-0.822224
171	-0.274813	-0.562924	0.159569	-1.37185	-2.20737	-0.268165	0.0886495	-0.585086	-1.27655	-1.2278	-8.24869	0.488031	0.0324035	-0.00739321	-0.117551	-0.0353807	0.00485761	0.00980954	-0.00154371	-0.886495
171.1	-0.137407	-0.405571	0.243786	-1.32309	-2.00791	-0.0132974	0.232705	-0.540762	-1.25439	-1.31644	-8.25039	0.504215	0.032311	-0.00744109	-0.117554	-0.0354384	0.00487078	0.00973619	-0.00146313	-1.01947
171.2	-0.0731357	-0.452112	0.268165	-1.49596	-2.19186	-0.166218	0.161785	-0.478707	-1.25217	-1.31201	-8.24903	0.488111	0.0323317	-0.00742037	-0.117597	-0.0354078	0.00489625	0.00992415	-0.00140381	-0.948549
171.3	-0.157353	-0.607249	0.476491	-1.53142	-2.07218	-0.316922	0.0997307	-0.538546	-1.00839	-1.41174	-8.24996	0.497333	0.0323731	-0.00742355	-0.117551	-0.0354434	0.00494614	0.00991938	-0.00136668	-0.957414
171.4	0.15292	-0.257083	0.427734	-1.23223	-2.03229	0.00221634	0.139623	-0.296976	-0.948549	-1.38958	-8.24979	0.497783	0.032423	-0.00744406	-0.117583	-0.0354837	0.00490632	0.00974407	-0.00136686	-1.05714
171.5	0.212759	-0.328003	0.214975	-0.966279	-2.11872	-0.155136	0.232705	-0.434382	-1.06379	-1.45385	-8.24988	0.495256	0.0323974	-0.00742512	-0.117521	-0.0354205	0.00491605	0.00971364	-0.001368	-1.04385
171.6	-0.075352	-0.775683	-0.0487571	-1.15466	-2.27829	-0.505302	-0.237137	-0.695898	-1.45828	-1.71315	-8.24996	0.495837	0.0324003	-0.00741292	-0.117577	-0.0354664	0.0048879	0.00978499	-0.00143337	-0.693682
171.7	0.0908657	-0.713628	0.0820008	-1.14579	-1.79515	-0.325787	0.0265949	-0.651574	-1.5558	-1.53142	-8.24844	0.482975	0.0324241	-0.00741388	-0.117606	-0.0354956	0.0049684	0.00986212	-0.00143326	-0.89536
171.8	-0.195029	-0.9419	0.0398923	-1.48488	-2.23397	-0.343517	-0.381193	-0.986225	-1.7198	-1.73088	-8.24996	0.505683	0.0323741	-0.00743892	-0.117595	-0.0355071	0.00491227	0.00979755	-0.00138985	-0.729142
171.9	-0.290327	-0.673736	-0.0797845	-1.24552	-2.28937	-0.0775682	-0.0886494	-0.631628	-1.7331	-1.61564	-8.24882	0.488647	0.0323774	-0.00748335	-0.117564	-0.0354441	0.00490317	0.00973464	-0.00139144	-0.780115
172	0.104163	-0.405571	0.274813	-1.07487	-2.12094	0.308057	0.148488	-0.562924	-1.28098	-1.12363	-8.25005	0.50114	0.0324356	-0.0074605	-0.117636	-0.0354411	0.00493401	0.00982361	-0.00135041	-1.03055
172.1	0.589519	-0.137407	0.520816	-0.906441	-1.98796	0.569573	0.157353	-0.469842	-1.00396	-1.03277	-8.24937	0.49222	0.0324133	-0.00746217	-0.117607	-0.0354728	0.00496049	0.00987257	-0.00138639	-1.2145
172.2	0.629411	-0.370112	0.183948	-1.09925	-2.12537	0.175083	-0.130758	-0.769034	-1.25882	-1.12363	-8.24954	0.491808	0.0324575	-0.00743979	-0.117583	-0.0354233	0.00498657	0.00993074	-0.0014164	-0.972928
172.3	0.186164	-0.41222	0.0886495	-1.12363	-2.13867	-0.130758	-0.325787	-0.837737	-1.54915	-1.32753	-8.2503	0.503903	0.032446	-0.00735822	-0.117551	-0.0354705	0.00496873	0.00989598	-0.00136971	-0.835521
172.4	0.179515	-0.39449	0.161785	-1.08596	-2.16083	0.101947	-0.0132973	-0.605033	-1.56688	-1.47601	-8.24916	0.485951	0.03246	-0.00744626	-0.11752	-0.0355168	0.0049583	0.00988694	-0.00150041	-0.906441
172.5	0.0243787	-0.516383	0.0952982	-1.18569	-2.46224	-0.0620546	-0.0620546	-0.851035	-1.53807	-1.85056	-8.24988	0.499043	0.0323802	-0.00735617	-0.1176	-0.0354505	0.00496541	0.00981459	-0.00140165	-0.773467
172.6	-0.252651	-0.607249	-0.0797845	-1.22336	-2.511	-0.0554059	-0.164001	-1.05714	-1.64002	-1.57796	-8.24971	0.495198	0.0323841	-0.00738317	-0.117582	-0.0354825	0.00496748	0.00989461	-0.0014863	-0.667087
172.7	-0.117461	-0.480923	-0.192813	-1.38736	-2.34699	-0.0531896	-0.0132974	-0.746872	-1.55801	-1.4472	-8.25017	0.502831	0.0324307	-0.00743341	-0.117575	-0.0355241	0.00502288	0.00989162	-0.00142502	-0.75352
172.8	-0.0110812	-0.562924	-0.22384	-1.42504	-2.30932	0.0908658	-0.130758	-0.527464	-1.81953	-1.56688	-8.24907	0.491937	0.0324696	-0.00744995	-0.117579	-0.0355719	0.00499489	0.00991525	-0.00143829	-0.766818
172.9	-0.296976	-0.746872	-0.301408	-1.62672	-2.33148	0.0531898	-0.283678	-0.56514	-1.79294	-1.91704	-8.24945	0.491257	0.0324614	-0.00745762	-0.11759	-0.0355334	0.00495339	0.00996074	-0.00138201	-0.633844
173	0.0509735	-0.649357	-0.166218	-1.3519	-2.05002	0.17065	0.0421086	-0.283678	-1.25217	-1.66661	-8.25043	0.498938	0.0324707	-0.00745511	-0.117589	-0.0355118	0.00494406	0.00988664	-0.00133591	-0.857684
173.1	0.476491	-0.42995	0.139623	-0.919738	-1.80845	0.27703	0.374544	-0.186164	-1.11033	-1.36299	-8.24924	0.489869	0.0323977	-0.00740084	-0.117591	-0.0355309	0.00489909	0.00984109	-0.0013054	-1.15909
173.2	0.294759	-0.518599	0.084217	-0.939684	-1.91483	0.115244	0.347949	-0.480923	-1.20563	-1.52034	-8.25005	0.501223	0.0324216	-0.00744235	-0.117609	-0.0355243	0.00496515	0.00989959	-0.00130282	-1.03498
173.3	0.554059	-0.332435	0.234921	-0.700331	-1.8151	0.135191	0.549627	-0.281462	-1.22558	-1.09482	-8.24916	0.483192	0.0324366	-0.00741429	-0.117554	-0.035509	0.00501387	0.0100299	-0.00138241	-1.11698
173.4	0.0155137	-0.744656	-0.11746	-1.17904	-2.17191	-0.124109	0.192813	-0.751304	-1.41396	-1.24331	-8.25034	0.498855	0.0324125	-0.00737002	-0.117641	-0.0355161	0.0049354	0.00998734	-0.00136928	-0.864332
173.5	-0.268165	-0.828872	-0.310273	-1.08596	-2.14975	0.155137	0.190596	-1.00396	-1.40509	-1.60899	-8.24928	0.490276	0.0324238	-0.00741739	-0.117617	-0.0355739	0.00493984	0.00992808	-0.00132889	-0.853251
173.6	-0.164001	-0.919738	-0.54741	-1.24331	-2.42013	-0.237137	-0.00443238	-0.990658	-1.41396	-1.86607	-8.24962	0.49502	0.0324115	-0.00742568	-0.117593	-0.0355273	0.00489994	0.00991001	-0.0013583	-0.77125
173.7	-0.0886495	-1.16796	-0.6006	-1.20563	-2.41791	-0.13519	0.214975	-0.857684	-1.68877	-1.78629	-8.25	0.499033	0.0323984	-0.00737561	-0.117565	-0.0355211	0.00497937	0.00988962	-0.00132497	-0.846602
173.8	-0.208326	-1.08817	-0.434382	-1.13471	-2.33813	-0.0465409	0.0132974	-0.95963	-1.61785	-1.14801	-8.24873	0.488896	0.03239	-0.00737989	-0.117586	-0.0355778	0.00493453	0.00993079	-0.00142593	-0.777899
173.9	-0.115244	-1.18569	-0.427734	-1.37407	-2.56197	-0.166218	-0.416652	-0.970712	-1.78407	-1.11033	-8.25081	0.502425	0.0324402	-0.00739514	-0.117647	-0.0355803	0.00495708	0.00987774	-0.00135053	-0.656006
174	0.0753521	-1.06823	-0.197245	-1.09925	-2.40683	0.0199462	-0.0531896	-0.815575	-1.57353	-1.26104	-8.24882	0.485413	0.0324586	-0.00739993	-0.117594	-0.0356218	0.00497629	0.00987521	-0.00136171	-0.822224
174.1	0.0265949	-0.802278	-0.301408	-0.948549	-2.40018	-0.113028	0.115244	-0.853251	-1.42504	-1.39401	-8.24975	0.500153	0.0324516	-0.00734408	-0.117676	-0.0355433	0.00498086	0.0098289	-0.0013897	-0.8599
174.2	0.121893	-0.525248	-0.263732	-0.988442	-2.29159	0.106379	0.228272	-0.720277	-1.60456	-1.01947	-8.24928	0.49207	0.0324882	-0.0073785	-0.117718	-0.0356428	0.00496255	0.00983348	-0.00139974	-0.970712
174.3	0.168434	-0.478707	0.0310274	-0.908657	-2.2384	0.29476	0.42995	-0.549627	-1.57131	-0.897576	-8.2492	0.496543	0.0323579	-0.00736568	-0.117654	-0.0355598	0.00498844	0.0098608	-0.00134052	-1.05493
174.4	0.203894	-0.352382	0.00443256	-0.952982	-2.19407	0.598384	0.332436	-0.50087	-1.46936	-1.03498	-8.25026	0.501519	0.0323798	-0.00731423	-0.117726	-0.0354696	0.00498057	0.00981829	-0.00133015	-1.08596
174.5	-0.0132974	-0.443247	-0.132974	-0.899792	-2.32262	0.257084	0.166218	-0.529681	-1.52034	-1.34526	-8.24932	0.491768	0.0324722	-0.00736566	-0.117716	-0.0355544	0.00496741	0.00993492	-0.00135547	-0.979577
174.6	0.0155137	-0.458761	0.00443256	-0.926387	-2.4844	0.0908658	0.144055	-0.536329	-1.61785	-1.42061	-8.25039	0.50188	0.0324342	-0.00730817	-0.117739	-0.0355215	0.00497193	0.00986663	-0.00133156	-0.939684
174.7	-0.0398922	-0.505302	0.175083	-1.08152	-2.46224	-0.365679	0.183948	-0.673736	-1.61785	-1.18569	-8.24899	0.486217	0.0324363	-0.00735986	-0.117788	-0.0356065	0.00493891	0.00994498	-0.00135121	-0.893143
174.8	-0.24157	-0.445464	0.261516	-1.11255	-2.58192	-0.436599	0.0509735	-0.609465	-1.51812	-1.2278	-8.24949	0.495506	0.0323854	-0.00737297	-0.117769	-0.0356144	0.0049789	0.00989944	-0.00134902	-0.820008
174.9	-0.478707	-0.908657	-0.20611	-1.32974	-2.84343	-0.390058	-0.237137	-0.935252	-1.69542	-1.50482	-8.24932	0.494993	0.0323573	-0.00738865	-0.117782	-0.0355506	0.00491474	0.00995239	-0.00130077	-0.613898
175	-0.489788	-1.25217	-0.246002	-1.63558	-2.76586	-0.237137	-0.434382	-1.00617	-1.89045	-1.61785	-8.24932	0.496681	0.0323291	-0.00737412	-0.117825	-0.0355244	0.0049128	0.00988791	-0.00140969	-0.593951
175.1	-0.237137	-0.622763	0.0132974	-1.59569	-2.39575	0.219407	-0.0775682	-0.875413	-1.60012	-1.28763	-8.25005	0.501172	0.0324406	-0.00735258	-0.117851	-0.0355575	0.00494197	0.00982765	-0.00140619	-0.848819
175.2	-0.195029	-0.687033	-0.146272	-1.60899	-2.40905	0.372328	0.177299	-0.702547	-1.55801	-1.10369	-8.24899	0.4859	0.0324307	-0.00735466	-0.117923	-0.0355349	0.00489551	0.00996321	-0.001339	-0.857684
175.3	-0.0952981	-0.580654	-0.0709195	-1.57353	-2.40683	0.328003	0.144055	-0.441031	-1.67326	-1.18125	-8.25	0.503419	0.0323596	-0.00738421	-0.117957	-0.0355117	0.00492385	0.00994399	-0.00128256	-1.07044
175.4	-0.00443244	-0.567356	0.124109	-1.46715	-2.3204	0.662655	0.190596	-0.551843	-1.58461	-0.988442	-8.24903	0.490725	0.0323594	-0.00735414	-0.117938	-0.0355171	0.00490563	0.00995123	-0.00138577	-1.11477
175.5	0.372328	-0.722493	-0.0975143	-1.45607	-2.20959	0.452112	0.130758	-0.381193	-1.43169	-1.22115	-8.24988	0.501425	0.0323637	-0.00732954	-0.117965	-0.0355114	0.00488396	0.00992702	-0.00143427	-1.08596
175.6	0.121893	-0.937468	-0.0775683	-1.50704	-2.40462	0.454329	0.0443248	-0.46541	-1.45164	-1.09925	-8.24949	0.492669	0.0324049	-0.00731189	-0.11796	-0.0355144	0.00491553	0.00994148	-0.00130629	-0.981793
175.7	-0.0243785	-1.04163	0.0199462	-1.40731	-2.61738	0.580654	0.0952982	-0.551843	-1.57131	-0.78898	-8.24975	0.496693	0.0323855	-0.00728444	-0.117952	-0.0355593	0.00494955	0.00989612	-0.00129823	-1.03055
175.8	-0.0110812	-1.10147	0.0886495	-1.32309	-2.45559	0.687033	0.383409	-0.80671	-1.38072	-0.649358	-8.25026	0.496814	0.0323866	-0.00729493	-0.11789	-0.0355265	0.00494905	0.00995193	-0.00136507	-1.07709
175.9	0.101947	-0.837738	0.146272	-0.921954	-2.16083	0.757953	0.562924	-0.713628	-1.13693	-0.968496	-8.24975	0.493737	0.0323166	-0.0073064	-0.118008	-0.0354947	0.00488239	0.00994336	-0.00139786	-1.17461
176	0.221624	-0.746872	-0.0398922	-1.07931	-2.22067	0.487572	0.378976	-0.463194	-1.49374	-1.20342	-8.25013	0.50001	0.0323206	-0.00728783	-0.117935	-0.0354862	0.00498693	0.0099073	-0.0014019	-1.11033
176.1	0.0531897	-0.984009	-0.0221623	-1.50926	-2.18964	0.0443248	0.150704	-0.527464	-1.76634	-1.51147	-8.24886	0.488709	0.0323881	-0.00730546	-0.117956	-0.0355136	0.00495774	0.00999719	-0.00138647	-0.935252
176.2	-0.545194	-1.20563	-0.0576221	-1.60456	-2.52208	-0.164001	-0.0864332	-0.984009	-1.98132	-1.63558	-8.24988	0.502693	0.032375	-0.00736167	-0.117974	-0.0354879	0.00490826	0.00990269	-0.00138364	-0.744655
176.3	-0.296976	-1.07931	0.124109	-1.62672	-2.16305	-0.37676	-0.0642709	-0.733574	-1.99461	-1.76191	-8.24886	0.492834	0.0323626	-0.0073152	-0.117965	-0.0354619	0.00495209	0.00987797	-0.00147849	-0.817791
176.4	-0.56514	-1.49153	-0.219407	-1.82618	-2.50656	-0.54741	-0.425517	-0.704763	-2.04559	-2.19851	-8.25051	0.506367	0.0323558	-0.00727423	-0.117964	-0.0354425	0.00494278	0.00987873	-0.00142286	-0.687033
176.5	-0.786764	-1.18569	-0.356814	-1.83504	-2.68829	-0.421085	-0.631627	-0.551843	-1.82618	-1.97467	-8.24894	0.492435	0.0323428	-0.0073366	-0.118059	-0.0354559	0.0049877	0.00995617	-0.00134659	-0.711412
176.6	-0.762385	-1.20342	-0.308057	-1.92148	-2.50435	-0.560708	-0.724709	-0.793413	-1.92813	-2.13202	-8.24979	0.503707	0.032284	-0.00732962	-0.117992	-0.0354295	0.00494823	0.00981011	-0.00131093	-0.624979
176.7	-0.919738	-1.38736	-0.217191	-2.10986	-2.61959	-0.873197	-0.713628	-1.01282	-2.04115	-2.24062	-8.25005	0.499321	0.0322726	-0.00731838	-0.117985	-0.0355031	0.00491567	0.00987563	-0.00142734	-0.445464
176.8	-1.15023	-1.58239	-0.485356	-2.20516	-2.8257	-1.0372	-0.890927	-1.1879	-2.29824	-2.52873	-8.24945	0.496412	0.0323132	-0.00734672	-0.118014	-0.0354908	0.0049683	0.00991961	-0.0013605	-0.290327
176.9	-0.800061	-1.52034	-0.314706	-1.97688	-3.003	-1.01947	-0.817791	-1.28985	-2.37581	-2.01013	-8.24992	0.506845	0.0323344	-0.0073505	-0.117961	-0.0354332	0.00495354	0.00991923	-0.0013055	-0.445464
177	-0.722493	-1.62007	-0.354598	-1.9104	-3.0717	-0.800061	-0.684817	-1.23444	-2.49327	-1.92591	-8.24932	0.493885	0.0323103	-0.00732847	-0.117964	-0.0354833	0.00490861	0.0098796	-0.00128323	-0.405571
177.1	-0.460977	-1.64002	-0.232705	-1.79072	-2.65727	-0.673736	-0.589519	-1.13471	-2.2251	-1.74418	-8.25026	0.50822	0.0322984	-0.00731817	-0.117932	-0.0354207	0.00491256	0.00984119	-0.0013016	-0.580654
177.2	-0.219407	-1.42282	-0.234921	-1.83061	-2.32262	-0.492005	-0.372328	-0.844386	-1.84834	-1.70207	-8.24924	0.488887	0.0323564	-0.00730848	-0.117943	-0.0354821	0.00494591	0.00994536	-0.00121603	-0.61833
177.3	-0.505302	-1.34969	-0.268165	-1.72423	-2.67943	-0.410004	-0.27703	-0.890927	-1.80845	-1.75083	-8.24983	0.49993	0.0323531	-0.00733325	-0.117906	-0.0354349	0.00495952	0.00996853	-0.00120352	-0.58287
177.4	-0.35903	-1.04163	-0.119677	-1.61785	-2.44008	-0.303624	-0.381193	-0.656006	-1.74196	-1.53142	-8.24937	0.497087	0.0323615	-0.00735033	-0.117976	-0.035452	0.00495806	0.00997136	-0.00134245	-0.740223
177.5	-0.41222	-1.17017	-0.345733	-1.84834	-2.30489	-0.303624	-0.463193	-0.65379	-1.83283	-1.79515	-8.24962	0.49896	0.0324392	-0.00738137	-0.118006	-0.0354524	0.00491826	0.00993625	-0.00125043	-0.638276
177.6	-0.0886495	-1.27655	-0.299192	-1.87715	-2.17856	-0.314706	0.0332436	-0.75352	-2.01234	-1.65331	-8.25017	0.502081	0.0323563	-0.00741763	-0.117984	-0.035453	0.00497692	0.00991597	-0.00127313	-0.718061
177.7	-0.0443247	-1.13693	-0.208326	-1.59791	-2.35143	-0.310273	0.0132974	-0.870981	-1.7331	-1.64002	-8.24916	0.49309	0.0323233	-0.00742793	-0.117995	-0.035434	0.00497091	0.00990859	-0.00129293	-0.800061
177.8	-0.0731358	-1.45607	-0.0775682	-1.60677	-2.79246	-0.551843	-0.159569	-1.31423	-1.59347	-1.80845	-8.24979	0.50696	0.0323254	-0.00741925	-0.11802	-0.0354449	0.0049956	0.00995439	-0.0012251	-0.68925
177.9	-0.108596	-1.10147	0.155137	-1.45607	-2.52873	-0.35903	-0.108595	-1.2012	-1.6932	-1.48266	-8.24865	0.490807	0.0323806	-0.00739349	-0.11799	-0.03546	0.0049297	0.00996756	-0.00127519	-0.740223
178	-0.186164	-1.36963	-0.121893	-1.48488	-2.62624	-0.378976	-0.3413	-1.1325	-1.93256	-1.5292	-8.25026	0.507142	0.032336	-0.00742455	-0.118011	-0.0353953	0.00495188	0.00986577	-0.00126756	-0.720277
178.1	0.418869	-0.795629	-0.037676	-1.13028	-2.25391	-0.106379	0.0332435	-0.946333	-1.7331	-1.2832	-8.24877	0.493211	0.0323871	-0.00741391	-0.0386888	-0.0354594	0.00502922	0.00990944	-0.00120302	-1.01947
178.2	0.237137	-0.505302	-0.22384	-1.24331	-2.37802	-0.126325	-0.0886495	-0.855467	-1.75304	-1.17682	-8.24966	0.498051	0.0323586	-0.0074105	-0.061182	-0.0354771	0.00508961	0.00993419	-0.0011378	-0.939684
178.3	0.172867	-0.660438	-0.141839	-0.981793	-2.36029	-0.13519	-0.0487571	-0.75352	-1.7885	-1.35634	-8.25047	0.502528	0.0323963	-0.00734988	-0.061818	-0.0354611	0.00504142	0.00992065	-0.00110576	-0.946333
178.4	0.186164	-0.693682	0.250435	-1.29428	-2.48883	0.046541	0.208326	-0.511951	-1.57131	-1.44055	-8.24932	0.494335	0.0323538	-0.00734641	-0.0504929	-0.035492	0.0050266	0.0100129	-0.00110615	-0.970712
178.5	0.18838	-0.744655	0.0598384	-1.49596	-2.51764	0.0731359	-0.13519	-0.609465	-1.64888	-1.60899	-8.25055	0.50562	0.0324445	-0.00736466	0.000348593	-0.0354234	0.00500615	0.0100372	-0.00115479	-0.964063
178.6	0.175083	-0.542978	-0.139623	-1.46715	-2.61294	-0.199461	-0.0509733	-0.80671	-1.58461	-1.68434	-8.24941	0.494876	0.0324298	-0.00745012	-0.0500492	-0.0355546	0.00495283	0.00998918	-0.00113107	-1.00396
178.7	-0.226056	-0.791196	-0.108595	-1.55801	-2.84343	-0.0155135	-0.305841	-0.888711	-1.72645	-1.40066	-8.25034	0.505996	0.0324055	-0.00739732	0.0495451	-0.0354847	0.0050142	0.00990909	-0.0010956	-0.97736
178.8	-0.234921	-0.926387	-0.423301	-1.47823	-2.75478	-0.172866	-0.308057	-0.999523	-1.83283	-1.69321	-8.24949	0.490579	0.032432	-0.00735051	0.417067	-0.0354473	0.00503924	0.0100187	-0.0010892	-0.817791
178.9	-0.290327	-1.17017	-0.474275	-1.7331	-2.65062	-0.164001	-0.361246	-0.972928	-1.91483	-1.77521	-8.24983	0.501117	0.0324389	-0.00736653	0.368075	-0.0354522	0.00503683	0.00997045	-0.00105465	-0.755737
179	-0.576221	-1.06379	-0.549627	-1.75083	-3.00743	-0.0731357	-0.562924	-0.906441	-1.93477	-2.02564	-8.24954	0.498397	0.0324168	-0.00734372	0.115959	-0.0354264	0.00498006	0.00994464	-0.00112026	-0.664871
179.1	-0.22384	-0.961847	-0.580654	-1.48709	-2.72375	0.0576223	-0.378976	-0.68925	-1.79958	-2.01678	-8.25026	0.501398	0.0324111	-0.00737471	-0.0084957	-0.035434	0.00503338	0.00991215	-0.00113472	-0.899792
179.2	-0.423301	-1.22336	-0.560708	-1.84169	-2.61738	-0.310273	-0.425517	-1.19898	-2.05002	-2.06997	-8.25005	0.502113	0.0323783	-0.00738971	-0.0688773	-0.0354562	0.00501638	0.0099772	-0.00119731	-0.700331
179.3	-0.664871	-1.34969	-0.538545	-1.91926	-2.54867	-0.682601	-0.489788	-1.12363	-2.38689	-2.13645	-8.24907	0.487703	0.0323873	-0.00740464	-0.0686807	-0.0354253	0.00496989	0.0100088	-0.00112548	-0.527464
179.4	-0.498653	-1.40509	-0.520816	-1.58239	-2.34256	-0.274813	-0.421085	-1.1192	-2.06332	-2.18964	-8.25013	0.507531	0.0323474	-0.00738697	-0.0685301	-0.0353535	0.00498301	0.009965	-0.00108806	-0.673736
179.5	-0.425517	-1.40731	-0.509734	-1.56466	-2.47332	-0.121893	-0.454328	-1.34747	-2.12759	-2.13867	-8.24949	0.498888	0.0323812	-0.0074002	-0.032703	-0.0354411	0.00492933	0.00991514	-0.0011319	-0.682601
179.6	-0.585086	-1.46493	-0.80671	-1.8018	-2.81462	-0.456545	-0.578438	-1.49374	-2.06332	-2.04115	-8.25017	0.506697	0.032428	-0.0073902	-0.0407065	-0.0355028	0.00503364	0.00993882	-0.00114692	-0.580654
179.7	-0.593951	-1.21893	-0.567357	-1.69764	-2.4844	-0.303624	-0.0997306	-1.06601	-1.8971	-1.85721	-8.24979	0.49554	0.0324075	-0.00741124	-0.0440458	-0.0354666	0.00502376	0.0100498	-0.0012006	-0.729142
179.8	-0.385625	-0.990658	-0.303624	-1.30093	-2.20294	-0.146272	0.246002	-0.724709	-1.61785	-1.84391	-8.24983	0.497132	0.0324478	-0.00741461	-0.0500495	-0.0354401	0.00498006	0.0101439	-0.00116471	-0.893143
179.9	-0.598384	-0.882062	-0.421085	-1.33861	-2.56419	-0.383409	-0.0398922	-0.939684	-1.69985	-2.11651	-8.25051	0.506156	0.0324511	-0.00735019	-0.0560082	-0.0354542	0.00497862	0.0100281	-0.00110574	-0.822224
180	-0.398923	-0.811143	-0.0554059	-1.2699	-2.68386	-0.246002	-0.316922	-0.797845	-1.67991	-1.80402	-8.24932	0.49004	0.0324606	-0.00733035	-0.0720935	-0.035584	0.00502566	0.0100765	-0.00113923	-0.780115
180.1	-0.350165	-0.939684	-0.148488	-1.34747	-2.31597	-0.132974	-0.363463	-0.660438	-1.60234	-1.85721	-8.25022	0.506349	0.032354	-0.00735589	-0.0800685	-0.0355036	0.00500022	0.00992792	-0.00119523	-0.764602
180.2	-0.246002	-0.596168	-0.0487571	-1.42726	-2.39132	-0.0775682	-0.0376759	-0.733574	-1.38736	-1.52477	-8.24907	0.491191	0.0324148	-0.00736124	-0.0829915	-0.0354736	0.00494771	0.0100856	-0.00119546	-0.968495
180.3	-0.248218	-0.633844	-0.17065	-1.40066	-2.47775	-0.0908656	0.00221628	-0.629411	-1.39401	-1.1192	-8.24988	0.503337	0.0323959	-0.00738863	-0.0841498	-0.0355392	0.00496569	0.0100563	-0.00113308	-0.964063
180.4	-0.449896	-0.8599	-0.321354	-1.76634	-2.60851	-0.11746	-0.141839	-0.698115	-1.5558	-1.3918	-8.24945	0.494955	0.0324445	-0.00740707	-0.0851287	-0.0355189	0.00497613	0.0100315	-0.00112703	-0.813359
180.5	-0.540762	-1.14358	-0.48314	-1.70207	-2.73705	-0.330219	-0.144055	-0.915306	-1.94142	-1.86829	-8.24971	0.49751	0.0323965	-0.0073607	-0.0868133	-0.0354523	0.00495098	0.0100426	-0.00111109	-0.664871
180.6	-0.567357	-1.05271	-0.458761	-1.71758	-2.84565	-0.456545	0.0975145	-1.02612	-1.91483	-2.00348	-8.24983	0.504357	0.0323949	-0.00737394	-0.0888682	-0.0355325	0.00496889	0.0100656	-0.00122966	-0.61833
180.7	-0.629411	-1.0239	-0.3413	-1.60234	-2.66392	-0.505302	-0.146272	-1.28763	-2.05667	-1.76412	-8.24882	0.493445	0.0323392	-0.00742352	-0.0933445	-0.0355268	0.00497108	0.010069	-0.00115127	-0.545194
180.8	-0.410004	-1.06823	-0.172866	-1.48045	-2.51986	-0.314706	-0.257083	-1.06823	-1.98353	-1.58461	-8.25022	0.503083	0.0323134	-0.00731506	-0.0947559	-0.0355238	0.00498434	0.00999905	-0.00113518	-0.687033
180.9	-0.0398922	-0.813359	-0.0421084	-1.32309	-2.26278	-0.115244	-0.2593	-0.837737	-1.53142	-0.933036	-8.24975	0.494748	0.0323837	-0.00742852	-0.095581	-0.0355188	0.00495405	0.0101168	-0.00121926	-0.91309
181	-0.0975143	-0.910873	-0.274813	-1.1325	-2.37581	-0.239353	-0.108596	-0.91309	-1.48931	-1.19012	-8.25017	0.505141	0.0325059	-0.00745258	-0.0969929	-0.0354772	0.0049499	0.0100809	-0.00111989	-0.941901
181.1	-0.110812	-0.924171	-0.0132974	-1.18125	-2.72597	-0.248218	-0.239353	-0.870981	-1.75526	-1.00839	-8.24971	0.494732	0.03248	-0.00734143	-0.0973843	-0.0355069	0.00491333	0.0100707	-0.0011211	-0.813359
181.2	0.0132974	-0.820008	0.0265949	-1.45607	-2.79467	-0.270381	-0.148488	-0.82444	-1.86607	-0.975144	-8.25	0.50035	0.0323894	-0.00731543	-0.097752	-0.0355081	0.00507056	0.0100394	-0.00113119	-0.926387
181.3	0.106379	-0.997306	-0.144055	-1.49596	-2.61294	-0.303624	-0.290327	-0.815575	-1.93034	-1.05714	-8.24992	0.503825	0.032349	-0.00739629	-0.0981414	-0.0355631	0.00498276	0.0100045	-0.0011878	-0.955198
181.4	0.0531896	-1.14358	-0.037676	-1.2145	-2.41127	-0.0820007	-0.121893	-0.815575	-1.8971	-1.12142	-8.24971	0.497742	0.0323792	-0.00742367	-0.0989001	-0.0355131	0.00497047	0.0100105	-0.0011905	-1.01947
181.5	-0.270381	-1.0106	-0.0687032	-1.27212	-2.51764	-0.0642708	-0.296976	-1.13693	-2.16083	-1.3918	-8.25072	0.509662	0.0323653	-0.00734506	-0.0993087	-0.035539	0.00500527	0.00998356	-0.00114691	-0.941901
181.6	-0.2593	-0.749088	-0.0687033	-1.28985	-2.4977	-0.155136	-0.352382	-0.855467	-2.06332	-1.22558	-8.24894	0.489557	0.0323496	-0.00735905	-0.0995274	-0.0355473	0.00496521	0.0100738	-0.00121515	-0.950765
181.7	-0.137407	-0.755737	-0.0199461	-1.36077	-2.14532	-0.0221623	-0.0797845	-0.480923	-1.77299	-0.957414	-8.24988	0.504748	0.0323239	-0.00730908	-0.0998769	-0.0355457	0.00497391	0.00995298	-0.00117339	-1.17017
181.8	-0.132974	-0.664871	0.108596	-1.5425	-2.26721	-0.128542	-0.372328	-0.715844	-1.76856	-0.647141	-8.24971	0.496619	0.032382	-0.00734765	-0.100139	-0.0355316	0.00494665	0.00993571	-0.00121138	-1.11698
181.9	-0.197245	-0.520816	0.605033	-1.31201	-2.28937	0.0687034	-0.283678	-0.638276	-1.55358	-0.70698	-8.25051	0.502338	0.0323372	-0.00734424	-0.100337	-0.0355018	0.00497509	0.00992705	-0.0011739	-1.26325
182	0.00443256	-0.558492	0.509735	-0.77125	-2.19629	0.17065	-0.0598383	-0.571789	-1.43169	-0.972928	-8.24979	0.497122	0.0323127	-0.00736183	-0.100334	-0.0355428	0.00492994	0.00998002	-0.00119536	-1.40066
182.1	-0.139623	-0.78898	0.305841	-0.997306	-2.44673	-0.132974	-0.478707	-0.691466	-1.54028	-1.1192	-8.24941	0.492786	0.0323537	-0.00738574	-0.100395	-0.0355203	0.00490367	0.0100286	-0.00116994	-1.15023
182.2	0.0443248	-0.890927	0.270381	-1.18569	-2.21845	-0.161785	-0.312489	-0.757953	-1.46936	-0.992874	-8.25072	0.509525	0.0323182	-0.00729897	-0.100494	-0.0355437	0.00500799	0.00998398	-0.00116763	-1.17461
182.3	-0.237137	-0.523032	0.2593	-1.30758	-2.36916	-0.270381	-0.334652	-0.751304	-1.51147	-1.50261	-8.24907	0.49242	0.0323145	-0.00727821	-0.100522	-0.0355427	0.00503155	0.0100545	-0.00114831	-1.07931
182.4	-0.367895	-0.897576	-0.0265948	-1.3918	-2.32483	-0.35903	-0.48314	-0.616114	-1.64888	-1.71758	-8.25051	0.508212	0.0323373	-0.00729465	-0.100584	-0.0355126	0.00501304	0.00999504	-0.00108819	-1.00839
182.5	-0.39449	-1.14358	-0.195029	-1.5558	-2.73484	-0.416652	-0.423301	-0.915306	-1.8971	-1.89045	-8.24971	0.495391	0.0322978	-0.00739944	-0.100685	-0.0354891	0.00496695	0.00998133	-0.00106174	-0.78898
182.6	-0.274813	-1.06379	-0.0886494	-1.60012	-2.48218	-0.489788	-0.243786	-0.972928	-1.83283	-1.46493	-8.25081	0.503218	0.0322327	-0.00738364	-0.100652	-0.035433	0.00496057	0.00996343	-0.00104398	-0.902008
182.7	-0.0332435	-0.820007	0.208326	-1.30315	-2.14088	-0.132974	0.008865	-0.647141	-1.56688	-1.46493	-8.24941	0.496407	0.0322795	-0.00736324	-0.100597	-0.0354213	0.00497321	0.0100119	-0.00111106	-1.21893
182.8	0.201678	-0.711412	0.401139	-1.22558	-2.11429	0.0199462	-0.019946	-0.516383	-1.28542	-1.25661	-8.24945	0.496981	0.0323751	-0.00736475	-0.100544	-0.0354443	0.00497276	0.0099768	-0.00100643	-1.24331
182.9	-0.350165	-1.24331	-0.0842169	-1.77299	-2.52873	-0.505302	-0.738007	-1.09482	-1.87494	-1.82396	-8.24979	0.506392	0.0323768	-0.00738635	-0.100666	-0.0355015	0.00493877	0.00993234	-0.00103372	-0.851035
183	-0.392274	-1.32309	-0.246002	-1.74196	-2.65948	-0.780115	-0.999523	-1.17904	-1.81731	-1.39845	-8.25005	0.494017	0.0323454	-0.00734033	-0.100658	-0.0354298	0.00491739	0.00999742	-0.00101837	-0.640492
183.1	-0.157353	-0.972928	0.008865	-1.43612	-2.47554	-0.469842	-0.265948	-1.0372	-1.62672	-1.28985	-8.25055	0.50679	0.0323087	-0.00732748	-0.10071	-0.0354353	0.0049514	0.00993965	-0.00102092	-0.919738
183.2	-0.257083	-0.746872	0.250435	-1.28763	-2.32705	-0.427734	-0.0620546	-0.893143	-1.38958	-1.49153	-8.24979	0.487402	0.0322516	-0.00735109	-0.100747	-0.0354792	0.00493365	0.0100259	-0.00101443	-0.999523
183.3	-0.596168	-0.882062	0.183948	-1.62893	-2.34699	-0.456545	-0.20611	-0.975144	-1.46493	-1.68434	-8.25094	0.50358	0.0322753	-0.00741683	-0.100746	-0.0354625	0.0049363	0.00999837	-0.000998916	-0.864332
183.4	-0.288111	-0.80671	0.265948	-1.5558	-2.12537	-0.208326	-0.2593	-0.640492	-1.34082	-1.54472	-8.25094	0.502437	0.0322959	-0.00741621	-0.100757	-0.0354094	0.00494495	0.00999925	-0.00106758	-0.975144
183.5	-0.150704	-0.593951	0.270381	-1.57353	-2.09878	-0.199461	-0.263732	-0.664871	-1.48931	-1.54915	-8.25094	0.504296	0.0323222	-0.0073856	-0.100783	-0.0354435	0.0049612	0.00999095	-0.00105917	-1.03942
183.6	-0.308057	-0.372328	0.308057	-1.48045	-1.92369	0.0952983	-0.0709195	-0.531897	-1.42726	-1.38072	-8.25081	0.506123	0.0323661	-0.00739088	-0.10075	-0.0354828	0.00496244	0.0099895	-0.00101343	-1.20342
[truncated: 60,527 more rows]
