# Supplementary material for: Normal stress distribution in built-up cold-formed column in relation to interconnecting bolt spacing
Source: Sci Rep. 2024 Mar 5;14:5415. doi: 10.1038/s41598-024-55986-7 (PMC10914763; doi:10.1038/s41598-024-55986-7)
Supplement: Supplementary file 1 — Supplementary Information. [file 41598_2024_55986_MOESM1_ESM.zip › Supplementary raw materials/Column tests/slup_05.XLSX]

## Sheet: Arkusz1
File comment:
Time 1 - slow sample rate	L1_A	L2_A	L2_B	L3_A	L3_B	L3_C	L3_D	L4_A	L4_B	L5_A	droga	Sila	L3_MA_Lewy	L3_MA_prawy	L3_MA_srodkowy	L3_MB_lewy	L3_MB_prawy	L1_MA	L1_MD	kopemnsacja
s	µm/m	µm/m	µm/m	µm/m	µm/m	µm/m	µm/m	µm/m	µm/m	µm/m	mm	kN	mm	mm	mm	mm	mm	mm	mm	µm/m
100,00 ms (10 Hz)	100,00 ms (10 Hz)	100,00 ms (10 Hz)	100,00 ms (10 Hz)	100,00 ms (10 Hz)	100,00 ms (10 Hz)	100,00 ms (10 Hz)	100,00 ms (10 Hz)	100,00 ms (10 Hz)	100,00 ms (10 Hz)	100,00 ms (10 Hz)	100,00 ms (10 Hz)	100,00 ms (10 Hz)	100,00 ms (10 Hz)	100,00 ms (10 Hz)	100,00 ms (10 Hz)	100,00 ms (10 Hz)	100,00 ms (10 Hz)	100,00 ms (10 Hz)	100,00 ms (10 Hz)	100,00 ms (10 Hz)
Hardware channel:0	Hardware channel:1	Hardware channel:2	Hardware channel:3	Hardware channel:4	Hardware channel:5	Hardware channel:6	Hardware channel:7	Hardware channel:8	Hardware channel:9	Hardware channel:10	Hardware channel:16	Hardware channel:1	Hardware channel:2	Hardware channel:3	Hardware channel:4	Hardware channel:5	Hardware channel:6	Hardware channel:7	Hardware channel:8	Hardware channel:11
Serial No. (Electronics / CP): N.A.	Serial No. (Electronics / CP): 9E5006786	Serial No. (Electronics / CP): 9E5006786	Serial No. (Electronics / CP): 9E5006786	Serial No. (Electronics / CP): 9E5006786	Serial No. (Electronics / CP): 9E5006786	Serial No. (Electronics / CP): 9E5006786	Serial No. (Electronics / CP): 9E5006786	Serial No. (Electronics / CP): 9E5006786	Serial No. (Electronics / CP): 9E5006786	Serial No. (Electronics / CP): 9E5006786	Serial No. (Electronics / CP): 9E5006786	Serial No. (Electronics / CP): 9E5003FB9	Serial No. (Electronics / CP): 9E5003FB9	Serial No. (Electronics / CP): 9E5003FB9	Serial No. (Electronics / CP): 9E5003FB9	Serial No. (Electronics / CP): 9E5003FB9	Serial No. (Electronics / CP): 9E5003FB9	Serial No. (Electronics / CP): 9E5003FB9	Serial No. (Electronics / CP): 9E5003FB9	Serial No. (Electronics / CP): 9E5006786
Sensor:	Sensor: SG 3 wire 120 Ohms	Sensor: SG 3 wire 120 Ohms	Sensor: SG 3 wire 120 Ohms	Sensor: SG 3 wire 120 Ohms	Sensor: SG 3 wire 120 Ohms	Sensor: SG 3 wire 120 Ohms	Sensor: SG 3 wire 120 Ohms	Sensor: SG 3 wire 120 Ohms	Sensor: SG 3 wire 120 Ohms	Sensor: SG 3 wire 120 Ohms	Sensor: DC voltage 10 V	Sensor: DC voltage 10 V	Sensor: WA 100mm	Sensor: WA 100mm	Sensor: WA 100mm	Sensor: WA 100mm	Sensor: WA 100mm	Sensor: WA 100mm	Sensor: WA 100mm	Sensor: SG 3 wire 120 Ohms
Sensor T-ID:	Sensor T-ID: DMS_1_3_120	Sensor T-ID: DMS_1_3_120	Sensor T-ID: DMS_1_3_120	Sensor T-ID: DMS_1_3_120	Sensor T-ID: DMS_1_3_120	Sensor T-ID: DMS_1_3_120	Sensor T-ID: DMS_1_3_120	Sensor T-ID: DMS_1_3_120	Sensor T-ID: DMS_1_3_120	Sensor T-ID: DMS_1_3_120	Sensor T-ID: DC_10V	Sensor T-ID: DC_10V	Sensor T-ID: HBM_WA_100mm	Sensor T-ID: HBM_WA_100mm	Sensor T-ID: HBM_WA_100mm	Sensor T-ID: HBM_WA_100mm	Sensor T-ID: HBM_WA_100mm	Sensor T-ID: HBM_WA_100mm	Sensor T-ID: HBM_WA_100mm	Sensor T-ID: DMS_1_3_120
Amplifier typeN.A.	Amplifier typeMX1615	Amplifier typeMX1615	Amplifier typeMX1615	Amplifier typeMX1615	Amplifier typeMX1615	Amplifier typeMX1615	Amplifier typeMX1615	Amplifier typeMX1615	Amplifier typeMX1615	Amplifier typeMX1615	Amplifier typeMX1615	Amplifier typeMX840A	Amplifier typeMX840A	Amplifier typeMX840A	Amplifier typeMX840A	Amplifier typeMX840A	Amplifier typeMX840A	Amplifier typeMX840A	Amplifier typeMX840A	Amplifier typeMX1615
Connector plate:N.A.	Connector plate:N.A.	Connector plate:N.A.	Connector plate:N.A.	Connector plate:N.A.	Connector plate:N.A.	Connector plate:N.A.	Connector plate:N.A.	Connector plate:N.A.	Connector plate:N.A.	Connector plate:N.A.	Connector plate:N.A.	Connector plate:N.A.	Connector plate:N.A.	Connector plate:N.A.	Connector plate:N.A.	Connector plate:N.A.	Connector plate:N.A.	Connector plate:N.A.	Connector plate:N.A.	Connector plate:N.A.
Transducer type:N.A.	Transducer type:SG quarter bridge 120 Ohm, 3-wire circuit	Transducer type:SG quarter bridge 120 Ohm, 3-wire circuit	Transducer type:SG quarter bridge 120 Ohm, 3-wire circuit	Transducer type:SG quarter bridge 120 Ohm, 3-wire circuit	Transducer type:SG quarter bridge 120 Ohm, 3-wire circuit	Transducer type:SG quarter bridge 120 Ohm, 3-wire circuit	Transducer type:SG quarter bridge 120 Ohm, 3-wire circuit	Transducer type:SG quarter bridge 120 Ohm, 3-wire circuit	Transducer type:SG quarter bridge 120 Ohm, 3-wire circuit	Transducer type:SG quarter bridge 120 Ohm, 3-wire circuit	Transducer type:DC Voltage	Transducer type:DC Voltage	Transducer type:Inductive full bridge	Transducer type:Inductive full bridge	Transducer type:Inductive full bridge	Transducer type:Inductive full bridge	Transducer type:Inductive full bridge	Transducer type:Inductive full bridge	Transducer type:Inductive full bridge	Transducer type:SG quarter bridge 120 Ohm, 3-wire circuit
Meas. rangeN.A.	Meas. range8	Meas. range8	Meas. range8	Meas. range8	Meas. range8	Meas. range8	Meas. range8	Meas. range8	Meas. range8	Meas. range8	Meas. range15	Meas. range10	Meas. range120	Meas. range120	Meas. range120	Meas. range120	Meas. range120	Meas. range120	Meas. range120	Meas. range8
	Hardware scaling P1:0 ; 0	Hardware scaling P1:0 ; 0	Hardware scaling P1:0 ; 0	Hardware scaling P1:0 ; 0	Hardware scaling P1:0 ; 0	Hardware scaling P1:0 ; 0	Hardware scaling P1:0 ; 0	Hardware scaling P1:0 ; 0	Hardware scaling P1:0 ; 0	Hardware scaling P1:0 ; 0	Hardware scaling P1:0 ; 0	Hardware scaling P1:0 ; 0	Hardware scaling P1:0 ; 0	Hardware scaling P1:0 ; 0	Hardware scaling P1:0 ; 0	Hardware scaling P1:0 ; 0	Hardware scaling P1:0 ; 0	Hardware scaling P1:0 ; 0	Hardware scaling P1:0 ; 0	Hardware scaling P1:0 ; 0
	Hardware scaling P2:8 ; 15686,27	Hardware scaling P2:8 ; 15686,27	Hardware scaling P2:8 ; 15686,27	Hardware scaling P2:8 ; 15686,27	Hardware scaling P2:8 ; 15686,27	Hardware scaling P2:8 ; 15686,27	Hardware scaling P2:8 ; 15686,27	Hardware scaling P2:8 ; 15686,27	Hardware scaling P2:8 ; 15686,27	Hardware scaling P2:8 ; 15686,27	Hardware scaling P2:10 ; 100	Hardware scaling P2:10 ; 400	Hardware scaling P2:80 ; 100	Hardware scaling P2:80 ; 100	Hardware scaling P2:80 ; 100	Hardware scaling P2:80 ; 100	Hardware scaling P2:80 ; 100	Hardware scaling P2:80 ; 100	Hardware scaling P2:80 ; 100	Hardware scaling P2:8 ; 15686,27
Native unit	Native unitmV/V	Native unitmV/V	Native unitmV/V	Native unitmV/V	Native unitmV/V	Native unitmV/V	Native unitmV/V	Native unitmV/V	Native unitmV/V	Native unitmV/V	Native unitV	Native unitV	Native unitmV/V	Native unitmV/V	Native unitmV/V	Native unitmV/V	Native unitmV/V	Native unitmV/V	Native unitmV/V	Native unitmV/V
Engineering unit:	Engineering unit:µm/m	Engineering unit:µm/m	Engineering unit:µm/m	Engineering unit:µm/m	Engineering unit:µm/m	Engineering unit:µm/m	Engineering unit:µm/m	Engineering unit:µm/m	Engineering unit:µm/m	Engineering unit:µm/m	Engineering unit:mm	Engineering unit:kN	Engineering unit:mm	Engineering unit:mm	Engineering unit:mm	Engineering unit:mm	Engineering unit:mm	Engineering unit:mm	Engineering unit:mm	Engineering unit:µm/m
Nominal range: 0	Nominal range: 15686,27 µm/m	Nominal range: 15686,27 µm/m	Nominal range: 15686,27 µm/m	Nominal range: 15686,27 µm/m	Nominal range: 15686,27 µm/m	Nominal range: 15686,27 µm/m	Nominal range: 15686,27 µm/m	Nominal range: 15686,27 µm/m	Nominal range: 15686,27 µm/m	Nominal range: 15686,27 µm/m	Nominal range: 150 mm	Nominal range: 400 kN	Nominal range: 150 mm	Nominal range: 150 mm	Nominal range: 150 mm	Nominal range: 150 mm	Nominal range: 150 mm	Nominal range: 150 mm	Nominal range: 150 mm	Nominal range: 15686,27 µm/m
catman Scaling:None	catman Scaling:Strain gage wiring	catman Scaling:Strain gage wiring	catman Scaling:Strain gage wiring	catman Scaling:Strain gage wiring	catman Scaling:Strain gage wiring	catman Scaling:Strain gage wiring	catman Scaling:Strain gage wiring	catman Scaling:Strain gage wiring	catman Scaling:Strain gage wiring	catman Scaling:Strain gage wiring	catman Scaling:External hardware	catman Scaling:External hardware	catman Scaling:External hardware	catman Scaling:External hardware	catman Scaling:External hardware	catman Scaling:External hardware	catman Scaling:External hardware	catman Scaling:External hardware	catman Scaling:External hardware	catman Scaling:Strain gage wiring
0 V	Shunt correction factor1	Shunt correction factor1	Shunt correction factor1	Shunt correction factor1	Shunt correction factor1	Shunt correction factor1	Shunt correction factor1	Shunt correction factor1	Shunt correction factor1	Shunt correction factor1	0 V	0 V	Excitation:2.5 V excitation	Excitation:2.5 V excitation	Excitation:2.5 V excitation	Excitation:2.5 V excitation	Excitation:2.5 V excitation	Excitation:2.5 V excitation	Excitation:2.5 V excitation	Shunt correction factor1
Filter characteristics:N.A.	Excitation:2.5 V excitation	Excitation:2.5 V excitation	Excitation:2.5 V excitation	Excitation:2.5 V excitation	Excitation:2.5 V excitation	Excitation:2.5 V excitation	Excitation:2.5 V excitation	Excitation:2.5 V excitation	Excitation:2.5 V excitation	Excitation:2.5 V excitation	Filter characteristics:Bessel lowpass	Filter characteristics:Bessel lowpass	Filter characteristics:Bessel lowpass	Filter characteristics:Bessel lowpass	Filter characteristics:Bessel lowpass	Filter characteristics:Bessel lowpass	Filter characteristics:Bessel lowpass	Filter characteristics:Bessel lowpass	Filter characteristics:Bessel lowpass	Excitation:2.5 V excitation
Filter frequency:N.A.	Filter characteristics:Bessel lowpass	Filter characteristics:Bessel lowpass	Filter characteristics:Bessel lowpass	Filter characteristics:Bessel lowpass	Filter characteristics:Bessel lowpass	Filter characteristics:Bessel lowpass	Filter characteristics:Bessel lowpass	Filter characteristics:Bessel lowpass	Filter characteristics:Bessel lowpass	Filter characteristics:Bessel lowpass	Filter frequency:2 Hz	Filter frequency:2 Hz	Filter frequency:2 Hz	Filter frequency:2 Hz	Filter frequency:2 Hz	Filter frequency:2 Hz	Filter frequency:2 Hz	Filter frequency:2 Hz	Filter frequency:2 Hz	Filter characteristics:Bessel lowpass
Zero balancing:0 s	Filter frequency:2 Hz	Filter frequency:2 Hz	Filter frequency:2 Hz	Filter frequency:2 Hz	Filter frequency:2 Hz	Filter frequency:2 Hz	Filter frequency:2 Hz	Filter frequency:2 Hz	Filter frequency:2 Hz	Filter frequency:2 Hz	Zero balancing:77,28598 mm	Zero balancing:0,101516 kN	Zero balancing:56,1382 mm	Zero balancing:60,50951 mm	Zero balancing:41,96957 mm	Zero balancing:36,66367 mm	Zero balancing:42,88689 mm	Zero balancing:61,19596 mm	Zero balancing:68,39993 mm	Filter frequency:2 Hz
Tare value:0 s	Zero balancing:-522,7437 µm/m	Zero balancing:-1045,505 µm/m	Zero balancing:-1430,53 µm/m	Zero balancing:-849,5699 µm/m	Zero balancing:-544,9349 µm/m	Zero balancing:15,24549 µm/m	Zero balancing:-705,7849 µm/m	Zero balancing:-674,7864 µm/m	Zero balancing:-895,4061 µm/m	Zero balancing:-572,0129 µm/m	Tare value:77,28598 mm	Tare value:0,101516 kN	Tare value:56,1382 mm	Tare value:60,50951 mm	Tare value:41,96957 mm	Tare value:36,66367 mm	Tare value:42,88689 mm	Tare value:61,19596 mm	Tare value:68,39993 mm	Zero balancing:-1177,936 µm/m
Software zero: 0 s	Tare value:-522,7437 µm/m	Tare value:-1045,505 µm/m	Tare value:-1430,53 µm/m	Tare value:-849,5699 µm/m	Tare value:-544,9349 µm/m	Tare value:15,24549 µm/m	Tare value:-705,7849 µm/m	Tare value:-674,7864 µm/m	Tare value:-895,4061 µm/m	Tare value:-572,0129 µm/m	Software zero: 0 mm	Software zero: 0 kN	Software zero: 0 mm	Software zero: 0 mm	Software zero: 0 mm	Software zero: 0 mm	Software zero: 0 mm	Software zero: 0 mm	Software zero: 0 mm	Tare value:-1177,936 µm/m
Input signalN.A.	Software zero: 0 µm/m	Software zero: 0 µm/m	Software zero: 0 µm/m	Software zero: 0 µm/m	Software zero: 0 µm/m	Software zero: 0 µm/m	Software zero: 0 µm/m	Software zero: 0 µm/m	Software zero: 0 µm/m	Software zero: 0 µm/m	Input signalN.A.	Input signalN.A.	Input signalN.A.	Input signalN.A.	Input signalN.A.	Input signalN.A.	Input signalN.A.	Input signalN.A.	Input signalN.A.	Software zero: 0 µm/m
Amplifier input:N.A.	Input signalN.A.	Input signalN.A.	Input signalN.A.	Input signalN.A.	Input signalN.A.	Input signalN.A.	Input signalN.A.	Input signalN.A.	Input signalN.A.	Input signalN.A.	Amplifier input:N.A.	Amplifier input:N.A.	Amplifier input:N.A.	Amplifier input:N.A.	Amplifier input:N.A.	Amplifier input:N.A.	Amplifier input:N.A.	Amplifier input:N.A.	Amplifier input:N.A.	Input signalN.A.
Gage factor:0,00000	Amplifier input:N.A.	Amplifier input:N.A.	Amplifier input:N.A.	Amplifier input:N.A.	Amplifier input:N.A.	Amplifier input:N.A.	Amplifier input:N.A.	Amplifier input:N.A.	Amplifier input:N.A.	Amplifier input:N.A.	Gage factor:0,00000	Gage factor:0,00000	Gage factor:0,00000	Gage factor:0,00000	Gage factor:0,00000	Gage factor:0,00000	Gage factor:0,00000	Gage factor:0,00000	Gage factor:0,00000	Amplifier input:N.A.
Bridge factor:0,00000	Gage factor:2,04000	Gage factor:2,04000	Gage factor:2,04000	Gage factor:2,04000	Gage factor:2,04000	Gage factor:2,04000	Gage factor:2,04000	Gage factor:2,04000	Gage factor:2,04000	Gage factor:2,04000	Bridge factor:0,00000	Bridge factor:0,00000	Bridge factor:0,00000	Bridge factor:0,00000	Bridge factor:0,00000	Bridge factor:0,00000	Bridge factor:0,00000	Bridge factor:0,00000	Bridge factor:0,00000	Gage factor:2,04000
N.A.	Bridge factor:1,00000	Bridge factor:1,00000	Bridge factor:1,00000	Bridge factor:1,00000	Bridge factor:1,00000	Bridge factor:1,00000	Bridge factor:1,00000	Bridge factor:1,00000	Bridge factor:1,00000	Bridge factor:1,00000	N.A.	N.A.	N.A.	N.A.	N.A.	N.A.	N.A.	N.A.	N.A.	Bridge factor:1,00000
	N.A.	N.A.	N.A.	N.A.	N.A.	N.A.	N.A.	N.A.	N.A.	N.A.										N.A.
0	0.161785	0.144055	0.41222	0.702547	0.680385	0.804494	0.42995	0.356814	-0.330219	-0.150704	0.00105964	0.0153215	6.08989e-05	0.0005954	0.000167165	-0.000141223	-0.000721689	0.00203512	-1000000	-0.243786
0.1	-0.374544	-0.0243786	0.0443248	0.494221	0.164002	0.503086	-0.132974	0.168434	-0.669303	-0.540762	-0.000169542	0.0177637	3.84047e-05	0.000712918	0.000153957	-7.70962e-05	-0.000762169	0.0021915	-1000000	0.0997306
0.2	-0.128542	-0.232705	0.0421085	0.6006	0.214975	0.27703	-0.141839	0.212759	-0.656006	-0.498653	0.000593397	0.0146916	-4.93174e-05	0.00065465	0.000147334	-5.51547e-05	-0.000694123	0.00215721	-1000000	0.108596
0.3	-0.246002	-0.387841	-0.190596	0.44768	0.101947	0.139623	-0.217191	0.0310273	-0.485356	-0.401139	-0.000296699	0.0167007	-2.89355e-05	0.000588108	0.000137879	-6.07305e-05	-0.00072469	0.00210196	-1000000	0.130758
0.4	-0.443247	-0.374544	0.0221624	0.316922	0.177299	0.15292	-0.113028	-0.312489	-0.423301	-0.695898	0.000296699	0.0158244	-4.65553e-05	0.000631042	0.000149839	-4.22275e-05	-0.000701069	0.0020904	-1000000	0.175083
0.5	-0.0310273	-0.0398923	0.161785	0.529681	0.438815	0.438815	-0.0398922	-0.0110812	-0.0310273	-0.35903	4.23855e-05	0.0161682	2.16781e-06	0.000674675	0.000161811	-5.17389e-05	-0.000656903	0.00210537	-1000000	-0.128542
0.6	-0.0598384	-0.00221624	-0.0642708	0.443247	0.0554059	0.356814	-0.0398922	-0.168434	-0.27703	-0.509734	0.000678168	0.0147608	-4.39386e-05	0.000612562	0.00013349	-3.69995e-05	-0.000724454	0.00212754	-1000000	0.00443247
0.7	-0.164002	-0.325787	-0.221624	0.403355	-0.0642708	0.237137	0.046541	0.0952982	-0.396706	-0.2593	-0.000508626	0.0190601	2.46287e-05	0.000618172	8.98585e-05	-5.87992e-05	-0.0007362	0.00215394	-1000000	0.0310273
0.8	-0.370112	-0.54741	-0.192813	0.385625	-0.270381	0.121893	0.0243786	0.0421085	-0.507518	-0.115244	0.00110202	0.0163678	-2.71031e-05	0.000633374	0.000102433	-4.52234e-05	-0.000758677	0.0021157	-1000000	0.157353
0.9	-0.613898	-0.691466	-0.460977	0.514167	-0.197245	0.00443247	-0.265948	-0.179515	-0.837737	-0.330219	0.000508626	0.0162522	-7.49885e-05	0.000716761	9.8169e-05	-6.4868e-05	-0.000720039	0.00214005	-1000000	0.274813
1	-0.441031	-0.452112	-0.292543	0.509734	-0.197245	0.0952982	-0.234921	-0.18838	-0.545194	-0.27703	0.000593397	0.0172357	-2.93946e-05	0.000726315	0.000142765	-0.000104882	-0.00070955	0.00208943	-1000000	0.115244
1.1	-0.445464	-0.580654	0.0265949	0.538545	0.159569	0.115244	0.00886498	-0.0554059	-0.542978	-0.18838	0.000593397	0.0171794	6.42921e-05	0.000652815	0.000170544	-4.368e-05	-0.000675464	0.00212071	-1000000	0.00221623
1.2	-0.343517	-0.520816	0.421085	0.345733	0.226056	0.0310273	-0.0664871	0.0576221	-0.232705	-0.157353	0.000423855	0.016256	-3.29077e-05	0.000630139	0.000139762	-8.52522e-05	-0.000698148	0.00214829	-1000000	-0.0620546
1.3	-0.427734	-0.243786	0.299192	0.52968	-0.0155136	0.0155137	0.0155137	-0.0177299	-0.261516	-0.195029	0.00084771	0.0163693	-0.000111683	0.000606961	0.000110653	-9.10998e-05	-0.000689093	0.00215047	-1000000	-0.0576222
1.4	-0.500869	-0.458761	-0.0243786	0.42995	-0.075352	-0.257083	0.0155137	-0.141839	-0.574005	-0.328003	-0.000593397	0.0173881	-2.43316e-05	0.00055012	0.000115898	-4.56502e-05	-0.00066626	0.00228823	-1000000	0.037676
1.5	-0.228272	-0.283678	-0.201677	0.396706	0.265948	-0.0398923	-0.166218	0.104163	-0.596168	-0.44768	0.00131395	0.0178556	3.04688e-08	0.000701785	0.000135457	-2.49677e-05	-0.00070606	0.00227372	-1000000	0.00443247
1.6	-0.270381	-0.41222	-0.0110812	0.520816	0.228272	0.113028	0.0177299	-1.86265e-08	-0.405571	-0.290327	-2.80238e-11	0.0171772	5.06459e-05	0.00065987	0.000125891	-7.30622e-05	-0.000764842	0.00235207	-1000000	-0.0421085
1.7	-0.0864332	-0.354598	-0.139623	0.656006	0.438815	0.265948	0.0864333	-0.128542	-0.385625	-0.352382	0.000211928	0.0174876	5.79833e-05	0.000616146	0.000122481	-8.20815e-05	-0.000776326	0.0023691	-1000000	-0.0775683
1.8	-0.00443248	-0.319138	0.0110812	0.631627	0.265948	0.268165	-0.00664868	-0.192813	-0.56514	-0.414436	-0.000211928	0.0196614	6.40431e-06	0.000689765	0.000137941	-9.39586e-05	-0.000727444	0.00227046	-1000000	-0.104163
1.9	0.157353	-0.272597	-0.20611	0.516383	0.354598	0.274813	-0.192813	-0.17065	-0.445464	-0.585087	0.000932482	0.0165476	-3.32749e-05	0.000660334	0.000114314	-5.76202e-05	-0.000735382	0.00233116	-1000000	-0.0576222
2	-0.168434	-0.418869	-0.3413	0.343517	0.246002	0.0797845	-0.106379	-0.0554059	-0.598384	-0.851035	-0.000296699	0.0186274	-4.19266e-05	0.000702012	0.000166692	-8.49615e-05	-0.000784586	0.00235905	-1000000	0.0620546
2.1	-0.0310273	-0.476491	-0.622762	0.199461	-0.0310273	0.0709196	-0.0421085	-0.104163	-0.675952	-0.866549	0.00105964	0.0143524	-5.19109e-05	0.000724836	0.000121164	-1.28907e-05	-0.00074844	0.0023322	-1000000	0.179515
2.2	-0.0775683	-0.252651	-0.39449	0.480923	-0.0886494	0.219407	-0.110812	-0.0687034	-0.638276	-0.622763	0.00038147	0.0193551	-3.1226e-05	0.000699955	8.86175e-05	-1.06063e-05	-0.00073977	0.00228625	-1000000	0.106379
2.3	0.128542	-0.37676	-0.296976	0.642709	0.128542	0.268165	0.0952982	0.290327	-0.487572	-0.567357	0.000551012	0.0155564	2.4466e-05	0.000755425	0.000174414	3.6053e-06	-0.000791159	0.00230725	-1000000	-0.0509734
2.4	-0.230489	-0.777899	-0.347949	0.232705	0.0775683	0.0509734	-0.0731358	0.0820007	-0.760169	-0.514167	-8.47711e-05	0.0169284	1.94304e-05	0.000793396	0.000139638	1.12037e-05	-0.000805269	0.00242282	-1000000	0.124109
2.5	-0.124109	-0.354598	-0.137407	0.460977	0.268165	0.580654	0.0332436	0.0797845	-0.460977	0.0354598	0.00084771	0.0165193	2.01701e-05	0.000737748	0.000152415	-2.80396e-05	-0.000717335	0.00239263	-1000000	-0.0975144
2.6	-0.316922	-0.476491	-0.405571	0.374544	-0.0155136	0.201678	-0.263732	-0.106379	-0.718061	-0.319138	0.000762939	0.0196691	5.02316e-06	0.000749842	0.00011648	-8.75477e-05	-0.000748801	0.00238356	-1000000	0.0952982
2.7	-0.421085	-0.633844	-0.37676	0.0421084	-0.132974	-0.0066487	-0.505302	-0.195029	-0.773467	-0.560708	0.000635783	0.0199966	-3.86034e-05	0.000769648	0.000156263	-7.17421e-05	-0.00076932	0.00240024	-1000000	0.248218
2.8	-0.141839	-0.310273	0.117461	0.24157	0.332436	0.41222	-0.179515	-0.0487572	-0.301408	-0.44768	0.000805325	0.0190036	4.96633e-05	0.000802849	0.000121058	-1.39694e-05	-0.000771285	0.00241257	-1000000	-0.00664872
2.9	0.110812	-0.0886495	0.172866	0.336868	0.44768	0.507518	0.0332436	-0.146272	-0.328003	-0.210542	0.000805325	0.0221899	-5.20032e-08	0.000777003	0.000118164	2.54578e-05	-0.000692754	0.00239775	-1000000	-0.124109
3	-0.0731358	-0.0199461	-0.0110812	0.356814	0.270381	0.190596	0.0443248	-0.164002	-0.434382	-0.37676	0.000508626	0.0205126	3.177e-05	0.000718464	0.000108464	-4.24998e-05	-0.000769532	0.00249052	-1000000	-0.00221624
3.1	-0.35903	-0.230489	-0.294759	-0.0110812	0.0709196	0.0487572	-0.214975	-0.325787	-0.77125	-0.955198	8.4771e-05	0.0195771	5.77602e-06	0.000766199	0.000165109	2.56298e-05	-0.000828057	0.00251485	-1000000	0.228272
3.2	-0.361247	-0.682601	-0.667087	-0.405571	-0.0576221	-0.168434	-0.347949	-0.44768	-0.729142	-0.917522	0.000423855	0.0192109	-3.81036e-05	0.000750639	0.000144196	4.03445e-05	-0.000775285	0.00247792	-1000000	0.347949
3.3	-0.452112	-0.567357	-0.463193	-0.381193	-0.155137	0.0775683	-0.217191	-0.545194	-0.589519	-0.766818	0.000932482	0.0220801	1.89796e-05	0.000684085	0.000100515	3.85436e-05	-0.000820007	0.00243843	-1000000	0.288111
3.4	-0.410004	-0.574005	-0.141839	-0.0332436	0.119677	0.398923	-0.17065	-0.18838	-0.39449	-0.458761	0.000932482	0.0210994	1.09224e-05	0.000675129	0.000105926	-1.83302e-05	-0.000724147	0.00247547	-1000000	0.164002
3.5	-0.503086	-0.456545	-0.0997306	-0.0642709	0.270381	0.281462	-0.0797845	-0.423301	-0.285895	-0.119677	-0.000296699	0.0185638	4.29647e-05	0.00071672	0.000162242	2.03279e-06	-0.000733389	0.00253266	-1000000	0.181731
3.6	-0.17065	-0.478707	0.0265949	0.0265948	0.352382	0.110812	-0.281462	-0.316922	-0.0310273	-0.514167	0.00114441	0.0185851	-6.93829e-06	0.000766187	0.000114852	-1.86403e-05	-0.000766189	0.0025103	-1000000	0.119677
3.7	-0.139623	-0.35903	0.195029	0.234921	0.44768	0.155137	-0.175083	0.0820007	-0.126325	-0.401139	-2.80238e-11	0.0215487	-7.81476e-06	0.000848741	0.000134909	-3.66119e-05	-0.000732113	0.00254189	-1000000	-0.0155137
3.8	-0.398923	-0.398923	-0.0930819	0.596168	-0.00221621	0.0709196	-0.104163	0.270381	-0.24157	-0.54741	0.000423855	0.0183291	1.99508e-05	0.000795869	0.000147192	3.01122e-05	-0.000736879	0.00250437	-1000000	0.075352
3.9	-0.427734	-0.261516	-0.190596	0.505302	0.110812	0.239354	-0.234921	0.0952982	-0.117461	-0.800061	-2.80238e-11	0.021469	8.1804e-05	0.000786896	0.000123448	1.34885e-05	-0.000796948	0.00261516	-1000000	0.0554059
4	-0.192813	-0.27703	-0.330219	0.39449	-0.0155136	0.261516	-0.308057	-0.0487572	-0.263732	-0.968495	0.00084771	0.0206906	0.000110728	0.000747649	0.000118988	-1.87383e-05	-0.000741963	0.00265286	-1000000	0.155137
4.1	-0.410004	-0.423301	-0.63606	0.321354	-0.272597	-0.121893	-0.609465	-0.328003	-0.507518	-1.17239	0.000551012	0.024832	2.38489e-05	0.000785202	9.39685e-05	-1.97795e-05	-0.000809136	0.00261068	-1000000	0.308057
4.2	-0.65379	-0.687033	-0.751304	0.0487571	-0.179515	-0.257083	-0.567357	-0.494221	-0.48314	-1.08374	0.000805325	0.0228895	1.20309e-06	0.000800931	0.000146269	-3.29546e-05	-0.000814879	0.00263439	-1000000	0.363463
4.3	-0.401139	-0.556275	-0.370111	0.104163	-0.0155136	0.177299	-0.647141	-0.398923	-0.403355	-0.523032	0.00084771	0.0216796	5.59694e-06	0.000822214	0.000130739	1.19545e-05	-0.000781693	0.00266516	-1000000	0.201678
4.4	-0.217191	-0.822224	-0.487572	0.0842169	-0.0687033	0.126325	-0.930819	-0.332436	-0.454329	-1.16352	0.000466241	0.0218959	5.69022e-05	0.000776023	0.000146066	1.61713e-05	-0.00080207	0.00267335	-1000000	0.343517
4.5	-0.418869	-0.740223	-0.649357	0.159569	0.0199462	0.22384	-0.846602	-0.166218	-0.330219	-1.04606	-2.80238e-11	0.0226326	2.37824e-05	0.000778718	0.000141954	3.13301e-05	-0.000888206	0.00262831	-1000000	0.323571
4.6	-0.319138	-0.500869	-0.667087	0.214975	0.00221628	0.272597	-0.764602	-0.243786	-0.427734	-0.910873	-4.23856e-05	0.0229584	1.32571e-05	0.000769919	0.000119588	5.18943e-06	-0.000842885	0.00258795	-1000000	0.285895
4.7	-0.0554059	-0.290327	-0.551843	0.283678	0.441031	0.296976	-0.511951	-0.155137	-0.117461	-0.813359	0.00038147	0.0218774	5.28599e-05	0.000790021	0.000151011	7.26424e-05	-0.000826045	0.00255836	-1000000	0.0509734
4.8	-0.168434	-0.378976	-0.418869	0.212759	0.407788	0.3413	-0.704763	-0.139623	-0.106379	-0.658222	0.000635783	0.0212346	7.25495e-05	0.000765471	0.000209535	4.3784e-05	-0.000855447	0.00263402	-1000000	0.110812
4.9	-0.292543	-0.611681	-0.518599	0.108596	0.272597	0.177299	-0.684817	-0.467626	-0.383409	-0.817791	8.4771e-05	0.0260582	-4.80592e-06	0.000867249	8.18467e-05	2.16562e-05	-0.000863184	0.00256108	-1000000	0.250435
5	-0.217191	-0.620546	-0.418869	0.274813	0.239354	0.305841	-0.443247	-0.237137	-0.0930819	-0.766818	0.000296699	0.0237876	3.72665e-05	0.000813486	0.000126582	4.99988e-05	-0.000911464	0.00257265	-1000000	0.115244
5.1	-0.0132974	-0.449896	-0.301408	0.403355	0.294759	0.250435	-0.252651	0.0465409	-0.0221624	-0.531897	0.00084771	0.0220752	7.63221e-05	0.000815954	0.00010527	1.37113e-05	-0.000919809	0.00259837	-1000000	-0.0753521
5.2	0.0265948	-0.285895	-0.148488	0.509734	0.469842	0.290327	-0.243786	0.161785	-0.219407	0.128542	0.000254313	0.0215596	0.000104917	0.000781292	0.000117845	2.33007e-05	-0.000844032	0.00266809	-1000000	-0.113028
5.3	0.084217	-0.294759	-0.137407	0.265948	0.416653	0.292543	-0.263732	0.15292	-0.237137	-0.203894	0.000593397	0.0233769	7.52821e-05	0.000848426	0.000186665	-3.46809e-05	-0.000933894	0.00269588	-1000000	-0.0310273
5.4	0.144055	-0.46541	-0.20611	0.268165	0.214975	0.3413	-0.150704	0.0288111	-0.0775683	-0.367895	0.000890096	0.0257382	0.000111622	0.000832864	0.000168893	-3.33469e-05	-0.000925524	0.00265652	-1000000	0.0199461
5.5	0.0886495	-0.611681	-0.2593	0.230489	0.281462	0.279246	-0.336868	0.0310273	-0.288111	-0.334652	0.000805325	0.0251492	0.000125323	0.000748061	0.000162104	-4.14183e-05	-0.000952235	0.00270966	-1000000	0.00443247
5.6	-0.212759	-0.82444	-0.507518	0.203894	0.208326	0.0487572	-0.343517	0.0664871	-0.254867	-0.875413	0.00038147	0.0235199	7.30762e-05	0.000809132	0.000202378	-6.30362e-06	-0.000927871	0.00266305	-1000000	0.124109
5.7	-0.17065	-0.458761	-0.356814	0.226056	0.148488	0.443247	-0.35903	0.270381	-0.214975	-0.664871	0.000720554	0.0212917	2.54387e-05	0.000824063	0.000205109	5.22644e-05	-0.000905616	0.0026124	-1000000	0.0731358
5.8	-0.316922	-0.567357	-0.354598	0.037676	0.208326	0.425517	-0.418869	0.0509734	-0.436599	-0.8599	4.23855e-05	0.0243613	4.30155e-05	0.000861932	0.000198878	-1.01565e-05	-0.00096217	0.00260676	-1000000	0.199461
5.9	-0.199461	-0.54741	-0.2593	-0.0155137	0.106379	0.285895	-0.456545	0.0243786	-0.423301	-0.343517	0.000211928	0.0260693	9.43796e-05	0.000898618	0.000171862	-2.15083e-05	-0.000927477	0.00266838	-1000000	0.150704
6	-0.314706	-0.578438	-0.248218	-0.130758	0.157353	0.347949	-0.292543	0.0775683	-0.474275	-0.735791	0.000720554	0.0206426	6.9857e-05	0.000873338	0.000168798	-0.000105116	-0.000967963	0.00269854	-1000000	0.137407
6.1	-0.407788	-0.509734	0.0155137	0.0310273	0.520816	0.432166	-0.272597	0.137407	-0.221624	-0.746872	0.000339084	0.0255151	8.57178e-05	0.000827439	8.96358e-05	-0.000128212	-0.000965859	0.00271784	-1000000	0.0554059
6.2	-0.321354	-0.946333	-0.0775682	-0.0509735	0.0576222	0.230489	-0.542978	-0.0620546	-0.6006	-1.07044	0.000339084	0.0243114	4.36009e-05	0.000796701	0.000175085	-6.46667e-05	-0.000937134	0.0027149	-1000000	0.2593
6.3	-0.00443248	-0.56514	0.24157	0.18838	0.0132974	0.545194	-0.350165	0.214975	-0.500869	-0.762385	0.000211928	0.0260017	6.13873e-05	0.000810856	0.000125597	-8.10197e-05	-0.000919504	0.0026883	-1000000	0.0155137
6.4	0.0332435	-0.77125	0.106379	0.110812	0.0709196	0.383409	-0.113028	-0.0554059	-0.434382	-0.764602	0.00114441	0.0248718	5.52361e-05	0.00080243	0.00016584	-8.14962e-05	-0.000938727	0.00267807	-1000000	0.121893
6.5	-0.137407	-0.746872	0.226056	0.203894	0.195029	0.534113	-0.212759	-0.106379	-0.596168	-0.990658	0.000339084	0.0289443	7.84735e-05	0.000763221	0.000140495	-6.69474e-05	-0.000999273	0.00272546	-1000000	0.132974
6.6	0.137407	-0.784548	0.226056	-0.128542	0.179515	0.65379	-0.0864332	-0.084217	-0.467626	-0.751304	0.00118679	0.0268371	6.98208e-05	0.000802057	0.000151807	-7.61705e-05	-0.000971051	0.00274688	-1000000	0.037676
6.7	0.385625	-0.89536	0.274813	-0.155137	0.370112	0.56514	0.0531897	-0.0221624	-0.42995	-0.538545	0.000974867	0.0282901	8.21482e-05	0.000828585	0.000174694	-9.1312e-05	-0.000989532	0.00276829	-1000000	-0.00664872
6.8	0.037676	-0.80671	-0.084217	-0.166218	0.179515	0.398923	-0.292543	-0.232705	-0.67152	-0.820008	0.00038147	0.0255493	7.47612e-05	0.000911112	0.000127719	-9.87266e-05	-0.00100277	0.00284267	-1000000	0.195029
6.9	-0.046541	-0.616114	-0.252651	0.0620546	-0.0487572	0.476491	-0.296976	-0.093082	-0.505302	-0.899792	0.000551012	0.0216952	5.35384e-05	0.000809757	0.000207504	-6.72948e-05	-0.000999993	0.00281503	-1000000	0.148488
7	-0.0354598	-0.981793	-0.288111	-0.146272	0.0664871	0.381193	-0.192813	-0.248219	-0.578438	-0.844386	4.23855e-05	0.0278436	7.2514e-05	0.000888757	0.000233404	-0.000109451	-0.0010315	0.00288483	-1000000	0.24157
7.1	-0.0598384	-0.873197	-0.0820007	0.0398922	0.303624	0.401139	-0.0820007	-0.296976	-0.509734	-0.704763	0.000805325	0.0244046	2.07533e-05	0.000897423	0.000261464	-8.80539e-05	-0.00109849	0.00286452	-1000000	0.0820007
7.2	0.0443247	-0.764602	0.246002	0.22384	0.168434	0.525248	0.0709196	-0.0554059	-0.527464	-0.924171	-0.000127157	0.0284394	1.79008e-05	0.00088598	0.000190876	-5.34473e-05	-0.00105833	0.00300022	-1000000	-0.0199461
7.3	0.239354	-0.673736	0.387841	0.325787	0.27703	0.41222	0.0554059	0.0531897	-0.243786	-0.755737	0.000805325	0.0269782	5.02775e-05	0.00089207	0.000189888	-1.61419e-05	-0.00109773	0.00308993	-1000000	-0.0487572
7.4	0.347949	-0.425517	0.274813	0.37676	0.554059	0.609465	0.192813	0.124109	-0.0775683	-0.620546	-0.000254313	0.0254697	1.65148e-05	0.000951327	0.000124091	-2.90633e-05	-0.00104544	0.00309778	-1000000	-0.230489
7.5	0.0132974	-0.414436	-0.186164	0.0398922	0.214975	0.288111	-0.212759	-0.0997307	-0.166218	-1.0106	0.00084771	0.0241694	-4.83054e-05	0.000971019	0.000119357	-4.32686e-05	-0.00103202	0.00308404	-1000000	0.0421085
7.6	0.183948	-0.403355	-0.199461	0.159569	0.104163	0.354598	-0.139623	0.203894	-0.398923	-0.742439	-4.23856e-05	0.0265932	3.88535e-05	0.000884407	0.00014995	1.95821e-05	-0.0010161	0.00307642	-1000000	0.00886494
7.7	0.416652	-0.17065	0.0664871	0.199461	0.556275	0.839954	-0.0265948	0.476491	-0.155137	-0.374544	0.00118679	0.0242929	8.04293e-05	0.000876415	0.000100196	5.81139e-06	-0.00107914	0.00310757	-1000000	-0.230489
7.8	0.248219	-0.405571	0.0221624	0.312489	0.458761	0.669303	-0.339084	0.27703	-0.084217	-0.243786	-0.000211928	0.025101	-2.85936e-05	0.00086454	0.000148527	-4.74106e-05	-0.00108379	0.00310313	-1000000	-0.132974
7.9	-0.0554059	-0.667087	-0.186164	0.141839	0.305841	0.441031	-0.292543	-0.0443248	-0.084217	-0.536329	0.000720554	0.0260889	1.92233e-05	0.000954466	0.00014805	2.90954e-05	-0.00107002	0.00312812	-1000000	0.0531897
8	0.210542	-0.281462	0.281462	0.432166	0.523032	0.933036	0.0709196	0.117461	0.0642709	-0.15292	0.000593397	0.0275818	-3.31495e-05	0.000918039	0.000134244	-2.7056e-05	-0.0010419	0.00309323	-1000000	-0.265948
8.1	-0.0487572	-0.529681	0.0554059	0.498653	0.252651	0.578438	-0.0797845	0.00221621	-0.115244	-0.644925	0.000127157	0.0287493	-1.51077e-05	0.000946046	0.00016275	-5.09429e-05	-0.00112257	0.00316251	-1000000	-0.166218
8.2	-0.0132974	-0.347949	0.18838	0.436599	0.221624	0.602816	0.0509735	0.164001	0.186164	-0.407788	-0.000127157	0.0325029	-1.91205e-05	0.00088278	0.000163748	-2.50037e-05	-0.00107867	0.00318954	-1000000	-0.272597
8.3	-0.0332436	-0.54741	0.0310273	0.316922	0.334652	0.381193	-0.0288111	-0.214975	0.221624	-0.576222	0.000593397	0.0300136	-2.74071e-05	0.000990261	7.52636e-05	2.81122e-06	-0.00110363	0.00313576	-1000000	-0.144055
8.4	-0.106379	-0.611681	0.0531897	0.321354	0.0775683	0.352382	-0.0576221	-0.449896	0.18838	-0.67152	-4.23856e-05	0.028883	-8.17383e-06	0.000986541	9.23665e-05	-3.90981e-05	-0.00105856	0.00312388	-1000000	-0.0265948
8.5	-0.230489	-0.485356	0.0620547	0.159569	-0.0332435	0.336868	-0.13519	-0.463193	-0.246002	-0.828873	0.00084771	0.0283239	-4.70131e-05	0.00103641	0.000122565	-1.23183e-05	-0.000998033	0.00317357	-1000000	0.00886494
8.6	0.128542	-0.456545	2.98023e-08	0.228272	0.0398923	0.704763	-0.121893	-0.164002	-0.0709196	-0.505302	0.000127157	0.0296659	2.07762e-05	0.00101236	8.31844e-05	7.25316e-06	-0.00101767	0.00321864	-1000000	-0.119677
8.7	-0.0421085	-0.675952	-0.181731	0.0731358	-0.0199461	0.658222	-0.212759	-0.164002	-0.0421085	-0.560708	0.000466241	0.0288263	2.38003e-05	0.00103345	0.000145343	-4.75527e-05	-0.00107523	0.00315466	-1000000	-0.0443247
8.8	-0.148488	-0.84217	-0.110812	0.00664866	0.183948	0.742439	0.0664871	-0.361247	-0.037676	-0.786764	0.000423855	0.0295781	8.87022e-05	0.00101853	0.000149611	-9.32574e-05	-0.00105444	0.00320216	-1000000	-0.0642709
8.9	0.00443247	-0.833305	-0.00886492	0.0842169	0.441031	0.890927	0.243786	-0.248219	-0.146272	-0.757953	0.000678168	0.0256184	7.15549e-05	0.00100939	0.000105958	-2.79407e-05	-0.00100612	0.00322115	-1000000	-0.0753521
9	0.299192	-0.580654	0.203894	-0.0199462	0.330219	0.607249	0.265948	-0.164002	-0.106379	-0.642709	0.000551012	0.0261685	-3.66984e-05	0.0010842	0.000123781	-1.02913e-05	-0.000963832	0.00315575	-1000000	-0.0664871
9.1	0.556275	-0.425517	0.328003	0.228272	0.757953	0.580654	0.27703	-0.00443248	-0.0864332	-0.735791	0.000635783	0.0270696	6.76851e-05	0.00102046	0.00019578	3.42561e-06	-0.00101892	0.00313699	-1000000	-0.208326
9.2	0.520816	-0.305841	0.24157	0.507518	0.875414	0.642709	0.314706	-0.00886497	0.0177299	-0.910873	0.000890096	0.0255064	2.95571e-05	0.000920835	0.000114971	2.24756e-05	-0.00107013	0.0030993	-1000000	-0.263732
9.3	0.343517	-0.0531897	0.243786	0.356814	0.642709	0.713628	0.41222	0.075352	0.308057	-0.746872	0.000423855	0.0292243	2.2051e-05	0.000941071	0.000132045	-1.24565e-06	-0.00102273	0.00313345	-1000000	-0.265948
9.4	0.516383	0.239354	0.181731	0.629411	0.715844	0.844386	0.567357	0.407788	0.334652	-0.624979	0.00101725	0.0283457	8.60603e-05	0.000959319	0.000141409	4.37833e-05	-0.00103256	0.00318252	-1000000	-0.445464
9.5	0.505302	0.161785	0.199461	0.777899	0.755737	1.08152	0.593951	0.746872	0.246002	-0.602816	0.000551012	0.0312615	5.36758e-05	0.000983074	0.000158375	-1.31636e-05	-0.00112038	0.00319305	-1000000	-0.551843
9.6	0.296976	-0.219407	0.20611	0.817791	0.560708	0.835521	0.336868	0.265948	-0.0155137	-0.642709	0.000508626	0.0311949	9.86849e-05	0.0010348	0.000153481	-2.49399e-05	-0.00106152	0.00322914	-1000000	-0.345733
9.7	0.456545	-0.113028	0.254867	0.855467	0.669303	0.879846	0.478707	0.308057	0.075352	-0.540762	0.000551012	0.0262081	3.35022e-05	0.00103059	0.000139368	2.93381e-06	-0.00104734	0.00319963	-1000000	-0.42995
9.8	0.148488	-0.27703	0.108596	0.751304	0.518599	0.611681	0.144055	0.0709195	-0.166218	-0.640492	-0.000211928	0.0309153	5.31853e-05	0.00105261	0.000157796	2.91445e-05	-0.00112579	0.00319789	-1000000	-0.201678
9.9	0.190596	-0.126325	0.232705	0.817791	0.485356	0.627195	0.285895	0.0332435	-0.0221624	-0.609465	0.00118679	0.0287136	0.000103829	0.00103084	0.000145291	1.3385e-05	-0.00109409	0.00318096	-1000000	-0.24157
10	0.310273	0.0598384	0.527464	0.988441	0.627195	0.749088	0.54741	0.518599	0.150704	-0.321354	-2.80238e-11	0.0312253	0.000154084	0.000997471	0.000120122	8.16911e-05	-0.00110885	0.0032456	-1000000	-0.503086
10.1	0.67152	-0.166218	0.35903	0.910873	0.545194	0.611681	0.598384	0.520816	0.20611	-0.130758	0.00173781	0.0277833	1.30025e-05	0.00101666	8.44334e-05	-4.18061e-06	-0.00108844	0.00323824	-1000000	-0.458761
10.2	0.263732	-0.243786	0.354598	0.622762	0.421085	0.527464	0.279246	0.350165	0.0509734	-0.292543	8.4771e-05	0.0304283	0.000186422	0.000981998	0.000134326	-1.82345e-05	-0.0010633	0.00332004	-1000000	-0.374544
10.3	0.27703	-0.0576222	0.469842	0.607249	0.489788	0.587303	0.383409	0.35903	0.0265948	-0.113028	0.000720554	0.028548	0.000124705	0.00102682	9.94095e-05	3.01602e-05	-0.0010417	0.00336469	-1000000	-0.363463
10.4	0.569573	0.214975	0.921954	0.972928	0.560708	0.775683	0.924171	0.54741	0.101947	0.132974	0.00122918	0.0355088	2.36387e-05	0.0010333	8.60217e-05	0.000134465	-0.001028	0.00339658	-1000000	-0.622763
10.5	0.339084	-0.130758	0.68925	1.0106	0.41222	0.713628	0.684817	0.323571	-0.106379	-0.121893	0.000932482	0.0327565	5.96702e-05	0.00104535	0.000101053	5.53533e-05	-0.00107444	0.00334695	-1000000	-0.42995
10.6	0.492005	-0.250435	0.678168	1.07044	0.452112	0.78898	0.731358	0.274813	0.0243786	-0.396706	0.000635783	0.0334334	0.000102033	0.00114382	0.000108011	7.8754e-05	-0.00109137	0.00334068	-1000000	-0.407788
10.7	0.436599	-0.181731	0.58287	1.0106	0.283678	0.684817	0.773467	0.268165	0.148488	-0.39449	0.000720554	0.0326454	0.000143662	0.00113195	9.71646e-05	9.43218e-06	-0.00110281	0.00339361	-1000000	-0.487572
10.8	0.350165	0.075352	0.469842	1.09704	0.257083	0.662655	0.678168	0.367895	-0.119677	-0.434382	0.000466241	0.0321581	0.000144584	0.00115348	0.000146051	3.65619e-05	-0.00114575	0.00337525	-1000000	-0.489788
10.9	0.2593	-0.148488	0.365679	0.906441	0.414436	0.562924	0.605033	0.15292	-0.141839	-0.445464	0.000678168	0.0300987	0.000153603	0.00113125	0.000140211	9.251e-05	-0.0012091	0.00342842	-1000000	-0.356814
11	0.540762	-0.226056	0.538546	0.844386	0.602816	0.567357	0.647141	0.334652	-0.15292	-0.272597	0.000127157	0.0361909	7.51881e-05	0.0011141	0.000143474	9.83898e-05	-0.00119548	0.00344024	-1000000	-0.410004
11.1	0.387841	-0.175083	0.443247	0.884278	0.414436	0.492005	0.496437	0.392274	-0.252651	-0.314706	0.00114441	0.0336867	8.47372e-05	0.00117902	0.000190571	8.53831e-05	-0.00115479	0.00348694	-1000000	-0.339084
11.2	0.263732	-0.378976	0.148488	0.487572	0.0421085	0.35903	0.323571	0.0265948	-0.208326	-0.518599	-0.000169542	0.035493	8.27542e-05	0.00120064	0.000191409	5.27059e-05	-0.0011227	0.00350066	-1000000	-0.141839
11.3	0.458761	-0.272597	-0.230489	0.336868	-0.0177299	0.263732	0.239354	-0.00443249	-0.476491	-0.607249	0.000890096	0.0339423	2.91404e-05	0.0011057	0.00012629	0.000138883	-0.00116122	0.00356055	-1000000	-0.0820008
11.4	0.195029	-0.427734	-0.296976	0.511951	-0.0443247	0.106379	0.115244	0.119677	-0.6006	-0.622762	-0.000508626	0.0350286	0.000127405	0.00112063	0.000124443	1.15547e-05	-0.00113902	0.00354113	-1000000	-0.0642709
11.5	0.363463	-0.56514	-0.356814	0.339084	0.00886498	0.175083	0.421085	-0.0775683	-0.345733	-0.480923	0.00101725	0.0342313	9.78046e-05	0.00116234	0.000159788	7.18737e-05	-0.00115949	0.00354775	-1000000	-0.168434
11.6	0.609465	-0.323571	0.0709196	0.467626	0.257083	0.585086	0.598384	0.132974	-0.0642709	-0.319138	0.000339084	0.0343918	0.000190779	0.00109544	0.000113466	8.60675e-05	-0.00120856	0.00363787	-1000000	-0.374544
11.7	0.773467	-0.232705	0.299192	0.853251	0.427734	0.875413	0.815575	0.425517	0.00886494	0.0132974	0.00131395	0.0316931	0.000110866	0.00121144	5.8949e-05	3.06706e-06	-0.00119473	0.00353234	-1000000	-0.569573
11.8	0.589519	-0.0908657	0.336868	0.990658	0.436599	0.567357	0.656006	0.285894	0.0199461	-0.179515	0.000805325	0.0354237	9.33779e-05	0.00121299	0.000173183	-9.37083e-06	-0.00122972	0.00366159	-1000000	-0.531897
11.9	0.562924	-0.0398923	-0.0952981	0.975144	0.365679	0.41222	0.620546	0.456545	-0.0820007	-0.443247	0.00131395	0.033471	8.93038e-05	0.00115836	0.000200198	3.4079e-05	-0.00126846	0.0036507	-1000000	-0.432166
12	0.15292	-0.347949	-0.0930819	0.644925	0.177299	0.498653	0.314706	0.201678	-0.350165	-0.731358	-0.000466241	0.0372193	0.000105056	0.00118601	0.000147861	2.15405e-05	-0.00131184	0.00374071	-1000000	-0.323571
12.1	0.538545	-0.201678	0.336868	0.873197	0.0398923	0.68925	0.684817	0.478707	-0.00443247	-0.576222	0.000423855	0.0332169	8.64415e-05	0.00119677	0.000158079	1.75424e-05	-0.00125805	0.00372377	-1000000	-0.460977
12.2	0.720277	-0.18838	0.580654	0.944117	0.243786	0.928603	0.886495	0.574005	0.237137	-0.226056	-0.000169542	0.0363338	5.52689e-05	0.00116438	0.000152765	2.96331e-05	-0.00129047	0.0037354	-1000000	-0.631627
12.3	0.656006	-0.294759	0.177299	0.660438	0.104163	0.711412	0.680385	0.334652	-0.179515	-0.492005	0.00122918	0.0367158	9.41086e-05	0.00117592	0.000145402	3.66618e-05	-0.00129367	0.00369682	-1000000	-0.425517
12.4	0.65379	-0.161785	0.467626	0.811143	-0.0975144	0.933036	0.684817	0.452112	-0.232705	-0.332435	0.000720554	0.0400199	8.20675e-05	0.00112261	0.000206582	9.23494e-05	-0.00134711	0.00384156	-1000000	-0.518599
12.5	0.913089	0.00221622	0.538546	1.09704	-0.0554059	1.07931	0.667087	0.700331	-0.00221628	-0.22384	0.00148349	0.0335598	6.48765e-05	0.00108798	0.000147511	-1.8286e-05	-0.00137533	0.00379283	-1000000	-0.593951
12.6	0.775683	0.128542	0.421085	1.07709	0.0709196	0.800061	0.926387	0.817791	-0.212759	-0.416653	0.00038147	0.0367295	0.000114696	0.00116465	0.000131836	-1.9233e-05	-0.00130389	0.0038255	-1000000	-0.562924
12.7	0.873197	0.367895	0.305841	0.970712	0.288111	0.795629	1.20342	0.738007	-0.303624	-0.157353	0.00127157	0.0360624	7.83554e-05	0.00110537	0.000161247	-8.40911e-06	-0.00133497	0.00376396	-1000000	-0.609465
12.8	0.682601	0.398923	-0.0310273	1.11698	0.345733	0.89536	1.01504	0.718061	-0.121893	0.248219	0.000423855	0.0383196	7.32988e-05	0.00114474	0.000100574	3.66248e-05	-0.00132259	0.00378627	-1000000	-0.651574
12.9	0.749088	0.299192	0.0864332	1.09482	0.398923	0.82444	0.935252	0.815575	-0.183948	0.148488	0.000890096	0.0356995	8.74915e-05	0.00117696	0.000178665	-5.83757e-06	-0.00135111	0.00384829	-1000000	-0.61833
13	0.642709	0.0598384	0.115244	0.775683	0.150704	0.698115	0.8599	0.516383	0.175083	0.195029	0.000762939	0.0350999	0.000117574	0.00119126	0.000146365	3.31165e-05	-0.00134778	0.00381085	-1000000	-0.542978
13.1	0.401139	0.17065	0.046541	0.908657	0.385625	0.571789	0.8599	0.441031	0.0310273	0.305841	0.000551012	0.0365947	0.000101652	0.00123805	0.000216515	3.36077e-05	-0.001431	0.00385928	-1000000	-0.534113
13.2	0.944117	0.438815	0.427734	1.03277	0.662655	0.839954	0.866549	0.709196	0.257083	0.164002	0.000551012	0.0384537	0.000126589	0.00123179	0.000220275	-4.86255e-07	-0.00143565	0.00392377	-1000000	-0.726926
13.3	0.791196	0.469842	0.22384	0.786764	0.352382	0.853251	0.89536	0.647141	0.0687034	-0.234921	0.000211928	0.0387056	0.000103703	0.00126908	0.000206031	-6.25699e-05	-0.00140931	0.00392473	-1000000	-0.622763
13.4	0.786764	0.274813	0.254867	0.986225	0.230489	0.904225	1.21671	0.562924	0.0288111	0.037676	0.000296699	0.0384332	8.83141e-05	0.00130516	0.000168337	-5.26671e-05	-0.00136855	0.00383341	-1000000	-0.675952
13.5	0.833305	0.119677	0.232705	0.939684	0.301408	0.682601	1.38515	0.374544	-0.0177299	0.0598384	0.000932482	0.0361499	7.31958e-05	0.00128529	0.000161692	-1.08332e-05	-0.00142505	0.00380228	-1000000	-0.602816
13.6	0.323571	0.0199461	-0.22384	0.68925	-0.183948	0.398923	1.00617	0.0243786	-0.246002	-0.257083	0.00038147	0.0396165	0.00011122	0.00125682	0.00019311	-4.89748e-05	-0.00135956	0.00391247	-1000000	-0.24157
13.7	0.374544	-0.179515	-0.857684	0.54741	-0.232705	0.265948	0.831089	-0.119677	-0.175083	-0.65379	0.00101725	0.0357579	0.000107673	0.00125717	0.000150644	-4.31085e-05	-0.00140967	0.00387806	-1000000	-0.141839
13.8	0.203894	-0.319138	-0.68925	0.48314	-0.0443247	0.401139	0.472058	-0.186164	-0.219407	-0.629411	0.000339084	0.0377087	0.000128193	0.0012145	0.000158469	-7.35604e-05	-0.00136756	0.00387533	-1000000	-0.146272
13.9	0.480923	-0.323571	-0.704763	0.540762	-0.192813	0.292543	0.427734	-0.093082	-0.288111	-0.680385	0.00135634	0.0357714	0.000101352	0.0012292	0.000120719	-3.21844e-05	-0.00127719	0.00388863	-1000000	-0.0952982
14	0.695898	0.126325	-0.363463	0.777899	0.0775683	0.875413	0.820008	0.270381	-0.0110812	-0.179515	0.000254313	0.0368014	6.23521e-05	0.00116367	0.000165262	-1.70419e-06	-0.00133803	0.00385825	-1000000	-0.434382
14.1	0.596168	0.0310273	-0.352382	0.687033	0.0531897	0.65379	0.764602	0.0421085	-0.0421085	-0.339084	0.00084771	0.0346381	2.43238e-05	0.00113369	0.00016353	-5.1619e-05	-0.00140503	0.00380352	-1000000	-0.363463
14.2	0.658222	0.037676	-0.0332435	0.704763	0.325787	0.884278	0.890927	0.407787	-0.0509735	-0.587303	0.000720554	0.0384666	3.6147e-05	0.0012506	0.000174623	-4.71895e-05	-0.0013455	0.00388832	-1000000	-0.500869
14.3	0.562924	-0.0110812	0.0110812	0.61833	0.0443248	0.793413	0.855467	0.321354	-0.115244	-0.755737	0.00084771	0.0358904	0.000181861	0.00123267	0.000195144	-6.75881e-05	-0.00137904	0.0040063	-1000000	-0.363463
14.4	0.319138	-0.243786	-0.0243786	0.644925	0.0443248	0.602816	0.452112	0.190596	-0.130758	-0.839954	0.000466241	0.0384184	1.98157e-05	0.00117851	0.00017668	-2.08608e-05	-0.00135828	0.00391552	-1000000	-0.217191
14.5	0.281462	-0.463193	-0.421085	0.316922	0.0531897	0.469842	0.485356	0.0709196	-0.27703	-0.649357	0.000932482	0.0420219	1.81681e-06	0.00116759	0.000109	-3.76654e-05	-0.00134861	0.00400962	-1000000	-0.113028
14.6	0.104163	-0.549627	-0.633844	0.281462	-0.0443247	0.361247	0.323571	-0.139623	-0.445464	-0.868765	0.000762939	0.0384863	1.37247e-05	0.00122979	0.000146929	-5.44935e-05	-0.00137983	0.00396005	-1000000	-0.0243786
14.7	0.365679	-0.367895	-0.283678	0.598384	0.0398923	0.642709	0.511951	0.037676	-0.456545	-0.627195	0.000593397	0.0356455	0.000116411	0.00127111	0.000169351	3.88549e-05	-0.00133492	0.00393218	-1000000	-0.210542
14.8	0.503086	-0.378976	-0.232705	0.480923	-0.110812	0.709196	0.42995	-0.164002	-0.498653	-0.624979	0.000466241	0.0365043	5.15704e-05	0.00126363	0.000168043	-3.22829e-05	-0.00132766	0.00397508	-1000000	-0.157353
14.9	0.598384	-0.549627	-0.416652	0.312489	0.139623	1.01504	0.662655	0.332435	-0.0620546	-0.423301	0.000127157	0.0409217	4.18496e-05	0.00120979	0.000147286	-6.20625e-05	-0.00139369	0.00401658	-1000000	-0.336868
15	0.955198	-0.0797845	-0.221624	0.941901	0.54741	1.24331	1.03055	0.709196	0.179515	-0.219407	0.000890096	0.0373499	9.86123e-05	0.0012686	0.000188479	1.65422e-05	-0.00146635	0.00398911	-1000000	-0.598384
15.1	0.864332	-0.0354598	-0.265948	0.984009	0.268165	0.82444	0.972928	0.445464	0.0820008	-0.075352	0.000678168	0.0398837	1.0262e-06	0.00120688	0.000230854	-3.98687e-05	-0.00142085	0.00405721	-1000000	-0.549627
15.2	0.797845	0.263732	-0.0731358	1.06601	0.37676	1.10812	1.01725	0.374544	0.0886495	-0.383409	0.00038147	0.0391641	0.000105668	0.00126048	0.000197988	-3.89747e-05	-0.00137521	0.00403918	-1000000	-0.667087
15.3	0.757953	-0.0664871	-0.197245	1.10147	0.460977	1.17682	1.21228	0.591735	0.0797845	-0.700331	0.000720554	0.0402173	7.56291e-05	0.00132677	0.00013228	-2.37753e-05	-0.00137183	0.0040579	-1000000	-0.740223
15.4	-0.00886494	-0.54741	-0.769034	0.345733	-0.0487572	0.624979	0.556275	-0.0554059	-0.436599	-1.22115	0.000932482	0.0381186	8.83236e-05	0.0013386	0.000102777	-2.30413e-05	-0.00132403	0.0040335	-1000000	-0.172866
15.5	0.0820008	-0.574005	-0.793413	0.121893	0.106379	0.605033	0.658222	-0.203894	-0.221624	-1.15466	0.000678168	0.0429739	4.02962e-05	0.0012886	0.000156474	-2.5127e-05	-0.00136967	0.00405708	-1000000	-0.221624
15.6	0.24157	-0.609465	-0.545194	0.18838	0.312489	0.63606	0.605033	-0.164002	-0.290327	-1.32088	0.000720554	0.039526	5.11259e-05	0.00130833	0.000222032	-4.68999e-05	-0.00139381	0.00401307	-1000000	-0.15292
15.7	0.299192	-0.108596	-0.197245	0.629411	0.0908657	0.910873	0.616114	0.0731358	-0.148488	-0.793413	-8.47711e-05	0.0443625	4.88662e-05	0.00135462	0.000198543	-4.17598e-05	-0.00132455	0.00406979	-1000000	-0.3413
15.8	0.285895	-0.250435	-0.345733	0.505302	0.0177299	0.633844	0.305841	0.00221622	-0.230489	-0.990658	0.00122918	0.0418266	0.000149427	0.00136283	0.000199933	-6.00551e-06	-0.0013739	0.00408522	-1000000	-0.234921
15.9	0.00886494	-0.61833	-0.507518	0.554059	0.0443248	0.487572	0.270381	-0.252651	-0.405571	-1.00617	0.000593397	0.0415886	0.000127868	0.0013541	0.000184891	2.17836e-05	-0.00140517	0.00409943	-1000000	-0.0199461
16	-0.0797845	-0.63606	-0.782332	0.403355	0.00886498	0.288111	0.201678	-0.405571	-0.56514	-0.939684	0.00156826	0.0393088	0.000112871	0.00141827	0.000284193	6.80532e-05	-0.00135123	0.00409626	-1000000	0.101947
16.1	-0.294759	-0.833305	-0.8599	0.257083	-0.305841	0.0731358	0.201678	-0.675952	-0.536329	-1.0926	0.000762939	0.0422281	0.000165821	0.00143672	0.000258166	-1.6578e-05	-0.00141958	0.00415064	-1000000	0.208326
16.2	-0.126325	-0.941901	-0.833305	0.246002	-0.234921	0.108596	0.221624	-0.405571	-0.452112	-1.30536	0.00127157	0.0420518	0.000110204	0.00140675	0.000233641	1.8726e-05	-0.0014855	0.00418132	-1000000	0.183948
16.3	0.0398923	-0.746872	-0.687033	0.132974	-0.132974	0.449896	0.0864333	-0.228272	-0.687033	-1.54915	4.23855e-05	0.0453104	6.24182e-05	0.00134959	0.000226475	1.48003e-05	-0.00148176	0.00425284	-1000000	0.128542
16.4	-0.046541	-0.726926	-0.77125	-0.168434	-0.378976	0.498653	0.254867	-0.234921	-0.660438	-1.01504	0.000551012	0.0409429	0.000111262	0.00138223	0.000273935	4.424e-05	-0.00150676	0.0043531	-1000000	0.104163
16.5	-0.0775683	-0.46541	-0.593951	0.183948	-0.551843	0.352382	0.390058	-0.0797845	-0.793413	-1.04606	0.000720554	0.0419518	9.57412e-05	0.00141607	0.000285962	1.43319e-05	-0.00145122	0.00415605	-1000000	0.0531897
16.6	-0.383409	-0.65379	-0.937468	0.22384	-0.427734	0.367895	0.139623	-0.0554059	-0.718061	-0.944117	0.000211928	0.0417756	0.000107902	0.00138318	0.000299615	1.27995e-05	-0.0014732	0.00419615	-1000000	0.108596
16.7	-0.130758	-0.651574	-0.950765	0.316922	0.0687034	0.441031	0.192813	0.0177299	-0.571789	-0.89536	0.00127157	0.0406392	6.56109e-05	0.00142684	0.000279115	2.73171e-05	-0.00155882	0.00420756	-1000000	0.084217
16.8	0.197245	-0.381193	-0.407788	0.558492	0.18838	0.669303	0.396706	0.037676	-0.361247	-0.917522	4.23855e-05	0.0443283	3.58916e-05	0.00136145	0.000304532	9.80997e-06	-0.00152349	0.00434264	-1000000	-0.141839
16.9	0.175083	-0.658222	-0.460977	0.39449	0.113028	0.698115	0.452112	-0.106379	-0.265948	-0.808926	0.000762939	0.0403032	8.27447e-05	0.00142988	0.000247408	2.98905e-05	-0.00150901	0.004387	-1000000	-0.0864332
17	0.538546	-0.518599	-0.498653	0.354598	0.183948	0.58287	0.469842	0.148488	-0.274813	-0.961847	0.000551012	0.0433977	0.000130372	0.00150374	0.000296333	3.68728e-05	-0.00148152	0.00431041	-1000000	-0.250435
17.1	0.516383	-0.037676	-0.403355	0.392274	0.536329	0.65379	0.263732	0.334652	-0.0531897	-0.95963	0.000635783	0.0398255	0.000128679	0.00151114	0.000337952	4.10108e-05	-0.00146404	0.00441175	-1000000	-0.381193
17.2	0.197245	-0.0886495	-1.10812	0.115244	0.137407	0.363463	-0.0265948	-0.0332436	-0.441031	-1.3519	0.000720554	0.0408493	0.000105668	0.00152708	0.000347513	2.00716e-05	-0.00154366	0.00443659	-1000000	-0.101947
17.3	0.234921	-0.168434	-1.08596	-0.0509735	-0.00886492	0.155137	0.110812	-0.150704	-0.403355	-1.26104	0.00105964	0.043128	0.000138639	0.0014857	0.000329303	1.38661e-06	-0.00160956	0.0044665	-1000000	-0.0554059
17.4	0.137407	-0.17065	-0.9419	0.146272	0.0864333	0.0709196	0.387841	-0.175083	-0.421085	-0.811143	0.000593397	0.0413676	0.000138288	0.00154192	0.000374313	5.06786e-05	-0.00163661	0.00443082	-1000000	-0.141839
17.5	-0.128542	-0.323571	-1.10147	-0.00664876	-0.0110812	0.0132974	0.356814	-0.352382	-0.629411	-1.30093	0.00131395	0.0438287	0.000123928	0.00161171	0.000390451	8.54149e-05	-0.00158815	0.00445514	-1000000	0.00221623
17.6	0.175083	-0.186164	-0.780115	0.132974	-0.0975144	0.294759	0.498653	0.217191	-0.498653	-0.972928	0.000211928	0.0413749	0.0001615	0.00158781	0.000436345	9.71496e-05	-0.00152809	0.00446187	-1000000	-0.0709196
17.7	0.423301	0.113028	-0.569573	0.421085	0.2593	0.452112	0.933036	0.0221623	-0.272597	-0.691466	0.000805325	0.040322	0.000120512	0.00157767	0.000413764	-3.45372e-05	-0.00154823	0.00444762	-1000000	-0.248219
17.8	0.587303	0.104163	-0.485356	0.786764	0.516383	0.434382	0.984009	0.0465409	-0.27703	-0.494221	0.000932482	0.0395548	0.000115718	0.00154429	0.000364278	2.35884e-05	-0.0015778	0.00452411	-1000000	-0.312489
17.9	0.724709	0.296976	-0.330219	0.839954	0.567357	0.478707	0.917522	0.101947	-0.221624	-0.458761	0.000169542	0.0422452	0.000144966	0.00163788	0.000417121	4.53642e-05	-0.00156232	0.00453291	-1000000	-0.403355
18	0.702547	0.0155137	-0.405571	0.538545	0.46541	0.370112	0.554059	-0.299192	-0.246002	-0.54741	0.000508626	0.0467843	0.000177587	0.00159155	0.000382923	9.88991e-05	-0.00164797	0.00448572	-1000000	-0.292543
18.1	0.640492	-0.137407	-0.363463	0.272597	0.405571	0.460977	0.735791	-0.449896	-0.093082	-0.669303	0.000466241	0.0454559	0.000124547	0.0015205	0.000393946	5.68284e-05	-0.00157638	0.0045351	-1000000	-0.228272
18.2	0.764602	0.0775683	-0.336868	0.363463	0.558492	0.585086	0.990658	-2.98023e-08	-0.0332436	-0.611681	0.00101725	0.0447964	0.000130759	0.00154772	0.000379646	3.04185e-05	-0.00160505	0.00450323	-1000000	-0.41222
18.3	0.538545	-0.0421085	-0.474275	0.390058	0.509734	0.540762	0.817791	-0.00664875	-0.146272	-1.04828	-0.000169542	0.0452809	0.000160973	0.00151215	0.000338005	-2.45452e-05	-0.00161888	0.00452845	-1000000	-0.296976
18.4	0.744656	0.0421085	-0.292543	0.609465	0.387841	0.687033	0.966279	0.137407	0.330219	-0.906441	0.000932482	0.0419556	0.000139236	0.00163351	0.000511517	4.90053e-05	-0.00165671	0.00456356	-1000000	-0.416653
18.5	0.786764	0.3413	-0.0620546	0.649357	0.239354	0.890927	0.948549	0.177299	0.18838	-0.811143	-0.000254313	0.0459337	0.000116323	0.00159554	0.000465973	6.82583e-05	-0.00172243	0.00463652	-1000000	-0.534113
18.6	0.640492	-0.0509734	-0.0664871	0.321354	0.0531897	0.463193	0.720277	-0.0576222	-0.084217	-1.18569	0.000678168	0.0397791	0.000152055	0.00154738	0.000412641	-1.60167e-06	-0.00175139	0.00450552	-1000000	-0.308057
18.7	0.693682	-0.414436	-0.0952981	0.272597	0.288111	0.507518	0.616114	0.037676	-0.175083	-1.04163	0.000890096	0.0416833	0.000130926	0.00153938	0.000397177	-1.39606e-05	-0.00172668	0.00448219	-1000000	-0.272597
18.8	0.746872	-0.00221625	-0.0997306	0.518599	0.22384	0.673736	0.631627	0.432166	0.0952982	-0.906441	0.00122918	0.0446339	0.000144307	0.00162521	0.000497496	-2.53335e-05	-0.00169979	0.00444845	-1000000	-0.41222
18.9	0.56514	0.192813	-0.323571	0.602816	-0.0288111	0.549627	0.682601	0.124109	0.219407	-1.09704	0.000466241	0.0477928	0.000160749	0.00155142	0.000446477	5.6344e-07	-0.00170127	0.00449405	-1000000	-0.372328
19	0.531897	-0.148488	-0.755737	0.443247	-0.226056	0.416652	0.540762	0.0908657	-0.144055	-1.25882	0.00122918	0.04515	0.000160232	0.00158783	0.000473269	0.000112186	-0.00171541	0.00445286	-1000000	-0.124109
19.1	0.0288111	-0.35903	-0.797845	0.115244	-0.328003	0.35903	0.503086	0.0288111	-0.396706	-1.33861	0.000805325	0.0439281	8.04195e-05	0.00163244	0.000422586	3.93416e-05	-0.00178715	0.00448796	-1000000	-5.59839e-09
19.2	0.2593	-0.0997306	-0.410004	0.281462	-0.0952981	0.456545	0.356814	0.0642708	-0.230489	-1.1192	0.000890096	0.042452	6.86961e-05	0.00168097	0.000450715	1.19868e-05	-0.00171709	0.00456286	-1000000	-0.228272
19.3	0.478707	0.0997306	-0.283678	0.232705	0.0664871	0.684817	0.660439	0.108596	-0.296976	-0.990658	0.000127157	0.0425994	7.93373e-05	0.00173514	0.000411535	4.3348e-05	-0.00171607	0.00459306	-1000000	-0.352382
19.4	0.802278	0.374544	0.0044325	0.598384	0.265948	1.00617	0.826656	0.299192	0.0487572	-0.472058	0.000762939	0.0444481	7.82069e-05	0.00165277	0.000572113	9.21633e-05	-0.00174164	0.0045401	-1000000	-0.509734
19.5	0.602816	0.0332436	-0.350165	0.314706	-0.13519	0.620546	0.797845	0.117461	-0.150704	-0.407788	0.000508626	0.0442803	6.42601e-05	0.0016918	0.000508764	3.37351e-05	-0.00174618	0.00464371	-1000000	-0.345733
19.6	0.330219	-0.108596	-0.44768	0.290327	-0.197245	0.396706	0.367895	-0.203894	-0.336868	-0.709196	0.000720554	0.0458037	0.000135989	0.00176017	0.000550749	5.69767e-05	-0.001814	0.00467182	-1000000	-0.155137
19.7	0.124109	-0.252651	-0.6006	0.161785	-0.305841	0.410004	0.126326	-0.352382	-0.372328	-0.782332	0.00101725	0.0478907	0.000121545	0.0016722	0.000557007	-1.72335e-07	-0.00183704	0.00466008	-1000000	-0.0398923
19.8	-0.0554059	-0.334652	-0.438815	-0.0265949	-0.414436	0.279246	0.124109	-0.427734	-0.385625	-1.09925	0.00144111	0.0453328	7.99449e-05	0.00169917	0.000554994	-2.5975e-05	-0.0018999	0.00470546	-1000000	0.0398923
19.9	0.237137	-0.365679	-0.203894	0.201677	-0.217191	0.42995	0.576222	-0.212759	-0.268165	-0.986225	0.000296699	0.0477846	7.68953e-05	0.00165523	0.000552998	-4.69676e-05	-0.00186839	0.00476737	-1000000	-0.106379
20	0.640492	-0.301408	0.0443248	0.385625	-0.0598384	1.17017	1.06158	0.159569	-0.141839	-0.61833	0.000890096	0.0443964	9.84652e-05	0.00169513	0.00058064	-6.64923e-06	-0.00183667	0.00478031	-1000000	-0.356814
20.1	0.551843	-0.268165	-0.0886494	0.361247	0.0243786	1.00396	1.0926	-0.00886497	0.00443247	-0.820008	0.000296699	0.0472198	3.38831e-05	0.00171762	0.000585409	-1.68824e-05	-0.00186335	0.00485724	-1000000	-0.405571
20.2	0.467626	-0.0398923	-0.22384	0.622762	-0.0443247	0.839954	0.992874	-0.101947	0.186164	-0.536329	0.00101725	0.044216	2.16139e-05	0.00169087	0.000566367	3.75214e-05	-0.00185122	0.00478721	-1000000	-0.374544
20.3	0.489788	-0.199461	-0.239354	0.458761	-0.239354	0.744655	0.888711	-0.128542	0.0664871	-0.332435	0.000551012	0.0462861	4.79e-05	0.00168958	0.000516877	-4.81015e-05	-0.00190694	0.00482519	-1000000	-0.323571
20.4	0.370112	-0.285895	-0.27703	0.263732	-0.203894	0.766818	0.660439	-0.265948	-0.0398923	-0.791196	0.00118679	0.0438691	6.5941e-05	0.0017098	0.000513183	-4.53717e-05	-0.00189379	0.00490547	-1000000	-0.210542
20.5	0.48314	-0.405571	-0.410004	0.3413	-0.15292	0.791196	0.613898	-0.365679	-0.314706	-1.00839	0.00038147	0.0481371	7.03523e-05	0.00170762	0.000515249	-4.77177e-05	-0.00197674	0.0048578	-1000000	-0.172866
20.6	0.713628	-0.237137	-0.414436	0.46541	-0.0332435	0.616114	0.644925	-0.117461	-0.531897	-1.13028	0.00122918	0.0474511	0.000145087	0.00179799	0.000520117	-5.3218e-05	-0.00189125	0.00480649	-1000000	-0.239354
20.7	0.529681	-0.0864332	-0.314706	0.398923	0.166218	0.664871	0.773467	-0.0310273	-0.230489	-1.0239	0.000211928	0.0502123	0.000138257	0.00177402	0.000510941	-5.31102e-05	-0.00187031	0.00488087	-1000000	-0.272597
20.8	0.500869	0.130758	-0.108596	0.531897	0.248219	0.693682	0.820008	0.101947	-0.0930819	-0.777899	0.00131395	0.0467674	6.82978e-05	0.00176351	0.000548248	-2.88985e-05	-0.00187374	0.00491466	-1000000	-0.405571
20.9	0.144055	-0.166218	-0.201678	0.208326	0.0509735	0.598384	0.562924	-0.0199461	-0.250435	-0.99509	-8.47711e-05	0.0451094	-4.1137e-06	0.00172555	0.000473698	-2.216e-05	-0.0019771	0.00491701	-1000000	-0.239354
21	0.305841	0.0265948	-0.00221622	0.35903	-0.226056	0.529681	0.808926	0.0642708	-0.234921	-0.815575	0.00084771	0.0443734	3.20489e-05	0.00170192	0.000636772	-0.000102696	-0.0019054	0.00494634	-1000000	-0.308057
21.1	0.381193	0.195029	-0.214975	0.339084	-0.24157	0.724709	0.855467	-0.20611	-0.392274	-0.613898	0.000551012	0.0470101	8.70654e-05	0.00176447	0.000585204	-7.97227e-05	-0.00191644	0.00486335	-1000000	-0.356814
21.2	0.452112	0.132974	-0.130758	0.374544	0.199461	1.03498	0.944117	-0.166218	-0.226056	-0.662655	0.000593397	0.0487464	7.72023e-05	0.00179814	0.00058668	-4.61534e-05	-0.00193612	0.00492442	-1000000	-0.441031
21.3	0.551843	0.179515	-0.186164	0.132974	0.164002	0.795629	0.917522	0.20611	-0.0820008	-0.837737	0.000635783	0.0452756	8.56669e-05	0.00182063	0.000531401	-8.81265e-05	-0.00195993	0.00487625	-1000000	-0.463193
21.4	0.443247	0.128542	-0.363463	0.208326	-0.108596	0.775683	0.935252	0.150704	-0.101947	-0.691466	0.000762939	0.0450872	3.08799e-05	0.00181715	0.000557616	-2.52857e-05	-0.00193674	0.00490508	-1000000	-0.472058
21.5	0.328003	-0.190596	-0.458761	0.203894	-0.365679	0.769034	0.864332	0.0332435	-0.263732	-1.02169	0.000423855	0.0470283	7.67477e-05	0.00172633	0.000551805	-7.16939e-05	-0.001923	0.00497727	-1000000	-0.363463
21.6	0.197245	-0.0664871	-0.418869	0.432166	-0.212759	0.884278	0.917522	-0.0265948	-0.237137	-0.61833	0.000593397	0.0474298	1.90337e-05	0.00181399	0.000578092	-5.33723e-05	-0.00195956	0.0050787	-1000000	-0.396706
21.7	0.108596	-0.301408	-0.467626	0.299192	-0.0997306	0.813359	0.813359	0.126325	-0.130758	-0.802278	0.000593397	0.0463204	6.09175e-05	0.00186542	0.000571366	-2.41854e-05	-0.00194727	0.00507729	-1000000	-0.310273
21.8	0.24157	-0.0997306	-0.365679	-0.0421086	-0.181731	0.751304	0.820008	0.166218	-0.443247	-0.658222	0.00152588	0.0458366	0.000125958	0.00182305	0.000626543	-5.68129e-05	-0.00195594	0.00503757	-1000000	-0.312489
21.9	0.15292	-0.186164	-0.228272	0.110812	0.0731358	0.822224	0.926387	0.328003	-0.487572	-0.797845	0.000169542	0.0514927	8.94981e-05	0.00183715	0.000553182	-6.63978e-05	-0.00194721	0.00502763	-1000000	-0.398923
22	0.536329	-0.0908657	-0.285895	0.343517	0.141839	1.19012	1.18347	0.237137	-0.139623	-0.800061	0.00122918	0.0493233	1.1187e-05	0.00181132	0.000567014	-0.000103279	-0.00204027	0.00502979	-1000000	-0.480923
22.1	0.390058	-0.126326	-0.472058	0.281462	0.175083	1.03055	0.97736	0.0132974	0.0443247	-0.791196	0.000508626	0.0515344	4.95823e-05	0.00189562	0.000604448	-7.21048e-05	-0.00198249	0.00502035	-1000000	-0.392274
22.2	0.177299	-0.232705	-0.480923	0.250435	0.0576222	1.00174	0.87763	-0.0421085	-0.219407	-1.19898	0.000890096	0.0478137	3.09218e-05	0.00182036	0.000582917	-0.000104241	-0.00199388	0.00503075	-1000000	-0.283678
22.3	0.0886495	-0.113028	-0.323571	0.580654	-0.106379	1.07931	0.87763	0.172866	-0.308057	-1.24331	0.000593397	0.0482253	4.74711e-05	0.00181145	0.00067067	-8.03446e-05	-0.00198553	0.00508214	-1000000	-0.403355
22.4	0.197245	-0.226056	-0.190596	0.410004	-0.0820007	1.20785	0.866549	0.252651	-0.336868	-1.05493	0.000890096	0.0491037	9.33835e-05	0.00185607	0.000630232	-9.19397e-05	-0.00195509	0.00512564	-1000000	-0.356814
22.5	0.190596	-0.243786	-0.441031	0.144055	0.0709196	0.988442	0.77125	0.2593	-0.303624	-0.990658	0.000169542	0.0505096	4.12659e-05	0.00186572	0.000632507	-2.22422e-05	-0.00204367	0.00518386	-1000000	-0.290327
22.6	0.288111	-0.261516	-0.292543	0.139623	0.141839	1.01947	1.0239	0.571789	-0.35903	-1.0106	0.00118679	0.0474806	8.24235e-05	0.00192747	0.000591729	-0.000101033	-0.00198658	0.00517703	-1000000	-0.336868
22.7	0.44768	-0.0709195	-0.201677	0.390058	0.310273	1.11255	1.03055	0.445464	-0.237137	-0.964063	0.000423855	0.0501879	6.53381e-05	0.00190586	0.000653618	-6.1945e-05	-0.0020236	0.00525015	-1000000	-0.436599
22.8	0.401139	0.108596	-0.0332435	0.436599	0.496437	1.12363	1.29428	0.385625	-0.197245	-0.937468	0.000932482	0.0470613	5.67569e-05	0.00186305	0.00054001	-2.6718e-05	-0.00201501	0.00513452	-1000000	-0.556275
22.9	0.449896	0.046541	-0.144055	0.161785	0.574005	0.972928	1.25882	0.427734	-0.155137	-0.957414	0.000593397	0.050141	-1.52082e-05	0.00188294	0.000584498	-0.000123181	-0.00208069	0.0051521	-1000000	-0.480923
23	0.598384	0.179515	-0.155137	0.292543	0.531897	1.07931	1.27212	0.210542	-0.117461	-0.731358	0.00127157	0.05063	3.47597e-05	0.0019035	0.000572095	-6.0608e-05	-0.00199847	0.00519776	-1000000	-0.514167
23.1	0.684817	0.305841	-0.0487572	0.494221	0.523032	1.34082	1.33861	0.356814	-0.13519	-0.476491	0.00131395	0.0480228	-6.5581e-06	0.00187659	0.000616898	2.27781e-05	-0.0020236	0.00511834	-1000000	-0.656006
23.2	0.385625	-0.0332436	-0.421085	0.456545	0.239354	1.24996	1.14579	0.0177299	-0.323571	-0.764602	0.00084771	0.0534186	5.66982e-05	0.00189882	0.000627783	2.1437e-06	-0.00202668	0.00528494	-1000000	-0.403355
23.3	0.616114	0.0598384	-0.35903	0.678168	0.381193	1.14801	1.07931	0.41222	-0.270381	-0.704763	0.00114441	0.05246	4.49845e-05	0.00193274	0.000642703	-9.44938e-07	-0.00205618	0.0052116	-1000000	-0.463193
23.4	0.642709	0.113028	-0.214975	0.605033	0.319138	0.952982	0.968495	0.372328	-0.232705	-0.616114	0.000551012	0.0493833	8.47967e-05	0.0019074	0.000632308	2.79659e-05	-0.00204892	0.00525982	-1000000	-0.545194
23.5	0.933036	0.270381	-0.108596	0.786764	0.669303	1.11477	1.0372	0.611681	0.159569	-0.682601	0.00105964	0.0499668	9.28997e-05	0.00184349	0.000628632	1.98197e-05	-0.00205744	0.00527037	-1000000	-0.678168
23.6	0.718061	0.192813	0.0243787	0.545194	0.726926	1.2278	1.1192	0.755737	0.0709196	-0.609465	0.000551012	0.0507651	8.74602e-05	0.00194707	0.000579163	-4.40415e-05	-0.00201723	0.00534692	-1000000	-0.718061
23.7	0.930819	0.20611	-0.0177298	0.237137	0.281462	1.03055	1.10147	0.487572	-0.228272	-0.268165	0.000890096	0.0515143	8.26794e-05	0.00191484	0.00058077	-9.33505e-06	-0.00212299	0.00536743	-1000000	-0.589519
23.8	0.857684	-0.119677	-0.283678	0.132974	0.161785	0.893143	0.941901	0.115244	-0.301408	-0.403355	0.000423855	0.0498872	3.25341e-05	0.00191111	0.000553093	-1.26185e-05	-0.00211772	0.00534229	-1000000	-0.42995
23.9	0.833305	0.115244	0.0310273	0.531897	0.438815	1.1325	0.955198	0.343517	-0.0642709	-0.487572	0.000720554	0.0527016	2.64358e-05	0.0019894	0.000650094	-3.03304e-06	-0.00210424	0.00530514	-1000000	-0.609465
24	0.786764	0.0110812	-0.0642709	0.589519	0.585086	1.07044	1.06158	0.332435	-0.139623	-0.37676	0.000423855	0.0527066	2.69156e-05	0.00199841	0.000686082	-3.11388e-06	-0.00213924	0.0053138	-1000000	-0.560708
24.1	0.449896	-0.239354	-0.119677	0.591735	0.660439	0.853251	1.01947	0.321354	-0.161785	-0.343517	0.00114441	0.053207	6.61165e-05	0.00200911	0.000646468	4.27598e-05	-0.0020918	0.00540462	-1000000	-0.434382
24.2	0.624979	-0.0576222	-0.0265948	0.804494	0.780115	0.926387	1.15909	0.523032	-0.13519	0.0687033	0.00084771	0.0552832	7.59869e-06	0.00198294	0.000665511	4.24155e-05	-0.00213576	0.00533162	-1000000	-0.61833
24.3	0.6006	0.303624	0.0620546	1.05493	1.02169	1.10147	1.54472	0.554059	-0.195029	-0.221624	0.000635783	0.0556991	-4.57678e-05	0.00194418	0.000628913	-5.23316e-06	-0.00216033	0.00530098	-1000000	-0.808926
24.4	0.946333	0.325787	0.296976	1.00174	1.04163	1.08152	1.41396	0.622762	-0.119677	-0.41222	0.00122918	0.0512732	3.86592e-05	0.00203094	0.000725289	3.65154e-05	-0.0021597	0.00531281	-1000000	-0.820008
24.5	1.01947	0.0487572	0.378976	0.879846	0.817791	1.21007	1.25882	0.545194	-0.0731359	-0.434382	0.000466241	0.0534413	4.79991e-05	0.00202748	0.000735449	4.4748e-06	-0.00217766	0.0053072	-1000000	-0.729142
24.6	1.0372	0.252651	0.199461	0.970712	0.784548	1.49153	1.24109	0.647141	0.274813	-0.503086	0.000593397	0.0521373	4.63636e-05	0.00201291	0.000731436	1.15668e-05	-0.00223266	0.00534134	-1000000	-0.797845
24.7	0.746872	0.0243787	-0.208326	0.720277	0.445464	1.04606	1.1192	0.687033	-0.108596	-0.172866	0.000890096	0.0556632	9.74561e-05	0.00210787	0.0007308	5.48383e-05	-0.00226649	0.00540888	-1000000	-0.63606
24.8	0.733574	0.0753521	0.132974	0.868765	0.529681	1.07044	1.21007	0.899792	-0.0199461	-0.29476	0.000593397	0.0553532	0.000105644	0.00211082	0.000730475	-5.18248e-05	-0.00228233	0.0054637	-1000000	-0.740223
24.9	0.542978	-0.0398923	0.0332436	0.713628	0.416653	0.879846	0.937468	0.642709	0.0265948	-0.591735	0.000678168	0.0533995	0.000114286	0.00209124	0.000731352	-9.78432e-06	-0.00231979	0.00538463	-1000000	-0.607249
25	0.469842	-0.046541	0.046541	0.691466	0.392274	0.875413	0.77125	0.467626	0.250435	-0.345733	0.000551012	0.0542558	6.3365e-05	0.00219596	0.000735094	5.64274e-05	-0.0023415	0.00552872	-1000000	-0.596168
25.1	0.607249	0.0354598	-0.0642709	0.627195	0.613898	1.09039	0.773467	0.545194	0.0664871	-0.35903	0.000805325	0.0545766	8.63665e-05	0.00217976	0.000785382	-4.26511e-05	-0.00233716	0.00555326	-1000000	-0.578438
25.2	0.786764	0.0155137	0.108596	0.531897	0.474275	1.06158	1.00396	0.875413	0.305841	-0.578438	0.00084771	0.0519277	0.000116364	0.00216819	0.000855797	1.18784e-05	-0.00239823	0.00551357	-1000000	-0.640492
25.3	0.711412	0.0177299	-0.113028	0.638276	0.549627	1.11698	0.966279	0.864332	0.270381	-0.61833	0.00127157	0.0512484	9.44443e-05	0.00220903	0.000811431	5.41897e-05	-0.00241231	0.00545562	-1000000	-0.644925
25.4	0.268165	-0.270381	-0.354598	0.372328	0.416653	0.904225	0.651574	0.67152	-0.0155137	-0.910873	0.000720554	0.0541466	7.86112e-05	0.00218602	0.000807218	1.14483e-05	-0.00241847	0.00549033	-1000000	-0.403355
25.5	0.414436	-0.0664871	-0.115244	0.769034	0.804494	0.957414	0.78898	1.01725	0.339084	-0.61833	0.00114441	0.0548705	3.80032e-07	0.00223632	0.000853327	3.21052e-05	-0.00245348	0.00551995	-1000000	-0.711412
25.6	0.239354	-0.423301	-0.396706	0.54741	0.607249	0.937468	0.516383	0.720277	0.110812	-0.662655	0.000254313	0.0565218	7.55668e-05	0.00223582	0.000804547	4.7734e-06	-0.00247895	0.00553765	-1000000	-0.611681
25.7	0.0620546	-0.246002	-0.605033	0.489788	0.268165	0.970712	0.239354	0.516383	0.0930819	-0.984009	0.00139872	0.0522373	6.27337e-05	0.00229383	0.000907439	-1.4836e-05	-0.00246456	0.00553598	-1000000	-0.438815
25.8	0.0975144	-0.210542	-0.607249	0.711412	0.296976	0.675952	0.274813	0.407788	0.0997306	-0.890927	0.000296699	0.0530816	0.000132296	0.00230898	0.000856671	-5.80754e-06	-0.0024537	0.00552383	-1000000	-0.421085
25.9	0.20611	-0.352382	-0.494221	0.751304	0.283678	0.534113	0.261516	0.514167	-0.0554059	-0.802278	0.00084771	0.0527742	7.06904e-05	0.00228937	0.000901318	-3.2071e-05	-0.0024739	0.00552853	-1000000	-0.472058
26	0.0997307	-0.126325	-0.378976	0.658222	0.370112	0.678168	0.709196	0.232705	-0.181731	-0.933036	0.000254313	0.0561676	-9.66978e-05	0.00232604	0.000831561	-2.06402e-05	-0.00254738	0.00563101	-1000000	-0.534113
26.1	0.299192	0.0975144	-0.230489	0.709196	0.436599	0.786764	0.755737	0.330219	0.0864332	-0.65379	0.00152588	0.0555661	-0.00388459	-0.00137976	-0.0031784	-0.000512845	-0.00279729	0.00562533	-1000000	-0.627195
26.2	-0.15292	-0.328003	-0.303624	0.531897	0.325787	0.78898	0.265948	0.0132974	-0.115244	-1.01504	0.000423855	0.0567284	-0.00499146	-0.00381481	-0.00911285	-0.00235801	-0.00598903	0.00275367	-1000000	-0.334652
26.3	0.0354598	-0.396706	-0.605033	0.516383	0.192813	0.684817	0.179515	0.0509734	-0.141839	-0.986225	0.00131395	0.056084	-0.00507974	-0.00376171	-0.00923458	-0.00249339	-0.006716	0.00148922	-1000000	-0.210542
26.4	-0.175083	-0.237137	-0.622762	0.640492	0.132974	0.640492	0.427734	-0.203894	0.0155137	-0.784548	-4.23856e-05	0.0560714	-0.00499834	-0.00375302	-0.00919782	-0.00251326	-0.00671292	0.00161022	-1000000	-0.279246
26.5	-0.106379	-0.0398923	-0.562924	0.554059	0.172866	0.726926	0.622763	-0.183948	-0.00443247	-0.675952	0.00114441	0.0536763	-0.0046915	-0.00358658	-0.00906642	-0.0025283	-0.00666364	0.00165999	-1000000	-0.261516
26.6	-0.263732	-0.132974	-0.833305	0.343517	-0.0199461	0.478707	0.6006	-0.310273	-0.239354	-0.837737	-0.000127157	0.0553343	-0.00466494	-0.00343933	-0.0089741	-0.00240375	-0.00652232	0.00192851	-1000000	-0.201678
26.7	-0.246002	-0.150704	-0.950765	0.250435	-0.137407	0.551843	0.469842	-0.268165	-0.352382	-1.02833	0.000805325	0.0523249	-0.00405378	-0.00310384	-0.00884921	-0.00232183	-0.00635178	0.00213157	-1000000	-0.132974
26.8	-0.0975144	0.0243786	-0.948549	0.474275	-0.0421085	0.811143	0.729142	-0.0731358	-0.449896	-1.0106	0.000720554	0.0559216	-0.000393361	0.00142527	-0.00168688	-0.000935445	-0.00462848	0.00340532	-1000000	-0.221624
26.9	0.0975144	0.361247	-0.702547	0.731358	0.13519	1.00396	0.979577	0.115244	-0.132974	-0.961847	0.000762939	0.055069	4.92758e-05	0.00242914	0.00086132	-0.000103055	-0.00277534	0.00581893	-1000000	-0.427734
27	-0.354598	-0.24157	-1.19455	0.214975	-0.35903	0.698115	0.485356	-0.370112	-0.507518	-0.964063	0.000762939	0.0543497	-1.24764e-05	0.00234897	0.000868628	-0.000107112	-0.00271928	0.00586678	-1000000	-0.0155137
27.1	-0.401139	-0.0930819	-1.11698	0.332435	-0.0975144	0.691466	0.735791	-0.141839	-0.283678	-0.795629	0.000296699	0.0557268	1.46501e-05	0.00243753	0.0008999	-8.29017e-05	-0.00263099	0.00585727	-1000000	-0.0797845
27.2	-0.108596	-0.0199461	-0.75352	0.622762	0.248219	0.890927	0.921954	0.177299	-0.00221622	-0.731358	0.000974867	0.0550173	5.92027e-05	0.00251674	0.000917222	-0.000170627	-0.00269993	0.00585001	-1000000	-0.385625
27.3	-0.0531897	-0.0576221	-0.704763	0.352382	0.37676	1.07044	0.624979	-0.037676	-0.268165	-0.831089	0.000254313	0.0546097	3.3536e-05	0.00239615	0.000895543	-0.000139955	-0.00271521	0.00592402	-1000000	-0.283678
27.4	0.0177299	-0.148488	-0.857684	0.398923	0.130758	1.00174	0.334652	0.0221623	0.00886495	-0.848819	0.000678168	0.0551807	-1.46564e-05	0.00240957	0.000925317	-8.66753e-05	-0.00272651	0.00596867	-1000000	-0.203894
27.5	0.20611	-0.13519	-0.890927	0.691466	0.175083	1.16574	0.496437	-0.00886494	0.343517	-1.03055	0.000169542	0.0589265	2.71011e-05	0.00245059	0.000869838	-7.0214e-05	-0.00276261	0.00603501	-1000000	-0.285895
27.6	0.578438	0.314706	-0.321354	0.651574	0.702547	1.50261	0.862116	0.410004	0.281462	-0.939684	0.000890096	0.0537665	1.91102e-05	0.00256057	0.000898738	-0.000163856	-0.00274316	0.00602341	-1000000	-0.591735
27.7	0.157353	0.121893	-0.398923	0.682601	0.363463	1.38958	0.875414	0.250435	-0.0221624	-0.760169	0.000678168	0.0576627	4.28851e-06	0.00247346	0.000870257	-0.000140218	-0.00277241	0.00597034	-1000000	-0.449896
27.8	0.265948	0.0908657	-0.576221	0.78898	0.345733	1.32753	0.897576	0.263732	0.0731358	-0.706979	0.00122918	0.0572196	-2.06632e-05	0.00250508	0.000948562	-0.000115731	-0.00274202	0.00605605	-1000000	-0.525248
27.9	0.270381	0.0110812	-0.724709	0.591735	0.0820008	1.09482	0.647141	0.0687033	-0.15292	-0.866549	0.000551012	0.058608	-2.13276e-05	0.00248549	0.000902067	-0.000115395	-0.00270389	0.00613	-1000000	-0.345733
28	0.330219	-0.0354598	-0.75352	0.616114	-0.0421085	1.07266	0.680385	0.0243786	-0.370112	-0.848819	0.00127157	0.0572333	-4.33884e-05	0.00258752	0.000888542	-0.000102986	-0.00276878	0.00604536	-1000000	-0.281462
28.1	0.0709196	-0.274813	-0.793413	0.647141	-0.137407	0.616114	0.746872	-0.239354	-0.454328	-0.82444	-8.47711e-05	0.0571603	-7.03226e-05	0.00264113	0.000892821	-9.43792e-05	-0.00284839	0.00602813	-1000000	-0.139623
28.2	0.108596	-0.0797845	-0.682601	0.691466	-0.0221623	1.0372	1.0505	-0.141839	0.00443247	-0.815575	0.00101725	0.0567016	1.28566e-06	0.0025886	0.000931184	-9.55538e-05	-0.00285329	0.00600055	-1000000	-0.321354
28.3	0.113028	-0.137407	-0.733574	0.702547	0.119677	0.84217	0.95963	-0.106379	-0.332435	-0.61833	0.000466241	0.0570873	-1.80517e-05	0.00260714	0.000995523	-0.000147803	-0.00284862	0.00611156	-1000000	-0.308057
28.4	0.22384	-0.214975	-0.700331	0.638276	0.252651	0.760169	0.948549	-0.00886497	-0.22384	-0.226056	0.00101725	0.0568724	-1.19143e-05	0.00259775	0.00100566	-0.000122293	-0.00282015	0.00608701	-1000000	-0.392274
28.5	0.332435	-0.323571	-0.620546	0.622762	0.516383	0.718061	1.17461	0.0620546	-0.159569	-0.443247	0.000127157	0.0596861	-4.40409e-05	0.00257335	0.000961748	-0.000167761	-0.00282245	0.00621376	-1000000	-0.474275
28.6	0.616114	-0.330219	-0.445464	0.744655	0.702547	0.975144	1.06158	0.250435	-0.084217	-0.084217	0.00122918	0.0578898	-3.2839e-05	0.00262205	0.000977874	-0.000144973	-0.002831	0.00622666	-1000000	-0.534113
28.7	0.607249	-0.332435	-0.385625	0.724709	0.673736	1.1192	1.12142	0.434382	0.0554059	-0.0288111	0.000339084	0.0588408	-1.26337e-05	0.00257952	0.000991139	-0.000143754	-0.0028239	0.00623801	-1000000	-0.662655
28.8	0.520816	-0.443247	-0.460977	0.602816	0.63606	1.04385	1.04385	0.423301	0.0709196	-0.175083	0.00118679	0.0583838	3.56317e-05	0.00269564	0.000983481	-0.00012011	-0.00281411	0.00622248	-1000000	-0.602816
28.9	0.27703	-0.392274	-0.452112	0.813359	0.722493	0.910873	1.19677	0.356814	0.0642709	-0.106379	0.000508626	0.0582525	1.25596e-05	0.00273489	0.00097504	-9.02763e-05	-0.0028586	0.00619703	-1000000	-0.587303
29	0.523032	-0.237137	-0.467626	0.992874	0.627195	1.05936	1.19455	0.290327	-0.0531897	-0.285895	0.000890096	0.05788	2.46541e-05	0.00266666	0.00096018	-0.000121116	-0.0028591	0.00615983	-1000000	-0.627195
29.1	0.334652	-0.197245	-0.472058	0.868765	0.560708	1.15244	1.16796	0.150704	-0.217191	-0.418869	0.000339084	0.0594794	1.32971e-05	0.00263281	0.00100553	-5.9974e-05	-0.00283593	0.00633639	-1000000	-0.6006
29.2	0.423301	-0.257083	-0.454328	1.00174	0.647141	1.07266	1.07266	-0.0243786	-0.24157	-0.299192	0.00084771	0.0550503	2.83796e-06	0.00270784	0.000958533	-6.02984e-05	-0.00283538	0.00616903	-1000000	-0.607249
29.3	0.740223	0.0554059	-0.580654	0.910873	0.866549	1.03498	1.19012	0.148488	0.0199461	-0.192813	0.000423855	0.0597919	7.14323e-05	0.00265713	0.000998395	-9.62273e-05	-0.00285656	0.00627908	-1000000	-0.713628
29.4	0.640492	0.137407	-0.494221	0.545194	0.542978	1.17239	1.00617	-0.0044325	-0.117461	-0.243786	0.00182258	0.059113	-2.62972e-05	0.00272166	0.00102569	-4.95024e-05	-0.0028442	0.00628779	-1000000	-0.711412
29.5	0.554059	-0.132974	-0.54741	0.63606	0.48314	1.07044	0.839954	-0.113028	-0.144055	-0.3413	0.000169542	0.0592892	4.57168e-06	0.0027641	0.000919944	-0.000114993	-0.00284064	0.00623421	-1000000	-0.585086
29.6	0.58287	0.201678	-0.42995	0.817791	0.622763	0.966279	0.966279	0.132974	0.161785	-0.3413	0.00084771	0.0563819	3.17253e-06	0.00274192	0.00100307	-0.000111739	-0.00284115	0.00630976	-1000000	-0.598384
29.7	0.580654	0.197245	-0.294759	0.839954	0.729142	1.01947	1.06823	0.0864332	0.0598384	-0.505302	0.000635783	0.0611123	4.36635e-05	0.00264187	0.000971804	-6.70907e-05	-0.0028394	0.00631465	-1000000	-0.602816
29.8	0.611681	-0.0243786	-0.438815	0.407787	0.662655	0.948549	0.855467	-0.257084	-0.263732	-0.498653	0.000805325	0.0579978	5.83297e-05	0.00273866	0.000976276	-8.8463e-05	-0.00289151	0.0063466	-1000000	-0.44768
29.9	0.288111	-0.0664871	-0.649357	0.514167	0.585087	1.07044	0.961847	-0.201678	-0.0620546	-0.662655	0.000211928	0.0604279	3.19878e-05	0.00285365	0.000970616	-0.000121472	-0.00289552	0.0063348	-1000000	-0.527464
30	0.272597	-0.0598384	-0.80671	0.651574	0.514167	0.882062	0.950766	-0.172866	-0.261516	-0.946333	0.000466241	0.0566229	3.43948e-05	0.0027626	0.000979189	-9.47692e-05	-0.00288606	0.00635284	-1000000	-0.454329
30.1	0.328003	0.166218	-0.609465	0.693682	0.469842	0.966279	1.13471	0.104163	-0.226056	-1.07266	0.000127157	0.0575026	2.08901e-05	0.00283189	0.00101763	-2.00786e-05	-0.0029012	0.00635715	-1000000	-0.551843
30.2	0.656006	0.272597	-0.294759	0.981793	0.78898	1.50704	1.26769	0.489788	-0.168434	-0.649357	0.00144111	0.0586766	3.42523e-05	0.00279761	0.00101605	-6.01685e-05	-0.00288117	0.00645667	-1000000	-0.791196
30.3	0.691466	-0.0132974	-0.531897	0.926387	0.784548	1.32088	1.19677	0.374544	-0.148488	-0.534113	0.00038147	0.0576371	6.51428e-05	0.0027831	0.00100367	-3.78946e-05	-0.00285787	0.00637787	-1000000	-0.691466
30.4	0.751304	0.0997306	-0.401139	0.992874	0.733574	1.4472	1.24109	0.336868	-0.328003	-0.622763	0.000720554	0.0562219	6.66709e-05	0.00280014	0.000973232	-2.25088e-05	-0.00290644	0.00643053	-1000000	-0.744655
30.5	0.631627	0.146272	-0.0554059	0.755737	0.952982	1.23888	1.01947	0.117461	-0.301408	-0.616114	0.00127157	0.0573109	8.08725e-05	0.00281075	0.00100591	-3.11512e-05	-0.00288532	0.00643592	-1000000	-0.731358
30.6	0.0975144	-0.00443247	-0.698114	0.474275	0.458761	1.0239	0.669304	-0.0864332	-0.460977	-0.904225	0.000169542	0.0598011	0.000116712	0.00287203	0.00102248	7.42795e-06	-0.00297424	0.00646123	-1000000	-0.432166
30.7	0.354598	0.199461	-0.673736	0.432166	0.602816	0.839954	0.622763	-0.0908657	-0.472058	-1.11033	0.00110202	0.0561318	0.000191273	0.00289145	0.00111829	7.02336e-05	-0.00298177	0.00647272	-1000000	-0.37676
30.8	0.110812	0.157353	-0.828872	0.0554059	0.288111	0.744656	0.738007	-0.474275	-0.531897	-1.22336	0.000169542	0.0580552	6.38062e-05	0.0028803	0.00107528	-5.46515e-05	-0.00302319	0.00649197	-1000000	-0.22384
30.9	0.117461	-0.370111	-0.729142	0.226056	0.265948	0.700331	0.509734	-0.44768	-0.507518	-1.22115	0.000762939	0.058522	5.05764e-05	0.00290213	0.0010836	-2.39174e-05	-0.00304981	0.00652087	-1000000	-0.17065
31	0.328003	-0.0775683	-0.425517	0.658222	0.345733	0.828873	0.489788	-0.305841	-0.237137	-0.835521	0.000720554	0.0598119	0.000145121	0.00296846	0.00108101	-9.64088e-05	-0.00305308	0.00649443	-1000000	-0.354598
31.1	0.613898	0.150704	-0.487572	0.720277	0.560708	0.928603	0.591735	0.157353	-0.179515	-1.03498	0.00131395	0.0579359	0.00013498	0.00300279	0.00105877	-5.34057e-05	-0.00303695	0.0064713	-1000000	-0.42995
31.2	0.500869	0.230489	-0.46541	0.797845	0.800061	0.941901	0.924171	0.261516	-0.0310273	-0.935252	0.000211928	0.0588192	0.000149174	0.00294147	0.00106234	4.21929e-06	-0.003086	0.00648286	-1000000	-0.487572
31.3	0.345733	0.0421085	-0.607249	0.80671	0.764602	0.970712	0.904225	-0.0044325	0.0132974	-0.82444	0.00156826	0.0572008	0.000111531	0.00294313	0.00111041	-2.04787e-05	-0.0031143	0.00659134	-1000000	-0.37676
31.4	0.392274	0	-0.649357	0.540762	0.875414	0.984009	0.704763	-0.257083	-0.157353	-0.893143	0.000508626	0.0593605	0.000115828	0.00296479	0.00111819	-1.2517e-06	-0.00310579	0.00655518	-1000000	-0.312489
31.5	0.22384	0.301408	-0.485356	0.441031	0.640492	0.904225	0.396706	-0.141839	-0.00886494	-0.773467	0.00084771	0.0573459	7.3156e-05	0.00302467	0.00111644	-1.75119e-06	-0.00306429	0.00662861	-1000000	-0.272597
31.6	0.449896	0.270381	-0.478707	0.416652	0.80671	0.846602	0.410004	-0.046541	-0.0864332	-0.381193	-4.23856e-05	0.0607071	7.68571e-05	0.00299774	0.00111923	-1.07728e-05	-0.0031484	0.0066513	-1000000	-0.367895
31.7	0.704763	0.00221625	-0.514167	0.68925	0.620546	0.693682	0.569573	-0.261516	-0.0288111	-1.00396	0.00135634	0.0573483	7.96449e-05	0.00296366	0.00114676	-5.41117e-05	-0.0031566	0.00667014	-1000000	-0.370112
31.8	0.811143	-0.106379	-0.414436	0.777899	0.42995	0.939684	0.837737	-0.312489	-0.101947	-0.766818	0.000551012	0.0582455	0.000168412	0.00301562	0.00109678	-5.27942e-05	-0.00314831	0.00665416	-1000000	-0.476491
31.9	0.656006	-0.219407	-0.290327	0.822224	0.441031	0.990658	0.999523	0.0199461	-0.0642709	-0.711412	0.000720554	0.0581656	0.0001748	0.00305852	0.001062	-2.13499e-06	-0.00313576	0.00675946	-1000000	-0.467626
32	0.270381	0.110812	-0.230489	0.979577	0.438815	1.03277	1.13693	-0.101947	-0.0398922	-0.862116	0.000635783	0.0581619	0.000132567	0.00298369	0.00107553	5.28564e-06	-0.00318597	0.00674306	-1000000	-0.476491
32.1	0.265948	-0.128542	-0.514167	0.720277	0.392274	0.908657	0.808926	-0.17065	-0.248218	-0.986225	0.00101725	0.0599097	3.90072e-05	0.00300564	0.00103186	-4.60539e-05	-0.0032146	0.00670743	-1000000	-0.323571
32.2	0.363463	-0.126325	-0.438815	0.884278	0.580654	0.97736	0.997306	-0.0952982	-0.186164	-0.667087	0.00105964	0.0598576	8.78384e-05	0.00298397	0.00100071	-9.52641e-05	-0.00322477	0.00671222	-1000000	-0.421085
32.3	0.469842	-0.037676	-0.130758	1.00174	0.682601	1.13028	0.784548	0.101947	-0.0132974	-0.709196	0.00122918	0.061753	0.000107726	0.00303494	0.000940421	-5.45167e-05	-0.00317049	0.00678907	-1000000	-0.531897
32.4	0.616114	0.144055	-0.0975144	0.87763	0.525248	1.20785	0.702547	0.246002	-0.104163	-1.05271	0.00148349	0.0607507	0.000125493	0.00300857	0.000926419	-5.37322e-05	-0.00317191	0.00680318	-1000000	-0.529681
32.5	0.554059	0.20611	-0.343517	1.16352	0.638276	1.3652	1.06601	0.285895	0.181731	-0.749088	0.000678168	0.0586679	0.000107329	0.00302557	0.000982845	-3.2267e-05	-0.00326527	0.00685145	-1000000	-0.687033
32.6	0.339084	0.0265948	-0.168434	1.04828	0.698115	1.39401	1.12585	0.197245	0.330219	-0.540762	0.00105964	0.0596923	8.14894e-05	0.00303064	0.00103351	-3.63652e-05	-0.00331033	0.00686456	-1000000	-0.698115
32.7	0.567357	0.146272	-0.0908657	1.07931	0.65379	1.54472	1.28098	0.549627	0.265948	-0.505302	0.000508626	0.0619263	0.000141926	0.00303355	0.00110437	-7.62188e-05	-0.00329777	0.00687131	-1000000	-0.811143
32.8	0.946333	0.343517	0.239354	1.24552	0.952982	1.51591	1.35855	0.560708	0.343517	-0.374544	0.00122918	0.061782	0.000114885	0.00306838	0.00105797	-4.35266e-05	-0.00329104	0.0068354	-1000000	-0.84217
32.9	0.793413	0.104163	0.119677	1.19677	0.8599	1.00396	1.15466	0.383409	0.323571	-0.281462	0.000762939	0.0595522	0.000167815	0.00310954	0.000953112	-0.000123675	-0.00326307	0.00692933	-1000000	-0.711412
33	0.751304	-0.197245	-0.0531896	0.941901	0.718061	0.970712	1.15023	0.423301	0.325787	-0.695898	0.000890096	0.0597086	8.58676e-05	0.00315065	0.000918013	-0.000124926	-0.00328381	0.00688282	-1000000	-0.669303
33.1	0.321354	-0.0709196	-0.2593	0.556275	0.567357	0.908657	1.05936	0.288111	0.181731	-1.02169	0.000423855	0.0622754	4.0744e-05	0.00304791	0.000848312	-4.09886e-05	-0.00337174	0.00699114	-1000000	-0.531897
33.2	0.726926	0.210542	-0.228272	0.713628	0.802278	1.14801	0.990658	0.511951	0.0155137	-0.884278	0.00161065	0.0594612	4.19339e-05	0.00307992	0.000814204	-5.77643e-05	-0.00335415	0.00692483	-1000000	-0.687033
33.3	0.800061	0.139623	-0.305841	0.718061	0.800061	1.12363	0.775683	0.480923	0.13519	-0.738007	0.00038147	0.0606466	9.1537e-05	0.00317094	0.000850258	-7.94969e-05	-0.0033441	0.00685846	-1000000	-0.715844
33.4	0.56514	-0.199461	-0.757953	0.549627	0.456545	0.851035	0.503086	0.172866	-0.0731358	-0.99509	0.00144111	0.0592534	6.79395e-05	0.00312204	0.000821664	-5.37583e-05	-0.00336505	0.0069251	-1000000	-0.46541
33.5	0.130758	-0.150704	-0.904224	0.392274	0.321354	0.820008	0.61833	0.243786	0.0044325	-0.961847	0.00101725	0.0609758	7.35335e-05	0.00311323	0.000860132	-0.00011392	-0.00337936	0.00692617	-1000000	-0.305841
33.6	0.682601	0.248219	-0.507518	0.899792	0.514167	1.1879	0.833305	0.567357	0.110812	-0.868765	0.00127157	0.0591286	0.000103572	0.00311195	0.000821631	-8.81655e-05	-0.00336329	0.00697765	-1000000	-0.576222
33.7	0.503086	-0.0265948	-0.469842	0.904225	0.591735	1.18569	0.930819	0.458761	0.314706	-0.913089	0.000466241	0.0630178	8.20827e-05	0.00312306	0.000815642	-6.19841e-05	-0.00335629	0.0070487	-1000000	-0.63606
33.8	0.443247	0.0642709	-0.378976	0.930819	0.675952	1.34304	0.875413	0.356814	0.283678	-0.762385	0.000932482	0.061997	6.3242e-05	0.00310684	0.000876844	-9.69439e-05	-0.00346213	0.00713045	-1000000	-0.647141
33.9	0.631627	0.392274	-0.137407	1.15244	0.979577	1.34747	1.06158	0.711412	0.441031	-0.58287	0.00114441	0.0614802	0.000125177	0.00326217	0.000885837	-0.000132751	-0.00348933	0.00705043	-1000000	-0.866549
34	0.760169	0.314706	-0.084217	1.09482	0.822224	1.38293	1.07931	0.800061	0.410004	-0.472058	0.00186496	0.0588525	7.57804e-05	0.00320789	0.000919401	-0.000148928	-0.00356305	0.00710494	-1000000	-0.926387
34.1	0.598384	0.168434	0.0576221	1.14801	0.711412	1.47823	1.07931	0.6006	0.303624	-0.828873	0.00135634	0.0587558	8.83671e-05	0.0032324	0.000974146	-8.19033e-05	-0.00353384	0.00707657	-1000000	-0.793413
34.2	0.6006	0.0110812	-0.164002	1.12806	0.928603	1.37628	1.12585	0.660438	0.316922	-1.02612	0.000762939	0.059895	0.000105929	0.00332137	0.00101025	-8.80454e-05	-0.00351745	0.00723528	-1000000	-0.75352
34.3	0.308057	-0.0443248	-0.500869	1.00174	0.831089	1.23223	1.11698	0.722493	-0.0598384	-0.937468	0.00114441	0.0596121	0.000115265	0.00334564	0.000916216	-1.46438e-05	-0.00355976	0.00730477	-1000000	-0.647141
34.4	0.0576221	-0.146272	-0.270381	1.09704	0.800061	1.11477	1.0106	0.527464	0.0554059	-0.990658	0.000974867	0.059194	0.000126517	0.00335442	0.000899438	-7.06378e-05	-0.00362542	0.00729179	-1000000	-0.687033
34.5	0.110812	-0.328003	-0.285895	0.815575	0.591735	0.921954	0.826656	0.425517	0.0952982	-0.514167	0.00161065	0.0564341	0.000101157	0.00333397	0.000876773	-0.000148297	-0.00365295	0.0073623	-1000000	-0.658222
34.6	0.265948	-0.0975144	-0.22384	1.04606	0.560708	1.08817	0.99509	0.525248	0.0797845	-0.405571	-8.47711e-05	0.0607269	0.000108717	0.00332943	0.000878186	-6.74785e-05	-0.00357985	0.00742009	-1000000	-0.820008
34.7	0.813359	0.261516	0.0886495	1.27212	0.897576	1.47823	1.22336	0.835521	0.232705	-0.332435	0.00161065	0.061335	7.21667e-05	0.00346926	0.00107766	-8.75921e-05	-0.00363812	0.00743414	-1000000	-1.1059
34.8	0.720277	0.0908657	-0.0199461	1.28542	1.14801	1.49153	1.01725	0.87763	0.219407	-0.702547	0.000805325	0.0601906	9.41863e-05	0.00341348	0.00119243	-7.24659e-05	-0.0036879	0.0074836	-1000000	-0.992874
34.9	0.720277	0.214975	0.281462	1.39623	1.27655	1.74196	1.03498	1.13471	0.509734	-0.738007	0.00131395	0.0605428	2.82233e-05	0.00347775	0.00123664	-0.000181667	-0.00369272	0.00748535	-1000000	-1.13693
35	0.733574	0.172866	0.195029	1.31866	1.05271	1.49153	0.67152	0.75352	0.316922	-0.698115	0.000635783	0.0630879	-1.34895e-05	0.00349963	0.00126315	-0.00017762	-0.00372331	0.00749339	-1000000	-1.02833
35.1	0.718061	0.104163	0.0332435	1.24331	0.908657	1.32088	0.744656	0.463193	0.303624	-0.797845	0.00139872	0.0617045	3.72398e-05	0.00351233	0.00120819	-0.000149467	-0.0037108	0.00752483	-1000000	-0.935252
35.2	0.598384	-0.323571	0.046541	1.2965	0.669304	1.36299	1.01947	0.452112	0.106379	-0.724709	0.00135634	0.0618115	-2.42075e-05	0.00349409	0.00128025	-9.84911e-05	-0.00367355	0.0075353	-1000000	-0.857684
35.3	0.593951	-0.232705	0.00664872	1.14136	0.777899	1.27434	0.884278	0.6006	0.232705	-0.649357	0.000635783	0.0600658	-6.16616e-05	0.0034339	0.00126362	-0.00012083	-0.00371573	0.00750233	-1000000	-0.833305
35.4	0.822224	0.119677	0.181731	1.60677	1.13693	1.41618	1.09925	0.939684	0.627195	-0.54741	0.000974867	0.0608489	1.36296e-05	0.00357387	0.00130288	-0.000121824	-0.00368323	0.00749078	-1000000	-1.06601
35.5	0.591735	-0.130758	-0.110812	1.38293	0.935252	1.34526	1.11255	0.642709	0.268165	-0.328003	0.000974867	0.0605745	1.04546e-05	0.00356832	0.0013868	-0.000143643	-0.0037384	0.00752702	-1000000	-0.870981
35.6	0.545194	0.00664872	-0.144055	1.34304	0.791196	1.36742	1.12806	0.489788	0.414436	-0.463193	0.000635783	0.06359	3.64694e-05	0.00357312	0.00137416	-0.000209216	-0.00379035	0.00750413	-1000000	-0.939684
35.7	0.221624	-0.0155137	0.17065	1.29207	0.828872	1.37628	0.882062	0.593951	0.523032	-0.505302	0.00135634	0.0622627	5.14179e-05	0.00359501	0.0013105	-0.000177817	-0.00375671	0.00752237	-1000000	-1.00174
35.8	0.17065	-0.146272	0.108596	1.05271	0.640492	1.37628	1.09482	0.65379	0.281462	-0.65379	0.000890096	0.0624816	1.99112e-05	0.00355782	0.0012902	-4.18201e-05	-0.00376835	0.00752654	-1000000	-0.984009
35.9	0.416652	-0.181731	-0.0354598	1.23888	0.698115	1.49374	1.09704	0.622762	0.0642709	-0.726926	0.00169542	0.0625178	7.4595e-05	0.00353684	0.00130214	-4.05342e-05	-0.00377419	0.00748681	-1000000	-0.919738
36	0.478707	0.201678	0.0864332	1.28542	0.968495	1.24552	1.24996	0.702547	0.445464	-0.744655	0.00131395	0.0650809	8.09397e-05	0.00354635	0.00134392	-0.000137805	-0.00369994	0.00762482	-1000000	-0.99509
36.1	0.385625	-0.0177299	-0.0975144	1.04385	0.762385	1.33196	1.03055	0.516383	0.101947	-0.822224	0.000974867	0.062756	-8.85766e-06	0.00360756	0.00133349	-7.73127e-05	-0.00372567	0.0076125	-1000000	-0.784548
36.2	0.48314	-0.110812	-0.0598384	1.11477	0.325787	1.34304	0.868765	0.212759	0.144055	-0.913089	0.00139872	0.0619286	2.26089e-05	0.00365607	0.00131091	-0.000142337	-0.00380326	0.00758893	-1000000	-0.731358
36.3	0.562924	0.401139	0.197245	1.48709	0.556275	1.43391	1.22558	0.562924	0.210543	-0.742439	0.00038147	0.0651471	5.26473e-05	0.00362593	0.00134593	-9.08095e-05	-0.00385741	0.00772277	-1000000	-0.99509
36.4	0.811143	0.434382	0.301408	1.72645	0.742439	1.7065	1.58904	0.948549	0.511951	-0.523032	0.00131395	0.06338	6.44063e-05	0.00364841	0.00129315	-7.27461e-05	-0.00382043	0.00767066	-1000000	-1.24774
36.5	0.549627	0.226056	0.261516	1.52477	0.558492	1.48045	1.32974	0.926387	0.124109	-0.658222	0.000932482	0.0665732	5.71586e-05	0.00367236	0.00127411	-6.63955e-05	-0.00378546	0.00770225	-1000000	-1.09925
36.6	0.308057	0.0864332	0.0243787	1.41396	0.503086	1.6112	1.03055	0.704763	-0.0110812	-0.811143	0.00186496	0.0628396	2.46681e-05	0.00367904	0.00123458	-7.00975e-05	-0.00379736	0.0077384	-1000000	-0.921954
36.7	0.144055	0.0243786	0.0709196	1.34082	0.270381	1.42282	1.2012	0.454328	-0.00221628	-0.673736	0.000635783	0.0659706	5.46171e-06	0.00363024	0.0012514	-6.89028e-05	-0.00385064	0.00773857	-1000000	-0.870981
36.8	0.130758	0.0177299	0.128542	1.21228	0.296976	1.11698	0.981793	0.492004	0.0952982	-0.536329	0.00139872	0.0648419	7.91981e-05	0.00366984	0.00125221	-7.48272e-05	-0.00374703	0.00766257	-1000000	-0.784548
36.9	0.0997307	0.146272	0.0687034	1.38515	0.580654	1.07266	1.14136	0.534113	0.0509735	-0.866549	0.00105964	0.0636207	8.75014e-05	0.00369453	0.00121917	-1.36503e-06	-0.00381955	0.00778051	-1000000	-0.915306
37	0.257083	0.0443248	-0.0908657	1.16352	0.658222	0.979577	0.915306	0.613898	-0.117461	-0.972928	0.00122918	0.0634545	3.53381e-05	0.00381769	0.00118694	-7.48948e-05	-0.00383062	0.00777828	-1000000	-0.837737
37.1	0.234921	0.0044325	-0.192813	1.06823	0.540762	1.1059	0.966279	0.354598	-0.0908657	-0.937468	0.000890096	0.0655768	7.74894e-05	0.00374682	0.0012119	-2.82348e-05	-0.0038846	0.00785482	-1000000	-0.811143
37.2	0.374544	0.172866	-0.0598384	1.11033	0.518599	1.1192	0.826656	0.0709195	-0.141839	-0.955198	0.00122918	0.065564	9.07867e-05	0.00375304	0.00118316	-1.54948e-05	-0.00386503	0.00788696	-1000000	-0.855467
37.3	0.416653	-0.0554059	0.0110812	1.02833	0.503086	1.15023	0.921954	0.336868	-0.141839	-1.04606	0.000974867	0.0654833	0.000101452	0.00374435	0.00108885	-3.6726e-05	-0.00397131	0.00788216	-1000000	-0.78898
37.4	0.343517	-0.128542	-0.177299	1.01504	0.372328	0.870981	0.729142	0.0620546	-0.234921	-1.0505	0.00144111	0.0649236	8.13138e-05	0.00385852	0.00102392	1.39343e-05	-0.00397628	0.00786577	-1000000	-0.567357
37.5	0.401139	0.0531897	-0.0731358	1.19677	0.640492	0.99509	0.808926	0.243786	0.279246	-0.837737	0.00114441	0.0656607	9.79785e-05	0.00378365	0.00106046	4.85506e-07	-0.00394832	0.00789167	-1000000	-0.822224
37.6	0.503086	0.29476	-0.106379	1.38515	0.930819	1.00839	1.01725	0.538545	0.56514	-0.6006	0.00122918	0.0646943	8.76054e-05	0.0036918	0.000903203	-5.75427e-05	-0.00397704	0.00787533	-1000000	-0.961847
37.7	0.562924	0.288111	0	1.40288	1.24996	1.13693	1.1325	0.658222	0.432166	-0.624979	0.00148349	0.064608	0.000107896	0.00378049	0.000792709	1.37709e-05	-0.00395851	0.00787261	-1000000	-0.948549
37.8	0.421085	0.0797845	-0.20611	1.15466	0.928603	0.822224	0.97736	0.314706	0.101947	-0.616114	0.00114441	0.0637172	0.00014209	0.00383631	0.000754471	-2.0253e-05	-0.00394568	0.0078715	-1000000	-0.773467
37.9	0.334652	0.084217	-0.212759	1.07487	0.890927	1.21228	0.990658	0.61833	0.212759	-0.385625	0.00135634	0.0675747	9.33489e-05	0.00379216	0.000766692	-2.66389e-05	-0.00397456	0.00790145	-1000000	-0.804494
38	0.574005	0.423301	-0.168434	1.21007	1.04828	1.33196	1.20563	0.862116	0.343517	-0.396706	0.000932482	0.0661577	0.000145505	0.00380204	0.000669162	1.22913e-05	-0.00398778	0.00794762	-1000000	-0.97736
38.1	0.713628	0.478707	-0.115244	1.1192	1.30758	1.23666	1.12585	0.944117	0.332435	-0.67152	0.00127157	0.0627269	0.000169778	0.00381168	0.000672907	-4.22001e-06	-0.00404356	0.00788498	-1000000	-0.968495
38.2	0.8599	0.616114	0.117461	1.44277	1.52477	1.40953	1.47823	1.28098	0.279246	-0.633844	0.00105964	0.0653183	0.000183595	0.00392165	0.000694519	-4.13123e-05	-0.00402083	0.00791219	-1000000	-1.17904
38.3	1.01947	0.640492	0.418869	1.54915	1.61785	1.67991	1.54693	1.06158	0.507518	-0.507518	0.00122918	0.0643204	0.000128739	0.00385066	0.000681219	-6.39528e-05	-0.0040586	0.00804118	-1000000	-1.24774
38.4	0.695898	0.423301	0.093082	1.28098	1.51591	1.6245	1.47158	0.944117	0.571789	-0.3413	0.00122918	0.068238	0.000100498	0.00387165	0.000667492	-4.48326e-05	-0.00399072	0.00802054	-1000000	-1.04385
38.5	0.410004	0.37676	0.008865	1.25882	1.3098	1.37185	1.01725	0.837737	0.443247	-0.332435	0.00156826	0.0670563	0.000137777	0.00389191	0.000662572	-6.21762e-05	-0.00401708	0.00803919	-1000000	-0.937468
38.6	0.658222	0.454328	0.20611	1.40509	1.36742	1.33639	1.05714	0.882062	0.607249	-0.283678	0.00173781	0.0688696	0.000120596	0.00394432	0.000650677	-6.47014e-05	-0.00404853	0.00806534	-1000000	-1.07709
38.7	0.784548	0.545194	0.186164	1.50704	1.26104	1.45828	1.44277	1.23444	0.494221	0.0975144	0.000762939	0.0697947	0.000161056	0.00387636	0.000670082	-4.99931e-06	-0.00401412	0.00803871	-1000000	-1.19012
38.8	0.704763	0.596168	0.00664878	1.43612	1.1059	1.20342	1.32974	1.16796	0.456545	0.119677	0.00122918	0.0678783	0.000150393	0.00384557	0.000790801	-1.33921e-05	-0.00406753	0.0081325	-1000000	-1.18125
38.9	0.385625	0.339084	-0.183948	1.24552	0.979577	0.930819	0.961847	0.835521	0.252651	-0.263732	0.000762939	0.0650658	0.000139513	0.00390161	0.000855678	-4.38556e-06	-0.00410002	0.00814969	-1000000	-0.926387
39	0.80671	0.407788	0.0797846	1.28985	1.05714	1.16131	0.964063	0.886495	0.177299	-0.492005	0.00122918	0.0658721	9.3594e-05	0.00391302	0.000970689	-1.8363e-05	-0.00416767	0.0081093	-1000000	-1.0372
39.1	0.605033	0.347949	0.117461	1.26325	0.8599	1.23223	0.919738	0.733574	-0.0864333	-0.347949	0.000932482	0.0668817	0.000155091	0.00395373	0.000980278	-5.41434e-05	-0.00410421	0.00806483	-1000000	-0.997306
39.2	0.531897	0.265948	0.0820009	1.24996	1.04385	1.07266	1.2699	0.846602	0.119677	-0.214975	0.000593397	0.0693697	9.20356e-05	0.0039912	0.00091379	-2.48258e-05	-0.00417424	0.00811239	-1000000	-1.02169
39.3	0.831089	0.687033	0.505302	1.33196	1.21671	1.43391	1.0239	1.02833	0.365679	-0.0997307	0.00173781	0.0672078	0.000151471	0.0039452	0.000958433	-1.10215e-05	-0.00420205	0.0081536	-1000000	-1.22115
39.4	0.762385	0.691466	0.549627	1.56245	1.46715	1.4472	1.01725	0.988441	0.487572	-0.130758	0.000974867	0.0668287	0.000195535	0.00400954	0.00104364	-4.16487e-05	-0.00419943	0.00818109	-1000000	-1.23666
39.5	0.720277	0.680385	0.239354	1.55358	1.32088	1.50704	1.07266	1.11255	0.410004	-0.403355	0.00144111	0.0671273	0.000144785	0.00397265	0.000991761	-3.96821e-05	-0.00419247	0.0081382	-1000000	-1.17239
39.6	0.505302	0.828872	0.126325	1.22115	1.53585	1.20563	1.01725	0.908657	0.27703	-0.467626	0.00152588	0.0670441	8.66203e-05	0.00399585	0.000967273	-2.46563e-05	-0.00421909	0.0081954	-1000000	-1.04828
39.7	0.706979	0.795629	0.330219	1.37407	1.47823	1.31201	0.82444	0.724709	0.35903	-0.279246	0.00169542	0.0665264	7.80759e-05	0.00396221	0.000970092	-7.83181e-05	-0.00421497	0.00824402	-1000000	-1.08817
39.8	0.378976	0.536329	0.166218	1.1192	1.17904	1.17239	0.862116	0.684817	0.257083	-0.438815	0.000932482	0.0686622	5.2307e-05	0.00399563	0.00103596	-8.83236e-05	-0.00419071	0.00832871	-1000000	-0.879846
39.9	0.425517	0.503086	0.208326	1.38293	1.27877	1.18125	0.992874	0.782332	0.292543	-0.596168	0.00161065	0.0635795	7.84301e-05	0.00405604	0.00101494	-9.53092e-05	-0.00422347	0.00830758	-1000000	-0.888711
40	0.458761	0.755737	0.270381	1.71315	1.40288	1.43834	0.89536	0.791196	0.585086	-0.403355	0.000762939	0.0648454	5.5686e-05	0.00407863	0.000975723	-4.70923e-05	-0.00430754	0.00834147	-1000000	-1.03055
40.1	0.627195	0.970712	0.210543	1.60899	1.3652	1.53142	1.04163	0.638276	0.485356	-0.20611	0.00101725	0.0654007	2.07595e-05	0.00396664	0.0009985	-0.000118923	-0.0043044	0.0083444	-1000000	-1.1192
40.2	0.46541	0.893143	0.234921	1.56466	1.27655	1.62007	1.35855	0.638276	0.383409	-0.305841	0.000762939	0.0671904	5.27709e-05	0.00390662	0.000958104	-0.000128898	-0.00431053	0.00831729	-1000000	-1.07931
40.3	0.523032	0.764602	0.299192	1.65331	1.41396	1.77521	1.43612	0.839954	0.370112	-0.545194	0.00122918	0.0656419	4.13133e-05	0.00399446	0.000987982	-9.08481e-05	-0.00429415	0.00833092	-1000000	-1.03942
40.4	0.494221	0.613898	0.237137	1.28542	1.39401	1.45385	1.0372	0.890927	0.587303	-0.480923	0.000974867	0.0664219	7.41514e-05	0.00398176	0.000927806	-0.000125026	-0.00430571	0.00834484	-1000000	-1.04385
40.5	0.480923	0.192813	0.166218	0.979577	1.23223	1.06379	0.928603	0.673736	0.525248	-0.782332	0.00114441	0.0660864	6.72591e-05	0.00405297	0.00102161	-0.000163234	-0.00433075	0.0084006	-1000000	-0.870981
40.6	0.61833	0.463193	0.319138	1.08374	1.19677	1.2145	1.09482	0.853251	0.467626	-0.591735	0.000890096	0.0687515	8.60493e-05	0.00404666	0.000910774	-0.00016365	-0.00428322	0.00840485	-1000000	-0.981793
40.7	0.441031	0.6006	0.0709196	1.02169	1.02169	1.15466	1.06379	0.562924	0.252651	-0.702547	0.00131395	0.0670037	0.000102483	0.00406534	0.000965782	-0.000122551	-0.00431385	0.00846781	-1000000	-0.797845
40.8	0.314706	0.536329	0.037676	0.802278	0.984009	1.19012	0.804494	0.463193	0.500869	-0.607249	0.000423855	0.0692154	0.000140926	0.00408114	0.000962594	-0.000132197	-0.00433819	0.00839653	-1000000	-0.791196
40.9	0.290327	0.538545	0.0354598	0.749088	0.917522	1.18347	0.602816	0.534113	0.656006	-0.48314	0.00131395	0.0673364	5.17995e-05	0.00410711	0.000878958	-9.91564e-05	-0.00430514	0.00840593	-1000000	-0.769034
41	0.254867	0.421085	-0.0598384	1.16131	0.769034	1.35412	0.554059	0.312489	0.310273	-0.230489	0.000339084	0.069968	5.66009e-05	0.00403223	0.000921395	-0.000159714	-0.00439065	0.00846675	-1000000	-0.786764
41.1	0.181731	0.265948	-0.137407	0.968495	0.456545	1.30315	0.494221	-0.137407	0.0576221	-0.35903	0.00152588	0.0657831	8.24178e-06	0.00403005	0.00100433	-0.000168988	-0.00431126	0.00853095	-1000000	-0.598384
41.2	0.0354598	0.372328	-0.0775682	0.999523	0.684817	1.24109	0.695898	0.115244	0.144055	-0.496437	0.000593397	0.068843	0.000101182	0.00406354	0.00103041	-0.000123924	-0.00425909	0.00855745	-1000000	-0.711412
41.3	-0.0132974	0.243786	-0.305841	0.844386	0.647141	1.01947	0.75352	0.0332435	0.108596	-0.492005	0.00156826	0.064597	1.21358e-05	0.00414801	0.00104506	-6.29556e-05	-0.00431109	0.00849603	-1000000	-0.609465
41.4	0.0709196	0.398923	-0.0886494	1.0106	0.766818	0.935252	0.848819	0.172866	0.350165	-0.460977	0.00101725	0.0695322	-3.70506e-05	0.00411311	0.00102702	-0.000165903	-0.00435387	0.00856081	-1000000	-0.715844
41.5	0.308057	0.660439	0.168434	1.36077	1.04385	1.20342	0.946333	0.27703	0.372328	-0.141839	0.00182258	0.0665729	6.30881e-05	0.00414193	0.00106598	-0.000150011	-0.00445139	0.00853279	-1000000	-0.933036
41.6	0.186164	0.75352	0.144055	1.40288	0.715844	1.20563	1.06379	0.401139	0.405571	-0.183948	0.00105964	0.0653387	3.82238e-05	0.00422067	0.00108655	-0.000189235	-0.00436612	0.00858459	-1000000	-0.999523
41.7	0.212759	0.698115	0.20611	1.00174	0.749088	1.22115	0.808926	0.46541	0.316922	-0.478707	0.00173781	0.0678318	2.26245e-05	0.00416856	0.00102315	-0.000183065	-0.00449872	0.00862456	-1000000	-0.921954
41.8	0.0132974	0.472058	0.0332435	0.926387	0.693682	1.34747	0.704763	0.314706	0.172866	-0.392274	0.000169542	0.0694825	5.56738e-05	0.00429468	0.00104535	-0.000181901	-0.00448006	0.0087015	-1000000	-0.800061
41.9	-0.0243786	0.325787	-0.0731358	1.03941	0.423301	1.11698	0.558492	0.166218	0.119677	-0.576222	0.00105964	0.0680749	1.82031e-05	0.00425631	0.0010349	-0.000207535	-0.00448251	0.00876939	-1000000	-0.631627
42	-0.0199461	0.343517	-0.0398922	0.904225	0.41222	1.10147	0.786764	0.279246	0.250435	-0.237137	0.00114441	0.0685956	-3.22272e-05	0.00424745	0.00104441	-0.000153776	-0.00455134	0.00876964	-1000000	-0.675952
42.1	-0.212759	0.110812	0.146272	0.791196	0.516383	1.18347	0.726926	0.237137	0.367895	-0.403355	0.00156826	0.0666472	-5.61345e-05	0.00435744	0.0011388	-0.000109837	-0.00454258	0.00875309	-1000000	-0.644925
42.2	0.0243786	0.243786	0.0398923	0.948549	0.751304	1.15466	0.802278	0.17065	0.272597	-0.0177299	0.00144111	0.0656172	7.26226e-05	0.0043933	0.00113642	-0.000130469	-0.0045199	0.00870073	-1000000	-0.662655
42.3	0.0886495	0.638276	-0.0598384	1.16796	1.0106	1.13693	0.835521	0.0731358	0.201678	0.150704	0.00139872	0.0684901	-3.33427e-05	0.00440637	0.00118005	-0.000158918	-0.00454648	0.00878956	-1000000	-0.731358
42.4	0.370112	0.902008	0.177299	1.2145	1.1192	1.41839	1.18569	0.22384	0.558492	-0.104163	0.00135634	0.0673373	3.32983e-06	0.00437116	0.0011756	-0.000125765	-0.00453161	0.00879478	-1000000	-0.948549
42.5	0.104163	0.782332	-0.128542	1.24552	1.04606	1.19455	1.31866	0.392274	0.427734	-0.246002	0.00110202	0.0677262	5.87682e-06	0.00441192	0.00115583	-0.000111874	-0.00459004	0.00886744	-1000000	-0.884278
42.6	0.175083	0.347949	-0.128542	0.893143	1.20342	1.23666	0.884278	0.443247	0.257083	-0.208326	0.00101725	0.0669318	-5.47246e-05	0.00439935	0.00114006	-0.000129361	-0.0046137	0.00886719	-1000000	-0.733574
42.7	-0.0709196	0.536329	0.0177299	1.09039	0.913089	1.15688	0.713628	0.299192	0.13519	-0.252651	0.000296699	0.0680611	1.3622e-05	0.004514	0.00113844	-0.000136959	-0.00463763	0.00894804	-1000000	-0.766818
42.8	0.132974	0.620546	0.159569	1.41839	0.933036	1.25217	0.917522	0.418869	0.288111	-0.0797846	0.00211928	0.0660888	2.80113e-05	0.00445788	0.00118817	-0.000134711	-0.00459727	0.00890986	-1000000	-0.986225
42.9	0.219407	0.651574	0.427734	1.6511	0.950766	1.40288	1.14579	0.514167	0.294759	0.166218	0.000678168	0.0684143	1.21838e-05	0.00446377	0.00116784	-0.000107647	-0.00465091	0.00894946	-1000000	-1.13915
43	0.339084	0.910873	0.589519	1.6112	0.811143	1.30093	0.904225	0.574005	0.161785	0.294759	0.00161065	0.0666688	5.68387e-05	0.00452328	0.00118386	-0.000128292	-0.00467283	0.00895203	-1000000	-1.08152
43.1	0.390058	0.826656	0.587303	1.36077	0.65379	1.28763	0.924171	0.500869	0.232705	0.268165	0.000762939	0.0696965	2.47349e-05	0.00450807	0.00118532	-9.08335e-05	-0.00466178	0.00895501	-1000000	-1.12585
43.2	0.24157	0.476491	0.0664871	1.05714	0.518599	0.908657	0.773467	0.168434	0.190596	0.130758	0.00156826	0.0698836	1.7697e-05	0.00451911	0.00119191	-9.5334e-05	-0.00473437	0.00897231	-1000000	-0.864332
43.3	0.121893	0.392274	-0.0487572	1.14136	0.469842	1.08374	0.740223	-0.101947	0.00886494	0.195029	8.4771e-05	0.0702957	1.15655e-07	0.00452374	0.00117623	-7.45893e-05	-0.00479057	0.00902684	-1000000	-0.82444
43.4	0.343517	0.157353	0.00886494	1.01282	0.414436	1.16131	0.762385	-0.093082	0.203894	0.132974	0.00194973	0.0690967	4.25121e-05	0.00463889	0.00123664	-7.01193e-05	-0.00477414	0.00910282	-1000000	-0.902008
43.5	0.046541	0.00664872	-0.177299	0.964063	0.37676	0.826656	0.67152	-0.0687034	0.0687033	-0.181731	0.000932482	0.0692177	3.18503e-05	0.00457398	0.00127079	-8.17923e-05	-0.00478472	0.00913825	-1000000	-0.800061
43.6	-0.0886495	0.00664866	-0.212759	0.851035	0.398923	0.848819	0.755737	-0.0997307	-0.150704	-0.361247	0.00182258	0.069452	4.69916e-05	0.00460513	0.00130191	-1.76907e-05	-0.00475966	0.00919108	-1000000	-0.722493
43.7	-0.159569	-0.0177299	-0.3413	0.89536	0.423301	0.862116	0.441031	0.00221622	-0.108596	-0.456545	0.000593397	0.066768	8.95619e-05	0.00463703	0.00140555	-6.63805e-05	-0.0047822	0.00919366	-1000000	-0.609465
43.8	-0.232705	0.0199462	-0.192813	0.693682	0.454329	0.808926	0.538546	0.281462	-0.37676	-0.383409	0.00148349	0.0662974	-7.98889e-08	0.00460136	0.00131711	-5.05529e-05	-0.00479594	0.00904106	-1000000	-0.560708
43.9	-0.257083	0.257083	0.0044325	0.61833	0.48314	0.917522	0.551843	0.345733	-0.228272	0.141839	0.000890096	0.0696749	9.38702e-05	0.00468662	0.00132237	-8.96543e-05	-0.00491322	0.00912286	-1000000	-0.695898
44	0.0110812	0.128542	-0.172866	0.673736	0.611681	1.0505	0.492005	0.239354	-0.27703	-0.148488	0.00156826	0.0697563	-7.55372e-06	0.00472495	0.00139909	-6.67172e-05	-0.00489798	0.00920265	-1000000	-0.682601
44.1	0.00886494	0.463193	-0.192813	0.61833	0.441031	0.848819	0.868765	0.108596	-0.175083	-0.177299	0.00084771	0.0698064	5.71981e-05	0.00469909	0.00147396	-3.86347e-05	-0.00489579	0.00924905	-1000000	-0.704763
44.2	0.0664871	0.538545	-0.104163	0.724709	0.436599	1.00617	0.904225	0.108596	-0.334652	0.101947	0.00131395	0.0701589	7.01655e-05	0.00472085	0.00159773	-4.97141e-05	-0.00489628	0.00921607	-1000000	-0.80671
44.3	0.144055	0.585086	-0.181731	0.613898	0.751304	1.00617	0.970712	0.374544	-0.32357	0.0398923	0.00084771	0.0691259	3.13941e-05	0.00484251	0.00162676	-4.46823e-05	-0.00490895	0.00919995	-1000000	-0.866549
44.4	0.328003	0.250435	-0.372328	0.458761	0.740223	1.05493	0.804494	0.221624	-0.41222	-0.00664872	0.00131395	0.0689955	8.61359e-05	0.00477799	0.0017803	-9.91276e-05	-0.00498491	0.00925775	-1000000	-0.755737
44.5	0.396706	0.434382	-0.392274	0.964063	1.03055	1.0106	0.882062	0.139623	-0.219407	-0.0221624	0.00156826	0.0697434	9.13758e-05	0.00481146	0.00183257	-4.0913e-05	-0.00498651	0.00931717	-1000000	-0.833305
44.6	0.0797845	0.239354	-0.323571	0.744655	0.673736	0.8599	0.908657	0.0265948	-0.101947	-0.110812	0.000593397	0.0668452	5.98459e-05	0.00478894	0.00183949	-8.63714e-06	-0.00498551	0.00935872	-1000000	-0.731358
44.7	-0.239354	0.164002	-0.580654	0.800061	0.449896	0.640492	0.855467	0.0398923	-0.155137	-0.243786	0.00135634	0.0689557	9.02226e-05	0.00486513	0.00184718	-2.19622e-05	-0.0050973	0.0092864	-1000000	-0.647141
44.8	-0.199461	0.374544	-0.605033	0.804494	0.596168	0.587303	0.915306	0.261516	-0.084217	-0.137407	0.00110202	0.0687313	7.31827e-05	0.00487213	0.00189835	-6.6887e-05	-0.00511193	0.00936019	-1000000	-0.726926
44.9	-0.113028	0.212759	-0.505302	1.10812	0.67152	0.786764	0.928603	0.474275	-0.055406	0.15292	0.00110202	0.0705945	7.23204e-05	0.00486269	0.0018499	-9.98129e-05	-0.00510302	0.0093758	-1000000	-0.833305
45	0.179515	0.458761	-0.367895	1.40953	0.837737	1.20563	1.09482	0.647141	0.3413	0.230489	0.00084771	0.0710502	6.78224e-05	0.00490185	0.00193271	-4.84995e-05	-0.00503002	0.00942909	-1000000	-0.972928
45.1	0.432166	0.642709	-0.17065	1.48709	0.822224	1.33639	1.37628	0.631627	0.132974	0.432166	0.00156826	0.0704076	5.51137e-05	0.00484718	0.00196925	-2.3405e-05	-0.00505722	0.00944821	-1000000	-1.00617
45.2	-0.093082	0.784548	-0.183948	1.33861	0.762385	1.39623	1.00617	0.578438	0.037676	0.321354	0.00105964	0.0697243	9.10972e-05	0.00490188	0.00188715	-7.53461e-05	-0.00507492	0.00943358	-1000000	-0.946333
45.3	0.265948	0.78898	0.0110812	1.42282	0.961847	1.44277	1.16131	0.638276	0.208326	0.139623	0.00178019	0.0694918	4.14854e-05	0.00489645	0.00195567	-6.60185e-05	-0.0051059	0.00952245	-1000000	-1.08817
45.4	0.363463	0.587303	0.148488	1.18569	1.02169	1.45385	1.16131	0.46541	0.201678	0.0952982	0.000169542	0.0711562	0.00012425	0.00493517	0.00200486	-0.000109889	-0.00508052	0.00960493	-1000000	-1.06158
45.5	0.296976	0.414436	-0.0265948	0.944117	0.802278	1.14579	0.835521	0.392274	-0.028811	0.168434	0.00144111	0.0675632	6.14127e-05	0.00499168	0.00198362	-0.000147922	-0.00520824	0.0095267	-1000000	-0.91309
45.6	0.0598384	0.2593	-0.321354	0.828872	0.764602	1.24552	0.882062	0.106379	-0.130758	0.0110812	0.000551012	0.0706285	9.83189e-05	0.00500949	0.00207542	-0.000202069	-0.00517882	0.00956605	-1000000	-0.800061
45.7	0.354598	0.529681	-0.201678	1.03941	1.02833	1.3519	1.05936	0.296976	0.150704	0.028811	0.00105964	0.0684033	0.000135187	0.00506424	0.00210899	-0.000111796	-0.00521997	0.00960285	-1000000	-0.988442
45.8	0.2593	0.496437	-0.336868	1.09039	1.06379	1.24774	1.15688	0.279246	0.199461	-0.378976	0.00084771	0.0723315	6.37846e-05	0.00499508	0.00205621	-4.80768e-05	-0.0052341	0.00956581	-1000000	-1.01282
45.9	0.0310273	0.104163	-0.605033	0.711412	0.631627	1.09704	0.780115	0.310273	0.0221624	-0.427734	0.00118679	0.0691707	9.66913e-05	0.00510204	0.00210587	-9.33615e-05	-0.00527088	0.00963954	-1000000	-0.826656
46	-0.0731358	0.113028	-0.620546	0.826656	0.760169	1.36077	0.844386	0.562924	0.144055	-0.263732	0.00122918	0.0710814	0.000114414	0.00518342	0.0020949	-4.29594e-05	-0.00530431	0.00964949	-1000000	-0.80671
46.1	0.181731	0.396706	-0.363463	1.05493	1.08374	1.35855	0.908657	0.520816	0.427734	-0.228272	0.00105964	0.0714146	6.25739e-05	0.00511331	0.00204206	-6.90147e-05	-0.00525845	0.00964692	-1000000	-0.906441
46.2	0.0642709	0.649357	-0.177299	1.0372	1.06379	1.3918	0.844386	0.509734	0.334652	0.166218	0.000932482	0.0737139	5.18463e-05	0.00511585	0.00204869	-6.73366e-05	-0.00531231	0.00967326	-1000000	-0.930819
46.3	0.228272	0.54741	-0.221624	1.25439	0.997307	1.2012	0.609465	0.314706	0.161785	-0.121893	0.00173781	0.0708149	8.77616e-05	0.00518103	0.0021134	-7.63016e-05	-0.00535135	0.00967333	-1000000	-0.884278
46.4	0.305841	0.421085	-0.332435	1.19898	0.919738	1.2965	0.791196	0.113028	0.121893	-0.108596	0.000890096	0.0745023	2.10383e-05	0.00513737	0.00213056	-0.000137598	-0.00539797	0.00968354	-1000000	-0.933036
46.5	0.489788	0.467626	-0.179515	1.27212	0.523032	1.42504	1.16574	0.443247	0.463193	0.159569	0.00118679	0.0732091	2.75774e-05	0.00507505	0.00215512	-7.98344e-05	-0.00537563	0.00969484	-1000000	-1.09039
46.6	0.319138	0.405571	-0.476491	0.904224	0.509734	1.06601	0.802278	0.199461	0.556275	0.104163	0.000805325	0.0735835	7.42121e-05	0.00519821	0.00221468	-0.00011138	-0.00541704	0.00982635	-1000000	-0.904225
46.7	0.237137	0.343517	-0.534113	0.78898	0.534113	1.01282	0.864332	0.177299	0.372328	0.0155137	0.00178019	0.0707915	2.00008e-05	0.00511171	0.00217061	-0.000130926	-0.00546536	0.0097486	-1000000	-0.764602
46.8	-0.164002	-0.00221625	-0.755737	0.2593	0.195029	0.378976	0.312489	-0.172866	-0.0265948	-0.234921	0.000593397	0.0757324	4.80731e-05	0.00518302	0.00222252	-0.000119358	-0.00550296	0.00979624	-1000000	-0.41222
46.9	-0.17065	0.0421085	-0.691466	0.339084	0.285895	0.640492	0.474275	-0.0110812	-0.0709196	-0.181731	0.000127157	0.0748265	1.63527e-05	0.0053669	0.00228966	-0.000125875	-0.0056622	0.0100655	-1000000	-0.518599
47	-0.164002	0.159569	-0.757953	0.542978	0.310273	0.966279	0.667087	0.0265948	0.037676	0.0199461	-0.0211928	0.0947682	4.8295e-05	0.00756367	0.00345612	-0.000183968	-0.00802243	0.0143669	-1000000	-0.664871
47.1	-0.221624	-0.00664866	-0.638276	0.489788	0.217191	0.955198	0.797845	-0.0199461	0.139623	-0.141839	-0.0705295	0.0987382	-5.25897e-06	0.00859247	0.00401448	-0.000178679	-0.00910548	0.0179916	-1000000	-0.651574
47.2	0.113028	-0.0908657	-0.336868	0.591735	0.492005	1.23666	0.795629	-0.093082	0.101947	-0.254867	-0.120799	0.0974357	-1.78778e-05	0.0089698	0.00424196	-9.41609e-05	-0.0095155	0.0191365	-1000000	-0.662655
47.3	-0.0221624	0.2593	-0.254867	0.844386	0.350165	1.27877	0.664871	-0.117461	-0.0731358	0	-0.137753	0.0977422	-7.27091e-05	0.00965541	0.00462673	-8.04312e-05	-0.0101478	0.0200132	-1000000	-0.775683
47.4	-0.0886495	0.263732	-0.434382	0.906441	0.237137	1.21893	0.766818	-0.0642709	0.0243786	0.254867	-0.140042	0.0853442	-7.92828e-06	0.0101987	0.0049233	-0.000102526	-0.0106103	0.0205042	-1000000	-0.740223
47.5	0.496437	0.587303	-0.172866	1.26547	0.647141	1.44499	0.910873	0.24157	0.416653	0.336868	-0.132921	0.0735168	-2.87427e-05	0.010167	0.00502749	-0.00014018	-0.0105858	0.0205155	-1000000	-0.952982
47.6	0.237137	0.301408	-0.580654	0.904224	0.250435	1.34747	0.791196	0.197245	0.303624	0.290327	-0.132794	0.0737273	-7.29261e-05	0.0100655	0.00494186	-0.000151024	-0.0105268	0.0205301	-1000000	-0.784548
47.7	0.268165	0.183948	-0.757953	0.662655	0.110812	1.0106	0.498653	0.046541	0.274813	-0.150704	-0.132285	0.0720138	-8.5498e-05	0.0101026	0.00498078	-0.000142718	-0.0105284	0.0206264	-1000000	-0.607249
47.8	0.139623	-0.157353	-0.811143	0.549627	0.305841	0.930819	0.436599	-0.367895	0.0265948	0.252651	-0.132963	0.0751649	-8.8097e-05	0.0101749	0.0049612	-0.000204078	-0.010543	0.0206635	-1000000	-0.54741
47.9	0.221624	-0.228272	-0.684817	0.494221	0.257083	1.01947	0.41222	-0.221624	0.330219	-0.0044325	-0.132455	0.076586	-6.59504e-05	0.0102098	0.00497595	-0.000151292	-0.0105806	0.0209745	-1000000	-0.6006
48	0.0265948	-0.119677	-0.742439	0.232705	0.164002	0.868765	0.474275	-0.336868	-0.190596	-0.0443248	-0.133769	0.077819	-5.32954e-05	0.0102628	0.00500562	-0.000143104	-0.0105778	0.0211796	-1000000	-0.449896
48.1	-0.0199461	-0.17065	-0.760169	0.310273	0.3413	0.58287	0.722493	-0.15292	0.0975144	0.410004	-0.134065	0.0787268	3.43525e-05	0.0102979	0.00497867	-0.000145195	-0.0106456	0.0214807	-1000000	-0.485356
48.2	-0.0155137	-0.0886495	-0.762385	0.281462	0.598384	0.534113	0.862116	0.18838	0.146272	0.281462	-0.135167	0.0792226	-1.82654e-05	0.0103825	0.00495685	-0.000118773	-0.0106068	0.0216828	-1000000	-0.536329
48.3	0.17065	0.0864332	-0.6006	0.611681	0.622763	0.844386	0.933036	0.27703	0.115244	-0.270381	-0.134489	0.0778005	3.24369e-05	0.0104758	0.00502606	-0.000217002	-0.0107639	0.0220801	-1000000	-0.675952
48.4	0.0332436	-0.312489	-0.587303	0.777899	0.42995	0.709196	0.554059	0.139623	0.0775683	-0.531897	-0.134404	0.0767391	-8.69425e-06	0.0106262	0.00508462	-0.000108383	-0.0108983	0.0222262	-1000000	-0.452112
48.5	-0.0132974	-0.591735	-0.791196	0.613898	0.181731	0.396706	0.343517	-0.157353	-0.0598384	-0.179515	-0.135549	0.0819025	-1.12954e-05	0.0108505	0.00514873	-0.00014821	-0.0111067	0.0227114	-1000000	-0.270381
48.6	-0.139623	-0.649357	-0.899792	0.808926	0.192813	0.392274	0.511951	0.0952981	-0.130758	-0.41222	-0.135507	0.0789916	2.9156e-05	0.0110758	0.00532045	-0.00014192	-0.0112708	0.0229408	-1000000	-0.418869
48.7	-0.13519	-0.310273	-0.802278	0.811143	0.443247	0.642709	0.731358	0.2593	-0.0199461	-0.15292	-0.135422	0.0796492	-5.08082e-05	0.0112088	0.00538726	-0.000146145	-0.0114696	0.0230976	-1000000	-0.607249
48.8	0.0598384	-0.15292	-0.452112	0.808926	0.343517	0.718061	0.567357	0.316922	0.0310273	-0.0288111	-0.13521	0.0789565	-4.89311e-05	0.0113791	0.00552142	-8.72656e-05	-0.0116768	0.0232446	-1000000	-0.65379
48.9	0.480923	0.0554059	-0.403355	0.831089	0.569573	0.919738	0.77125	0.144055	0.354598	0.2593	-0.13593	0.0802278	-8.75403e-05	0.0116259	0.0055843	-3.51965e-05	-0.0119159	0.0235992	-1000000	-0.820008
49	0.345733	0.0975144	-0.438815	0.899792	0.505302	0.669303	0.567357	0.0265948	0.54741	0.0199461	-0.135591	0.0795183	-5.25074e-05	0.0117376	0.00570401	-7.1325e-05	-0.0120335	0.0237345	-1000000	-0.67152
49.1	0.381193	0.248219	-0.423301	0.935252	0.640492	0.899792	0.545194	0.212759	0.605033	0.0199462	-0.136015	0.081363	3.33853e-05	0.0120443	0.00587736	-0.000103124	-0.0122003	0.0240407	-1000000	-0.746872
49.2	0.443247	0.312489	-0.629411	0.73579	0.556275	0.986225	0.463193	0.310273	0.414436	0.101947	-0.135846	0.0799375	-3.00112e-05	0.0121753	0.00588949	-2.46664e-05	-0.0123368	0.0242845	-1000000	-0.698115
49.3	0.22384	0.168434	-0.687033	0.857684	0.698115	0.855467	0.50087	0.352382	0.292543	-0.150704	-0.137965	0.0897173	4.57034e-05	0.0124965	0.00609682	-2.1825e-05	-0.012708	0.0248187	-1000000	-0.700331
49.4	0.350165	0.108596	-0.775683	0.718061	0.924171	1.03498	0.711412	0.237137	0.312489	-0.130758	-0.163608	0.0991826	-6.92931e-05	0.0138752	0.00723696	-6.77267e-05	-0.0141386	0.0264181	-1000000	-0.682601
49.5	0.0930819	-0.230489	-0.602816	0.660438	0.75352	0.837737	0.651574	-0.128542	0.150704	-0.339084	-0.207689	0.0985371	-0.00014379	0.0140205	0.00748289	-2.47678e-05	-0.0145103	0.0266417	-1000000	-0.474275
49.6	-0.159569	-0.580654	-0.58287	0.527464	0.77125	0.569573	0.3413	-0.093082	-0.0110812	-0.589519	-0.246769	0.0991144	-9.48214e-05	0.0139854	0.00741563	-7.06648e-05	-0.0144944	0.0268946	-1000000	-0.345733
49.7	-0.243786	-0.687033	-0.591735	0.438815	0.370112	0.308057	0.381193	-0.392274	-0.22384	-0.631627	-0.260205	0.0928208	-8.01132e-05	0.0140829	0.00748969	-2.86484e-05	-0.0144532	0.0271637	-1000000	-0.314706
49.8	-0.0288111	-0.613898	-0.520816	0.740223	0.401139	0.585086	0.589519	-0.299192	-0.117461	-0.456545	-0.257153	0.0825519	-0.000120007	0.0141187	0.00745016	-1.18503e-05	-0.0144245	0.0271079	-1000000	-0.511951
49.9	-0.0487572	-0.574005	-0.609465	0.755737	0.128542	0.706979	0.656006	-0.381193	-0.0886495	-0.2593	-0.256729	0.0776292	-1.90933e-05	0.0140418	0.00745644	-1.39497e-05	-0.0143602	0.0270963	-1000000	-0.449896
50	-0.117461	-0.578438	-0.691466	0.551843	0.130758	0.616114	0.729142	-0.414436	-0.132974	-0.181731	-0.256093	0.0796888	-8.7293e-05	0.0140684	0.00749291	-6.69815e-05	-0.0143721	0.0271671	-1000000	-0.3413
50.1	-0.137407	-0.585086	-0.77125	0.405571	0.230489	0.640492	0.596168	-0.234921	-0.425517	-0.148488	-0.257789	0.0860856	-3.38298e-05	0.0141241	0.00747836	1.56069e-05	-0.0144025	0.0274341	-1000000	-0.354598
50.2	-0.0576221	-0.365679	-0.613897	0.41222	0.0421085	0.99509	0.709196	-0.128542	-0.148488	-0.314706	-0.257323	0.085764	-5.35361e-06	0.0141345	0.00749505	2.52895e-06	-0.0144121	0.0276202	-1000000	-0.472058
50.3	0.0598384	-0.0908657	-0.589519	0.443247	0.336868	1.23888	0.75352	-0.121893	0.0576221	0.0243786	-0.259315	0.086669	-4.82287e-05	0.0141614	0.00753148	-6.56257e-06	-0.0144435	0.0279181	-1000000	-0.616114
50.4	-0.093082	-0.352382	-0.531897	0.274813	0.0797845	1.03942	0.605033	-0.303624	0.00221625	-0.290327	-0.258085	0.0871774	-4.95251e-05	0.0143855	0.00755752	4.56778e-05	-0.0145642	0.0283031	-1000000	-0.425517
50.5	-0.2593	-0.381193	-0.65379	0.168434	-0.046541	0.930819	0.509734	-0.20611	-0.434382	-0.77125	-0.25995	0.0878166	-5.61987e-05	0.0146229	0.00760311	8.61203e-06	-0.0148683	0.0287706	-1000000	-0.458761
50.6	0.130758	-0.106379	-0.166218	0.536329	0.197245	1.13028	0.567357	0.028811	-0.314706	-0.339084	-0.258721	0.0867073	3.47579e-06	0.0148816	0.00771304	-3.41574e-05	-0.0151459	0.0289764	-1000000	-0.673736
50.7	-0.0509734	-0.117461	-0.257083	0.742439	0.279246	1.24774	0.744656	0.146272	-0.0443247	-0.434382	-0.260247	0.0930786	-6.87303e-05	0.0152222	0.00807305	2.57577e-05	-0.0154677	0.0295315	-1000000	-0.724709
50.8	-0.075352	-0.250435	-0.505302	0.449896	0.201678	1.2699	0.611681	0.0243786	-0.203894	-0.418869	-0.259315	0.0916001	-6.44669e-05	0.0155667	0.00862084	5.27417e-05	-0.0157209	0.0298655	-1000000	-0.598384
50.9	-0.139623	-0.228272	-0.656006	0.500869	0.132974	1.08374	0.523032	-0.226056	-0.217191	-0.252651	-0.263256	0.0962053	7.26736e-06	0.0159177	0.00920701	0.000121205	-0.0160389	0.0304096	-1000000	-0.554059
51	-0.323571	-0.316922	-0.498653	0.509734	0.0620547	0.935252	0.46541	-0.467626	-0.117461	-0.704763	-0.287247	0.102996	-9.36338e-05	0.0162831	0.00982837	8.94479e-05	-0.0164883	0.0313344	-1000000	-0.432166
51.1	-0.155137	-0.3413	-0.0310273	0.640492	0.101947	1.00396	0.640492	-0.314706	-0.281462	-0.873197	-0.334464	0.10075	-0.0001846	0.0163098	0.00969483	-2.07052e-05	-0.0166624	0.032021	-1000000	-0.505302
51.2	-0.345733	-0.192813	-0.219407	0.407787	0.22384	0.902008	0.374544	-0.299192	-0.414436	-1.0239	-0.371255	0.0988477	-0.000240793	0.0162158	0.0097616	2.40651e-05	-0.0166067	0.0323502	-1000000	-0.436599
51.3	-0.367895	-0.166218	-0.192813	0.551843	0.350165	0.950766	0.514167	-0.305841	-0.374544	-0.757953	-0.38431	0.0924471	-0.000205043	0.0163013	0.00981049	7.97142e-05	-0.0166101	0.0324582	-1000000	-0.480923
51.4	-0.381193	-0.22384	-0.436599	0.700331	0.288111	0.627195	0.254867	-0.525248	-0.265948	-0.742439	-0.383504	0.0847425	-0.000255369	0.0162306	0.00971172	7.33764e-05	-0.016544	0.0325038	-1000000	-0.414436
51.5	-0.498653	-0.436599	-0.596168	0.467626	-0.0132974	0.822224	0.212759	-0.503086	-0.354598	-1.06601	-0.383292	0.0840836	-0.000157623	0.0162015	0.00976833	8.77761e-05	-0.0165213	0.0325028	-1000000	-0.314706
51.6	-0.452112	-0.285895	-0.456545	0.46541	-0.084217	0.63606	0.401139	-0.374544	-0.410004	-1.16796	-0.381724	0.0834108	-0.000192101	0.0162305	0.00972472	5.56264e-05	-0.0164736	0.0324209	-1000000	-0.336868
51.7	-0.436599	-0.161785	-0.217191	0.48314	0.0576222	0.598384	0.332436	-0.183948	-0.254867	-1.07266	-0.383165	0.0901937	-0.000177473	0.0161457	0.00972437	7.59961e-05	-0.0164519	0.0325273	-1000000	-0.390058
51.8	-0.454329	-0.119677	-0.675952	0.667087	0.148488	0.75352	0.303624	-0.0398923	-0.186164	-0.78898	-0.397661	0.100513	-0.000176869	0.0162833	0.00972833	0.000107751	-0.0165242	0.0332252	-1000000	-0.556275
51.9	-0.571789	-0.299192	-0.607249	0.722493	0.157353	0.529681	0.281462	-0.37676	-0.246002	-0.873197	-0.439877	0.100875	-0.000178676	0.0161367	0.00970972	2.90217e-05	-0.0166016	0.0335557	-1000000	-0.46541
52	-0.489788	-0.321354	-0.640492	0.660438	0.0554059	0.58287	0.296976	-0.248219	-0.3413	-1.05271	-0.483195	0.101072	-0.000158378	0.0161731	0.00964167	3.8204e-05	-0.0167249	0.0338268	-1000000	-0.531897
52.1	-0.456545	-0.374544	-0.527464	0.649357	0.179515	0.733574	0.168434	-0.197245	-0.301408	-0.793413	-0.506465	0.0984591	-0.000142492	0.0164521	0.00995534	5.83215e-05	-0.0169592	0.0339217	-1000000	-0.545194
52.2	-0.441031	-0.270381	-0.518599	0.554059	0.390058	1.01504	0.352382	-0.179515	-0.285895	-0.536329	-0.507991	0.086547	-0.000124978	0.0168493	0.0102724	6.68512e-05	-0.0172092	0.0338088	-1000000	-0.562924
52.3	-0.726926	-0.542978	-0.660438	0.456545	0.117461	0.817791	0.347949	-0.159569	-0.596168	-0.957414	-0.506465	0.0875568	-0.000165545	0.0168743	0.0103912	1.56247e-06	-0.0172659	0.0338242	-1000000	-0.330219
52.4	-0.678168	-0.542978	-0.585086	0.620546	0.237137	0.844386	0.403355	-0.132974	-0.593951	-0.959631	-0.512907	0.0946693	-8.16987e-05	0.0170754	0.0104001	2.47004e-06	-0.0174731	0.0340357	-1000000	-0.454329
52.5	-0.720277	-0.713628	-0.731358	0.640492	0.119677	0.844386	0.385625	-0.210543	-0.401139	-0.992874	-0.540797	0.0998516	-0.000208578	0.0175943	0.0106688	8.52387e-05	-0.0180444	0.0348217	-1000000	-0.480923
52.6	-0.520816	-0.551843	-0.46541	0.746872	0.296976	0.738007	0.372328	-0.121893	-0.467626	-0.642709	-0.586404	0.102545	-0.000100511	0.0178311	0.0107879	8.433e-05	-0.018363	0.0353109	-1000000	-0.567357
52.7	-0.48314	-0.478707	-0.285894	0.89536	0.150704	0.939684	0.67152	-0.126325	-0.232705	-0.443247	-0.623703	0.101523	-0.000111083	0.0188698	0.0113428	7.02274e-05	-0.0193712	0.0355792	-1000000	-0.63606
52.8	-0.556275	-0.476491	-0.352382	0.800061	0.192813	0.822224	0.540762	-0.17065	-0.288111	-0.702547	-0.634638	0.0955728	-9.22732e-05	0.0198014	0.0118247	8.7867e-05	-0.0201758	0.0355573	-1000000	-0.536329
52.9	-0.605033	-0.507518	-0.6006	1.1059	0.254867	1.00396	0.421085	-0.046541	-0.414436	-0.879846	-0.635062	0.0939998	-0.000121315	0.0204526	0.012204	6.67256e-05	-0.0208015	0.0355465	-1000000	-0.567357
53	-0.662655	-0.844386	-0.780115	1.19234	0.288111	0.658222	0.372328	-0.0775683	-0.642709	-1.0372	-0.6368	0.0953762	-0.000197442	0.0208407	0.0124667	8.86302e-05	-0.0211913	0.0355861	-1000000	-0.418869
53.1	-0.509734	-0.831089	-0.808926	0.952982	0.434382	0.520816	0.372328	-0.172866	-0.361247	-1.07044	-0.658586	0.100554	-0.000223412	0.0211625	0.0125794	0.000106649	-0.0216416	0.0360529	-1000000	-0.381193
53.2	-0.27703	-0.833305	-0.764602	1.23444	0.432166	0.808926	0.556275	0.219407	-0.24157	-1.02612	-0.702964	0.0987285	-0.00014245	0.0214405	0.0127082	9.24981e-05	-0.0220522	0.0366945	-1000000	-0.585086
53.3	-0.0620546	-0.602816	-0.585086	1.53364	0.378976	0.833305	0.529681	0.0421085	-0.345733	-0.791196	-0.744247	0.102744	-0.000182832	0.0217503	0.0128221	6.94646e-05	-0.0222625	0.0374744	-1000000	-0.693682
53.4	0.0554059	-0.556275	-0.523032	1.33417	0.622763	0.882062	0.613898	0.0398923	-0.498653	-0.793413	-0.759421	0.101729	-0.000216621	0.0221189	0.0130882	1.10769e-05	-0.0225884	0.0377022	-1000000	-0.647141
53.5	-0.312489	-1.01725	-0.926387	1.10147	0.660439	0.853251	0.48314	-0.115244	-0.684817	-0.769034	-0.760015	0.0994363	-9.68778e-05	0.0226225	0.013424	6.02343e-05	-0.022953	0.0376959	-1000000	-0.458761
53.6	-0.549627	-0.913089	-1.03941	1.15244	0.0952982	0.647141	0.367895	-0.155137	-0.58287	-0.910873	-0.758277	0.0921829	-0.000114725	0.0228116	0.0135383	0.000125133	-0.0231842	0.0376363	-1000000	-0.339084
53.7	-0.574005	-0.890927	-1.00617	0.795629	-0.254867	0.41222	0.126326	-0.272597	-0.516383	-1.20563	-0.764847	0.101548	-9.25965e-05	0.0229803	0.0135614	0.000170122	-0.0233168	0.0379788	-1000000	-0.226056
53.8	-0.560708	-1.06601	-0.97736	0.651574	-0.272597	-0.0332436	0.228272	-0.58287	-0.629411	-1.38293	-0.794178	0.104359	-0.000101732	0.0232219	0.0136474	0.000101949	-0.0237089	0.0383902	-1000000	-0.159569
53.9	-0.365679	-0.527464	-0.733574	0.879846	-0.0465409	0.347949	0.270381	-0.363463	-0.622762	-0.91309	-0.843726	0.100858	-9.87231e-05	0.0239363	0.0139293	4.87861e-05	-0.0245005	0.0388609	-1000000	-0.378976
54	-0.166218	-0.2593	-0.61833	1.15244	-0.00886494	0.54741	0.585086	-0.436599	-0.500869	-0.742439	-0.877084	0.103381	-0.000101893	0.0247343	0.0140805	8.04616e-05	-0.0252434	0.0394128	-1000000	-0.500869
54.1	-0.503086	-0.270381	-0.751304	1.12585	-0.121893	0.720277	0.427734	-0.562924	-0.472058	-0.917522	-0.886917	0.10009	-0.000117733	0.0250766	0.0140476	7.91538e-05	-0.0255981	0.0395152	-1000000	-0.41222
54.2	-0.201678	-0.248218	-0.864332	0.899792	-0.113028	0.780115	0.562924	-0.166218	-0.314706	-0.928603	-0.88484	0.0882384	-0.000148348	0.0251529	0.0139291	0.000106932	-0.0256563	0.0395016	-1000000	-0.434382
54.3	-0.0975144	-0.132974	-0.762385	0.946333	-0.124109	0.899792	0.813359	0.0886495	-0.316922	-0.669303	-0.884162	0.0926716	-0.000187264	0.0251141	0.0138259	0.000109637	-0.0255695	0.0395545	-1000000	-0.525248
54.4	-0.609465	-0.441031	-0.948549	0.961847	-0.0110812	0.919738	0.605033	0.0265948	-0.560708	-0.808926	-0.900057	0.103952	-0.000118656	0.0252353	0.0137586	8.83633e-05	-0.0257646	0.0399727	-1000000	-0.42995
54.5	-0.498653	-0.146272	-0.902008	1.24109	0.381193	0.937468	0.722493	0.119677	-0.390058	-0.793413	-0.938839	0.105883	-0.000131007	0.0252405	0.013734	4.87254e-05	-0.0257724	0.0401503	-1000000	-0.587303
54.6	-0.862116	-0.463193	-0.984009	1.11477	0.478707	0.795629	0.551843	0.296976	-0.660439	-1.04828	-0.985124	0.106644	-0.000183193	0.0252374	0.0137423	-9.41557e-06	-0.0258298	0.0402339	-1000000	-0.458761
54.7	-0.339084	-0.246002	-0.509734	1.20342	0.607249	0.902008	0.574005	0.516383	-0.560708	-0.682601	-1.00805	0.10565	-0.000167197	0.0252886	0.0137445	-2.53797e-05	-0.0258563	0.0403197	-1000000	-0.589519
54.8	-0.401139	-0.037676	-0.525248	1.04828	0.545194	0.567357	0.523032	0.172866	-0.52968	-0.514167	-1.012	0.0944457	-0.000159954	0.0253333	0.0138113	0.000109979	-0.0259033	0.0402797	-1000000	-0.567357
54.9	0.0398923	0.18838	-0.367895	1.29871	0.764602	0.749088	0.784548	0.299192	-0.363463	-0.578438	-1.00835	0.0911787	-0.000148623	0.0253286	0.0139655	8.8503e-05	-0.0258303	0.0402462	-1000000	-0.746872
55	-0.270381	0.0797845	-0.332435	1.18125	0.607249	0.868765	0.786764	0.37676	-0.372328	-0.611681	-1.01912	0.105267	-0.000100608	0.0254223	0.0141157	3.72547e-05	-0.0259101	0.0404074	-1000000	-0.766818
55.1	-0.161785	0.00886494	-0.301408	1.12363	0.811143	0.751304	0.839954	0.288111	-0.487572	-0.589519	-1.04997	0.10856	-0.000168753	0.0253427	0.0141643	1.00616e-05	-0.0259134	0.0406759	-1000000	-0.740223
55.2	0.201678	0.179515	-0.110812	1.2699	0.833305	0.886495	0.999523	0.485356	-0.199461	-0.500869	-1.09893	0.106127	-0.00016509	0.0253329	0.0141777	4.31233e-05	-0.0258955	0.0407271	-1000000	-0.906441
55.3	-0.115244	-0.132974	-0.381193	0.864332	0.350165	0.511951	0.720277	0.15292	-0.230489	-0.640492	-1.12962	0.108235	-0.000162413	0.0253334	0.0141927	-4.13222e-05	-0.0259448	0.0406851	-1000000	-0.65379
55.4	-0.0421085	-0.22384	-0.312489	0.964063	0.46541	0.658222	0.578438	0.303624	-0.13519	-0.678168	-1.13771	0.0984419	-0.00217186	0.024074	0.0135658	-2.04896e-05	-0.0259501	0.0407125	-1000000	-0.693682
55.5	0.281462	0.20611	0.0288111	1.23223	0.773467	0.937468	0.733574	0.651574	0.115244	-0.330219	-1.13449	0.0904498	-0.00518963	0.0196301	0.00569451	-0.0017971	-0.0280761	0.0391966	-1000000	-0.890927
55.6	0.372328	0.221624	-0.155137	1.19455	0.531897	1.03055	0.667087	0.529681	0.0288111	-0.647141	-1.13627	0.0979011	-0.00529612	0.0193202	0.00415346	-0.00248779	-0.0299177	0.036621	-1000000	-0.844386
55.7	0.234921	-0.0243786	-0.177299	0.933036	0.536329	0.762385	0.749088	0.505302	-0.0132974	-0.70698	-1.13835	0.101091	-0.00536349	0.0192312	0.00421292	-0.00256193	-0.0300005	0.0365398	-1000000	-0.729142
55.8	0.00443244	0.0731358	-0.13519	0.955198	0.61833	0.715844	0.866549	0.489788	-0.0288111	-0.766818	-1.16098	0.106542	-0.00508914	0.0194684	0.0042503	-0.00263224	-0.0299534	0.0367677	-1000000	-0.738007
55.9	-0.248219	-0.186164	-0.381193	1.09704	0.374544	0.84217	0.460977	0.323571	-0.186164	-1.00617	-1.20337	0.106418	-0.00495963	0.0196886	0.00442527	-0.00249633	-0.0299245	0.0369816	-1000000	-0.571789
56	-0.39449	0.0177299	-0.385625	0.884278	0.381193	0.890927	0.540762	0.323571	0.265948	-1.09925	-1.24486	0.106547	-0.00491585	0.0196486	0.0044603	-0.00238441	-0.0297242	0.0373233	-1000000	-0.576222
56.1	-0.3413	-0.148488	-0.403355	0.740223	0.137407	0.906441	0.46541	0.480923	0.146272	-0.948549	-1.25995	0.0998965	-0.00176148	0.0228526	0.00844912	-0.00171143	-0.02914	0.0376504	-1000000	-0.569573
56.2	-0.0288111	-0.367895	-0.161785	0.826656	0.0199462	0.664871	0.42995	0.381193	0.0265948	-0.820008	-1.25915	0.100895	-0.000218869	0.0254363	0.0140854	-0.000182287	-0.0262247	0.0405326	-1000000	-0.624979
56.3	-0.374544	-0.518599	-0.434382	0.449896	-0.24157	0.261516	0.228272	0.13519	-0.345733	-1.0106	-1.26072	0.103038	-0.000236282	0.025451	0.0142166	-7.97211e-05	-0.0259023	0.0410972	-1000000	-0.334652
56.4	-0.292543	-0.434382	-0.667087	0.611681	-0.199461	0.403355	0.405571	0.117461	-0.487572	-1.26325	-1.26881	0.106877	-0.000200425	0.0254297	0.0142601	-0.000129615	-0.0259621	0.0411545	-1000000	-0.405571
56.5	-0.186164	-0.330219	-0.237137	0.866548	-0.0709195	0.578438	0.773467	-0.0598384	-0.460977	-1.22558	-1.29979	0.109964	-0.000200679	0.0254145	0.0142479	-7.91723e-05	-0.0259056	0.0412672	-1000000	-0.480923
56.6	-0.210542	-0.41222	0.0332436	1.02612	0.00221628	0.65379	0.631627	-0.0044325	-0.39449	-1.04828	-1.34833	0.107054	-0.00025384	0.0254444	0.0141764	-4.91053e-05	-0.0258915	0.0417078	-1000000	-0.527464
56.7	-0.0930819	-0.474275	-0.18838	0.82444	-0.248218	0.494221	0.485356	0.0398923	-0.472058	-1.1325	-1.3785	0.107012	-0.000237125	0.0253824	0.0141757	-7.0673e-05	-0.0259709	0.0422184	-1000000	-0.385625
56.8	-0.0886495	-0.132974	-0.221624	0.8599	-0.00886494	0.664871	0.675952	0.159569	-0.410004	-0.731358	-1.38533	0.10379	-0.000201913	0.0254312	0.0142001	-6.91831e-05	-0.0260134	0.0421851	-1000000	-0.531897
56.9	-0.0354598	0.0221624	-0.179515	0.921954	0.159569	0.660439	0.700331	0.339084	-0.403355	-0.950765	-1.38626	0.101544	-0.000192364	0.0255531	0.0141342	-2.10843e-05	-0.0260107	0.0422686	-1000000	-0.63606
57	0.0908657	-0.0709196	-0.35903	0.930819	-0.0465409	0.879846	0.538546	0.370112	-0.35903	-1.40509	-1.38787	0.101661	-0.000181103	0.0255332	0.0142068	1.03891e-05	-0.0260089	0.0422579	-1000000	-0.613898
57.1	-0.0775683	-0.332435	-0.558492	0.744655	-0.0997306	0.930819	0.305841	0.168434	-0.421085	-1.56245	-1.41212	0.10713	-0.000233366	0.0255871	0.0142151	-2.37585e-05	-0.0260492	0.0422806	-1000000	-0.536329
57.2	-0.164001	-0.0908657	-0.738007	0.782331	0.117461	0.864332	0.527464	-0.0709196	-0.374544	-1.68434	-1.45734	0.106823	-0.000208398	0.0254843	0.0141912	-8.95218e-05	-0.0260759	0.0423937	-1000000	-0.396706
57.3	-0.347949	-0.0642709	-0.698114	0.780115	0.124109	0.882062	0.631627	0.0820008	-0.199461	-1.49153	-1.49651	0.104056	-0.000133969	0.0254724	0.0142049	-0.000102272	-0.0261126	0.0425188	-1000000	-0.432166
57.4	-0.226056	-0.108596	-0.786764	0.815575	0.183948	0.562924	0.545194	0.210542	-0.250435	-1.49153	-1.50939	0.101333	-0.000152461	0.02563	0.0142576	-6.10187e-05	-0.0261517	0.0427046	-1000000	-0.452112
57.5	-0.2593	-0.144055	-0.527464	0.738007	0.332436	0.620546	0.46541	0.367895	-0.438815	-1.22336	-1.51075	0.100531	-0.000146288	0.0259964	0.01411	-2.14303e-06	-0.0264593	0.0426331	-1000000	-0.494221
57.6	0.0731358	-0.263732	-0.126325	0.764602	0.334652	0.780115	0.649357	0.308057	-0.263732	-1.24996	-1.50799	0.0939091	-0.000134148	0.0261171	0.013945	-1.36983e-05	-0.0265538	0.0426103	-1000000	-0.551843
57.7	-0.212759	-0.46541	-0.449896	0.75352	0.0265948	0.416652	0.279246	-0.0797845	-0.487572	-1.41618	-1.50918	0.0986064	-0.000142912	0.0262033	0.0139788	-5.63703e-05	-0.0265708	0.0426333	-1000000	-0.398923
57.8	-0.321354	-0.228272	-0.316922	0.631627	-0.13519	0.613898	0.378977	0.0531897	-0.132974	-1.54028	-1.52465	0.106167	-0.000162787	0.0261725	0.0140078	-3.22452e-05	-0.0266749	0.0427537	-1000000	-0.432166
57.9	-0.132974	0.0155137	-0.124109	0.591735	0.299192	0.972928	0.549627	0.192813	0.0664871	-1.29871	-1.56564	0.108778	-2.90983e-05	0.0261264	0.0140395	-2.41973e-05	-0.0267605	0.0430392	-1000000	-0.61833
58	-0.263732	0.0753521	-0.159569	0.749088	0.436599	1.20342	0.642709	0.232705	0.288111	-1.5292	-1.60968	0.107251	-3.60188e-05	0.0266708	0.0141622	-4.30346e-05	-0.0272951	0.043184	-1000000	-0.67152
58.1	-0.290327	0.0288111	-0.243786	1.15466	0.525248	1.2699	0.855467	0.210543	0.0199462	-1.54028	-1.63078	0.105054	-0.00010153	0.0276075	0.015274	9.76686e-05	-0.0281729	0.0432819	-1000000	-0.746872
58.2	0.0398923	0.281462	-0.146272	1.33639	0.691466	1.33639	1.01947	0.250435	0.308057	-1.51591	-1.63388	0.0994684	-0.000179947	0.0282194	0.0159365	0.000127185	-0.0286901	0.0433222	-1000000	-0.908657
58.3	-0.106379	-0.232705	-0.378976	0.924171	0.44768	1.21228	0.587303	-0.347949	-0.325787	-1.93256	-1.63261	0.098093	-0.000132229	0.0283903	0.016101	9.42999e-05	-0.0287574	0.0433051	-1000000	-0.56514
58.4	-0.0908657	-0.274813	-0.489788	1.05271	0.598384	1.17239	0.866549	0.0310273	-0.183948	-1.7198	-1.63456	0.100971	-0.000221911	0.0284378	0.0161922	2.86224e-05	-0.028828	0.0433306	-1000000	-0.693682
58.5	0.0487572	-0.0908657	-0.427734	1.07931	0.58287	1.0505	1.01725	0.305841	-0.101947	-1.42282	-1.65142	0.107829	-0.000112992	0.0287214	0.0158689	5.10309e-05	-0.0291568	0.0436824	-1000000	-0.820008
58.6	0.137407	0.159569	-0.11746	1.12142	0.933036	1.30315	1.30093	0.414436	0.0642709	-1.50926	-1.69169	0.107103	-6.33335e-05	0.0287272	0.015637	9.99117e-05	-0.0293202	0.0439031	-1000000	-0.917522
58.7	0.0620546	0.18838	-0.128542	1.0239	0.800061	1.08596	1.21671	0.175083	-0.0243786	-1.44277	-1.73539	0.107115	-3.47611e-05	0.0288149	0.0157133	5.31573e-05	-0.0294013	0.0438918	-1000000	-0.802278
58.8	0.0332435	0.144055	-0.18838	1.15244	0.678168	0.884278	0.826656	-0.0354598	-0.0576221	-1.63558	-1.75785	0.106445	-2.48693e-05	0.0288771	0.0157917	2.94863e-05	-0.0293706	0.04402	-1000000	-0.820008
58.9	-0.0864332	0.195029	-0.294759	1.03055	0.350165	0.733574	0.418869	-0.0487573	-0.093082	-1.71093	-1.75917	0.0998925	-0.000102358	0.0289388	0.0162261	5.40739e-05	-0.0294374	0.044074	-1000000	-0.67152
59	-0.159569	0.0487572	-0.15292	1.15244	0.65379	0.981793	0.633844	0.226056	0.219407	-1.65331	-1.7598	0.0991798	-0.000112998	0.0289965	0.0159463	4.11278e-05	-0.029515	0.0441549	-1000000	-0.782332
59.1	0.414436	0.0598384	0.108596	1.15909	0.764602	1.07266	0.924171	0.525248	0.48314	-1.38736	-1.75824	0.0943473	-9.90727e-05	0.0290612	0.0157932	6.00078e-05	-0.0294804	0.0440879	-1000000	-0.984009
59.2	0.316922	0.0709195	0.0930819	1.19012	0.706979	1.12142	1.23223	0.230489	0.234921	-1.44277	-1.76019	0.100109	1.55761e-05	0.0290866	0.0157919	6.65398e-05	-0.0294899	0.0441598	-1000000	-1.00174
59.3	0.22384	-0.0709196	-0.0487572	1.07044	0.738007	0.913089	1.0106	0.387841	0.0443247	-1.85277	-1.75887	0.0976996	-7.38993e-05	0.0290784	0.0158334	0.000109974	-0.0294884	0.0441557	-1000000	-0.917522
59.4	0.0952982	-0.150704	0.0398923	1.19898	0.709196	0.875413	0.729142	0.390058	-0.210542	-1.6378	-1.76697	0.103582	-2.4085e-05	0.0290334	0.0157709	2.28648e-05	-0.0295471	0.0442597	-1000000	-0.855467
59.5	-0.0952982	-0.0509734	-0.330219	1.09704	0.35903	0.629411	0.80671	0.230489	-0.24157	-1.47158	-1.79634	0.109697	-0.000131367	0.0289717	0.0157541	2.1694e-05	-0.0295639	0.0443434	-1000000	-0.691466
59.6	-0.281462	-0.370112	-0.350165	1.04163	0.35903	0.678168	0.713628	0.312489	-0.456545	-1.52034	-1.84551	0.107332	-0.000132555	0.0290611	0.0158346	-2.25947e-05	-0.0295095	0.0444918	-1000000	-0.715844
59.7	-0.0731359	-0.172866	-0.350165	1.15244	0.540762	0.638276	0.811143	0.310273	-0.3413	-1.77964	-1.87603	0.105616	-9.08901e-05	0.0290096	0.015833	4.04432e-05	-0.0295624	0.044714	-1000000	-0.744655
59.8	0.0687033	-0.159569	-0.248218	1.26547	0.713628	0.817791	0.870981	0.509734	-0.279246	-1.88158	-1.88518	0.104658	-0.000102225	0.0290451	0.0158232	5.55835e-05	-0.0295094	0.0447533	-1000000	-0.75352
59.9	0.463193	0.319138	0.0243787	1.23666	0.853251	0.968495	0.955198	0.633844	-0.117461	-1.61564	-1.88391	0.0999087	-8.55939e-05	0.0290413	0.015977	0.000102937	-0.0295931	0.0447167	-1000000	-0.937468
60	0.454328	0.0443247	0.0664871	1.31866	0.839954	0.966279	0.857684	0.551843	0.0354598	-1.73975	-1.88221	0.0966914	-8.01544e-05	0.0290497	0.0159443	0.000102399	-0.0295587	0.0446773	-1000000	-0.966279
60.1	0.458761	0.221624	-0.172866	1.64223	1.12363	1.06158	1.16131	0.78898	0.427734	-1.91926	-1.88433	0.101869	-0.000152933	0.0289975	0.0159596	-1.0756e-05	-0.0295351	0.0446752	-1000000	-1.15688
60.2	0.472058	0.237137	-0.272597	1.5425	1.16131	1.17239	1.35634	0.726926	0.365679	-1.76412	-1.88332	0.0977552	-0.00019757	0.0291286	0.0159986	-7.29892e-05	-0.02955	0.0447031	-1000000	-1.17017
60.3	0.410004	0.463194	-0.101947	1.45163	0.955198	1.28763	1.46936	0.802278	0.13519	-1.53585	-1.88416	0.100534	-9.34449e-05	0.0290469	0.0159584	-1.79937e-05	-0.029453	0.0447024	-1000000	-1.24109
60.4	0.421085	0.434382	0.0221623	1.48266	0.950765	1.50039	1.40066	0.921954	0.37676	-1.54028	-1.88929	0.106212	-0.000120794	0.0290605	0.0159869	-2.35345e-05	-0.0294989	0.044793	-1000000	-1.28763
60.5	0.467626	0.398923	0.0820007	1.45385	0.964063	1.48931	1.33417	0.731358	0.290327	-1.50704	-1.91667	0.10819	-0.000172981	0.0289402	0.015962	-3.20334e-05	-0.0294949	0.0447879	-1000000	-1.31423
60.6	0.372328	0.270381	-0.084217	1.46936	1.01947	1.55801	1.24996	0.525248	0.217191	-1.6245	-1.96266	0.106839	-0.000171999	0.0288392	0.01596	-2.93531e-05	-0.0295144	0.0447423	-1000000	-1.20563
60.7	0.44768	0.268165	0.084217	1.69985	1.04606	1.44942	1.25217	0.472058	0.480923	-1.51591	-1.99877	0.107153	-0.000211457	0.0288815	0.0159235	2.49294e-05	-0.0296042	0.0448109	-1000000	-1.30315
60.8	0.529681	0.226056	-0.0554059	1.6112	0.908657	1.13471	1.02833	0.292543	0.352382	-1.74418	-2.00958	0.103758	-0.000113829	0.0289332	0.0159064	1.11564e-05	-0.0296393	0.0447902	-1000000	-1.13028
60.9	0.39449	0.17065	-0.203894	1.56023	0.800061	1.41396	1.10369	0.139623	-0.101947	-1.82175	-2.00984	0.100766	-7.39012e-05	0.0290845	0.0160143	4.42089e-05	-0.0296012	0.0447479	-1000000	-1.07044
61	0.527464	0.168434	0.0531898	1.53142	0.884278	1.53807	1.18569	0.226056	0.008865	-1.8971	-2.00865	0.0992583	-0.000106571	0.0291752	0.0160655	4.45223e-06	-0.0295331	0.0447121	-1000000	-1.06823
61.1	0.219407	0.252651	-0.157353	1.33861	0.831089	1.21671	1.23888	0.310273	0.0997307	-1.62229	-2.01335	0.105244	-0.000124891	0.0291826	0.0160353	-6.91445e-05	-0.0295539	0.0447787	-1000000	-1.05936
61.2	0.00886494	-0.0265948	-0.288111	1.17904	0.738007	1.02612	0.660439	-0.0642709	-0.141839	-2.06553	-2.03794	0.110171	-0.000170819	0.0290635	0.0160221	-5.28606e-05	-0.0296382	0.0447793	-1000000	-0.828873
61.3	0.119677	-0.00221622	-0.24157	1.0106	0.91309	0.979577	0.624979	0.137407	-0.246002	-2.22732	-2.08418	0.110873	-0.000164686	0.0289642	0.0159756	-8.82345e-06	-0.0296987	0.0448448	-1000000	-0.804494
61.4	0.139623	-0.0310273	-0.252651	0.946333	0.746872	0.972928	0.445464	0.232705	-0.199461	-2.38467	-2.12025	0.107345	-7.07261e-05	0.0290756	0.0160344	-2.85177e-05	-0.0297707	0.0451299	-1000000	-0.78898
61.5	0.305841	0.248218	0.0797845	1.35412	1.04606	1.32974	0.698115	0.693682	0.0177299	-2.23397	-2.13275	0.108205	-0.000127151	0.0294004	0.0163919	-2.50487e-05	-0.0299609	0.0452353	-1000000	-1.06379
61.6	0.281462	0.0642709	0.268165	1.27212	1.04163	1.56688	0.988442	0.427734	0.113028	-2.10986	-2.1336	0.0995839	-0.000166731	0.0297658	0.0170727	-6.17901e-05	-0.0302557	0.0451532	-1000000	-1.02612
61.7	0.456545	0.126325	0.0199462	1.30758	0.808926	1.60234	0.722493	0.523032	-0.084217	-1.99018	-2.13013	0.0975981	-0.000223672	0.0298257	0.0171905	-4.07153e-05	-0.0303206	0.045136	-1000000	-0.997306
61.8	0.265948	-0.0797845	-0.13519	1.33861	0.61833	1.30758	0.476491	0.288111	-0.144055	-2.17634	-2.13284	0.100767	-0.000153675	0.0297611	0.0171077	-0.000111161	-0.0303179	0.0451288	-1000000	-0.8599
61.9	0.18838	-0.221624	0.0110812	1.25661	0.928603	1.44942	0.587303	0.339084	-0.283678	-2.16526	-2.13593	0.106456	-0.000117652	0.029962	0.0171486	-3.28848e-05	-0.0303738	0.0451235	-1000000	-0.802278
62	-0.0354598	-0.268165	-0.283678	1.17239	0.627195	1.09704	0.436599	0.175083	-0.463193	-2.58413	-2.16251	0.110874	-0.000108213	0.0300694	0.0171828	1.16325e-05	-0.0305926	0.0452739	-1000000	-0.631627
62.1	-0.201678	-0.314706	-0.00221622	1.25882	0.569573	1.07931	0.458761	0.212759	-0.520816	-2.41348	-2.20693	0.108862	-0.000113761	0.0303931	0.0173459	-6.41352e-05	-0.0311172	0.0452822	-1000000	-0.631627
62.2	-0.263732	-0.41222	0.0886495	1.31644	0.372328	1.07931	0.190596	0.124109	-0.864332	-2.675	-2.24457	0.109891	-0.000194323	0.0311942	0.0177921	-6.38582e-05	-0.0318885	0.045334	-1000000	-0.505302
62.3	0.093082	-0.0908657	0.308057	1.58239	0.773467	1.25217	0.569573	0.432166	-0.398923	-2.24505	-2.25635	0.106874	-0.000132789	0.0318912	0.0180498	-4.05074e-05	-0.0324348	0.0453689	-1000000	-0.731358
62.4	0.0687034	-0.115244	0.427734	1.68434	1.00174	1.28985	0.662655	0.312489	-0.226056	-2.09434	-2.25661	0.106028	-0.000141071	0.0324117	0.0176908	-6.79903e-06	-0.0327859	0.0453572	-1000000	-0.890927
62.5	0.15292	0.0310273	0.598384	1.39845	1.08152	1.17017	1.0106	0.339084	-0.0265948	-1.79958	-2.25538	0.102437	-0.000129511	0.0326173	0.0174674	-2.43574e-06	-0.0330406	0.0452952	-1000000	-0.952982
62.6	0.197245	0.416652	0.627195	1.70207	1.2012	1.32309	1.33196	0.423301	0.166218	-1.6112	-2.25622	0.105263	-9.96445e-05	0.0326699	0.0174967	2.40851e-05	-0.0330535	0.0452963	-1000000	-1.14136
62.7	0.0975145	0.365679	0.385625	1.3918	1.09704	1.23444	0.964063	0.347949	0.0199462	-1.50926	-2.25766	0.107829	-0.000143499	0.0326617	0.0176408	-1.65524e-05	-0.0330534	0.0453883	-1000000	-1.05271
62.8	0.192813	0.456545	0.527464	1.4605	1.4605	1.43169	1.04606	0.354598	-0.115244	-1.60899	-2.27284	0.111539	-9.23052e-05	0.0326962	0.0178874	5.93755e-05	-0.0331992	0.0454992	-1000000	-1.15688
62.9	0.168434	0.0908657	-0.130758	1.4738	1.37628	1.34969	0.968495	0.239353	-0.0598384	-2.11651	-2.31268	0.111315	-0.000166683	0.0327325	0.0179123	1.29658e-05	-0.033345	0.0455095	-1000000	-1.0505
63	0.478707	0.449896	-0.137407	1.72866	1.42726	1.57574	0.948549	0.452112	0.41222	-1.77742	-2.35604	0.110112	-0.00018026	0.0328116	0.0178699	-4.01247e-05	-0.0334397	0.0455227	-1000000	-1.2145
63.1	0.503086	0.432166	0.0687033	1.55358	1.41839	1.49818	0.848819	0.554059	0.128542	-1.95694	-2.37838	0.111066	-0.000228693	0.0328335	0.017904	-5.3053e-05	-0.033402	0.0454649	-1000000	-1.19012
63.2	0.35903	0.288111	0.0997307	1.56688	1.13693	1.32974	0.769034	0.232705	0.0177299	-2.26278	-2.38003	0.104339	-0.000217691	0.0327756	0.0179686	-3.91282e-06	-0.0333786	0.0455493	-1000000	-1.02169
63.3	0.248218	0.272597	0.084217	1.35855	0.941901	1.25882	0.817791	0.352382	0.0310273	-2.43343	-2.3788	0.105392	-0.00016204	0.0329062	0.0178929	2.96541e-05	-0.0333637	0.0454726	-1000000	-0.948549
63.4	0.44768	0.396706	0.219407	1.50039	1.20342	1.60012	1.09925	0.786764	0.164001	-2.10321	-2.37876	0.101335	-0.000205428	0.0328536	0.0177997	2.05232e-05	-0.0333629	0.0453781	-1000000	-1.17682
63.5	0.421085	0.441031	0.427734	1.53142	1.08152	1.76412	1.13471	0.82444	0.305841	-1.81731	-2.38037	0.105375	-0.000173185	0.0329428	0.0178699	1.66544e-06	-0.0332477	0.0455234	-1000000	-1.25661
63.6	0.263732	0.305841	0.157353	1.19012	0.919738	1.59569	0.749088	0.507518	0.0177299	-2.00126	-2.39012	0.112259	-0.000135924	0.0328755	0.0178183	5.24839e-05	-0.0333043	0.0454506	-1000000	-1.04828
63.7	0.387841	0.0975144	0.199461	1.1325	1.13471	1.5292	0.921954	0.390058	-0.0797845	-1.9791	-2.42653	0.111578	-0.000282097	0.0327439	0.0178044	-3.17934e-05	-0.0333685	0.0455201	-1000000	-1.03055
63.8	0.13519	-0.0221624	0.093082	0.981793	0.933036	1.40509	1.04606	0.365679	0.0598384	-2.0744	-2.4729	0.113926	-0.000210867	0.0327839	0.0178386	4.80279e-05	-0.0332784	0.045553	-1000000	-0.853251
63.9	0.381193	-0.0554059	0.217191	0.944117	0.793413	1.40953	0.826656	0.396706	0.0155137	-2.37359	-2.50159	0.112729	-0.000178151	0.0328194	0.0178239	1.4695e-05	-0.0333087	0.045544	-1000000	-0.837737
64	0.691466	0.0975145	0.554059	1.3918	0.822224	1.39401	0.802278	0.698115	0.0642709	-1.84169	-2.50626	0.107915	-0.000199632	0.0328462	0.0178811	1.21444e-05	-0.0332862	0.0455202	-1000000	-1.07044
64.1	0.39449	0.210542	0.441031	1.45607	0.551843	1.47823	0.815575	0.627195	0.195029	-1.72202	-2.50693	0.108033	-0.000189058	0.0328954	0.0178206	5.23084e-05	-0.0332381	0.045566	-1000000	-1.12806
64.2	0.658222	0.403355	0.441031	1.55358	0.851035	1.81067	1.04385	0.585086	0.0664871	-1.80402	-2.5052	0.104429	-0.000275904	0.0328181	0.0178212	-6.44636e-06	-0.0332058	0.0454738	-1000000	-1.16574
64.3	0.6006	0.485356	0.296976	1.31423	0.979577	1.51591	0.855467	0.503086	0.0110812	-1.68434	-2.50541	0.106582	-0.00018721	0.0328174	0.0178413	2.68671e-05	-0.0332102	0.0455056	-1000000	-1.11698
64.4	0.487572	0.684817	0.124109	1.23666	0.952982	1.56245	0.875414	0.713628	0.20611	-1.85721	-2.5063	0.104665	-0.000169949	0.0327721	0.0178529	3.02593e-05	-0.0331538	0.0454977	-1000000	-1.09925
64.5	0.356814	0.675952	-0.0554059	1.08374	0.711412	1.49374	0.731358	0.78898	0.254867	-2.12759	-2.50435	0.103083	-0.000202571	0.0327982	0.0178513	2.23973e-05	-0.0331526	0.0454464	-1000000	-0.984009
64.6	0.540762	0.350165	-0.124109	1.32974	0.855467	1.62672	0.888711	0.80671	0.381193	-2.05445	-2.50927	0.111461	-0.000158826	0.032756	0.0179048	9.43216e-05	-0.0331832	0.045562	-1000000	-1.0106
64.7	0.480923	0.0642709	-0.037676	1.21893	0.744656	1.40731	0.766818	0.534113	0.11746	-2.32483	-2.52664	0.114028	-0.000154581	0.0326795	0.0178613	5.66086e-05	-0.0331965	0.0455635	-1000000	-0.904225
64.8	0.607249	0.673736	0.064271	1.33196	0.961847	1.58461	0.862116	0.695898	0.35903	-2.06332	-2.57098	0.113093	-0.000158305	0.032586	0.0178195	-2.87502e-05	-0.0333154	0.0456634	-1000000	-1.16352
64.9	0.398923	0.782332	0.104163	1.2012	0.780115	1.59126	1.11255	0.78898	0.336868	-1.92148	-2.61158	0.112009	-0.000155089	0.0326058	0.0177994	-3.3393e-05	-0.0333048	0.0456865	-1000000	-1.15023
65	0.283678	0.551843	-0.219407	1.12363	0.811143	1.43391	1.06379	0.527464	0.250435	-1.98132	-2.63121	0.111808	-0.000139564	0.0326696	0.0178118	-8.26155e-06	-0.033252	0.0457074	-1000000	-1.07487
65.1	0.374544	0.367895	-0.20611	1.14579	1.04385	1.53807	0.873197	0.50087	0.121893	-2.04115	-2.63163	0.106989	-0.000234054	0.0327459	0.017826	2.56743e-05	-0.0332595	0.0456046	-1000000	-1.02169
65.2	0.638276	0.651574	0.186164	1.32309	1.15909	1.66439	1.14136	0.432166	0.445464	-2.18743	-2.63032	0.106034	-0.000138963	0.0328175	0.0178981	1.9616e-05	-0.0332234	0.045573	-1000000	-1.13915
65.3	0.39449	0.580654	0.214975	1.19898	1.15466	1.56023	1.0372	0.651574	0.545194	-2.42013	-2.63201	0.108141	-0.000134323	0.0327554	0.0178414	5.88283e-05	-0.0332422	0.0455716	-1000000	-1.05936
65.4	0.41222	0.414436	0.155137	1.11255	0.908657	1.64445	1.17017	0.722493	0.365679	-2.18078	-2.63282	0.109	-0.000119927	0.0327609	0.017816	6.74167e-05	-0.0332503	0.0455467	-1000000	-1.08596
65.5	0.274813	0.239354	-0.0576221	1.11033	0.797845	1.14358	0.944117	0.587303	0.0221624	-2.42235	-2.65299	0.113893	-0.000151288	0.0327193	0.0178247	4.15097e-06	-0.0332939	0.0456717	-1000000	-1.0106
65.6	0.0598384	-0.0177299	-0.0975143	0.979577	0.560708	0.933036	0.828873	0.478707	-0.144055	-2.36916	-2.69665	0.116038	-9.39681e-05	0.0327557	0.0178702	-1.78496e-06	-0.0334229	0.0461195	-1000000	-0.924171
65.7	0.660438	0.328003	0.578438	1.42282	0.986225	1.56245	1.03277	0.746872	0.507518	-2.01234	-2.73887	0.114747	-9.52719e-05	0.033317	0.0176645	6.12664e-05	-0.0340301	0.0471799	-1000000	-1.27212
65.8	0.773467	0.622763	0.831089	1.48045	1.35412	1.56023	1.46493	0.884278	0.616114	-1.76634	-2.75574	0.114997	-2.96707e-05	0.0339115	0.0170392	7.01517e-05	-0.0346093	0.0474789	-1000000	-1.4472
65.9	0.740223	0.516383	0.560708	1.48045	0.986225	1.38515	1.26104	0.706979	0.403355	-1.8705	-2.75777	0.109522	5.62604e-05	0.034436	0.016996	3.62203e-05	-0.0349615	0.0475571	-1000000	-1.24553
66	0.514167	0.0753521	0.0997307	1.07487	0.784548	1.2278	0.981793	0.401139	0.0908657	-2.07883	-2.75612	0.104476	-2.14445e-05	0.0344899	0.0169298	2.41787e-05	-0.0350732	0.0475217	-1000000	-0.906441
66.1	0.458761	0.084217	-0.106379	1.11477	0.492005	1.21228	0.957414	0.319138	-0.0221623	-2.01678	-2.75654	0.11006	2.47254e-05	0.034545	0.0169024	7.27246e-05	-0.0350605	0.0475388	-1000000	-0.873197
66.2	0.210542	0.0509734	-0.24157	0.939684	0.576222	1.2145	1.07487	0.421085	-0.084217	-1.69985	-2.76057	0.113928	-3.02924e-05	0.0345729	0.0168868	4.40661e-05	-0.0350356	0.0475679	-1000000	-0.886495
66.3	0.343517	0.179515	-0.157353	0.890927	0.542978	1.37407	1.19234	0.503086	-0.124109	-1.69099	-2.78634	0.116605	6.59376e-05	0.0346497	0.0168991	1.34181e-06	-0.0351837	0.0479235	-1000000	-0.952982
66.4	0.303624	0.246002	-0.0221623	1.26325	0.755737	1.46493	1.27434	0.680385	0.303624	-1.83283	-2.83089	0.118713	9.83991e-05	0.0350097	0.017037	-4.58977e-05	-0.0357145	0.0486565	-1000000	-1.13471
66.5	0.221624	0.398923	-0.0576221	1.09704	0.673736	1.44499	0.855467	0.813359	0.0731358	-1.86385	-2.86963	0.115944	6.27018e-05	0.0355574	0.0172253	-1.80623e-06	-0.0363888	0.0490828	-1000000	-1.02612
66.6	0.230489	0.492004	-0.0177299	1.15688	0.613898	1.49818	0.795629	1.00617	0.0664871	-1.84834	-2.88188	0.115954	3.6709e-05	0.036286	0.0174011	9.44903e-07	-0.0368748	0.049117	-1000000	-1.08152
66.7	0.0265948	0.330219	-0.0620546	0.924171	0.61833	1.62007	0.921954	0.791196	0.146272	-1.89488	-2.88344	0.116183	9.23677e-05	0.036856	0.0177772	0.000110522	-0.0372725	0.049256	-1000000	-1.01725
66.8	0.130758	0.505302	0.24157	1.2145	0.735791	1.9104	1.28098	0.795629	0.252651	-1.68877	-2.88226	0.108919	-3.75375e-05	0.0369551	0.0179376	0.000113374	-0.0374807	0.0492972	-1000000	-1.15244
66.9	0.144055	0.299192	0.498653	1.09482	0.952982	1.84834	1.13915	0.808926	0.345733	-1.48045	-2.89052	0.116624	7.65787e-06	0.0370732	0.0179498	6.41303e-05	-0.0376074	0.0493178	-1000000	-1.19455
67	0.146272	0.0221624	0.492005	1.23001	0.718061	1.72866	1.32531	0.67152	0.414436	-1.39845	-2.91994	0.118201	-4.8205e-05	0.037048	0.0179568	9.25774e-05	-0.0376797	0.0493769	-1000000	-1.19455
67.1	0.144055	0.084217	0.186164	1.48709	0.68925	1.3785	1.0239	0.549627	0.339084	-1.70872	-2.96771	0.114779	-1.76708e-05	0.0370258	0.0179019	8.03188e-05	-0.0377425	0.0493462	-1000000	-1.0505
67.2	0.175083	0.210543	0.458761	1.85056	0.713628	1.5425	0.979577	0.720277	0.42995	-1.75969	-2.99933	0.112078	-5.83707e-05	0.0370437	0.0178659	-2.55519e-05	-0.0378045	0.0492818	-1000000	-1.14801
67.3	0.480923	0.106379	0.496437	1.8838	1.06158	1.52477	1.03498	0.78898	0.500869	-1.64223	-3.00891	0.11251	-3.45641e-06	0.037137	0.0179467	2.77312e-05	-0.0378202	0.0492492	-1000000	-1.25217
67.4	0.456545	0.0775683	0.0221624	1.66883	1.00174	1.48931	0.937468	0.558492	0.17065	-2.07883	-3.0073	0.107949	-2.0453e-05	0.0371527	0.0179644	1.61851e-05	-0.0377504	0.0492876	-1000000	-1.05936
67.5	-0.0243786	-0.00664872	-0.0864332	1.18347	0.538546	1.2699	0.70698	0.195029	-0.2593	-1.88823	-3.00776	0.105991	-9.97931e-05	0.0371654	0.017922	2.9112e-05	-0.0376711	0.0492206	-1000000	-0.757953
67.6	-0.0310273	0.0221624	-0.0199461	1.22336	0.554059	1.23001	0.720277	0.13519	-0.407788	-2.17856	-3.02179	0.113697	-2.27329e-05	0.0371251	0.0179207	2.34642e-05	-0.0377173	0.0492543	-1000000	-0.84217
67.7	-0.0443248	0.0443248	-0.0687033	1.24774	0.567357	1.46936	0.813359	0.37676	-0.181731	-2.38689	-3.05778	0.113679	-0.000122656	0.0370544	0.0179014	3.5991e-05	-0.0376909	0.0492673	-1000000	-0.893143
67.8	-0.0598384	0.0930819	-0.179515	1.15466	0.65379	1.61785	0.893143	0.325787	-0.0487573	-2.05002	-3.10389	0.113164	-5.59984e-05	0.0370669	0.0178995	-1.24413e-05	-0.0377133	0.0494485	-1000000	-0.990658
67.9	-0.219407	0.0731358	-0.128542	0.884278	0.549627	1.40509	0.70698	0.230489	-0.146272	-2.09878	-3.12869	0.113111	-9.10377e-05	0.0370043	0.0178981	-2.6599e-05	-0.0376883	0.0495192	-1000000	-0.837737
68	-0.0443247	0.237137	0.00664878	0.966279	0.660439	1.35855	0.773467	0.589519	-0.24157	-2.28272	-3.13305	0.110305	-4.02077e-05	0.0371265	0.0179824	3.94807e-06	-0.0376717	0.0494536	-1000000	-0.91309
68.1	0.199461	-0.124109	-0.0930819	0.910873	0.492005	1.14801	0.640492	0.119677	-0.312489	-2.31375	-3.13119	0.106128	-0.000126409	0.0371182	0.0179529	-3.80417e-05	-0.0376292	0.0493681	-1000000	-0.780115
68.2	0.115244	-0.126325	0.234921	1.0505	0.698115	1.38736	0.75352	0.0443247	-0.27703	-1.93034	-3.13343	0.110738	-0.000120187	0.037108	0.0179228	-2.57554e-05	-0.0376253	0.0494206	-1000000	-0.908657
68.3	0.0864332	0.0908657	0.292543	0.902008	0.939684	1.3519	0.897576	0.2593	-0.2593	-1.89267	-3.14662	0.117827	-7.55491e-05	0.0370484	0.0178837	-6.06688e-05	-0.0376808	0.0495241	-1000000	-1.03055
68.4	0.0487572	0.228272	0.181731	1.25882	0.921954	1.69985	0.950766	0.336868	-0.146272	-1.92369	-3.18455	0.119387	-0.00015218	0.0369485	0.0179255	-8.17365e-05	-0.0377227	0.0496684	-1000000	-1.10369
68.5	-0.157353	0.084217	-0.219407	1.28985	0.769034	1.50039	0.669303	0.0243785	-0.516383	-2.19629	-3.22901	0.118972	-8.25848e-05	0.0368979	0.017901	-9.90111e-05	-0.0376478	0.0496538	-1000000	-0.950765
68.6	0.239354	0.155137	-0.279246	1.43391	0.764602	1.30536	0.864332	0.201678	-0.319138	-1.93921	-3.25449	0.116512	-0.000133084	0.0369767	0.0179551	-4.42706e-05	-0.0376727	0.0497673	-1000000	-1.09039
68.7	0.0531897	0.0332436	-0.195029	1.39845	0.631628	1.26325	0.835521	0.372328	-0.232705	-1.97023	-3.2569	0.111314	-0.000103545	0.0370681	0.0179215	-5.03749e-05	-0.0376786	0.0497775	-1000000	-1.00617
68.8	-0.467626	0.00443244	-0.261516	1.07709	0.551843	0.893143	0.820008	0.296976	-0.374544	-2.44229	-3.25762	0.112683	-8.31699e-05	0.0370703	0.0178748	-4.36956e-05	-0.0376537	0.049764	-1000000	-0.855467
68.9	-0.41222	-0.330219	-0.22384	0.928603	0.536329	0.937468	0.766818	0.476491	-0.283678	-2.3204	-3.26712	0.115549	-3.55027e-05	0.0370735	0.0178289	6.01672e-06	-0.037653	0.0498667	-1000000	-0.846602
69	-0.0642709	-0.168434	-0.365679	0.950765	0.63606	1.23888	0.804494	0.609465	-0.476491	-2.03007	-3.30154	0.118648	-8.83649e-05	0.037026	0.017943	-0.000110514	-0.0377345	0.0500438	-1000000	-0.972928
69.1	-0.0155137	-0.0886495	-0.261516	1.1325	0.6006	1.34969	0.919738	0.531897	-0.42995	-2.02786	-3.34672	0.118309	-4.30999e-05	0.0370874	0.0179471	-0.000111769	-0.0379108	0.0501729	-1000000	-1.01282
69.2	-0.401139	-0.305841	-0.199461	1.15909	0.263732	0.913089	0.63606	0.226056	-0.580654	-2.17413	-3.37673	0.118656	-9.50538e-05	0.0371943	0.0178892	-0.000154074	-0.037938	0.0500462	-1000000	-0.775683
69.3	-0.137407	-0.0421085	-0.3413	1.12142	0.119677	0.78898	0.682601	0.0952981	-0.556275	-2.11651	-3.38283	0.109193	-0.00016203	0.0372478	0.017981	-0.000121558	-0.037907	0.0499473	-1000000	-0.729142
69.4	-0.00664866	0.15292	-0.0465409	1.04385	0.558492	1.09039	0.972928	0.436599	-0.27703	-1.92813	-3.38147	0.108261	-9.03266e-05	0.037274	0.0180347	-6.10052e-05	-0.0378535	0.0499419	-1000000	-0.873197
69.5	-0.456545	-0.2593	-0.41222	0.826656	0.463194	1.17461	0.87763	0.179515	-0.401139	-2.27829	-3.39025	0.118792	-6.89303e-05	0.0372945	0.0180193	-1.68942e-05	-0.03792	0.0500786	-1000000	-0.746872
69.6	-0.622762	-0.17065	-0.410004	0.961847	0.596168	0.75352	0.939684	0.0265948	-0.50087	-2.44894	-3.42102	0.145002	-0.000186533	0.0372387	0.01794	-3.1004e-05	-0.0378818	0.0548596	-1000000	-0.695898
69.7	-0.910873	-0.137407	-0.63606	0.999523	0.339084	0.536329	0.939684	-0.248219	-0.525248	-2.96311	-3.4676	0.168512	-0.000296177	0.0411883	0.0210872	0.000136039	-0.0417798	0.0820522	-1000000	-0.642709
69.8	-1.03498	-0.323571	-0.868765	0.820007	0.148488	0.476491	0.990658	-0.319138	-0.780115	-3.00078	-3.49986	0.175851	-0.000415341	0.0447088	0.0243147	0.000211182	-0.0451357	0.0907796	-1000000	-0.531897
69.9	-0.698115	-0.527464	-0.846602	0.525248	0.008865	0.503086	0.649357	-0.436599	-0.908657	-2.97862	-3.50808	0.168954	-0.000495235	0.0446346	0.0242694	0.000151065	-0.0450265	0.0909688	-1000000	-0.560708
70	-0.558492	-0.190596	-0.274813	1.04163	0.195029	0.746872	0.631627	-0.141839	-0.848819	-2.86559	-3.5074	0.162498	-0.000514176	0.0445823	0.0243364	0.000153945	-0.0449218	0.0910779	-1000000	-0.67152
70.1	-0.917522	-0.511951	-0.292543	1.00174	0.0310273	0.835521	0.729142	-0.0731359	-0.91309	-2.96532	-3.51156	0.176997	-0.000449292	0.044608	0.0243192	0.000205085	-0.044944	0.0913992	-1000000	-0.61833
70.2	-0.786764	-0.651574	-0.527464	0.558492	0.0310273	0.607249	0.441031	-0.363463	-1.23001	-3.4263	-3.5386	0.195009	-0.000600515	0.0444486	0.0242697	0.000127223	-0.0447135	0.0914694	-1000000	-0.423301
70.3	-0.607249	-0.350165	-0.445463	0.904224	0.108596	0.658222	0.39449	-0.106379	-1.00396	-3.24679	-3.5837	0.221828	-0.00061374	0.0432263	0.0241767	0.000102042	-0.0432313	0.0870591	-1000000	-0.607249
70.4	-0.757953	-0.303624	-0.769034	0.89536	-0.208326	0.480923	0.281462	-0.210543	-1.10147	-3.6723	-3.62057	0.251421	-4.80745e-05	0.0405409	0.023661	-1.33724e-05	-0.0402322	0.0805116	-1000000	-0.478707
70.5	-0.848819	-0.56514	-0.828873	0.678168	-0.0110812	0.487572	-0.177299	-0.303624	-1.06823	-3.78755	-3.63337	0.250896	0.000223272	0.0387299	0.0228086	-7.45438e-05	-0.0381341	0.0774224	-1000000	-0.46541
70.6	-0.571789	-0.494221	-0.664871	0.808926	0.161785	0.319138	0.117461	-0.157353	-1.1192	-3.54819	-3.63197	0.232914	0.000344587	0.0377084	0.0223889	-8.74405e-05	-0.0371232	0.0765034	-1000000	-0.505302
70.7	-0.633844	-0.303624	-0.862116	1.02612	0.197245	0.301408	0.22384	-0.168434	-1.16352	-3.27781	-3.63354	0.239892	0.000375197	0.0373856	0.0222416	-0.000106964	-0.0368997	0.0764036	-1000000	-0.551843
70.8	-0.569573	-0.401139	-0.928603	1.03277	-0.106379	0.319138	0.210543	0.106379	-1.0239	-2.757	-3.63079	0.223413	0.000373911	0.0372435	0.0221625	-8.97825e-05	-0.0367434	0.0761397	-1000000	-0.593951
70.9	-0.538545	-0.210542	-0.602816	1.11255	0.197245	0.680385	0.398923	0.290327	-0.902008	-2.40905	-3.63397	0.244992	0.000434874	0.0372281	0.0220985	-9.48945e-05	-0.0366705	0.0761379	-1000000	-0.835521
71	0.175083	0.285895	-0.0132973	1.71537	0.733574	1.13028	1.01947	0.802278	-0.336868	-1.91704	-3.63206	0.225486	0.000457422	0.0371999	0.0220704	-3.94166e-05	-0.0365517	0.0760264	-1000000	-1.24109
71.1	-0.155137	-0.0398923	-0.195029	1.28763	-0.0775683	0.63606	0.529681	0.18838	-0.580654	-2.58413	-3.63244	0.232487	0.000400252	0.0370753	0.0220602	-0.000107101	-0.0365146	0.0759209	-1000000	-0.846602
71.2	-0.496437	-0.531897	-0.607249	0.800061	-0.197245	0.24157	0.0864333	-0.292543	-0.875413	-2.98084	-3.63295	0.234936	0.000471103	0.0370534	0.0220282	-0.000121435	-0.036439	0.0758912	-1000000	-0.514167
71.3	-0.339084	-0.177299	-0.390058	1.04385	-0.0930819	0.496437	0.365679	-0.246002	-0.642709	-2.70824	-3.6324	0.229435	0.000428194	0.0370628	0.0220017	-0.00016371	-0.0365277	0.0757334	-1000000	-0.700331
71.4	-0.363463	0.0221624	-0.234921	1.16131	0.141839	0.487572	0.507518	0.0354598	-0.350165	-2.75921	-3.63324	0.236064	0.000487684	0.0371523	0.0220011	-9.06099e-05	-0.0365004	0.0757544	-1000000	-0.815575
71.5	-0.476491	-0.199461	-0.48314	0.899792	0.328003	0.336868	0.498653	-0.164002	-0.624979	-3.13154	-3.63252	0.231586	0.000379667	0.0372243	0.022069	-0.000150913	-0.0364997	0.0756168	-1000000	-0.640492
71.6	-0.567357	-0.308057	-0.638276	0.97736	0.164002	0.410004	0.706979	-0.0443248	-0.363463	-3.08279	-3.6332	0.238604	0.000373683	0.0371282	0.0219919	-7.72895e-05	-0.0365293	0.0756455	-1000000	-0.698115
71.7	-0.718061	-0.263732	-0.644925	1.09039	0.0997307	0.454329	0.518599	-0.350165	-0.68925	-3.0296	-3.63244	0.235866	0.000494247	0.0371024	0.0220493	-1.14058e-05	-0.0364836	0.075614	-1000000	-0.660439
71.8	-0.811143	-0.093082	-0.766818	0.939684	-0.104163	0.591735	0.0709196	-0.274813	-0.660438	-2.88554	-3.63303	0.239912	0.00051629	0.0371712	0.0220965	-0.000125132	-0.0365169	0.0756315	-1000000	-0.640492
71.9	-0.682601	0.121893	-0.416653	1.15688	0.274813	0.609465	0.381193	-0.0487572	-0.20611	-2.90549	-3.63202	0.23459	0.00046087	0.0371126	0.0220458	-6.56782e-05	-0.036525	0.0756178	-1000000	-0.844386
72	-0.715845	0.110812	-0.148488	1.32309	0.261516	0.549627	0.711412	0.0620546	-0.403355	-2.80576	-3.63358	0.244561	0.00048521	0.0370633	0.0220558	-8.21775e-05	-0.0364918	0.0756886	-1000000	-0.919738
72.1	-0.443247	0.0155137	-0.334652	1.48266	0.237137	0.288111	0.644925	-0.350165	-0.505302	-2.87224	-3.63214	0.232616	0.000416001	0.0369969	0.0220101	-4.24101e-05	-0.036507	0.0755308	-1000000	-0.817791
72.2	-0.250435	-0.028811	-0.56514	1.46936	0.283678	0.230489	0.656006	-0.418869	-0.509734	-3.45733	-3.63329	0.242121	0.000416231	0.0370373	0.0220596	-9.63308e-05	-0.0364918	0.0754868	-1000000	-0.733574
72.3	-0.172866	0.192813	-0.418869	1.34304	0.190596	0.354598	0.58287	-0.226056	-0.662655	-3.05841	-3.63257	0.230351	0.000455445	0.0371252	0.0219819	-8.43771e-05	-0.0364565	0.075459	-1000000	-0.744655
72.4	-0.084217	0.210542	-0.416652	1.1879	0.146272	0.507518	0.598384	-0.385625	-0.456545	-2.86559	-3.63354	0.243398	0.000476194	0.0371114	0.0219652	-8.69297e-05	-0.0364894	0.0754605	-1000000	-0.777899
72.5	-0.478707	-0.0908657	-0.520816	0.886495	0.0487572	0.434382	0.487572	-0.24157	-0.485356	-3.18473	-3.63367	0.234247	0.000389833	0.0371133	0.0219636	-0.000101561	-0.0365195	0.0753327	-1000000	-0.633844
72.6	-0.405571	0.101947	-0.496437	1.12363	0.390058	0.332435	0.738007	-0.248218	-0.469842	-2.77694	-3.63308	0.241781	0.00044082	0.0370955	0.0220193	-0.000124346	-0.03648	0.0753886	-1000000	-0.844386
72.7	-0.243786	0.403355	0.01773	1.65774	0.667087	0.808926	1.16574	0.0155137	-0.110812	-2.20294	-3.63371	0.232372	0.000407887	0.03715	0.021987	-0.00011865	-0.0365135	0.0753811	-1000000	-1.18125
72.8	-0.460977	0.0908657	-0.288111	1.48931	0.268165	0.616114	0.718061	-0.323571	-0.157353	-2.79024	-3.63409	0.237922	0.000456815	0.037102	0.0220099	-9.43741e-05	-0.0365073	0.0753913	-1000000	-0.957414
72.9	-0.687033	0.0687034	-0.65379	0.988441	0.0620546	0.15292	0.401139	-0.875413	-0.401139	-3.17365	-3.63358	0.236908	0.000412564	0.0370828	0.0221005	-6.24756e-05	-0.0364037	0.0753553	-1000000	-0.662655
73	-0.398923	-0.00443244	-0.221624	1.00839	0.505302	0.374544	0.523032	-0.571789	-0.67152	-2.57083	-3.63388	0.245625	0.000440475	0.0370977	0.0220318	-0.000132829	-0.0365321	0.0753532	-1000000	-0.817791
73.1	-0.177299	-0.319138	-0.489788	0.930819	0.542978	0.454329	0.401139	-0.110812	-0.65379	-2.4977	-3.63303	0.239194	0.000447128	0.0370801	0.0220615	-0.000166211	-0.036558	0.0752051	-1000000	-0.766818
73.2	0.0598384	-0.075352	-0.343517	1.06379	0.496437	0.611681	0.815575	0.0155137	-0.542978	-2.62402	-3.6346	0.244812	0.000463539	0.0369943	0.0221154	-0.000119555	-0.0365209	0.075218	-1000000	-1.01947
73.3	0.199461	-0.119677	-0.503086	0.964063	0.509734	0.427734	0.589519	-0.281462	-0.886495	-2.70602	-3.63358	0.23873	0.000461278	0.0370323	0.0220518	-0.000132238	-0.036501	0.075261	-1000000	-0.921954
73.4	0.257083	0.093082	-0.18838	1.1325	0.534113	0.416653	1.03277	-0.0177299	-0.456545	-2.33148	-3.63426	0.240855	0.000466495	0.0370535	0.0220457	-0.000119713	-0.036542	0.0752493	-1000000	-1.1192
73.5	0.319138	0.0731359	-0.0997306	1.3918	0.560708	0.680385	1.10812	0.177299	-0.434382	-2.34035	-3.63375	0.242525	0.000333196	0.0370452	0.0221186	-0.000127756	-0.0364853	0.0752585	-1000000	-1.2145
73.6	0.624979	0.0952982	-0.0199461	1.46272	0.78898	0.777899	1.18125	0.361247	-0.186164	-2.18521	-3.63341	0.236901	0.000362998	0.0370409	0.0220414	-7.26641e-05	-0.0365429	0.0752551	-1000000	-1.32309
73.7	0.551843	0.181731	0.0310273	1.54915	0.884278	0.815575	1.15688	0.330219	-0.0620546	-2.34256	-3.63235	0.22736	0.000456587	0.0370875	0.0220183	-0.000111777	-0.0365373	0.075172	-1000000	-1.32753
73.8	0.46541	0.11746	0.11746	1.49153	0.884278	0.910873	1.06823	0.208326	-0.0288111	-2.30045	-3.63278	0.233487	0.000372721	0.0370906	0.0220518	-0.000150029	-0.0366298	0.0751255	-1000000	-1.31644
73.9	0.445463	0.270381	-0.008865	1.26547	0.8599	1.06823	0.99509	0.210542	-0.0620546	-2.45559	-3.63312	0.23339	0.000404931	0.0371288	0.0220197	-0.000182625	-0.0365683	0.075064	-1000000	-1.27212
74	0.272597	0.0797845	-0.13519	1.2145	0.720277	0.760169	0.82444	-0.0531898	-0.195029	-2.33148	-3.63248	0.230208	0.000415676	0.0370729	0.0220806	-0.000156586	-0.0365647	0.0751042	-1000000	-1.14136
74.1	0.101947	0.234921	-0.261516	1.13028	0.658222	0.853251	0.853251	0.139623	-0.0820007	-2.36694	-3.63371	0.238711	0.000410945	0.0370217	0.0220618	-0.000159635	-0.0365692	0.0751897	-1000000	-1.15688
74.2	0.179515	0.261516	0.0310273	1.22558	0.662655	1.37407	1.12363	0.254867	0.292543	-2.20959	-3.63341	0.239017	0.000402696	0.0370317	0.0220915	-0.000144129	-0.0366381	0.0750736	-1000000	-1.30758
74.3	0.458761	0.383409	-0.0797845	1.40288	0.669303	1.29871	0.981793	0.148488	0.203894	-2.16748	-3.63346	0.23589	0.000299216	0.0370267	0.0220791	-0.000210782	-0.0365904	0.0750924	-1000000	-1.34969
74.4	0.15292	0.132974	-0.0620545	1.29207	0.864332	0.833305	1.05493	-0.0265949	0.0288111	-2.25391	-3.63312	0.237605	0.000344279	0.0370515	0.0220409	-0.000171527	-0.0365922	0.0750587	-1000000	-1.26104
74.5	0.0709196	-0.234921	-0.237137	0.935252	0.864332	0.589519	0.746872	-0.252651	-0.356814	-2.76143	-3.63371	0.23819	0.000338791	0.0370396	0.0220049	-0.000143867	-0.0365777	0.0751085	-1000000	-0.961847
74.6	0.0642709	-0.199461	-0.410004	0.797845	1.06823	0.704763	0.700331	-0.195029	-0.452112	-2.57083	-3.63333	0.235324	0.000379294	0.0370789	0.0220387	-0.00014018	-0.036556	0.0751012	-1000000	-0.970712
74.7	0.221624	-0.296976	0.0243787	1.12142	0.948549	0.802278	0.684817	-0.0554059	-0.239354	-2.49105	-3.63354	0.245854	0.000396807	0.0370297	0.02199	-0.00012368	-0.0365575	0.0751052	-1000000	-1.08374
74.8	-0.0443247	-0.443247	-0.146272	0.975144	0.749088	0.624979	0.580654	-0.13519	-0.367895	-2.89884	-3.63363	0.239054	0.000352967	0.0370396	0.0220297	-0.000176276	-0.0365515	0.0750415	-1000000	-0.957414
74.9	-0.281462	-0.248218	-0.316922	0.837737	0.735791	0.498653	0.667087	-0.0997307	-0.254867	-3.27338	-3.63358	0.2484	0.000322555	0.0370225	0.0220209	-0.000184733	-0.0365694	0.075124	-1000000	-0.924171
75	-0.292543	-0.22384	-0.354598	0.919738	0.65379	0.527464	0.585087	-0.110812	-0.110812	-3.25344	-3.63333	0.238779	0.000357759	0.0370036	0.022076	-0.000143262	-0.0365749	0.0751285	-1000000	-0.78898
75.1	-0.48314	-0.542978	-0.463193	0.605033	0.492005	0.268165	0.0487573	-0.39449	-0.319138	-3.37754	-3.63367	0.245359	0.000341417	0.0369203	0.0220131	-0.000129867	-0.0365348	0.0751013	-1000000	-0.551843
75.2	-0.0975144	-0.232705	-0.234921	0.651574	0.782332	0.425517	0.403355	-0.257083	-0.505302	-3.14041	-3.63333	0.241469	0.000277523	0.0370113	0.0220625	-0.000188958	-0.036554	0.0750622	-1000000	-0.77125
75.3	-0.226056	-0.164002	-0.272597	0.642709	0.580654	0.387841	0.549627	-0.0664871	-0.474275	-3.0983	-3.63435	0.245079	0.000323654	0.0369672	0.0220659	-0.000229786	-0.0365828	0.0750806	-1000000	-0.87763
75.4	-0.0132974	-0.0509734	-0.46541	0.839954	0.656006	0.336868	0.518599	-0.00443244	-0.279246	-2.74148	-3.63303	0.239721	0.00036897	0.0370042	0.0220125	-0.000266592	-0.036563	0.0749746	-1000000	-0.91309
75.5	-0.0421085	-0.146272	-0.472058	1.05714	0.704763	0.684817	0.649357	0.197245	-0.354598	-2.87224	-3.63464	0.247462	0.000319275	0.0370167	0.0220293	-0.000203569	-0.0365623	0.0750329	-1000000	-1.04385
75.6	0.365679	-0.0775683	-0.212759	1.17017	0.578438	0.839954	0.890927	0.121893	-0.161785	-3.01851	-3.63074	0.217445	0.000306345	0.0369182	0.0219917	-0.0002307	-0.0366279	0.0749461	-1000000	-1.05936
75.7	0.538546	0.214975	-0.110812	1.17904	0.766818	0.950766	0.984009	-0.00664866	0.093082	-2.67278	-3.60561	0.163253	0.000292481	0.0364422	0.0219586	-0.000190982	-0.0361333	0.0743997	-1000000	-1.05271
75.8	0.585087	0.279246	-0.0243785	1.15244	0.853251	0.944117	0.990658	-0.0709195	0.115244	-2.50213	-3.5578	0.142721	0.000390248	0.0347578	0.0212921	-0.000174653	-0.0342469	0.0740886	-1000000	-1.09925
75.9	0.633844	0.312489	0.197245	1.09482	0.890927	1.0505	1.34304	0.132974	0.168434	-2.51986	-3.52029	0.12995	0.000450042	0.0332394	0.0205822	-9.49234e-05	-0.032769	0.0737287	-1000000	-1.14801
76	0.536329	0.197245	0.101947	1.05936	0.935252	0.631627	1.31866	0.0975144	-0.106379	-2.42456	-3.50579	0.127889	0.000527741	0.0332618	0.0204623	-6.99728e-05	-0.0327605	0.0729288	-1000000	-1.10147
76.1	0.350165	-0.0576222	-0.20611	0.782331	0.999523	0.449896	1.30315	-0.0110812	-0.210543	-2.47775	-3.50787	0.145119	0.000590452	0.033431	0.0205506	-5.00128e-05	-0.0328654	0.0728549	-1000000	-1.04606
76.2	0.460977	0.139623	0.268165	1.13693	1.19012	0.904225	1.43834	0.246002	0.181731	-2.25835	-3.50795	0.140948	0.000579328	0.0334298	0.020578	-8.64815e-05	-0.0328714	0.0728372	-1000000	-1.24553
76.3	0.516383	0.328003	0.325787	1.31644	1.30536	0.966279	1.72423	0.15292	0.44768	-2.38467	-3.5074	0.142011	0.000570381	0.0335302	0.0205362	-3.9903e-05	-0.0328542	0.072747	-1000000	-1.40953
76.4	0.525248	0.288111	0.272597	1.1192	1.33417	0.82444	1.45164	0.0975144	0.503086	-2.41348	-3.506	0.133712	0.000560109	0.033476	0.0204984	-6.0885e-05	-0.0328564	0.0726286	-1000000	-1.42061
76.5	0.354598	-0.22384	-0.0753521	0.811143	1.20563	0.35903	1.1059	-0.141839	-0.0288111	-2.63732	-3.50753	0.144392	0.000606745	0.0334459	0.02052	-6.88125e-05	-0.0327564	0.0726949	-1000000	-1.17461
76.6	0.523032	0.159569	0.0110812	0.853251	1.42282	0.54741	1.34969	0.00664866	0.0509734	-2.26721	-3.50622	0.136456	0.000624696	0.0334922	0.020515	-4.30255e-05	-0.0327758	0.0726956	-1000000	-1.29871
76.7	0.56514	0.472058	0.270381	1.09039	1.29871	0.933036	1.49374	0.093082	-0.0820007	-2.58413	-3.50736	0.143861	0.000555686	0.0334189	0.0205115	-4.47732e-05	-0.0328544	0.0726628	-1000000	-1.38958
76.8	0.529681	0.345733	0.0753521	0.760169	1.20563	0.751304	1.15909	-0.00221622	-0.11746	-2.76586	-3.50689	0.135468	0.000630098	0.0334863	0.0205773	-1.98634e-05	-0.0327965	0.0726354	-1000000	-1.17904
76.9	0.296976	-0.18838	-0.234921	0.378976	0.997307	0.607249	0.828873	-0.312489	-0.392274	-2.74813	-3.50685	0.140343	0.000614697	0.0335224	0.0205887	-6.28476e-05	-0.0327477	0.0726742	-1000000	-0.928603
77	0.2593	-0.418869	-0.363463	0.367895	0.658222	0.48314	0.642709	-0.323571	-0.478707	-2.61738	-3.50643	0.135524	0.000563356	0.0335181	0.0205378	-3.22775e-05	-0.0328058	0.0726721	-1000000	-0.775683
77.1	0.392274	-0.290327	-0.361247	0.498653	0.593951	0.217191	0.67152	-0.396706	-0.731358	-2.65062	-3.5063	0.138823	0.000654986	0.0335234	0.0205443	-5.89616e-05	-0.0327315	0.0726716	-1000000	-0.804494
77.2	0.139623	-0.281462	-0.27703	0.720277	0.598384	0.028811	0.602816	-0.283678	-0.651574	-2.40905	-3.50609	0.134747	0.00063922	0.0334872	0.0205225	-1.59424e-05	-0.0328438	0.0726019	-1000000	-0.800061
77.3	0.179515	0.0687033	0.0177299	0.684817	0.882062	0.323571	0.773467	-0.161785	-0.48314	-2.63511	-3.50723	0.139395	0.000690377	0.0335103	0.0205265	-7.36933e-05	-0.032779	0.0725572	-1000000	-0.886495
77.4	0.0398923	-0.438815	-0.208326	0.423301	0.656006	0.0664871	1.09039	-0.454329	-0.795629	-3.41079	-3.50643	0.135543	0.000619659	0.0334802	0.0205496	-3.52812e-05	-0.0327952	0.0725824	-1000000	-0.658222
77.5	-0.0598384	-0.609465	-0.183948	0.616114	0.456545	0.192813	1.06823	-0.410004	-0.726926	-3.26452	-3.50744	0.137409	0.000642752	0.0334873	0.0205061	-7.25703e-05	-0.0328067	0.0726591	-1000000	-0.715844
77.6	0.113028	-0.164001	-0.226056	1.05271	0.523032	0.658222	1.24331	-0.257083	-0.449896	-2.85895	-3.50609	0.13827	0.000642597	0.0334958	0.0205776	-7.48851e-05	-0.0327997	0.0726648	-1000000	-0.964063
77.7	0.0421085	-0.0997307	-0.263732	0.746872	0.554059	0.509734	1.2145	-0.403355	-0.456545	-2.921	-3.50719	0.145556	0.000685674	0.0334898	0.0205035	1.37994e-05	-0.0328099	0.0726314	-1000000	-0.952982
77.8	-0.104163	-0.161785	-0.330219	0.587303	0.684817	0.434382	0.935252	-0.571789	-0.383409	-2.96311	-3.50651	0.135889	0.00065708	0.033466	0.0205147	-4.39744e-05	-0.0327886	0.0727355	-1000000	-0.749088
77.9	-0.0332436	-0.148488	-0.474275	0.463193	0.545194	0.711412	1.01282	-0.414436	-0.190596	-2.79246	-3.50613	0.142679	0.000729744	0.033491	0.0205431	-4.6468e-05	-0.0327693	0.0726989	-1000000	-0.833305
78	-0.00221622	0.0155137	-0.281462	0.54741	0.478707	0.875413	1.02833	-0.41222	-0.101947	-2.66392	-3.50677	0.140027	0.000642126	0.0335608	0.020506	3.90075e-05	-0.032818	0.0726207	-1000000	-0.99509
78.1	0.0952982	-0.15292	-0.460977	0.667087	0.403355	0.48314	1.00174	-0.361247	-0.334652	-2.65505	-3.50643	0.143675	0.000701775	0.0335028	0.0205654	-2.41524e-05	-0.0328017	0.0726724	-1000000	-0.844386
78.2	0.159569	-0.387841	-0.445464	0.682601	0.370112	0.352382	1.00396	-0.263732	-0.405571	-2.73484	-3.50723	0.140429	0.000747303	0.0334919	0.0205827	-4.16045e-05	-0.0328016	0.0726739	-1000000	-0.757953
78.3	0.0864332	-0.356814	-0.228272	0.443247	0.314706	0.387841	1.02612	-0.110812	-0.356814	-2.82792	-3.50761	0.142487	0.000704023	0.0334554	0.0205219	2.62637e-05	-0.0328155	0.0727152	-1000000	-0.77125
78.4	-0.0177299	-0.363463	-0.516383	0.629411	0.407788	0.265948	0.839954	-0.168434	-0.436599	-2.99857	-3.50643	0.13941	0.000699593	0.0334935	0.0205689	-2.5744e-05	-0.0328239	0.0726511	-1000000	-0.746872
78.5	-0.00221622	-0.363463	-0.527464	0.702547	0.396706	0.352382	0.826656	-0.15292	-0.715844	-2.97197	-3.50711	0.139528	0.000755833	0.0335238	0.0204824	-9.85295e-06	-0.0328284	0.0726363	-1000000	-0.797845
78.6	-0.398923	-0.492005	-0.593951	0.272597	0.374544	0.0797845	0.460977	-0.514167	-0.893143	-2.53537	-3.50728	0.142912	0.000706775	0.0334983	0.0206054	-8.56475e-05	-0.0328044	0.0726355	-1000000	-0.624979
78.7	-0.609465	-0.443247	-0.605033	0.250435	0.308057	0.121893	0.687033	-0.545194	-0.919738	-2.68165	-3.50681	0.142584	0.00073974	0.0335083	0.0205919	-3.77517e-05	-0.0328298	0.0726908	-1000000	-0.631627
78.8	-0.480923	-0.201678	-0.498653	0.441031	0.345733	0.117461	0.822224	-0.538545	-0.986225	-2.67057	-3.50753	0.144829	0.000636782	0.0334122	0.0205131	3.22453e-06	-0.0328841	0.0727042	-1000000	-0.724709
78.9	-0.627195	-0.569573	-0.531897	0.467626	0.195029	-0.110812	0.542978	-0.449896	-1.09704	-2.83678	-3.50651	0.143018	0.000653229	0.0334544	0.0205238	-1.99363e-05	-0.0328784	0.0726427	-1000000	-0.551843
79	-0.554059	-0.279246	-0.56514	0.611681	0.301408	0.037676	0.529681	-0.199461	-0.910873	-3.04511	-3.50774	0.146241	0.000744009	0.0335084	0.0205666	3.30593e-05	-0.0328129	0.0725797	-1000000	-0.667087
79.1	-0.319138	-0.141839	-0.392274	0.722493	0.398923	0.378976	0.820008	-0.0709196	-0.839954	-2.64397	-3.50761	0.142845	0.000717532	0.0335068	0.0206423	7.64894e-05	-0.0328382	0.0726742	-1000000	-0.775683
79.2	-0.560708	-0.22384	-0.729142	0.54741	0.370112	0.0908657	0.6006	-0.514167	-0.784548	-2.91435	-3.5074	0.146409	0.000686657	0.0334712	0.0206027	6.49956e-05	-0.0328033	0.0726804	-1000000	-0.574005
79.3	-0.283678	0.0288111	-0.63606	0.361247	0.257083	0.144055	0.804494	-0.531897	-0.695898	-2.58413	-3.50711	0.144508	0.000648649	0.0335069	0.0205358	-5.63536e-06	-0.0328243	0.072672	-1000000	-0.638276
79.4	-0.214975	0.0332436	-0.496437	0.693682	0.56514	0.263732	0.87763	-0.290327	-0.305841	-2.57527	-3.50732	0.14718	0.000718596	0.0334594	0.0206119	-4.23316e-05	-0.0328368	0.0726841	-1000000	-0.84217
79.5	0.008865	0.0531898	-0.181731	0.899792	0.738007	0.50087	1.24996	0.0820007	-0.037676	-2.22732	-3.50681	0.140158	0.000766115	0.0335226	0.0205312	2.06799e-05	-0.0329192	0.0726798	-1000000	-1.1192
79.6	-0.0975145	0.0598384	-0.283678	0.908657	0.620546	0.574005	1.17682	-0.132974	-0.228272	-2.46889	-3.5077	0.150059	0.000701631	0.0334814	0.0206163	-4.92665e-06	-0.0328638	0.0726617	-1000000	-0.988442
79.7	-0.132974	-0.183948	-0.527464	1.0372	0.651574	0.571789	1.12142	-0.201678	-0.624979	-2.27829	-3.50694	0.144946	0.000691505	0.0334413	0.0205784	2.11818e-05	-0.03284	0.0726983	-1000000	-0.853251
79.8	-0.0332435	-0.0886495	-0.480923	0.95963	0.680385	0.503086	1.2145	0.230489	-0.467626	-1.9104	-3.50795	0.149089	0.000693026	0.0334727	0.0205264	-5.39781e-05	-0.0328412	0.0726603	-1000000	-0.930819
79.9	-0.101947	0.117461	-0.350165	1.03055	0.569573	0.272597	1.1325	0.124109	-0.569573	-2.14532	-3.50719	0.144595	0.000712646	0.0334276	0.0205729	3.87442e-05	-0.0328874	0.0726543	-1000000	-0.917522
80	-0.0243786	0.121893	-0.414436	1.23888	0.620546	0.443247	1.30536	-0.0620547	-0.576222	-2.13645	-3.50804	0.152108	0.000706919	0.0334999	0.0205803	-4.3218e-05	-0.0328144	0.0726725	-1000000	-0.970712
80.1	0.0975144	0.203894	-0.254867	1.64223	0.981793	0.551843	1.30758	0.387841	-0.454328	-2.01456	-3.50681	0.143526	0.000712601	0.0335057	0.0205698	-8.71132e-05	-0.0328482	0.0725837	-1000000	-1.10147
80.2	-0.093082	-0.0265949	-0.217191	1.34969	1.07931	0.726926	1.48931	0.554059	-0.319138	-2.12094	-3.50795	0.150277	0.000731473	0.0334533	0.0205814	1.51156e-05	-0.0328433	0.0726286	-1000000	-1.15244
80.3	0.0487572	-0.0531898	-0.168434	1.12806	1.05714	0.853251	1.63558	0.620546	-0.246002	-2.09656	-3.50774	0.140137	0.000816447	0.033564	0.0205328	-1.71435e-05	-0.0328795	0.0726248	-1000000	-1.14358
80.4	-0.075352	0.0199462	-0.18838	1.21671	0.910873	0.749088	1.43612	0.46541	-0.416652	-2.08991	-3.5077	0.145472	0.000732296	0.0334443	0.0205598	3.52469e-06	-0.0328867	0.0726851	-1000000	-1.14579
80.5	-0.00221622	0.212759	-0.190596	1.27212	0.733574	1.01504	1.56688	0.61833	-0.3413	-2.28272	-3.50677	0.140173	0.000764646	0.0334678	0.0205471	-2.5454e-05	-0.0328587	0.0726601	-1000000	-1.22115
80.6	0.00664878	0.441031	-0.396706	1.36077	0.777899	1.05936	1.6112	0.336868	-0.310273	-2.12759	-3.50787	0.147843	0.000723045	0.0334012	0.0205312	-5.96844e-05	-0.0328754	0.0726683	-1000000	-1.18125
80.7	-0.454329	0.312489	-0.67152	1.03277	0.611681	1.01504	1.35412	0.144055	-0.514167	-2.26499	-3.50706	0.143262	0.000710606	0.0334068	0.0205722	-7.57869e-05	-0.0328843	0.0726963	-1000000	-1.01282
80.8	-0.18838	0.274813	-0.32357	1.21007	0.664871	0.933036	1.62229	0.492005	-0.299192	-1.91261	-3.50757	0.149049	0.000767554	0.0334927	0.0205874	-0.000105705	-0.0328427	0.0726571	-1000000	-1.13471
80.9	-0.0709196	0.667087	0.22384	1.24109	0.649357	0.937468	1.8705	0.425517	-0.378976	-1.82175	-3.50698	0.144015	0.000730052	0.0334753	0.0205973	-6.64544e-05	-0.0328487	0.0726346	-1000000	-1.22336
81	-0.186164	0.363463	0.0044325	1.08817	0.492005	0.629411	1.54472	0.281462	-0.46541	-2.02786	-3.50736	0.150852	0.000697043	0.0334343	0.0205694	-9.04508e-06	-0.0328209	0.072613	-1000000	-0.968495
81.1	-0.144055	0.214975	-0.228272	0.919738	0.438815	0.472058	1.32753	0.381193	-0.27703	-2.00569	-3.5077	0.14303	0.00076705	0.0334513	0.020578	-6.81364e-05	-0.0328597	0.0727184	-1000000	-0.89536
81.2	-0.0110812	0.201678	-0.314706	1.02833	0.427734	0.456545	1.34526	0.46541	-0.190596	-1.90818	-3.50753	0.144387	0.000735442	0.0334537	0.0205668	-7.71851e-05	-0.0329356	0.072687	-1000000	-0.99509
81.3	0.0908656	0.0797845	-0.270381	1.12142	0.410004	0.919738	1.14358	0.410004	-0.261516	-1.8151	-3.50664	0.145519	0.000750018	0.0334134	0.0205672	-7.27743e-05	-0.0329248	0.072573	-1000000	-1.12585
81.4	0.148488	0.234921	-0.195029	1.28098	0.585086	1.08374	1.36742	0.42995	-0.274813	-1.9791	-3.5077	0.147316	0.000694787	0.0334374	0.0205846	-0.000120478	-0.0329176	0.0726645	-1000000	-1.10812
81.5	0.299192	0.458761	-0.0886494	1.09704	0.352382	0.879846	1.42726	0.288111	-0.485356	-1.76856	-3.50702	0.143136	0.00070904	0.0334708	0.0205614	-0.000156109	-0.0328697	0.0726839	-1000000	-1.05714
81.6	0.0421085	0.00664872	-0.39449	0.882062	0.157353	0.607249	1.23223	-0.0576221	-0.67152	-2.0611	-3.50744	0.148745	0.000719277	0.033404	0.0205592	-0.0001052	-0.0328923	0.0726359	-1000000	-0.764602
81.7	-0.328003	-0.270381	-0.578438	0.664871	0.246002	0.571789	1.03277	-0.108596	-0.660438	-2.17191	-3.50728	0.142781	0.000713161	0.0334262	0.0206397	-0.000117086	-0.0329173	0.0727155	-1000000	-0.735791
81.8	-0.201678	-0.139623	-0.56514	1.01282	0.589519	0.846602	1.18125	0.221624	-0.613898	-1.99683	-3.50583	0.143191	0.000713817	0.0334165	0.0205935	-0.000170817	-0.0328833	0.0726886	-1000000	-0.955198
81.9	0.274813	0.390058	-0.00221622	1.56466	0.84217	1.26104	1.57353	0.848819	-0.226056	-1.4738	-3.50694	0.148658	0.000737563	0.033398	0.0205739	-0.000118645	-0.0328746	0.072706	-1000000	-1.34969
82	0.252651	0.350165	0.137407	1.29428	0.742439	1.26325	1.45385	0.691466	-0.248218	-1.53807	-3.50728	0.147997	0.000787373	0.0334112	0.0205301	-0.000103902	-0.0328782	0.0727211	-1000000	-1.27434
82.1	-0.363463	0.0221624	-0.17065	0.777899	0.372328	0.853251	1.12142	0.321354	-0.279246	-1.77299	-3.50766	0.149294	0.000726899	0.0334339	0.0206068	-8.79325e-05	-0.0328587	0.072708	-1000000	-0.921954
82.2	-0.441031	0.037676	-0.130758	0.786764	0.436599	0.844386	1.32309	0.15292	-0.175083	-2.06332	-3.50685	0.142904	0.000699582	0.033438	0.0205481	-4.81832e-05	-0.0328222	0.0726879	-1000000	-0.944117
82.3	-0.425517	-0.221624	-0.332435	0.669303	0.330219	0.715844	1.14136	0.0443247	-0.146272	-2.29159	-3.50757	0.148749	0.000639995	0.0333565	0.0206187	-0.00011231	-0.032861	0.0726485	-1000000	-0.797845
82.4	-0.423301	-0.405571	-0.478707	0.378976	0.117461	0.611681	1.08596	0.0110812	-0.367895	-2.21402	-3.506	0.147396	0.000671965	0.033487	0.0205803	-0.000113059	-0.0328678	0.072628	-1000000	-0.70698
82.5	-0.119677	-0.347949	-0.529681	0.609465	0.514167	0.964063	1.12142	0.217191	-0.290327	-2.05888	-3.50719	0.149982	0.00068801	0.0334795	0.0205649	-0.000120015	-0.0328635	0.0726923	-1000000	-0.906441
82.6	0.0864332	-0.106379	-0.352382	0.811143	0.452112	0.897576	1.33861	0.296976	-0.161785	-1.83504	-3.50588	0.143152	0.000640818	0.0334409	0.0205379	-7.87237e-05	-0.0328961	0.0727891	-1000000	-1.06379
82.7	-0.144055	-0.00664866	-0.383409	0.966279	0.456545	0.908657	1.12806	0.161785	-0.219407	-2.01234	-3.50702	0.15244	0.000677879	0.0334338	0.0205103	-5.75799e-05	-0.0328197	0.072756	-1000000	-1.07044
82.8	0.288111	0.128542	-0.321354	1.12806	0.503086	1.2145	1.17461	0.336868	-0.115244	-1.78185	-3.50647	0.145069	0.000670797	0.0334024	0.0205743	-6.95816e-05	-0.0328049	0.0727138	-1000000	-1.13471
82.9	-0.113028	-0.343517	-0.698114	1.11477	0.383409	0.609465	0.904225	-0.0421085	-0.432166	-1.96359	-3.50681	0.154668	0.000699666	0.0333227	0.0205467	-6.94728e-05	-0.0327555	0.0727418	-1000000	-0.87763
83	-0.576222	-0.308057	-0.638276	0.724709	0.531897	0.48314	0.700331	-0.0354598	-0.536329	-2.08105	-3.50668	0.149011	0.000640246	0.0333521	0.0205481	-4.83938e-05	-0.0327812	0.0726878	-1000000	-0.782332
83.1	-0.237137	-0.0864332	-0.361247	0.516383	0.392274	0.777899	1.04163	0.115244	-0.248219	-1.58239	-3.50732	0.153637	0.000681851	0.033379	0.0205439	-8.99987e-05	-0.0327201	0.0726534	-1000000	-0.948549
83.2	-0.0376761	0.0243785	-0.210542	0.607249	0.416652	1.11255	1.58239	0.270381	-0.0842171	-1.76412	-3.50664	0.150069	0.00062418	0.0333733	0.0206188	-3.53876e-05	-0.0327207	0.0726483	-1000000	-1.11255
83.3	-0.177299	-0.108595	-0.192813	0.873197	0.520816	1.01947	1.31423	0.0531898	-0.0797845	-1.74639	-3.5074	0.151162	0.000651788	0.0333499	0.020521	-5.54132e-06	-0.0327156	0.072716	-1000000	-1.11477
83.4	0.166218	0.0531896	0.0177299	1.00839	0.6006	0.919738	1.33861	0.124109	-0.00221622	-1.80402	-3.50643	0.147071	0.000696184	0.0334281	0.0205046	5.2197e-05	-0.0327354	0.0727455	-1000000	-1.15244
83.5	0.177299	-0.00443244	-0.0709195	1.32531	0.505302	1.0926	1.42504	0.115244	-0.370111	-2.03672	-3.50664	0.153872	0.000682148	0.0333449	0.0205889	2.15446e-05	-0.0327216	0.0727074	-1000000	-1.17017
83.6	-0.0687033	0.101947	-0.272597	1.28098	0.724709	1.32088	1.34747	0.0554059	-0.20611	-1.8971	-3.50681	0.148487	0.000721739	0.0333786	0.0205365	4.06294e-05	-0.0326482	0.0727615	-1000000	-1.16796
83.7	0.159569	0.212759	-0.146272	1.44942	1.07266	1.40731	1.69542	0.443247	0.0398923	-1.72202	-3.50681	0.151252	0.000679196	0.0333656	0.0205523	1.0157e-05	-0.0326868	0.0727662	-1000000	-1.38515
83.8	0.0709196	0.117461	-0.20611	1.32974	0.848819	1.34304	1.38958	0.168434	0.0642709	-1.87494	-3.50681	0.148783	0.000650846	0.0333436	0.0205222	3.90792e-06	-0.0326861	0.0726561	-1000000	-1.21007
83.9	0.330219	0.115244	-0.226056	1.18125	0.839954	1.26104	1.36299	0.467626	0.0265949	-1.76634	-3.50694	0.155923	0.000665517	0.0333909	0.0205799	-1.34448e-05	-0.0327111	0.0727929	-1000000	-1.22558
84	0.292543	0.0487572	-0.467626	0.992874	0.48314	0.864332	1.10369	0.128542	-0.0310273	-2.05002	-3.50617	0.150985	0.000711159	0.0333788	0.0205562	2.2826e-05	-0.0327126	0.0727304	-1000000	-0.979577
84.1	-0.0554059	-0.0975144	-0.684817	0.749088	0.272597	0.596168	0.970712	-0.113028	-0.11746	-2.20959	-3.50753	0.155015	0.00071744	0.0333761	0.0205399	1.1298e-05	-0.0327035	0.0727603	-1000000	-0.731358
84.2	-0.168434	-0.250435	-0.775683	0.87763	0.496437	0.589519	0.826656	-0.201678	-0.237137	-1.93034	-3.50698	0.147318	0.000734793	0.033348	0.0205929	9.35456e-06	-0.0326945	0.0728091	-1000000	-0.735791
84.3	-0.0908657	-0.208326	-0.698115	0.624979	0.589519	0.531897	1.07044	-0.401139	-0.312489	-2.16305	-3.50757	0.152342	0.000690982	0.0333964	0.0205178	7.76331e-06	-0.032675	0.072725	-1000000	-0.777899
84.4	-0.17065	-0.257083	-0.46541	0.456545	0.334652	0.724709	0.999523	0.144055	-0.192813	-2.01678	-3.50702	0.145068	0.000681302	0.0334097	0.0205609	-6.41593e-05	-0.03271	0.0726989	-1000000	-0.791196
84.5	-0.126325	-0.319138	-0.476491	0.54741	0.387841	0.808926	0.946333	0.0310273	-0.325787	-1.84169	-3.50655	0.151358	0.000712132	0.0334115	0.0205605	-1.71448e-05	-0.032652	0.0727756	-1000000	-0.851035
84.6	-0.203894	-0.22384	-0.405571	0.649357	0.410004	0.886495	1.16574	0.0132974	-0.232705	-2.1564	-3.50749	0.151418	0.000716272	0.0334023	0.0205808	3.77749e-05	-0.032736	0.0726352	-1000000	-0.866549
84.7	-0.0598384	-0.0443247	-0.234921	0.890927	0.540762	0.917522	1.20563	0.274813	-0.345733	-1.85277	-3.50668	0.150801	-0.000590751	0.03294	0.0204942	-3.51574e-05	-0.0327145	0.0726129	-1000000	-0.944117
84.8	0.0398923	0.161785	-0.0952982	1.19012	0.416653	0.95963	1.54915	0.285895	-0.283678	-1.57353	-3.50694	0.151417	-0.00415682	0.0280819	0.0130325	-0.00138595	-0.034205	0.0718847	-1000000	-1.13471
84.9	0.403355	0.239354	-0.00664866	1.39623	0.675952	0.984009	1.71758	0.425517	-0.0132974	-1.40731	-3.50736	0.15049	-0.00440915	0.0272717	0.0104187	-0.00251183	-0.0367051	0.0688658	-1000000	-1.25217
85	0.130758	0.0110812	-0.314705	1.07931	0.620546	0.65379	1.25661	0.363463	-0.20611	-1.56688	-3.50736	0.154753	-0.00440682	0.027262	0.0104604	-0.00251468	-0.0367966	0.0686244	-1000000	-1.09925
85.1	-0.0797845	-0.144055	-0.585086	0.882062	0.560708	0.460977	0.970712	0.283678	-0.613898	-1.95472	-3.50638	0.147767	-0.00425665	0.0272869	0.0105579	-0.00246115	-0.036752	0.0685309	-1000000	-0.822224
85.2	-0.166218	-0.0243786	-0.518599	1.17461	0.414436	0.691466	1.0239	-0.0687034	-0.529681	-2.11207	-3.50736	0.158403	-0.00405727	0.0275762	0.0106996	-0.00242552	-0.0367378	0.0685609	-1000000	-0.941901
85.3	-0.146272	-0.210543	-0.498653	0.986225	0.744656	0.664871	0.930819	0.0531896	-0.640492	-2.19629	-3.5066	0.154085	-0.00400076	0.0276962	0.0107993	-0.00229703	-0.0364808	0.0689026	-1000000	-0.87763
85.4	-0.234921	-0.0177299	-0.308057	0.795629	0.948549	0.56514	1.1879	0.137407	-0.350165	-1.82396	-3.50723	0.154968	-0.00130385	0.0302657	0.0138375	-0.00187843	-0.0361318	0.0691542	-1000000	-0.95963
85.5	-0.0620546	-0.0221623	-0.383409	0.888711	0.904225	0.937468	1.16352	0.385625	-0.219407	-1.40509	-3.50655	0.149771	0.000608726	0.0333487	0.0202242	-0.000194789	-0.0332201	0.0719151	-1000000	-1.07266
85.6	-0.0975145	-0.159569	-0.197245	1.19677	1.09039	0.946333	1.14358	0.350165	-0.234921	-1.50261	-3.50744	0.156064	0.000672997	0.0334901	0.0205395	2.16945e-05	-0.0327299	0.0727311	-1000000	-1.06379
85.7	-0.228272	-0.0620546	-0.046541	1.32309	1.01725	0.802278	1.27212	0.252651	-0.301408	-1.63115	-3.50736	0.152803	0.000651015	0.0334523	0.0205398	3.09063e-05	-0.0327449	0.0725659	-1000000	-1.12806
85.8	-0.571789	-0.316922	-0.574005	0.870981	0.693682	0.642709	0.921954	0.272597	-0.700331	-1.85721	-3.50728	0.156471	0.000716882	0.0334533	0.0205632	5.48681e-05	-0.032749	0.0726629	-1000000	-0.864332
85.9	-0.181731	0.00664878	-0.128542	1.01947	0.797845	0.857684	1.06823	0.356814	-0.527464	-1.73753	-3.50689	0.152989	0.000655037	0.0334485	0.0205794	-2.68203e-05	-0.0327226	0.0726992	-1000000	-1.11477
86	-0.0952982	-0.0820007	-0.0687033	0.857683	0.498653	0.902008	1.00617	0.139623	-0.667087	-1.57574	-3.5066	0.155886	0.000676526	0.0334378	0.020563	-4.04916e-05	-0.0327265	0.0727222	-1000000	-1.03055
86.1	0.157353	0.161785	-0.126325	0.749088	0.551843	1.11477	1.05936	0.290327	-0.494221	-1.32309	-3.50723	0.157211	0.000699281	0.0334206	0.0205236	2.3484e-05	-0.0327519	0.0726536	-1000000	-1.15909
86.2	-0.0199462	-0.0576222	-0.445464	0.576221	0.332435	0.744655	0.782332	0.316922	-0.574005	-1.67326	-3.50677	0.152061	0.000738058	0.0334378	0.0205954	4.14999e-05	-0.0328049	0.072696	-1000000	-1.01504
86.3	-0.00664872	-0.226056	-0.622763	0.414436	0.2593	0.660439	0.813359	0.128542	-0.797845	-1.8284	-3.50651	0.154461	0.000687613	0.0335098	0.0205257	-1.13698e-05	-0.0328057	0.0726439	-1000000	-0.906441
86.4	0.124109	0.0354598	-0.210543	0.554059	0.498653	0.780115	0.87763	0.456545	-0.70698	-1.67547	-3.50672	0.153183	0.000706456	0.0334614	0.0205409	5.71026e-05	-0.0327767	0.0726354	-1000000	-1.06601
86.5	0.108596	-0.046541	-0.343517	0.587303	0.492005	0.906441	0.997306	0.509734	-0.749088	-1.79294	-3.50685	0.157287	0.000811945	0.033405	0.0205217	1.02154e-05	-0.0328071	0.072657	-1000000	-1.06158
86.6	-0.0132974	-0.246002	-0.285895	0.308057	0.2593	0.538546	0.678168	0.421085	-0.826656	-1.99683	-3.50689	0.15533	0.000803558	0.0334802	0.0205321	5.32745e-06	-0.0327654	0.0726669	-1000000	-0.897576
86.7	-0.190596	-0.201678	-0.494221	0.414436	0.037676	0.726926	0.441031	0.365679	-0.984009	-1.9658	-3.50736	0.162024	0.00080347	0.0334043	0.0205735	3.45376e-05	-0.0327951	0.0726515	-1000000	-0.855467
86.8	-0.172866	-0.130758	-0.545194	0.505302	0.126325	0.746872	0.624979	0.323571	-1.06379	-1.92148	-3.50596	0.153927	0.000785712	0.0334618	0.0205726	3.83256e-05	-0.0327082	0.0727466	-1000000	-0.868765
86.9	-0.0421085	0.108596	-0.443247	0.706979	0.272597	0.766818	0.467626	0.363463	-0.82444	-1.91926	-3.50732	0.157993	0.000719579	0.0334446	0.0205044	2.71959e-05	-0.0328022	0.0727256	-1000000	-0.946333
87	-0.0864332	-0.20611	-0.520816	0.390058	0.181731	0.633844	0.332436	0.381193	-1.15909	-2.13424	-3.50575	0.15753	0.000718679	0.0334636	0.020595	-4.54922e-05	-0.0328115	0.0726909	-1000000	-0.826656
87.1	-0.505302	-0.339084	-0.669303	0.525248	0.144055	0.627195	0.492005	0.350165	-1.24109	-2.06553	-3.50723	0.157452	0.000754859	0.0334455	0.0205844	4.9663e-05	-0.0328111	0.0726929	-1000000	-0.709196
87.2	-0.299192	-0.161785	-0.780115	0.839954	0.20611	0.722493	0.77125	0.472058	-1.01504	-2.05667	-3.50617	0.153344	0.000692687	0.0334015	0.0206569	8.62291e-06	-0.0328094	0.0727108	-1000000	-0.862116
87.3	-0.183948	-0.00221628	-0.910873	0.817791	0.15292	0.740223	0.904225	0.478707	-1.19455	-1.87272	-3.50681	0.161534	0.000772683	0.0334665	0.0206005	1.29839e-05	-0.0328061	0.0727526	-1000000	-0.966279
87.4	-0.0554059	0.230489	-0.644925	1.31423	0.334652	0.930819	0.99509	0.795629	-0.946333	-1.85277	-3.50643	0.154818	0.000738659	0.0334667	0.0206091	-3.77205e-05	-0.0327796	0.072799	-1000000	-1.14579
87.5	-0.055406	0.0443247	-0.837737	0.866548	0.201678	0.764602	0.760169	0.660438	-0.848819	-2.18078	-3.50655	0.162006	0.000805804	0.0334609	0.0205417	-5.39756e-05	-0.0327951	0.072778	-1000000	-1.01725
87.6	-0.0775683	0.0864332	-0.715844	0.795629	0.308057	0.846602	0.833305	0.642709	-0.77125	-1.95694	-3.50613	0.155083	0.000790013	0.0333467	0.0205549	1.53336e-05	-0.0327319	0.0727661	-1000000	-1.04163
87.7	-0.0753521	-0.0199461	-0.511951	0.749088	0.197245	0.917522	0.793413	0.680385	-0.904225	-2.1431	-3.50761	0.162062	0.000741137	0.0333822	0.0205971	-2.89279e-05	-0.0327487	0.0727299	-1000000	-1.02833
87.8	-0.305841	-0.199461	-0.520815	0.576221	0.330219	0.986225	0.742439	0.492005	-0.952982	-2.38467	-3.50617	0.154044	0.000790078	0.0334769	0.0206137	-5.65481e-05	-0.0327604	0.0726959	-1000000	-0.928603
87.9	-0.496437	-0.434382	-0.613898	0.556275	0.301408	0.908657	0.678168	0.195029	-1.11033	-2.4157	-3.50736	0.162702	0.00077884	0.0334692	0.0205512	-7.50754e-05	-0.0327969	0.0727293	-1000000	-0.837737
88	-0.303624	-0.624979	-0.414436	0.633844	0.214975	0.851035	0.751304	0.22384	-0.955198	-2.37359	-3.50643	0.158274	0.000763536	0.0334374	0.0205597	3.54397e-06	-0.0328394	0.0726559	-1000000	-0.893143
88.1	-0.303624	-0.624979	-0.687033	0.361247	-0.0509734	0.56514	0.961847	0.208326	-0.961847	-2.47554	-3.50694	0.161567	0.000730286	0.0333955	0.0206156	8.13022e-05	-0.0327761	0.0726227	-1000000	-0.837737
88.2	-0.288111	-0.441031	-0.478707	0.551843	0.0952982	0.6006	0.851035	0.42995	-0.902008	-2.32483	-3.50685	0.159146	0.000760645	0.0333848	0.0205572	-2.20891e-05	-0.0327685	0.0726907	-1000000	-0.908657
88.3	-0.292543	-0.159569	-0.46541	0.542978	0.272597	0.67152	0.884278	0.476491	-0.70698	-2.23397	-3.50643	0.161182	0.000764756	0.0334841	0.0205165	-2.96752e-05	-0.0327154	0.0727057	-1000000	-1.01504
88.4	-0.334652	-0.0332436	-0.407788	0.58287	-0.00221622	0.718061	0.797845	0.270381	-0.746872	-2.18078	-3.50757	0.160999	0.000716109	0.0334414	0.0206178	-2.78049e-05	-0.0328016	0.0726654	-1000000	-0.970712
88.5	-0.0775683	0.0687034	-0.556275	0.613898	0.0952982	0.979577	0.870981	0.234921	-0.738007	-1.86607	-3.50609	0.156677	0.000733553	0.0334855	0.0206227	-2.77708e-05	-0.0327593	0.0727077	-1000000	-1.0239
88.6	0.18838	0.139623	-0.403355	0.764602	0.104163	1.21893	0.992874	0.35903	-0.65379	-1.93477	-3.50749	0.163023	0.000682996	0.0334351	0.0205867	-2.69714e-05	-0.0328161	0.0727314	-1000000	-1.07931
88.7	0.449896	-0.0975145	-0.396706	0.443247	0.0952982	1.08152	0.950766	0.201678	-0.702547	-2.20294	-3.50638	0.159551	0.000712833	0.0333856	0.0205505	-8.3867e-06	-0.0328302	0.0727021	-1000000	-0.910873
88.8	0.365679	0.181731	-0.22384	0.649357	0.279246	0.862116	1.0372	0.421085	-0.41222	-2.1431	-3.50685	0.164039	0.000658691	0.0334538	0.0205295	-8.28866e-05	-0.0328225	0.0727281	-1000000	-1.07044
88.9	0.299192	0.270381	-0.283678	0.649357	0.42995	0.828873	1.14801	0.39449	-0.283678	-2.3071	-3.50638	0.158387	0.000736199	0.0334049	0.0205426	2.82755e-05	-0.0327862	0.0727582	-1000000	-1.09039
89	0.115244	0.226056	-0.498653	0.421085	0.387841	0.61833	0.961847	0.441031	-0.401139	-2.12315	-3.50643	0.163112	0.000730911	0.0334654	0.020563	-5.57286e-05	-0.0327666	0.0727109	-1000000	-0.984009
89.1	-0.084217	-0.028811	-0.554059	0.443247	0.310273	0.718061	0.906441	0.179515	-0.414436	-2.26499	-3.50664	0.158948	0.000711855	0.0333868	0.0205465	-9.33338e-05	-0.032699	0.072712	-1000000	-0.890927
89.2	-0.0310273	-0.485356	-1.10812	0.631627	-0.00886488	0.527464	0.558492	-0.283678	-0.658222	-2.53094	-3.50664	0.160433	0.000682163	0.0333958	0.0205581	-5.97161e-05	-0.0327552	0.0727791	-1000000	-0.65379
89.3	-0.110812	-0.554059	-0.968495	0.826656	0.0044325	0.738007	0.724709	-0.308057	-0.700331	-2.44229	-3.50677	0.160249	0.000652098	0.0334157	0.0205822	-6.69973e-05	-0.0327846	0.0727375	-1000000	-0.769034
89.4	0.0975144	-0.507518	-0.658222	0.888711	0.0243786	0.906441	0.813359	-0.230489	-0.70698	-2.01678	-3.50685	0.161839	0.000588728	0.0334501	0.0206018	-4.6743e-05	-0.0327623	0.0727414	-1000000	-0.886495
89.5	-0.0443247	-0.673736	-0.757953	0.520816	-0.292543	0.709196	0.593951	-0.246002	-1.00174	-2.03451	-3.50609	0.157528	0.000747386	0.0333955	0.0205333	-6.08233e-05	-0.0328289	0.0728069	-1000000	-0.795629
89.6	-0.212759	-0.678168	-0.82444	0.498653	-0.177299	0.489788	0.673736	-0.421085	-0.695898	-2.21624	-3.50732	0.159164	0.000698419	0.0333995	0.0205461	-5.95216e-05	-0.032786	0.0727257	-1000000	-0.673736
89.7	-0.0997307	-0.339084	-0.715844	0.567357	-0.0775682	0.729142	0.886495	-0.0509735	-0.518599	-1.92591	-3.50681	0.162208	0.000658504	0.0334128	0.0205578	-5.7936e-05	-0.0328357	0.0727391	-1000000	-0.822224
89.8	0.257083	-0.332435	-0.438815	0.853251	-0.0531896	0.684817	0.669304	0.201678	-0.808926	-2.08548	-3.50732	0.163422	0.000648967	0.0334174	0.0205671	-8.29253e-05	-0.0327884	0.0727592	-1000000	-0.930819
89.9	0.352382	-0.405571	-0.755737	0.797845	-0.0155137	0.54741	0.48314	0.084217	-0.837738	-2.04115	-3.50575	0.158445	0.000687733	0.033384	0.0205699	-7.17017e-05	-0.0327541	0.0727264	-1000000	-0.848819
90	0.203894	-0.42995	-0.580654	0.89536	0.22384	0.833305	0.762385	-0.190596	-0.372328	-1.98132	-3.50728	0.163221	0.000658289	0.0334419	0.0205141	-8.22635e-05	-0.0327689	0.0727554	-1000000	-1.02612
90.1	0.332435	-0.175083	-0.312489	1.19677	0.42995	1.17017	0.95963	0.124109	-0.265948	-1.63115	-3.50626	0.157303	0.000704727	0.0335199	0.020514	-0.000117788	-0.0327527	0.0727173	-1000000	-1.2832
90.2	0.425517	-0.22384	-0.197245	1.05271	0.290327	1.30315	0.777899	0.119677	-0.378976	-1.53585	-3.50702	0.166084	0.000640491	0.033504	0.0205066	-0.000115475	-0.0327375	0.0726839	-1000000	-1.20342
90.3	0.323571	-0.132974	-0.410004	0.888711	0.00221634	1.0106	0.664871	0.0110812	-0.527464	-1.48709	-3.50634	0.16079	0.0006998	0.0334252	0.0205079	2.21241e-05	-0.0328046	0.0726957	-1000000	-1.05271
90.4	0.336868	-0.137407	-0.503086	0.664871	-0.199461	0.786764	0.97736	0.11746	-0.609465	-1.81067	-3.50668	0.164197	0.000661477	0.0334467	0.0205537	3.0036e-06	-0.0327247	0.0727627	-1000000	-0.950765
90.5	0.316922	-0.476491	-0.511951	0.454328	-0.141839	0.638276	1.01282	0.104163	-0.518599	-2.02786	-3.50757	0.165728	0.000631733	0.0335698	0.0204972	-5.55321e-05	-0.0327549	0.0727413	-1000000	-0.902008
90.6	0.467626	-0.452112	-0.279246	0.58287	0.164002	0.913089	1.22115	0.496437	-0.350165	-1.38293	-3.50634	0.161419	0.00068573	0.0335013	0.020545	-3.14078e-06	-0.0327831	0.0728107	-1000000	-1.09482
90.7	0.658222	-0.144055	-0.168434	0.478707	0.2593	1.08817	1.1192	0.414436	-0.352382	-1.18347	-3.50609	0.163229	0.000654123	0.0335085	0.0205795	-9.6615e-05	-0.0327813	0.0727279	-1000000	-1.17682
90.8	0.545194	-0.0664871	-0.214975	0.669303	0.148488	1.18569	0.972928	0.336868	-0.257083	-1.3785	-3.50617	0.158934	0.000674805	0.0334593	0.0205474	-2.44225e-05	-0.032759	0.0727138	-1000000	-1.14136
90.9	-0.00221628	-0.454329	-0.574005	0.381193	-0.119677	0.784548	0.607249	0.128542	-0.815575	-1.53142	-3.50668	0.166178	0.000703296	0.0334731	0.020608	2.84967e-05	-0.0327914	0.0728108	-1000000	-0.839954
91	-0.00886494	-0.56514	-0.505302	0.472058	0.250435	0.924171	0.693682	0.0975144	-0.893143	-1.93034	-3.50634	0.161501	0.00070213	0.0335102	0.0206174	-6.84421e-06	-0.0327746	0.0727875	-1000000	-0.828873
91.1	0.352382	-0.460977	-0.469842	0.516383	0.312489	0.87763	0.777899	0.0221624	-0.67152	-1.87937	-3.50753	0.166376	0.000646953	0.033509	0.020534	8.80271e-06	-0.0327427	0.0727639	-1000000	-0.888711
91.2	0.285895	-0.567357	-0.751304	0.540762	0.217191	0.831089	0.642709	-0.181731	-0.605033	-1.85942	-3.50605	0.157717	0.00072301	0.0334384	0.0205745	2.62287e-05	-0.0327495	0.0727657	-1000000	-0.846602
91.3	0.339084	-0.441031	-0.52968	0.56514	0.279246	0.744656	0.642709	-0.155137	-0.538545	-1.8284	-3.50702	0.167057	0.000732647	0.0334369	0.0205497	6.19349e-05	-0.0327626	0.0727816	-1000000	-0.91309
91.4	0.478707	-0.17065	-0.46541	0.75352	0.301408	1.06601	0.811143	0.119677	0.0310273	-1.78407	-3.50609	0.159641	0.000687742	0.0334313	0.0206065	6.21671e-05	-0.032737	0.0727195	-1000000	-1.13693
91.5	0.365679	-0.478707	-0.65379	0.620546	0.263732	1.08596	0.808926	0.093082	-0.108596	-1.99905	-3.50638	0.165422	0.000696972	0.0335071	0.0205798	6.95798e-05	-0.0327105	0.0727897	-1000000	-1.07266
91.6	0.285895	-0.234921	-0.731358	0.897576	0.443247	0.988442	0.902008	0.0620546	-0.192813	-1.83948	-3.50698	0.162303	0.000718945	0.0335069	0.0204697	-5.51465e-06	-0.0327064	0.0728272	-1000000	-1.04385
91.7	0.181731	-0.476491	-0.576221	0.868765	0.463194	0.964063	0.930819	0.0310273	-0.18838	-1.78185	-3.50634	0.166462	0.000689973	0.0334679	0.0205466	8.71731e-06	-0.0327635	0.0727311	-1000000	-1.07044
91.8	0.296976	-0.243786	-0.605033	1.13915	0.56514	0.992874	1.16574	0.13519	0.101947	-1.54693	-3.50613	0.162143	0.000687342	0.0334437	0.0205672	5.09195e-05	-0.0327546	0.0727163	-1000000	-1.26769
91.9	0.474275	0.0664872	-0.301408	0.846602	0.740223	1.14136	1.14136	0.226056	0.186164	-1.52034	-3.50588	0.163398	0.000706059	0.0334858	0.0205948	6.81124e-05	-0.0327241	0.0727395	-1000000	-1.25882
92	0.587303	-0.155137	0.0443248	0.897576	0.684817	1.13028	0.791196	0.403355	0.137407	-1.25439	-3.50634	0.168189	0.000816543	0.0334118	0.0205535	9.44314e-05	-0.0327547	0.0727786	-1000000	-1.23444
92.1	0.24157	-0.345733	-0.0820007	0.928603	0.879846	1.35412	0.968495	0.305841	0.0997306	-1.54915	-3.50647	0.165091	0.000765634	0.0334797	0.020544	7.69115e-05	-0.0327301	0.0727561	-1000000	-1.21671
92.2	-0.195029	-0.651574	-0.478707	0.718061	0.764602	1.06379	0.893143	-0.0731358	-0.325787	-1.71093	-3.50711	0.168585	0.000757214	0.0335219	0.0205379	2.43566e-05	-0.0327597	0.0727077	-1000000	-0.990658
92.3	-0.299192	-0.935252	-0.811143	0.629411	0.467626	0.782332	0.700331	-0.119677	-0.257083	-1.97467	-3.50605	0.163245	0.000795535	0.0334393	0.020554	0.000115888	-0.0327751	0.0727525	-1000000	-0.839954
92.4	-0.17065	-0.833305	-0.740223	0.715844	0.571789	0.946333	0.718061	-0.226056	-0.108596	-1.9104	-3.50744	0.168598	0.000780926	0.0335368	0.0205199	8.36885e-05	-0.0328167	0.0728019	-1000000	-0.961847
92.5	0.0753521	-0.726926	-0.372328	0.726926	0.480923	1.14579	0.780115	-0.124109	-0.0509734	-1.8151	-3.50609	0.162078	0.000823251	0.0334537	0.0205356	3.39337e-05	-0.0328036	0.0728287	-1000000	-0.939684
92.6	-0.374544	-0.691466	-0.536329	0.54741	0.146272	1.00174	0.445464	-0.104163	-0.046541	-1.83948	-3.50723	0.167759	0.000758002	0.0334699	0.0205486	3.20037e-05	-0.0328155	0.072836	-1000000	-0.808926
92.7	-0.0797845	-0.718061	-0.350165	0.75352	0.214975	0.873197	0.538546	0.0687034	0.00221622	-1.52699	-3.50672	0.156874	0.000788881	0.0335362	0.0205178	5.03287e-05	-0.0328114	0.072802	-1000000	-0.946333
92.8	-0.274813	-0.957414	-0.396706	1.05271	0.279246	0.773467	0.569573	0.028811	0.00886494	-1.66883	-3.50617	0.164107	0.000783232	0.0335137	0.0205365	0.00012992	-0.0327657	0.0727744	-1000000	-0.899792
92.9	-0.314706	-0.904224	-0.2593	0.833305	0.254867	0.684817	0.631627	-0.0664871	-0.124109	-2.02121	-3.5074	0.164656	0.000752164	0.0335171	0.0205629	5.41112e-05	-0.0327498	0.0727772	-1000000	-0.84217
93	-0.436599	-0.902008	-0.396706	0.622762	0.232705	0.851035	0.498653	-0.367895	-0.401139	-1.71315	-3.50634	0.161658	0.000728462	0.0335339	0.0204552	3.00129e-05	-0.0327848	0.0728425	-1000000	-0.797845
93.1	-0.168434	-0.472058	-0.396706	0.718061	0.414436	1.00396	0.509734	-0.0664871	-0.243786	-1.32974	-3.50672	0.168284	0.000758712	0.0334972	0.0204961	2.60752e-05	-0.032828	0.0728145	-1000000	-0.939684
93.2	0.274813	-0.121893	0.00664878	0.955198	0.571789	1.29428	0.975144	0.237137	-0.108596	-1.14358	-3.50622	0.160823	0.000789813	0.0335174	0.0205094	2.37129e-05	-0.0328275	0.0727229	-1000000	-1.27877
93.3	0.401139	0.290327	0.144055	1.32753	0.820008	1.48709	1.38736	0.425517	0.328003	-1.08817	-3.50672	0.166961	0.000788612	0.0334896	0.020566	1.34046e-05	-0.0327852	0.0727947	-1000000	-1.51369
93.4	-0.2593	-0.13519	-0.310273	1.09925	0.305841	0.964063	0.662655	0.0620546	-0.177299	-1.62672	-3.5063	0.16484	0.000840888	0.0334714	0.0205468	4.39548e-05	-0.0328495	0.0727686	-1000000	-1.07044
93.5	-0.268165	-0.055406	-0.352382	1.1192	0.551843	1.22558	0.820008	0.243786	-0.0310273	-0.902008	-3.50689	0.168756	0.000772181	0.0334521	0.020579	2.89964e-05	-0.0327944	0.0728704	-1000000	-1.20342
93.6	0.115244	0.0952982	-0.110812	1.10812	0.591735	1.26547	0.746872	0.13519	-0.0731359	-0.644925	-3.50588	0.162857	0.000783599	0.0334623	0.0205277	1.42717e-05	-0.0327772	0.0728149	-1000000	-1.30093
93.7	-0.175083	0.17065	-0.0531898	1.02612	0.505302	1.40288	0.735791	0.0509734	0	-0.536329	-3.50761	0.170354	0.000865995	0.0335359	0.0205458	4.56554e-05	-0.0328438	0.0728061	-1000000	-1.30315
93.8	-0.199461	0.126325	-0.172866	1.1325	0.769034	1.41174	0.773467	0.144055	-0.13519	-0.434382	-3.506	0.167024	0.000812714	0.0335071	0.020564	8.7651e-05	-0.0328332	0.0728044	-1000000	-1.29207
93.9	-0.427734	0.0155137	-0.232705	1.00839	0.715844	1.25217	0.704763	0.106379	-0.210542	-0.640492	-3.50766	0.169352	0.000749247	0.0334534	0.0206121	3.52669e-05	-0.0327635	0.0728827	-1000000	-1.21671
94	-0.314706	-0.24157	-0.037676	0.935252	0.950766	1.48709	0.738007	0.232705	-0.166218	-0.988442	-3.5063	0.161891	0.00085588	0.0334744	0.020549	4.57159e-05	-0.0328269	0.0728387	-1000000	-1.2965
94.1	-0.29476	-0.516383	-0.172866	0.826656	0.997306	1.30093	0.531897	0.268165	-0.363463	-0.651574	-3.50681	0.168852	0.000800621	0.0334636	0.0205868	-4.66812e-05	-0.0328173	0.0727874	-1000000	-1.17682
94.2	-0.354598	-0.520816	-0.11746	0.58287	0.804494	1.24996	0.576222	0.0576221	-0.505302	-0.941901	-3.50664	0.162969	0.000774541	0.033539	0.0206176	2.99022e-05	-0.0327942	0.0728235	-1000000	-1.05936
94.3	-0.141839	-0.44768	-0.383409	0.593951	0.503086	1.32309	0.611681	0.0199462	-0.516383	-1.17239	-3.50655	0.16816	0.000765348	0.0334353	0.0205736	6.58316e-06	-0.032867	0.0728384	-1000000	-1.09925
94.4	-0.219407	-0.538545	-0.316922	0.687033	0.494221	1.36077	0.607249	0.0797845	-0.336868	-0.89536	-3.50638	0.165484	0.000784841	0.0334529	0.0205498	3.80192e-06	-0.0328765	0.0728958	-1000000	-1.10812
94.5	-0.075352	-0.738007	-0.356814	0.826656	0.56514	1.27434	0.538546	0.0354598	-0.139623	-1.08374	-3.50689	0.167601	0.000819879	0.0335862	0.0205123	3.7328e-05	-0.03283	0.0729236	-1000000	-1.06823
94.6	-0.217191	-0.944117	-0.505302	0.786764	0.347949	1.31201	0.3413	-0.0177299	-0.42995	-1.04606	-3.50562	0.167853	0.000806761	0.0335138	0.020482	-7.88665e-06	-0.0328413	0.0728738	-1000000	-0.95963
94.7	-0.347949	-1.07709	-0.642709	0.664871	0.319138	1.17017	0.195029	-0.0620546	-0.316922	-1.11477	-3.50698	0.172182	0.000842607	0.0335209	0.0204849	1.47118e-05	-0.0328531	0.0729596	-1000000	-0.873197
94.8	-0.124109	-0.760169	-0.438815	0.751304	0.425517	0.913089	0.230489	-0.0642709	-0.290327	-1.09482	-3.50609	0.167601	0.00082747	0.0335413	0.0204976	3.03686e-05	-0.0328123	0.0730059	-1000000	-1.02612
94.9	-0.0797845	-0.538545	-0.37676	0.87763	0.494221	1.00174	0.527464	-0.0199462	-0.113028	-1.16352	-3.50626	0.170645	0.000799488	0.0335292	0.0204837	2.10201e-06	-0.0328377	0.0729819	-1000000	-1.13915
95	-0.146272	-0.662655	-0.591735	0.77125	0.2593	0.919738	0.352382	-0.0243787	-0.232705	-1.29428	-3.50655	0.167009	0.000765605	0.0335195	0.0205567	-1.65615e-05	-0.0328381	0.072952	-1000000	-1.06158
95.1	-0.0975144	-0.746872	-0.361247	0.691466	0.210543	0.899792	0.383409	0.161785	-0.172866	-1.62007	-3.50651	0.171443	0.000823896	0.0335314	0.020553	-2.52973e-05	-0.0328461	0.0729632	-1000000	-1.12363
95.2	-0.18838	-0.828872	-0.310273	0.828872	-0.046541	0.766818	0.0753521	-0.201678	-0.414436	-1.81731	-3.50583	0.168371	0.000818669	0.0334822	0.0205263	-3.55584e-05	-0.0329026	0.0729066	-1000000	-0.964063
95.3	-0.405571	-0.855467	-0.46541	0.839954	-0.20611	0.56514	0.139623	-0.39449	-0.485356	-1.60234	-3.50685	0.172566	0.000733629	0.033467	0.0205561	-3.76759e-05	-0.0329114	0.0730228	-1000000	-0.846602
95.4	0.132974	-0.330219	0.0221624	1.12142	0.203894	0.952982	0.571789	0.0199461	-0.281462	-1.20342	-3.50613	0.168737	0.000736987	0.0335208	0.0205535	4.37774e-05	-0.0328677	0.0729766	-1000000	-1.19898
95.5	0.0687034	-0.219407	0.0465411	1.17239	0.325787	0.915306	0.381193	0.130758	-0.316922	-1.33861	-3.50728	0.171558	0.000684808	0.0335352	0.0205676	2.18664e-05	-0.0328542	0.0729707	-1000000	-1.25882
95.6	-0.137407	-0.13519	-0.0687033	0.875413	0.181731	1.02612	0.460977	0.175083	-0.551843	-1.06823	-3.50672	0.166633	0.00071858	0.0334523	0.0205381	-4.0158e-06	-0.032872	0.0729395	-1000000	-1.24331
95.7	-0.146272	-0.0398923	-0.155137	0.782331	0.452112	1.18125	0.693682	0.498653	-0.283678	-1.00839	-3.50677	0.172205	0.000680782	0.0334323	0.0205072	-2.88573e-05	-0.03289	0.0729659	-1000000	-1.31423
95.8	0.0820007	0.093082	-0.316922	1.11255	0.494221	1.32531	0.848819	0.567357	-0.316922	-1.07266	-3.50689	0.16962	0.000716682	0.0334524	0.0205288	-3.58449e-05	-0.032852	0.0729641	-1000000	-1.36077
95.9	0.445464	0.124109	-0.121893	1.20342	0.67152	1.6511	0.908657	0.680385	-0.274813	-0.862116	-3.50664	0.172552	0.000765958	0.0334461	0.0204971	-3.78284e-05	-0.0328676	0.072976	-1000000	-1.50261
96	0.354598	-0.203894	-0.150704	1.17682	0.733574	1.60899	0.800061	0.624979	-0.378976	-0.957414	-3.50592	0.172318	0.000803385	0.0334574	0.0205708	-1.71229e-05	-0.0328807	0.073074	-1000000	-1.39623
96.1	0.392274	-0.0620546	-0.0487572	1.2965	0.715844	1.40288	1.13693	0.551843	-0.372328	-0.890927	-3.50677	0.173214	0.000764595	0.0334711	0.0205379	-3.63519e-05	-0.0328527	0.0729675	-1000000	-1.44499
96.2	0.314706	-0.443247	-0.155136	1.06379	0.733574	1.02169	0.766818	0.281462	-0.525248	-0.915306	-3.50562	0.168553	0.000785648	0.033464	0.0205487	-3.16037e-05	-0.0328338	0.0729387	-1000000	-1.25882
96.3	-0.0975144	-0.890927	-0.919738	0.620546	0.401139	0.691466	0.217191	0.0886495	-0.815575	-0.924171	-3.50643	0.175179	0.000725386	0.0335081	0.0205382	-6.51872e-06	-0.0328107	0.0729061	-1000000	-0.948549
96.4	-0.190596	-0.624979	-0.503086	0.702547	0.549627	0.988442	0.274813	0.201678	-0.835521	-0.986225	-3.50643	0.17095	0.000661869	0.0334306	0.020503	-4.18386e-05	-0.0327995	0.0729864	-1000000	-1.13471
96.5	0.0731359	-0.290327	-0.239354	0.990658	0.875414	1.3785	0.631628	0.339084	-0.65379	-1.00174	-3.50694	0.174189	0.00068367	0.0334597	0.0205045	-2.30192e-05	-0.0328866	0.0730198	-1000000	-1.32531
96.6	-0.232705	-0.42995	-0.410004	0.562924	0.432166	1.07931	0.234921	0.0265948	-0.687033	-1.24996	-3.50681	0.170831	0.000717158	0.033524	0.0205266	-3.91375e-05	-0.0328734	0.0729013	-1000000	-1.06601
96.7	-0.197245	-0.540762	-0.345733	0.381193	0.166218	0.890927	0.0332435	-0.214975	-0.675952	-1.28542	-3.50647	0.173305	0.000759648	0.0335322	0.0204944	-5.4918e-05	-0.0328149	0.072933	-1000000	-1.07709
96.8	-0.0820007	-0.511951	-0.0664871	0.385625	0.157353	0.766818	0.155137	-0.139623	-0.296976	-1.14136	-3.50655	0.171143	0.000733126	0.0335094	0.0205252	-7.43265e-05	-0.0328442	0.0729795	-1000000	-1.08374
96.9	0.128542	-0.39449	0.106379	0.46541	0.438815	0.879846	0.192813	0.084217	-0.0132974	-1.25217	-3.50668	0.172574	0.00070342	0.0334824	0.020527	-3.6588e-05	-0.032852	0.0730318	-1000000	-1.18569
97	-0.0265949	-0.312489	0.11746	0.631627	0.248218	0.893143	0.268165	0.104163	-0.104163	-1.44942	-3.50626	0.172458	0.000765554	0.0334471	0.0205199	-1.89098e-05	-0.0328012	0.0728767	-1000000	-1.16131
97.1	0.234921	-0.290327	0.15292	0.817791	0.494221	0.833305	0.192813	0.13519	-0.121893	-1.42061	-3.5066	0.173	0.000775692	0.0334812	0.0205623	-2.84747e-05	-0.0327774	0.0729762	-1000000	-1.28763
97.2	0.008865	-0.316922	-0.217191	0.609465	0.179515	0.680385	0.124109	-0.20611	-0.237137	-1.56023	-3.50647	0.170103	0.000785148	0.033506	0.020605	5.16576e-05	-0.0327615	0.0729638	-1000000	-1.1192
97.3	-0.0443246	-0.0709195	0.0753521	0.664871	0.354598	1.0505	0.257084	0.305841	-0.0398922	-1.17682	-3.50575	0.170237	0.000774695	0.033525	0.0205277	-2.67487e-05	-0.0328084	0.0729659	-1000000	-1.36963
97.4	-0.314706	-0.139623	-0.0177299	0.396706	0.0642709	1.08817	0.37676	0.268165	-0.0997307	-1.44277	-3.50706	0.175645	0.000806843	0.0335393	0.0205806	0.00013403	-0.032742	0.0730145	-1000000	-1.26769
97.5	0.257083	0.296976	0.361247	0.879846	0.498653	1.24996	0.800061	0.511951	0.254867	-1.15023	-3.50672	0.173351	0.000815445	0.033544	0.0205639	0.000266531	-0.032541	0.0729819	-1000000	-1.61564
97.6	0.283678	0.0864332	0.330219	0.82444	0.585086	1.26547	0.562924	0.365679	0.201677	-1.15023	-3.5066	0.173132	0.000730382	0.0335013	0.0205286	0.000326478	-0.032476	0.0729732	-1000000	-1.53807
97.7	0.254867	0.110812	0.146272	0.675952	0.310273	1.13693	0.631628	0.385625	0.516383	-1.20563	-3.50719	0.173346	0.000765723	0.033488	0.0206278	0.000295852	-0.032419	0.0729285	-1000000	-1.4472
97.8	0.18838	-0.0952982	0.0332437	0.775683	0.0487573	1.01282	0.596168	0.0199462	0.56514	-1.21007	-3.50664	0.175737	0.000736089	0.0334578	0.0206725	0.000406945	-0.0323578	0.0730775	-1000000	-1.30536
97.9	0.168434	0.13519	-0.00886488	0.886495	0.219407	1.21671	0.361247	0.141839	0.613898	-1.03941	-3.5063	0.173369	0.000769306	0.0337056	0.0208839	0.000415556	-0.0322391	0.0730229	-1000000	-1.42282
98	0.301408	0.480923	0.252651	0.915306	0.414436	1.34082	0.791197	0.210542	0.432166	-0.664871	-3.50664	0.173505	0.000746311	0.0338417	0.0210577	0.000421519	-0.0321535	0.073026	-1000000	-1.60677
98.1	0.00664878	0.383409	0.316922	0.917522	0.449896	1.41618	0.680385	0.3413	-0.00886488	-0.828872	-3.50609	0.170607	0.000757878	0.0336163	0.0207866	0.000386084	-0.0322781	0.0730063	-1000000	-1.48045
98.2	-0.0753521	0.0975144	0.0155137	0.802278	0.332435	1.12806	0.527464	0.214975	-0.132974	-1.07931	-3.50728	0.174221	0.00075995	0.0336711	0.0210478	0.000408764	-0.0322687	0.0730406	-1000000	-1.39623
98.3	-0.0952982	0.108596	-0.0975144	0.762385	0.239354	0.939684	0.381193	0.0199461	-0.279246	-1.17461	-3.50554	0.168797	0.000736106	0.0338339	0.0212259	0.00036732	-0.0322223	0.0730089	-1000000	-1.24996
98.4	-0.137407	0.18838	-0.0221623	0.866549	0.0332437	0.8599	0.328003	0.212759	-0.243786	-1.03277	-3.50702	0.17685	0.000790036	0.0337856	0.0212876	0.000395063	-0.0322774	0.0730013	-1000000	-1.30536
98.5	-0.137407	0.179515	0.0221624	0.884278	0.115244	0.882062	0.44768	0.132974	0.132974	-1.03498	-3.50634	0.170781	0.000762007	0.0340246	0.0218641	0.000302004	-0.0322282	0.0730599	-1000000	-1.36963
98.6	0.217191	0.312489	0.314706	1.03277	0.372328	1.02833	0.531897	0.113028	0.252651	-0.828873	-3.50711	0.176338	0.00076132	0.0344808	0.0228281	0.000384167	-0.0322667	0.0731887	-1000000	-1.46715
98.7	0.527464	0.61833	0.334652	1.36742	0.410004	1.35855	0.755737	0.310273	0.336868	-0.454328	-3.50638	0.173214	0.000722164	0.0347709	0.0232837	0.000363523	-0.0322196	0.0731594	-1000000	-1.64666
98.8	0.146272	0.520816	0.0952982	1.13693	0.203894	1.02612	0.782332	0.0177299	-0.0797845	-0.704763	-3.50643	0.174631	0.000718771	0.0348929	0.0233085	0.00036342	-0.0322518	0.0731651	-1000000	-1.37407
98.9	-0.203894	0.367895	0.203894	1.07044	0.246002	0.926387	1.1325	-0.00664866	-0.356814	-0.352382	-3.50647	0.173672	0.000740227	0.0347943	0.0232926	0.000321007	-0.0323254	0.0731327	-1000000	-1.33639
99	-0.290327	0.24157	0.0598384	0.917522	0.192813	0.855467	1.08374	0.0421084	-0.432166	-0.61833	-3.50706	0.174383	0.000778527	0.0346515	0.0229974	0.000419755	-0.0322432	0.0731168	-1000000	-1.33196
99.1	0.00886488	0.580654	0.343517	0.939684	0.480923	1.23001	1.11033	0.398923	-0.132974	-0.398923	-3.50588	0.174926	0.000803714	0.0346086	0.0228876	0.000434677	-0.0322525	0.0732414	-1000000	-1.45607
99.2	0.0332435	0.693682	0.58287	0.979576	0.405571	1.38736	1.18125	0.536329	-0.177299	-0.254867	-3.50643	0.173545	0.000725797	0.0345166	0.0225194	0.00044625	-0.0322724	0.07306	-1000000	-1.53807
99.3	0.148488	0.494221	0.374544	1.18569	0.383409	1.46493	1.14801	0.480923	-0.265948	-0.22384	-3.50732	0.178725	0.00079849	0.0343904	0.0222664	0.000488501	-0.0323575	0.0731426	-1000000	-1.57796
99.4	0.288111	0.722493	-0.0398922	1.08596	0.390058	1.46272	1.19234	0.673736	-0.41222	0.084217	-3.50566	0.173126	0.00076931	0.0341445	0.0219586	0.000382116	-0.0324014	0.073181	-1000000	-1.56245
99.5	-0.0775683	0.20611	-0.132974	0.964063	-0.0310273	1.40288	0.919738	0.542978	-0.658222	-0.467626	-3.50702	0.177739	0.00081995	0.0342261	0.0220105	0.000377314	-0.0324776	0.0730877	-1000000	-1.34969
99.6	0.0664871	0.17065	0.0288111	0.930819	0.150704	1.36963	1.28763	0.39449	-0.527464	-0.738007	-3.50647	0.174951	0.000767819	0.0345718	0.022494	0.000376641	-0.0324637	0.0730882	-1000000	-1.37628
99.7	-0.104163	-0.0332435	-0.0110811	0.711412	0.0310273	1.24774	1.11477	0.119677	-0.726926	-0.784548	-3.50655	0.175493	0.000794248	0.034451	0.022424	0.000381147	-0.0324663	0.0730676	-1000000	-1.18125
99.8	-0.250435	-0.288111	-0.675952	0.596168	0.208326	0.897576	0.990658	0.075352	-0.780115	-0.724709	-3.50655	0.175609	0.000845621	0.0342499	0.0221095	0.000310492	-0.0324868	0.0731405	-1000000	-1.07709
99.9	-0.312489	-0.585087	-0.554059	0.518599	-0.157353	0.844386	0.656006	-0.0820008	-0.882062	-1.01504	-3.50643	0.178672	0.000748835	0.0342925	0.022051	0.000292582	-0.0325221	0.0731291	-1000000	-0.941901
100	-0.195029	-0.556275	-0.352382	0.370111	-0.128542	0.808926	0.611681	0.130758	-0.744655	-1.00396	-3.50655	0.173647	0.000749547	0.0343183	0.0221825	0.000275404	-0.0325095	0.073053	-1000000	-0.917522
100.1	-0.239354	-0.609465	-0.0997306	0.383409	-0.0443246	0.864332	0.443247	-0.0199461	-0.365679	-1.03942	-3.50694	0.178543	0.000817731	0.0344462	0.0222299	0.000223512	-0.0327111	0.0730753	-1000000	-0.992874
100.2	0.0155137	-0.899792	0.037676	0.179515	-0.316922	0.722493	0.467626	-0.0265949	-0.472058	-1.28763	-3.50634	0.173069	0.000744056	0.0342986	0.0220934	0.000249033	-0.0326678	0.0730525	-1000000	-0.933036
100.3	-0.0199462	-0.764602	0.0864333	0.381193	-0.261516	0.724709	0.463193	-0.0997307	-0.443247	-1.04828	-3.50715	0.177019	0.000750733	0.034239	0.0220735	0.000290665	-0.0325356	0.073148	-1000000	-0.986225
100.4	-0.321354	-0.762385	-0.0820007	0.232705	-0.312489	0.622763	0.460977	-0.432166	-0.613898	-0.857684	-3.50575	0.174142	0.000825534	0.0344297	0.0222072	0.000253905	-0.0326275	0.0731504	-1000000	-0.875413
100.5	-0.186164	-0.540762	-0.203894	0.527464	-0.239354	0.746872	0.507518	-0.210542	-0.383409	-0.91309	-3.50685	0.17966	0.000800933	0.0344101	0.0222263	0.000289415	-0.0326615	0.0731066	-1000000	-1.00839
100.6	-0.0487572	-0.381193	-0.093082	0.837737	-0.234921	0.613898	0.740223	-0.0620546	-0.425517	-0.888711	-3.506	0.174251	0.000807399	0.0342292	0.0220386	0.000257256	-0.032632	0.0730975	-1000000	-1.02833
100.7	-0.35903	-0.764602	-0.445463	0.684817	-0.398923	0.576222	0.525248	-0.155137	-0.706979	-1.09704	-3.50588	0.179591	0.000834899	0.0341728	0.0220611	0.00028484	-0.0326431	0.0730986	-1000000	-0.890927
100.8	-0.418869	-0.63606	-0.498653	0.757953	0.0265949	0.48314	0.494221	-0.421085	-0.414436	-0.915306	-3.50622	0.171879	0.000808927	0.0342964	0.0220911	0.000257292	-0.0326423	0.0730692	-1000000	-0.930819
100.9	-0.489788	-0.556275	-0.230489	0.831089	-0.0775683	0.523032	0.554059	-0.414436	-0.613898	-0.868765	-3.50647	0.178727	0.000761669	0.0343889	0.0222055	0.000193679	-0.0326424	0.0730851	-1000000	-0.948549
101	-0.308057	-0.578438	-0.00886488	0.997306	-0.13519	0.662655	0.817791	-0.00664866	-0.449896	-0.786764	-3.50613	0.176744	0.000808497	0.0343394	0.0221312	0.000139853	-0.0326378	0.0731075	-1000000	-1.11698
101.1	-0.0997307	-0.403355	0.0687033	1.25661	0.183948	0.775683	0.906441	0.407788	-0.37676	-0.279246	-3.50715	0.177705	0.000690502	0.0342272	0.0220625	0.000191049	-0.032687	0.0731208	-1000000	-1.31644
101.2	0.0775682	-0.492005	0.115244	1.23444	0.365679	0.837737	0.8599	0.232705	-0.385625	-0.494221	-3.50596	0.178178	0.00072284	0.0342964	0.0221537	0.000141055	-0.0327767	0.0730496	-1000000	-1.33417
101.3	0.0221623	-0.48314	0.365679	1.20563	0.613898	0.997306	1.12142	0.0177299	-0.208326	-0.726926	-3.50638	0.178163	0.000739847	0.0343352	0.0221361	9.96263e-05	-0.0327671	0.0731053	-1000000	-1.34526
101.4	0.0398922	-0.055406	0.254867	1.32753	0.50087	1.10147	1.06379	0.0664871	-0.0687033	-0.42995	-3.50613	0.176063	0.000716687	0.0342466	0.0221023	6.27804e-05	-0.0327718	0.0731347	-1000000	-1.40731
101.5	-0.0908656	-0.210542	0.325787	1.50261	0.323571	1.13028	0.924171	0.0908657	-0.157353	-0.239354	-3.50634	0.179603	0.000647413	0.0343058	0.0219769	8.14222e-05	-0.0327948	0.073107	-1000000	-1.43169
101.6	0.330219	0.0265948	0.425517	1.61342	0.401139	1.09925	1.03277	0.316922	-0.243786	-0.308057	-3.50681	0.175688	0.000745772	0.0343348	0.0220956	0.000101066	-0.032752	0.0730983	-1000000	-1.44499
101.7	-0.0398922	0.0576222	0.421085	1.23001	0.545194	1.01282	0.990658	0.250435	-0.456545	-0.682601	-3.50626	0.178805	0.000698085	0.0342887	0.0221228	0.000176874	-0.0328061	0.0730861	-1000000	-1.35412
101.8	-0.157353	-0.0731359	0.527464	1.21228	0.702547	0.870981	1.04828	0.175083	-0.345733	-0.487572	-3.5063	0.175958	0.000668484	0.0344062	0.0220583	0.000176715	-0.0328117	0.0731136	-1000000	-1.34969
101.9	0.0354598	-0.265948	0.713628	1.23444	0.65379	0.937468	0.961847	0.128542	-0.476491	-0.589519	-3.50634	0.175789	0.000741672	0.0343217	0.0220674	0.00014299	-0.0328351	0.073084	-1000000	-1.32531
102	-0.190596	-0.334652	0.288111	1.15909	0.301408	0.870981	0.864332	0.0576221	-0.385625	-0.702547	-3.50626	0.177157	0.000742288	0.034302	0.0220171	8.00221e-05	-0.0327868	0.0731257	-1000000	-1.19012
102.1	-0.316922	-0.35903	0.197245	1.27877	0.350165	0.726926	0.720277	0.0132974	-0.396706	-0.492005	-3.50622	0.178801	0.000749001	0.0342839	0.02204	6.90356e-05	-0.0328664	0.0731265	-1000000	-1.21671
102.2	0.0709195	-0.265948	0.452112	1.40953	0.214975	0.802278	0.908657	0.201677	-0.257084	-0.556275	-3.50617	0.179847	0.00081239	0.0343298	0.0220105	2.82503e-05	-0.0327977	0.0731009	-1000000	-1.3652
102.3	0.0443248	-0.438815	0.46541	1.47158	0.281462	0.80671	0.968495	0.148488	-0.121893	-0.578438	-3.50562	0.178422	0.00075634	0.034303	0.0220325	5.01398e-05	-0.0328473	0.0731041	-1000000	-1.34082
102.4	-0.250435	-0.844386	0.195029	0.746872	0.217191	0.706979	0.687033	-0.106379	-0.35903	-0.804494	-3.50706	0.177608	0.000660194	0.0342926	0.0220406	3.34679e-05	-0.0328237	0.0731217	-1000000	-0.97736
102.5	-0.301408	-0.695898	0.288111	0.523032	0.283678	0.921954	0.729142	-0.330219	-0.436599	-0.97736	-3.50626	0.178284	0.000710844	0.0343907	0.0220195	0.000130713	-0.0328901	0.0731819	-1000000	-1.0372
102.6	-0.421085	-0.578438	0.0864332	0.567356	0.203894	0.853251	0.831089	-0.354598	-0.791197	-0.87763	-3.506	0.179798	0.000685345	0.0343106	0.0220521	9.85061e-05	-0.0327808	0.0731285	-1000000	-1.0505
102.7	-0.520816	-0.729142	-0.622763	0.345733	-0.576222	0.257083	0.387841	-0.800061	-1.23223	-1.34747	-3.50651	0.179367	0.000704629	0.0343047	0.022083	3.50311e-06	-0.0328764	0.0731433	-1000000	-0.673736
102.8	-0.452112	-0.886495	-0.567357	0.629411	-0.405571	0.514167	0.421085	-0.467626	-0.921954	-1.04385	-3.50728	0.181952	0.000696247	0.034307	0.022043	-1.00227e-05	-0.0328525	0.0730947	-1000000	-0.815575
102.9	-0.29476	-0.598384	-0.423301	0.405571	-0.201677	0.405571	0.492005	-0.212759	-0.660439	-0.888711	-3.50579	0.179543	0.00064164	0.0342912	0.0220184	0.000103009	-0.0328687	0.0730876	-1000000	-0.835521
103	-0.0398923	-0.593951	-0.296976	0.480923	-0.274813	0.387841	0.531897	-0.299192	-0.658222	-1.12142	-3.50706	0.181225	0.000702106	0.0342854	0.0220648	0.00010848	-0.0328283	0.0731962	-1000000	-0.893143
103.1	-0.0531896	-0.587303	-0.296976	0.487572	-0.587303	0.246002	0.254867	-0.525248	-0.937468	-1.23888	-3.50579	0.178074	0.000709126	0.0342665	0.0220049	6.42909e-05	-0.0328433	0.0731962	-1000000	-0.746872
103.2	-0.239354	-0.73579	-0.536329	0.704763	-0.35903	0.203894	0.39449	-0.527464	-0.746872	-1.21671	-3.50622	0.184445	0.000699104	0.0342351	0.0219971	0.000102358	-0.0328122	0.0732194	-1000000	-0.804494
103.3	0.00221622	-0.390058	-0.467626	0.724709	-0.157353	0.303624	0.438815	-0.642709	-0.39449	-1.23223	-3.50622	0.177245	0.000759615	0.0343355	0.0219758	1.64843e-05	-0.0328542	0.0732316	-1000000	-0.95963
103.4	-0.288111	-0.492004	-0.613898	0.58287	-0.330219	0.549627	0.392274	-0.607249	-0.782332	-1.1879	-3.50655	0.182165	0.000697645	0.034264	0.0219623	-6.75534e-06	-0.0328162	0.0732022	-1000000	-0.906441
103.5	-0.132974	-0.288111	-0.507518	0.669303	-0.392274	0.624979	0.549627	-0.65379	-0.578438	-1.11033	-3.5066	0.179339	0.000664143	0.0343008	0.0219361	1.56947e-05	-0.0328181	0.0732162	-1000000	-0.906441
103.6	-0.17065	-0.418869	-0.303624	0.649357	-0.285895	0.496437	0.46541	-0.410004	-0.516383	-1.29428	-3.50694	0.181797	0.000725366	0.0343234	0.0219821	5.28722e-05	-0.0328464	0.0732315	-1000000	-0.981793
103.7	-0.201678	-0.656006	-0.403355	0.682601	-0.518599	0.489788	0.279246	-0.729142	-0.591735	-1.53585	-3.50571	0.178242	0.000794564	0.0342884	0.0219214	2.83012e-05	-0.032852	0.0731854	-1000000	-0.87763
103.8	-0.416653	-0.680385	-0.503086	0.848819	-0.405571	0.237137	0.534113	-0.591735	-0.534113	-1.51812	-3.50711	0.184544	0.000753066	0.0342106	0.0218609	4.01303e-05	-0.0328408	0.0731786	-1000000	-0.857684
103.9	-0.374544	-0.520816	-0.598384	0.620546	-0.237137	0.332435	0.29476	-0.418869	-0.680385	-1.09925	-3.50609	0.174522	0.000832424	0.0342189	0.0218853	5.38762e-05	-0.0328209	0.073177	-1000000	-0.782332
104	-0.425517	-0.587303	-0.678168	0.700331	-0.316922	0.54741	0.463193	-0.469842	-0.6006	-1.0239	-3.50605	0.182689	0.000710123	0.0342028	0.0219489	7.65455e-05	-0.0328343	0.0732086	-1000000	-0.870981
104.1	-0.441031	-0.330219	-0.294759	0.970712	-0.0398923	0.591735	0.68925	-0.383409	-0.507518	-0.704763	-3.50647	0.180579	0.000725271	0.0342234	0.0218824	7.04479e-05	-0.0328544	0.0732295	-1000000	-0.975144
104.2	-0.172866	-0.401139	-0.190596	1.1192	0.0443248	0.742439	0.593951	-0.432166	-0.518599	-0.879846	-3.50677	0.179875	0.000791802	0.0342725	0.0218465	3.45625e-05	-0.0328122	0.0731888	-1000000	-1.01282
104.3	-0.449896	-0.328003	-0.32357	1.06158	0.0531897	0.729142	0.410004	-0.305841	-0.593951	-0.915306	-3.50626	0.182287	0.000827262	0.0343112	0.0218805	1.45386e-05	-0.0327886	0.073291	-1000000	-0.961847
104.4	-0.826656	-0.261516	-0.161785	0.720277	-0.164001	0.54741	0.232705	-0.272597	-0.990658	-1.14579	-3.50613	0.176764	0.000793743	0.034246	0.0218798	6.20394e-05	-0.0327644	0.0732863	-1000000	-0.782332
104.5	-0.966279	-0.201678	-0.265948	0.775683	-0.150704	0.846602	0.418869	-0.328003	-0.952982	-0.946333	-3.50672	0.182606	0.000710713	0.0342447	0.0218588	5.14207e-05	-0.0327586	0.0732085	-1000000	-0.851035
104.6	-0.454328	-0.418869	-0.385625	0.709196	-0.00443244	0.65379	0.418869	-0.372328	-0.899792	-0.715844	-3.50617	0.179064	0.000776771	0.034275	0.0218132	6.67766e-05	-0.0327487	0.0732964	-1000000	-0.8599
104.7	-0.460977	-0.2593	-0.203894	0.731358	0.104163	0.580654	0.441031	-0.175083	-0.793413	-0.984009	-3.50711	0.181336	0.000751961	0.0342614	0.0218952	0.000113441	-0.0327743	0.0733206	-1000000	-0.992874
104.8	-0.658222	-0.325787	0	0.910873	-0.0155137	0.700331	0.740223	-0.190596	-0.516383	-0.503086	-3.50579	0.178723	0.000734996	0.0342159	0.0219181	9.78306e-05	-0.0327903	0.0733004	-1000000	-1.04606
104.9	-0.773467	-0.678168	-0.374544	0.576221	-0.037676	0.585086	0.68925	-0.390058	-0.726926	-0.99509	-3.5066	0.183926	0.000797104	0.0342226	0.0219577	0.000123687	-0.032856	0.0733496	-1000000	-0.837737
105	-0.848819	-0.713628	-0.363463	0.647141	-0.190596	0.523032	0.574005	-0.106379	-1.02169	-1.1059	-3.50638	0.17843	0.000789596	0.034263	0.0219231	9.70676e-05	-0.0327605	0.0732865	-1000000	-0.815575
105.1	-0.651574	-0.42995	-0.0554059	0.700331	-0.119677	0.930819	0.742439	0.157353	-0.77125	-0.82444	-3.50681	0.183733	0.000741027	0.0342994	0.0219255	0.000116738	-0.0327865	0.0733429	-1000000	-1.05714
105.2	-0.192813	-0.305841	0.387841	0.952982	-0.0598384	0.702547	0.904225	0.144055	-0.403355	-0.299192	-3.50583	0.178491	0.000811751	0.0342315	0.0218708	7.25625e-05	-0.0328526	0.0732631	-1000000	-1.19234
105.3	-0.303625	-0.27703	0.372328	0.826656	0.310273	0.786764	0.804494	-0.126326	-0.270381	-0.314706	-3.50749	0.183791	0.00083113	0.0342339	0.0219558	4.62906e-05	-0.0328056	0.0733079	-1000000	-1.20785
105.4	-0.3413	-0.243786	0.520816	0.95963	0.37676	0.875414	0.853251	-0.150704	-0.148488	-0.487572	-3.5052	0.177227	0.000800066	0.0343233	0.0219392	0.000111374	-0.0327674	0.0733152	-1000000	-1.28985
105.5	-0.356814	-0.454329	0.0753521	0.75352	0.186164	0.569573	0.760169	-0.383409	-0.367895	-0.656006	-3.50596	0.185351	0.000800123	0.0342137	0.0219829	0.000145528	-0.0327671	0.0732417	-1000000	-1.07266
105.6	-0.378976	-0.352382	1.19209e-07	0.605033	0.22384	0.740223	0.720277	-0.121893	-0.290327	-0.589519	-3.50622	0.182152	0.000898475	0.034205	0.0219566	0.000140334	-0.0327983	0.0732976	-1000000	-1.11698
105.7	-0.647141	-0.39449	-0.172866	0.669303	0.0687034	0.571789	0.647141	-0.243786	-0.367895	-0.828873	-3.50588	0.185836	0.000893088	0.0342641	0.0219639	6.03309e-05	-0.0327861	0.0732178	-1000000	-1.07487
105.8	-0.489788	-0.367895	-0.292543	0.640492	0.0221624	0.460977	0.496437	-0.378976	-0.350165	-0.984009	-3.50596	0.180171	0.000824751	0.0343222	0.0219591	0.00012512	-0.0328402	0.0733022	-1000000	-0.966279
105.9	-0.458761	-0.390058	-0.181731	0.65379	0.0952982	0.545194	0.673736	-0.449896	-0.13519	-0.919738	-3.50677	0.185547	0.000773881	0.0342209	0.0218782	8.06003e-05	-0.0328195	0.0732842	-1000000	-0.981793
106	-0.212759	-0.268165	0.0354598	0.656006	0.146272	0.724709	0.915306	-0.418869	0.0310273	-0.68925	-3.50605	0.183593	0.000827945	0.0342589	0.0219035	7.21903e-05	-0.0328459	0.0733345	-1000000	-1.06158
106.1	-0.226056	-0.624979	-0.119677	0.489788	0.046541	0.622762	0.999523	-0.354598	-0.356814	-0.487572	-3.506	0.182558	0.000844321	0.0343323	0.0219079	8.69116e-05	-0.032773	0.0733056	-1000000	-1.00174
106.2	-0.494221	-0.78898	-0.270381	0.425517	0.0421085	0.496437	0.443247	-0.449896	-0.802278	-1.02169	-3.5066	0.185291	0.000793605	0.0342735	0.0219164	9.18801e-05	-0.0327786	0.0733539	-1000000	-0.815575
106.3	-0.434382	-0.551843	-0.168434	0.607249	-0.0709195	0.596168	0.700331	-0.234921	-0.888711	-1.04828	-3.50499	0.184174	0.000872458	0.0342442	0.0218458	0.000132368	-0.032803	0.0732869	-1000000	-1.01947
106.4	-0.425517	-0.578438	-0.0221623	0.875413	0.13519	0.678168	0.698115	-0.24157	-0.882062	-0.853251	-3.50643	0.190891	0.000830806	0.0342724	0.0218204	0.000104933	-0.0328576	0.0733251	-1000000	-1.10369
106.5	-0.01773	-0.540762	0.115244	0.764602	0.305841	1.03277	0.811143	-0.159569	-0.68925	-1.0372	-3.50558	0.184353	0.000836577	0.0342998	0.0217933	7.77572e-05	-0.0328606	0.0733741	-1000000	-1.19234
106.6	-0.514167	-0.762385	-0.301408	0.20611	-0.130758	0.698115	0.523032	-0.460977	-0.835521	-1.23888	-3.50643	0.190004	0.000783708	0.0342805	0.0217092	0.000101465	-0.0327705	0.073343	-1000000	-0.924171
106.7	-0.687033	-0.846602	-0.18838	0.27703	-0.248219	0.733574	0.647141	-0.232705	-0.811143	-1.13915	-3.50647	0.182704	0.00086099	0.0341835	0.0217516	0.000157504	-0.0328279	0.0734083	-1000000	-0.886495
106.8	-0.627195	-0.91309	-0.2593	0.438815	-0.352382	0.476491	0.458761	-0.37676	-0.948549	-1.08152	-3.50711	0.186803	0.000860975	0.034212	0.0217061	0.000120475	-0.0328086	0.073378	-1000000	-0.775683
106.9	-0.605033	-0.755737	-0.441031	0.190596	-0.514167	0.181731	0.367895	-0.427734	-0.935252	-1.25439	-3.50482	0.180256	0.000864245	0.0342394	0.021752	0.000131597	-0.0328656	0.0733477	-1000000	-0.667087
107	-0.720277	-0.782331	-0.37676	0.372328	-0.616114	0.175083	0.372328	-0.37676	-0.868765	-1.26104	-3.50655	0.187851	0.000866151	0.0342101	0.0217244	0.0001879	-0.0329088	0.0734058	-1000000	-0.709196
107.1	-0.480923	-0.463194	-0.164002	0.476491	-0.704763	0.525248	0.571789	-0.192813	-0.567357	-1.17239	-3.50643	0.183253	0.000843193	0.0341796	0.0217148	0.000108853	-0.0328519	0.073398	-1000000	-0.793413
107.2	-0.467626	-0.239354	-0.192813	0.361247	-0.67152	0.902008	0.647141	0.0243786	-0.328003	-0.855467	-3.50579	0.186053	0.00083851	0.0342006	0.0217086	9.14521e-05	-0.0328637	0.0733518	-1000000	-0.961847
107.3	-0.500869	-0.381193	-0.549627	0.421085	-0.363463	0.742439	0.478707	-0.234921	-0.596168	-1.12363	-3.50541	0.184438	0.000877493	0.0341723	0.021661	7.49405e-05	-0.0328673	0.0734673	-1000000	-0.926387
107.4	-0.68925	-0.46541	-0.37676	0.41222	-0.308057	0.551843	0.467626	-0.0975145	-0.631628	-0.961847	-3.50554	0.18456	0.000943595	0.0342268	0.0217138	0.00015732	-0.0328279	0.073414	-1000000	-0.848819
107.5	-0.390058	-0.365679	0.0731359	0.906441	-0.221624	1.02612	0.853251	0.42995	-0.15292	-0.523032	-3.5063	0.187215	0.000932167	0.0342068	0.0217401	0.000104476	-0.0328994	0.073342	-1000000	-1.25217
107.6	-0.518599	-0.370111	0.199461	0.848819	-0.0332435	1.01504	0.605033	0.658222	-0.285895	-0.201678	-3.50537	0.184928	0.000891105	0.0342206	0.0216716	8.78485e-05	-0.0328914	0.0733936	-1000000	-1.31201
107.7	-0.50087	-0.605033	0.008865	0.631627	-0.121893	0.97736	0.571789	0.660438	-0.438815	-0.662655	-3.5066	0.187681	0.00088246	0.0342098	0.0216883	0.000120113	-0.0328611	0.0734278	-1000000	-1.15466
107.8	-0.536329	-0.631627	-0.0487572	0.658222	-0.434382	0.826656	0.551843	0.678168	-0.507518	-1.17682	-3.50533	0.182944	0.00092573	0.0342159	0.0216859	9.82094e-05	-0.0328685	0.0734442	-1000000	-1.08596
107.9	-0.735791	-0.664871	0.128542	0.764602	-0.418869	0.706979	0.591735	0.405571	-0.844386	-1.17017	-3.50638	0.188853	0.000864263	0.0342148	0.021694	7.807e-05	-0.0328572	0.0734603	-1000000	-1.06379
108	-0.722493	-0.416653	0.186164	0.846602	-0.0642709	0.793413	0.808926	0.261516	-0.649357	-0.848819	-3.50617	0.182567	0.000866843	0.0342145	0.0216493	6.3787e-05	-0.0329304	0.0733994	-1000000	-1.23666
108.1	-0.441031	-0.261516	0.177299	0.890927	0.119677	0.95963	0.959631	0.0509734	-0.602816	-0.970712	-3.5063	0.187515	0.000852846	0.0342018	0.0216597	-1.45428e-05	-0.0328648	0.073456	-1000000	-1.29207
108.2	-0.325787	-0.101947	0.308057	0.868765	0.214975	0.961847	0.870981	0.126325	-0.458761	-0.950765	-3.50558	0.181789	0.000843041	0.0341691	0.0216635	-1.26501e-05	-0.032866	0.0734335	-1000000	-1.2965
108.3	-0.288111	-0.11746	0.330219	0.729142	0.24157	0.921954	1.0239	0.398923	-0.423301	-0.647141	-3.50685	0.188407	0.000847405	0.0341736	0.0217104	5.55075e-05	-0.0328622	0.0735165	-1000000	-1.35855
108.4	-0.328003	0.0842171	0.336868	0.804494	0.0487573	0.91309	1.15688	0.113028	-0.20611	-0.73579	-3.50566	0.183513	0.000855158	0.034208	0.0216346	0.000131555	-0.0328872	0.0735036	-1000000	-1.33639
108.5	-0.642709	0	0.139623	0.48314	-0.186164	0.873197	0.981793	0.332435	-0.274813	-0.793413	-3.50702	0.189922	0.000921581	0.0342025	0.021627	4.95718e-05	-0.0329225	0.0734905	-1000000	-1.21893
108.6	-0.542978	-0.0509735	0.248218	0.700331	-0.15292	1.22115	0.839954	0.263732	-0.425517	-0.817791	-3.50579	0.182141	0.0008831	0.0341972	0.0217242	6.15824e-05	-0.03291	0.0734984	-1000000	-1.22336
108.7	-0.35903	0.00886488	0.237137	0.888711	-0.168434	1.27212	0.724709	0.591735	-0.492005	-0.591735	-3.50613	0.188351	0.000904456	0.0341392	0.0216718	9.76886e-05	-0.0329149	0.073546	-1000000	-1.31644
108.8	-0.13519	-0.201677	0.305841	0.844386	0.0598384	1.44277	0.904225	0.516383	-0.438815	-0.602816	-3.50605	0.184065	0.000833968	0.0342362	0.0215848	6.06431e-06	-0.0329142	0.073443	-1000000	-1.3519
108.9	-0.305841	-0.310273	0.0731359	0.554059	0.146272	1.27655	0.709196	0.0687033	-0.516383	-0.890927	-3.50579	0.185517	0.000799651	0.0342353	0.0216622	4.5867e-05	-0.032876	0.0734636	-1000000	-1.24553
109	-0.687033	-0.48314	-0.219407	0.374544	-0.0554059	1.02612	0.283678	-0.146272	-0.746872	-1.07487	-3.5063	0.186233	0.000886673	0.0341629	0.0216956	3.18784e-06	-0.0329007	0.0735304	-1000000	-1.13693
109.1	-0.990658	-0.837737	-0.392274	0.230489	-0.252651	0.669303	0.203894	-0.084217	-1.01282	-1.35634	-3.50622	0.185874	0.000847125	0.0341802	0.0216302	7.88707e-06	-0.0329537	0.0735557	-1000000	-0.915306
109.2	-0.975144	-0.687033	-0.436599	0.0177299	-0.323571	0.325787	0.113028	-0.0509734	-1.34526	-1.42504	-3.50588	0.186854	0.000833364	0.0341597	0.0216999	6.6285e-06	-0.0329137	0.0735345	-1000000	-0.746872
109.3	-0.642709	-0.254867	-0.221624	0.396706	-0.13519	0.607249	0.3413	-0.0842171	-0.904225	-1.34969	-3.50622	0.183114	0.000780483	0.0340937	0.021571	6.74768e-06	-0.0329189	0.0734739	-1000000	-0.935252
109.4	-0.640492	-0.232705	-0.101947	0.370111	-0.128542	0.644925	0.558492	0.108595	-0.602816	-1.54472	-3.50609	0.183584	0.000745129	0.0341402	0.0215775	-1.75533e-05	-0.0329042	0.0734699	-1000000	-1.06601
109.5	-0.711412	-0.0509735	-0.310273	0.390058	0.179515	0.702547	0.760169	0.168434	-0.609465	-1.28098	-3.50571	0.185258	0.000787552	0.0341859	0.0216193	-1.04087e-05	-0.0328453	0.0735768	-1000000	-1.06601
109.6	-0.695898	-0.183948	-0.585086	0.254867	0.146272	0.516383	0.970712	0.20611	-0.751304	-1.35855	-3.50728	0.185648	0.00078106	0.0342856	0.02161	-2.46336e-05	-0.0328485	0.0734967	-1000000	-1.03055
109.7	-0.46541	-0.181731	-0.545194	0.234921	0.084217	0.826656	1.01947	0.378976	-0.620546	-1.22558	-3.50533	0.183226	0.000802521	0.0342124	0.0215766	-1.68413e-05	-0.0328639	0.0735604	-1000000	-1.10812
109.8	-0.793413	-0.629411	-0.303624	0.203894	-0.181731	0.773467	0.698115	0.0620546	-0.793413	-1.32088	-3.50622	0.190293	0.000850521	0.0341497	0.0216172	3.61742e-05	-0.0328907	0.0735058	-1000000	-0.981793
109.9	-1.12806	-0.616114	-0.423301	0.208326	-0.0554059	0.58287	0.587303	-0.219407	-0.846602	-1.60677	-3.50554	0.185006	0.000808988	0.0341486	0.0216156	6.20284e-05	-0.0329004	0.0735312	-1000000	-0.786764
110	-0.966279	-0.345733	-0.283678	0.478707	-0.0576221	0.660439	0.704763	-0.0421085	-0.769034	-1.27434	-3.50638	0.191734	0.000726115	0.03417	0.021626	4.58033e-05	-0.0328386	0.0735758	-1000000	-0.984009
110.1	-0.908657	-0.292543	-0.410004	0.63606	-0.301408	0.957414	0.711412	-0.0421085	-0.432166	-0.833305	-3.506	0.188163	0.000856288	0.0341732	0.0216278	-1.8378e-07	-0.0329207	0.0735345	-1000000	-1.03055
110.2	-1.02612	-0.410004	-0.523032	0.347949	-0.157353	0.755737	0.609465	-0.0731358	-0.232705	-1.02833	-3.50596	0.189259	0.00079874	0.0342141	0.021681	-5.7589e-05	-0.0328704	0.0735029	-1000000	-0.968495
110.3	-0.711412	-0.00664878	-0.0398923	0.742439	0.0332435	1.12363	0.724709	0.425517	0.161785	-1.03055	-3.50583	0.188383	0.000838167	0.0342119	0.0216348	-7.58843e-06	-0.0329004	0.073493	-1000000	-1.30093
110.4	-1.00174	-0.157353	-0.00886488	0.576221	-0.15292	1.0505	0.766818	0.250435	0.093082	-1.53807	-3.50719	0.189546	0.000795863	0.0341744	0.0216191	4.40537e-06	-0.0329025	0.0735444	-1000000	-1.12363
110.5	-1.1059	-0.305841	-0.0952982	0.339084	-0.370111	0.84217	0.511951	0.310273	-0.126325	-1.63115	-3.50545	0.185355	0.000832271	0.0341763	0.021574	-1.15597e-05	-0.0328539	0.0735242	-1000000	-0.961847
110.6	-0.831089	-0.192813	-0.179515	0.301408	-0.121893	0.952982	0.893143	0.365679	-0.281462	-1.47823	-3.5066	0.189824	0.000798236	0.0341578	0.0216001	-1.05257e-05	-0.0328163	0.0735485	-1000000	-1.08152
110.7	-0.833305	-0.108596	-0.141839	0.281462	-0.175083	0.82444	0.997306	0.212759	-0.503086	-1.82618	-3.50588	0.18386	0.000845525	0.0341891	0.0217123	4.34397e-05	-0.0327714	0.0736245	-1000000	-1.01504
110.8	-0.675952	0.046541	0.141839	0.425517	-0.179515	1.06601	0.906441	0.190596	-0.427734	-1.52699	-3.50596	0.189513	0.00081311	0.0340571	0.0216404	-1.35241e-06	-0.0328186	0.0735849	-1000000	-1.14136
110.9	-0.3413	0.18838	-0.075352	0.651574	-0.130758	1.38736	0.886495	0.0265949	-0.381193	-1.40066	-3.50554	0.184484	0.000795539	0.0341527	0.0215848	1.49893e-05	-0.0328918	0.0736318	-1000000	-1.18125
111	-0.418869	0.0664871	-0.345733	0.549627	-0.334652	1.08374	0.647141	-0.15292	-0.63606	-1.24553	-3.5066	0.191628	0.000822021	0.0341682	0.0215612	1.59838e-05	-0.0328612	0.0735811	-1000000	-1.01504
111.1	-0.239354	-0.0243785	-0.166218	0.511951	-0.168434	1.07044	0.640492	-0.046541	-0.500869	-1.47823	-3.50575	0.190517	0.000767499	0.0341197	0.021562	1.77039e-05	-0.0328977	0.0735242	-1000000	-1.11477
111.2	-0.265948	-0.168434	-0.0221623	0.478707	0.0421085	1.21228	0.884279	0.250435	-0.183948	-1.4605	-3.50643	0.189628	0.000823662	0.0341294	0.0215725	7.29568e-05	-0.0328263	0.0736046	-1000000	-1.24109
111.3	-0.556275	-0.534113	-0.232705	0.261516	-0.101947	0.944117	0.941901	-0.0110812	-0.248219	-1.5558	-3.50609	0.188245	0.000796286	0.0341535	0.0215772	-1.56265e-05	-0.0327713	0.0736039	-1000000	-1.07487
111.4	-0.509735	0.128542	-0.0753521	0.463193	0.261516	1.46715	1.00839	0.279246	-0.192813	-1.42726	-3.50566	0.188973	0.000762566	0.0341502	0.0216368	4.05736e-05	-0.0328365	0.0736371	-1000000	-1.2699
111.5	-0.463193	0.166218	0.093082	0.744655	0.403355	1.77742	1.19677	0.624979	-0.208326	-1.20342	-3.50677	0.187565	0.000797279	0.0341664	0.0215748	1.39887e-05	-0.0328294	0.0737	-1000000	-1.42282
111.6	-0.166218	-0.0731357	0.121893	0.882062	0.405571	1.68212	1.34747	0.786764	0.126325	-1.28098	-3.50566	0.184766	0.000820205	0.0342091	0.0216165	8.54292e-05	-0.0328477	0.0736979	-1000000	-1.49818
111.7	-0.115244	-0.119677	0.243786	0.957414	0.0487572	1.33639	1.05271	0.387841	0.265948	-1.12585	-3.50672	0.193576	0.000742099	0.0341558	0.0215342	9.71283e-06	-0.0328359	0.0736854	-1000000	-1.49818
111.8	-0.18838	-0.197245	0.13519	1.05936	0.0199462	1.09039	0.97736	0.56514	-0.00886488	-1.0106	-3.50562	0.185194	0.000812155	0.034192	0.021494	5.64444e-05	-0.0327996	0.0736206	-1000000	-1.40288
111.9	-0.343517	-0.347949	0.0886495	0.833305	0.0221624	1.01725	1.15688	0.525248	0.0731359	-1.28542	-3.50634	0.192673	0.000786373	0.0342061	0.0215398	5.0276e-06	-0.032738	0.0736611	-1000000	-1.34082
112	-0.228272	-0.558492	-0.046541	0.729142	0.146272	1.42726	1.34969	0.520816	0.155136	-1.36742	-3.50609	0.185967	0.000754045	0.0342342	0.0215555	9.48797e-05	-0.0327612	0.0736498	-1000000	-1.33417
112.1	-0.452112	-0.551843	-0.055406	0.640492	-0.29476	1.24109	1.17461	0.219407	-0.328003	-1.64888	-3.50647	0.189784	0.000759921	0.0342248	0.0215518	3.39338e-05	-0.0327766	0.0737046	-1000000	-1.17461
112.2	-0.283678	-0.17065	0.246002	0.848819	-0.0487572	1.3519	1.25217	0.596168	-0.115244	-1.40953	-3.50583	0.187925	0.000808838	0.0341663	0.0215574	5.57851e-05	-0.0328244	0.0736755	-1000000	-1.38958
112.3	-0.421085	-0.0132973	-0.0908656	0.893143	-0.0443246	1.48709	1.33196	0.651574	0.113028	-1.28542	-3.50647	0.190536	0.00085351	0.0341821	0.0215506	-1.10477e-05	-0.0327801	0.0736904	-1000000	-1.40066
112.4	-0.551843	-0.11746	-0.132974	0.713628	-0.230489	1.28985	1.10369	0.316922	0.226056	-1.09482	-3.50575	0.186476	0.000858268	0.0342294	0.0215431	2.43395e-05	-0.0328214	0.0736953	-1000000	-1.25661
112.5	-0.549627	-0.305841	-0.0487572	0.742439	-0.310273	1.05936	1.0372	0.270381	-0.0265949	-1.15688	-3.50617	0.189004	0.000815604	0.0341884	0.0215854	6.36724e-05	-0.0328052	0.0737213	-1000000	-1.1879
112.6	-0.607249	-0.496437	0.008865	0.627195	-0.345733	0.908657	0.879846	0.195029	-0.106379	-1.34304	-3.50651	0.1855	0.000863365	0.0342225	0.0215897	8.1756e-05	-0.0327984	0.0736458	-1000000	-1.07266
112.7	-0.948549	-0.658222	0.037676	0.449896	-0.432166	0.540762	0.910873	0.0731358	-0.0177299	-1.57353	-3.50613	0.18729	0.000847857	0.0341816	0.0216035	5.48817e-05	-0.032814	0.0736797	-1000000	-1.01282
112.8	-0.84217	-0.485356	0.168434	0.507518	-0.20611	0.77125	0.82444	0.0864332	0.0797845	-1.42726	-3.50668	0.189798	0.000809639	0.034191	0.0215981	0.000117159	-0.0328064	0.0736413	-1000000	-1.12806
112.9	-0.749088	-0.234921	0.00221622	0.398923	-0.203894	0.855467	1.0505	0.104163	0.144055	-1.37407	-3.50638	0.191015	0.00085495	0.0341831	0.0215493	8.28933e-05	-0.0328188	0.0737187	-1000000	-1.18347
113	-0.644925	-0.177299	0.190596	0.644925	-0.0332435	1.25439	1.34304	0.288111	0.150704	-1.19234	-3.50524	0.189846	0.000859349	0.0342162	0.0215537	8.82019e-05	-0.0328522	0.073625	-1000000	-1.34526
113.1	-0.751304	-0.507518	0.0332435	0.503086	0.0398923	1.13915	1.0239	0.130758	-0.161785	-1.11255	-3.50596	0.190011	0.000855427	0.0341706	0.0215682	4.3151e-05	-0.0328817	0.0736947	-1000000	-1.13693
113.2	-1.04606	-0.61833	-0.246002	0.301408	-0.438815	0.831089	0.749088	-0.0731358	-0.303624	-1.50482	-3.5063	0.191403	0.000844191	0.0341395	0.0215618	7.68005e-05	-0.0328123	0.0736947	-1000000	-0.851035
113.3	-0.702547	-0.20611	-0.148488	0.6006	-0.115244	0.742439	0.862116	0.372328	-0.248219	-1.4472	-3.50528	0.187874	0.00079332	0.034213	0.0216025	0.000103314	-0.0328743	0.0736843	-1000000	-1.08152
113.4	-0.613898	-0.186164	-0.0952982	0.68925	0.0310273	1.15023	0.873197	0.511951	0.0664871	-1.16796	-3.50672	0.193927	0.000897102	0.034201	0.0215017	7.39905e-05	-0.0327965	0.0736794	-1000000	-1.15466
113.5	-0.999523	-0.684817	-0.292543	0.403355	-0.398923	0.950765	0.549627	0.101947	-0.232705	-1.77521	-3.50583	0.187347	0.000885034	0.0341741	0.0214941	7.50811e-05	-0.032834	0.0737489	-1000000	-0.848819
113.6	-0.77125	-0.664871	-0.108596	0.378976	-0.124109	0.84217	0.638276	0.155137	-0.0265948	-1.63558	-3.50609	0.194212	0.000895239	0.0341619	0.0215499	3.14043e-05	-0.0328024	0.0736738	-1000000	-0.921954
113.7	-0.702547	-0.445464	-0.0332435	0.347949	0.175083	0.826656	0.749088	0.416652	0.237137	-1.57796	-3.50541	0.188161	0.00093635	0.0341499	0.0215091	9.57222e-05	-0.0328298	0.0736678	-1000000	-1.01504
113.8	-0.791196	-0.310273	0.0709196	0.390058	-0.13519	0.791196	0.780115	0.270381	-0.0443248	-1.24996	-3.50609	0.194587	0.000904759	0.0341369	0.0214957	8.79081e-05	-0.0328467	0.0736643	-1000000	-1.0106
113.9	-0.868765	-0.478707	-0.15292	0.387841	-0.101947	0.868765	0.873197	0.17065	-0.144055	-0.952982	-3.50541	0.188575	0.00088394	0.0341825	0.0215229	9.17169e-05	-0.0328914	0.0736846	-1000000	-1.02833
114	-0.848819	-0.250435	0.248218	0.405571	-0.246002	0.886495	0.8599	0.285894	0.0354598	-1.00396	-3.50702	0.195591	-0.000812166	0.0333002	0.0211061	2.06719e-06	-0.0328674	0.0736489	-1000000	-1.09482
114.1	-0.937468	-0.405571	0.0132974	0.217191	-0.458761	0.593951	0.766818	0.124109	-0.219407	-1.0372	-3.50554	0.189686	-0.00405633	0.0285646	0.013324	-0.00155911	-0.0347652	0.0725325	-1000000	-0.915306
114.2	-0.890927	-0.387841	-0.0199461	0.401139	-0.607249	0.731358	0.764602	0.115244	-0.651574	-1.19455	-3.50609	0.193682	-0.00421192	0.0279698	0.0114064	-0.00246128	-0.0369356	0.0696904	-1000000	-0.851035
114.3	-0.972928	-0.27703	-0.148488	0.474275	-0.195029	0.791196	0.718061	0.310273	-0.27703	-1.12585	-3.50622	0.192059	-0.00431504	0.0280683	0.0114688	-0.00250115	-0.0369747	0.0694474	-1000000	-0.87763
114.4	-0.63606	-0.0332435	0.108596	0.361247	-0.115244	0.724709	0.67152	0.472058	-0.328003	-1.31644	-3.50583	0.19544	-0.00398836	0.0281477	0.0115353	-0.0024672	-0.0368826	0.0695961	-1000000	-0.924171
114.5	-0.511951	-0.115244	0.124109	0.292543	0.141839	0.764602	0.724709	0.281462	-0.308057	-1.15023	-3.50571	0.192119	-0.00383178	0.0283715	0.0117221	-0.00222134	-0.0368267	0.0696455	-1000000	-0.984009
114.6	-0.39449	0.0908657	0.314706	0.37676	0.390058	0.964063	0.870981	0.536329	0.0687033	-0.644925	-3.50592	0.192109	-0.00381145	0.028435	0.0117261	-0.0021385	-0.0366355	0.0699211	-1000000	-1.17017
114.7	-0.571789	0.126325	0.124109	0.469842	0.250435	1.19234	1.06601	0.463193	0.0487572	-0.75352	-3.50566	0.191435	-0.000815796	0.0314601	0.0157223	-0.00159341	-0.0360483	0.0702983	-1000000	-1.18125
114.8	-0.766818	-0.18838	0.139623	0.456545	0.246002	1.2278	0.746872	0.514167	-0.2593	-1.13915	-3.50596	0.191884	0.000831719	0.0341212	0.0214123	-2.93267e-05	-0.0332087	0.0730786	-1000000	-1.05493
114.9	-0.605033	-0.11746	0.210543	0.478707	0.350165	1.06601	0.808926	0.691466	-0.164001	-1.21893	-3.50634	0.192679	0.000834654	0.0341692	0.021501	5.68765e-06	-0.0328664	0.0737271	-1000000	-1.15244
115	-0.509734	-0.345733	0.0687033	0.39449	-0.0531896	1.15466	0.77125	0.682601	-0.478707	-1.33861	-3.50605	0.191835	0.00089674	0.034127	0.0215573	8.25269e-05	-0.0328545	0.0736633	-1000000	-1.07709
115.1	-0.516383	-0.328003	0.195029	0.272597	0.00443256	1.41396	0.890927	0.769034	-0.243786	-1.32088	-3.50711	0.194997	0.000830524	0.0341532	0.0215211	1.81756e-05	-0.032957	0.0736963	-1000000	-1.1192
115.2	-0.330219	0.0620546	0.58287	0.773466	0.567357	1.65553	1.20785	1.04385	-0.0598384	-0.933036	-3.50643	0.189922	0.000859681	0.0341345	0.0215211	2.3704e-05	-0.0329077	0.0736464	-1000000	-1.4738
115.3	-0.427734	0.0354599	0.58287	0.795629	0.498653	1.60899	0.937468	1.1059	-0.028811	-1.0372	-3.5066	0.192474	0.000926764	0.0341338	0.0215277	3.68644e-06	-0.0329022	0.0736745	-1000000	-1.40066
115.4	-0.354598	0.392274	0.525248	0.780115	0.132974	1.39845	0.718061	1.08596	0.0221623	-0.964063	-3.50613	0.188747	0.000884729	0.0341704	0.0215174	3.76063e-05	-0.0328243	0.0736631	-1000000	-1.30093
115.5	-0.418869	0.281462	0.578438	0.857684	0.24157	1.30315	1.04606	1.00839	-0.0908656	-0.868765	-3.5066	0.192884	0.00083153	0.0341389	0.0215183	3.03614e-05	-0.0328408	0.0736877	-1000000	-1.41618
115.6	-0.467626	0.0199461	0.496437	0.720277	0.0243787	1.09925	0.933036	0.802278	-0.0243787	-1.02169	-3.50571	0.188443	0.000877168	0.0341484	0.0215047	-1.78554e-05	-0.0328772	0.0736593	-1000000	-1.24774
115.7	-0.498653	0	0.511951	0.687033	-0.0531896	0.988442	0.893143	0.791196	-0.0332435	-1.0372	-3.50694	0.192467	0.000911748	0.0341838	0.0215108	-3.58973e-05	-0.0328828	0.0736548	-1000000	-1.24553
115.8	-0.281462	-0.263732	0.42995	0.540762	-0.0531896	1.14136	0.948549	0.733574	0.00664866	-1.09704	-3.50533	0.187944	0.000850208	0.0341519	0.0214922	-2.08796e-05	-0.032905	0.0736986	-1000000	-1.13693
115.9	-0.398923	0.0243787	0.305841	0.593951	-0.148488	1.31201	0.844386	0.651574	-0.00443244	-1.13471	-3.50638	0.194453	0.000774709	0.0341049	0.0215091	1.61022e-05	-0.0328186	0.0737244	-1000000	-1.2145
116	-0.740223	-0.0310273	0.00664866	0.596168	-0.084217	1.2699	0.84217	0.303624	-0.0221624	-1.09039	-3.50596	0.190366	0.000812848	0.0340888	0.0215652	-4.18882e-06	-0.0328728	0.0737157	-1000000	-1.14358
116.1	-0.593951	-0.217191	0.190596	0.480923	-0.27703	1.23223	0.921954	0.381193	-0.130758	-1.24109	-3.5063	0.194776	0.000789065	0.0340797	0.0215393	4.09994e-06	-0.0328655	0.0737505	-1000000	-1.07044
116.2	-0.715844	-0.115244	0.101947	0.503086	-0.121893	1.01947	0.988442	0.239354	-0.350165	-1.26769	-3.50622	0.189691	0.000868538	0.0341226	0.0215091	7.80385e-05	-0.0328372	0.0736747	-1000000	-1.0239
116.3	-0.773467	-0.339084	-0.0110811	0.370111	0.0155137	0.952982	0.910873	0.281462	-0.201678	-1.36742	-3.50711	0.197218	0.0008624	0.0341137	0.0214685	2.57974e-05	-0.0328585	0.0736425	-1000000	-1.08817
116.4	-0.463194	-0.44768	-0.0664871	0.20611	0.0354598	1.09925	0.540762	0.110812	-0.268165	-1.29207	-3.50575	0.192296	0.000901971	0.0341142	0.0214662	-2.91632e-05	-0.0328916	0.0736895	-1000000	-1.11255
116.5	-0.405571	-0.328003	0.254867	0.383409	0.0509734	1.15466	0.729142	0.423301	-0.11746	-0.831089	-3.50677	0.198122	0.000858957	0.0340492	0.0215045	-4.47764e-05	-0.0328528	0.0737739	-1000000	-1.24774
116.6	-0.50087	-0.418869	-0.121893	0.17065	-0.0576222	1.0106	0.784548	0.332435	-0.37676	-1.4605	-3.50647	0.192927	0.000899713	0.0341081	0.0214648	-4.45151e-06	-0.032882	0.0737054	-1000000	-1.0505
116.7	-0.780115	-0.270381	-0.248218	0.414436	0.00664878	1.24774	0.910873	0.281462	-0.427734	-1.16131	-3.50634	0.193822	0.000910718	0.0340936	0.0214826	-9.57648e-06	-0.0328657	0.0737204	-1000000	-1.13693
116.8	-0.908657	-0.0664871	-0.226056	0.664871	0.230489	1.25217	0.862116	0.363463	-0.130758	-1.14801	-3.50613	0.194596	0.000874345	0.0341304	0.0215249	-1.73128e-05	-0.0329311	0.0737812	-1000000	-1.23666
116.9	-0.75352	-0.208326	-0.254867	0.558492	0.17065	1.12363	0.981793	0.303624	-0.130758	-1.24774	-3.50566	0.196815	0.000863293	0.034037	0.0215315	3.84229e-05	-0.0328277	0.0736839	-1000000	-1.19677
117	-0.516383	-0.0443248	-0.177299	0.443247	0.303624	1.32088	1.24774	0.370112	-0.0243787	-1.02169	-3.50545	0.193879	0.000927868	0.0340011	0.0215604	1.85314e-05	-0.0328752	0.073707	-1000000	-1.24774
117.1	-0.339084	0.183948	0.175083	0.616114	0.496437	1.41396	1.39623	0.3413	0.037676	-0.95963	-3.50664	0.196797	0.000923659	0.0341023	0.0216049	-4.07569e-05	-0.032903	0.0737112	-1000000	-1.45607
117.2	-0.166218	0.350165	0.257083	0.910873	0.91309	1.3785	1.61785	0.527464	0.0265949	-0.937468	-3.50622	0.194194	0.000867754	0.0340498	0.0215295	1.78718e-05	-0.032867	0.0737131	-1000000	-1.61342
117.3	-0.403355	0.0709195	0.0576222	0.631627	0.782332	1.14136	1.61564	0.52968	-0.203894	-1.01504	-3.50562	0.195892	0.000910931	0.0340635	0.0214889	1.68357e-05	-0.0327396	0.0737226	-1000000	-1.42504
117.4	-0.50087	-0.0421085	0.195029	0.642708	0.662655	1.02612	1.6378	0.347949	-0.250435	-0.917522	-3.50664	0.197037	0.000906519	0.0340213	0.0214952	9.6315e-05	-0.0328056	0.0737249	-1000000	-1.39845
117.5	-0.239354	-0.175083	0.332436	0.638276	0.855467	1.2278	1.74196	0.48314	-0.0731357	-0.67152	-3.50554	0.191041	0.000864733	0.0340457	0.0215031	4.80928e-05	-0.0328762	0.073666	-1000000	-1.51147
117.6	-0.523032	-0.330219	-0.0132974	0.336868	0.605033	0.857684	1.37628	0.0398922	-0.467626	-0.729142	-3.5063	0.200593	0.000852198	0.0341073	0.0215251	-3.64977e-07	-0.0328442	0.0737466	-1000000	-1.29871
117.7	-0.458761	0.108596	-0.166218	0.42995	0.381193	1.07266	1.16574	0.250435	-0.343517	-0.897576	-3.50613	0.19129	0.000923973	0.0341007	0.0215612	-2.29683e-05	-0.0328311	0.0736963	-1000000	-1.30536
117.8	-0.383409	0.301408	0.201678	0.545194	0.476491	1.04606	1.36963	0.197245	-0.139623	-0.839954	-3.50677	0.197442	0.000917067	0.0340848	0.0215381	2.91913e-05	-0.0328625	0.0736814	-1000000	-1.46272
117.9	-0.711412	-0.141839	-0.128542	0.478707	0.257083	0.664871	1.29207	0.0465409	-0.268165	-1.12806	-3.50592	0.19248	0.000877366	0.0341237	0.0215294	7.48203e-05	-0.0327508	0.0737474	-1000000	-1.23888
118	-0.904225	-0.503086	-0.339084	0.281462	0.281462	0.551843	0.988442	-0.237137	-0.480923	-1.43834	-3.50664	0.197212	0.000936339	0.0341294	0.0214703	8.94571e-05	-0.0328255	0.073657	-1000000	-1.06601
118.1	-0.656006	-0.263732	-0.137407	0.591735	0.214975	0.822224	1.02612	-0.124109	-0.469842	-1.22336	-3.50583	0.195449	0.000908291	0.034208	0.0215007	4.52293e-05	-0.0328497	0.073614	-1000000	-1.17682
118.2	-0.968495	-0.314706	-0.423301	0.700331	0.199461	0.844386	1.13915	-0.00664866	-0.458761	-1.5292	-3.50622	0.200395	0.000890118	0.0341865	0.0215593	1.32453e-05	-0.0327725	0.0736678	-1000000	-1.17904
118.3	-0.518599	0.0509734	-0.0265949	0.729142	0.791196	1.34747	1.46715	0.292543	-0.155137	-1.30093	-3.50583	0.196059	0.000906678	0.0341858	0.0215501	3.17331e-06	-0.0328318	0.0736551	-1000000	-1.3785
118.4	-0.321354	-0.179515	-0.20611	0.534113	0.766818	1.29871	1.4472	0.197245	-0.303624	-1.14136	-3.50558	0.19958	0.000876757	0.0341801	0.0215536	3.16938e-05	-0.0328581	0.0736623	-1000000	-1.36963
118.5	-0.330219	-0.290327	-0.525248	0.476491	0.520816	1.00617	1.16131	0.00664866	-0.330219	-1.17239	-3.50592	0.198149	0.00092518	0.034186	0.0215303	7.87318e-05	-0.0328175	0.0736544	-1000000	-1.23223
118.6	-0.345733	-0.217191	-0.551843	0.620546	0.345733	1.11477	1.11033	-0.0110812	-0.361247	-1.33861	-3.50664	0.20108	0.000916795	0.0342305	0.0214662	2.85673e-06	-0.0328522	0.0736827	-1000000	-1.20342
118.7	-0.534113	-0.219407	-0.396706	0.870981	0.485356	1.34526	1.24774	0.0398922	-0.478707	-1.25217	-3.50605	0.197203	0.000894083	0.0341877	0.0214666	4.68805e-05	-0.0328304	0.0736624	-1000000	-1.21893
118.8	-0.589519	-0.148488	-0.372328	0.835521	0.529681	1.29207	1.2832	0.268165	-0.434382	-1.40953	-3.50566	0.197845	0.000934224	0.034175	0.0214932	2.30674e-05	-0.0328399	0.0736671	-1000000	-1.28542
118.9	-0.525248	-0.538545	-0.441031	0.740223	0.478707	1.14136	1.17017	0.0576222	-0.613897	-1.45163	-3.50647	0.198275	0.000911629	0.0341933	0.0215344	5.86667e-05	-0.0328713	0.073731	-1000000	-1.11477
119	-0.67152	-0.709196	-0.54741	0.662655	0.467626	0.897576	0.939684	-0.0221624	-0.680385	-1.76191	-3.50622	0.198792	0.000938952	0.0341453	0.0214489	9.20551e-05	-0.0328187	0.0737471	-1000000	-0.981793
119.1	-1.05493	-0.935252	-0.961847	0.166218	0.383409	0.704763	0.738007	-0.285895	-1.09039	-1.77077	-3.50579	0.19912	0.000880551	0.0341644	0.0215111	0.000119385	-0.0328413	0.0737191	-1000000	-0.813359
119.2	-0.864332	-0.890927	-0.884278	0.141839	0.150704	0.811143	0.864332	-0.0443248	-0.868765	-1.67104	-3.50583	0.19691	0.000958536	0.034128	0.021461	4.64845e-05	-0.0328233	0.0737152	-1000000	-0.921954
119.3	-0.534113	-0.813359	-0.631627	0.250435	0.17065	0.917522	1.03055	-0.239354	-0.893143	-1.8151	-3.50605	0.202714	0.000902789	0.0340834	0.0214761	2.78021e-07	-0.0328135	0.0737163	-1000000	-1.01504
119.4	-0.356814	-0.777899	-0.452112	0.476491	0.367895	1.00174	1.11033	-0.0310273	-0.616114	-1.7198	-3.50566	0.199998	0.00095337	0.0341274	0.0215084	5.8096e-05	-0.032837	0.0736584	-1000000	-1.15688
119.5	-0.549627	-0.709196	-0.509734	0.496437	0.272597	0.61833	1.01947	0.00886488	-0.902008	-1.76856	-3.50655	0.202354	0.000914676	0.0341459	0.0215382	0.000100313	-0.0328666	0.0736273	-1000000	-1.00174
119.6	-0.78898	-0.647141	-0.846602	0.22384	0.0443248	0.48314	0.585086	-0.121893	-1.17904	-1.84834	-3.50503	0.200531	0.000956046	0.0341482	0.0214945	0.000107677	-0.0328953	0.0736082	-1000000	-0.828873
119.7	-0.793413	-0.24157	-0.56514	0.367895	0.252651	0.567357	0.797845	0.217191	-1.16574	-1.80845	-3.50617	0.205267	0.00100212	0.0341728	0.0214657	0.000123917	-0.0329203	0.0736928	-1000000	-1.04606
119.8	-0.545194	-0.0576222	-0.308057	0.520815	0.228272	0.726926	0.882062	0.128542	-0.749088	-1.54028	-3.50566	0.199722	0.000988419	0.0341391	0.0215478	0.00010657	-0.0328541	0.0736266	-1000000	-1.12806
119.9	-0.308057	-0.285895	-0.445464	0.37676	0.0443248	0.711412	0.744656	0.208326	-0.536329	-1.50482	-3.5063	0.203594	0.000999749	0.0340584	0.0215109	3.3825e-05	-0.032852	0.0736853	-1000000	-1.15466
120	-0.445464	-0.137407	0.0155137	0.520816	0.161785	0.955198	1.06158	0.578438	-0.540762	-1.55801	-3.50596	0.200092	0.000997032	0.0341449	0.0215238	7.23686e-05	-0.0328395	0.0736248	-1000000	-1.26325
120.1	-0.511951	-0.332435	-0.121893	0.551843	0.214975	1.02612	1.20563	0.3413	-0.560708	-1.8018	-3.50677	0.203219	0.000957533	0.0341932	0.0214719	0.000122659	-0.032846	0.07364	-1000000	-1.15023
120.2	-0.516383	-0.396706	-0.155136	0.762385	0.141839	1.04828	1.03498	0.385625	-0.647141	-1.84391	-3.5052	0.195391	0.000957802	0.0341634	0.0215155	0.000116485	-0.0328657	0.073615	-1000000	-1.07044
120.3	-0.611681	-0.487572	-0.387841	0.445464	0.252651	0.893143	1.11255	0.270381	-0.425517	-1.82175	-3.50634	0.203764	0.00100452	0.034137	0.0214777	0.000129587	-0.0329108	0.0736016	-1000000	-1.05493
120.4	-0.445464	-0.514167	-0.523032	0.370111	0.42995	0.820008	1.12142	0.0531897	-0.427734	-1.74196	-3.50528	0.19642	0.000950166	0.0341292	0.021483	5.09624e-05	-0.0328824	0.073597	-1000000	-1.02612
120.5	-0.740223	-0.578438	-0.518599	0.598384	0.3413	0.706979	0.915306	0.0952982	-0.520816	-1.64223	-3.50605	0.205227	0.000956777	0.0340165	0.0214941	8.91851e-05	-0.0328548	0.0735908	-1000000	-1.07266
120.6	-0.323571	-0.301408	-0.518599	0.436599	0.288111	0.82444	0.848819	0.183948	-0.405571	-1.5691	-3.50588	0.198688	0.000981431	0.0340997	0.021486	4.98367e-05	-0.0328821	0.0736529	-1000000	-1.07487
120.7	-0.299192	-0.190596	-0.270381	0.350165	0.363463	0.868765	1.0239	0.13519	-0.410004	-1.48488	-3.50643	0.204889	0.000967803	0.0341779	0.02154	2.99911e-05	-0.0328862	0.0737426	-1000000	-1.15688
120.8	-0.345733	-0.303624	-0.54741	0.186164	0.321354	0.82444	1.2012	0.35903	-0.0731357	-1.7885	-3.50541	0.203446	0.000951235	0.0341726	0.0214968	4.97473e-05	-0.0329145	0.0736611	-1000000	-1.16352
120.9	-0.279246	-0.265948	-0.418869	0.454328	0.454329	0.968495	1.20785	0.0797845	0.046541	-1.87715	-3.50647	0.205516	0.00100949	0.0341276	0.021506	1.69238e-05	-0.0329394	0.0736905	-1000000	-1.2278
121	-0.0775683	-0.303625	-0.301408	0.361246	0.356814	0.713628	1.07044	-0.128542	-0.0531898	-1.77521	-3.50575	0.200158	0.000977685	0.0340489	0.0214973	9.49287e-05	-0.0328667	0.0736368	-1000000	-1.16131
121.1	-0.243786	-0.56514	-0.494221	0.208326	0.208326	0.917522	0.933036	-0.0952982	-0.321354	-1.60899	-3.50609	0.204244	0.000985724	0.0341103	0.0214672	6.15934e-05	-0.0329101	0.0736307	-1000000	-1.05936
121.2	-0.310273	-0.70698	-0.622762	0.13519	0.104163	0.950766	1.05936	-0.0576222	-0.687033	-1.77742	-3.50596	0.201557	0.00103176	0.0341259	0.0214456	1.78102e-05	-0.03289	0.0736056	-1000000	-1.04163
121.3	-0.212759	-0.580654	-0.507518	0.299192	0.13519	1.03055	1.27434	0.498653	-0.578438	-1.60677	-3.50566	0.20366	0.00100516	0.0341028	0.0214749	1.01053e-05	-0.0328648	0.0736919	-1000000	-1.16574
121.4	-0.496437	-0.387841	-0.254867	0.281462	-0.119677	0.879846	1.15244	0.383409	-0.642709	-1.76191	-3.50541	0.203997	0.00103359	0.0340891	0.0215062	6.29819e-05	-0.0329201	0.0736874	-1000000	-1.03498
121.5	-0.540762	-0.39449	-0.480923	0.0975144	-0.294759	0.78898	0.862116	0.263732	-0.638276	-2.05888	-3.50609	0.206965	0.00107028	0.0341149	0.0215001	1.25623e-05	-0.032941	0.0737327	-1000000	-0.939684
121.6	-0.538545	-0.350165	-0.558492	0.263732	-0.113028	0.804494	0.946333	0.208326	-0.534113	-1.80402	-3.50579	0.202783	0.00100481	0.0341368	0.0215226	-2.60463e-05	-0.0329484	0.0737555	-1000000	-0.944117
121.7	-0.684817	-0.350165	-0.67152	0.308057	-0.0221623	0.822224	0.711412	0.093082	-0.678168	-1.62229	-3.50583	0.206579	0.00102649	0.0341001	0.0214467	-6.12268e-05	-0.0329115	0.073685	-1000000	-0.873197
121.8	-0.463193	-0.22384	-0.381193	0.46541	0.126325	1.09704	0.724709	0.0576221	-0.489788	-1.94364	-3.50681	0.202396	0.00100556	0.0340888	0.0214274	-3.85388e-05	-0.032869	0.0736801	-1000000	-0.99509
121.9	-0.261516	-0.128542	-0.243786	0.332435	0.13519	1.02169	0.706979	0.2593	-0.396706	-2.02342	-3.50558	0.202039	0.000968917	0.0340433	0.0214479	-2.22794e-05	-0.03289	0.0736998	-1000000	-1.0926
122	-0.591735	-0.361247	-0.401139	0.159569	-0.0509734	0.979577	0.738007	0.177299	-0.545194	-1.94142	-3.50702	0.207833	0.000976768	0.034027	0.0214952	2.29931e-05	-0.0329577	0.0737236	-1000000	-0.999523
122.1	-0.50087	-0.148488	-0.179515	0.443247	0.254867	1.24996	1.07709	0.186164	-0.472058	-1.8151	-3.50613	0.20325	0.000983837	0.0340338	0.0213855	-2.22124e-05	-0.0329215	0.0736587	-1000000	-1.18347
122.2	-0.265948	-0.0332435	0.0354598	0.596168	0.580654	1.34304	1.33196	0.316922	-0.458761	-1.76191	-3.506	0.204958	0.000955972	0.034058	0.0214461	-5.38843e-05	-0.0328825	0.0737323	-1000000	-1.36299
122.3	-0.436599	-0.265948	-0.0443248	0.292543	0.390058	0.933036	1.06379	0.469842	-0.372328	-1.92813	-3.5063	0.203286	0.000977548	0.0340935	0.0214422	-6.9525e-05	-0.0329106	0.0737556	-1000000	-1.19234
122.4	-1.06379	-0.649357	-0.330219	-0.212759	-0.128542	0.443247	0.764602	-0.168434	-0.662655	-2.17413	-3.5063	0.208977	0.000965294	0.0340432	0.0214189	-7.87956e-05	-0.0329388	0.0737077	-1000000	-0.837737
122.5	-0.718061	-0.261516	-0.361247	-0.303624	0.168434	0.494221	0.833305	-0.144055	-0.551843	-2.07883	-3.50507	0.201428	0.000994147	0.0340359	0.0214133	-4.41257e-05	-0.0329506	0.0737014	-1000000	-0.955198
122.6	-0.514167	-0.308057	-0.299192	-0.0952982	0.195029	0.58287	0.975144	0.195029	-0.667087	-2.03894	-3.50622	0.209111	0.00100117	0.0340443	0.0214455	-7.11895e-05	-0.0329103	0.0736868	-1000000	-0.955198
122.7	-0.361247	-0.139623	-0.0398922	-0.0421085	0.0398923	0.875413	1.19012	0.418869	-0.797845	-1.73531	-3.50575	0.205351	0.00107499	0.0339941	0.0214192	-0.000116049	-0.0329257	0.0737857	-1000000	-1.09039
122.8	-0.243786	-0.0908657	-0.363463	0.203894	0.339084	1.03498	1.28542	0.363463	-0.593951	-1.84613	-3.50596	0.208181	0.00106068	0.0340129	0.0214316	-0.000100446	-0.0329236	0.0737418	-1000000	-1.26104
122.9	-0.217191	-0.24157	-0.467626	0.11746	0.161785	1.21671	1.0505	0.115244	-0.350165	-1.90153	-3.50592	0.20094	0.000982758	0.034013	0.0214735	-9.35564e-05	-0.0328944	0.0736892	-1000000	-1.18347
123	-0.243786	-0.296976	-0.649357	0.126325	0.0642709	0.857684	0.926387	0.0598383	-0.460977	-2.1697	-3.50651	0.208237	0.000950939	0.0340195	0.0214712	-0.000137703	-0.0328991	0.0737121	-1000000	-1.09704
123.1	-0.132974	-0.150704	-0.460977	0.0199461	0.243786	0.844386	1.04385	0.197245	-0.644925	-2.17634	-3.50592	0.205338	0.000982762	0.0340178	0.0214099	-0.000106518	-0.0329129	0.0737546	-1000000	-1.19677
123.2	-0.203894	-0.268165	-0.449896	0.0531896	0.148488	0.82444	1.1192	0.0443246	-0.50087	-2.14753	-3.50706	0.209268	0.000968344	0.0340571	0.0214558	-5.14772e-05	-0.0329116	0.0736775	-1000000	-1.12585
123.3	-0.516383	-0.556275	-0.613898	0.0620546	-0.0421085	0.585086	0.706979	-0.124109	-0.613898	-2.25391	-3.50507	0.203123	0.000974927	0.0339281	0.021503	-2.24935e-05	-0.0329	0.0737152	-1000000	-0.926387
123.4	-0.474275	-0.644925	-0.749088	0.0975144	0.0620547	0.567357	0.680385	-0.0354598	-0.862116	-2.16083	-3.50647	0.210537	0.000993679	0.0340154	0.0214422	-6.39397e-05	-0.0329696	0.0738067	-1000000	-0.961847
123.5	-0.370111	-0.345733	-0.308057	0.401139	0.18838	0.766818	1.02612	0.141839	-0.664871	-2.01899	-3.50626	0.204917	0.00101167	0.0340608	0.0214657	-0.000123825	-0.0329316	0.0736887	-1000000	-1.15023
123.6	-0.416652	-0.494221	-0.252651	0.312489	0.132974	0.879846	0.839954	0.199461	-0.649357	-2.13867	-3.50592	0.208846	0.000975487	0.0340116	0.0215107	-0.000127843	-0.0329394	0.073736	-1000000	-1.13028
123.7	-0.212759	-0.35903	-0.0687034	0.396706	0.449896	0.644925	0.844386	0.496437	-0.773467	-1.91704	-3.50596	0.203963	0.00101659	0.0340518	0.0214036	-0.000142878	-0.0329414	0.073716	-1000000	-1.19234
123.8	-0.2593	-0.239354	-0.146272	0.303624	0.476491	0.514167	0.899792	0.454329	-0.675952	-2.01234	-3.50651	0.209905	0.000947439	0.0340505	0.0214291	-9.70434e-05	-0.0329543	0.0736776	-1000000	-1.17904
123.9	-0.474275	-0.425517	-0.265948	0.192813	0.387841	0.410004	0.870981	0.0620546	-0.722493	-2.23397	-3.50541	0.20673	0.000938977	0.0340595	0.0214962	-7.96747e-05	-0.0328807	0.0737192	-1000000	-1.05714
124	-0.374544	-0.339084	-0.296976	0.186164	1.08817	0.421085	0.917522	0.0243787	-0.997306	-2.2517	-3.50592	0.205352	0.000914558	0.0340094	0.0214118	-0.000126833	-0.0329257	0.0737315	-1000000	-1.13471
124.1	-0.374544	-0.613898	-0.336868	0.268165	1.10369	0.438815	0.791196	0.212759	-1.02833	-1.93699	-3.50596	0.207565	0.000962765	0.034035	0.0215277	-9.90144e-05	-0.0329558	0.0737738	-1000000	-1.14358
124.2	0.0554059	-0.332435	-0.157353	0.445463	1.29871	0.762385	0.944117	0.219407	-0.640492	-1.80845	-3.50562	0.206655	0.000939476	0.0340635	0.0213696	-0.000117688	-0.0328375	0.0737011	-1000000	-1.24996
124.3	-0.383409	-0.37676	-0.181731	-0.0820009	1.23888	0.602816	0.647141	0.190596	-0.75352	-2.13645	-3.50732	0.211477	0.000979505	0.0340073	0.021441	-9.40194e-05	-0.0329001	0.0736841	-1000000	-1.07931
124.4	-0.749088	-0.476491	-0.467626	-0.343517	1.12585	0.378976	0.467626	0.128542	-1.17904	-2.24062	-3.50566	0.211288	0.000957222	0.0340257	0.021404	-0.000144003	-0.0329604	0.0737114	-1000000	-0.95963
124.5	-0.472058	-0.3413	-0.296976	0.0709195	1.12142	0.48314	0.857684	0.175083	-0.585086	-1.62672	-3.50579	0.210107	0.000905629	0.033995	0.0214531	-7.68699e-05	-0.0329622	0.0737962	-1000000	-1.17017
124.6	-0.172866	-0.106379	-0.0908656	0.487572	1.14358	0.733574	1.33196	0.576222	-0.46541	-1.36742	-3.50571	0.204924	0.000956024	0.0340639	0.0214712	-7.85775e-05	-0.0328974	0.0737817	-1000000	-1.35412
124.7	0.101947	0.13519	0.265948	0.691466	1.40953	0.893143	1.37185	0.622762	-0.494221	-1.3652	-3.50596	0.211916	0.000950983	0.0340911	0.0215129	-8.60657e-05	-0.0328837	0.0738322	-1000000	-1.5558
124.8	-0.0687034	-0.141839	0.0110812	0.693682	1.30758	0.656006	1.05936	0.3413	-0.403355	-1.69099	-3.50579	0.206995	0.000929007	0.034015	0.0214977	-4.81764e-05	-0.032813	0.0737824	-1000000	-1.39623
124.9	-0.110812	-0.0554059	0.183948	0.574005	1.14579	0.611681	0.926387	0.219407	-0.230489	-2.15197	-3.50672	0.21058	0.0010282	0.0340513	0.0214539	-8.91817e-05	-0.0328795	0.0737733	-1000000	-1.38293
125	-0.0132974	-0.0132974	0.354598	0.48314	1.28985	0.511951	0.875414	0.037676	-0.367895	-2.23397	-3.50456	0.204896	0.000977857	0.034076	0.0214431	-9.90749e-05	-0.0329165	0.0737375	-1000000	-1.29428
125.1	-0.494221	-0.352382	0.008865	0.201677	0.950766	0.44768	0.766818	-0.29476	-0.616114	-2.20294	-3.50647	0.211295	0.000958847	0.0340064	0.0213915	-7.97982e-05	-0.0328455	0.0738329	-1000000	-1.04606
125.2	-0.438815	-0.0952982	0.00664866	0.372328	1.15244	0.726926	1.00839	0.183948	-0.383409	-1.77077	-3.5063	0.205169	0.000972759	0.0340377	0.0213881	-7.43145e-05	-0.0328309	0.073862	-1000000	-1.19234
125.3	-0.507518	-0.22384	-0.115244	0.265948	1.01282	0.715844	0.837737	0.101947	-0.29476	-2.01013	-3.50571	0.211494	0.000996498	0.0340907	0.0214284	-0.000158581	-0.032834	0.0738251	-1000000	-1.07266
125.4	-0.70698	-0.507518	-0.398923	-0.110812	0.631627	0.434382	0.709196	-0.0709196	-0.485356	-2.24283	-3.50643	0.207157	0.000997066	0.034108	0.0213862	-9.84273e-05	-0.0328482	0.0737665	-1000000	-0.866549
125.5	-0.492005	-0.485356	-0.332435	0.192813	1.08152	0.944117	1.0239	0.177299	-0.396706	-2.05445	-3.5063	0.210737	0.00105628	0.0340709	0.0214262	-0.000135301	-0.0328553	0.0738211	-1000000	-1.14801
125.6	-0.217191	-0.00664866	-0.0620545	0.436599	1.26769	1.25217	1.17017	0.336868	-0.126325	-1.95029	-3.50528	0.207752	0.000983219	0.0340743	0.0214889	-1.91184e-05	-0.0328442	0.0737649	-1000000	-1.35412
125.7	-0.407788	0.0687033	0.0132974	0.503086	1.05493	0.928603	0.833305	0.321354	-0.436599	-2.20516	-3.50613	0.211363	0.000946204	0.0339759	0.0214408	-5.04378e-05	-0.0328539	0.0737684	-1000000	-1.25217
125.8	-0.425517	-0.0709196	0.314706	0.423301	1.10369	0.835521	0.68925	0.243786	-0.281462	-2.13867	-3.50554	0.209812	0.000963228	0.0340356	0.0214368	-6.91204e-06	-0.0328381	0.0738078	-1000000	-1.2832
125.9	-0.279246	-0.124109	0.285895	0.427734	0.97736	1.11477	1.01504	0.29476	-0.212759	-2.01899	-3.50651	0.209578	0.0010317	0.0340017	0.021431	-1.18108e-05	-0.0328191	0.0738976	-1000000	-1.35412
126	-0.0132974	0.157353	0.13519	0.691466	1.12142	1.44942	1.24774	0.711412	-0.0886495	-1.8971	-3.50588	0.205148	0.00106674	0.0340709	0.0214135	-9.27784e-06	-0.0329079	0.0738084	-1000000	-1.63558
126.1	-0.0687034	-0.0753521	0.175083	0.73579	1.16352	1.10147	1.35855	0.538545	-0.186164	-1.8971	-3.50622	0.212958	0.000981465	0.0340863	0.0213514	-6.16853e-05	-0.0328838	0.073766	-1000000	-1.50926
126.2	0.186164	-0.0864332	0.219407	0.833305	1.26325	1.17017	1.50039	0.757953	-0.110812	-1.83948	-3.50541	0.209696	0.000949532	0.0340301	0.0213642	-3.34127e-05	-0.0329522	0.0738541	-1000000	-1.56245
126.3	-0.2593	-0.29476	0.13519	0.585086	1.45163	1.0926	1.40509	0.520816	-0.0709196	-1.7065	-3.50549	0.206138	0.00101414	0.0340554	0.0213213	4.906e-05	-0.0329447	0.0738312	-1000000	-1.4738
126.4	-0.0265949	-0.0509735	0.121893	0.769034	1.57574	1.3652	1.39401	0.711412	-0.0398923	-1.46715	-3.50626	0.210115	0.00106297	0.034078	0.0213493	-4.44734e-06	-0.0328846	0.0738683	-1000000	-1.68212
126.5	0.137407	0.0531896	0.0687033	0.802278	1.6378	1.40288	1.51591	0.744655	-0.0775683	-1.5425	-3.50609	0.208189	0.0010097	0.0341413	0.0213227	-2.86509e-06	-0.0329074	0.0738042	-1000000	-1.69542
126.6	-0.155137	-0.037676	0.108596	0.374544	1.39623	1.14801	1.13471	0.527464	-0.312489	-1.77077	-3.50728	0.211527	0.00112896	0.0340138	0.0214293	1.26676e-05	-0.0328939	0.0738261	-1000000	-1.46493
126.7	-0.183948	-0.037676	-0.00443244	0.363463	1.31866	1.07266	1.23666	0.403355	-0.390058	-1.9791	-3.50583	0.211989	0.00106721	0.0340665	0.0214467	-6.03567e-05	-0.0328625	0.073895	-1000000	-1.42282
126.8	-0.250435	-0.0709195	-0.0598383	0.39449	1.21893	0.782332	1.12363	0.485356	-0.658222	-2.00348	-3.50698	0.21363	0.00101865	0.0340823	0.0214096	-2.96267e-05	-0.0328968	0.0738336	-1000000	-1.3098
126.9	-0.410004	-0.44768	-0.252651	0.352382	1.19898	0.77125	0.868765	0.234921	-0.713628	-2.01013	-3.50694	0.215291	0.00103136	0.0340835	0.0213674	3.05505e-06	-0.0328833	0.0738592	-1000000	-1.12585
127	-0.554059	-0.554059	-0.407787	0.15292	1.19012	0.844386	0.571789	-0.0398923	-0.740223	-2.07883	-3.50638	0.212777	0.00100354	0.0341078	0.0213927	-4.9408e-05	-0.0329125	0.0739163	-1000000	-0.961847
127.1	-0.640492	-0.731358	-0.551843	0.15292	1.16131	0.321354	0.316922	-0.0775683	-1.02169	-2.2251	-3.5074	0.216867	0.000925953	0.0340502	0.0213618	-6.36902e-05	-0.0328982	0.0738161	-1000000	-0.882062
127.2	-0.303624	-0.263732	-0.339084	0.3413	1.22336	0.562924	0.536329	0.0443246	-0.624979	-1.84613	-3.50778	0.213244	0.00101826	0.0340996	0.0214034	-3.04603e-05	-0.0328883	0.0738399	-1000000	-1.12585
127.3	-0.0886494	-0.208326	-0.434382	0.339084	0.959631	0.780115	0.780115	0.146272	-0.873197	-1.88602	-3.50791	0.214563	0.000995817	0.0340136	0.0213937	-2.43557e-05	-0.0329232	0.0738871	-1000000	-1.15023
127.4	-0.310273	-0.303624	-0.589519	0.292543	0.875413	0.667087	0.815575	0.0886495	-1.0372	-2.08548	-3.50914	0.220817	0.0010398	0.0340036	0.0213729	-1.93861e-06	-0.0330068	0.0740076	-1000000	-1.02612
127.5	-0.290327	-0.316922	-0.609465	0.35903	0.902008	0.675952	0.569573	0.0443246	-0.89536	-2.03451	-3.50935	0.21546	0.000979722	0.0340006	0.0213961	-8.01932e-05	-0.0329839	0.0740494	-1000000	-1.04606
127.6	-0.350165	-0.354598	-0.268165	0.144055	1.21671	0.68925	0.667087	0.157353	-0.82444	-2.12537	-3.50969	0.220985	0.00103243	0.0340161	0.0214369	-0.00010108	-0.0329385	0.0740368	-1000000	-1.2012
127.7	-0.288111	-0.0664871	-0.361246	0.308057	1.46493	0.930819	0.791197	0.562924	-0.511951	-1.9104	-3.50931	0.217216	0.00106013	0.0339759	0.0214213	-7.96467e-05	-0.0329159	0.074005	-1000000	-1.36963
127.8	-0.374544	0.214975	-0.254867	0.285895	1.49374	0.997306	0.979577	0.585086	-0.485356	-1.69542	-3.51037	0.220873	0.00108058	0.0340297	0.0213446	-0.000106079	-0.0329222	0.0739967	-1000000	-1.34304
127.9	-0.485356	0.106379	-0.296976	0.296976	1.40953	0.687033	0.844386	0.22384	-0.52968	-2.28051	-3.50897	0.21377	0.00100359	0.0340672	0.0213277	-0.000137797	-0.0329762	0.074136	-1000000	-1.18125
128	-0.523032	-0.0709196	-0.370111	0.325787	1.28763	0.890927	0.939684	-0.00664878	-0.549627	-2.50878	-3.51266	0.223436	0.000918516	0.0340335	0.0213897	-9.1413e-05	-0.0329585	0.0741986	-1000000	-1.19012
128.1	-0.381193	-0.0753521	-0.0531896	0.387841	1.43391	1.07931	0.941901	0.13519	-0.642709	-2.27386	-3.51266	0.220675	0.000976429	0.0339538	0.0213919	-6.0717e-05	-0.0329414	0.0743222	-1000000	-1.24553
128.2	-0.370112	-0.115244	-0.0288111	0.441031	1.07266	1.19012	1.17904	0.175083	-0.631627	-2.45337	-3.51351	0.223498	0.000993303	0.0340025	0.0214813	-0.000160168	-0.0329672	0.0743356	-1000000	-1.31423
128.3	-0.325787	-0.0886495	0.0642709	0.525248	1.22558	1.3785	1.2278	0.159569	-0.638276	-2.3204	-3.51448	0.21964	0.000971959	0.0339915	0.0213858	-0.000171334	-0.0329923	0.0744178	-1000000	-1.40953
128.4	-0.527464	-0.0354598	-0.197245	0.11746	0.844386	1.38736	0.915306	0.128542	-0.744655	-2.12759	-3.51524	0.222714	0.00100719	0.0339381	0.0213798	-0.000179213	-0.0329736	0.0745104	-1000000	-1.2965
128.5	-0.288111	-0.350165	-0.0997307	0.0842168	1.00839	1.12585	0.757953	0.137407	-0.516383	-2.40018	-3.51389	0.220987	0.000921502	0.033951	0.0213563	-0.000124656	-0.0329542	0.0744373	-1000000	-1.27212
128.6	-0.197245	-0.190596	0.0487572	0.332435	0.990658	1.27655	0.884278	0.239354	-0.695898	-2.44008	-3.51575	0.225163	0.000924707	0.0339724	0.0213896	-0.000165543	-0.0329915	0.0743966	-1000000	-1.26769
128.7	-0.084217	0.0354598	0.0709196	0.460977	0.966279	1.49596	1.10147	0.44768	-0.578438	-2.27829	-3.51499	0.220131	0.000979871	0.0339724	0.0213761	-0.000121719	-0.0329957	0.0744904	-1000000	-1.40731
128.8	-0.141839	-0.0908657	-0.301408	0.52968	1.07266	1.27434	0.800061	0.42995	-0.434382	-2.12094	-3.51562	0.22665	0.000973495	0.033986	0.021358	-0.000137174	-0.0330218	0.0745462	-1000000	-1.38072
128.9	-0.0221624	0.0199461	-0.108596	0.718061	1.54693	1.26769	1.05493	0.593951	-0.312489	-2.02564	-3.51579	0.223134	0.00096544	0.0340235	0.0213385	-0.000189078	-0.0330388	0.074515	-1000000	-1.52255
129	-0.585086	-0.110812	-0.0687033	0.321354	1.27434	1.16131	0.77125	0.525248	-0.330219	-2.41348	-3.51694	0.226055	0.000909386	0.0339864	0.0213615	-0.000176722	-0.0330178	0.0745208	-1000000	-1.2278
129.1	-0.558492	-0.39449	-0.328003	-0.0842171	0.334652	0.864332	0.75352	0.257083	-0.474275	-2.14753	-3.51635	0.219351	0.000910442	0.033965	0.0213904	-0.000142609	-0.0330205	0.0745872	-1000000	-1.00174
129.2	-0.50087	-0.0908657	-0.0620546	0.208326	0.492005	1.14801	0.981793	0.886495	-0.228272	-1.80402	-3.51766	0.223595	0.00088175	0.0339512	0.0213428	-0.000201877	-0.0330108	0.0746066	-1000000	-1.33196
129.3	-0.580654	-0.248218	-0.0864332	0.0975144	0.42995	1.14136	1.01282	0.540762	-0.527464	-1.9924	-3.51825	0.223874	0.00092545	0.0339752	0.0213428	-0.000168314	-0.0329793	0.0746234	-1000000	-1.21007
129.4	-0.704763	-0.281462	-0.22384	-0.00443256	0.281462	1.08817	1.12585	0.436599	-0.627195	-2.01456	-3.5183	0.224853	0.00093496	0.0340112	0.0213661	-0.000171186	-0.032997	0.0746915	-1000000	-1.08817
129.5	-0.642709	-0.261516	-0.217191	0.27703	0.22384	1.08152	0.968495	0.339084	-0.580654	-1.67547	-3.51923	0.225228	0.000926112	0.0340193	0.0213814	-0.000170188	-0.0329942	0.0747838	-1000000	-1.06823
129.6	-0.39449	-0.157353	0.008865	0.345733	0.651574	1.0372	1.37628	0.476491	-0.480923	-1.34969	-3.51893	0.223646	0.000916801	0.0339762	0.0214077	-0.000195839	-0.0329569	0.0748555	-1000000	-1.31423
129.7	-0.54741	-0.321354	-0.323571	0.0421084	0.323571	0.890927	1.19234	0.0531896	-0.972928	-1.43834	-3.51961	0.228179	0.000945583	0.0339088	0.0213632	-0.00018884	-0.0329314	0.0747831	-1000000	-1.15909
129.8	-0.509735	-0.237137	-0.2593	0.0421084	0.396706	1.00396	0.988442	-0.0842171	-0.784548	-1.3918	-3.51931	0.220864	0.000867428	0.0338986	0.0213273	-0.000207642	-0.0329625	0.0748011	-1000000	-1.15909
129.9	-0.489788	0.0243785	-0.0797845	0.239353	0.334652	1.00839	1.0106	0.0775682	-0.755737	-1.29428	-3.5208	0.230632	0.000869665	0.0339065	0.0213438	-0.000224056	-0.0329694	0.0748343	-1000000	-1.20785
130	-0.0886495	0.336868	0.106379	0.642709	0.813359	1.36299	1.36299	0.545194	-0.2593	-0.97736	-3.51982	0.224997	0.000962234	0.0339354	0.0213696	-0.000275849	-0.0329812	0.0747692	-1000000	-1.47601
130.1	-0.390058	0.221624	-0.303624	0.514167	0.65379	1.09039	1.21893	0.414436	-0.416652	-1.36963	-3.52296	0.233014	0.000866721	0.0338636	0.0213273	-0.000162272	-0.0329852	0.0749	-1000000	-1.38515
130.2	-0.41222	0.0398922	-0.354598	0.383409	0.627195	1.23001	1.13915	0.383409	-0.312489	-1.79737	-3.52334	0.226799	0.000832287	0.0339591	0.0212969	-0.000186825	-0.0329678	0.0749303	-1000000	-1.32974
130.3	-0.485356	0.008865	-0.177299	0.602816	0.833305	1.15466	1.24774	0.214975	-0.201677	-1.59126	-3.52376	0.232199	0.000891729	0.0338634	0.0212749	-0.000185872	-0.0329919	0.0749394	-1000000	-1.40066
130.4	-0.558492	-0.381193	-0.308057	0.310273	0.458761	0.549627	1.09704	-0.0487572	-0.334652	-1.81953	-3.52503	0.228455	0.000892211	0.0339395	0.0213224	-0.000154488	-0.0330319	0.0750716	-1000000	-1.16574
130.5	-0.542978	-0.161785	-0.272597	0.445464	0.330219	0.542978	1.0106	-0.161785	-0.18838	-1.71537	-3.52559	0.230117	0.000875913	0.0339542	0.0212724	-0.000158069	-0.0330092	0.0751218	-1000000	-1.19455
130.6	-0.545194	-0.168434	-0.186164	0.248218	0.478707	1.00617	0.990658	0.199461	-0.252651	-2.03894	-3.5258	0.230429	0.000860817	0.0339033	0.0213021	-0.000203348	-0.0330061	0.0751973	-1000000	-1.23223
130.7	-0.826656	-0.248219	-0.463193	0.028811	0.281462	0.744655	0.937468	-0.0598384	-0.438815	-2.36029	-3.52626	0.231005	0.000844244	0.0338832	0.0213274	-0.00020613	-0.0329433	0.0751956	-1000000	-1.02833
130.8	-0.811143	-0.20611	-0.452112	0.179515	0.234921	0.722493	0.979577	-0.155137	-0.363463	-1.96802	-3.52741	0.233152	0.000911892	0.0338589	0.0213224	-0.000230192	-0.0329914	0.0752812	-1000000	-1.11698
130.9	-0.452112	-0.0797845	-0.407787	0.203894	0.347949	1.07266	1.00396	0.128542	-0.314706	-1.86607	-3.52643	0.227332	0.00090087	0.0339786	0.0213136	-0.000268525	-0.0329892	0.0752964	-1000000	-1.23001
131	-0.270381	0.0554059	-0.239354	0.201677	0.416652	1.06379	1.06158	0.407787	-0.265948	-2.09878	-3.52758	0.233654	0.000830635	0.0339662	0.021279	-0.000258583	-0.0329465	0.0753095	-1000000	-1.30315
131.1	-0.458761	-0.0620546	-0.427734	-0.0531898	0.144055	0.921954	0.988442	0.252651	-0.261516	-2.23175	-3.52749	0.229882	0.000849498	0.0339709	0.0213295	-0.000211445	-0.0329483	0.075238	-1000000	-1.10369
131.2	-0.17065	-0.0487572	-0.347949	0.0864332	0.203894	1.10812	1.0239	0.217191	0.0997306	-2.20294	-3.52838	0.232058	0.000831278	0.0339632	0.0213792	-0.00017076	-0.03293	0.0752995	-1000000	-1.32974
131.3	-0.445464	-0.166218	-0.35903	0.164001	0.268165	0.680385	0.990658	0.383409	-0.234921	-2.49991	-3.52783	0.228575	0.000865977	0.033942	0.0213224	-0.000180902	-0.0329089	0.0753379	-1000000	-1.21671
131.4	-0.168434	0.121893	-0.387841	0.545194	0.560708	1.10147	1.22115	0.514167	0.0155137	-1.67548	-3.52944	0.234295	0.000904345	0.0339208	0.0213647	-0.000189915	-0.0329346	0.0754047	-1000000	-1.44055
131.5	-0.186164	0.0332437	-0.301408	0.698115	0.831089	0.999523	1.33639	0.589519	0.115244	-2.00348	-3.52859	0.22805	0.000843263	0.0339058	0.0213364	-0.00018689	-0.0329021	0.0753684	-1000000	-1.46272
131.6	-0.0554059	-0.0354598	-0.0243785	0.882062	0.908657	1.06601	1.4605	0.904225	0.132974	-1.97688	-3.52974	0.234675	0.000806665	0.0338971	0.0213274	-0.000276073	-0.0329821	0.07548	-1000000	-1.62007
131.7	-0.00664866	-0.0731359	-0.325787	0.574005	0.797845	0.970712	1.21671	0.489788	-0.159569	-2.13424	-3.53016	0.231431	0.000834905	0.0339163	0.0213095	-0.000256169	-0.0329575	0.0756913	-1000000	-1.45385
131.8	-0.265948	-0.239354	-0.558492	0.046541	0.361247	0.833305	1.01947	0.0487572	-0.441031	-2.23175	-3.53067	0.234519	0.000841919	0.0340434	0.0213547	-0.000196453	-0.03297	0.0757627	-1000000	-1.2278
131.9	-0.505302	-0.0354598	-0.616114	0.130758	0.217191	0.529681	0.990658	-0.126325	-0.383409	-2.429	-3.53101	0.232621	0.000849224	0.0339992	0.0213767	-0.000182095	-0.0329096	0.0757987	-1000000	-1.13028
132	-0.589519	-0.110812	-0.638276	0.181731	0.0797846	0.529681	0.937468	-0.104163	-0.800061	-2.47775	-3.53148	0.233893	0.00082276	0.0338867	0.021343	-0.000192171	-0.0329074	0.0757177	-1000000	-1.06823
132.1	-0.562924	-0.299192	-0.516383	0.141839	0.146272	0.6006	0.833305	0.0598384	-0.687033	-2.28272	-3.53249	0.230871	0.000876602	0.0338925	0.0213198	-0.000164226	-0.0329426	0.075736	-1000000	-1.15466
132.2	-0.950766	-0.472058	-0.658222	-0.104163	-0.117461	0.387841	0.702547	0.181731	-0.684817	-2.56197	-3.53216	0.234007	0.000927904	0.0339618	0.0213218	-0.000205256	-0.032979	0.0757307	-1000000	-0.975144
132.3	-1.03942	-0.78898	-0.722493	-0.303625	-0.248218	0.472058	0.578438	-0.132974	-0.82444	-2.65727	-3.53305	0.236317	0.000828862	0.0339851	0.0213357	-0.000217466	-0.0330169	0.0758111	-1000000	-0.899792
132.4	-0.897576	-0.673736	-0.775683	-0.279246	-0.190596	0.476491	0.458761	-0.228272	-0.828873	-2.78138	-3.5333	0.23316	0.000834042	0.0339223	0.0212781	-0.0001657	-0.0329799	0.075793	-1000000	-0.828873
132.5	-1.04828	-0.410004	-0.797845	-0.175083	-0.387841	0.265948	0.547411	-0.24157	-0.713628	-2.92765	-3.53368	0.236362	0.000918837	0.0339945	0.0213375	-0.000132589	-0.0329579	0.0758272	-1000000	-0.77125
132.6	-0.950766	-0.24157	-0.607249	-0.172867	-0.028811	0.709196	0.554059	-0.268165	-0.401139	-2.59965	-3.53343	0.234399	0.000862828	0.0340199	0.0213843	-0.000159866	-0.0329675	0.0757803	-1000000	-0.926387
132.7	-0.649357	0.0310273	-0.496437	-0.0199462	0.0243787	0.866549	0.67152	0.148488	-0.292543	-2.44673	-3.5347	0.237465	0.000813905	0.0340396	0.0213777	-0.0001313	-0.0329402	0.0758312	-1000000	-1.13915
132.8	-0.423301	-0.0709196	-0.157353	0.387841	0.285895	0.831089	0.611681	0.186164	-0.181731	-2.19407	-3.53491	0.234191	0.000895751	0.0340207	0.0212535	-0.000160506	-0.0329743	0.0758155	-1000000	-1.26547
132.9	-0.984009	-0.523032	-0.562924	0.308057	-0.121893	0.538545	0.347949	-0.0620546	-0.449896	-2.23618	-3.53533	0.238095	0.000879291	0.0339547	0.0213132	-0.000204036	-0.0329446	0.0757464	-1000000	-1.01282
133	-0.8599	-0.523032	-0.609465	0.381193	-0.0177299	0.733574	0.673736	0.157353	-0.421085	-1.85721	-3.5358	0.234218	0.000893142	0.0339867	0.0213396	-0.000231319	-0.0329423	0.0756965	-1000000	-1.11033
133.1	-0.853251	-0.186164	-0.265948	0.458761	0.230489	1.1059	0.817791	0.576222	-0.294759	-2.05002	-3.53733	0.23801	0.000841919	0.033991	0.0213246	-0.000257943	-0.0329789	0.0757784	-1000000	-1.27655
133.2	-0.782332	-0.24157	-0.370111	0.381193	-0.285895	0.979577	0.822224	0.63606	-0.305841	-2.15861	-3.53669	0.238849	0.000848297	0.0339956	0.0213554	-0.000148296	-0.032936	0.0757979	-1000000	-1.2012
133.3	-0.562924	0.0110812	-0.336868	0.500869	0.0620546	1.02833	0.984009	0.511951	-0.13519	-1.7885	-3.53758	0.239515	0.000900222	0.0339556	0.0213235	-0.000125051	-0.0329749	0.075776	-1000000	-1.2278
133.4	-0.68925	-0.168434	-0.248219	0.32357	0.0642709	0.870981	0.950765	0.316922	0.00443244	-1.9104	-3.53754	0.237983	0.000905659	0.0339753	0.0213543	-0.000215284	-0.0329851	0.0757987	-1000000	-1.22115
133.5	-1.21893	-0.29476	-0.425517	0.476491	0.199461	0.644925	1.0505	0.212759	-0.361247	-2.02121	-3.53911	0.243986	0.000915459	0.034019	0.0213397	-0.000204429	-0.0329612	0.075857	-1000000	-1.13693
133.6	-0.786764	-0.119677	-0.441031	0.279246	0.37676	0.695898	0.782332	0.285894	-0.496437	-2.21624	-3.53784	0.236618	0.000907251	0.033995	0.0213559	-0.000163574	-0.0329774	0.0758382	-1000000	-1.17461
133.7	-0.715845	-0.0531896	-0.197245	0.2593	0.197245	0.826656	1.0505	0.299192	-0.316922	-1.94586	-3.54012	0.241969	0.000903325	0.0339469	0.0213897	-0.00020306	-0.0329809	0.0757784	-1000000	-1.31201
133.8	-0.554059	-0.148488	0.0421085	0.237137	0.421085	0.800061	0.966279	0.0753521	-0.208326	-1.98796	-3.54055	0.237027	0.000839034	0.0339753	0.021288	-0.000234786	-0.0329918	0.0757282	-1000000	-1.26547
133.9	-0.414436	-0.0155137	0.0975144	0.383409	0.454329	1.11477	0.902008	0.106379	-0.208326	-2.10986	-3.54046	0.242264	0.000875984	0.0339403	0.021323	-0.00016175	-0.0329632	0.0758131	-1000000	-1.27877
134	-0.20611	0.316922	0.0332437	0.574005	0.691466	1.40953	0.833305	0.576222	0.425517	-1.80845	-3.54	0.239691	0.000962274	0.033943	0.0213332	-0.000205771	-0.0329871	0.0758383	-1000000	-1.54472
134.1	-0.343517	-0.101947	-0.383409	0.363463	0.252651	1.15909	0.786764	0.108596	0.221624	-2.26278	-3.54254	0.244675	0.000919148	0.0339636	0.021305	-0.000155913	-0.0330592	0.0758124	-1000000	-1.29207
134.2	-0.485356	-0.144055	-0.374544	0.343517	-0.0531896	0.89536	0.693682	-0.283678	-0.113028	-2.18743	-3.54245	0.236412	0.000989878	0.0339621	0.021308	-0.000182679	-0.0329693	0.0758541	-1000000	-1.09039
134.3	-0.660439	-0.18838	-0.538545	0.381193	0.139623	1.08596	0.54741	-0.186164	-0.0177299	-2.15861	-3.5433	0.24219	0.00092836	0.0340207	0.0213203	-0.000169555	-0.0330596	0.0758976	-1000000	-1.1192
134.4	-0.323571	-0.0443248	-0.314706	0.647141	0.596168	1.10369	0.873197	0.22384	0.0332435	-1.92369	-3.54394	0.237617	0.000902596	0.0339735	0.0213379	-0.000129085	-0.0330487	0.0759124	-1000000	-1.32974
134.5	-0.157353	0.0310273	-0.18838	0.879846	0.80671	1.2832	0.866549	0.456545	0.0155137	-1.73088	-3.54513	0.23784	0.000931763	0.0339577	0.0213568	-0.00019507	-0.0330534	0.0759397	-1000000	-1.47823
134.6	-0.343517	0.0199462	-0.361246	0.556275	0.441031	1.03942	0.585087	0.332435	-0.177299	-1.65996	-3.54394	0.239097	0.00089149	0.0339603	0.0213332	-0.000210022	-0.0330669	0.0759796	-1000000	-1.19677
134.7	-0.0243785	0.283678	-0.181731	0.933036	0.921955	1.33196	0.870981	0.427734	-0.075352	-1.67326	-3.54496	0.239448	0.000934639	0.0339549	0.0212661	-0.000189087	-0.0330704	0.0760024	-1000000	-1.43169
134.8	-0.132974	0.214975	-0.418869	0.837737	0.875414	1.24553	0.795629	0.556275	-0.257083	-1.93921	-3.54644	0.239839	0.000886981	0.0340424	0.0212867	-0.000178915	-0.0330458	0.0760446	-1000000	-1.36742
134.9	-0.093082	0.303624	-0.166218	0.724709	0.928603	1.48709	1.09482	0.786764	-0.228272	-1.9104	-3.54589	0.237748	0.000899302	0.0339468	0.0213409	-0.000183218	-0.0330472	0.0760454	-1000000	-1.47601
135	-0.27703	-0.0177299	-0.148488	0.675952	0.449896	1.33861	0.766818	0.633844	-0.616114	-2.12537	-3.54682	0.240168	0.000918116	0.0339474	0.0213181	-0.000166061	-0.0330467	0.0760026	-1000000	-1.24331
135.1	-0.361247	-0.279246	-0.150704	0.857684	0.146272	0.897576	0.955198	0.498653	-0.294759	-2.23397	-3.54699	0.238975	0.000903646	0.0339874	0.0212752	-0.000213292	-0.0331046	0.0761188	-1000000	-1.19677
135.2	-0.219407	-0.385625	-0.232705	0.726926	0.22384	0.886495	0.817791	0.356814	-0.410004	-2.46889	-3.54801	0.242152	0.000885993	0.0338994	0.0213057	-0.00023292	-0.0331136	0.0760833	-1000000	-1.17239
135.3	0.199461	-0.203894	-0.161785	0.800061	0.192813	1.03277	0.649357	0.434382	-0.405571	-2.59743	-3.5472	0.24177	0.000857954	0.0339134	0.0212554	-0.00022023	-0.0331226	0.0760321	-1000000	-1.26104
135.4	0.363463	0.0332435	-0.0509734	0.884278	0.356814	1.10812	0.80671	0.656006	-0.0997307	-2.15418	-3.54784	0.243377	0.000954955	0.0339125	0.0212754	-0.000219237	-0.0331348	0.075981	-1000000	-1.39401
135.5	0.396706	-0.00886488	-0.0886494	0.704763	0.50087	1.51147	0.75352	0.687033	0.334652	-1.89267	-3.54852	0.240148	0.000968444	0.0339279	0.0213343	-0.000210357	-0.0331113	0.0759945	-1000000	-1.44942
135.6	0.37676	0.139623	-0.212759	0.489788	0.609465	1.54915	0.775683	0.589519	0.261516	-1.89931	-3.54877	0.243284	0.000959352	0.0338743	0.0213168	-0.000254705	-0.0331237	0.076055	-1000000	-1.43612
135.7	0.237137	0.239354	-0.330219	0.460977	0.401139	1.33196	0.815575	0.507518	-0.343517	-1.94586	-3.54911	0.24113	0.000822742	0.0338651	0.0213148	-0.000245657	-0.0331462	0.0760557	-1000000	-1.35855
135.8	0.181731	0.339084	-0.372328	0.837737	0.518599	1.25217	0.828873	0.558492	-0.39449	-2.02342	-3.55068	0.244559	0.000851795	0.0338647	0.0212575	-0.000193638	-0.03305	0.0760922	-1000000	-1.43834
135.9	0.164001	0.186164	-0.323571	0.904224	0.702547	1.23001	0.742439	0.749088	-0.261516	-1.88602	-3.55004	0.239861	0.000931046	0.0338851	0.0212914	-0.000256943	-0.0330705	0.076213	-1000000	-1.52255
136	-0.146272	-0.175083	-0.316922	0.65379	0.3413	1.19012	0.620546	0.784548	-0.441031	-1.54915	-3.55068	0.244587	0.000911674	0.0338963	0.0212661	-0.000252707	-0.0330541	0.0761964	-1000000	-1.40953
136.1	0.0775683	-0.144055	-0.44768	0.815575	0.197245	0.937468	0.862116	0.808926	-0.545194	-1.73753	-3.55097	0.242092	0.000818871	0.0338311	0.0212858	-0.00025879	-0.0331893	0.0761352	-1000000	-1.43612
136.2	-0.183948	-0.230489	-0.523032	0.434382	-0.046541	0.751304	0.554059	0.587303	-0.554059	-2.08548	-3.55208	0.247147	0.000876284	0.0338572	0.0213317	-0.000346473	-0.0331671	0.0761025	-1000000	-1.20563
136.3	-0.119677	-0.0576222	-0.316922	0.370111	0.197245	1.28763	0.780115	0.571789	-0.290327	-1.99461	-3.5511	0.242827	0.000948047	0.0338521	0.0213068	-0.000298255	-0.033138	0.0761251	-1000000	-1.28542
136.4	-0.146272	-0.27703	-0.480923	0.425517	0	1.15244	0.793413	0.569573	-0.310273	-2.01678	-3.5539	0.249526	0.000882057	0.0338374	0.0212536	-0.000350051	-0.0331037	0.0761395	-1000000	-1.23666
136.5	-0.192813	-0.283678	-0.540762	0.472058	0.15292	1.24774	0.866549	0.39449	-0.427734	-1.91483	-3.55432	0.245032	0.000881861	0.0338502	0.0212819	-0.000294518	-0.0330499	0.0761346	-1000000	-1.15909
136.6	-0.177299	-0.232705	-0.343517	0.706979	0.288111	1.74418	0.899792	0.396706	-0.469842	-1.9791	-3.55513	0.247202	0.000948517	0.033818	0.0212255	-0.000329632	-0.0330542	0.0761369	-1000000	-1.27212
136.7	-0.403355	-0.3413	-0.494221	0.65379	0.485356	1.77521	0.862116	0.410004	-0.385625	-2.09656	-3.55453	0.245086	0.000869621	0.0338694	0.0212631	-0.000325003	-0.0330547	0.0762123	-1000000	-1.24331
136.8	-0.181731	-0.0509734	-0.383409	0.562924	0.452112	1.65774	1.05493	0.54741	-0.319138	-2.16305	-3.55687	0.250435	0.000890957	0.0338737	0.0212595	-0.000346975	-0.033128	0.0761966	-1000000	-1.32974
136.9	-0.356814	-0.164002	-0.390058	0.516383	0.093082	1.25217	0.762385	0.343517	-0.704763	-2.3204	-3.55585	0.24179	0.000880445	0.0339033	0.0213215	-0.000349246	-0.0330861	0.0761973	-1000000	-1.0926
137	-0.857684	-0.414436	-0.70698	0.458761	0.0886495	1.07709	0.509734	0.263732	-0.820008	-2.28937	-3.55661	0.251802	0.000857157	0.0338755	0.0212428	-0.000330254	-0.033083	0.0762638	-1000000	-1.03277
137.1	-0.773467	-0.516383	-0.89536	0.157353	-0.203894	0.899792	0.201678	-0.0487573	-0.910873	-2.34035	-3.55771	0.245235	0.000840082	0.0338913	0.0212775	-0.000323304	-0.0330813	0.0762507	-1000000	-0.862116
137.2	-0.624979	-0.624979	-0.822224	-0.0421085	-0.316922	0.95963	0.179515	-0.208326	-1.13028	-2.48662	-3.5586	0.250516	0.000876998	0.0338796	0.0212957	-0.000343416	-0.0330884	0.0763082	-1000000	-0.813359
137.3	-0.808926	-0.835521	-1.01282	-0.210543	-0.500869	0.578438	-0.0110812	-0.210543	-1.48266	-2.51764	-3.55712	0.246772	0.000852762	0.0338468	0.0213038	-0.000330479	-0.0330189	0.0762133	-1000000	-0.505302
137.4	-0.709196	-0.986225	-0.760169	0.0177298	-0.390058	0.514167	-0.0576221	-0.0642709	-1.33417	-2.65062	-3.55937	0.253626	0.000814149	0.0338755	0.0212836	-0.000328149	-0.0330293	0.0762133	-1000000	-0.627195
137.5	-0.574005	-1.09039	-0.713628	0.0310273	-0.410004	0.372328	0.0687034	-0.175083	-1.43834	-2.81905	-3.55915	0.243471	0.000872176	0.033891	0.0212403	-0.000340165	-0.0330302	0.076207	-1000000	-0.593951
137.6	-0.343517	-0.738007	-0.782332	0.347949	-0.421085	0.67152	0.372328	-0.0354598	-1.11698	-2.55754	-3.55949	0.250161	0.000871776	0.0338925	0.021273	-0.000407231	-0.0330482	0.0762897	-1000000	-0.8599
137.7	-0.487572	-0.516383	-0.698115	0.201677	-0.390058	0.928603	0.509734	0.075352	-0.984009	-2.5531	-3.55932	0.245379	0.00090732	0.0339021	0.0212843	-0.000331677	-0.0330227	0.0763449	-1000000	-0.926387
137.8	-0.496437	-0.456545	-0.407787	0.432166	-0.084217	1.11033	0.702547	0.0864332	-0.585086	-2.22067	-3.56098	0.251874	0.000875881	0.0337993	0.0211909	-0.000324259	-0.0330435	0.0762557	-1000000	-1.03942
137.9	-0.310273	-0.221624	-0.531897	0.277029	0.132974	1.01947	0.593951	0.157353	-0.562924	-2.25613	-3.56098	0.24497	0.000843619	0.0338442	0.0212467	-0.000361903	-0.0330381	0.0762565	-1000000	-1.12806
138	-0.695898	-0.281462	-0.624979	0.525248	0.119677	1.03055	0.443247	0.150704	-0.640492	-2.11872	-3.56123	0.252855	0.000798339	0.0339054	0.0212134	-0.000336861	-0.0330961	0.0762886	-1000000	-1.10812
138.1	-0.955198	-0.292543	-0.390058	0.345733	-0.0110811	1.06823	0.611681	0.0952982	-0.693682	-2.35808	-3.5617	0.248553	0.000911969	0.0338773	0.0212509	-0.000309537	-0.0330552	0.0763049	-1000000	-1.04163
138.2	-0.815575	-0.432166	-0.452112	0.124109	-0.179515	0.766818	0.44768	0.0576221	-0.875413	-2.67278	-3.56263	0.250726	0.000848418	0.0338993	0.0212311	-0.00026389	-0.0331017	0.0763069	-1000000	-0.961847
138.3	-0.928603	-0.616114	-0.629411	0.192813	-0.121893	0.607249	0.263732	-0.008865	-0.957414	-2.92986	-3.56233	0.251346	0.000886835	0.033862	0.0212529	-0.000297714	-0.0331001	0.0762537	-1000000	-0.80671
138.4	-0.835521	-0.354598	-0.423301	0.438815	0.0908657	0.680385	0.474275	0.106379	-0.870981	-2.7304	-3.56263	0.253675	0.000809939	0.0339366	0.0212474	-0.000350337	-0.0330421	0.0762655	-1000000	-0.870981
138.5	-0.580654	-0.228272	-0.396706	0.385625	0.0664871	0.893143	0.627195	0.148488	-0.948549	-2.18743	-3.56378	0.252148	0.000845839	0.0338513	0.0212545	-0.000357241	-0.0330296	0.0762705	-1000000	-1.00174
138.6	-0.398923	-0.310273	-0.58287	0.432166	-0.113028	0.955198	0.560708	0.0620547	-0.698115	-2.02342	-3.56352	0.253025	0.000838367	0.0338632	0.02126	-0.000337442	-0.0331118	0.0761879	-1000000	-1.03498
138.7	-0.536329	-0.248218	-0.545194	0.263732	-0.312489	0.835521	0.474275	-0.325787	-0.527464	-2.44229	-3.5639	0.254313	0.000877533	0.0338953	0.0212284	-0.000372817	-0.0331072	0.0762386	-1000000	-0.990658
138.8	-0.875413	-0.352382	-0.751304	0.0975144	-0.144055	0.828873	0.385625	-0.387841	-0.853251	-2.47332	-3.56522	0.25344	0.000881496	0.0338947	0.0212792	-0.000377178	-0.0330331	0.0762299	-1000000	-0.851035
138.9	-0.848819	-0.248219	-0.624979	-0.01773	0.214975	1.15909	0.578438	-0.195029	-0.68925	-2.44229	-3.56606	0.252441	0.000870619	0.0338536	0.0212929	-0.000315264	-0.0330147	0.0762834	-1000000	-0.935252
139	-0.888711	-0.2593	-0.385625	0.0731358	0.190596	1.14801	0.658222	-0.339084	-0.751304	-2.54424	-3.56547	0.250489	0.000934743	0.033839	0.0212945	-0.000286757	-0.0330203	0.0763011	-1000000	-0.961847
139.1	-0.722493	-0.168434	-0.39449	-0.0576223	0.226056	1.12142	0.722493	-0.234921	-0.700331	-2.32705	-3.56661	0.254634	0.000890037	0.0338795	0.0213321	-0.000321531	-0.0330262	0.07632	-1000000	-0.988442
139.2	-0.598384	-0.308057	-0.246002	0.228272	0.168434	1.34969	0.731358	0.037676	-0.385625	-2.28716	-3.56695	0.25344	0.000892222	0.0338858	0.0213188	-0.00027633	-0.0330942	0.0762893	-1000000	-1.12806
139.3	-0.567357	-0.292543	-0.527464	0.217191	0.361247	1.07487	0.633844	-0.0664872	-0.587303	-2.42013	-3.56827	0.258144	0.000927405	0.0338958	0.0212462	-0.000310457	-0.0330805	0.0763205	-1000000	-1.11033
139.4	-0.598384	-0.164002	-0.562924	0.365679	0.405571	1.27212	0.638276	-0.292543	-0.591735	-2.32483	-3.567	0.255947	0.000933693	0.0339756	0.0212367	-0.000297957	-0.03305	0.0763208	-1000000	-1.14136
139.5	-0.742439	-0.252651	-0.939684	0.106379	-0.0265948	1.06379	0.560708	-0.330219	-0.744655	-2.5664	-3.56941	0.261131	0.000916253	0.0339674	0.0212006	-0.00027776	-0.0330515	0.076333	-1000000	-0.964063
139.6	-0.875414	-0.425517	-0.979577	0.0642708	-0.179515	1.13471	0.514167	-0.401139	-0.709196	-2.64175	-3.56954	0.251372	0.000920275	0.0340033	0.0212499	-0.000256349	-0.0330389	0.0763565	-1000000	-0.904225
139.7	-0.937468	-0.0354598	-0.542978	0.208326	0.168434	1.33639	0.695898	-0.339084	-0.709196	-2.45559	-3.57085	0.261382	0.000979747	0.0340623	0.0212493	-0.000325261	-0.0330227	0.0763278	-1000000	-1.09039
139.8	-0.95963	-0.296976	-0.904225	0.0642709	-0.195029	0.970712	0.514167	-0.401139	-1.13028	-2.61738	-3.57022	0.256059	0.000918545	0.0339368	0.0212837	-0.000313971	-0.0330832	0.0762854	-1000000	-0.897576
139.9	-1.12585	-0.387841	-0.786764	-0.195029	-0.101947	0.975144	0.113028	-0.390058	-1.24996	-2.63732	-3.57242	0.264278	0.000915269	0.0338844	0.0212534	-0.000321585	-0.033048	0.0762859	-1000000	-0.928603
140	-1.09704	-0.332435	-0.520816	-0.323571	0.0376761	0.99509	0.425517	-0.237137	-1.05936	-2.49327	-3.57166	0.257904	0.000964369	0.0339796	0.0212389	-0.000288595	-0.0331108	0.0762834	-1000000	-0.984009
140.1	-1.19234	-0.598384	-0.80671	-0.0576223	-0.27703	0.726926	0.0908657	-0.474275	-1.44942	-2.44229	-3.57272	0.263383	0.000956326	0.0339897	0.0212392	-0.000298537	-0.033117	0.0763345	-1000000	-0.839954
140.2	-1.23444	-0.704763	-0.831089	-0.243786	-0.221624	0.538545	0.237137	-0.554059	-1.30758	-2.54646	-3.57268	0.25503	0.000970483	0.0339463	0.021239	-0.000276523	-0.0331468	0.0763797	-1000000	-0.729142
140.3	-1.23888	-0.580654	-0.957414	-0.110812	-0.0332435	0.740223	0.299192	-0.48314	-1.15688	-2.50435	-3.57437	0.261824	0.000941532	0.0340132	0.0213128	-0.000310198	-0.0331755	0.0763352	-1000000	-0.875413
140.4	-1.04606	-0.511951	-0.802278	0.137407	0.155137	0.913089	0.503086	-0.352382	-0.795629	-2.17413	-3.57327	0.253661	0.000978781	0.0340007	0.0212623	-0.000317492	-0.0331458	0.0763776	-1000000	-1.03055
140.5	-1.19898	-0.731358	-0.9419	0.18838	-0.146272	0.624979	0.467626	-0.137407	-0.924171	-2.53981	-3.57441	0.264716	0.000989891	0.034092	0.0212821	-0.000270298	-0.0331666	0.0764112	-1000000	-0.928603
140.6	-1.1192	-0.738007	-0.875413	0.124109	-0.246002	0.642709	0.418869	-0.299192	-0.642709	-2.48219	-3.57505	0.262018	0.000964943	0.0340696	0.0213121	-0.000233385	-0.0332053	0.0763062	-1000000	-0.950765
140.7	-1.19012	-0.800061	-0.848819	-0.00221634	-0.292543	0.558492	0.232705	-0.365679	-0.99509	-2.75035	-3.57535	0.265927	0.000976823	0.034028	0.0212938	-0.000237899	-0.0331787	0.0763792	-1000000	-0.833305
140.8	-0.884278	-1.15023	-0.764602	-0.104163	-0.443247	0.642709	0.130758	-0.44768	-1.05936	-2.71932	-3.57535	0.263225	0.000989957	0.0339932	0.0212446	-0.000228446	-0.0331717	0.0763726	-1000000	-0.782332
140.9	-0.981793	-1.04163	-0.833305	0.0687033	-0.132974	0.786764	0.246002	-0.214975	-0.937468	-2.38245	-3.57632	0.264192	0.000964282	0.0339718	0.0212755	-0.00023246	-0.0331657	0.0763293	-1000000	-0.884278
141	-0.644925	-0.664871	-0.63606	0.46541	-0.0642707	0.890927	0.780115	0	-0.644925	-2.28716	-3.57717	0.262702	0.000980488	0.0340252	0.0212966	-0.0002626	-0.0331424	0.0764038	-1000000	-1.14579
141.1	-0.791196	-0.777899	-0.591735	0.367895	0.0731359	0.968495	0.833305	0.0199461	-0.73579	-2.44894	-3.57645	0.263749	0.00101238	0.0340427	0.0212815	-0.000275878	-0.0332268	0.0763578	-1000000	-1.08596
141.2	-0.784548	-0.562924	-0.724709	0.474275	0.0930821	0.997307	0.658222	-0.0199461	-0.762385	-2.24505	-3.57768	0.26646	0.00101979	0.0340472	0.0212588	-0.000269372	-0.0332168	0.0763647	-1000000	-1.09925
141.3	-0.658222	-0.542978	-0.469842	0.68925	0.113028	1.06379	0.930819	-0.119677	-0.755737	-2.10986	-3.57819	0.267189	0.00102924	0.0341652	0.0213082	-0.000233256	-0.0333107	0.0763829	-1000000	-1.17239
141.4	-0.687033	-0.425517	-0.520815	0.68925	-0.181731	1.05493	0.955198	-0.296976	-0.347949	-1.99683	-3.57878	0.270567	0.00105476	0.0341922	0.0212357	-0.000251782	-0.033296	0.0764031	-1000000	-1.17904
141.5	-0.760169	-0.396706	-0.624979	0.456545	-0.467626	0.602816	0.660439	-0.183948	-0.361247	-2.09656	-3.57793	0.267035	0.00102714	0.0342159	0.0212038	-0.000315009	-0.0333891	0.0763454	-1000000	-1.00174
141.6	-0.868765	-0.365679	-0.418869	0.367895	-0.381193	1.06823	0.567357	-0.0487572	-0.339084	-2.09878	-3.58014	0.268281	0.00105106	0.0341938	0.021235	-0.00021542	-0.0333698	0.0763294	-1000000	-1.14579
141.7	-0.864332	-0.644925	-0.61833	0.445463	-0.454329	1.08596	0.511951	-0.13519	-0.611681	-2.05888	-3.58001	0.263295	0.00100474	0.0342509	0.0212587	-0.000273646	-0.0334493	0.0763371	-1000000	-1.09039
141.8	-0.828873	-0.687033	-0.558492	0.545194	-0.37676	0.999523	0.726926	0	-0.593951	-2.08326	-3.58056	0.272761	0.00100048	0.0342624	0.0212469	-0.00028865	-0.0334443	0.0763642	-1000000	-1.15466
141.9	-0.975144	-0.56514	-0.54741	0.343517	-0.361247	0.733574	0.61833	-0.281462	-0.744656	-2.42678	-3.58005	0.267274	0.000936344	0.0343221	0.0212328	-0.000331839	-0.0335014	0.0763629	-1000000	-0.988442
142	-0.285895	-0.146272	-0.128542	0.780115	0.15292	1.1192	0.988442	0.150704	-0.494221	-2.11429	-3.5823	0.275396	0.00100476	0.0342627	0.0212466	-0.000350597	-0.0335885	0.0764335	-1000000	-1.41618
142.1	-0.596168	-0.381193	-0.334652	0.574005	0.0332435	0.766818	0.562924	-0.381193	-0.396706	-2.02121	-3.58221	0.267538	0.00101406	0.034222	0.0212263	-0.000370029	-0.0335624	0.0763888	-1000000	-1.1192
142.2	-0.527464	-0.115244	-0.381193	0.979577	0.334652	1.00617	0.968495	0.0155137	-0.186164	-1.57796	-3.58272	0.277617	0.00111977	0.0343541	0.0212536	-0.00032345	-0.033514	0.076401	-1000000	-1.36742
142.3	-0.58287	-0.192813	-0.396706	1.00396	0.159569	0.975144	0.868765	0.175083	-0.591735	-1.57131	-3.58196	0.269652	0.00105495	0.0343576	0.0212881	-0.000321011	-0.0335509	0.0763788	-1000000	-1.30315
142.4	-0.820008	-0.396706	-0.598384	0.500869	0.0288111	0.95963	0.724709	-0.0731357	-0.84217	-2.05445	-3.58374	0.276772	0.000994743	0.0343232	0.0212757	-0.000327836	-0.0335443	0.0763756	-1000000	-1.14801
142.5	-0.658222	-0.325787	-0.695898	0.551843	0.106379	0.87763	0.811143	0.146272	-0.540762	-1.85056	-3.58331	0.266887	0.00105813	0.0343893	0.021272	-0.000375589	-0.033639	0.0764837	-1000000	-1.16796
142.6	-0.729142	-0.24157	-0.848819	0.445463	0.18838	0.664871	0.633844	0.0132973	-0.54741	-1.98132	-3.5837	0.27614	0.00104932	0.0344175	0.0213133	-0.000349327	-0.0336142	0.076466	-1000000	-1.14136
142.7	-0.640492	-0.0753521	-0.82444	0.808926	0.22384	0.724709	0.680385	-0.0531898	-0.308057	-2.13424	-3.58437	0.274822	0.00102137	0.0343587	0.0212719	-0.000348989	-0.0335264	0.0764173	-1000000	-1.24996
142.8	-0.562924	-0.214975	-0.534113	0.815575	0.257083	1.12142	0.509734	0.246002	-0.221624	-1.77964	-3.58514	0.275373	0.00100093	0.034369	0.0213297	-0.000345671	-0.0335859	0.0764194	-1000000	-1.3785
142.9	-1.04828	-0.769034	-0.826656	0.292543	-0.13519	0.757953	0.219407	-0.144055	-0.414436	-2.18743	-3.58645	0.27412	0.000950054	0.0344268	0.0213274	-0.00036909	-0.0335393	0.0763909	-1000000	-0.966279
143	-1.03055	-0.755737	-0.837737	0.075352	-0.18838	0.691466	0.037676	-0.175083	-0.511951	-2.51321	-3.58615	0.275058	0.000977035	0.0343943	0.0212558	-0.000412524	-0.0335993	0.0764626	-1000000	-0.899792
143.1	-0.975144	-0.713628	-0.638276	0.363463	-0.159569	0.828873	0.0886495	-0.20611	-0.631627	-2.23618	-3.58666	0.274474	0.00102604	0.0343918	0.0213087	-0.000369879	-0.0336325	0.0764623	-1000000	-1.02169
143.2	-0.675952	-0.514167	-0.56514	0.221624	0.0398923	0.8599	0.314706	-0.106379	-0.516383	-2.10986	-3.58734	0.276199	0.00097853	0.0344074	0.0212464	-0.000371606	-0.0336108	0.076464	-1000000	-1.10147
143.3	-0.616114	-0.611681	-0.463193	0.13519	0.0886494	1.0505	0.290327	0.0265948	-0.633844	-1.89045	-3.58747	0.278184	-0.00241843	0.0315175	0.0185075	-0.000652974	-0.0336878	0.0764659	-1000000	-1.15909
143.4	-0.988442	-0.826656	-0.777899	0.121893	0.055406	0.651574	0.239354	-0.212759	-0.505302	-2.56419	-3.58777	0.280322	-0.00402022	0.0282392	0.0115764	-0.00267501	-0.0367601	0.0739608	-1000000	-0.986225
143.5	-1.1192	-0.786764	-0.955198	0.234921	-0.203894	0.39449	-0.00443244	-0.449896	-0.68925	-2.55975	-3.58882	0.27678	-0.0041076	0.0282718	0.0111104	-0.00290918	-0.037821	0.0722988	-1000000	-0.879846
143.6	-0.8599	-0.620546	-0.75352	0.374544	-0.141839	0.602816	0.0288111	-0.203894	-0.589519	-2.26499	-3.58938	0.277954	-0.00406192	0.0282773	0.0112535	-0.0029513	-0.0377824	0.0723156	-1000000	-0.979577
143.7	-0.82444	-0.693682	-0.820008	0.556275	-0.272597	0.498653	0.24157	-0.263732	-0.523032	-2.36916	-3.59022	0.282254	-0.00377679	0.0285708	0.0113616	-0.00288398	-0.037798	0.0723706	-1000000	-0.966279
143.8	-1.00174	-1.06823	-1.06823	0.168434	-0.613898	0.385625	-0.0509734	-0.332436	-0.800061	-2.59743	-3.59001	0.27767	-0.00366904	0.0286809	0.011555	-0.00271242	-0.0376743	0.0725501	-1000000	-0.75352
143.9	-0.964063	-0.68925	-1.02169	0.265948	-0.39449	0.396706	0.0332436	-0.270381	-0.804494	-2.17634	-3.59166	0.284174	-0.00318872	0.0289078	0.0115677	-0.00271575	-0.0375963	0.0728018	-1000000	-0.846602
144	-1.01725	-0.735791	-0.939684	0.396706	-0.0598384	0.217191	0.299192	-0.274813	-0.904225	-2.40018	-3.59141	0.277107	0.000456312	0.0333633	0.0183619	-0.0014107	-0.0359491	0.0739072	-1000000	-0.893143
144.1	-0.749088	-0.837737	-0.775683	0.507518	0.121893	0.460977	0.2593	-0.172866	-0.467626	-2.31375	-3.59268	0.281632	0.00108344	0.0345768	0.0213882	-0.000417442	-0.0339268	0.0763855	-1000000	-1.03498
144.2	-0.46541	-0.467626	-0.518599	0.633844	0.0997306	0.817791	0.321354	-0.132974	-0.290327	-1.95472	-3.59145	0.276659	0.00100623	0.0345199	0.0212856	-0.000404561	-0.0338481	0.0764653	-1000000	-1.22115
144.3	-0.458761	-0.212759	-0.46541	0.89536	0.232705	1.12806	0.684817	0.130758	-0.292543	-1.75969	-3.59328	0.282046	0.00104689	0.0345919	0.0212625	-0.000471323	-0.0338822	0.0765188	-1000000	-1.43391
144.4	-0.418869	-0.124109	-0.746872	0.882062	0.226056	0.882062	0.706979	0.146272	-0.536329	-1.58239	-3.59328	0.273978	0.00103666	0.034548	0.021347	-0.000433993	-0.0339259	0.0764996	-1000000	-1.30315
144.5	-0.494221	-0.443247	-0.870981	0.54741	-0.172866	0.638276	0.551843	-0.219407	-0.718061	-2.22067	-3.59378	0.283518	0.000978976	0.0346125	0.0212984	-0.000370709	-0.0339302	0.0765909	-1000000	-1.06601
144.6	-0.228272	-0.101947	-0.387841	0.961847	0.221624	1.00396	0.815575	0.13519	-0.487572	-2.16305	-3.59442	0.282083	0.00105981	0.0346152	0.0213655	-0.000339211	-0.0338986	0.0765155	-1000000	-1.3098
144.7	-0.392274	-0.339084	-0.314706	0.80671	0.195029	1.00174	0.67152	0.230489	-0.46541	-2.29381	-3.59497	0.283058	0.000983467	0.0346251	0.021386	-0.000449894	-0.0338843	0.0765159	-1000000	-1.23888
144.8	-0.414436	-0.387841	-0.347949	0.899792	0.292543	1.1192	0.669304	0.299192	-0.296976	-1.94364	-3.5962	0.281622	0.00100802	0.0347238	0.0213876	-0.000434119	-0.0339562	0.0765374	-1000000	-1.28985
144.9	-0.538546	-0.250435	-0.58287	0.715844	0.232705	0.924171	0.720277	-0.0354599	-0.101947	-2.13202	-3.59573	0.280048	0.00101698	0.0347198	0.0213849	-0.000387783	-0.0339252	0.0765731	-1000000	-1.20785
145	-0.622763	-0.387841	-0.658222	0.638276	0.0797845	1.00396	0.494221	0.0952982	-0.208326	-2.09878	-3.59633	0.286353	0.000926476	0.0346906	0.0213801	-0.000437571	-0.0338889	0.0765257	-1000000	-1.23444
145.1	-0.656006	-0.201678	-0.425517	0.930819	0.314706	1.05936	0.660439	0.0398923	-0.17065	-1.83504	-3.59582	0.28675	0.000902447	0.034691	0.0213962	-0.000463435	-0.0339008	0.0765704	-1000000	-1.48266
145.2	-0.574005	-0.254867	-0.365679	0.713628	-0.00886488	0.937468	0.542978	-0.0642709	-0.3413	-1.99461	-3.59781	0.289657	0.000971986	0.0346574	0.0213673	-0.000394894	-0.0338684	0.0765769	-1000000	-1.2965
145.3	-0.815575	-0.472058	-0.589519	0.56514	-0.130758	0.966279	0.516383	-0.157353	-0.427734	-2.43786	-3.59849	0.285835	0.00102326	0.0347312	0.0213447	-0.000412319	-0.0339055	0.076532	-1000000	-1.15466
145.4	-0.952982	-0.492005	-0.472058	0.523032	-0.108595	0.924171	0.642709	0.00443244	-0.764602	-2.42235	-3.59836	0.291078	0.00102009	0.0347637	0.0213515	-0.000438754	-0.0339084	0.0765406	-1000000	-1.14801
145.5	-0.52968	-0.296976	-0.24157	0.784548	0.288111	1.40731	0.959631	0.226056	-0.374544	-2.28494	-3.59747	0.285229	0.000966049	0.0347625	0.0214003	-0.000422357	-0.0339119	0.076513	-1000000	-1.46272
145.6	-0.644925	-0.115244	-0.352382	0.775683	0.183948	1.34304	0.966279	0.219407	-0.201678	-2.1298	-3.59989	0.297146	0.00097413	0.0347715	0.0213567	-0.000402362	-0.0339315	0.0764973	-1000000	-1.50039
145.7	-0.631627	-0.108596	-0.536329	0.704763	0.0265949	0.990658	1.09704	0.155137	-0.39449	-1.91261	-3.60006	0.289276	0.0010159	0.0347775	0.0213684	-0.000397779	-0.0339486	0.0765468	-1000000	-1.34526
145.8	-0.458761	0.00221622	-0.476491	0.831089	0.155137	0.935252	0.99509	0.290327	-0.540762	-2.03229	-3.60082	0.298827	0.00104165	0.0348407	0.0213592	-0.000397204	-0.0340277	0.0765724	-1000000	-1.3918
145.9	-0.879846	-0.445464	-0.91309	0.467626	-0.126325	0.585086	0.474275	0.119677	-0.961847	-2.22953	-3.6004	0.293375	0.00100744	0.0349046	0.0213877	-0.000325704	-0.0341021	0.0766098	-1000000	-1.07931
146	-0.569573	-0.336868	-0.638276	0.268165	-0.0421085	0.864332	0.441031	0.203894	-0.574005	-2.22953	-3.60154	0.293635	0.00108278	0.0349398	0.0214375	-0.000443831	-0.0341273	0.0766518	-1000000	-1.15466
146.1	-0.585086	-0.514167	-0.884278	0.175083	-0.148488	0.904225	0.321354	0.0731358	-0.496437	-2.53316	-3.60302	0.294084	0.00105655	0.0349405	0.0214002	-0.000327235	-0.0341293	0.0766202	-1000000	-1.00839
146.2	-0.786764	-0.463193	-0.744655	0.345733	-0.230489	0.924171	0.270381	-0.210542	-0.698115	-2.30267	-3.60235	0.297957	0.000986393	0.0349628	0.0214038	-0.000290021	-0.0341338	0.0765913	-1000000	-0.930819
146.3	-0.662655	-0.214975	-0.611681	0.272597	-0.274813	0.933036	0.722493	0.0509734	-0.500869	-2.29602	-3.60285	0.296206	0.00104124	0.0348827	0.0213876	-0.000304542	-0.0341221	0.076657	-1000000	-1.09925
146.4	-0.540762	-0.117461	-0.67152	0.325787	-0.336868	0.99509	0.673736	0.104163	-0.587303	-2.18521	-3.60353	0.298026	0.00104005	0.0349655	0.0213941	-0.000376303	-0.0340975	0.0766581	-1000000	-1.13915
146.5	-0.381193	0.183948	-0.75352	0.693682	-0.121893	0.831089	0.675952	0.166218	-0.485356	-2.07218	-3.60506	0.301898	0.00102044	0.0349821	0.0214626	-0.000383092	-0.0340963	0.0766152	-1000000	-1.23001
146.6	-0.485356	-0.0731357	-0.95963	0.401139	-0.183948	0.54741	0.425517	-0.132974	-0.766818	-2.2938	-3.60425	0.293744	0.00102177	0.0349453	0.0214663	-0.0003699	-0.0342081	0.0765699	-1000000	-1.11477
146.7	-0.540762	-0.0908657	-1.13471	0.319138	-0.350165	0.569573	0.549627	-0.370112	-0.780115	-2.23397	-3.60527	0.307562	0.00108973	0.0349479	0.021404	-0.000310099	-0.0342324	0.0767154	-1000000	-1.07709
146.8	-0.520816	-0.0576221	-0.642709	0.6006	-0.0908656	0.908657	0.84217	-0.228272	-0.460977	-1.77521	-3.60548	0.299309	0.00102139	0.0350002	0.0214627	-0.000393057	-0.0342095	0.0765961	-1000000	-1.23001
146.9	-0.452112	0.00221634	-0.642708	0.691466	0.254867	1.24553	0.848819	0.155137	-0.305841	-1.86829	-3.60684	0.308585	0.00113245	0.0349673	0.0214435	-0.000388894	-0.0342391	0.0766427	-1000000	-1.46272
147	-0.166218	-0.0975144	-0.432166	0.777899	0.540762	1.54693	0.990658	0.226056	-0.164002	-1.59347	-3.6062	0.302835	0.0011008	0.0350082	0.021387	-0.000317859	-0.0342297	0.0766187	-1000000	-1.56688
147.1	-0.574005	-0.305841	-0.425517	0.525248	0.3413	1.38515	0.609465	-0.268165	-0.804494	-2.01013	-3.60722	0.314537	0.00111961	0.0349837	0.0213774	-0.000382535	-0.0341873	0.0766153	-1000000	-1.25882
147.2	-0.487572	-0.352382	-0.343517	0.571789	0.248219	1.4472	0.649357	0.0288111	-0.607249	-1.79958	-3.60722	0.301999	0.00116468	0.0350375	0.0213617	-0.000288334	-0.0342204	0.0765939	-1000000	-1.31201
147.3	-0.237137	-0.332435	-0.383409	0.713628	0.168434	1.54028	1.14358	-0.0952982	-0.35903	-1.75748	-3.60875	0.314601	0.00106014	0.035066	0.0213626	-0.000397618	-0.0342611	0.0767241	-1000000	-1.36963
147.4	-0.427734	0.0421085	-0.434382	0.782331	0.332435	1.43169	1.08374	-0.0443248	-0.339084	-1.97245	-3.60879	0.303537	0.00106385	0.0351314	0.0213541	-0.000367856	-0.0342905	0.0766729	-1000000	-1.34526
147.5	-0.660438	-0.248218	-0.534113	0.343517	-0.0465409	0.988442	0.815575	-0.101947	-0.616114	-2.29159	-3.60892	0.316161	0.00108807	0.034985	0.0213375	-0.000335398	-0.0342448	0.0766935	-1000000	-1.13028
147.6	-0.370111	-0.398923	-0.751304	0.352382	0.0620546	0.755737	0.624979	-0.199461	-0.54741	-2.20294	-3.61002	0.316813	0.00112103	0.0350161	0.0214017	-0.000407794	-0.0342704	0.0766832	-1000000	-1.08817
147.7	-0.702547	-0.383409	-0.888711	0.527464	0.144055	0.527464	0.704763	-0.414436	-0.602816	-2.26499	-3.61044	0.32047	0.0010685	0.0349826	0.0214369	-0.000420484	-0.034279	0.0766339	-1000000	-1.06379
147.8	-0.833305	-0.500869	-0.851035	0.385625	-0.0199461	0.498653	0.795629	-0.516383	-0.620546	-2.68386	-3.61188	0.319261	0.00103605	0.0349792	0.0214566	-0.000369705	-0.0342885	0.0766924	-1000000	-0.91309
147.9	-0.724709	-0.403355	-0.687033	0.735791	0.104163	0.766818	1.08152	-0.0664871	-0.463193	-2.36694	-3.61078	0.318807	0.0010892	0.0350173	0.021449	-0.000370397	-0.0342702	0.0767565	-1000000	-1.14801
148	-0.6006	-0.387841	-0.534113	0.899792	0.321354	0.749088	1.02169	0.343517	-0.177299	-2.07218	-3.61286	0.327745	0.0010659	0.0350473	0.0214808	-0.000416981	-0.0342974	0.0766295	-1000000	-1.32753
148.1	-0.73579	-0.332435	-0.496437	0.8599	-0.0487572	0.746872	0.837737	0.228272	-0.161785	-2.28051	-3.61252	0.323139	0.00110319	0.03504	0.0214809	-0.000376594	-0.0342745	0.076658	-1000000	-1.27877
148.2	-0.673736	-0.261516	-0.427734	0.902008	-0.108595	0.658222	0.837738	0.0132974	-0.201677	-2.03894	-3.61421	0.329742	0.00115165	0.035029	0.0214215	-0.000368273	-0.0342891	0.0767476	-1000000	-1.33861
148.3	-0.525248	-0.192813	-0.372328	1.11698	-0.0243787	0.558492	0.84217	0.104163	-0.301408	-1.95029	-3.61341	0.32107	0.00119644	0.0350469	0.0214408	-0.000378351	-0.0342751	0.0767533	-1000000	-1.30093
148.4	-0.65379	-0.232705	-0.303624	1.00839	-0.270381	0.602816	0.826656	-0.0310273	-0.296976	-1.78185	-3.61464	0.336928	0.00116106	0.0350974	0.0214046	-0.000365776	-0.0342704	0.0767389	-1000000	-1.31644
148.5	-0.607249	0.0376761	-0.410004	1.06379	-0.128542	0.476491	1.04606	-0.00886488	-0.272597	-1.72423	-3.61532	0.32307	0.00109857	0.0350033	0.0213431	-0.000425463	-0.0343333	0.0766581	-1000000	-1.3519
148.6	-0.937468	-0.296976	-0.494221	0.67152	-0.13519	0.516383	0.99509	0.130758	-0.498653	-2.06997	-3.61663	0.333293	0.00107251	0.0349881	0.0214177	-0.0004649	-0.0343498	0.0766829	-1000000	-1.23666
148.7	-0.897576	-0.414436	-0.345733	0.835521	-0.177299	0.396706	1.10369	0.37676	-0.611681	-2.26056	-3.61642	0.326204	0.0010843	0.0350805	0.021354	-0.000404394	-0.034326	0.0766136	-1000000	-1.25439
148.8	-0.864332	-0.0975144	-0.660438	0.729142	-0.0864332	0.503086	0.968495	0.190596	-0.347949	-2.24283	-3.61671	0.335842	0.00108133	0.0350349	0.0213454	-0.000454876	-0.0343346	0.0766772	-1000000	-1.30536
148.9	-1.06823	-0.146272	-0.782331	0.704763	-0.421085	0.549627	0.802278	0.0199461	-0.458761	-2.24726	-3.61727	0.332541	0.00113521	0.0350888	0.0213684	-0.000506827	-0.0343507	0.0766679	-1000000	-1.17239
149	-1.06823	-0.166218	-0.514167	0.718061	-0.268165	0.56514	0.800061	0.283678	-0.591735	-1.79294	-3.61803	0.334535	0.00105626	0.0351325	0.0214232	-0.000436527	-0.0343282	0.076683	-1000000	-1.1879
149.1	-1.13028	-0.314706	-0.633844	0.649357	-0.164002	0.478707	0.551843	0.121893	-0.656006	-1.93921	-3.61824	0.333874	0.00107638	0.0350641	0.0213304	-0.000475649	-0.0343313	0.0766587	-1000000	-1.15909
149.2	-1.00839	-0.356814	-0.879846	0.534113	-0.203894	0.383409	0.6006	0.0155137	-0.396706	-2.00126	-3.61841	0.340185	0.00103783	0.0350651	0.0213729	-0.000531669	-0.0343313	0.0767046	-1000000	-1.12585
149.3	-1.04828	-0.203894	-0.724709	0.729142	-0.0997306	0.272597	0.791196	0.0265948	-0.195029	-1.79294	-3.61922	0.340227	0.00103205	0.0350543	0.0213896	-0.00054277	-0.03434	0.0767177	-1000000	-1.17239
149.4	-1.02612	-0.523032	-0.924171	0.514167	-0.141839	0.254867	0.731358	0.0155135	-0.168434	-2.05224	-3.61943	0.335752	0.00108599	0.0350861	0.0213989	-0.000492808	-0.0343764	0.076663	-1000000	-1.03277
149.5	-0.897576	-0.274813	-0.802278	0.480923	-0.219407	0.42995	0.955198	0.166218	0.0310273	-1.75083	-3.62138	0.345734	0.00101972	0.0351017	0.0214444	-0.000476001	-0.0343456	0.0766311	-1000000	-1.21671
149.6	-0.888711	-0.0421085	-0.534113	0.6006	-0.0997306	0.441031	0.782332	0.232705	-0.110812	-1.8838	-3.62074	0.333953	0.0010221	0.0350875	0.0214134	-0.000534648	-0.0343538	0.0766496	-1000000	-1.28098
149.7	-0.720277	-0.0620546	-0.545194	0.720277	-0.237137	0.605033	0.523032	0.624979	0.0288111	-1.71758	-3.62083	0.347706	0.00107902	0.0350635	0.0213827	-0.00050622	-0.0343763	0.0766694	-1000000	-1.40288
149.8	-0.722493	-0.0709195	-0.540762	0.729142	-0.214975	0.578438	0.669304	0.414436	0.226056	-1.36299	-3.62104	0.34473	0.00101687	0.0350648	0.0214255	-0.000507054	-0.034353	0.0766148	-1000000	-1.44942
149.9	-1.05714	-0.0265948	-0.647141	0.549627	-0.265948	0.334652	0.443247	0.0908657	-0.146272	-1.54693	-3.62324	0.351194	0.00100378	0.035059	0.0214207	-0.000490285	-0.0343375	0.0766208	-1000000	-1.22558
150	-1.22115	0.084217	-0.42995	0.308057	-0.195029	0.633844	0.288111	0.230489	-0.416652	-1.8971	-3.62265	0.33945	0.00100948	0.0351026	0.0213562	-0.000524012	-0.0342992	0.0765627	-1000000	-1.10812
150.1	-1.21671	-0.254867	-0.627195	0.0265948	-0.454328	0.622763	0.148488	-0.075352	-0.467626	-1.94807	-3.62324	0.350575	0.000981884	0.0350117	0.0214023	-0.000522905	-0.0343509	0.0765038	-1000000	-0.984009
150.2	-1.12363	0.228272	-0.443247	0.252651	-0.401139	0.580654	0.168434	-0.0221624	-0.509734	-1.85499	-3.62345	0.348018	0.00102739	0.0350241	0.0214337	-0.000509294	-0.0343707	0.076415	-1000000	-1.0926
150.3	-1.19677	-0.0620547	-0.520816	0.17065	-0.374544	0.356814	0.234921	-0.228272	-0.587303	-2.05002	-3.62464	0.354079	0.00106196	0.0350472	0.0213641	-0.000556438	-0.0343403	0.076462	-1000000	-0.941901
150.4	-0.813359	-0.0886495	-0.328003	0.365679	-0.41222	0.578438	0.325787	0.192813	-0.261516	-1.76191	-3.62485	0.345782	0.000988156	0.0350235	0.0213778	-0.000576834	-0.0343889	0.0764651	-1000000	-1.10812
150.5	-0.520816	0.0775683	-0.596168	0.560708	-0.478707	0.605033	0.443247	-0.0620546	-0.24157	-1.70207	-3.62566	0.355493	0.0010093	0.0350287	0.0213537	-0.000531114	-0.0343325	0.0764989	-1000000	-1.29207
150.6	-0.363463	0.106379	-0.385625	0.702547	-0.0443246	0.629411	0.587303	0.132974	-0.0620546	-1.5691	-3.62502	0.351877	0.00104578	0.03504	0.0214022	-0.000577224	-0.0343252	0.0764772	-1000000	-1.41839
150.7	-0.310273	0.0221623	-0.37676	0.766818	-0.0221624	0.831089	0.511951	0.119677	-0.064271	-1.51369	-3.62646	0.360561	0.00103862	0.0350575	0.0213638	-0.000571699	-0.0343456	0.0764444	-1000000	-1.42947
150.8	-0.591735	-0.221624	-0.452112	0.738007	-0.35903	0.682601	0.458761	-0.046541	-0.427734	-1.89931	-3.62697	0.350379	0.00104044	0.0350644	0.0214181	-0.000501875	-0.034358	0.0762975	-1000000	-1.23888
150.9	-0.352382	0.0310273	-0.469842	0.87763	0.0376761	0.91309	0.804494	0.210542	-0.0620546	-1.39401	-3.6279	0.359641	0.00096854	0.0350492	0.0213796	-0.000511597	-0.0343817	0.0762417	-1000000	-1.41839
151	-0.139623	0.106379	-0.121893	0.946333	0.288111	1.17239	0.711412	0.556275	0.246002	-1.47158	-3.62612	0.350294	0.000961671	0.0350525	0.0213912	-0.000573804	-0.0344099	0.0762043	-1000000	-1.51591
151.1	-0.591735	0.132974	-0.316922	0.846602	0.17065	1.2012	0.500869	0.177299	0.166218	-1.55801	-3.62765	0.361824	0.000981044	0.0350422	0.0213556	-0.000535528	-0.0343963	0.0761791	-1000000	-1.42947
151.2	-0.350165	-0.00443244	-0.226056	0.955198	0.48314	1.13915	0.684817	0.323571	0.452112	-1.37185	-3.62773	0.348094	0.000974841	0.0350321	0.0213643	-0.000551439	-0.034398	0.0761517	-1000000	-1.59126
151.3	-0.698115	0.13519	-0.232705	0.744655	0.325787	1.10812	0.562924	0.268165	0.168434	-1.87494	-3.62837	0.356258	0.000957035	0.0350701	0.0213604	-0.000546087	-0.0343405	0.0761444	-1000000	-1.48931
151.4	-0.680385	0.0908657	-0.0110811	0.316922	0.155137	0.775683	0.58287	0.0265949	-0.0265949	-1.97467	-3.62761	0.354088	0.000970238	0.0350611	0.0213564	-0.000526594	-0.0343146	0.076084	-1000000	-1.37407
151.5	-0.687033	-0.110812	0.117461	0.283678	0.197245	0.902008	0.514167	0.00221622	-0.201678	-2.15197	-3.62782	0.362503	0.000906702	0.0351283	0.0213273	-0.000564006	-0.0342729	0.0760314	-1000000	-1.28098
151.6	-0.893143	-0.150704	-0.195029	0.345733	0.212759	0.975144	0.538546	0.101947	0.0886495	-2.28716	-3.62875	0.358976	0.000887649	0.0350747	0.0213264	-0.000571961	-0.0343171	0.0759885	-1000000	-1.25882
151.7	-0.839954	0	0.0952983	0.667087	0.319138	1.28098	0.658222	0.121893	0.208326	-2.21845	-3.62841	0.35336	0.00095206	0.0351688	0.0213713	-0.000519497	-0.0343694	0.0759315	-1000000	-1.43391
151.8	-0.795629	0.210542	0.183948	0.667087	0.272597	1.68656	0.95963	0.425517	0.292543	-2.11429	-3.62879	0.362423	0.00097254	0.035078	0.0213215	-0.000560911	-0.034301	0.0758404	-1000000	-1.67991
151.9	-1.09925	-0.119677	-0.0487572	0.702547	0.17065	1.28763	0.760169	0.489788	0.285895	-1.99905	-3.62888	0.357483	0.00100335	0.0351068	0.0213074	-0.000522771	-0.0343573	0.0758929	-1000000	-1.45828
152	-0.944117	-0.374544	-0.124109	0.567356	0.0753521	1.03277	0.80671	0.396706	0.230489	-2.26721	-3.62968	0.362907	0.000939842	0.0350881	0.0213625	-0.000547582	-0.0343114	0.075927	-1000000	-1.31644
152.1	-0.822224	-0.542978	-0.172866	0.680385	-0.0310273	0.95963	0.726926	0.230489	0.106379	-2.36029	-3.62935	0.352847	0.0008509	0.0350919	0.0213242	-0.000510929	-0.0343215	0.0759304	-1000000	-1.32974
152.2	-0.616114	-0.425517	-0.115244	0.848819	0.22384	1.13471	0.804494	0.312489	0.195029	-2.20737	-3.62918	0.359195	0.000918653	0.0350721	0.0213272	-0.00055114	-0.0342967	0.0758573	-1000000	-1.45828
152.3	-0.664871	-0.593951	-0.190596	0.930819	-0.0155137	1.16131	0.580654	0.42995	-0.0332435	-2.1298	-3.62807	0.350498	0.000978904	0.0351056	0.0213255	-0.000555739	-0.0343141	0.0757908	-1000000	-1.32531
152.4	-0.474275	-0.274813	-0.148488	1.00396	-0.186164	1.0372	0.733574	0.764602	-0.0199462	-1.99905	-3.62956	0.356644	0.000991098	0.035122	0.0212942	-0.000524304	-0.034304	0.0758538	-1000000	-1.41396
152.5	-0.316922	-0.292543	0.141839	1.15688	0.00664878	0.793413	0.820008	0.757953	0.084217	-1.97023	-3.62862	0.340097	0.000937461	0.0351661	0.0212715	-0.000495139	-0.0343173	0.0757359	-1000000	-1.48488
152.6	-0.166218	-0.232705	-0.150704	0.904224	-0.0576222	0.520816	0.740223	0.372328	-0.0687034	-2.01678	-3.62901	0.352848	0.00100239	0.035056	0.0213235	-0.000468236	-0.0342612	0.0756559	-1000000	-1.4738
152.7	-0.166218	0.0332435	0.108596	1.10812	0.0731357	0.921954	0.950765	0.642709	-0.00664878	-1.93256	-3.62757	0.346031	0.000926539	0.0351002	0.0213678	-0.000480447	-0.0342826	0.075596	-1000000	-1.58683
152.8	-0.336868	-0.148488	0.0398923	1.02612	-0.108595	0.933036	0.742439	0.647141	-0.0354598	-2.0611	-3.62884	0.358468	0.000943475	0.0351377	0.0213279	-0.000455965	-0.0342324	0.0755561	-1000000	-1.49374
152.9	-0.73579	-0.248219	-0.0288111	0.844386	-0.234921	0.75352	0.687033	0.558492	0.0177299	-1.92148	-3.62862	0.348762	0.000932447	0.0351466	0.0213615	-0.000492218	-0.0342142	0.0756183	-1000000	-1.37628
153	-0.58287	0.00443256	-0.20611	0.815575	-0.212759	0.795629	0.791197	0.323571	-0.0509734	-1.90375	-3.6293	0.359074	0.000861115	0.0351324	0.0213822	-0.000473213	-0.0342532	0.0756158	-1000000	-1.36963
153.1	-0.503086	-0.250435	-0.589519	0.795629	-0.343517	0.649357	0.392274	0.237137	-0.22384	-2.1564	-3.62795	0.353988	0.00100957	0.0350734	0.0213761	-0.000473965	-0.0343355	0.0755688	-1000000	-1.20342
153.2	-0.839954	-0.56514	-0.713628	0.733574	-0.217191	0.423301	0.343517	0.0997306	-0.538545	-2.45337	-3.62913	0.360679	0.000970226	0.0351367	0.0213139	-0.000492507	-0.0343078	0.0756725	-1000000	-1.07709
153.3	-0.620546	-0.139623	-0.48314	0.928603	-0.449896	0.609465	0.791197	0.208326	-0.401139	-2.22289	-3.62935	0.350685	0.00100224	0.0350826	0.0212968	-0.000528004	-0.0343352	0.0755955	-1000000	-1.23001
153.4	-0.870981	-0.119677	-0.441031	0.835521	-0.226056	0.649357	0.782332	0.288111	-0.385625	-2.27829	-3.62998	0.36189	0.000986039	0.0350879	0.0213735	-0.000526063	-0.0342603	0.0756261	-1000000	-1.24331
153.5	-0.97736	-0.228272	-0.226056	0.908657	-0.2593	0.518599	0.589519	0.494221	-0.560708	-2.43564	-3.6285	0.355577	0.000968689	0.0351029	0.0214005	-0.000482704	-0.0342667	0.0755714	-1000000	-1.14579
153.6	-0.700331	-0.124109	-0.0820007	0.986225	-0.208326	0.514167	0.855467	0.56514	-0.591735	-2.4024	-3.62846	0.358888	0.00102038	0.0351084	0.0214291	-0.000446546	-0.0342728	0.0755814	-1000000	-1.17904
153.7	-0.454329	0	0.0664871	1.1879	-0.24157	0.691466	0.777899	0.684817	-0.494221	-2.511	-3.62956	0.362348	0.000988651	0.0350794	0.0214106	-0.000503435	-0.0342784	0.075616	-1000000	-1.3785
153.8	-0.585086	-0.0775683	-0.0952982	0.857684	-0.190596	0.622763	0.691466	0.536329	-0.405571	-2.35586	-3.6299	0.359971	0.000976815	0.0351232	0.0214174	-0.000538368	-0.0343486	0.0756062	-1000000	-1.32531
153.9	-0.511951	-0.101947	0.243786	0.766818	-0.164002	0.740223	0.633844	0.613897	-0.354598	-2.36472	-3.62846	0.354086	0.000963924	0.0350234	0.0213643	-0.000495167	-0.0343586	0.0755188	-1000000	-1.30315
154	-0.691466	-0.104163	0.046541	0.968495	0.0310273	1.11255	0.445464	0.42995	-0.319138	-2.31153	-3.62939	0.361632	0.00102502	0.0350838	0.0213246	-0.000507904	-0.0343013	0.0756227	-1000000	-1.3652
154.1	-1.24552	-0.574005	-0.452112	0.558492	-0.356814	0.742439	0.0177299	-0.113028	-0.904225	-2.83678	-3.62956	0.357949	0.00106391	0.0351326	0.0213744	-0.000504249	-0.0343416	0.0756652	-1000000	-1.00617
154.2	-1.21671	-0.560708	-0.219407	0.58287	-0.622762	0.84217	0.161785	-0.008865	-0.762385	-2.79246	-3.6304	0.362282	0.00099942	0.0351627	0.0213638	-0.000523933	-0.034384	0.0756087	-1000000	-1.02833
154.3	-0.766818	-0.303625	-0.110812	0.868765	-0.365679	1.02833	0.735791	0.396706	-0.410004	-2.06775	-3.6299	0.358034	0.00103016	0.035096	0.0213823	-0.000467694	-0.0343469	0.0756339	-1000000	-1.39845
154.4	-0.718061	-0.0664871	0.0310274	0.839954	-0.232705	0.961847	0.669304	0.288111	-0.347949	-2.08105	-3.62884	0.360317	0.000965015	0.0350714	0.0213839	-0.000543265	-0.034336	0.0756275	-1000000	-1.35412
154.5	-0.720277	-0.210542	0.321354	0.908657	-0.438815	0.868765	0.494221	0.418869	-0.166218	-1.79515	-3.6299	0.360901	0.000950259	0.0350493	0.0213523	-0.000526817	-0.0343981	0.0755682	-1000000	-1.32531
154.6	-0.361247	-0.234921	-0.126325	0.804494	-0.498653	0.713628	0.372328	0.363463	-0.303624	-1.94586	-3.62998	0.357182	0.00101712	0.0350815	0.0213618	-0.000519576	-0.0343982	0.0755728	-1000000	-1.28098
154.7	-0.67152	-0.312489	-0.487572	0.975144	-0.516383	0.622762	0.27703	0.183948	-0.372328	-2.21845	-3.6296	0.371182	0.00098776	0.0351588	0.0213799	-0.000542927	-0.0342645	0.0756207	-1000000	-1.17239
154.8	-0.658222	-0.456545	-0.405571	0.851035	-0.416652	0.631627	0.445464	0.144055	-0.383409	-2.5797	-3.62867	0.355921	0.00107118	0.0351297	0.0214186	-0.000477177	-0.0343694	0.0755924	-1000000	-1.17239
154.9	-0.673736	-0.250435	-0.084217	1.23223	-0.0110812	0.893143	0.695898	0.354598	-0.427734	-2.49992	-3.63074	0.36793	0.00108966	0.0351065	0.0213874	-0.000451091	-0.0343598	0.0756842	-1000000	-1.31644
155	-0.700331	-0.248219	-0.13519	1.10812	-0.18838	0.744655	0.374544	0.35903	-0.50087	-2.22289	-3.63049	0.358563	0.0010439	0.0351011	0.0213458	-0.000492171	-0.0343425	0.0755362	-1000000	-1.2699
155.1	-0.534113	-0.319138	-0.372328	1.03277	-0.323571	0.709196	0.518599	0.587303	-0.308057	-2.02786	-3.62977	0.362009	0.000939903	0.0350589	0.0213829	-0.000472739	-0.0343624	0.0755887	-1000000	-1.33196
155.2	-0.458761	-0.538545	-0.336868	0.822224	-0.401139	0.897576	0.421085	0.308057	-0.199461	-2.36472	-3.62909	0.357366	0.000919707	0.0351109	0.0213472	-0.000437168	-0.034335	0.0756042	-1000000	-1.32974
155.3	-0.667087	-0.456545	-0.281462	0.755737	-0.334652	0.882062	0.449896	0.472058	-0.0354598	-2.2938	-3.63015	0.366062	0.000954712	0.0351393	0.0213147	-0.000504925	-0.0343917	0.0756449	-1000000	-1.35412
155.4	-0.738007	-0.879846	-0.480923	0.292543	-0.718061	0.726926	0.261516	0.219407	-0.219407	-2.35364	-3.63015	0.363298	0.00102988	0.0351652	0.0213537	-0.000552248	-0.0343515	0.0755452	-1000000	-1.01504
155.5	-0.449896	-0.8599	-0.268165	0.738007	-0.558492	0.769034	0.463193	0.392274	-0.0509734	-2.2251	-3.6296	0.360922	0.00101068	0.0351185	0.0213471	-0.000492348	-0.0344102	0.0755038	-1000000	-1.20342
155.6	-0.514167	-0.77125	-0.203894	0.921954	-0.305841	0.749088	0.578438	0.243786	0.146272	-2.28716	-3.63053	0.366002	0.000945202	0.035103	0.0212943	-0.000581785	-0.0345283	0.0755017	-1000000	-1.26325
155.7	-0.325787	-0.545194	-0.11746	1.26325	-0.0864332	0.899792	0.667087	0.374544	0.219407	-2.03007	-3.63002	0.36279	0.000947808	0.0350845	0.0213206	-0.000566016	-0.0344533	0.0754856	-1000000	-1.41839
155.8	-0.274813	-0.385625	0.383409	1.50039	0.680385	0.906441	0.91309	0.713628	0.443247	-1.84613	-3.63074	0.361039	0.00101887	0.0350424	0.0213314	-0.000546248	-0.0343379	0.0754088	-1000000	-1.64666
155.9	-0.212759	-0.556275	0.310273	1.36077	0.345733	0.862116	0.95963	0.733574	0.352382	-1.93034	-3.62858	0.348975	0.000974496	0.0351074	0.0213765	-0.000531814	-0.0343714	0.0754315	-1000000	-1.53142
156	-0.22384	-0.463193	0.0753521	1.24331	0.261516	0.811143	1.03942	0.438815	0.328003	-1.89267	-3.62994	0.366316	0.00100423	0.0351293	0.021384	-0.000599127	-0.0344523	0.0753596	-1000000	-1.46272
156.1	-0.343517	-0.296976	-0.126325	1.27877	0.452112	0.924171	0.975144	0.350165	0.268165	-1.64666	-3.62994	0.356224	0.00102256	0.0350816	0.0213714	-0.000617198	-0.0344137	0.075388	-1000000	-1.46715
156.2	-0.0997306	-0.108596	-0.217191	1.29428	0.425517	0.988442	0.952982	0.576222	0.126325	-1.51147	-3.63062	0.362673	0.000963756	0.0350819	0.0213331	-0.000524311	-0.0344483	0.0754267	-1000000	-1.54693
156.3	-0.13519	-0.0997306	-0.345733	1.17017	0.0886495	0.924171	0.724709	0.624979	-0.0576222	-1.53142	-3.62922	0.351865	0.000951172	0.0350558	0.0213226	-0.000534562	-0.0343963	0.075358	-1000000	-1.42061
156.4	-0.609465	-0.518599	-0.576222	0.87763	-0.398923	0.875413	0.44768	0.367895	-0.168434	-1.98353	-3.62956	0.368725	0.000975686	0.0350594	0.0213039	-0.000544134	-0.0343839	0.0754154	-1000000	-1.2699
156.5	-0.492005	-0.414436	-0.361246	1.22558	-0.0664871	0.928603	0.265948	0.425517	0.177299	-1.95029	-3.62968	0.361565	0.00087991	0.0350222	0.02132	-0.000587154	-0.0344614	0.0754101	-1000000	-1.38736
156.6	-0.560708	-0.332435	-0.372328	1.55358	0.285895	1.01725	0.354598	0.534113	0.319138	-1.81953	-3.63091	0.368333	0.00090009	0.0350458	0.0214087	-0.00061039	-0.0343661	0.0754439	-1000000	-1.52477
156.7	-0.0709196	-0.115244	-0.367895	1.53142	0.164001	1.11255	0.474275	0.571789	0.363463	-1.71093	-3.62951	0.352139	0.00087576	0.0350749	0.0213814	-0.000598566	-0.0343807	0.0754095	-1000000	-1.58239
156.8	-0.237137	-0.210542	-0.301408	1.57131	-0.0820007	0.740223	0.42995	0.585086	0.190596	-1.99461	-3.6304	0.364745	0.000915781	0.0349989	0.0213409	-0.000688917	-0.0344577	0.0753736	-1000000	-1.50039
156.9	-0.0975144	-0.319138	-0.234921	1.67769	0.396706	0.718061	0.738007	0.458761	0.458761	-1.92813	-3.62968	0.354316	0.000891368	0.0350601	0.0213362	-0.000664347	-0.0343985	0.0753343	-1000000	-1.55137
157	-0.328003	-0.44768	-0.361247	1.5558	0.328003	0.875413	0.700331	0.542978	0.119677	-1.5292	-3.63057	0.364193	0.000867578	0.035079	0.0214311	-0.000665344	-0.034382	0.075428	-1000000	-1.47601
157.1	-0.478707	-0.458761	-0.496437	1.2699	0.159569	0.764602	0.538546	0.175083	-0.0554059	-1.94142	-3.62943	0.354092	0.000849595	0.035033	0.021395	-0.000628143	-0.0344243	0.0753901	-1000000	-1.26325
157.2	-0.511951	-0.292543	-0.268165	0.990658	0.199461	0.764602	0.662655	0.365679	-0.0531896	-1.72645	-3.62888	0.366274	0.0009216	0.035047	0.0213619	-0.000614763	-0.0344226	0.0753582	-1000000	-1.3519
157.3	-0.354598	-0.356814	-0.345733	1.14358	0.449896	0.784548	0.78898	0.695898	-0.44768	-1.60677	-3.62892	0.359599	0.000865278	0.0350891	0.0213136	-0.000612464	-0.0344218	0.0754129	-1000000	-1.47158
157.4	-0.22384	-0.500869	-0.308057	0.89536	0.370112	0.61833	0.766818	0.811143	-0.458761	-1.67547	-3.63117	0.368075	0.000824688	0.0350127	0.0213977	-0.000644244	-0.0344312	0.0754012	-1000000	-1.47823
157.5	-0.505302	-0.649357	-0.494221	0.964063	0.0975144	0.494221	0.545194	0.434382	-0.387841	-1.86607	-3.63011	0.352981	0.000847503	0.0350858	0.0213596	-0.000643872	-0.0343953	0.0754186	-1000000	-1.25439
157.6	-0.700331	-0.509734	-0.296976	0.981793	0.121893	0.698115	0.578438	0.334652	-0.392274	-1.85499	-3.63045	0.365513	0.000866863	0.0351053	0.0213515	-0.000689824	-0.0344202	0.0753968	-1000000	-1.32974
157.7	-0.503086	-0.480923	-0.179515	1.05271	0.0820007	0.964063	0.78898	0.350165	-0.443247	-2.05667	-3.62985	0.36338	0.000876814	0.0351215	0.0213786	-0.000677932	-0.034412	0.0753705	-1000000	-1.34526
157.8	-0.622762	-0.37676	-0.445464	0.955198	0.0487572	1.16574	0.613898	0.314706	-0.370111	-1.92813	-3.63049	0.36707	0.000911167	0.0350734	0.021291	-0.000651885	-0.0344715	0.0753317	-1000000	-1.32753
157.9	-0.401139	-0.150704	-0.155137	1.0239	0.124109	1.33417	0.640492	0.421085	-0.192813	-1.79515	-3.63015	0.358142	0.000915723	0.0351187	0.0213531	-0.000621739	-0.0344224	0.0753575	-1000000	-1.45385
158	-0.611681	-0.365679	-0.121893	0.937468	-0.197245	1.23223	0.503086	0.18838	-0.0930818	-2.13202	-3.62968	0.36748	0.00095645	0.0350975	0.0213346	-0.000606246	-0.0344359	0.0754002	-1000000	-1.36742
158.1	-0.910873	-0.695898	-0.305841	0.904224	-0.0487572	1.29871	0.334652	0.0443248	-0.308057	-2.52651	-3.62943	0.360011	0.000926799	0.0350407	0.0213137	-0.000721012	-0.0344055	0.0754074	-1000000	-1.21893
158.2	-0.839954	-0.664871	-0.452112	0.917522	0.199461	1.50261	0.460977	0.126325	-0.243786	-2.24283	-3.63057	0.369943	0.000890916	0.0350809	0.0213332	-0.000679107	-0.0343974	0.0753495	-1000000	-1.32088
158.3	-0.328003	-0.183948	0.0132974	1.19455	0.305841	1.67991	0.58287	0.525248	0.0487572	-1.93921	-3.63074	0.358761	0.00092821	0.0351188	0.0213615	-0.000678018	-0.0343799	0.0753085	-1000000	-1.47158
158.4	-0.638276	-0.463193	-0.265948	1.06823	-0.0709195	1.41839	0.328003	0.361247	-0.263732	-2.3891	-3.63091	0.373036	0.000866079	0.0350453	0.0213298	-0.000632409	-0.0344227	0.0753623	-1000000	-1.21228
158.5	-0.647141	-0.751304	-0.476491	0.888711	-0.250435	1.2012	0.381193	0.246002	-0.343517	-2.36694	-3.62922	0.358718	0.000847172	0.0350016	0.0213556	-0.000645536	-0.0344171	0.0753443	-1000000	-1.09704
158.6	-0.48314	-0.580654	-0.257083	0.999523	-0.252651	1.16131	0.480923	0.246002	-0.527464	-1.8284	-3.63057	0.371526	0.000800911	0.0350415	0.0213223	-0.000682855	-0.0344346	0.0753883	-1000000	-1.21893
158.7	-0.199461	-0.361246	0.0509735	1.09039	0.237137	1.44942	0.919738	0.709196	-0.159569	-1.94142	-3.63007	0.362148	0.000872418	0.0350594	0.0213683	-0.000626927	-0.0343365	0.0753367	-1000000	-1.57353
158.8	-0.46541	-0.414436	-0.199461	1.02833	0.157353	1.3785	0.518599	0.509734	-0.0265949	-1.77521	-3.63083	0.372792	0.000874593	0.0350735	0.0213933	-0.000689558	-0.0343518	0.0753515	-1000000	-1.42282
158.9	-0.622763	-0.365679	-0.425517	1.15688	-0.0310273	1.04163	0.478707	0.410004	-0.252651	-2.05002	-3.63011	0.365668	0.000855759	0.035038	0.0212917	-0.00064216	-0.03442	0.0754071	-1000000	-1.31423
159	-0.675952	-0.305841	-0.312489	1.10147	0.183948	0.966279	0.480923	0.669303	-0.172866	-2.09434	-3.62973	0.366178	0.000839946	0.0350925	0.021325	-0.000615388	-0.0344281	0.0754345	-1000000	-1.33639
159.1	-0.762385	-0.32357	-0.425517	0.822224	0.0952982	1.10812	0.378977	0.511951	-0.356814	-2.09213	-3.63074	0.373365	0.000858881	0.0350406	0.0213785	-0.000667677	-0.0343523	0.0753467	-1000000	-1.26104
159.2	-0.660439	-0.328003	-0.476491	0.65379	-0.00221622	1.14579	0.279246	0.354598	-0.518599	-2.09656	-3.63057	0.361438	0.000851122	0.0351049	0.0213207	-0.000618659	-0.0343811	0.0752221	-1000000	-1.23666
159.3	-0.793413	-0.469842	-0.598384	0.542978	-0.155136	1.07931	0.210543	0.195029	-0.589519	-2.20516	-3.63108	0.373795	0.000851304	0.0350627	0.0213008	-0.000608172	-0.0343896	0.0751805	-1000000	-1.1325
159.4	-0.274813	-0.374544	-0.232705	0.651574	0.20611	1.21228	0.50087	0.312489	-0.503086	-1.83283	-3.62964	0.363182	0.000856913	0.0351216	0.0213199	-0.000720489	-0.0343463	0.0751308	-1000000	-1.32753
159.5	-0.385625	-0.268165	-0.15292	0.80671	0.104163	1.31423	0.303624	0.383409	-0.265948	-1.90153	-3.63053	0.375781	0.000950384	0.0351082	0.0213817	-0.000636155	-0.0343339	0.0751633	-1000000	-1.40731
159.6	-0.822224	-0.713628	-0.467626	0.416652	-0.474275	0.906441	0.0199461	0.128542	-0.503086	-2.0478	-3.62994	0.363557	0.000903204	0.0351023	0.0213529	-0.000623251	-0.0342895	0.075204	-1000000	-1.0505
159.7	-0.720277	-0.775683	-0.181731	0.560708	-0.274813	1.31866	0.124109	0.385625	-0.387841	-2.01899	-3.63096	0.37733	0.000889595	0.0350957	0.0213866	-0.000684644	-0.0343437	0.075189	-1000000	-1.2012
159.8	-0.598384	-0.463193	-0.281462	0.494221	-0.500869	1.1879	-0.110812	0.0864332	-0.795629	-2.02121	-3.62947	0.363215	0.000897792	0.03505	0.021309	-0.000676517	-0.0343661	0.0752251	-1000000	-1.08596
159.9	-0.432166	-0.128542	-0.164001	0.795629	-0.496437	1.10812	0.0797845	0.243786	-0.505302	-2.31153	-3.62994	0.376702	0.000865788	0.0350534	0.0212942	-0.000580374	-0.0343036	0.0752546	-1000000	-1.21893
160	-0.664871	-0.405571	-0.283678	0.518599	-0.569573	1.15688	-0.208326	-0.0620546	-0.775683	-2.72597	-3.63062	0.368694	0.000870545	0.0351315	0.0213769	-0.000585991	-0.0343646	0.075202	-1000000	-1.03055
160.1	-0.766818	-0.372328	-0.197245	0.762385	-0.226056	1.2699	-0.144055	0.0332435	-0.667087	-2.42013	-3.63057	0.370246	0.000885705	0.0351825	0.0213196	-0.000623442	-0.0343252	0.0751918	-1000000	-1.11255
160.2	-0.492005	-0.108596	-0.0664871	1.03498	-0.0155137	1.57796	0.250435	0.467626	-0.177299	-2.03672	-3.63155	0.374249	0.000918354	0.0351113	0.0213541	-0.000557465	-0.0343709	0.0752051	-1000000	-1.34747
160.3	-0.272597	0.0265949	0.0642709	1.24552	-0.0132974	1.6378	0.46541	0.540762	0.234921	-1.91926	-3.63062	0.365602	0.000911218	0.0351355	0.0213056	-0.00057393	-0.0344779	0.0750786	-1000000	-1.50039
160.4	-0.445464	-0.757953	-0.265948	0.868765	-0.591735	1.22558	0.24157	0.164001	0.0554059	-2.3204	-3.63032	0.371785	0.000878103	0.0350499	0.0213563	-0.000608363	-0.0344118	0.0750462	-1000000	-1.21893
160.5	-0.367895	-0.556275	-0.0864332	0.99509	-0.179515	1.37407	0.268165	0.332435	0.319138	-2.32262	-3.63074	0.368768	0.000867397	0.0350931	0.0213999	-0.000658557	-0.0343859	0.0751276	-1000000	-1.38515
160.6	-0.467626	-0.492005	0.0398923	0.875413	-0.0952982	1.28542	0.252651	0.520816	0.146272	-2.41791	-3.63108	0.37056	0.00093939	0.035032	0.0213141	-0.000579185	-0.0344049	0.0750683	-1000000	-1.40953
160.7	-0.680385	-0.622762	0.0332435	0.520816	-0.0864332	1.19455	0.0864333	0.432166	-0.00664866	-2.23175	-3.63083	0.367121	0.000923124	0.0350913	0.0213634	-0.000570333	-0.0343998	0.0751025	-1000000	-1.24774
160.8	-0.73579	-0.602816	0.008865	0.624979	-0.0531896	1.24774	-0.132974	0.414436	-0.128542	-2.20294	-3.63062	0.373123	0.000928857	0.0351671	0.0213717	-0.000624912	-0.0343905	0.0750771	-1000000	-1.28985
160.9	-0.722493	-0.436599	-0.0975144	0.691466	-0.0354598	1.21228	-0.0598384	0.591735	-0.183948	-2.01678	-3.63053	0.371245	0.000915644	0.035153	0.0213409	-0.000688166	-0.0344372	0.0750862	-1000000	-1.36077
161	-0.669303	-0.418869	-0.0664871	0.755737	0.0576221	1.33861	0.201678	0.622762	0.190596	-2.09213	-3.63049	0.374432	0.000861495	0.0350898	0.021325	-0.00064536	-0.0343923	0.0751404	-1000000	-1.50926
161.1	-0.658222	-0.299192	0.0664871	0.766818	0.505302	1.4738	0.22384	0.591735	0.115244	-1.99018	-3.63125	0.376426	0.000925711	0.0351498	0.0213336	-0.000620764	-0.0344083	0.0751006	-1000000	-1.60234
161.2	-0.684817	-0.928603	-0.192812	0.536329	0.0997307	1.17904	-0.0930818	0.425517	-0.363463	-2.43786	-3.63163	0.378967	0.000903214	0.0351096	0.0213305	-0.000560929	-0.0343986	0.0750876	-1000000	-1.24109
161.3	-0.687033	-0.851035	-0.285895	0.591735	-0.128542	1.19677	-0.0177299	0.343517	-0.334652	-2.63289	-3.6307	0.374889	0.000949613	0.0351561	0.0213253	-0.000639168	-0.034479	0.0750374	-1000000	-1.20785
161.4	-0.596168	-0.578438	-0.0132974	1.09925	-0.0554059	1.15244	0.0797845	0.631627	-0.155137	-2.21845	-3.63193	0.389587	0.000965581	0.0350559	0.021365	-0.000596829	-0.0344535	0.0751353	-1000000	-1.3918
161.5	-0.684817	-0.700331	0.124109	1.14136	-0.128542	1.38736	0.0620546	0.511951	-0.17065	-2.31818	-3.6318	0.378206	0.000859306	0.0350124	0.0213064	-0.000616181	-0.0344369	0.0750678	-1000000	-1.36299
161.6	-0.742439	-1.11255	-0.11746	0.791196	-0.675952	1.17461	-0.0554059	0.263732	-0.403355	-2.26943	-3.63299	0.38616	0.000836239	0.0350847	0.0213321	-0.000643586	-0.0344601	0.0750657	-1000000	-1.19898
161.7	-0.640492	-1.10812	-0.350165	0.596168	-0.693682	1.01282	-0.237137	0.27703	-0.20611	-2.37581	-3.63214	0.376739	0.000900903	0.0351184	0.0212821	-0.000674159	-0.0344419	0.0750632	-1000000	-1.17904
161.8	-0.396706	-0.837737	-0.334652	0.75352	-0.0620545	1.28542	-0.0310272	0.498653	-0.161785	-2.12537	-3.63282	0.391735	0.000907328	0.0350444	0.021309	-0.000696108	-0.034468	0.0751259	-1000000	-1.46272
161.9	-0.485356	-0.91309	-0.332435	0.804494	-0.0598384	1.16574	-0.0132974	0.44768	-0.132974	-2.50213	-3.63286	0.381525	0.000916245	0.0350594	0.0213369	-0.000646789	-0.0344319	0.0750931	-1000000	-1.28763
162	-0.436599	-0.675952	-0.0332435	0.724709	-0.199461	1.19455	0.212759	0.416653	-0.301408	-2.5531	-3.63414	0.391589	0.000939171	0.0350416	0.0213239	-0.000622146	-0.0344308	0.0750822	-1000000	-1.36963
162.1	-0.489788	-0.729142	0.110812	0.658222	-0.339084	1.03277	0.248219	0.507518	-0.219407	-2.30267	-3.63388	0.38064	0.000893566	0.0350882	0.021269	-0.000668757	-0.0344763	0.0750684	-1000000	-1.33196
162.2	-0.82444	-1.00617	-0.0664871	0.795629	-0.616114	0.78898	0.203894	0.237137	-0.195029	-2.33591	-3.6346	0.394729	0.000916631	0.0350167	0.0212853	-0.000666034	-0.0344164	0.0751426	-1000000	-1.24331
162.3	-0.939684	-0.886495	-0.0775683	0.777899	-0.509734	0.726926	0.197245	0.0132974	-0.183948	-2.40018	-3.63375	0.391412	0.000923896	0.035106	0.0213693	-0.000683937	-0.0344682	0.0750958	-1000000	-1.21893
162.4	-0.693682	-0.387841	-0.13519	1.01947	-0.113028	1.08152	0.556275	0.469842	-0.0155137	-2.28051	-3.63486	0.398514	0.000914287	0.0350982	0.0213231	-0.000701725	-0.0344321	0.0752288	-1000000	-1.49374
162.5	-0.50087	-0.627195	-0.283678	0.899792	-0.186164	0.944117	0.593951	0.675952	-0.128542	-2.27386	-3.63503	0.387814	0.000918829	0.0350053	0.0213085	-0.000691083	-0.0344731	0.0751248	-1000000	-1.39623
162.6	-0.443247	-0.777899	0.00221622	0.777899	-0.197245	0.875413	0.35903	0.647141	-0.290327	-2.35808	-3.63638	0.399269	0.0009118	0.0349887	0.0212886	-0.000668446	-0.0345307	0.0751186	-1000000	-1.31423
162.7	-0.332435	-0.48314	0.148488	0.784548	0.155137	0.961847	0.529681	0.651573	-0.0487572	-2.22289	-3.63562	0.392522	0.0008537	0.0350001	0.0213339	-0.000671297	-0.0345278	0.0750118	-1000000	-1.47601
162.8	-0.443247	-0.316922	0.0753521	0.638276	0.252651	1.0239	0.367895	0.609465	0.0310273	-2.2938	-3.63613	0.403171	0.000951773	0.0349683	0.0213299	-0.000588792	-0.0343993	0.0751206	-1000000	-1.49818
162.9	-0.463194	-0.540762	0.183948	0.507518	0.197245	1.24552	0.551843	0.598384	0.0952982	-2.24062	-3.6363	0.393186	0.000876883	0.0349339	0.0212839	-0.000632075	-0.0344452	0.0751538	-1000000	-1.45828
163	-0.496437	-0.540762	0.252651	0.611681	0.106379	1.42504	0.631627	0.61833	0.181731	-2.09434	-3.63723	0.403372	0.000770592	0.034938	0.021343	-0.000697189	-0.0344595	0.0751721	-1000000	-1.5558
163.1	-0.055406	-0.361247	0.203894	0.864332	0.316922	1.44277	0.642709	0.711412	0.339084	-1.67991	-3.63659	0.391594	0.000863512	0.0350405	0.021274	-0.000687879	-0.0344639	0.0751032	-1000000	-1.66661
163.2	-0.328003	-0.718061	0	0.718061	0.252651	1.10812	0.673736	0.576222	0.374544	-1.47601	-3.63786	0.399874	0.000872645	0.0349996	0.0213062	-0.000674203	-0.0344592	0.0750769	-1000000	-1.56466
163.3	-0.239354	-0.744656	0.155137	0.855467	0.383409	1.25439	0.826656	0.817791	0.538545	-1.67547	-3.63697	0.396173	0.000826792	0.035012	0.0212806	-0.000707602	-0.0344905	0.0749526	-1000000	-1.67547
163.4	-0.443247	-1.17904	-0.159569	0.740223	0.199461	1.08152	0.37676	0.449896	0.296976	-2.08326	-3.63854	0.402942	0.000859173	0.0349778	0.0212887	-0.000710597	-0.0344849	0.074947	-1000000	-1.42282
163.5	-0.826656	-1.22336	-0.505302	0.454328	-0.146272	0.77125	0.177299	0.343517	0.13519	-2.14532	-3.63816	0.395942	0.00089853	0.034973	0.0212827	-0.000705822	-0.0345029	0.0749512	-1000000	-1.24774
163.6	-0.839954	-1.08374	-0.627195	0.485356	-0.084217	0.986225	0.212759	0.290327	0.0487572	-2.00791	-3.63981	0.404929	0.000859719	0.0348822	0.0212733	-0.000795485	-0.034504	0.0750245	-1000000	-1.24774
163.7	-0.78898	-0.879846	-0.416652	0.456545	0.0487573	1.12585	0.467626	0.405571	-0.108595	-1.83283	-3.6396	0.393467	0.00083424	0.0348623	0.0212588	-0.000718946	-0.0344473	0.074858	-1000000	-1.33639
163.8	-1.07266	-0.961847	-0.738007	0.418869	-0.2593	0.698115	0.339084	0.0930818	-0.336868	-2.26056	-3.63948	0.402027	0.000792003	0.0349117	0.0212257	-0.000776379	-0.0344964	0.0746166	-1000000	-1.12585
163.9	-0.99509	-1.15023	-0.78898	0.598384	-0.252651	0.786764	0.104163	-0.0620546	-0.452112	-2.35808	-3.63943	0.403647	0.00080047	0.0349591	0.02128	-0.000708773	-0.0344493	0.0745611	-1000000	-1.12806
164	-1.06379	-1.00174	-0.6006	0.660438	-0.121893	0.935252	0.257084	0.106379	-0.316922	-2.17634	-3.64024	0.405771	0.000831719	0.0349345	0.0213156	-0.000762004	-0.0344598	0.0746191	-1000000	-1.29428
164.1	-0.715844	-0.926387	-0.620546	0.598384	0.22384	0.820008	0.334652	0.0620546	-0.159569	-1.89488	-3.64075	0.401302	0.000810337	0.0349342	0.0212971	-0.000772441	-0.0344387	0.0746458	-1000000	-1.29871
164.2	-0.853251	-1.00396	-0.740223	0.591735	0.121893	0.673736	0.212759	0.0975144	-0.392274	-1.99018	-3.64189	0.404654	0.000820598	0.0349205	0.0212857	-0.000782209	-0.034482	0.0746648	-1000000	-1.26325
164.3	-0.897576	-1.19012	-0.622762	0.556275	0.104163	0.633844	0.00664866	-0.0598384	-0.496437	-2.08105	-3.64193	0.402517	0.000808624	0.0349171	0.0212639	-0.000775488	-0.0344659	0.0746391	-1000000	-1.12585
164.4	-0.820008	-1.03055	-0.554059	0.848819	0.110812	0.882062	0.2593	-0.0110812	-0.330219	-2.1697	-3.64168	0.405717	0.000858037	0.0349497	0.0212562	-0.000709217	-0.0344274	0.0746027	-1000000	-1.25439
164.5	-0.78898	-0.935252	-0.640492	1.03055	-0.0598383	0.766818	0.374544	0.0110812	-0.458761	-2.1298	-3.64155	0.406694	0.000779713	0.0349403	0.0212204	-0.00075947	-0.0344917	0.0745081	-1000000	-1.35412
164.6	-0.87763	-0.831089	-0.558492	0.8599	-0.0642707	0.882062	0.228272	-0.0820007	-0.352382	-2.17856	-3.64227	0.412309	0.000848042	0.0349265	0.0212957	-0.000752785	-0.0344991	0.0745191	-1000000	-1.28985
164.7	-0.487572	-0.775683	-0.319138	0.933036	0.0509734	1.07266	0.456545	0.239354	-0.137407	-1.77521	-3.64304	0.408785	0.000815192	0.034898	0.0212813	-0.000790607	-0.0344303	0.0745781	-1000000	-1.40953
164.8	-0.50087	-0.848819	-0.237137	0.882062	0.106379	1.11698	0.199461	0.148488	-0.181731	-2.14088	-3.64346	0.405598	0.000803605	0.0349266	0.0212612	-0.000832836	-0.034509	0.0744474	-1000000	-1.34304
164.9	-0.44768	-0.629411	-0.0908656	0.764602	0.312489	1.03055	0.0155137	0.172866	-0.0820007	-1.99683	-3.6452	0.412818	0.000786306	0.0349131	0.0212565	-0.000889984	-0.0344997	0.0744907	-1000000	-1.50039
165	-0.605033	-0.596168	0.00664878	0.644925	0.177299	1.19898	0.155137	0.265948	-0.104163	-1.49153	-3.64363	0.404191	0.000724214	0.0349647	0.0212542	-0.000784594	-0.0345083	0.0743749	-1000000	-1.48709
165.1	-0.580654	-0.627195	0.110812	0.89536	0.128542	1.35634	0.226056	0.303624	0.0310273	-1.64666	-3.64482	0.414636	0.00074052	0.0348854	0.0212399	-0.000823665	-0.0344439	0.0744168	-1000000	-1.61564
165.2	-0.684817	-0.78898	-0.0332435	0.569573	0.0177299	1.11698	-0.0664871	0.396706	-0.296976	-1.97023	-3.64448	0.406675	0.000796129	0.0349393	0.0212543	-0.000794627	-0.0343889	0.074361	-1000000	-1.40731
165.3	-0.724709	-0.667087	-0.0952982	0.540762	-0.093082	1.22115	-0.363463	0.296976	-0.237137	-2.0744	-3.64575	0.418205	0.000746964	0.0349192	0.0211958	-0.000724076	-0.0344286	0.0743385	-1000000	-1.42947
165.4	-0.500869	-0.70698	-0.128542	0.868765	-0.18838	1.17682	-0.363463	0.192813	-0.137407	-1.71315	-3.64541	0.40898	0.000726634	0.0349935	0.0212526	-0.000739019	-0.0343825	0.0743094	-1000000	-1.40288
165.5	-0.669304	-0.804494	-0.124109	0.660438	-0.487572	0.97736	-0.321354	0.132974	-0.126325	-1.76191	-3.64668	0.416383	0.000746378	0.034971	0.0212377	-0.000784285	-0.0344162	0.0742091	-1000000	-1.39845
165.6	-0.534113	-0.733574	0.121893	0.684817	-0.381193	1.19898	-0.3413	0.0576221	-0.405571	-2.0478	-3.64638	0.412178	0.000671056	0.0349701	0.0212523	-0.000815616	-0.0344336	0.0740148	-1000000	-1.36077
165.7	-0.713628	-0.795629	-0.00221622	0.514167	-0.602816	0.906441	-0.319138	-0.228272	-0.474275	-2.22732	-3.64727	0.416251	0.000615484	0.0350117	0.0212025	-0.000796033	-0.0344106	0.0740647	-1000000	-1.28098
165.8	-0.70698	-0.70698	-0.281462	0.627195	-0.46541	0.897576	-0.292543	-0.219407	-0.523032	-2.22289	-3.64723	0.411306	0.000704846	0.0349817	0.0211847	-0.000772527	-0.034382	0.0741343	-1000000	-1.2832
165.9	-0.476491	-0.44768	-0.093082	0.678168	-0.469842	0.813359	-0.0509734	-0.20611	-0.514167	-1.91261	-3.64791	0.41787	0.000688237	0.0350282	0.0211966	-0.000737545	-0.0344377	0.0740861	-1000000	-1.37407
166	-0.243786	-0.330219	0.232705	0.760169	-0.104163	0.981793	0.230489	0.0354598	-0.385625	-1.79515	-3.64783	0.41455	0.000722597	0.0349632	0.0212278	-0.000742638	-0.0344556	0.0740878	-1000000	-1.5558
166.1	-0.494221	-0.155137	0.0952982	0.627195	-0.179515	1.00839	0.008865	-0.0820007	-0.339084	-2.37359	-3.64901	0.422103	0.000762815	0.0348891	0.0212624	-0.000819308	-0.0344769	0.0741094	-1000000	-1.43834
166.2	-0.441031	-0.0753521	-0.0155137	0.760169	-0.093082	0.89536	-0.108596	0.250435	-0.221624	-1.94807	-3.64978	0.414356	0.000740292	0.0348606	0.0212396	-0.000814664	-0.0344126	0.0740065	-1000000	-1.50926
166.3	-0.197245	-0.197245	0.157353	0.919738	0.146272	1.21228	0.0753521	0.669303	-0.18838	-1.76634	-3.64978	0.419917	0.000712279	0.034948	0.0212284	-0.000744518	-0.0344174	0.0738961	-1000000	-1.66439
166.4	-0.505302	-0.44768	0.0398922	0.740223	0.0731357	1.08596	0	0.616114	-0.248219	-1.9924	-3.65054	0.42301	0.000716512	0.0350128	0.0212113	-0.000716436	-0.0343785	0.0738762	-1000000	-1.57131
166.5	-0.593951	-0.523032	-0.110812	0.718061	-0.0775683	1.18347	0.0243787	0.456545	-0.274813	-2.23618	-3.6499	0.417919	0.000676486	0.0349136	0.0212482	-0.000794027	-0.0343774	0.073904	-1000000	-1.50482
166.6	-0.713628	-0.638276	-0.0731359	0.84217	-0.243786	0.870981	0.132974	0.405571	-0.540762	-2.27829	-3.65088	0.423684	0.000729258	0.034952	0.0212524	-0.000690933	-0.0344202	0.073877	-1000000	-1.39623
166.7	-0.478707	-0.640492	-0.101947	0.649357	-0.403355	0.811143	-0.0820006	0.314706	-0.667087	-2.05224	-3.65028	0.41724	0.000777106	0.0349386	0.0212447	-0.000732205	-0.034416	0.0737613	-1000000	-1.38293
166.8	-0.65379	-0.558492	-0.425517	0.65379	-0.580654	0.769034	-0.345733	0.0155137	-0.855467	-2.07218	-3.65287	0.425113	0.00071712	0.034979	0.0212341	-0.000743238	-0.0344642	0.0736903	-1000000	-1.33196
166.9	-0.935252	-0.695898	-0.474275	0.63606	-0.551843	0.919738	-0.545194	0.0664871	-0.596168	-2.34699	-3.65232	0.420093	0.000666631	0.0349457	0.0212783	-0.000752504	-0.0344519	0.0736187	-1000000	-1.23223
167	-1.0926	-0.831089	-0.290327	0.735791	-0.39449	1.02833	-0.507518	0.0820007	-0.531897	-2.2118	-3.6527	0.424784	0.000720734	0.0349539	0.0213111	-0.000749365	-0.0343976	0.073649	-1000000	-1.25882
167.1	-0.658222	-0.611681	-0.370111	0.924171	-0.0132974	1.0926	-0.226056	0.2593	-0.354598	-1.94586	-3.65249	0.41712	0.000750795	0.0349877	0.0212658	-0.000718455	-0.0343965	0.0736002	-1000000	-1.42061
167.2	-0.509734	-0.664871	-0.312489	1.03277	-0.132974	1.16796	0.0753521	0.192813	-0.558492	-1.96359	-3.65342	0.431618	0.000735012	0.0349346	0.021335	-0.000772657	-0.0344049	0.0735547	-1000000	-1.45164
167.3	-0.585086	-0.505302	0.0243787	1.21007	-0.132974	1.3519	0.172867	0.270381	-0.334652	-1.88823	-3.65295	0.423988	0.000779042	0.0349319	0.0212772	-0.000773708	-0.0344118	0.0735143	-1000000	-1.60677
167.4	-0.633844	-0.587303	0.0376761	1.16352	-0.084217	1.33639	0.0842171	0.250435	-0.383409	-1.8018	-3.6541	0.432334	0.000748297	0.0349541	0.0212433	-0.000755957	-0.0344497	0.0736237	-1000000	-1.58904
167.5	-0.587303	-0.718061	-0.179515	1.01504	0.0199461	1.26769	-0.0620546	0.239354	-0.480923	-1.94142	-3.65473	0.420059	0.000732068	0.0349884	0.0211718	-0.000740225	-0.0344574	0.0734361	-1000000	-1.42504
167.6	-0.536329	-0.416653	-0.0975144	0.988441	-0.201678	1.46493	-0.0664871	0.438815	-0.308057	-1.83726	-3.65596	0.431183	0.000751483	0.0349742	0.0212137	-0.000780723	-0.0344259	0.0734455	-1000000	-1.58461
167.7	-0.534113	-0.425517	-0.0664871	0.935252	-0.181731	1.18569	-0.201677	-0.00443244	-0.343517	-1.95029	-3.65537	0.421334	0.000759382	0.0349573	0.0212079	-0.000736279	-0.0344108	0.0733345	-1000000	-1.43612
167.8	-0.574005	-0.345733	0.212759	1.22115	-0.075352	1.19677	0.008865	-0.0797845	-0.177299	-2.11429	-3.65533	0.433126	0.000738678	0.0349803	0.021192	-0.00071133	-0.0344058	0.0733116	-1000000	-1.42061
167.9	-0.507518	-0.536329	-0.146272	0.990658	-0.0110812	0.95963	-0.126325	-0.239354	-0.252651	-2.17413	-3.65524	0.425348	0.00070704	0.0349599	0.0212396	-0.000721816	-0.0343622	0.0732142	-1000000	-1.24996
168	-0.873197	-0.458761	-0.00443244	0.605033	-0.113028	0.474275	-0.37676	-0.2593	-0.744655	-2.08769	-3.65685	0.432061	0.000717717	0.0349106	0.0211924	-0.000763558	-0.034395	0.0731718	-1000000	-1.13915
168.1	-0.879846	-0.567357	-0.192813	0.398923	-0.27703	0.314706	-0.627195	-0.378977	-1.00396	-2.46002	-3.65698	0.426301	0.000753064	0.0350032	0.0212758	-0.000753285	-0.0343948	0.0732232	-1000000	-1.00174
168.2	-1.04385	-0.662655	-0.239354	0.467626	-0.308057	0.425517	-0.6006	-0.542978	-0.503086	-2.4024	-3.65817	0.431612	0.000800267	0.0349697	0.0212492	-0.000722582	-0.0343843	0.0731133	-1000000	-1.11255
168.3	-1.18347	-0.735791	-0.237137	0.410004	-0.370112	0.352382	-0.587303	-0.613898	-0.784548	-2.06553	-3.65804	0.426605	0.00077858	0.0350556	0.0212606	-0.000749466	-0.0344133	0.0730391	-1000000	-1.09704
168.4	-1.19898	-0.704763	-0.190596	0.514167	-0.345733	0.421085	-0.775683	-0.52968	-0.760169	-2.40462	-3.65753	0.428971	0.000737584	0.0349459	0.0212073	-0.000777296	-0.0344364	0.0730124	-1000000	-1.11477
168.5	-0.975144	-0.514167	-0.106379	0.372328	-0.0642709	0.67152	-0.780115	-0.545194	-0.496437	-2.50656	-3.65859	0.434818	0.000733627	0.0350035	0.0212383	-0.000778866	-0.0344311	0.0729861	-1000000	-1.15466
168.6	-0.649357	-0.587303	0.197245	0.41222	0.172866	0.864332	-0.432166	-0.257084	-0.474275	-2.35586	-3.65834	0.43454	0.000639751	0.0349791	0.0211978	-0.000725072	-0.034432	0.0729339	-1000000	-1.33196
168.7	-0.474275	-0.549627	-0.18838	0.56514	0.0820007	0.808926	-0.345733	-0.190596	-0.562924	-2.34256	-3.65952	0.43755	0.000760829	0.0349755	0.0212422	-0.00077997	-0.0344776	0.0729991	-1000000	-1.31866
168.8	-0.609465	-0.254867	-0.00443244	0.709196	-0.144055	1.10147	-0.265948	-0.0177299	-0.250435	-2.1431	-3.65978	0.433769	0.000746726	0.0350055	0.0213284	-0.00081439	-0.0345243	0.0728449	-1000000	-1.45607
168.9	-0.975144	-0.434382	-0.208326	0.709196	-0.0443246	0.875414	-0.480923	-0.257083	-0.518599	-2.13867	-3.66135	0.437101	0.00073104	0.0348874	0.0213097	-0.000794548	-0.0344905	0.0727982	-1000000	-1.28985
169	-0.864332	-0.281462	-0.159569	0.567356	0.0952982	0.713628	-0.208326	-0.252651	-0.713628	-2.31597	-3.66046	0.43195	0.00068955	0.0349128	0.0212588	-0.000798658	-0.0344389	0.0727024	-1000000	-1.2699
169.1	-0.314706	0.037676	0.374544	1.07487	0.416652	1.12363	0.356814	0.124109	-0.367895	-1.9658	-3.66126	0.441743	0.00077202	0.0349502	0.0212376	-0.000820815	-0.0344893	0.0727599	-1000000	-1.69542
169.2	-0.370111	-0.179515	0.323571	0.848819	0.183948	0.950766	0.115244	0.257083	-0.585086	-2.11872	-3.66139	0.441081	0.000718324	0.0349739	0.021221	-0.000838711	-0.0344559	0.0726837	-1000000	-1.57796
169.3	-0.731358	-0.20611	0.387841	0.782332	0.128542	0.970712	0.0332437	0.24157	-0.562924	-2.15861	-3.66198	0.443043	0.00066034	0.0349803	0.0212279	-0.000817941	-0.0344662	0.0726878	-1000000	-1.55801
169.4	-0.684817	-0.0753521	0.39449	0.952982	0.356814	1.10147	0.301408	0.308057	-0.239354	-1.98575	-3.66215	0.438713	0.000622341	0.0350083	0.021243	-0.000833789	-0.0345014	0.0726349	-1000000	-1.59791
169.5	-0.875413	-0.640492	0.197245	0.757953	0.219407	0.742439	-0.17065	0.084217	-0.529681	-2.31153	-3.66338	0.44195	0.000674959	0.0350293	0.0212562	-0.000827052	-0.0344822	0.0725643	-1000000	-1.28763
169.6	-1.1192	-0.917522	0.0820007	0.567356	0.0642709	0.536329	-0.130758	-0.214975	-0.713628	-2.3337	-3.66279	0.437716	0.000700979	0.0349134	0.0212735	-0.000815742	-0.0344461	0.072512	-1000000	-1.12806
169.7	-0.964063	-0.833305	0.0243785	0.624979	-0.186164	0.75352	-0.15292	0.124109	-0.75352	-2.21845	-3.66347	0.444905	0.000715179	0.0349073	0.021261	-0.000870293	-0.0344323	0.0724887	-1000000	-1.27212
169.8	-0.786764	-0.525248	0.183948	0.744655	-0.166218	0.897576	-0.00221622	0.301408	-0.472058	-1.90818	-3.66397	0.4425	0.000668599	0.0349622	0.0212685	-0.000855995	-0.0344273	0.0724623	-1000000	-1.43391
169.9	-0.882062	-0.644925	0.186164	0.48314	-0.283678	0.800061	-0.243786	0.292543	-0.569573	-1.99683	-3.66436	0.448492	0.000731399	0.0349333	0.0212169	-0.000858144	-0.0344089	0.0725248	-1000000	-1.30536
170	-1.2145	-0.817791	-0.192813	0.183948	-0.560708	0.644925	-0.232705	0.0598384	-0.808926	-2.49991	-3.66474	0.445208	0.00063009	0.0349335	0.0212181	-0.000816882	-0.034417	0.0724444	-1000000	-1.00617
170.1	-1.33417	-0.742439	-0.319138	0.248218	-0.540762	0.667087	-0.487572	-0.037676	-0.607249	-2.59521	-3.66584	0.447638	0.000659805	0.0349319	0.0212777	-0.000840977	-0.0343853	0.0723442	-1000000	-0.968495
170.2	-1.56023	-1.2145	-0.489788	0.221624	-0.873197	0.372328	-0.950765	-0.303624	-0.864332	-2.65948	-3.66525	0.440799	0.00059318	0.0349417	0.0212241	-0.000858064	-0.0344651	0.0722755	-1000000	-0.762385
170.3	-1.34526	-1.21893	-0.246002	0.398923	-0.70698	0.511951	-0.578438	-0.132974	-0.992874	-2.45559	-3.66618	0.450126	0.000611229	0.0349338	0.0211447	-0.00085134	-0.0344953	0.0722114	-1000000	-0.948549
170.4	-0.915306	-0.766818	-0.101947	0.624979	-0.381193	0.56514	-0.443247	-0.157353	-0.930819	-2.22953	-3.66575	0.448742	0.000643426	0.034921	0.0211181	-0.000839158	-0.0344469	0.0722652	-1000000	-1.13915
170.5	-0.551843	-0.387841	0.0354598	0.724709	-0.268165	0.722493	-0.221624	0	-0.720277	-2.00791	-3.66711	0.454965	0.000677013	0.0348945	0.0211755	-0.000839967	-0.0343731	0.0721459	-1000000	-1.33196
170.6	-0.523032	-0.489788	-0.0620545	0.624979	-0.0155135	0.478707	-0.110812	0.0687034	-0.3413	-1.90153	-3.66669	0.447872	0.000651137	0.0349116	0.0211902	-0.000882463	-0.0344379	0.0720231	-1000000	-1.30536
170.7	-1.00617	-0.516383	0.0952982	0.427734	-0.0997306	0.68925	-0.150704	0.254867	-0.385625	-1.77077	-3.66902	0.45415	0.000563022	0.0348613	0.0212103	-0.000856997	-0.034432	0.0719999	-1000000	-1.28542
170.8	-0.647141	-0.454329	0.44768	0.463193	0.0288111	0.864332	0.292543	0.554059	-0.279246	-1.83726	-3.66809	0.445368	0.000567152	0.0349526	0.0212389	-0.000860875	-0.0344292	0.0719335	-1000000	-1.44055
170.9	-0.514167	-0.640492	0.183948	0.649357	0.108596	1.13471	0.148488	0.361247	-0.363463	-1.8971	-3.66936	0.456035	0.000584546	0.0348984	0.0211831	-0.000918439	-0.034438	0.0719169	-1000000	-1.46936
171	-0.817791	-0.795629	0.0132974	0.613898	0.159569	0.937468	-0.332435	0.195029	-0.301408	-1.94586	-3.66855	0.450591	0.000660834	0.0348974	0.0211812	-0.000929694	-0.0344815	0.0718294	-1000000	-1.32531
171.1	-0.61833	-0.560708	-0.0487572	0.549627	-0.0797845	0.879846	-0.441031	0.274813	-0.197245	-2.08326	-3.66948	0.458474	0.000564131	0.03498	0.0211768	-0.000934706	-0.0344065	0.0717594	-1000000	-1.28098
171.2	-0.693682	-0.627195	-0.108596	0.456545	-0.303624	0.981793	-0.41222	0.201678	-0.265948	-1.9791	-3.66944	0.451568	0.000639008	0.0349657	0.0212158	-0.000966663	-0.0343464	0.0716981	-1000000	-1.31201
171.3	-0.722493	-0.75352	-0.0398922	0.542978	-0.367895	0.948549	-0.17065	0.390058	-0.0753521	-1.75969	-3.67088	0.46022	0.000580366	0.0349409	0.0212248	-0.000873783	-0.0343617	0.0717223	-1000000	-1.40953
171.4	-0.374544	-0.627195	0.288111	0.786764	-0.230489	0.875413	0.139623	0.485356	-0.0731359	-1.67326	-3.67105	0.450631	0.000586147	0.0348854	0.0212027	-0.000865037	-0.0343823	0.0716825	-1000000	-1.49153
171.5	-0.620546	-0.738007	-0.0199461	0.757953	-0.308057	0.740223	-0.0731359	0.432166	-0.175083	-1.92813	-3.67139	0.458846	0.000549219	0.0348576	0.0211664	-0.000942996	-0.0343536	0.0716559	-1000000	-1.36299
171.6	-0.602816	-0.760169	0.0687033	0.839954	-0.246002	0.784548	-0.221624	0.354598	-0.15292	-1.85056	-3.67139	0.456566	0.000598981	0.0349409	0.0211126	-0.00086321	-0.034352	0.0716055	-1000000	-1.39845
171.7	-0.576222	-0.704763	0.219407	1.00617	-0.177299	0.846602	-0.159569	0.290327	0.0443248	-1.88823	-3.67156	0.463075	0.00059531	0.0349168	0.0212184	-0.000912554	-0.0343853	0.0717116	-1000000	-1.45164
171.8	-0.664871	-0.489788	0.181731	1.19455	0.0199461	0.888711	-0.0820007	0.509734	0.0620546	-2.06553	-3.67173	0.457658	0.000564419	0.0349229	0.0211461	-0.000912942	-0.0344857	0.0716496	-1000000	-1.50704
171.9	-0.68925	-0.487572	0.503086	1.60012	0.319138	1.17904	0.261516	0.385625	0.0598384	-1.86385	-3.67283	0.462947	0.000617021	0.0348343	0.0211865	-0.000967091	-0.034403	0.0716254	-1000000	-1.75304
172	-0.678168	-0.709196	0.296976	1.38515	0.296976	0.984009	0.0177299	-0.046541	-0.0864333	-1.76412	-3.67334	0.456008	0.000564578	0.0349242	0.0211878	-0.000905594	-0.0344269	0.0715146	-1000000	-1.55358
172.1	-0.63606	-0.766818	-0.0531896	1.26769	0.0975145	0.873197	-0.148488	-0.0354598	-0.164001	-1.84169	-3.67406	0.462486	0.000615861	0.0348997	0.0211864	-0.000965914	-0.0343062	0.0714297	-1000000	-1.41618
172.2	-0.742439	-0.773467	-0.075352	1.12363	0.177299	0.629411	-0.201677	-0.108596	-0.460977	-1.78629	-3.67381	0.456462	0.000537452	0.0349539	0.021227	-0.000889455	-0.0343168	0.0714179	-1000000	-1.38293
172.3	-0.593951	-0.82444	-0.177299	0.966279	-0.0243785	0.673736	-0.514167	-0.115244	-0.545194	-2.08326	-3.67444	0.464455	0.000533711	0.0349128	0.0211736	-0.000924171	-0.0342858	0.0714391	-1000000	-1.27877
172.4	-0.416652	-0.755737	-0.124109	1.23223	0.177299	0.87763	-0.084217	-0.130758	-0.476491	-1.72423	-3.67474	0.461306	0.000558212	0.0349194	0.0211695	-0.000972679	-0.0343328	0.0713745	-1000000	-1.45607
172.5	-0.540762	-0.879846	-0.219407	1.19455	0.374544	0.868765	-0.237137	-0.101947	-0.0886495	-1.72423	-3.67525	0.4636	0.000526746	0.0348906	0.0211604	-0.000918261	-0.0343225	0.0713132	-1000000	-1.4605
172.6	-0.80671	-0.970712	-0.101947	0.924171	-0.106379	0.336868	-0.567356	-0.274813	-0.616114	-1.96137	-3.67635	0.46238	0.000511344	0.0349342	0.0212125	-0.000930909	-0.0343326	0.0711304	-1000000	-1.21007
172.7	-0.427734	-0.61833	-0.232705	1.08817	-0.106379	0.775683	-0.172866	-0.0997306	-0.624979	-1.59791	-3.67555	0.459121	-0.00289717	0.0318938	0.0181389	-0.00124064	-0.0344495	0.0709987	-1000000	-1.40066
172.8	-0.46541	-0.593951	-0.48314	1.03277	-0.13519	0.797845	-0.283678	-0.0997307	-0.460977	-1.56245	-3.6772	0.467241	-0.00454969	0.0287695	0.0113921	-0.0031377	-0.0375637	0.0684435	-1000000	-1.31644
172.9	-0.48314	-0.786764	-0.356814	1.05271	-0.279246	0.826656	-0.624979	-0.155137	-0.52968	-1.60012	-3.67661	0.461731	-0.00454182	0.0287942	0.0111466	-0.00337757	-0.0384681	0.0667829	-1000000	-1.27877
173	-0.866549	-1.19677	-0.487572	0.640492	-0.472058	0.585086	-0.673736	-0.219407	-0.631627	-1.64888	-3.67822	0.470581	-0.00453364	0.0287239	0.0111588	-0.00339974	-0.0384682	0.0668453	-1000000	-1.13915
173.1	-0.784548	-0.968495	-0.166218	0.864332	-0.254867	0.817791	-0.527464	-0.159569	-0.392274	-1.54915	-3.67788	0.459981	-0.00432706	0.0289191	0.011283	-0.00335021	-0.0383907	0.066758	-1000000	-1.26325
173.2	-0.702547	-0.87763	-0.175083	0.826656	-0.208326	0.837737	-0.560708	-0.279246	-0.472058	-1.62893	-3.67906	0.471734	-0.00420767	0.0291003	0.0114177	-0.0031945	-0.038258	0.0669811	-1000000	-1.23888
173.3	-0.492005	-0.906441	-0.130758	0.988441	-0.0288111	0.882062	-0.334652	-0.248219	-0.556275	-1.44942	-3.67796	0.463159	-0.00380544	0.0292444	0.0114423	-0.00315304	-0.0380882	0.0671733	-1000000	-1.30315
173.4	-0.556275	-0.773467	-0.365679	1.06158	0.0864332	0.899792	-0.339084	0.20611	-0.175083	-1.41396	-3.67949	0.476002	-0.000123286	0.0336258	0.0179088	-0.0019104	-0.0365369	0.0680235	-1000000	-1.3785
173.5	-0.700331	-1.02833	-0.485356	0.972928	-0.0443248	0.802278	-0.729142	-0.0132974	-0.325787	-1.36963	-3.68004	0.465946	0.000471318	0.034999	0.0212545	-0.000792094	-0.0343611	0.0704753	-1000000	-1.24774
173.6	-0.8599	-0.718061	-0.41222	0.961847	-0.0155137	1.07266	-0.629411	0.106379	-0.316922	-0.999523	-3.68148	0.473703	0.000468057	0.0349299	0.0211919	-0.000845599	-0.0342816	0.0707	-1000000	-1.34969
173.7	-0.228272	-0.141839	0.0997307	1.32974	0.279246	1.24331	-0.2593	0.598384	-0.13519	-0.884278	-3.68152	0.467377	0.000522771	0.0349151	0.0211378	-0.000798366	-0.034314	0.0704793	-1000000	-1.70429
173.8	-0.350165	-0.421085	-0.164002	1.11698	0.168434	0.964063	-0.29476	0.164001	-0.370112	-0.917522	-3.68089	0.467438	0.000554831	0.0348899	0.0211806	-0.000862046	-0.0343116	0.070421	-1000000	-1.47601
173.9	-0.436599	-0.221624	0.0443248	1.36077	0.046541	1.04385	-0.334652	0.381193	-0.476491	-1.11698	-3.68178	0.477354	0.000526586	0.0349379	0.0211811	-0.000867872	-0.0342835	0.0704679	-1000000	-1.53585
174	-0.0908657	0.0509734	0.354598	1.53142	0.407788	1.17461	0.208326	0.930819	0.0997306	-0.811143	-3.68182	0.473407	0.000522507	0.034932	0.0211897	-0.000823003	-0.0342519	0.0703787	-1000000	-1.8838
174.1	-0.27703	-0.230489	0.0509734	1.30536	0.252651	1.21893	0.0332435	0.815575	-0.106379	-1.08596	-3.68284	0.478264	0.00052383	0.0349241	0.0211292	-0.000860898	-0.0343389	0.0704335	-1000000	-1.74639
174.2	-0.183948	0.0376761	0.350165	1.47601	0.711412	1.3785	0.234921	1.18569	0.0864333	-0.91309	-3.68334	0.47421	0.000519867	0.0349841	0.0211825	-0.000862235	-0.0342788	0.0704257	-1000000	-2.03672
174.3	-0.492005	-0.046541	0.0243787	1.13915	0.390058	1.0926	-0.037676	0.813359	-0.168434	-1.07931	-3.6847	0.479685	0.000564211	0.0348939	0.0212429	-0.000763057	-0.0342883	0.070299	-1000000	-1.75304
174.4	-0.675952	-0.186164	-0.265948	1.12585	0.192813	1.01947	-0.3413	0.786764	-0.325787	-1.2699	-3.68339	0.468375	0.000586552	0.0349685	0.0211803	-0.000767968	-0.0342691	0.0703775	-1000000	-1.59569
174.5	-0.700331	-0.383409	-0.137407	1.40066	0.252651	1.14801	-0.248218	0.536329	-0.631627	-1.33196	-3.68432	0.481422	0.000563194	0.0349678	0.0211479	-0.000763853	-0.0343141	0.0702977	-1000000	-1.6112
174.6	-0.416653	-0.268165	0.161785	1.18569	0.161785	1.2699	-0.046541	0.425517	-0.303624	-1.11033	-3.68381	0.47268	0.00056574	0.0349026	0.0212319	-0.000835404	-0.0343628	0.0703578	-1000000	-1.66218
174.7	-0.343517	0.159569	0.128542	1.23223	0.0908657	1.2699	-0.037676	0.534113	0.0775683	-1.15909	-3.68585	0.483567	0.000537937	0.0348943	0.0211888	-0.000773137	-0.0342784	0.0704032	-1000000	-1.82175
174.8	0.150704	0.427734	0.308057	1.64223	0.503086	1.55137	0.18838	0.773467	0.425518	-0.930819	-3.6861	0.476164	0.000556585	0.0349256	0.0211802	-0.000818806	-0.0343295	0.0701663	-1000000	-2.01234
174.9	0.190596	0.410004	0.509735	1.69099	0.390058	1.5691	0.270381	0.649357	0.263732	-0.580654	-3.68652	0.481316	0.000613114	0.0349704	0.0211792	-0.000821941	-0.0343237	0.0701625	-1000000	-2.14088
175	-0.0177299	-0.0243785	0.410004	1.6511	0.219407	1.26104	0.210543	0.611681	0.144055	-0.915306	-3.68623	0.47778	0.000638393	0.0349549	0.0211981	-0.00078685	-0.0343538	0.070113	-1000000	-1.95472
175.1	-0.175083	-0.29476	0.124109	1.25882	0.243786	1.04163	0.137407	0.534113	0.008865	-1.06379	-3.68627	0.480416	0.000570876	0.0349474	0.0212234	-0.00081628	-0.0343407	0.0701238	-1000000	-1.76856
175.2	-0.347949	-0.339084	-0.11746	1.14136	-0.093082	0.733574	-0.270381	0.325787	-0.39449	-1.38736	-3.68758	0.48348	0.000658633	0.0348647	0.0211571	-0.000825949	-0.0343061	0.0701163	-1000000	-1.48709
175.3	-0.183948	-0.39449	-0.177299	1.34304	-0.00664866	0.944117	-0.214975	0.398923	-0.41222	-1.34747	-3.68746	0.480568	0.000599179	0.0349638	0.0211899	-0.000757713	-0.0343107	0.0700125	-1000000	-1.51147
175.4	-0.230489	-0.343517	-0.119677	1.28098	0.106379	0.986225	-0.363463	0.137407	-0.44768	-1.42726	-3.68919	0.487015	0.000611846	0.0349356	0.0211686	-0.000816236	-0.0343269	0.0699766	-1000000	-1.54693
175.5	-0.42995	-0.336868	-0.265948	0.933036	0.166218	1.05271	-0.518599	0.219407	-0.591735	-1.73531	-3.68902	0.482958	0.000565802	0.0349575	0.0212048	-0.000795038	-0.0343288	0.069978	-1000000	-1.47823
175.6	-0.574005	-0.365679	-0.509734	0.979577	0.0687034	1.27655	-0.214975	0.0731359	-0.802278	-1.54915	-3.68919	0.487992	0.00061446	0.0349169	0.0212079	-0.000805999	-0.0343699	0.0699868	-1000000	-1.41839
175.7	-0.609465	-0.587303	-0.549627	1.03277	0.155137	1.16796	-0.084217	-0.0509735	-0.687033	-1.50704	-3.68907	0.486939	0.000651955	0.0348656	0.0211899	-0.000868162	-0.0342935	0.0700092	-1000000	-1.42726
175.8	-0.545194	-0.343517	-0.113028	1.22115	0.208326	1.16352	-0.101947	0.316922	-0.503086	-1.40066	-3.69021	0.493847	0.000572927	0.0348742	0.0211338	-0.000861578	-0.0343649	0.0699448	-1000000	-1.57353
175.9	-0.396706	-0.268165	-0.279246	1.08152	0.370112	1.19898	-0.328003	0.305841	-0.656006	-1.33417	-3.68953	0.483609	0.000630531	0.0348977	0.0212262	-0.000813013	-0.0343773	0.0698455	-1000000	-1.5292
176	-0.556275	-0.22384	-0.334652	1.04385	0.24157	1.12806	-0.540762	-0.0465411	-0.489788	-1.49596	-3.69157	0.497637	0.000567291	0.0349644	0.0211947	-0.000876788	-0.0343737	0.0697592	-1000000	-1.41396
176.1	-0.531897	-0.32357	-0.257083	1.21007	0.332436	1.23001	-0.334652	-0.0687033	-0.587303	-1.51147	-3.69165	0.477415	0.000589494	0.0348798	0.0211675	-0.000948019	-0.0343819	0.0696335	-1000000	-1.49374
176.2	-0.523032	-0.381193	-0.290327	1.21671	0.110812	1.44499	-0.110812	-0.20611	-0.65379	-1.34526	-3.69237	0.492256	0.000592718	0.0348435	0.0212312	-0.000822945	-0.0343543	0.0695841	-1000000	-1.60899
176.3	-0.172866	-0.121893	0.121893	1.53585	0.385625	1.65996	0.201678	0.0753521	-0.214975	-1.2145	-3.69195	0.49207	0.000606255	0.0348735	0.0211765	-0.000820224	-0.0343129	0.069695	-1000000	-1.78629
176.4	-0.0199461	0.132974	0.432166	1.65331	0.669304	1.38958	0.398923	0.489788	0.046541	-0.664871	-3.69246	0.497107	0.000559218	0.0348392	0.0211768	-0.000835048	-0.034338	0.0696338	-1000000	-1.97023
176.5	-0.144055	-0.148488	0.18838	1.79072	0.607249	1.26104	0.192813	0.299192	0.0487572	-0.828873	-3.69322	0.492228	0.000582292	0.0348875	0.0212703	-0.000821679	-0.0343857	0.0695965	-1000000	-1.8838
176.6	-0.146272	0.037676	-0.00664866	1.68212	0.675952	1.29428	0.328003	0.166218	0.139623	-0.882062	-3.69343	0.4932	0.000613385	0.0348886	0.0212959	-0.000888786	-0.0343569	0.0695183	-1000000	-1.87937
176.7	-0.230489	-0.199461	-0.217191	1.62007	0.658222	1.15244	0.0642709	-0.117461	-0.155137	-0.961847	-3.69415	0.497656	0.000564336	0.0348343	0.0212714	-0.000899565	-0.0343855	0.0694256	-1000000	-1.69764
176.8	-0.132974	-0.0797845	-0.15292	1.48266	0.613898	1.17904	0.00443256	0.137407	-0.208326	-1.25217	-3.69428	0.49663	0.000508709	0.034807	0.0211831	-0.000880792	-0.0343705	0.0693937	-1000000	-1.7065
176.9	0.075352	-0.0487572	0.11746	1.41839	0.769034	1.14579	-0.0642709	0.498653	-0.416653	-1.24996	-3.69479	0.503225	0.000576338	0.0348797	0.0212475	-0.000893573	-0.0344039	0.069329	-1000000	-1.75969
177	0.0177299	0.0443248	0.00443244	1.4605	0.54741	1.15688	-0.0199461	0.633844	-0.365679	-1.16352	-3.69424	0.499362	0.000585158	0.0348507	0.0211988	-0.00083183	-0.0343725	0.0693551	-1000000	-1.80623
177.1	-0.580654	-0.323571	-0.0864332	1.19234	0.325787	0.992874	-0.363463	0.00221622	-0.585087	-1.40953	-3.69581	0.505545	0.000645995	0.0349021	0.0211664	-0.000914926	-0.0343639	0.0692027	-1000000	-1.50482
177.2	-0.525248	-0.456545	-0.248218	1.13471	0.257084	1.2012	-0.325787	0.334652	-0.660439	-1.21228	-3.69551	0.495462	0.000557261	0.0349076	0.0212275	-0.000841541	-0.0343368	0.06917	-1000000	-1.51591
177.3	-0.68925	-0.478707	-0.261516	1.31866	-0.0687033	1.09482	-0.137407	0.372328	-0.578438	-1.37628	-3.69699	0.507599	0.00056501	0.0349318	0.0212572	-0.000938087	-0.0343681	0.0692125	-1000000	-1.57796
177.4	-0.915306	-0.460977	-0.157353	1.29207	0.119677	0.831089	-0.104163	0.272597	-0.301408	-1.40953	-3.69627	0.499382	0.000543175	0.0349182	0.0212645	-0.000835179	-0.0344036	0.0690233	-1000000	-1.48266
177.5	-0.97736	-0.726926	-0.0620545	1.17461	0.190596	0.804494	-0.296976	0.175083	-0.605032	-1.50039	-3.69835	0.511104	0.00062259	0.034925	0.0212478	-0.00091768	-0.0343204	0.0691258	-1000000	-1.44942
177.6	-0.769034	-0.649357	-0.285894	1.15023	-0.279246	0.813359	-0.489788	-0.075352	-0.928603	-1.59347	-3.69716	0.495996	0.000591216	0.0348004	0.0211884	-0.000895175	-0.0343287	0.0689839	-1000000	-1.3519
177.7	-0.857683	-0.662655	-0.219407	1.24552	-0.104163	0.981793	-0.441031	-0.0864332	-0.726926	-1.23001	-3.69784	0.510572	0.000581536	0.0348481	0.0212421	-0.000925566	-0.0343563	0.0690463	-1000000	-1.51147
177.8	-0.571789	-0.640492	-0.20611	1.14579	-0.115244	0.828873	-0.141839	-0.161785	-0.305841	-1.09925	-3.69788	0.505079	0.000611132	0.0349316	0.021256	-0.000943168	-0.0342583	0.0689738	-1000000	-1.5292
177.9	-0.616114	-0.682601	-0.443247	1.06158	-0.35903	0.680385	-0.294759	-0.164001	-0.58287	-1.29871	-3.69865	0.5147	0.000504247	0.0348644	0.0212724	-0.000991244	-0.0343252	0.0689029	-1000000	-1.33861
178	-0.718061	-0.350165	-0.562924	1.32753	-0.183948	0.720277	-0.0997306	0.292543	-0.463194	-0.975144	-3.69856	0.503591	0.000544611	0.0348259	0.0211996	-0.000997254	-0.0343214	0.0688604	-1000000	-1.50482
178.1	-0.757953	-0.232705	-0.449896	1.46936	0.0265949	1.1879	0.0310273	0.345733	-0.0443248	-1.03055	-3.69979	0.510524	0.000555628	0.0348097	0.021218	-0.000928292	-0.0343579	0.0688004	-1000000	-1.61342
178.2	-0.0997306	-0.155137	-0.168434	1.34969	0.354598	1.45164	0.27703	0.540762	0	-1.07044	-3.70064	0.508153	0.000584654	0.0349208	0.0212663	-0.000844461	-0.0343601	0.0687474	-1000000	-1.8151
178.3	-0.15292	-0.343517	0.0465411	1.29428	0.356814	1.42947	0.328003	0.711412	-0.0243785	-1.29871	-3.70081	0.512526	0.000533948	0.0349033	0.0212153	-0.00090833	-0.0342821	0.0687663	-1000000	-1.82618
178.4	-0.252651	-0.250435	0.0398922	1.30758	0.410004	0.979577	0.328003	0.489788	0.0975144	-1.39623	-3.70199	0.512632	0.00045995	0.0348889	0.0213015	-0.000950731	-0.0342917	0.0687128	-1000000	-1.80845
178.5	-0.356814	-0.372328	-0.427734	0.890927	0.0487572	1.06158	0.137407	0.265948	-0.199461	-1.60456	-3.70055	0.511285	0.000534861	0.0348763	0.0212876	-0.000957683	-0.0342884	0.0685967	-1000000	-1.51812
178.6	-0.702547	-0.593951	-0.587303	0.9419	0	0.908657	0.046541	-0.0864333	-0.0421085	-1.63337	-3.70182	0.521892	0.000557358	0.0349303	0.0213482	-0.000893259	-0.0342673	0.0686432	-1000000	-1.46936
178.7	-0.669303	-0.514167	-0.385625	1.12142	0.288111	0.986225	-0.00664866	-0.0110811	0.0952982	-1.56688	-3.7014	0.514467	0.000597389	0.0349021	0.0213074	-0.000915861	-0.0342897	0.0686424	-1000000	-1.51147
178.8	-0.230489	-0.549627	-0.345733	1.27212	0.438815	1.0239	0.181731	-0.01773	0.24157	-1.30758	-3.70331	0.522047	0.000489871	0.0349331	0.0212656	-0.000974405	-0.0343376	0.0685887	-1000000	-1.60012
178.9	-0.197245	-0.72471	-0.562924	1.19012	0.0642709	0.839954	-0.0620546	-0.567357	0.212759	-1.54693	-3.70348	0.520696	0.000567826	0.0349106	0.0212487	-0.000904445	-0.0342871	0.0686095	-1000000	-1.48931
179	-0.0820007	-0.545194	-0.263732	1.40066	0.141839	0.820008	0.232705	-0.126325	0.292543	-1.45828	-3.70437	0.521749	0.000553385	0.0348712	0.0212599	-0.00095217	-0.0343084	0.0685827	-1000000	-1.62229
179.1	0.0199461	-0.432166	-0.37676	1.30315	0.514167	0.826656	0.332435	0.075352	0.492005	-1.31644	-3.70394	0.517354	0.000525434	0.0349149	0.0212596	-0.000978766	-0.034329	0.0685171	-1000000	-1.68212
179.2	0.168434	-0.41222	-0.301408	1.24552	0.228272	0.866549	0.29476	-0.037676	0.350165	-1.38072	-3.70505	0.523998	0.000579814	0.0349506	0.0213199	-0.000911496	-0.0342615	0.0685459	-1000000	-1.62672
179.3	0.372328	-0.272597	-0.35903	1.34747	0.230489	1.15244	0.354598	-0.064271	0.345733	-1.0239	-3.70458	0.518014	0.000545116	0.0349166	0.021324	-0.000896174	-0.0342797	0.0685344	-1000000	-1.72866
179.4	0.290327	-0.296976	-0.248219	1.30315	0.527464	1.14136	0.243786	-0.279246	0.403355	-1.02833	-3.70522	0.527895	0.000466614	0.0349108	0.0212535	-0.000970015	-0.0342805	0.0684705	-1000000	-1.79958
179.5	-0.13519	-0.591735	-0.339084	1.1325	0.54741	0.77125	0.0731357	-0.303625	0.214975	-1.3519	-3.705	0.522674	0.000552723	0.0348876	0.0213145	-0.000927174	-0.0342808	0.0684142	-1000000	-1.63558
179.6	-0.3413	-0.848819	-0.246002	0.961847	0.613898	0.715844	0.0155137	-0.381193	0.0576221	-1.50926	-3.70644	0.531188	0.000557062	0.0348525	0.021274	-0.000910238	-0.0342841	0.0683785	-1000000	-1.54028
179.7	-0.740223	-0.742439	-0.398923	0.930819	0.234921	0.647141	-0.228272	-0.305841	-0.20611	-1.37628	-3.7064	0.523422	0.000466434	0.0348652	0.0213009	-0.000927294	-0.0342883	0.068297	-1000000	-1.43834
179.8	-0.489788	-0.673736	-0.589519	1.20342	0.168434	0.751304	0.0243787	-0.214975	-0.292543	-1.61785	-3.70763	0.530211	0.000529457	0.0349315	0.0213528	-0.000847651	-0.0343108	0.0683658	-1000000	-1.5425
179.9	-0.0775683	-0.414436	-0.350165	1.42504	-0.101947	1.03055	0.201678	-0.0110812	-0.146272	-1.2012	-3.70738	0.519485	0.000497263	0.0349187	0.0212748	-0.000799151	-0.034286	0.0682171	-1000000	-1.6112
180	-0.183948	-0.343517	-0.458761	1.5691	0.214975	0.937468	-0.0576221	-0.237137	-0.0598384	-1.39623	-3.70839	0.532123	0.000525529	0.0349197	0.0212475	-0.000847786	-0.0342786	0.0680607	-1000000	-1.59347
180.1	-0.576221	-0.505302	-0.363463	1.50926	0.0797845	0.913089	-0.0221623	-0.232705	-0.0487572	-1.30093	-3.70759	0.5261	0.000515547	0.0349309	0.021345	-0.000887877	-0.0342425	0.0680031	-1000000	-1.56688
180.2	-0.551843	-0.463193	-0.398923	1.50926	0.29476	0.757953	0.239354	-0.305841	-0.124109	-1.35412	-3.70878	0.53529	0.000523434	0.0349025	0.0213566	-0.00086883	-0.0342991	0.0680743	-1000000	-1.62229
180.3	-0.520816	-0.117461	-0.146272	1.50482	0.334652	0.864332	0.452112	0.0155135	-0.197245	-1.20342	-3.7092	0.532518	0.000579418	0.0348458	0.021287	-0.000862772	-0.034356	0.0679609	-1000000	-1.71315
180.4	-0.624979	-0.106379	-0.363463	1.1879	0.254867	0.793413	0.17065	-0.265948	-0.106379	-1.50261	-3.70984	0.541356	0.000617496	0.0349062	0.0212392	-0.000849613	-0.0342796	0.0679596	-1000000	-1.62007
180.5	-0.576222	-0.159569	-0.303624	1.50704	0.186164	0.864332	0.132974	0.0997306	0.00443244	-1.11033	-3.70937	0.531718	0.000542967	0.0349165	0.0213081	-0.000807018	-0.0342209	0.0678957	-1000000	-1.70429
180.6	-0.474275	-0.15292	0.0265949	1.62672	0.339084	0.873197	0.186164	0.115244	-0.124109	-0.937468	-3.71073	0.539808	0.000562235	0.0349225	0.0213138	-0.00084063	-0.0342447	0.0679961	-1000000	-1.8018
180.7	-0.423301	-0.208326	-0.00886488	1.56023	0.343517	0.605033	0.157353	0.0908656	0.0531896	-1.14136	-3.71081	0.532239	0.000511433	0.0348692	0.0213002	-0.000880186	-0.0342928	0.0678774	-1000000	-1.70872
180.8	-0.485356	-0.305841	0.128542	1.50039	0.403355	0.680385	-0.0421084	-0.0642709	-0.0177299	-1.19012	-3.71123	0.540246	0.000512028	0.0348812	0.0213399	-0.000892675	-0.0343299	0.0677809	-1000000	-1.64002
180.9	-0.642709	-0.749088	0.0177299	1.27212	0.452112	0.678168	0.115244	-0.0997307	-0.381193	-1.23223	-3.71162	0.528183	0.00058208	0.0349225	0.0213098	-0.000831105	-0.0342974	0.0677745	-1000000	-1.53585
181	-0.682601	-0.826656	-0.2593	1.01725	0.0642709	0.640492	-0.124109	-0.288111	-0.616114	-1.43612	-3.71191	0.542897	0.00054884	0.0349041	0.0213172	-0.00084857	-0.0343283	0.0677822	-1000000	-1.44055
181.1	-0.296976	-0.538545	-0.0908656	1.29428	-0.239354	0.726926	-0.354598	-0.144055	-0.367895	-1.2965	-3.712	0.535578	0.000611239	0.0348961	0.0212979	-0.000831501	-0.0343241	0.0677022	-1000000	-1.5292
181.2	-0.303624	-0.651574	-0.203894	1.1192	0.228272	0.605033	-0.279246	0.0997306	-0.469842	-1.1879	-3.71293	0.545678	0.000593325	0.0349613	0.021292	-0.000893666	-0.0342404	0.0676906	-1000000	-1.57574
181.3	-0.441031	-0.673736	-0.381193	1.09925	0.263732	0.560708	-0.197245	0.0620545	-0.578438	-1.30315	-3.71293	0.539482	0.00058561	0.0350169	0.0214302	-0.000889353	-0.0342796	0.0676426	-1000000	-1.42947
181.4	-0.449896	-0.997306	-0.627195	0.80671	0.237137	0.576222	-0.354598	-0.0908657	-0.605033	-1.58904	-3.71365	0.549474	0.000639254	0.0350117	0.0213715	-0.000909951	-0.0343225	0.067573	-1000000	-1.33861
181.5	-0.65379	-0.791196	-0.607249	0.678168	-0.0687033	0.456545	-0.496437	-0.137407	-0.392274	-1.42504	-3.71357	0.539544	0.00063883	0.0349537	0.0213672	-0.000869024	-0.03437	0.0675106	-1000000	-1.27877
181.6	-0.924171	-0.800061	-0.370111	0.813359	-0.0155135	0.698115	-0.591735	-0.186164	-0.605033	-1.65774	-3.71522	0.552859	0.000590517	0.0350108	0.0213787	-0.000926414	-0.0342651	0.0675031	-1000000	-1.28985
181.7	-0.853251	-0.738007	-0.186164	0.992874	0.0443248	0.780115	-0.554059	-0.199461	-0.622763	-1.60456	-3.71556	0.542599	0.000579016	0.0349589	0.0214034	-0.000878067	-0.0342834	0.0674184	-1000000	-1.31644
181.8	-0.990658	-1.10369	-0.432166	0.915306	-0.246002	0.558492	-0.726926	-0.421085	-0.802278	-1.87272	-3.71581	0.546665	0.0006068	0.0350313	0.0213524	-0.00089581	-0.0343731	0.067268	-1000000	-1.20563
181.9	-0.862116	-1.0926	-0.336868	1.11033	-0.128542	0.356814	-0.46541	-0.312489	-0.848819	-1.86829	-3.71611	0.553567	0.000607692	0.0350265	0.0213554	-0.000833584	-0.034255	0.0673123	-1000000	-1.25439
182	-0.456545	-0.700331	-0.263732	1.30093	-0.00664866	0.35903	-0.221624	-0.319138	-0.795629	-1.67548	-3.71602	0.552837	0.000591715	0.0349252	0.021377	-0.000892343	-0.0342676	0.0672651	-1000000	-1.42504
182.1	-0.434382	-0.542978	-0.463193	1.27434	-0.177299	0.567357	-0.0775682	0.0531896	-0.629411	-1.19012	-3.71691	0.555843	0.000597398	0.0349291	0.021451	-0.00092399	-0.0343513	0.0673099	-1000000	-1.51369
182.2	-0.3413	-0.487572	-0.221624	1.19455	0.108596	0.498653	-0.13519	-0.0132974	-0.574005	-1.12142	-3.71645	0.548517	0.000611176	0.03495	0.0214287	-0.00087741	-0.0343193	0.0672806	-1000000	-1.56466
182.3	-0.516383	-0.596168	-0.398923	1.30093	0.2593	0.6006	0.0731359	-0.0864333	-0.536329	-1.54915	-3.71759	0.558068	0.000567367	0.0349251	0.0213577	-0.000841149	-0.0342994	0.0672707	-1000000	-1.58461
182.4	-0.724709	-0.882062	-0.527464	1.2832	0.0731357	0.480923	-0.121893	-0.110812	-0.403355	-1.50039	-3.71823	0.550963	0.000547876	0.034923	0.021372	-0.000911505	-0.0342683	0.0672162	-1000000	-1.4605
182.5	-0.857684	-1.12585	-0.591735	0.687033	-0.201678	-0.108596	-0.445464	-0.381193	-0.691466	-1.93034	-3.7198	0.559485	0.000574593	0.0349018	0.0213723	-0.00091813	-0.0342662	0.0672447	-1000000	-1.23888
182.6	-0.924171	-0.82444	-0.48314	0.698114	-0.208326	-0.124109	-0.472058	-0.37676	-0.602816	-1.70207	-3.71929	0.544236	0.000608936	0.0349509	0.0213245	-0.000932843	-0.0343114	0.0670214	-1000000	-1.30093
182.7	-0.784548	-0.496437	-0.0820007	0.866548	-0.0398922	0.350165	-0.52968	-0.203894	-0.675952	-1.73753	-3.72039	0.561055	0.000613417	0.0349563	0.0213807	-0.000900288	-0.0343096	0.0670085	-1000000	-1.46936
182.8	-0.700331	-0.463194	-0.234921	0.853251	0.0177299	0.574005	-0.374544	-0.230489	-0.915306	-1.71315	-3.71899	0.548178	0.000607077	0.0348453	0.0214035	-0.000911776	-0.0342916	0.0669822	-1000000	-1.41396
182.9	-0.609465	-0.365679	-0.301408	0.862116	0.0997307	0.649357	-0.084217	-0.354598	-0.740223	-1.28542	-3.72018	0.564187	0.00058734	0.0348342	0.021408	-0.000939449	-0.0342838	0.0668976	-1000000	-1.49818
183	-0.41222	-0.403355	-0.0975144	1.17682	0.0709196	0.757953	-0.314705	0.0310273	-0.157353	-1.21007	-3.72026	0.557932	0.00054087	0.0348852	0.0213649	-0.000958025	-0.0343047	0.0668691	-1000000	-1.68877
183.1	-0.352382	-0.301408	-0.11746	1.0926	0.00443256	0.740223	-0.232705	-0.0177299	-0.190596	-0.944117	-3.72153	0.567463	0.000563154	0.0348313	0.0213837	-0.000949171	-0.0343007	0.0669477	-1000000	-1.67104
183.2	-0.576222	-0.418869	-0.150704	1.01282	-0.0288111	0.605033	-0.3413	-0.0908657	-0.336868	-1.25882	-3.72187	0.55673	0.000572357	0.0348954	0.0213669	-0.000942154	-0.0342941	0.0668513	-1000000	-1.54915
183.3	-0.454328	-0.500869	0.0886495	1.08152	-0.0288111	0.52968	0.0509734	0.084217	-0.385625	-1.57574	-3.72281	0.563935	0.000551882	0.0349012	0.0213355	-0.000985503	-0.0343199	0.0668321	-1000000	-1.54915
183.4	-0.6006	-0.596168	-0.179515	1.13693	0.01773	0.46541	-0.15292	-0.0243785	-0.472058	-1.31201	-3.72255	0.560212	0.000544916	0.034852	0.0213237	-0.000974857	-0.0343407	0.0668723	-1000000	-1.40066
183.5	-0.675952	-0.605033	0.137407	1.22115	0.214975	0.731358	-0.164001	0.175083	-0.283678	-1.32974	-3.72272	0.569003	0.000583528	0.0349015	0.0213675	-0.000992394	-0.0343374	0.0667484	-1000000	-1.61342
183.6	-0.633844	-0.593951	0.201678	1.06158	0.268165	0.815575	-0.186164	0.150704	-0.208326	-1.45607	-3.72225	0.568529	0.000586039	0.0349368	0.0214559	-0.000931715	-0.0343395	0.0667737	-1000000	-1.64223
183.7	-0.616114	-0.272597	0.42995	1.40288	0.308057	1.08817	0.0731359	0.445464	0.181731	-1.30758	-3.72344	0.569899	0.000559437	0.0349053	0.0214319	-0.00095026	-0.0343021	0.0666965	-1000000	-1.83504
183.8	-0.347949	-0.124109	0.22384	1.48931	-0.146272	0.886495	-0.0243785	0.128542	0.164002	-1.24774	-3.7245	0.5707	0.000511931	0.0349169	0.0214476	-0.000955848	-0.0343469	0.0667251	-1000000	-1.76634
183.9	-0.301408	0.210543	-0.0443246	1.39845	0.00443256	1.06601	0.250435	0.0709196	0.24157	-1.2699	-3.72471	0.56817	0.000511876	0.034947	0.0214156	-0.000974764	-0.0343765	0.0666806	-1000000	-1.79737
184	-0.37676	0.210542	-0.108596	1.02833	0.037676	0.695898	0.0421085	0.15292	0.121893	-1.52699	-3.7248	0.574232	0.00052251	0.0349103	0.0214103	-0.00090474	-0.0343078	0.0666415	-1000000	-1.75748
184.1	-0.511951	-0.121893	-0.367895	0.970712	0.0687033	0.578438	-0.197245	-0.0576222	-0.274813	-1.67326	-3.72539	0.565092	0.000480425	0.0349108	0.0214034	-0.000991893	-0.0343234	0.0665581	-1000000	-1.50482
184.2	-0.800061	-0.305841	-0.378976	0.846602	-0.0132973	0.58287	-0.37676	-0.17065	-0.347949	-1.79072	-3.72611	0.572164	0.000473539	0.0348746	0.021364	-0.00104087	-0.0343117	0.0665501	-1000000	-1.49374
184.3	-0.27703	0.119677	-0.250435	1.16352	0.121893	0.846602	-0.192812	0.17065	-0.0775682	-1.49153	-3.72531	0.564217	0.000516419	0.0348708	0.0213985	-0.000958232	-0.0343136	0.0664346	-1000000	-1.73088
184.4	-0.292543	0.104163	-0.139623	0.961847	0.0664871	0.882062	-0.248219	-0.00221634	-0.0997307	-1.60012	-3.72649	0.579208	0.000547579	0.0348732	0.0213741	-0.000963139	-0.0343193	0.0664852	-1000000	-1.71315
184.5	-0.474275	-0.199461	-0.128542	0.78898	0.00221622	0.82444	-0.434382	-0.164002	-0.257084	-1.79737	-3.72581	0.566936	0.000494016	0.0349164	0.0214275	-0.00102824	-0.0343295	0.0663689	-1000000	-1.58461
184.6	-0.598384	-0.24157	-0.29476	0.558492	-0.208326	0.751304	-0.589519	-0.452112	-0.638276	-1.73975	-3.72734	0.579371	0.000521485	0.0348796	0.0213671	-0.000996618	-0.0342239	0.0663751	-1000000	-1.45607
184.7	-0.70698	-0.155137	-0.536329	0.460977	-0.401139	0.562924	-0.709196	-0.48314	-0.715845	-2.09213	-3.72776	0.573322	0.000487429	0.0348717	0.0214165	-0.000963383	-0.0342557	0.066386	-1000000	-1.31644
184.8	-0.791196	-0.0952982	-0.398923	0.567357	-0.392274	0.804494	-0.837737	-0.350165	-0.551843	-2.05445	-3.72776	0.579502	0.000502114	0.0349251	0.0214019	-0.000957508	-0.034276	0.0664525	-1000000	-1.34304
184.9	-0.848819	0.13519	-0.0731357	0.780115	-0.336868	0.864332	-0.611681	-0.0221623	-0.500869	-1.69985	-3.72819	0.573579	0.000485007	0.0349097	0.0214169	-0.000980927	-0.0342715	0.066333	-1000000	-1.47823
185	-0.99509	-0.418869	-0.0908656	0.476491	-0.649357	0.438815	-0.95963	-0.505302	-0.921954	-1.95472	-3.72933	0.581269	0.000459723	0.0349131	0.0213481	-0.000968498	-0.0342998	0.0663301	-1000000	-1.25882
185.1	-0.673736	-0.24157	-0.119677	0.638276	-0.50087	0.558492	-0.607249	-0.449896	-0.773467	-1.89931	-3.72954	0.572601	0.000459926	0.0348687	0.0214067	-0.00100153	-0.0342704	0.0661845	-1000000	-1.44499
185.2	-0.664871	-0.0620546	-0.137407	0.955198	-0.434382	0.480923	-0.531897	-0.370111	-0.738007	-1.83061	-3.73005	0.57958	0.000481897	0.0348736	0.0214155	-0.000995941	-0.0342623	0.0661673	-1000000	-1.43169
185.3	-0.647141	0.0576222	0.387841	1.00617	-0.0487572	0.687033	-0.310273	-0.15292	-0.467626	-1.77077	-3.73031	0.580613	0.00041696	0.0348398	0.0213805	-0.00102165	-0.034314	0.0661416	-1000000	-1.61342
185.4	-0.948549	-0.137407	0.179515	0.890927	-0.128542	0.505302	-0.551843	-0.460977	-0.633844	-2.20516	-3.73043	0.579656	0.000460394	0.0348896	0.0213999	-0.00106505	-0.0342603	0.0662563	-1000000	-1.44277
185.5	-0.990658	-0.443247	-0.0221624	0.800061	-0.695898	0.248218	-0.574005	-0.536329	-0.766818	-2.28272	-3.73001	0.582034	0.000450013	0.0348131	0.0213432	-0.0010034	-0.0342346	0.0662232	-1000000	-1.25439
185.6	-0.795629	-0.390058	0.183948	0.946333	-0.305841	0.560708	-0.622762	-0.192813	-0.478707	-1.87272	-3.7312	0.585406	0.000498497	0.0349174	0.0212881	-0.000980708	-0.0342869	0.0661011	-1000000	-1.54028
185.7	-0.485356	-0.221624	0.172866	1.13471	-0.124109	0.882062	-0.265948	-0.248219	-0.186164	-1.69542	-3.73141	0.585921	0.000467744	0.0349038	0.0213652	-0.00104326	-0.0342359	0.0661412	-1000000	-1.7198
185.8	-0.607249	-0.0620546	0.334652	1.17461	-0.0620546	0.904225	-0.248219	-0.18838	-0.345733	-1.90153	-3.73188	0.588171	0.000509253	0.0348544	0.021368	-0.00100527	-0.0342186	0.0659887	-1000000	-1.74196
185.9	-0.454329	-0.113028	0.418869	1.10369	0.00221622	0.870981	-0.246002	-0.115244	-0.246002	-1.77077	-3.73336	0.587957	0.00046344	0.034892	0.0213688	-0.00100628	-0.034287	0.0658461	-1000000	-1.77299
186	-0.715844	0.159569	0.190596	1.18569	-0.137407	0.853251	-0.314705	-0.190596	-0.345733	-1.81953	-3.73332	0.583377	0.000533933	0.0349419	0.0212994	-0.000995103	-0.0342556	0.0657544	-1000000	-1.62229
186.1	-0.605033	0.283678	-0.166218	1.44942	-0.00221622	0.773467	-0.281462	-0.157353	-0.310273	-1.90818	-3.73442	0.592544	0.000538916	0.0348715	0.0213161	-0.000971237	-0.0342952	0.0657644	-1000000	-1.65331
186.2	-0.551843	0.177299	-0.148488	1.48045	-0.101947	0.744655	-0.507518	-0.414436	-0.221624	-2.03007	-3.7345	0.580907	0.000447375	0.0348706	0.0213237	-0.00101717	-0.0342344	0.065728	-1000000	-1.55137
186.3	-0.873197	-0.246002	-0.228272	0.95963	-0.363463	0.580654	-0.981793	-0.50087	-0.560708	-2.05445	-3.73522	0.595512	0.000514718	0.0348096	0.0214094	-0.000972521	-0.0342019	0.0656493	-1000000	-1.32753
186.4	-0.509734	0	-0.250435	0.833305	-0.084217	0.890927	-0.68925	-0.449896	-0.110812	-1.9104	-3.73531	0.584372	0.000507644	0.0349221	0.0213575	-0.000918128	-0.034217	0.0655456	-1000000	-1.48266
186.5	-0.884279	-0.0709196	-0.166218	0.984009	-0.199461	0.523032	-0.764602	-0.680385	-0.093082	-2.22067	-3.73628	0.599343	0.000508005	0.0349069	0.021342	-0.000980097	-0.0341932	0.0656015	-1000000	-1.44277
186.6	-0.944117	-0.00886488	-0.332435	0.720277	-0.472058	0.343517	-0.813359	-0.693682	-0.427734	-2.09878	-3.73501	0.586955	0.000499156	0.0348701	0.0212726	-0.000955816	-0.0342291	0.0655686	-1000000	-1.34082
186.7	-0.884278	0.164001	0.128542	0.972928	-0.478707	0.585086	-0.551843	-0.503086	-0.345733	-2.01899	-3.73637	0.602299	0.000546769	0.0348908	0.0213209	-0.000985786	-0.0342279	0.0655887	-1000000	-1.4605
186.8	-0.542978	0.0820009	1.19209e-07	1.20785	-0.11746	0.791197	-0.330219	-0.11746	-0.124109	-1.61785	-3.73582	0.594143	0.00049966	0.0349521	0.0213279	-0.000928298	-0.0341807	0.0655969	-1000000	-1.59126
186.9	-0.598384	0.254867	0.0487572	1.32088	0.0221623	0.944117	-0.0775683	-0.186164	-0.190596	-1.42504	-3.73705	0.604664	0.000474718	0.0349394	0.0213064	-0.000962447	-0.0342205	0.0656267	-1000000	-1.68212
187	-0.813359	-0.177299	-0.472058	0.997306	-0.272597	0.536329	-0.811143	-0.6006	-0.620546	-1.88823	-3.73692	0.594351	0.000501881	0.0349107	0.0212733	-0.000905319	-0.0342209	0.0655565	-1000000	-1.26104
187.1	-0.77125	-0.00221622	-0.518599	0.970712	-0.263732	0.554059	-0.631628	-0.392274	-0.640492	-1.68212	-3.73798	0.605178	0.000494622	0.0349221	0.0213211	-0.000911237	-0.0342728	0.0656082	-1000000	-1.38072
187.2	-0.616114	0.157353	-0.503086	0.908657	-0.0598384	0.682601	-0.441031	-0.467626	-0.474275	-1.92369	-3.73823	0.594429	0.000474371	0.0349508	0.0213121	-0.000934881	-0.0342183	0.0655215	-1000000	-1.50926
187.3	-0.5186	0.11746	-0.192813	0.948549	0.0332435	0.656006	-0.148488	-0.37676	-0.44768	-2.07661	-3.739	0.61074	0.000418267	0.0349171	0.0213371	-0.000904652	-0.0341793	0.0654642	-1000000	-1.60234
187.4	-0.314706	0.177299	0.0221623	1.08152	-0.128542	0.505302	-0.0753521	-0.190596	-0.363463	-2.03451	-3.73883	0.598167	0.000501239	0.0349551	0.0213293	-0.000843357	-0.0342	0.0654808	-1000000	-1.67769
187.5	-0.330219	0.124109	0.234921	1.16574	-0.0952982	0.580654	0.0265949	0.0664871	-0.055406	-1.93256	-3.74018	0.608327	0.000516233	0.0349021	0.0213611	-0.000871776	-0.0342033	0.0654895	-1000000	-1.78629
187.6	-0.237137	0.257084	0.110812	1.23666	0.308057	0.873197	-0.0177298	0.175083	0.0199462	-1.70872	-3.74052	0.600513	0.000522702	0.0349371	0.0213346	-0.00094327	-0.0342627	0.0653937	-1000000	-1.77964
187.7	-0.0155137	0.208326	0.210542	1.38736	0.354598	0.793413	0.0642709	0.0908656	-0.192813	-1.84834	-3.74018	0.602348	0.000504203	0.0349997	0.0213082	-0.000906045	-0.0342068	0.0652857	-1000000	-1.82175
187.8	-0.168434	0.232705	0.203894	1.32974	0.177299	0.607249	0.0509735	0.181731	0.0820009	-1.93921	-3.7415	0.608617	0.00051607	0.0349719	0.0213583	-0.000919824	-0.0341696	0.0652556	-1000000	-1.87494
187.9	-0.250435	0.328003	0.308057	1.2965	0.214975	0.50087	-0.121893	0.128542	-0.314706	-2.01234	-3.74035	0.605136	0.000533713	0.0349584	0.0213657	-0.000893153	-0.0342397	0.0652357	-1000000	-1.83504
188	-0.378976	0.252651	0.270381	1.2699	0.37676	0.82444	-0.0664871	0.328003	0.0354598	-1.88823	-3.74167	0.616238	0.000484727	0.0349727	0.0213663	-0.000836873	-0.0342484	0.0652738	-1000000	-1.95915
188.1	-0.214975	0.392274	0.303624	1.24109	0.347949	0.99509	-0.0398922	0.265948	0.106379	-2.04337	-3.74146	0.612219	0.000550959	0.0349636	0.0213876	-0.0008692	-0.0342246	0.0652324	-1000000	-1.96359
188.2	-0.352382	0.124109	0.132974	1.18347	0.265948	0.642709	-0.285895	-0.113028	-0.0354599	-2.05667	-3.74213	0.623484	0.00049055	0.0348974	0.0213759	-0.000902858	-0.0342225	0.0652789	-1000000	-1.82175
188.3	-0.0243788	0.217191	0.540762	1.32531	0.472058	0.928603	-0.0110812	0.230488	0.219407	-1.80845	-3.74235	0.623789	0.000516999	0.0350222	0.0213511	-0.000952374	-0.0342075	0.0652864	-1000000	-2.06996
188.4	-0.0886495	0.084217	0.629411	1.30536	0.370112	1.01947	0.0509735	0.556275	0.144055	-1.9525	-3.74311	0.62438	0.000583681	0.0349316	0.0213427	-0.000955815	-0.034255	0.0652959	-1000000	-2.03672
188.5	-0.558492	0.126325	0.17065	1.23223	0.270381	0.713628	-0.186164	0.321354	-0.230489	-1.72866	-3.74324	0.617864	0.000534742	0.0349788	0.0212729	-0.000887327	-0.034272	0.0653157	-1000000	-1.80402
188.6	-0.421085	0.00221622	0.0509735	1.13693	0.246002	0.839954	-0.159569	0.378976	-0.378976	-1.73753	-3.74387	0.62702	0.000515406	0.0350225	0.0212488	-0.000917712	-0.0342674	0.0652495	-1000000	-1.84391
188.7	-0.472058	-0.148488	0.356814	1.13693	0.0620546	0.733574	-0.181731	0.345733	-0.514167	-1.8151	-3.74366	0.621977	0.000548436	0.0350058	0.0213194	-0.000970465	-0.034249	0.0652252	-1000000	-1.81731
188.8	-0.58287	-0.0487572	0.372328	1.26325	0.0820009	0.82444	-0.128542	0.345733	-0.270381	-1.52477	-3.74518	0.629281	0.000562481	0.0349696	0.0213513	-0.000938187	-0.0341888	0.0652294	-1000000	-1.89045
188.9	-0.527464	-0.0332435	0.230489	1.38072	0.164002	0.476491	0.106379	0.469842	-0.321354	-1.52255	-3.74557	0.62722	0.000487264	0.0348976	0.021316	-0.000982434	-0.034214	0.065259	-1000000	-1.93921
189	-0.0864334	0.336868	0.633844	1.81288	0.485356	0.702547	0.308057	0.691466	0.0620546	-1.62672	-3.74641	0.626489	0.000510304	0.034937	0.0213529	-0.000867329	-0.0342171	0.0651591	-1000000	-2.1431
189.1	-0.101947	0.593951	0.749088	1.77521	0.631627	0.928603	0.288111	0.766818	0.27703	-1.48931	-3.74616	0.627095	0.000522667	0.0349621	0.0212724	-0.000844797	-0.0342696	0.0650166	-1000000	-2.3071
189.2	0.03546	0.554059	0.742439	1.62893	0.762385	1.15466	0.0376761	0.828873	0.139623	-1.60234	-3.74654	0.630288	0.000506903	0.0349514	0.021286	-0.000882972	-0.0342583	0.0650247	-1000000	-2.32705
[truncated: 34,374 more rows]
