# Supplementary material for: Normal stress distribution in built-up cold-formed column in relation to interconnecting bolt spacing
Source: Sci Rep. 2024 Mar 5;14:5415. doi: 10.1038/s41598-024-55986-7 (PMC10914763; doi:10.1038/s41598-024-55986-7)
Supplement: Supplementary file 1 — Supplementary Information. [file 41598_2024_55986_MOESM1_ESM.zip › Supplementary raw materials/Column tests/slup_06.XLSX]

## Sheet: Arkusz1
File comment:
Time 1 - slow sample rate	L1_A	L2_A	L2_B	L3_A	L3_B	L3_C	L3_D	L4_A	L4_B	L5_A	droga	Sila	L3_MA_Lewy	L3_MA_prawy	L3_MA_srodkowy	L3_MB_lewy	L3_MB_prawy	L1_MA	L1_MD	kopemnsacja
s	µm/m	µm/m	µm/m	µm/m	µm/m	µm/m	µm/m	µm/m	µm/m	µm/m	mm	kN	mm	mm	mm	mm	mm	mm	mm	µm/m
100,00 ms (10 Hz)	100,00 ms (10 Hz)	100,00 ms (10 Hz)	100,00 ms (10 Hz)	100,00 ms (10 Hz)	100,00 ms (10 Hz)	100,00 ms (10 Hz)	100,00 ms (10 Hz)	100,00 ms (10 Hz)	100,00 ms (10 Hz)	100,00 ms (10 Hz)	100,00 ms (10 Hz)	100,00 ms (10 Hz)	100,00 ms (10 Hz)	100,00 ms (10 Hz)	100,00 ms (10 Hz)	100,00 ms (10 Hz)	100,00 ms (10 Hz)	100,00 ms (10 Hz)	100,00 ms (10 Hz)	100,00 ms (10 Hz)
Hardware channel:0	Hardware channel:1	Hardware channel:2	Hardware channel:3	Hardware channel:4	Hardware channel:5	Hardware channel:6	Hardware channel:7	Hardware channel:8	Hardware channel:9	Hardware channel:10	Hardware channel:16	Hardware channel:1	Hardware channel:2	Hardware channel:3	Hardware channel:4	Hardware channel:5	Hardware channel:6	Hardware channel:7	Hardware channel:8	Hardware channel:11
Serial No. (Electronics / CP): N.A.	Serial No. (Electronics / CP): 9E5006786	Serial No. (Electronics / CP): 9E5006786	Serial No. (Electronics / CP): 9E5006786	Serial No. (Electronics / CP): 9E5006786	Serial No. (Electronics / CP): 9E5006786	Serial No. (Electronics / CP): 9E5006786	Serial No. (Electronics / CP): 9E5006786	Serial No. (Electronics / CP): 9E5006786	Serial No. (Electronics / CP): 9E5006786	Serial No. (Electronics / CP): 9E5006786	Serial No. (Electronics / CP): 9E5006786	Serial No. (Electronics / CP): 9E5003FB9	Serial No. (Electronics / CP): 9E5003FB9	Serial No. (Electronics / CP): 9E5003FB9	Serial No. (Electronics / CP): 9E5003FB9	Serial No. (Electronics / CP): 9E5003FB9	Serial No. (Electronics / CP): 9E5003FB9	Serial No. (Electronics / CP): 9E5003FB9	Serial No. (Electronics / CP): 9E5003FB9	Serial No. (Electronics / CP): 9E5006786
Sensor:	Sensor: SG 3 wire 120 Ohms	Sensor: SG 3 wire 120 Ohms	Sensor: SG 3 wire 120 Ohms	Sensor: SG 3 wire 120 Ohms	Sensor: SG 3 wire 120 Ohms	Sensor: SG 3 wire 120 Ohms	Sensor: SG 3 wire 120 Ohms	Sensor: SG 3 wire 120 Ohms	Sensor: SG 3 wire 120 Ohms	Sensor: SG 3 wire 120 Ohms	Sensor: DC voltage 10 V	Sensor: DC voltage 10 V	Sensor: WA 100mm	Sensor: WA 100mm	Sensor: WA 100mm	Sensor: WA 100mm	Sensor: WA 100mm	Sensor: WA 100mm	Sensor: WA 100mm	Sensor: SG 3 wire 120 Ohms
Sensor T-ID:	Sensor T-ID: DMS_1_3_120	Sensor T-ID: DMS_1_3_120	Sensor T-ID: DMS_1_3_120	Sensor T-ID: DMS_1_3_120	Sensor T-ID: DMS_1_3_120	Sensor T-ID: DMS_1_3_120	Sensor T-ID: DMS_1_3_120	Sensor T-ID: DMS_1_3_120	Sensor T-ID: DMS_1_3_120	Sensor T-ID: DMS_1_3_120	Sensor T-ID: DC_10V	Sensor T-ID: DC_10V	Sensor T-ID: HBM_WA_100mm	Sensor T-ID: HBM_WA_100mm	Sensor T-ID: HBM_WA_100mm	Sensor T-ID: HBM_WA_100mm	Sensor T-ID: HBM_WA_100mm	Sensor T-ID: HBM_WA_100mm	Sensor T-ID: HBM_WA_100mm	Sensor T-ID: DMS_1_3_120
Amplifier typeN.A.	Amplifier typeMX1615	Amplifier typeMX1615	Amplifier typeMX1615	Amplifier typeMX1615	Amplifier typeMX1615	Amplifier typeMX1615	Amplifier typeMX1615	Amplifier typeMX1615	Amplifier typeMX1615	Amplifier typeMX1615	Amplifier typeMX1615	Amplifier typeMX840A	Amplifier typeMX840A	Amplifier typeMX840A	Amplifier typeMX840A	Amplifier typeMX840A	Amplifier typeMX840A	Amplifier typeMX840A	Amplifier typeMX840A	Amplifier typeMX1615
Connector plate:N.A.	Connector plate:N.A.	Connector plate:N.A.	Connector plate:N.A.	Connector plate:N.A.	Connector plate:N.A.	Connector plate:N.A.	Connector plate:N.A.	Connector plate:N.A.	Connector plate:N.A.	Connector plate:N.A.	Connector plate:N.A.	Connector plate:N.A.	Connector plate:N.A.	Connector plate:N.A.	Connector plate:N.A.	Connector plate:N.A.	Connector plate:N.A.	Connector plate:N.A.	Connector plate:N.A.	Connector plate:N.A.
Transducer type:N.A.	Transducer type:SG quarter bridge 120 Ohm, 3-wire circuit	Transducer type:SG quarter bridge 120 Ohm, 3-wire circuit	Transducer type:SG quarter bridge 120 Ohm, 3-wire circuit	Transducer type:SG quarter bridge 120 Ohm, 3-wire circuit	Transducer type:SG quarter bridge 120 Ohm, 3-wire circuit	Transducer type:SG quarter bridge 120 Ohm, 3-wire circuit	Transducer type:SG quarter bridge 120 Ohm, 3-wire circuit	Transducer type:SG quarter bridge 120 Ohm, 3-wire circuit	Transducer type:SG quarter bridge 120 Ohm, 3-wire circuit	Transducer type:SG quarter bridge 120 Ohm, 3-wire circuit	Transducer type:DC Voltage	Transducer type:DC Voltage	Transducer type:Inductive full bridge	Transducer type:Inductive full bridge	Transducer type:Inductive full bridge	Transducer type:Inductive full bridge	Transducer type:Inductive full bridge	Transducer type:Inductive full bridge	Transducer type:Inductive full bridge	Transducer type:SG quarter bridge 120 Ohm, 3-wire circuit
Meas. rangeN.A.	Meas. range8	Meas. range8	Meas. range8	Meas. range8	Meas. range8	Meas. range8	Meas. range8	Meas. range8	Meas. range8	Meas. range8	Meas. range15	Meas. range10	Meas. range120	Meas. range120	Meas. range120	Meas. range120	Meas. range120	Meas. range120	Meas. range120	Meas. range8
	Hardware scaling P1:0 ; 0	Hardware scaling P1:0 ; 0	Hardware scaling P1:0 ; 0	Hardware scaling P1:0 ; 0	Hardware scaling P1:0 ; 0	Hardware scaling P1:0 ; 0	Hardware scaling P1:0 ; 0	Hardware scaling P1:0 ; 0	Hardware scaling P1:0 ; 0	Hardware scaling P1:0 ; 0	Hardware scaling P1:0 ; 0	Hardware scaling P1:0 ; 0	Hardware scaling P1:0 ; 0	Hardware scaling P1:0 ; 0	Hardware scaling P1:0 ; 0	Hardware scaling P1:0 ; 0	Hardware scaling P1:0 ; 0	Hardware scaling P1:0 ; 0	Hardware scaling P1:0 ; 0	Hardware scaling P1:0 ; 0
	Hardware scaling P2:8 ; 15686,27	Hardware scaling P2:8 ; 15686,27	Hardware scaling P2:8 ; 15686,27	Hardware scaling P2:8 ; 15686,27	Hardware scaling P2:8 ; 15686,27	Hardware scaling P2:8 ; 15686,27	Hardware scaling P2:8 ; 15686,27	Hardware scaling P2:8 ; 15686,27	Hardware scaling P2:8 ; 15686,27	Hardware scaling P2:8 ; 15686,27	Hardware scaling P2:10 ; 100	Hardware scaling P2:10 ; 400	Hardware scaling P2:80 ; 100	Hardware scaling P2:80 ; 100	Hardware scaling P2:80 ; 100	Hardware scaling P2:80 ; 100	Hardware scaling P2:80 ; 100	Hardware scaling P2:80 ; 100	Hardware scaling P2:80 ; 100	Hardware scaling P2:8 ; 15686,27
Native unit	Native unitmV/V	Native unitmV/V	Native unitmV/V	Native unitmV/V	Native unitmV/V	Native unitmV/V	Native unitmV/V	Native unitmV/V	Native unitmV/V	Native unitmV/V	Native unitV	Native unitV	Native unitmV/V	Native unitmV/V	Native unitmV/V	Native unitmV/V	Native unitmV/V	Native unitmV/V	Native unitmV/V	Native unitmV/V
Engineering unit:	Engineering unit:µm/m	Engineering unit:µm/m	Engineering unit:µm/m	Engineering unit:µm/m	Engineering unit:µm/m	Engineering unit:µm/m	Engineering unit:µm/m	Engineering unit:µm/m	Engineering unit:µm/m	Engineering unit:µm/m	Engineering unit:mm	Engineering unit:kN	Engineering unit:mm	Engineering unit:mm	Engineering unit:mm	Engineering unit:mm	Engineering unit:mm	Engineering unit:mm	Engineering unit:mm	Engineering unit:µm/m
Nominal range: 0	Nominal range: 15686,27 µm/m	Nominal range: 15686,27 µm/m	Nominal range: 15686,27 µm/m	Nominal range: 15686,27 µm/m	Nominal range: 15686,27 µm/m	Nominal range: 15686,27 µm/m	Nominal range: 15686,27 µm/m	Nominal range: 15686,27 µm/m	Nominal range: 15686,27 µm/m	Nominal range: 15686,27 µm/m	Nominal range: 150 mm	Nominal range: 400 kN	Nominal range: 150 mm	Nominal range: 150 mm	Nominal range: 150 mm	Nominal range: 150 mm	Nominal range: 150 mm	Nominal range: 150 mm	Nominal range: 150 mm	Nominal range: 15686,27 µm/m
catman Scaling:None	catman Scaling:Strain gage wiring	catman Scaling:Strain gage wiring	catman Scaling:Strain gage wiring	catman Scaling:Strain gage wiring	catman Scaling:Strain gage wiring	catman Scaling:Strain gage wiring	catman Scaling:Strain gage wiring	catman Scaling:Strain gage wiring	catman Scaling:Strain gage wiring	catman Scaling:Strain gage wiring	catman Scaling:External hardware	catman Scaling:External hardware	catman Scaling:External hardware	catman Scaling:External hardware	catman Scaling:External hardware	catman Scaling:External hardware	catman Scaling:External hardware	catman Scaling:External hardware	catman Scaling:External hardware	catman Scaling:Strain gage wiring
0 V	Shunt correction factor1	Shunt correction factor1	Shunt correction factor1	Shunt correction factor1	Shunt correction factor1	Shunt correction factor1	Shunt correction factor1	Shunt correction factor1	Shunt correction factor1	Shunt correction factor1	0 V	0 V	Excitation:2.5 V excitation	Excitation:2.5 V excitation	Excitation:2.5 V excitation	Excitation:2.5 V excitation	Excitation:2.5 V excitation	Excitation:2.5 V excitation	Excitation:2.5 V excitation	Shunt correction factor1
Filter characteristics:N.A.	Excitation:2.5 V excitation	Excitation:2.5 V excitation	Excitation:2.5 V excitation	Excitation:2.5 V excitation	Excitation:2.5 V excitation	Excitation:2.5 V excitation	Excitation:2.5 V excitation	Excitation:2.5 V excitation	Excitation:2.5 V excitation	Excitation:2.5 V excitation	Filter characteristics:Bessel lowpass	Filter characteristics:Bessel lowpass	Filter characteristics:Bessel lowpass	Filter characteristics:Bessel lowpass	Filter characteristics:Bessel lowpass	Filter characteristics:Bessel lowpass	Filter characteristics:Bessel lowpass	Filter characteristics:Bessel lowpass	Filter characteristics:Bessel lowpass	Excitation:2.5 V excitation
Filter frequency:N.A.	Filter characteristics:Bessel lowpass	Filter characteristics:Bessel lowpass	Filter characteristics:Bessel lowpass	Filter characteristics:Bessel lowpass	Filter characteristics:Bessel lowpass	Filter characteristics:Bessel lowpass	Filter characteristics:Bessel lowpass	Filter characteristics:Bessel lowpass	Filter characteristics:Bessel lowpass	Filter characteristics:Bessel lowpass	Filter frequency:2 Hz	Filter frequency:2 Hz	Filter frequency:2 Hz	Filter frequency:2 Hz	Filter frequency:2 Hz	Filter frequency:2 Hz	Filter frequency:2 Hz	Filter frequency:2 Hz	Filter frequency:2 Hz	Filter characteristics:Bessel lowpass
Zero balancing:0 s	Filter frequency:2 Hz	Filter frequency:2 Hz	Filter frequency:2 Hz	Filter frequency:2 Hz	Filter frequency:2 Hz	Filter frequency:2 Hz	Filter frequency:2 Hz	Filter frequency:2 Hz	Filter frequency:2 Hz	Filter frequency:2 Hz	Zero balancing:78,51181 mm	Zero balancing:-0,712523 kN	Zero balancing:59,16223 mm	Zero balancing:51,93505 mm	Zero balancing:41,39948 mm	Zero balancing:43,89415 mm	Zero balancing:33,31059 mm	Zero balancing:61,4847 mm	Zero balancing:67,65611 mm	Filter frequency:2 Hz
Tare value:0 s	Zero balancing:-336,5643 µm/m	Zero balancing:-723,7653 µm/m	Zero balancing:-1539,662 µm/m	Zero balancing:-596,9832 µm/m	Zero balancing:-1174,989 µm/m	Zero balancing:59,35746 µm/m	Zero balancing:-705,1799 µm/m	Zero balancing:-424,5733 µm/m	Zero balancing:-817,9066 µm/m	Zero balancing:-1217,88 µm/m	Tare value:78,51181 mm	Tare value:-0,712523 kN	Tare value:59,16223 mm	Tare value:51,93505 mm	Tare value:41,39948 mm	Tare value:43,89415 mm	Tare value:33,31059 mm	Tare value:61,4847 mm	Tare value:67,65611 mm	Zero balancing:-1185,29 µm/m
Software zero: 0 s	Tare value:-336,5643 µm/m	Tare value:-723,7653 µm/m	Tare value:-1539,662 µm/m	Tare value:-596,9832 µm/m	Tare value:-1174,989 µm/m	Tare value:59,35746 µm/m	Tare value:-705,1799 µm/m	Tare value:-424,5733 µm/m	Tare value:-817,9066 µm/m	Tare value:-1217,88 µm/m	Software zero: 0 mm	Software zero: 0 kN	Software zero: 0 mm	Software zero: 0 mm	Software zero: 0 mm	Software zero: 0 mm	Software zero: 0 mm	Software zero: 0 mm	Software zero: 0 mm	Tare value:-1185,29 µm/m
Input signalN.A.	Software zero: 0 µm/m	Software zero: 0 µm/m	Software zero: 0 µm/m	Software zero: 0 µm/m	Software zero: 0 µm/m	Software zero: 0 µm/m	Software zero: 0 µm/m	Software zero: 0 µm/m	Software zero: 0 µm/m	Software zero: 0 µm/m	Input signalN.A.	Input signalN.A.	Input signalN.A.	Input signalN.A.	Input signalN.A.	Input signalN.A.	Input signalN.A.	Input signalN.A.	Input signalN.A.	Software zero: 0 µm/m
Amplifier input:N.A.	Input signalN.A.	Input signalN.A.	Input signalN.A.	Input signalN.A.	Input signalN.A.	Input signalN.A.	Input signalN.A.	Input signalN.A.	Input signalN.A.	Input signalN.A.	Amplifier input:N.A.	Amplifier input:N.A.	Amplifier input:N.A.	Amplifier input:N.A.	Amplifier input:N.A.	Amplifier input:N.A.	Amplifier input:N.A.	Amplifier input:N.A.	Amplifier input:N.A.	Input signalN.A.
Gage factor:0,00000	Amplifier input:N.A.	Amplifier input:N.A.	Amplifier input:N.A.	Amplifier input:N.A.	Amplifier input:N.A.	Amplifier input:N.A.	Amplifier input:N.A.	Amplifier input:N.A.	Amplifier input:N.A.	Amplifier input:N.A.	Gage factor:0,00000	Gage factor:0,00000	Gage factor:0,00000	Gage factor:0,00000	Gage factor:0,00000	Gage factor:0,00000	Gage factor:0,00000	Gage factor:0,00000	Gage factor:0,00000	Amplifier input:N.A.
Bridge factor:0,00000	Gage factor:2,04000	Gage factor:2,04000	Gage factor:2,04000	Gage factor:2,04000	Gage factor:2,04000	Gage factor:2,04000	Gage factor:2,04000	Gage factor:2,04000	Gage factor:2,04000	Gage factor:2,04000	Bridge factor:0,00000	Bridge factor:0,00000	Bridge factor:0,00000	Bridge factor:0,00000	Bridge factor:0,00000	Bridge factor:0,00000	Bridge factor:0,00000	Bridge factor:0,00000	Bridge factor:0,00000	Gage factor:2,04000
N.A.	Bridge factor:1,00000	Bridge factor:1,00000	Bridge factor:1,00000	Bridge factor:1,00000	Bridge factor:1,00000	Bridge factor:1,00000	Bridge factor:1,00000	Bridge factor:1,00000	Bridge factor:1,00000	Bridge factor:1,00000	N.A.	N.A.	N.A.	N.A.	N.A.	N.A.	N.A.	N.A.	N.A.	Bridge factor:1,00000
	N.A.	N.A.	N.A.	N.A.	N.A.	N.A.	N.A.	N.A.	N.A.	N.A.										N.A.
0	0.0664871	-0.356814	-0.569573	-0.833305	0.328003	0.0554059	-1.02169	-0.917522	-0.500869	-0.0554059	-0.000254313	-0.000907412	-0.00019599	2.81222e-05	-9.71785e-05	-0.000183761	-0.000229427	0.000223631	-0.000168218	0.41222
0.1	0.403355	-0.22384	-0.296976	-0.629411	0.780115	0.354598	-0.795629	-0.713628	-0.285895	0.27703	-0.000254313	-0.00153421	-0.000239457	5.55051e-05	-7.60977e-05	-0.000197106	-0.000267774	0.000213974	-8.5045e-05	0.20611
0.2	0.445464	2.23517e-08	0.130758	-0.257083	0.990658	0.715844	-0.580654	-0.427734	0.0620546	0.567357	-0.000593397	-8.64332e-05	-0.000245224	3.71309e-05	-5.98813e-05	-0.000177006	-0.000183139	0.000267775	-2.51062e-05	-0.113028
0.3	0.423301	-0.325787	-0.075352	-0.56514	0.757953	0.339084	-0.864332	-0.709196	-0.250435	0.323571	0.000211928	0.00230076	-0.000197879	5.40158e-06	-7.91129e-05	-0.000202863	-0.000257421	0.000262889	-9.63605e-05	0.106379
0.4	0.405571	-0.106379	-0.352382	-0.494221	0.458761	0.248219	-0.928603	-0.820008	-0.425517	0.0243786	-4.23855e-05	-0.000838731	-0.000235763	3.28485e-05	-1.9144e-05	-0.000220768	-0.000163014	0.000238907	-0.000119205	0.226056
0.5	0.609465	-0.0354598	-0.263732	-0.414436	0.438815	0.414436	-0.77125	-0.848819	-0.314706	0.312489	-0.000508626	-0.000827342	-0.000233613	3.8994e-05	-6.50025e-05	-0.000241579	-0.000239719	0.000281455	-0.000128719	0.168434
0.6	0.385625	-0.199461	-0.494221	-0.585086	-0.00221619	0.480923	-1.0106	-1.1059	-0.356814	0.179515	-0.000508626	0.0006505	-0.000182349	1.34463e-05	-3.38547e-05	-0.000220459	-0.000282355	0.000228611	-8.16863e-05	0.367895
0.7	0.265948	-0.469842	-0.514167	-0.418869	-0.0820007	0.647141	-0.939684	-0.933036	-0.27703	-0.00886494	-0.000296699	0.00106691	-0.000316595	1.11808e-05	-4.4113e-05	-0.000235166	-0.000321072	0.00023835	-0.000117513	0.356814
0.8	0.246002	-0.656006	-0.396706	-0.365679	-0.137407	0.398923	-0.764602	-1.05271	-0.0288111	0.0997307	-0.000254313	-0.00107322	-0.00020329	5.13387e-05	-3.89045e-05	-0.000250055	-0.00024477	0.000278672	-0.000149515	0.323571
0.9	0.299192	-0.658222	-0.210542	-0.558492	-0.192813	0.325787	-0.700331	-0.999523	-0.119677	0.0908657	-0.000127157	-0.00259248	-0.000230132	7.18026e-06	-3.87481e-05	-0.000195057	-0.000242532	0.000234824	-8.70246e-05	0.257083
1	0.339084	-0.749088	-0.425517	-0.598384	-0.0642709	0.186164	-0.638276	-0.822224	-0.272597	0.299192	-0.000720554	-0.000542481	-0.000202333	-4.34654e-06	-5.46939e-05	-0.000209037	-0.000237547	0.000274079	-0.00012005	0.214975
1.1	0.177299	-0.729142	-0.385625	-0.711412	-0.172866	0.316922	-0.669303	-1.04828	-0.345733	0.0664871	4.23855e-05	0.000208935	-0.000197636	2.69365e-05	-6.19034e-05	-0.000228664	-0.000221359	0.000266557	-0.000159316	0.288111
1.2	0.199461	-0.534113	-0.252651	-0.476491	-0.210542	0.549627	-0.518599	-0.95963	-0.308057	0.148488	-0.000127157	-0.00242895	-0.000167911	-5.92524e-05	-8.32046e-05	-0.000207053	-0.000279206	0.000247094	-0.000131515	0.199461
1.3	0.20611	-0.642709	-0.288111	-0.651574	-0.175083	0.436599	-0.556275	-1.10812	-0.212759	0.387841	-0.000169542	-0.00227533	-0.000237801	-3.49014e-05	-8.21067e-05	-0.000200557	-0.000284262	0.000243502	-0.000146146	0.254867
1.4	0.279246	-0.239354	-0.0687033	-0.292543	0.234921	0.70698	-0.288111	-1.02833	-0.0443247	0.56514	0.000254313	-7.85956e-05	-0.000254491	-3.67263e-05	-8.24258e-05	-0.000141234	-0.000244881	0.000171288	-0.000164387	-0.00221625
1.5	0.0598384	-0.536329	-0.347949	-0.61833	0.0886495	0.511951	-0.454329	-1.01504	-0.0620546	0.509734	-0.000127157	-0.000699912	-0.000218156	-6.2239e-05	-7.02132e-05	-0.000200844	-0.000255236	0.000251557	-0.000207058	0.179515
1.6	0.392274	-0.571789	-0.518599	-0.578438	0.150704	0.414436	-0.607249	-0.924171	-0.101947	0.416652	-0.000339084	-4.6445e-06	-0.00018115	-3.05715e-05	-1.36744e-05	-0.000203398	-0.000292806	0.0002787	-0.000158345	0.161785
1.7	0.370112	-0.525248	-0.718061	-0.669303	0.0864333	0.268165	-0.558492	-0.944117	-0.212759	0.0731358	-0.000423855	-0.000887416	-0.000245049	-6.54047e-05	-4.11942e-05	-0.000181772	-0.000257513	0.000233065	-0.000117191	0.228272
1.8	0.0110812	-0.210542	-0.687033	-0.638276	0.274813	0.316922	-0.452112	-1.01725	-0.0687033	0.334652	-4.23855e-05	-0.00120775	-0.000201636	-1.30158e-05	-2.76148e-05	-0.00020401	-0.000204955	0.000164925	-8.99602e-05	0.179515
1.9	-0.0132974	-0.0332435	-0.704763	-0.516383	0.303624	0.616114	-0.356814	-0.868765	0.155137	0.817791	-4.23855e-05	0.00033517	-0.000249487	3.5398e-05	-9.13453e-05	-0.000243608	-0.000236951	0.000187679	-0.000187653	0.141839
2	0.121893	-0.0398922	-0.664871	-0.569573	0.197245	0.460977	-0.301408	-0.766818	0.0598384	0.638276	-0.000508626	-0.00103156	-0.000205409	-1.24747e-06	-4.40729e-05	-0.000243883	-0.000247264	0.000276593	-0.000179645	0.128542
2.1	0.150704	-0.0864332	-0.591735	-0.416652	-0.0576221	0.44768	-0.458761	-0.988442	0.0620546	0.452112	-0.000254313	-0.00234821	-0.000219542	2.58437e-05	-5.09875e-05	-0.000225775	-0.000326435	0.000248285	-6.26993e-05	0.101947
2.2	0.321354	-0.104163	-0.197245	-0.374544	-0.248218	0.410004	-0.613898	-0.84217	0.121893	0.476491	-0.00084771	-0.00284875	-0.000174026	1.45351e-06	-5.99804e-05	-0.000248255	-0.000251414	0.000302455	-0.000176734	0.0709196
2.3	0.434382	0.0731358	-0.208326	-0.474275	0.130758	0.749088	-0.556275	-0.828873	0.0310273	0.239354	-0.000296699	-0.00240172	-0.00011639	-3.30879e-05	-6.0703e-05	-0.000164669	-0.000257487	0.000191785	-0.000196453	0.0265948
2.4	0.378976	-0.0975144	-0.175083	-0.392274	0.168434	0.540762	-0.811143	-1.03277	0.106379	0.392274	-0.000466241	-0.000292283	-0.000181696	8.97728e-06	-3.23078e-05	-0.000195403	-0.000224415	0.000190004	-0.000144495	0.0886494
2.5	0.438815	-0.254867	-0.115244	-0.469842	0.0620546	0.523032	-1.00839	-0.879846	-0.13519	0.119677	-0.000932482	-0.00227165	-0.00017512	-3.5345e-05	-7.24862e-05	-0.000215262	-0.000211134	0.000248461	-0.000116618	0.124109
2.6	0.175083	-0.454328	-0.496437	-0.795629	-0.228272	0.414436	-1.22336	-1.07266	-0.372328	0.0243786	-0.000635783	-0.00429651	-0.000185251	-1.9288e-05	-4.04871e-05	-0.000231276	-0.000217306	0.000217529	-0.000121367	0.330219
2.7	0.139623	-0.682601	-0.523032	-0.598384	-0.0820007	0.545194	-1.06379	-1.01282	-0.228272	0.219407	-0.000508626	-0.002501	-0.000228374	1.11267e-05	-4.40733e-05	-0.000200051	-0.000246989	0.000267384	-0.00010969	0.283678
2.8	-0.243786	-0.926387	-0.775683	-0.870981	-0.319138	0.378977	-1.20785	-1.32974	-0.328003	0.175083	-0.000423855	-0.00125519	-0.000212578	-1.78871e-06	-3.67274e-06	-0.000197238	-0.000189635	0.00030461	-6.4005e-05	0.523032
2.9	-0.288111	-0.633844	-0.826656	-0.964063	-0.35903	0.208326	-1.13915	-1.31644	-0.500869	0.0221624	-0.000211928	-0.00205389	-0.000195195	-3.02379e-05	-2.79079e-05	-0.000125963	-0.000219676	0.000248179	-0.000170578	0.511951
3	-0.214975	-0.764602	-0.961847	-1.05493	-0.405571	-0.00886488	-1.08596	-1.13693	-0.452112	-0.0177299	-0.000296699	-0.00273155	-0.000107187	6.49735e-06	-7.78933e-05	-0.00018667	-0.000190623	0.000193124	-0.000140904	0.567357
3.1	0.101947	-0.587303	-0.782331	-0.706979	-0.148488	0.387841	-0.775683	-0.935252	-0.296976	0.186164	-0.000296699	-0.000838126	-9.98057e-05	-3.80782e-05	-6.91857e-05	-0.000177981	-0.000262977	0.000188687	-0.000108529	0.339084
3.2	0.248219	-0.363463	-0.742439	-0.684817	0.121893	0.312489	-0.78898	-0.828873	-0.146272	0.177299	-0.000551012	-0.000940182	-0.00013239	-1.28502e-05	-8.50741e-05	-0.000248991	-0.00031561	0.000197761	-0.000111074	0.254867
3.3	0.336868	-0.248218	-0.627195	-0.651574	0.27703	0.498653	-0.8599	-0.822224	0.00664872	0.104163	-0.000254313	-0.00183901	-0.00019659	-1.30448e-05	-6.35925e-05	-0.00018352	-0.000244663	0.000229522	-0.000112338	0.181731
3.4	0.0709196	-0.128542	-0.421085	-0.263732	0.0664871	0.520816	-0.740223	-0.777899	0.144055	-0.0110812	-0.000254313	-0.00364413	-0.000169517	-4.32278e-05	-6.76137e-05	-0.000198972	-0.000202955	0.000201728	-0.00019506	0.199461
3.5	0.106379	-0.164001	-0.365679	-0.323571	-0.121893	0.622763	-0.611681	-0.775683	0.274813	-0.108596	-0.000466241	-0.00164605	-0.000150512	3.30826e-06	-9.66153e-05	-0.000153743	-0.000182708	0.000214519	-8.62681e-05	0.148488
3.6	-0.0576221	-0.285894	-0.383409	-0.421085	-0.150704	0.596168	-0.569573	-0.890927	0.0509735	-0.0421085	-0.000635783	-0.00330744	-0.000212183	4.15908e-05	-4.0009e-05	-0.000134517	-0.000205836	0.000251996	-0.000161799	0.190596
3.7	-0.172866	-0.288111	-0.480923	-0.288111	-0.0155136	0.558492	-0.63606	-0.875413	-0.0620546	-0.0775683	-0.000211928	-0.000758457	-0.000134016	4.57858e-05	-3.84367e-05	-0.000185502	-0.00020219	0.000228448	-0.000123046	0.27703
3.8	-0.141839	-0.226056	-0.390058	-0.325787	0.0775683	0.698115	-0.58287	-0.78898	-0.0509734	0.405571	-0.000508626	-0.00219995	-9.03072e-05	-3.8634e-05	-5.06894e-05	-0.000115258	-0.000180118	0.000246494	-7.79419e-05	0.186164
3.9	-0.00886492	-0.0642708	-0.421085	-0.523032	0.113028	0.780115	-0.704763	-0.766818	0.39449	0.480923	-0.000254313	-0.00270718	-0.00016076	-5.93829e-05	-1.72611e-05	-0.000184845	-0.000182421	0.000256027	-7.64761e-05	0.0797845
4	-0.037676	-0.0576221	-0.509734	-0.445464	-0.157353	0.817791	-0.675952	-0.795629	0.239354	0.2593	-0.000254313	-0.00737622	-0.000135316	2.66664e-05	-1.26377e-05	-0.000188459	-0.000191981	0.000256279	-4.55892e-05	0.141839
4.1	-0.452112	-0.27703	-0.913089	-0.680385	-0.24157	0.507518	-0.941901	-0.937468	-0.0975144	0.212759	-4.23855e-05	-0.0011462	-0.000171538	3.85236e-05	-3.21399e-05	-0.000133436	-0.000171451	0.000220129	-5.37682e-05	0.272597
4.2	-0.782331	-0.684817	-1.14358	-1.19012	-0.574005	0.164002	-1.09482	-1.24774	-0.401139	-0.0221624	-0.000169542	-0.00196061	-0.000136017	-1.92491e-05	-4.76311e-05	-0.000173882	-0.000179651	0.000284	-3.57423e-05	0.531897
4.3	-0.48314	-0.54741	-1.00396	-1.15023	-0.511951	0.514167	-0.786764	-1.2699	-0.356814	-0.121893	-0.000423855	-0.00565681	-7.90607e-05	1.04365e-05	-5.55587e-05	-0.000186262	-0.000224502	0.000260001	1.08374e-05	0.511951
4.4	-0.463193	-0.292543	-0.930819	-0.864332	-0.556275	0.529681	-0.882062	-1.14579	-0.00221622	-0.0155137	-0.000678168	-0.00252807	-5.90168e-05	5.2252e-05	-2.25682e-05	-0.00013316	-0.000172189	0.00015509	4.68258e-05	0.432166
4.5	-0.164001	-0.155137	-0.598384	-0.855467	-0.252651	0.669303	-0.706979	-0.886495	0.0199461	0.27703	-0.000720554	-0.00162148	-8.48336e-05	5.94874e-05	2.10297e-05	-0.000136155	-0.000224648	0.000215051	-1.65574e-06	0.254867
4.6	0.0354598	0.0110812	-0.58287	-0.902008	-0.195029	0.48314	-0.323571	-0.835521	-0.115244	0.421085	-0.000211928	-0.00427067	-1.56465e-05	3.23977e-05	-9.56489e-05	-9.84584e-05	-0.000232639	0.000318918	-8.44972e-07	0.237137
4.7	-0.177299	-0.0820007	-0.656006	-0.775683	-0.403355	0.558492	-0.706979	-0.853251	-0.113028	0.232705	-0.000635783	-0.00107977	-0.000118193	3.69507e-05	-3.1851e-05	-9.54222e-05	-0.000271895	0.000257149	9.88082e-06	0.319138
4.8	-0.274813	-0.175083	-0.631627	-0.735791	-0.514167	0.542978	-0.952982	-1.30093	-0.381193	0.250435	-0.000423855	-0.000807209	-9.64461e-05	3.22635e-05	-2.6464e-05	-0.000136378	-0.000250705	0.000316931	-9.73989e-05	0.432166
4.9	-0.168434	-0.0509734	-0.480923	-0.682601	-0.494221	0.656006	-0.828873	-1.15023	-0.312489	0.285895	-0.000508626	-0.00396366	-0.000219572	1.74525e-05	-3.64616e-05	-0.000204119	-0.000264003	0.000278623	-0.000107208	0.356814
5	-0.128542	-0.0177299	-0.328003	-0.560708	-0.22384	0.587303	-0.886495	-1.02833	-0.272597	0.17065	-0.000339084	-0.00504286	-0.000198795	4.23286e-05	-1.55772e-05	-0.000123227	-0.00015766	0.000213137	-4.62239e-05	0.268165
5.1	0.0908657	-0.181731	-0.226056	-0.500869	-0.0930819	0.642709	-0.77125	-0.569573	-0.117461	0.558492	-4.23855e-05	0.000801933	-0.000169107	-2.90524e-06	-5.24231e-05	-9.87014e-05	-0.000243754	0.000238838	3.06662e-05	0.157353
5.2	0.0221624	-0.195029	-0.485356	-0.378976	-0.246002	0.551843	-0.735791	-0.684817	-0.0354598	0.438815	-0.000593397	-0.00249006	-0.000160509	6.11759e-05	-8.21873e-05	-0.000100545	-0.00026474	0.000291353	-7.1951e-05	0.24157
5.3	0.0975144	0.104163	-0.589519	-0.529681	-0.0975144	0.684817	-0.769034	-0.704763	0.0421085	0.283678	-0.000932482	0.000721816	-9.25168e-05	3.85126e-05	-1.93733e-05	-0.000122557	-0.000211799	0.000218586	-0.000107286	0.164001
5.4	-0.381193	-0.115244	-0.687033	-0.487572	-0.212759	0.554059	-0.890927	-0.811143	-0.15292	0.301408	-0.000254313	-0.00100355	-6.55749e-05	3.14044e-05	5.88012e-06	-7.71287e-05	-0.000260795	0.000267928	-4.26236e-05	0.22384
5.5	-0.254867	-0.514167	-0.640492	-0.511951	-0.356814	0.607249	-0.966279	-0.915306	-0.217191	0.195029	-0.000211928	-0.0041458	-9.36942e-05	-1.28057e-05	-8.8453e-05	-0.000100969	-0.000262454	0.000355927	-2.4616e-05	0.265948
5.6	-0.199461	-0.365679	-0.456545	-0.498653	-0.0598384	0.667087	-0.777899	-0.589519	0.0310273	0.0864332	-0.000678168	-0.0035068	-0.000149635	9.98457e-05	-4.21982e-05	-0.000192499	-0.000231249	0.00034975	-9.88576e-05	0.128542
5.7	-0.658222	-0.332435	-0.613898	-0.851035	-0.18838	0.514167	-0.77125	-1.08374	-0.3413	0	2.32774e-11	-0.00194607	-0.000116049	6.37198e-05	-6.43422e-05	-0.000139609	-0.000223804	0.000338074	-7.35508e-05	0.330219
5.8	-0.449896	-0.42995	-0.607249	-0.729142	-0.334652	0.374544	-0.633844	-1.24996	-0.292543	0.390058	-0.00084771	-0.00309404	-0.000130779	5.30748e-05	-5.07693e-05	-8.10832e-05	-0.000236017	0.000369685	-0.000108145	0.272597
5.9	-0.197245	-0.378976	-0.65379	-0.613898	-0.44768	0.24157	-0.651574	-1.21228	-0.538545	0.181731	-0.000932482	-0.00523103	-0.000157526	4.8345e-07	1.63079e-05	-7.18898e-05	-0.000264417	0.000335113	-9.36865e-05	0.347949
6	-0.292543	-0.214975	-0.853251	-0.589519	-0.381193	0.460977	-0.733574	-1.00174	-0.549627	0.228272	-0.00084771	-0.00152604	-0.000116796	6.27723e-05	-5.02145e-05	-9.13087e-05	-0.000278784	0.000368597	-9.47846e-05	0.265948
6.1	-0.596168	-0.268165	-0.952982	-0.664871	-0.308057	0.405571	-0.884278	-0.711412	-0.593951	0.356814	-0.000593397	-0.00311819	-0.00015013	4.99899e-05	-2.79334e-05	-0.000111092	-0.000258035	0.000397496	-0.000146903	0.270381
6.2	-0.434382	-0.24157	-0.580654	-0.589519	-0.288111	0.667087	-0.917522	-0.777899	-0.503086	0.398923	-0.000339084	-0.00209895	-0.000109648	4.49321e-05	8.49998e-06	-0.000137932	-0.000248973	0.000322129	-5.96096e-05	0.228272
6.3	-0.199461	-0.254867	-0.687033	-0.576222	-0.197245	0.576222	-0.762385	-0.720277	-0.17065	0.423301	0.000169542	-0.00460633	-0.000133201	3.32285e-05	-1.87041e-05	-0.000168833	-0.000228297	0.000306373	-0.000134057	0.181731
6.4	-0.285894	-0.106379	-0.882062	-0.751304	-0.352382	0.48314	-0.80671	-0.837737	0.172866	0.316922	-0.000211928	-0.00264235	-0.000170315	5.20068e-05	-4.82904e-05	-0.000110212	-0.000281693	0.000294478	-7.68857e-05	0.208326
6.5	-0.378976	-0.195029	-1.0926	-0.731358	-0.323571	0.445464	-0.935252	-1.27434	-0.0687033	0.525248	-0.000635783	-0.00502652	-0.000172607	4.23162e-05	-2.45146e-05	-0.000170341	-0.000283627	0.000321526	-0.000118976	0.378976
6.6	-0.421085	-0.110812	-0.780115	-0.667087	-0.312489	0.578438	-0.888711	-1.13915	-0.117461	0.141839	-0.000339084	-0.00153194	-0.000208128	-1.34455e-05	-6.86798e-05	-0.000163523	-0.000301798	0.0002969	-0.000119297	0.303624
6.7	-0.542978	-0.164001	-0.669303	-0.800061	-0.496437	0.651574	-0.972928	-0.886495	-0.243786	0.0398923	2.32774e-11	-0.00348712	-0.000189487	4.61319e-05	-4.00373e-05	-0.000160131	-0.000303111	0.000322317	-0.000177289	0.270381
6.8	-0.467626	-0.199461	-0.77125	-0.864332	-0.791196	0.467626	-1.12142	-1.05714	-0.265948	0.00221625	-0.000296699	-0.00300022	-0.000132477	3.81429e-05	-5.51711e-05	-0.000144531	-0.000250616	0.000375321	-0.000126166	0.390058
6.9	-0.281462	-0.0288111	-0.432166	-0.363463	-0.48314	0.638276	-0.660438	-0.702547	0.237137	0.345733	-4.23855e-05	-0.000315337	-0.000213159	6.03546e-05	-6.86255e-05	-0.000227945	-0.000311669	0.000417778	-6.37161e-05	0.115244
7	-0.503086	-0.159569	-0.571789	-0.294759	-0.421085	0.525248	-0.839954	-0.77125	0.195029	0.363463	-0.000296699	-0.00231467	-0.000191122	3.14558e-05	-1.44583e-05	-0.000168354	-0.000322229	0.000419634	-0.000179407	0.168434
7.1	-0.578438	-0.210542	-0.649357	-0.372328	-0.414436	0.498653	-0.957414	-0.873197	0.18838	0.0155137	-0.000254313	-0.00177938	-0.000184737	2.15655e-05	-6.55104e-06	-0.000246631	-0.000302542	0.000411907	-0.000130439	0.239354
7.2	-0.494221	-0.210542	-0.624979	-0.536329	-0.381193	0.503086	-1.02833	-0.56514	-0.121893	0.121893	-0.000720554	-0.00314766	-0.00018086	2.71353e-05	-2.27254e-06	-0.000257879	-0.000307653	0.000461748	-0.000104396	0.221624
7.3	-0.283678	-0.0709196	-0.246002	-0.416652	-0.0332435	0.67152	-0.704763	-0.538545	-0.0864332	0.332436	-0.00038147	-0.0042996	-0.00012557	-2.61572e-05	-2.00366e-05	-0.000256254	-0.000299435	0.000505256	-0.000143473	0.0421085
7.4	-0.0398922	0.093082	-0.20611	-0.24157	-0.0199461	0.616114	-0.640492	-0.607249	0.115244	0.492005	-0.000593397	-0.00427747	-0.000168225	0.000106744	-3.67002e-05	-0.000264986	-0.000287065	0.000410041	-8.84043e-05	-0.0199461
7.5	-0.392274	0.113028	-0.177299	-0.281462	-0.155137	0.589519	-0.981793	-0.749088	0.0997307	0.37676	-0.000551012	-0.00576648	-0.000148482	5.55881e-05	1.40756e-05	-0.000259292	-0.000254869	0.000435442	-1.98778e-05	0.164001
7.6	-0.452112	0.296976	-0.270381	-0.332435	-0.172866	0.658222	-0.919738	-0.740223	0.0554059	0.237137	-0.00084771	-0.00320434	-0.000181869	3.23369e-05	1.55226e-06	-0.000268203	-0.000353221	0.000452071	-8.58477e-05	0.108596
7.7	-0.0620546	0.084217	-0.314706	-0.159569	-0.0620546	0.941901	-0.713628	-0.585086	0.0265949	0.288111	-0.000720554	-0.000667283	-0.00017706	8.25993e-05	-1.1189e-05	-0.000278452	-0.000326132	0.000381622	-0.000139659	-0.0509735
7.8	-0.106379	-0.148488	-0.436599	-0.0332435	0.219407	0.937468	-0.718061	-0.660439	0.0709196	0.319138	-0.000678168	-0.00532044	-0.000359738	4.22826e-05	-7.22686e-05	-0.000284581	-0.000319257	0.000341705	-0.000154584	-0.0820008
7.9	-0.128542	-0.27703	-0.319138	-0.166218	0.221624	0.562924	-0.930819	-0.562924	0.137407	0.587303	-0.000466241	-0.0031309	-0.0049162	-0.00331089	-0.00179618	-0.00128992	-0.000548306	0.000339581	-0.000113547	0.115244
8	-0.0576221	-0.148488	-0.181731	-0.110812	0.168434	0.571789	-0.870981	-0.587303	0.201678	0.764602	-8.4771e-05	-0.00147936	-0.00615769	-0.00515819	-0.0039272	-0.00419106	-0.002483	-0.00273756	-0.000151755	0.0421085
8.1	0.0952982	-0.0664871	0.106379	0.199461	0.378976	0.63606	-0.675952	-0.474275	0.511951	0.620546	-0.00038147	-0.00250571	-0.00626771	-0.0051808	-0.00406632	-0.00438171	-0.00288639	-0.00376499	-0.000110767	-0.164002
8.2	0.0997307	-0.214975	0.24157	0.0886495	0.432166	0.700331	-0.538545	-0.463193	0.525248	0.706979	-0.000339084	-0.00222821	-0.00610955	-0.00515872	-0.00397506	-0.00435311	-0.00281956	-0.00370702	-0.000141559	-0.199461
8.3	-0.106379	-0.403355	0.0775683	-0.250435	0.210542	0.494221	-0.726926	-0.862116	-0.0687033	0.525248	-0.000127157	0.000992941	-0.00578457	-0.0049962	-0.0039214	-0.00428384	-0.00280714	-0.00370352	-0.000176829	0.0664871
8.4	-0.538545	-0.549627	-0.166218	-0.195029	0.0421085	0.383409	-0.656006	-0.939684	-0.239354	0.485356	-0.000127157	0.00339749	-0.00572852	-0.00480767	-0.0036794	-0.00408456	-0.00270494	-0.00348136	-0.000143848	0.279246
8.5	-0.744655	-0.518599	-0.387841	-0.155137	-0.00443247	0.405571	-0.511951	-0.924171	-0.254867	0.219407	4.23855e-05	-0.00181193	-0.00507932	-0.0045653	-0.00364374	-0.00404388	-0.00252614	-0.00325146	-0.000230131	0.296976
8.6	-0.609465	-0.531897	-0.239354	-0.0221623	0.0398923	0.556275	-0.656006	-0.715844	-0.164001	0.132974	-0.000720554	0.00115317	-0.000765654	-0.000772295	-0.000950548	-0.00151652	-0.00147264	-0.00192722	-0.000174961	0.183948
8.7	-0.27703	-0.542978	-0.37676	0.237137	-0.113028	0.523032	-0.846602	-0.427734	-0.0199461	0.336868	-0.00101725	-0.00301429	-0.000182771	-4.38975e-06	-7.60309e-05	-0.000143649	-0.000323501	0.000348784	-8.23168e-05	0.126325
8.8	-0.272597	-0.527464	-0.35903	0.0642709	-0.0709196	0.576222	-0.742439	-0.279246	0.0443247	0.303624	-0.000296699	-0.00237078	-0.000255481	-2.91244e-05	-6.64067e-05	-0.000184434	-0.000258477	0.000408928	-0.000191871	0.0576221
8.9	-0.432166	-0.507518	-0.560708	-0.164001	-0.155137	0.403355	-0.95963	-0.540762	-0.155137	0.248219	-4.23855e-05	-0.00134969	-0.000160018	2.06725e-05	-7.98024e-05	-0.000205542	-0.000269148	0.000360843	-0.000209946	0.228272
9	-0.294759	-0.487572	-0.585086	-0.0310273	0.0243786	0.350165	-0.99509	-0.718061	-0.434382	0.405571	2.32774e-11	-0.00316576	-0.00017715	8.64964e-06	-6.17925e-05	-0.000232815	-0.000263719	0.000438409	-0.000199256	0.214975
9.1	-0.0199461	-0.347949	-0.330219	-0.175083	0.226056	0.67152	-0.844386	-0.558492	-0.201678	0.613898	0.000169542	-0.00250942	-0.0001285	4.00819e-05	-6.20193e-05	-0.000210106	-0.000342806	0.000399037	-0.000228077	-0.00221625
9.2	0.190596	-0.0930819	-0.24157	0.0044325	0.496437	0.622763	-0.316922	-0.41222	0.0110812	0.644925	-0.000254313	-0.00332725	-0.000215047	5.13603e-06	-9.93957e-05	-0.000215345	-0.000308055	0.000396213	-0.000163641	-0.137407
9.3	0.254867	0.0864332	-0.441031	-0.124109	0.367895	0.436599	-0.290327	-0.432166	-0.113028	0.68925	-0.00084771	-0.00310303	-0.00017133	-3.97924e-05	-5.70787e-05	-0.000201053	-0.000277473	0.000362199	-0.00019012	-0.150704
9.4	0.0310273	0.0354598	-0.418869	0.0110812	0.265948	0.41222	-0.556275	-0.511951	-0.0709196	0.472058	-0.000805325	-0.00101172	-0.000117359	1.34367e-05	2.96896e-05	-0.000196762	-0.000274444	0.000368586	-0.000250302	-0.084217
9.5	0.117461	-0.161785	-0.374544	0.0952982	0.261516	0.492005	-0.711412	-0.434382	-0.363463	0.48314	-0.000466241	-0.00213253	-0.000167804	-5.20563e-05	-1.32476e-05	-0.000113594	-0.000247	0.000398714	-0.000123636	-0.0531897
9.6	0.190596	-0.0354598	-0.113028	0.0243786	0.478707	0.695898	-0.587303	-0.620546	-0.084217	0.633844	-0.000466241	-0.00289644	-0.000184468	-4.16491e-06	-3.50118e-05	-0.000225431	-0.000271593	0.000369382	-0.000152249	-0.139623
9.7	0.0886495	-0.150704	-0.0908657	0.126326	0.503086	0.658222	-0.815575	-0.423301	0.104163	0.698115	-8.4771e-05	-0.00197304	-0.000150558	7.1846e-06	-3.59584e-05	-0.000230557	-0.000237954	0.000357191	-0.00010068	-0.117461
9.8	2.23517e-08	-0.190596	-0.101947	-0.0332435	0.638276	0.507518	-0.538545	-0.558492	0.274813	0.576222	-0.000551012	-0.00535271	-0.000170324	1.25112e-05	-3.05647e-05	-0.000200111	-0.000173417	0.000404267	-5.46481e-05	-0.0775683
9.9	-0.084217	-0.367895	-0.301408	-0.0132974	0.529681	0.285895	-0.48314	-0.613898	0.141839	0.323571	0.000127157	-0.00376316	-0.000155747	3.92371e-05	-4.18433e-05	-0.000233315	-0.000208032	0.000379206	-8.47116e-05	0.0221623
10	-0.372328	-0.283678	-0.283678	0.0531897	0.476491	0.554059	-0.678168	-0.418869	0.265948	0.0997307	-0.000169542	-0.00464736	-0.0001198	-3.54615e-05	-3.20512e-05	-0.00015211	-0.000242842	0.000391656	-0.00014551	0.0265948
10.1	-0.356814	-0.186164	-0.283678	0.0864332	0.305841	0.50087	-0.571789	-0.613898	0.587303	0.248219	-0.000169542	-0.00391598	-0.000131937	-5.57883e-05	1.85695e-05	-0.000167984	-0.000207505	0.000383376	-0.000110176	-0.00886496
10.2	-0.230489	-0.132974	-0.246002	0.037676	0.281462	0.414436	-0.443247	-0.489788	0.37676	0.540762	-0.000339084	-0.00284574	-0.000139949	-8.03234e-05	-3.7943e-05	-0.00022398	-0.000181719	0.000330269	-0.000111598	-0.0820008
10.3	-0.128542	-0.347949	-0.325787	-0.22384	0.330219	0.372328	-0.545194	-0.414436	-0.0775683	0.691466	-0.000296699	-0.00200209	-0.000156135	-6.78266e-05	-8.69064e-05	-0.000205269	-0.000214653	0.000358742	-0.000158786	0.0243786
10.4	-0.0687033	-0.254867	-0.0465409	0.0820008	0.345733	0.804494	-0.458761	-0.234921	0.423301	1.14579	0.000127157	-0.000967913	-0.000178051	-4.54635e-05	-5.93796e-05	-0.000164855	-0.000246381	0.000431556	-7.68194e-05	-0.161785
10.5	0.0199462	-0.175083	-0.0288111	0.155137	0.0997307	0.882062	-0.609465	-0.308057	0.197245	1.24774	-0.000169542	0.00102486	-0.000181179	-2.43324e-05	1.16815e-05	-0.000151681	-0.000236249	0.000366989	-0.000177932	-0.230489
10.6	-0.392274	-0.527464	-0.489788	-0.321354	-0.285895	0.323571	-0.924171	-0.596168	-0.350165	0.870981	-0.000635783	0.00168261	-0.000140752	-2.06662e-05	7.50301e-06	-0.000120037	-0.00018708	0.000329921	-0.000118824	0.148488
10.7	-0.228272	-0.0642709	-0.161785	-0.0775683	-0.0576221	0.372328	-0.742439	-0.41222	0.257083	0.879846	-0.000932482	-0.00331164	-0.000116944	-7.76287e-05	-1.36274e-05	-9.81387e-05	-0.000152555	0.000375564	-0.000110433	-0.110812
10.8	-0.372328	-0.210542	-0.434382	-0.141839	-0.113028	0.283678	-0.680385	-0.769034	-0.0820007	0.463193	-0.000635783	-0.00186269	-8.87999e-05	-6.21864e-05	-3.16823e-05	-0.000111234	-0.000268834	0.000369359	-0.000138144	0.0709196
10.9	-0.456545	-0.343517	-0.684817	-0.423301	-0.305841	0.312489	-0.935252	-0.910873	-0.328003	0.314706	-0.000635783	-0.00236182	-0.000157965	1.27726e-05	2.84651e-05	-0.000130544	-0.000213074	0.000397032	-8.98397e-05	0.27703
11	-0.283678	-0.321354	-0.472058	-0.605033	0.0288111	0.427734	-0.966279	-0.910873	0.00886495	0.492005	-4.23855e-05	-0.000607803	-0.00018232	1.96407e-05	3.97228e-05	-0.000182313	-0.000169612	0.000375192	-6.23462e-05	0.164001
11.1	-0.290327	-0.352382	-0.150704	-0.407788	0.101947	0.423301	-0.866548	-0.682601	-0.0975144	0.935252	-0.000508626	-0.00353194	-6.3321e-05	-6.59409e-05	3.95689e-05	-0.000116028	-0.00020467	0.000417165	-0.000144491	-0.0265949
11.2	-0.308057	-0.239354	-0.0509734	-0.075352	-0.221624	0.42995	-0.622762	-0.65379	0.214975	1.06601	-0.00110202	-0.00237432	-0.000131662	-2.52134e-05	2.44587e-05	-0.00013395	-0.000288001	0.0004053	-0.000136631	-0.0421085
11.3	-0.345733	-0.219407	-0.221624	-0.354598	-0.416652	0.370112	-0.811143	-0.580654	0.106379	0.474275	-8.4771e-05	-0.00337227	-8.84845e-05	-6.3007e-06	1.97389e-05	-0.000175865	-0.000241166	0.000402299	-8.52928e-05	0.0886494
11.4	-0.310273	-0.392274	-0.336868	-0.261516	-0.186164	0.314706	-0.866548	-0.738007	0.0975144	0.731358	-0.000466241	0.00120857	-4.41403e-05	2.96067e-05	1.49399e-05	-0.000130502	-0.000269383	0.000396705	-9.44114e-05	0.0731358
11.5	-0.0598384	-0.15292	-0.113028	-0.0620546	-0.254867	0.656006	-0.509734	-0.345733	0.24157	1.02612	-0.000296699	-0.00146902	-0.000121791	2.91384e-05	-3.3646e-05	-0.000190166	-0.000229099	0.000424583	-7.75297e-05	-0.104163
11.6	-0.166218	-0.343517	-0.3413	-0.00664869	-0.159569	0.434382	-0.452112	-0.472058	0.237137	0.97736	-0.000127157	-0.00358814	-9.42429e-05	8.71604e-07	3.10016e-05	-0.000137917	-0.000252619	0.000445137	-9.09338e-05	-0.037676
11.7	-0.283678	-0.279246	-0.190596	-0.132974	0.0775683	0.640492	-0.401139	-0.328003	0.310273	1.0926	-0.000466241	-0.00253177	-0.000127508	-5.51407e-05	4.27073e-07	-0.000159373	-0.000184088	0.000493672	-0.000121103	-0.157353
11.8	-0.339084	-0.390058	-0.252651	-0.2593	-0.0709196	0.649357	-0.662655	-0.538545	0.246002	0.839954	-0.000423855	-0.00187025	-0.0001239	5.6755e-05	2.91653e-05	-0.000154992	-0.000243929	0.000479665	-5.82022e-05	-0.0221624
11.9	-0.201678	-0.141839	-0.226056	-0.0288111	0.0398923	0.702547	-0.711412	-0.330219	0.321354	0.937468	-0.00038147	-0.0030191	-0.000150057	7.28504e-05	3.66375e-05	-0.000154874	-0.000283668	0.000375896	-3.24333e-05	-0.150704
12	-0.285895	-0.20611	-0.132974	-0.246002	-0.0155136	0.585087	-0.678168	-0.434382	0.268165	1.04606	-0.000466241	-0.00250803	-0.000115935	1.82862e-05	1.75542e-05	-0.000171444	-0.000234615	0.000437514	-7.02127e-05	-0.0310273
12.1	-0.319138	-0.268165	-0.0354598	-0.146272	-0.0687033	0.764602	-0.722493	-0.567357	0.396706	1.07266	-0.000296699	-0.00896681	-9.3271e-05	1.27361e-05	6.89819e-05	-0.000202927	-0.000263102	0.000406103	-0.000107621	-0.0487572
12.2	0.137407	0.037676	0.0908657	0.265948	0.505302	1.28542	-0.480923	-0.387841	0.609465	1.36742	-0.000254313	-0.00494764	-0.000201941	9.15426e-05	8.4435e-05	-0.000164833	-0.000230915	0.000417685	-0.000197968	-0.350165
12.3	0.257083	0.093082	0.186164	0.270381	0.421085	1.35855	-0.221624	-0.285895	0.540762	1.01725	-8.4771e-05	-0.00280794	-0.000193599	8.14767e-05	-3.82222e-05	-0.000136316	-0.000213391	0.000452127	-0.000104812	-0.367895
12.4	-0.037676	-0.00886494	0.130758	0.037676	-0.0908657	1.13915	-0.494221	-0.254867	0.270381	0.363463	8.47711e-05	-0.00434944	-0.00019144	4.08313e-05	-3.52254e-05	-0.000117639	-0.000244743	0.000407393	-0.000118704	-0.146272
12.5	-0.0886494	-0.263732	-0.175083	-0.270381	-0.316922	1.03055	-0.808926	-0.301408	0.0975144	0.352382	-0.000551012	-0.00366448	-0.000114639	1.46319e-05	-1.94921e-05	-0.000109904	-0.000213809	0.000384347	-0.0001633	-0.0199461
12.6	0.0155137	-0.423301	0.0443247	-0.0199461	-0.084217	1.03277	-0.946333	-0.248219	0.0199461	0.449896	-0.000762939	-0.00210553	-0.000213699	-5.66965e-05	9.15956e-06	-0.00015917	-0.000197292	0.000436986	-0.000193241	-0.132974
12.7	0.0221624	-0.407788	-0.155137	-0.290327	-0.0265948	0.817791	-0.906441	-0.441031	-0.0443247	0.0531897	-0.000254313	-0.00265843	-0.000239182	8.92867e-05	-3.69619e-06	-0.000202808	-0.000330928	0.000330101	-0.000171325	-0.0199461
12.8	-0.155137	-0.414436	-0.456545	-0.274813	-0.181731	0.587303	-0.808926	-0.571789	-0.124109	0.0620546	-0.000508626	-0.0044306	-0.000181344	6.59011e-05	-2.87078e-05	-0.000163899	-0.000309668	0.000299107	-0.000131528	0.0155136
12.9	-0.0398922	-0.587303	-0.332435	-0.121893	-0.0576221	0.598384	-0.713628	-0.640492	-0.0775683	0.232705	2.32774e-11	-0.00496684	-0.000145599	-1.33699e-05	1.2063e-05	-0.000150256	-0.000300676	0.000319559	-0.000186286	-0.106379
13	0.354598	-0.0354598	0.418869	0.538546	0.383409	1.03277	-0.336868	0.0243787	0.301408	0.656006	-0.00038147	-0.00586002	-0.000150678	4.81231e-06	3.18935e-06	-0.000203893	-0.00029581	0.000358013	-0.00015923	-0.54741
13.1	0.0908657	-0.310273	0.144055	0.0221624	-0.177299	0.77125	-0.718061	-0.48314	-0.0155136	0.199461	-0.000423855	-0.00658948	-0.000187721	2.10508e-05	-3.63332e-05	-0.000154841	-0.00028056	0.000405968	-0.000149098	-0.150704
13.2	-0.00886493	-0.370111	0.117461	-0.18838	-0.037676	0.602816	-0.822224	-0.436599	-0.166218	0.35903	-0.000551012	-0.0061595	-0.000224884	4.41449e-05	-7.64284e-05	-0.000197663	-0.000315387	0.000403149	-0.000184506	-0.108596
13.3	-0.141839	-0.372328	-0.0288111	-0.13519	-0.22384	0.3413	-1.08817	-0.742439	-0.334652	0.268165	-0.000890096	-0.00339718	-0.000130158	2.39616e-05	-1.48935e-05	-0.000154023	-0.000290503	0.00039397	-0.000245216	0.084217
13.4	0.0199462	-0.283678	-0.148488	-0.460977	0.0820008	0.352382	-1.0926	-0.443247	-0.312489	0.168434	-0.000635783	-0.00429177	-9.95445e-05	5.39996e-05	3.14974e-05	-0.000112695	-0.000287206	0.000400781	-0.000195665	0.0886494
13.5	-0.0531897	-0.0997306	-0.334652	-0.172866	-0.0664871	0.722493	-1.09482	-0.192813	-0.310273	0.334652	-0.00038147	-0.00112832	-0.0001368	0.000156839	4.41022e-06	-0.000154924	-0.000351661	0.000374928	-0.000218575	-0.0709196
13.6	0.0820008	-0.157353	-0.0975144	0.0753521	0.0709196	0.817791	-0.888711	-0.0310273	-0.378976	0.418869	-0.000211928	-0.00239654	-0.000210951	8.19082e-05	1.96528e-05	-0.000191024	-0.000343695	0.000407782	-0.000160178	-0.146272
13.7	-0.314706	-0.292543	-0.398923	-0.0421085	0.141839	0.698115	-0.822224	-0.195029	-0.476491	0.316922	-0.000169542	-0.00521396	-0.000189575	0.000110058	-1.9076e-05	-0.000123775	-0.000298913	0.000410378	-0.000149359	-0.0398923
13.8	-0.316922	-0.13519	-0.392274	-0.0709196	0.0687034	0.633844	-0.902008	-0.449896	-0.332435	0.381193	-0.000635783	-0.00628589	-0.000237045	8.91367e-05	-1.38246e-05	-0.000176658	-0.000294363	0.000304238	-0.000177419	0.0288111
13.9	-0.192813	0.0110812	-0.172866	0.0642709	0.141839	0.749088	-0.935252	-0.434382	-0.232705	0.605033	-0.000466241	-0.00550406	-0.000267049	1.15429e-05	-8.12363e-06	-0.000250322	-0.000244997	0.00037749	-0.000216588	-0.0110812
14	0.093082	0.126326	-0.172866	0.115244	-0.0243786	0.784548	-0.870981	-0.367895	-0.217191	0.263732	4.23855e-05	-0.00870441	-0.000182323	4.54619e-05	4.36463e-06	-0.000205246	-0.000334179	0.000404811	-0.000182532	-0.106379
14.1	0.101947	0.281462	-0.046541	0.0509734	0.416652	0.782332	-0.593951	-0.126325	-0.248219	0.562924	-0.000466241	-0.00568127	-0.000116809	6.41332e-05	3.75251e-05	-0.000173775	-0.000331451	0.000398504	-0.00021624	-0.288111
14.2	-0.155137	-0.175083	-0.330219	-0.434382	0.137407	0.63606	-0.651574	-0.177299	-0.507518	0.226056	-0.000423855	-0.00421661	-0.000112651	2.70527e-05	-1.236e-05	-0.000250553	-0.000296901	0.000443195	-0.000212865	-0.0354598
14.3	0.0864332	-0.305841	-0.527464	-0.075352	0.0487572	0.99509	-0.724709	0.0243786	-0.2593	0.0952982	-0.000339084	-0.00331555	-0.000140927	0.000104842	1.14727e-05	-0.000233104	-0.00028372	0.00045807	-0.000149965	-0.113028
14.4	0.00443249	-0.0221624	-0.851035	-0.228272	-0.0908657	0.744656	-0.742439	-0.195029	-0.121893	0.434382	-0.000296699	-0.00493828	-0.000170233	6.24812e-06	3.1226e-05	-0.000236043	-0.000299549	0.000470163	-0.00025197	-0.046541
14.5	-0.00443245	-0.0155136	-0.718061	-0.361247	0.0864332	0.733574	-0.722493	-0.489788	-0.0110812	0.392274	-0.000423855	-0.00219662	-0.00020204	9.62407e-05	7.55276e-08	-0.000254873	-0.00033564	0.000394393	-0.000237249	-0.0509735
14.6	-0.352382	-0.221624	-0.828872	-0.436599	0.0265949	0.390058	-0.950766	-0.531897	0.0443247	0.458761	-0.000211928	-0.0071131	-0.000180088	5.4932e-05	2.00081e-05	-0.000247062	-0.000315545	0.000429654	-0.000206274	0.130758
14.7	-0.292543	-0.272597	-1.02612	-0.596168	0.0598384	0.314706	-1.0505	-0.593951	-0.115244	-0.0310273	-0.000466241	-0.00376495	-0.000170947	9.58015e-05	1.30621e-05	-0.000219291	-0.000320245	0.000464927	-0.000189851	0.210542
14.8	-0.492005	-0.37676	-1.16352	-0.613898	-0.150704	0.115244	-1.13471	-0.773467	-0.0642709	-0.115244	2.32774e-11	-0.00582546	-0.000137265	7.02606e-05	-1.27711e-05	-0.000250894	-0.000383928	0.000437816	-0.000188938	0.310273
14.9	-0.274813	-0.390058	-0.95963	-0.418869	0.00664872	0.511951	-1.0239	-0.58287	0.115244	-0.046541	-8.4771e-05	-0.00683869	-0.000155645	6.27802e-05	5.64445e-05	-0.000253423	-0.000332818	0.000496037	-0.000146187	0.161785
15	-0.195029	-0.228272	-0.777899	-0.22384	-0.0332435	0.596168	-0.957414	-0.596168	0.172866	-0.0775683	-0.00038147	-0.00789825	-9.36809e-05	5.2463e-05	4.18288e-05	-0.000317936	-0.000419157	0.000467103	-0.000165259	0.119677
15.1	-0.157353	-0.179515	-0.777899	0.0421085	0.226056	0.691466	-0.817791	-0.500869	0.17065	0.0155137	-0.000466241	-0.00662452	-0.000181625	0.000104857	3.97526e-05	-0.000295903	-0.000353564	0.000440417	-0.000210175	-0.0310273
15.2	-0.0132974	-0.310273	-0.667087	-0.146272	0.474275	0.866549	-0.777899	-0.463193	0.157353	0.0487572	-0.000339084	-0.00663287	-0.000172276	0.000119418	1.78874e-05	-0.000301841	-0.000298486	0.000492194	-0.000199485	-0.0664871
15.3	-0.124109	-0.168434	-0.480923	-0.00664869	0.531897	1.15244	-0.596168	-0.197245	0.0908657	-0.0997306	2.32774e-11	-0.00562242	-0.000177836	9.70886e-05	3.5005e-05	-0.000306032	-0.000350772	0.000473806	-0.000196734	-0.146272
15.4	-0.0509734	-0.332435	-0.529681	0.0443248	0.336868	0.70698	-0.855467	-0.283678	-0.150704	-0.0509734	4.23855e-05	-0.0052927	-0.000207394	6.03924e-05	5.93367e-05	-0.000276546	-0.000364564	0.000478939	-0.000168204	-1.75323e-08
15.5	-0.0908657	-0.476491	-0.78898	-0.108596	0.476491	0.726926	-0.955198	-0.534113	-0.132974	0.0997307	-0.000254313	-0.00437622	-0.000189207	9.05491e-05	-9.1825e-06	-0.000298219	-0.000342551	0.000533935	-0.000202396	0.0598384
15.6	-0.332435	-0.525248	-0.795629	0.00443248	0.319138	0.602816	-0.899792	-0.631627	-0.263732	0.263732	-0.000127157	-0.00239357	-0.000143904	6.06408e-05	-2.68366e-06	-0.000313068	-0.000291028	0.000438725	-0.000166925	0.161785
15.7	-0.2593	-0.352382	-0.873197	-0.0554059	0.232705	0.627195	-1.09482	-0.733574	-0.168434	-0.0886495	-0.000551012	-0.006111	-0.000158913	2.9153e-05	1.29945e-05	-0.000343059	-0.00033117	0.000485607	-0.000179941	0.121893
15.8	-0.237137	-0.292543	-1.00396	-0.155137	0.265948	0.494221	-1.13028	-0.95963	-0.270381	-0.157353	-0.000466241	-0.00673595	-0.000118067	8.48289e-05	2.21761e-05	-0.000358618	-0.000335631	0.000514811	-0.000235424	0.141839
15.9	0.0554059	-0.208326	-0.567357	0.181731	0.556275	0.664871	-0.706979	-0.527464	0.177299	0.345733	2.32774e-11	-0.0085001	-0.000128105	1.33713e-07	3.45281e-05	-0.0002921	-0.000344804	0.000544536	-0.000278728	-0.144055
16	-0.0332435	-0.221624	-0.503086	0.139623	0.381193	0.551843	-0.791196	-0.356814	-0.161785	0.334652	2.32774e-11	-0.00586669	-7.6278e-05	3.22097e-05	1.86422e-05	-0.000322437	-0.000318626	0.000553677	-0.000269496	-0.0908657
16.1	-0.350165	-0.378976	-0.720277	-0.137407	0.208326	0.401139	-1.12363	-0.574005	-0.328003	0.20611	-0.000466241	-0.00810932	-0.000114696	1.67394e-05	4.88804e-05	-0.000329842	-0.000311811	0.000549062	-0.000272336	0.150704
16.2	-0.190596	-0.294759	-0.554059	-0.22384	0.150704	0.50087	-1.15909	-0.631627	0.150704	0.141839	-0.000339084	-0.00647322	-0.000155782	2.45133e-05	1.3475e-05	-0.000326395	-0.000295718	0.000454715	-0.000236593	0.0886494
16.3	-0.0952982	-0.150704	-0.516383	0.323571	0.265948	0.507518	-0.979577	-0.556275	0.261516	0.150704	-0.000423855	-0.00694706	-0.000128778	1.85997e-05	-7.94175e-05	-0.000331052	-0.000293354	0.000511594	-0.000306342	-0.0731358
16.4	-0.0243786	-0.385625	-0.414436	0.177299	0.263732	0.562924	-1.01947	-0.562924	-0.037676	0.113028	-0.000169542	-0.00647258	-0.000132909	-1.54646e-05	4.61047e-05	-0.000275586	-0.000351024	0.000507525	-0.000285868	-0.0199461
16.5	-0.0598384	-0.378976	-0.418869	-0.115244	0.332436	0.531897	-0.944117	-0.449896	-0.0598384	0.104163	-0.000508626	-0.00697885	-0.00012713	4.54957e-05	1.53637e-05	-0.000264962	-0.000347374	0.000506312	-0.000228662	0.0576221
16.6	0.192813	-0.0886494	-0.179515	0.268165	0.718061	0.986225	-0.527464	-0.292543	0.232705	0.330219	-0.00038147	-0.00747449	-0.000113711	0.000110689	-1.02141e-05	-0.000349197	-0.00036227	0.000476386	-0.000201868	-0.232705
16.7	0.27703	-0.117461	-0.352382	0.0421085	0.61833	0.999523	-0.551843	-0.272597	0.172866	0.897576	-0.00038147	-0.0055933	-6.76776e-05	-8.43247e-06	1.95396e-05	-0.000331586	-0.000385299	0.000548287	-0.000201894	-0.22384
16.8	0.263732	-0.18838	-0.549627	-0.0487572	0.613898	0.833305	-0.405571	-0.472058	-0.0864332	0.620546	-0.000169542	-0.00451333	-8.83906e-05	-2.89165e-05	7.00853e-05	-0.000293021	-0.000259143	0.000488994	-0.000189949	-0.150704
16.9	0.310273	0.00886496	-0.516383	-0.2593	0.520816	0.63606	-0.334652	-0.396706	-0.0132974	0.197245	-8.4771e-05	-0.0073731	-0.000104485	1.31764e-07	4.34982e-06	-0.000272787	-0.000339776	0.000466147	-0.000240329	-0.0908657
17	0.321354	-0.0576221	-0.492005	-0.230489	0.179515	0.456545	-0.536329	-0.458761	0.183948	-0.0354598	0.000169542	-0.00445402	-8.23656e-05	-4.06889e-06	4.45242e-05	-0.000259769	-0.000296922	0.000470241	-0.000164539	-0.0664871
17.1	0.24157	-0.179515	-0.292543	-0.0709196	0.214975	0.691466	-0.560708	-0.458761	0.195029	-0.0332435	-0.000127157	-0.00511909	-8.51936e-05	5.51951e-05	4.05857e-05	-0.000252253	-0.000282826	0.000512533	-0.000242271	-0.106379
17.2	0.330219	-0.157353	-0.197245	-0.101947	0.438815	0.715844	-0.687033	-0.44768	0.35903	0.183948	0.000211928	-0.00275002	-8.39494e-05	4.43827e-06	0.000100977	-0.000295204	-0.000321644	0.000441761	-0.000235824	-0.183948
17.3	0.37676	0.0997307	-0.0465409	0.0620546	0.449896	0.762385	-0.638276	-0.587303	0.367895	0.192813	0.000127157	-0.00552728	-5.4388e-05	3.60309e-05	6.70396e-05	-0.000256336	-0.00026109	0.000512222	-0.000209638	-0.2593
17.4	0.0487572	-0.237137	-0.445464	-0.168434	0.385625	0.361247	-0.979577	-0.804494	0.0110812	-0.0531897	2.32774e-11	-0.00583926	-0.000156972	1.97314e-05	1.77469e-05	-0.000271717	-0.000277475	0.000498587	-0.000258663	0.0110812
17.5	-0.0709196	-0.3413	-0.744655	-0.175083	0.27703	0.250435	-1.06158	-0.968495	-0.0775683	-0.0975144	-0.000508626	-0.00453257	-0.000114015	3.01888e-05	4.74672e-05	-0.000231691	-0.000297064	0.000555699	-0.000269578	0.144055
17.6	-0.398923	-0.46541	-1.04385	-0.104163	0.334652	0.214975	-1.17017	-1.01725	-0.166218	0.0997307	-0.000127157	-0.00677641	-0.000141168	-9.46653e-06	4.09344e-05	-0.000313961	-0.000276729	0.000535901	-0.000236945	0.274813
17.7	-0.365679	-0.534113	-0.917522	-0.0797845	0.22384	0.390058	-1.16352	-0.855467	-0.150704	0.101947	0.000211928	-0.00715186	-0.000122615	2.41484e-05	8.31326e-05	-0.000281458	-0.000282352	0.000503031	-0.000212587	0.239354
17.8	-0.305841	-0.624979	-0.928603	-0.0952981	-0.132974	0.385625	-1.06823	-0.848819	-0.279246	0.37676	-0.000339084	-0.00650126	-0.000129605	-2.86743e-05	8.54338e-05	-0.00023409	-0.000262095	0.00048906	-0.000245772	0.195029
17.9	-0.410004	-0.77125	-0.846602	-0.556275	-0.425517	0.141839	-1.17017	-0.897576	-0.487572	0.119677	-0.00038147	-0.00696255	-0.000146193	3.48073e-05	6.91042e-05	-0.000261017	-0.000250604	0.000519993	-0.000296985	0.392274
18	-0.441031	-0.520816	-0.913089	-0.367895	-0.469842	0.0598384	-0.981793	-0.820008	-0.472058	0.195029	-0.00038147	-0.00693721	-0.000130461	3.50278e-05	5.19284e-05	-0.000266681	-0.000314415	0.000540564	-0.000332885	0.290327
18.1	-0.381193	-0.46541	-0.826656	-0.113028	-0.250435	0.172867	-1.05493	-0.866549	-0.562924	0.279246	-0.000296699	-0.00718832	-0.000106462	-4.59654e-05	8.0852e-06	-0.000216653	-0.000333602	0.00054035	-0.000239272	0.181731
18.2	-0.270381	-0.310273	-1.05936	-0.0199461	-0.104163	0.157353	-1.1192	-0.693682	-0.416652	0.124109	-0.000551012	-0.00713141	-0.000120948	-1.81699e-05	2.86415e-05	-0.000248275	-0.000303394	0.000453335	-0.000326958	0.177299
18.3	0.106379	-0.0620546	-0.884278	0.0199461	-0.166218	0.356814	-0.992874	-0.48314	-0.387841	0.108596	-0.00038147	-0.00711061	-8.62939e-05	6.48018e-05	6.68252e-05	-0.000246171	-0.000277441	0.000475668	-0.000413704	0.113028
18.4	-0.0797845	-0.0642708	-0.882062	0.101947	0.0664871	0.27703	-1.23444	-0.418869	-0.361247	-0.0310273	-0.000339084	-0.0077159	-6.84068e-05	9.53802e-06	6.87085e-05	-0.000229916	-0.000319359	0.000458086	-0.000336434	0.148488
18.5	0.190596	0.190596	-0.554059	0.263732	0.605033	0.793413	-0.968495	-0.542978	-0.410004	0.454328	0.000466241	-0.0100265	-0.000129091	-4.18038e-05	-2.09881e-06	-0.00019222	-0.000346543	0.000433537	-0.000295458	-0.0443247
18.6	0.361247	0.281462	-0.682601	0.314706	0.833305	1.06823	-0.764602	-0.345733	-0.141839	0.370112	-0.000211928	-0.00773806	-0.000133277	6.89622e-07	1.7053e-05	-0.000205563	-0.000374283	0.000431595	-0.00026305	-0.219407
18.7	0.104163	0.0664871	-0.662655	0.137407	0.516383	0.882062	-0.729142	-0.418869	-0.108596	0.106379	-0.000127157	-0.00885024	-8.48219e-05	6.21651e-05	2.5524e-05	-0.000252283	-0.000341637	0.000501509	-0.000344107	-0.117461
18.8	0.332436	0.27703	-0.780115	-0.0886495	0.367895	0.605033	-0.574005	-0.474275	-0.0598384	0.126325	-0.000635783	-0.00846274	-0.000117137	5.78027e-05	4.08596e-05	-0.000234872	-0.00037895	0.000507475	-0.000324192	-0.144055
18.9	0.352382	0.365679	-0.78898	-0.0288111	0.281462	0.780115	-0.667087	-0.487572	-0.285895	0.467626	0.000127157	-0.00535204	-0.000166175	4.20495e-05	1.99366e-05	-0.000147337	-0.000319974	0.000550692	-0.000324583	-0.210543
19	0.0709196	0.0443247	-0.724709	-0.214975	0.186164	0.534113	-0.961847	-0.589519	-0.328003	-0.0110812	2.32774e-11	-0.00768667	-0.000120368	3.52303e-05	1.4427e-05	-0.000254686	-0.000343275	0.000526168	-0.000207434	-0.00221625
19.1	0.281462	0.0664871	-0.629411	-0.0310273	0.443247	0.675952	-1.01282	-0.514167	0.20611	-0.0709196	-0.000127157	-0.00616761	-8.95657e-05	-1.87181e-05	7.13991e-06	-0.000255521	-0.000355897	0.000506371	-0.000199131	-0.084217
19.2	0.345733	0.141839	-0.593951	0.179515	0.316922	0.808926	-0.786764	-0.334652	0.237137	1.49012e-08	-0.000211928	-0.00416315	-0.000111835	-6.28049e-05	2.92523e-05	-0.000190361	-0.000340894	0.000482645	-0.000322769	-0.199461
19.3	0.274813	0.037676	-0.800061	0.15292	-0.385625	0.452112	-0.950765	-0.372328	-0.192813	0.0997307	-0.000466241	-0.00823975	-0.000104514	1.19659e-05	2.29445e-05	-0.00024474	-0.000317056	0.000485601	-0.000338968	-0.0221624
19.4	0.234921	-0.121893	-0.691466	0.0576222	-0.418869	0.589519	-0.902008	-0.545194	-0.0531897	0.350165	-0.000296699	-0.00795264	-0.000142995	2.91749e-05	1.14276e-05	-0.000343491	-0.000337617	0.000523859	-0.000274053	-0.113028
19.5	0.536329	0.137407	-0.673736	0.387841	-0.0687033	0.857684	-0.698115	-0.274813	0.42995	0.609465	0.000339084	-0.00695049	-0.000220724	-1.64783e-05	5.95669e-07	-0.000224601	-0.000360518	0.000489871	-0.000295348	-0.378976
19.6	0.323571	0.314706	-0.56514	0.197245	0.157353	0.560708	-0.882062	-0.432166	0.323571	0.638276	-8.4771e-05	-0.00838398	-0.000128702	3.06938e-05	-2.66318e-05	-0.000296293	-0.000400772	0.000513383	-0.0002505	-0.321354
19.7	0.168434	0.2593	-0.589519	0.0554059	0.166218	0.755737	-0.851035	-0.354598	0.312489	0.529681	-0.000127157	-0.0083058	-0.00014286	0.000106276	1.22302e-05	-0.000242091	-0.000399282	0.000492582	-0.00024981	-0.367895
19.8	0.257083	0.283678	-0.37676	0.288111	0.197245	0.904225	-0.78898	-0.354598	0.390058	0.589519	-0.000508626	-0.00642714	-0.000133651	-2.23554e-05	5.01591e-06	-0.000273227	-0.000420516	0.000454239	-0.000318048	-0.407788
19.9	0.201678	0.192813	-0.418869	0.332436	0.0443248	0.613898	-0.817791	-0.607249	0.401139	0.427734	-0.000635783	-0.00680243	-0.000144219	6.67722e-05	-2.69681e-05	-0.000277986	-0.000386815	0.000495077	-0.000304477	-0.294759
20	0.476491	0.301408	-0.283678	0.237137	0.172866	0.662655	-0.904225	-0.303624	0.494221	0.261516	-0.000169542	-0.00820129	-0.000125705	9.18058e-05	-3.66984e-05	-0.000301089	-0.000380273	0.00051322	-0.000295972	-0.35903
20.1	0.441031	0.261516	-0.441031	0.15292	0.197245	0.68925	-0.77125	-0.0908657	0.640492	0.0576221	-4.23855e-05	-0.00603839	-0.000121624	0.000165107	2.74036e-05	-0.000299118	-0.000416539	0.000557039	-0.000337721	-0.323571
20.2	0.458761	0.401139	-0.463193	0.208326	0.164002	0.58287	-0.950765	-0.443247	0.292543	0.175083	-0.000254313	-0.00759946	-0.00013043	9.7942e-05	1.90004e-05	-0.000277891	-0.000411695	0.000508892	-0.000373037	-0.252651
20.3	0.660439	0.292543	-0.432166	0.283678	0.35903	0.67152	-0.851035	-0.325787	0.17065	0.445464	0.000169542	-0.00616434	-0.000191953	9.24061e-05	1.26446e-06	-0.000260322	-0.000418574	0.000557014	-0.000321238	-0.370112
20.4	0.18838	-0.0443247	-0.682601	0.113028	0.197245	0.234921	-0.928603	-0.740223	0.175083	0.283678	-0.000551012	-0.00663383	-0.00018935	3.13767e-05	1.13544e-05	-0.000272956	-0.000431145	0.000487693	-0.000331175	-0.190596
20.5	0.197245	-0.274813	-0.715844	0.155137	0.0598384	0.0598384	-1.10147	-0.700331	-0.228272	0.261516	-8.4771e-05	-0.00538883	-0.000118091	0.000117423	3.45739e-05	-0.000249748	-0.000415847	0.000474906	-0.000285143	-0.0487572
20.6	0.354598	-0.0221623	-0.354598	0.108596	0.387841	0.221624	-1.2012	-0.427734	-0.00664869	0.192813	0.000339084	-0.00369807	-0.000176803	8.75294e-05	2.02913e-05	-0.000265235	-0.000423413	0.000490298	-0.000294996	-0.181731
20.7	0.460977	0.312489	-0.303624	0.199461	0.458761	0.323571	-1.07044	-0.485356	0.0952982	0.339084	-4.23855e-05	-0.00848442	-0.000198887	7.08791e-05	8.00298e-05	-0.000340018	-0.000437964	0.000456474	-0.000318298	-0.270381
20.8	0.352382	0.467626	-0.283678	-0.0288111	0.221624	0.367895	-1.15466	-0.647141	0.281462	0.301408	8.47711e-05	-0.00598996	-0.000146637	4.60283e-05	9.35254e-06	-0.000284513	-0.000441653	0.00055231	-0.00031491	-0.20611
20.9	0.505302	0.398923	0.0243786	-0.0820007	0.0310273	0.345733	-0.904224	-0.664871	0.35903	0.137407	-4.23855e-05	-0.00678734	-0.000186934	4.62997e-05	5.12063e-06	-0.000228743	-0.000419196	0.000625333	-0.000289759	-0.254867
21	0.246002	0.523032	-0.144055	0.108596	0.0554059	0.352382	-0.855467	-0.487572	0.41222	0.775683	-0.000423855	-0.0086289	-0.000222609	5.35487e-05	1.74611e-05	-0.000319911	-0.000432163	0.00046556	-0.000377014	-0.323571
21.1	0.372328	0.633844	-0.104163	0.347949	0.212759	0.407788	-0.631627	-0.463193	0.365679	0.438815	-0.000635783	-0.00898638	-0.000129724	4.34755e-05	1.04346e-05	-0.000329844	-0.000481027	0.000497367	-0.000311597	-0.390058
21.2	0.711412	0.855467	0.104163	0.607249	0.75352	0.729142	-0.571789	-0.155137	0.620546	0.569573	2.32774e-11	-0.00554289	-0.000211933	6.59774e-05	7.19732e-05	-0.000310919	-0.000399759	0.000439583	-0.000409917	-0.633844
21.3	0.587303	0.54741	-0.0110812	0.456545	0.432166	0.607249	-0.687033	-0.44768	0.403355	0.321354	4.23855e-05	-0.00473339	-0.00013547	8.51327e-05	2.07643e-05	-0.000248137	-0.000419527	0.000466904	-0.000341322	-0.423301
21.4	0.370112	0.155137	-0.496437	0.037676	-0.00221622	0.0731358	-1.27434	-0.862116	-0.39449	-0.106379	-0.000423855	-0.00780228	-0.000182398	0.000117224	3.02199e-05	-0.00030287	-0.000437483	0.000432759	-0.000352686	0.0620546
21.5	0.427734	0.347949	-0.58287	0.0642709	0.246002	0.0243786	-1.00617	-0.507518	0.108596	-0.219407	-0.000466241	-0.00844637	-0.000223501	0.000112648	6.47926e-05	-0.000334879	-0.00045972	0.000521136	-0.000372312	-0.0332436
21.6	0.68925	0.520816	-0.281462	0.274813	0.354598	0.418869	-0.769034	-0.308057	0.314706	0.037676	-0.000720554	-0.00465086	-0.00014146	6.77468e-05	-3.31398e-05	-0.000322049	-0.000405121	0.000471317	-0.000332609	-0.281462
21.7	0.401139	0.356814	-0.237137	0.106379	0.268165	0.301408	-1.07709	-0.281462	0.0155137	-0.186164	-0.000127157	-0.00705232	-0.000201197	7.21387e-05	4.31027e-05	-0.00031303	-0.000428495	0.000463576	-0.000257635	-0.139623
21.8	0.441031	0.456545	-0.113028	0.449896	0.454329	0.124109	-0.946333	-0.13519	0.0775683	-0.197245	-8.4771e-05	-0.00932397	-0.000248612	8.16184e-05	1.27795e-05	-0.000354509	-0.000503794	0.000478621	-0.000278535	-0.214975
21.9	0.456545	0.3413	-0.0952982	0.374544	0.378976	0.328003	-0.89536	-0.0310273	0.168434	0.0664871	-0.000296699	-0.00640545	-0.000269834	7.29421e-05	-7.98671e-05	-0.000377041	-0.000521296	0.000499214	-0.000235461	-0.248219
22	0.407788	0.507518	-0.217191	0.130758	-0.0709195	0.580654	-1.12363	-0.106379	0.0864332	0.416653	-0.000254313	-0.00773936	-0.000307058	8.18703e-05	-0.000123319	-0.000314417	-0.000554511	0.00054941	-0.000294629	-0.230489
22.1	0.633844	0.742439	-0.0155136	0.217191	0.370112	0.693682	-0.795629	-0.0731358	0.288111	0.385625	-0.000169542	-0.00667511	-0.000311332	3.76733e-05	-0.000125966	-0.000425022	-0.000527512	0.00055919	-0.000392623	-0.352382
22.2	0.556275	0.669303	-0.161785	0.0487572	0.454329	0.680385	-0.815575	-0.0243786	0.101947	0.480923	4.23855e-05	-0.00760927	-0.000311103	3.55228e-05	-4.73854e-05	-0.000448557	-0.000593505	0.000519844	-0.000351105	-0.323571
22.3	0.505302	0.680385	-0.0487572	0.0997307	0.574005	0.815575	-0.75352	0.137407	0.527464	0.463193	0.000254313	-0.0104345	-0.000377853	3.93907e-05	-1.87596e-05	-0.000421841	-0.00050269	0.000449631	-0.000267872	-0.398923
22.4	0.651574	0.715844	-0.139623	0.128542	0.939684	0.937468	-0.545194	0.257083	0.438815	0.698115	-0.000254313	-0.01062	-0.000384853	7.10791e-05	-7.41227e-05	-0.000414084	-0.000518291	0.000455517	-0.000307366	-0.554059
22.5	0.485356	0.642709	-0.0886495	0.0265949	0.558492	0.77125	-0.764602	0.0421085	0.383409	0.421085	4.23855e-05	-0.00929773	-0.000222708	6.10241e-05	-6.98548e-05	-0.000424584	-0.000559536	0.000469565	-0.000302874	-0.316922
22.6	0.195029	0.644925	-0.00443247	-0.15292	0.492005	0.602816	-1.04828	-0.254867	0.203894	0.423301	-0.000296699	-0.0069631	-0.000243147	0.000140336	-2.54544e-06	-0.000391599	-0.000415711	0.000526651	-0.000377025	-0.263732
22.7	0.234921	0.405571	-0.221624	-0.281462	0.398923	0.385625	-1.12142	-0.507518	0.15292	0.312489	-0.000169542	-0.00842954	-0.000189404	0.000139815	-2.29134e-05	-0.000348284	-0.000481423	0.000489636	-0.000432721	-0.166218
22.8	0.334652	0.268165	-0.418869	-0.332435	0.374544	0.390058	-0.975144	-0.436599	0.243786	0.261516	-0.000466241	-0.00989525	-0.00017202	0.000133326	-4.54845e-05	-0.000344558	-0.000436391	0.000515999	-0.000427498	-0.164002
22.9	0.301408	-0.0265948	-0.496437	-0.243786	0.421085	0.427734	-0.760169	-0.292543	0.201678	0.496437	-0.000678168	-0.00757722	-0.00010061	0.000108903	2.12831e-05	-0.000303867	-0.000395802	0.000524893	-0.000396898	-0.146272
23	0.427734	0.0398923	-0.367895	-0.157353	0.503086	0.323571	-0.87763	-0.460977	0.509734	0.414436	8.47711e-05	-0.00927337	-0.000170288	7.96206e-05	2.79811e-05	-0.000353994	-0.000403508	0.000508527	-0.000393314	-0.139623
23.1	0.252651	0.121893	-0.478707	-0.172866	0.514167	0.505302	-0.944117	-0.330219	0.35903	0.523032	0.000169542	-0.0101251	-0.000176984	0.000122456	1.08288e-05	-0.000369714	-0.000423266	0.00051318	-0.000403185	-0.124109
23.2	0.279246	-0.0199461	-0.372328	-0.161785	0.248219	0.547411	-1.14801	-0.39449	-0.0288111	0.554059	-0.000169542	-0.00530634	-0.000212266	5.71942e-05	-3.19165e-05	-0.000388959	-0.000412125	0.000465056	-0.000427011	-0.0864332
23.3	0.101947	0.119677	-0.203894	-0.279246	0.263732	0.624979	-0.950766	-0.310273	-0.0554059	0.441031	-0.000339084	-0.00620385	-0.000188727	1.62439e-05	-2.70567e-05	-0.000363312	-0.000401051	0.000521291	-0.000445458	-0.101947
23.4	0.212759	-0.0576221	-0.37676	-0.13519	0.2593	0.372328	-0.844386	-0.401139	0.101947	0.567357	-4.23855e-05	-0.00953488	-0.000145253	9.99617e-05	-1.67893e-07	-0.000327727	-0.000415223	0.000608661	-0.000400297	-0.166218
23.5	0.551843	0.41222	-0.458761	0.150704	0.58287	0.505302	-0.647141	-0.356814	0.192813	0.452112	-0.000211928	-0.0108172	-9.7558e-05	3.73829e-05	3.32052e-06	-0.000325697	-0.000392997	0.000541613	-0.000381593	-0.299192
23.6	0.777899	0.63606	-0.374544	0.0975145	0.660439	0.638276	-0.509734	-0.27703	0.265948	0.443247	-4.23855e-05	-0.0104536	-0.000101445	7.28344e-05	-9.32598e-06	-0.000346417	-0.00040163	0.000551765	-0.00042094	-0.308057
23.7	0.378976	0.248219	-0.254867	-0.352382	0.509734	0.425517	-0.642709	-0.228272	0.427734	0.567357	-0.000127157	-0.00674543	-5.503e-05	2.4949e-05	2.36729e-05	-0.000353042	-0.000381029	0.00050738	-0.000470403	-0.246002
23.8	0.441031	0.252651	-0.283678	-0.217191	0.647141	0.613898	-0.749088	-0.141839	0.629411	0.509734	-0.000254313	-0.0079795	-5.58788e-05	4.75187e-05	-3.91823e-05	-0.000355739	-0.000413833	0.000532085	-0.00039085	-0.334652
23.9	0.609465	0.452112	-0.257083	-0.0775683	0.587303	0.609465	-0.760169	-0.132974	0.487572	0.405571	-0.000169542	-0.00719253	-0.000132261	7.7952e-05	5.49227e-07	-0.000370294	-0.000373711	0.000527398	-0.000394434	-0.365679
24	0.421085	0.139623	-0.494221	-0.498653	0.325787	0.232705	-0.972928	-0.199461	0.084217	0.239354	-0.000127157	-0.00601862	-8.421e-05	7.56862e-05	3.5193e-05	-0.000421178	-0.000365745	0.000505791	-0.000443973	-0.132974
24.1	0.571789	0.0509735	-0.531897	-0.423301	0.414436	0.15292	-1.09039	-0.175083	0.217191	0.675952	-0.000339084	-0.00711667	-9.52257e-05	8.57612e-05	2.67889e-05	-0.000335547	-0.000405052	0.000486881	-0.000392919	-0.157353
24.2	0.449896	0.121893	-0.325787	-0.146272	0.328003	0.221624	-0.933036	-0.15292	0.281462	0.729142	-0.000508626	-0.00661691	-0.000111513	4.29019e-05	6.43872e-05	-0.000343843	-0.000435587	0.000546858	-0.000416726	-0.214975
24.3	0.613898	0.148488	-0.214975	-0.365679	0.234921	0.155137	-0.523032	-0.0576221	0.272597	0.664871	-0.000254313	-0.00987502	-0.000158293	7.19241e-05	-1.37187e-07	-0.000289751	-0.000407421	0.000509045	-0.000352284	-0.199461
24.4	0.718061	0.139623	-0.487572	-0.361247	0.104163	0.252651	-0.609465	-0.0554059	0.0132974	0.518599	-0.000339084	-0.0117173	-0.000138048	5.63137e-05	-6.77133e-06	-0.000246604	-0.000433346	0.000504569	-0.000296754	-0.137407
24.5	0.385625	0.119677	-0.720277	-0.41222	0.00443249	0.104163	-0.828872	-0.126325	-0.0288111	0.301408	8.47711e-05	-0.0106618	-8.88567e-05	6.84428e-05	7.35628e-05	-0.000334549	-0.000412391	0.000549006	-0.000315957	-0.0110812
24.6	0.438815	0.252651	-0.746872	-0.405571	0.0664871	0.427734	-0.704763	-0.0243786	0.148488	0.296976	-0.000466241	-0.0101443	-0.000119302	1.21968e-05	5.41949e-06	-0.000296206	-0.000396159	0.000561249	-0.000387858	-0.104163
24.7	0.569573	0.217191	-0.622762	-0.201678	0.130758	0.246002	-0.629411	-0.228272	0.523032	0.589519	-4.23855e-05	-0.0106113	-0.000107944	4.85959e-05	3.65862e-05	-0.000342975	-0.000455115	0.000543101	-0.000311428	-0.119677
24.8	0.602816	0.27703	-0.42995	-0.0531897	0.130758	0.232705	-0.445464	0.0155137	0.715844	0.611681	0.000169542	-0.0116375	-0.000152142	3.81185e-05	7.22432e-05	-0.000283238	-0.000406586	0.000565191	-0.000376965	-0.146272
24.9	0.91309	0.432166	-0.101947	-0.159569	0.13519	0.42995	-0.403355	0.0952982	0.680385	0.915306	-0.000254313	-0.0112057	-0.000156989	6.33938e-05	1.40827e-05	-0.000298846	-0.000408552	0.000603622	-0.000411228	-0.252651
25	0.944117	0.44768	-0.319138	-0.126325	0.219407	0.562924	-0.574005	0.0908657	0.622763	0.589519	-0.000254313	-0.00956362	-0.000197998	5.8985e-05	2.48741e-05	-0.000314266	-0.000461843	0.00056896	-0.00034102	-0.294759
25.1	0.613898	0.15292	-0.675952	-0.629411	0.124109	0.438815	-0.944117	-0.201678	0.301408	0.370112	8.47711e-05	-0.00654782	-0.000123933	6.1989e-05	2.38009e-05	-0.000265368	-0.000407969	0.000594811	-0.000390308	-0.0864332
25.2	0.421085	0.132974	-0.323571	-0.545194	0.248219	0.438815	-0.633844	-0.0886495	0.385625	0.687033	0.000169542	-0.00739672	-0.000130002	8.18734e-05	1.11888e-05	-0.000213411	-0.000450266	0.000583592	-0.00039869	-0.181731
25.3	0.560708	0.00221625	0.0975144	-0.372328	-0.00221622	0.780115	-0.332435	-0.121893	0.310273	0.718061	0.00038147	-0.00901516	-8.89623e-05	5.38004e-05	-6.66934e-06	-0.000273905	-0.000472528	0.0005293	-0.000403346	-0.270381
25.4	0.472058	-0.0687033	0.18838	-0.325787	0.208326	0.667087	-0.164001	-0.141839	0.460977	0.596168	0.000169542	-0.00541494	-9.94589e-05	0.000100314	-7.14331e-06	-0.000219116	-0.000382414	0.000555052	-0.000358466	-0.268165
25.5	0.760169	0.246002	0.0554059	0.0598384	0.226056	0.629411	-0.310273	0.0288111	0.427734	0.738007	0.000211928	-0.00791008	-0.000111224	0.000104131	5.97689e-05	-0.000272037	-0.000356588	0.000477872	-0.000430565	-0.347949
25.6	0.78898	0.230489	0.0886495	-0.0775683	0.0642709	0.620546	-0.44768	-0.332435	0.254867	1.08817	-0.000127157	-0.00846626	-0.000171182	9.70049e-05	6.93511e-05	-0.000292907	-0.000435808	0.000482591	-0.00044906	-0.316922
25.7	0.425517	0.0110812	-0.407788	-0.467626	-0.248218	0.214975	-0.851035	-0.644925	-0.157353	0.44768	0.000127157	-0.00730766	-0.000121478	0.000148266	-3.96812e-06	-0.000207904	-0.000452827	0.00060123	-0.000428345	0.0642708
25.8	0.13519	-0.084217	-0.724709	-0.607249	-0.485356	-0.0465409	-1.08596	-0.740223	-0.257083	-0.0354598	-0.000127157	-0.00595635	-0.000105615	0.000146824	-2.45491e-05	-0.00020011	-0.000429519	0.0005734	-0.000368216	0.321354
25.9	0.456545	-0.201678	-0.735791	-0.292543	-0.0421085	0.352382	-0.928603	-0.567357	0.117461	0.567357	0.000127157	-0.00902192	-0.00015346	0.000110663	4.86651e-05	-0.00023971	-0.000417464	0.000618177	-0.000365272	0.0997306
26	0.37676	-0.195029	-0.944117	-0.254867	0.046541	0.378977	-0.766818	-0.751304	0.221624	0.192813	-0.000339084	-0.00762844	-0.000113129	0.000136954	3.93937e-05	-0.000300682	-0.000474747	0.000604508	-0.00039805	0.155137
26.1	-0.128542	-0.480923	-1.07044	-0.554059	-0.0487572	0.0598384	-1.09704	-1.21671	-0.210542	-0.157353	-0.000974867	-0.00850863	-0.000145709	0.00017387	9.52659e-06	-0.000233785	-0.00045516	0.000641758	-0.000417603	0.432166
26.2	-0.0199461	-0.500869	-1.05271	-0.866548	-0.110812	-0.24157	-1.04828	-1.1059	-0.492005	-0.294759	-0.00084771	-0.0111945	-0.000100707	0.000177385	5.64393e-05	-0.000271594	-0.000506754	0.000642935	-0.000982136	0.425517
26.3	0.157353	-0.268165	-0.979577	-0.795629	-0.0465409	0.121893	-0.908657	-0.984009	-0.201678	0.214975	-0.000423855	-0.0097933	-0.000131897	0.000218202	3.13844e-05	-0.000223076	-0.000473512	0.00051827	-0.00451553	0.303624
26.4	0.0952982	-0.141839	-0.990658	-0.828872	-0.108596	0.124109	-0.97736	-1.12142	-0.454328	0.239354	-0.000169542	-0.00976066	-8.62646e-05	0.00022454	0.000101392	-0.000232219	-0.000475637	0.000570447	-0.00483357	0.370111
26.5	0.361247	-0.0531897	-0.762385	-0.558492	0.0554059	0.401139	-0.910873	-0.596168	-0.186164	0.159569	-0.000635783	-0.00883158	-0.000171871	0.000124362	7.29212e-05	-0.00019893	-0.000483666	0.000602986	-0.00218222	0.210542
26.6	0.529681	0.232705	-0.647141	-0.314706	0.214975	0.425517	-0.837737	-0.343517	-0.0797845	0.243786	-0.000974867	-0.00760649	-0.000120839	0.000186372	5.57867e-05	-0.000264588	-0.000436105	0.000592403	-0.000432432	0.0288111
26.7	0.514167	-0.2593	-0.78898	-0.607249	0.0155137	-0.0664871	-1.03941	-0.647141	-0.17065	0.551843	-0.000339084	-0.0104345	-0.000171422	0.000189987	4.83223e-05	-0.000283854	-0.000575049	0.000594218	-0.000485557	0.214975
26.8	0.314706	-0.155137	-0.511951	-0.704763	-0.132974	0.117461	-1.06158	-0.691466	-0.146272	0.285895	-0.000720554	-0.00982287	-0.000190709	0.000171044	1.35306e-05	-0.000295867	-0.000563246	0.000565113	-0.000511153	0.265948
26.9	0.452112	0.252651	-0.42995	-0.372328	0.0443248	0.232705	-1.05714	-0.698115	-0.104163	0.0709196	-8.4771e-05	-0.00811329	-0.000193329	0.000136306	2.60822e-06	-0.000259864	-0.000522185	0.000597447	-0.00046012	0.130758
27	0.500869	0.308057	-0.279246	-0.345733	0.0354598	0.410004	-0.926387	-0.638276	-0.141839	0.177299	-0.000508626	-0.00520427	-0.000163231	7.57799e-05	6.02646e-05	-0.000269053	-0.000546707	0.000642534	-0.00043099	0.0221623
27.1	0.509734	0.294759	-0.221624	-0.237137	0.0509735	0.403355	-0.84217	-0.760169	0.144055	0.332435	-0.00084771	-0.00700702	-0.000145793	0.00016122	7.54761e-05	-0.000302189	-0.000495523	0.000589304	-0.000428722	-0.00221625
27.2	0.611681	0.248219	-0.347949	-0.175083	0.157353	0.425517	-0.82444	-0.964063	0.343517	0.270381	-0.000296699	-0.00545163	-0.000180686	0.000176049	4.79546e-05	-0.000260948	-0.000483065	0.00063751	-0.000335469	0.0110812
27.3	0.316922	0.106379	-0.378976	-0.146272	-0.0221624	0.239354	-0.873197	-1.0239	0.0908657	0.124109	-0.000466241	-0.00942197	-0.000205799	9.27899e-05	4.23233e-05	-0.000294479	-0.000507485	0.00058126	-0.000384916	0.0642708
27.4	0.219407	0.0554059	-0.339084	-0.0820007	0.0554059	0.110812	-1.0926	-1.07709	-0.037676	-0.243786	-0.000423855	-0.00957111	-0.000163962	0.000139767	1.02595e-05	-0.000302271	-0.000545097	0.000563425	-0.000362314	0.157353
27.5	0.578438	0.436599	-0.407788	0.137407	0.460977	0.13519	-0.835521	-0.957414	0.13519	-0.144055	-0.000508626	-0.00894015	-0.000122938	0.000129457	0.000106655	-0.000286088	-0.000500952	0.000641847	-0.000339445	-0.00221625
27.6	0.305841	0.139623	-0.476491	-0.197245	0.0687034	-0.124109	-1.08817	-1.41396	-0.150704	0.217191	-0.000508626	-0.00767636	-0.000168122	0.000186658	3.05307e-05	-0.000308243	-0.000518353	0.000628367	-0.000374181	0.261516
27.7	0.414436	0.00664872	-0.63606	-0.398923	-0.0687033	-0.126325	-0.888711	-1.48266	-0.117461	-0.0864332	-0.000720554	-0.00858665	-0.000168721	0.00024171	8.32329e-05	-0.000315462	-0.000574881	0.000724803	-0.000376813	0.296976
27.8	0.0421085	-0.175083	-0.941901	-0.562924	-0.0509734	-0.469842	-1.14801	-1.73088	-0.0731358	-0.332435	-0.00038147	-0.00950287	-0.000154106	0.00025366	0.000118231	-0.000323246	-0.000561275	0.000662583	-0.000390222	0.489788
27.9	0.115244	-0.168434	-0.846602	-0.405571	-0.17065	-0.485356	-1.35634	-1.60456	-0.0930819	-0.126325	-0.000466241	-0.00726051	-0.000192754	0.000204186	2.89492e-05	-0.000276365	-0.000566231	0.000644159	-0.000392619	0.42995
28	0.542978	-0.0554059	-0.578438	-0.172866	-0.101947	-0.401139	-1.11255	-1.52034	0.0731358	-0.228272	4.23855e-05	-0.00852633	-0.000201561	0.000212621	3.94688e-05	-0.000295291	-0.000538302	0.000704832	-0.000415774	0.217191
28.1	0.675952	0.132974	-0.336868	0.046541	0.128542	0.0664871	-0.908657	-1.48931	0.119677	-0.0310273	-0.000127157	-0.0125615	-0.000171328	0.000180715	2.91237e-05	-0.000322633	-0.000543698	0.000675833	-0.000373807	0.0820007
28.2	0.281462	-0.0465409	-0.538545	-0.305841	-0.0509734	-0.212759	-1.32753	-1.71758	-0.283678	-0.219407	-0.000551012	-0.00578912	-0.000105994	0.000178071	6.74292e-05	-0.000313777	-0.000569684	0.000709348	-0.00039043	0.252651
28.3	0.228272	-0.0288111	-0.463193	-0.281462	0.0132974	-0.0531896	-1.12806	-1.58239	-0.230489	0.0310273	-0.000593397	-0.00623712	-7.56327e-05	0.000149009	6.90704e-05	-0.000311524	-0.00058444	0.000646004	-0.000334475	0.15292
28.4	0.190596	-0.268165	-0.511951	-0.456545	-0.237137	-0.0398922	-1.13915	-1.52255	0.226056	0	-0.000339084	-0.00926561	-7.59665e-05	0.000160482	4.44575e-05	-0.000303809	-0.000502301	0.00065284	-0.000341792	0.232705
28.5	0.476491	0.126326	-0.520816	-0.144055	-0.179515	0.130758	-0.704763	-1.23223	0.576222	0.0421085	2.32774e-11	-0.0083483	-0.000137983	0.000173531	4.92755e-05	-0.00030271	-0.000532178	0.00072251	-0.000338521	0.0531897
28.6	0.463193	0.214975	-0.183948	-0.0332435	-0.146272	0.17065	-0.518599	-0.990658	0.498653	0.27703	-0.000127157	-0.00627277	-9.70356e-05	0.000113987	4.69716e-05	-0.00034325	-0.000511167	0.000705826	-0.000421938	-0.106379
28.7	0.443247	-0.0288111	-0.263732	-0.0332435	-0.239354	-0.00664867	-0.651574	-0.828872	0.507518	0.00664872	-0.000635783	-0.0108713	-0.000161009	0.000189668	0.000109559	-0.00037399	-0.000588945	0.000696333	-0.000334535	-0.0243786
28.8	0.441031	-0.0664871	-0.602816	-0.312489	-0.294759	-0.0997306	-0.990658	-1.19012	0.303624	-0.037676	-0.00038147	-0.0111248	-0.000181829	0.000206482	9.40986e-05	-0.000352344	-0.000579739	0.000702598	-0.000434431	0.106379
28.9	0.474275	0.0332436	-0.41222	-0.197245	-0.274813	0.0642709	-0.952982	-0.979577	0.44768	0.17065	-0.000296699	-0.00803851	-0.000163947	6.8811e-05	9.16611e-05	-0.00032792	-0.000566687	0.000710362	-0.000397008	0.0132974
29	0.784548	0.365679	-0.270381	-0.139623	-0.084217	0.314706	-0.755737	-0.675952	0.596168	0.296976	-0.000296699	-0.00680164	-0.00013901	0.000169041	6.89624e-05	-0.000409192	-0.000521878	0.000677592	-0.000456968	-0.150704
29.1	0.82444	0.536329	-0.0820007	0.0753521	0.0132974	0.494221	-0.751304	-0.775683	0.826656	0.328003	-0.000423855	-0.00946384	-0.000112486	0.000189884	3.24795e-05	-0.000387537	-0.000553808	0.000623561	-0.000422314	-0.197245
29.2	0.698115	0.456545	0.0332436	0.316922	-0.199461	0.576222	-0.682601	-0.910873	0.910873	0.39449	-0.000254313	-0.0124214	-0.000166841	0.00021228	3.173e-05	-0.000438602	-0.00051443	0.000704886	-0.000380263	-0.212759
29.3	0.862116	0.310273	0.0398923	0.175083	-0.139623	0.63606	-0.56514	-0.609465	0.704763	0.445464	-0.000254313	-0.00777164	-0.0001386	0.000207829	4.50291e-05	-0.000396176	-0.000591622	0.000707723	-0.000403436	-0.263732
29.4	0.828873	0.467626	0.15292	0.146272	0.0531897	0.820008	-0.452112	-0.390058	0.740223	0.576222	-0.000635783	-0.011705	-0.000160712	0.000160543	9.35773e-05	-0.000424136	-0.000570979	0.000701224	-0.000372648	-0.401139
29.5	1.06823	0.611681	0.148488	0.498653	0.106379	1.28098	-0.250435	-0.339084	0.760169	0.746872	-0.000169542	-0.0099159	-0.000157491	0.000181447	4.31582e-05	-0.000453004	-0.00054544	0.000584256	-0.000342717	-0.545194
29.6	1.41396	0.385625	-0.17065	0.363463	0.119677	1.05271	-0.452112	-0.314706	0.777899	1.05271	-0.000211928	-0.011575	-6.87953e-05	0.000214157	5.13703e-05	-0.000347515	-0.000455564	0.000645453	-0.000441802	-0.46541
29.7	1.06601	0.0554059	-0.378976	0.0310273	-0.132974	0.687033	-0.817791	-0.624979	0.669303	0.746872	-0.00038147	-0.0111363	-0.000111184	0.000116091	4.69483e-05	-0.00038304	-0.000490705	0.000608273	-0.000434979	-0.164002
29.8	0.848819	-0.00886493	-0.496437	-0.0509734	-0.0110812	0.257083	-0.722493	-0.884278	0.421085	0.0820008	-0.000423855	-0.0102436	-0.000119121	6.89959e-05	7.3972e-05	-0.000331458	-0.000500935	0.000662131	-0.000377659	-0.0509735
29.9	0.866549	0.252651	-0.285895	-0.0465409	0.0421085	0.299192	-0.873197	-0.875413	0.370112	0.281462	-8.4771e-05	-0.0111662	-9.64404e-05	6.95856e-05	-4.9095e-06	-0.000379644	-0.00048796	0.000666572	-0.000365457	-0.084217
30	0.558492	0.250435	-0.432166	-0.292543	-0.332435	0.263732	-1.01504	-1.01504	0.192813	0.514167	-8.4771e-05	-0.00974718	-0.000116995	0.000123653	3.34102e-05	-0.000363004	-0.000506402	0.000651888	-0.000328784	0.00443246
30.1	0.607249	0.467626	-0.195029	-0.0664871	0.0221624	0.562924	-0.791196	-0.817791	0.492005	0.554059	-8.4771e-05	-0.00799344	-0.000210338	8.80768e-05	2.73238e-05	-0.00045361	-0.000490238	0.00066285	-0.000441145	-0.148488
30.2	0.667087	0.234921	-0.314706	-0.217191	-0.0908657	0.480923	-0.711412	-1.10812	0.518599	0.44768	-4.23855e-05	-0.00923663	-7.50903e-05	0.000163899	9.51531e-05	-0.000357588	-0.000437552	0.000699996	-0.000397826	-0.108596
30.3	0.589519	0.0576222	-0.212759	-0.00221622	-0.203894	0.762385	-0.427734	-0.955198	0.509734	0.312489	-0.000296699	-0.00889689	-0.000136945	0.000141639	7.26712e-05	-0.000393288	-0.000468936	0.000659748	-0.000430461	-0.217191
30.4	0.687033	0.110812	-0.183948	0.27703	0.0731358	0.682601	-0.735791	-1.17461	0.469842	0.303624	-0.000211928	-0.00965699	-6.92266e-05	0.000171172	8.99037e-05	-0.000279644	-0.000506604	0.000619396	-0.000369186	-0.195029
30.5	0.675952	0.037676	-0.219407	-0.128542	-0.084217	0.472058	-0.95963	-1.54472	0.336868	0.199461	-0.000466241	-0.00801395	-1.07377e-05	0.000114676	4.95757e-05	-0.000367754	-0.000487123	0.000587084	-0.000410822	-0.0509735
30.6	0.769034	0.299192	-0.292543	-0.137407	0.281462	0.520816	-0.611681	-1.07487	0.39449	0.308057	4.23855e-05	-0.00887319	-0.000112402	0.000139192	6.71029e-05	-0.000313347	-0.000476142	0.000639374	-0.000385987	-0.164002
30.7	1.05493	0.54741	-0.214975	0.0820008	0.478707	0.67152	-0.67152	-0.65379	0.418869	0.476491	-8.4771e-05	-0.011137	-0.000117253	0.000106481	6.5063e-05	-0.000312979	-0.000527248	0.000614414	-0.000313112	-0.352382
30.8	1.17682	0.791196	0.0731358	0.214975	0.392274	0.742439	-0.820008	-0.463193	0.593951	0.815575	2.32774e-11	-0.00588618	-0.000139826	0.000162823	8.6998e-05	-0.000315485	-0.000491531	0.000615446	-0.000316656	-0.505302
30.9	1.06601	0.330219	-0.0132974	0.199461	-0.110812	0.381193	-1.13471	-1.11698	0.328003	0.480923	-0.000254313	-0.00700524	-8.87027e-05	8.77386e-05	8.11673e-05	-0.000329985	-0.000491643	0.000591973	-0.000428864	-0.186164
31	0.84217	0.339084	-0.0554059	0.18838	-0.115244	0.556275	-0.984009	-0.746872	0.175083	0.631627	-0.000720554	-0.0084017	-7.32743e-05	0.000134793	5.85481e-05	-0.000323738	-0.000471606	0.000652931	-0.000435768	-0.208326
31.1	1.25661	0.726926	0.0864332	0.363463	0.372328	1.12142	-0.485356	-0.3413	0.89536	0.855467	-0.000805325	-0.0101012	-6.98107e-05	0.000210103	9.52654e-05	-0.000245582	-0.000448069	0.000652445	-0.000342212	-0.664871
31.2	1.1192	0.678168	-0.124109	0.263732	0.316922	0.899792	-0.640492	-0.312489	0.782332	0.984009	-0.000254313	-0.0108099	-2.85552e-05	0.000141269	9.62484e-05	-0.000278505	-0.00048404	0.00059381	-0.000362653	-0.589519
31.3	0.946333	0.531897	-0.478707	-0.0421085	0.0664871	0.63606	-0.992874	-0.37676	0.536329	0.831089	-0.000635783	-0.010679	-9.001e-05	0.000163721	6.09515e-05	-0.000319207	-0.000547225	0.000643575	-0.000426077	-0.27703
31.4	0.933036	-0.0487572	-0.875413	-0.285895	-0.144055	0.367895	-1.22336	-0.868765	0.339084	0.474275	-0.000508626	-0.00986532	-0.000123467	0.000150324	8.2699e-05	-0.000282357	-0.000494055	0.000724364	-0.000336581	-0.0110812
31.5	1.04163	0.121893	-0.751304	-0.401139	0.0753521	0.531897	-0.981793	-0.780115	0.414436	0.715844	-0.000593397	-0.00777702	-0.000144157	0.000106761	5.07866e-05	-0.000279023	-0.000484681	0.000643096	-0.00031176	-0.18838
31.6	1.12585	0.294759	-0.611681	-0.305841	0.0509734	0.680385	-0.782332	-0.631627	0.589519	0.622762	-0.000635783	-0.00775888	-0.000140097	7.28795e-05	7.22758e-05	-0.000252388	-0.000443044	0.000650433	-0.000363407	-0.20611
31.7	0.77125	0.20611	-0.516383	-0.385625	-0.0864332	0.571789	-0.713628	-0.633844	0.469842	0.496437	-0.000593397	-0.0107089	-9.6281e-05	0.000107316	-1.10176e-05	-0.000268992	-0.000468912	0.000665907	-0.000380022	-0.0952982
31.8	0.848819	0.294759	-0.722493	-0.365679	-0.0132974	0.58287	-0.820008	-0.620546	0.325787	0.68925	-0.000890096	-0.012396	-0.000112811	9.42044e-05	4.53679e-05	-0.000271806	-0.000463289	0.000723201	-0.000418534	-0.0997307
31.9	0.97736	0.372328	-0.591735	-0.374544	-0.00221622	0.585086	-0.99509	-0.576222	0.161785	0.678168	-0.000890096	-0.00838039	-0.000119335	0.000136699	9.05491e-05	-0.000279229	-0.000465031	0.000735529	-0.000375122	-0.164002
32	0.930819	0.303624	-0.480923	-0.310273	0.0598384	0.456545	-1.07044	-0.496437	0.463193	0.310273	-0.000423855	-0.0104116	-1.97893e-05	0.000117249	8.8137e-05	-0.000261852	-0.000513201	0.000657792	-0.000428753	-0.0620546
32.1	0.928603	0.250435	-0.305841	-0.150704	-0.0509734	0.354598	-1.25217	-0.893143	-0.0132974	0.18838	-0.000169542	-0.0131716	-7.41077e-05	0.000151235	6.45796e-06	-0.000323449	-0.000504807	0.000640272	-0.000458741	0.0509734
32.2	0.908657	0.396706	-0.350165	0.00443249	-0.168434	0.509734	-0.817791	-0.820008	-0.0177299	0.390058	-0.000339084	-0.0119729	-5.9068e-05	0.000128172	0.000109491	-0.000279876	-0.000508451	0.000775026	-0.000436609	-0.0332436
32.3	0.957414	0.549627	-0.3413	-0.110812	-0.0709196	0.545194	-0.762385	-0.487572	0.168434	0.503086	-0.000635783	-0.0111715	-6.85355e-05	0.000148764	4.65465e-05	-0.000223075	-0.00048208	0.000695841	-0.000329729	-0.132974
32.4	0.884278	0.525248	-0.607249	0.0598384	-0.208326	0.585087	-0.642709	-0.735791	0.37676	0.505302	-0.000974867	-0.0114125	-0.000118033	9.61261e-05	4.52027e-05	-0.000281298	-0.000545034	0.000698942	-0.000370462	-0.113028
32.5	0.981793	0.576222	-0.290327	0.381193	0.126326	0.518599	-0.330219	-0.797845	0.82444	0.651574	-0.000805325	-0.0123637	-4.26512e-05	8.76317e-05	0.000123721	-0.00027049	-0.000498076	0.000685551	-0.000373738	-0.281462
32.6	0.82444	0.363463	-0.42995	0.234921	0.296976	0.427734	-0.476491	-0.795629	0.44768	0.554059	-0.00101725	-0.0116905	-0.000117599	0.000139204	9.61175e-05	-0.000216507	-0.000516847	0.000690473	-0.000310418	-0.181731
32.7	0.870981	0.620546	-0.560708	0.405571	0.316922	0.571789	-0.474275	-0.61833	0.270381	1.13915	-0.000296699	-0.0093358	-0.000120953	0.00011988	5.08465e-05	-0.000183666	-0.000527254	0.000737561	-0.000342539	-0.199461
32.8	1.17461	0.56514	-0.578438	0.556275	0.228272	0.975144	-0.598384	-0.61833	0.585086	1.16131	-0.00084771	-0.0100915	-0.000147974	0.000147542	8.88363e-05	-0.000294167	-0.000544895	0.000696852	-0.000321852	-0.303624
32.9	1.02833	0.611681	-0.700331	0.299192	0.0864332	0.649357	-0.968495	-0.899792	0.363463	0.587303	-0.000593397	-0.00926329	-0.0001943	0.000173219	5.8432e-05	-0.000273226	-0.000556254	0.000734437	-0.000388252	-0.139623
33	0.893143	0.58287	-0.667087	0.0775683	-0.0243786	0.720277	-0.822224	-1.01947	0.312489	0.602816	-0.000423855	-0.0124781	-0.000149085	0.000164339	0.000141288	-0.000298204	-0.000569485	0.000740048	-0.000353668	-0.108596
33.1	0.735791	0.507518	-0.811143	-0.00886493	-0.0332435	0.478707	-1.07044	-0.910873	-0.0797845	0.784548	-0.000762939	-0.00977714	-8.13454e-05	0.000210524	0.000125022	-0.00027469	-0.000618133	0.000677251	-0.000401686	-0.0443247
33.2	0.698115	0.514167	-0.591735	-0.0775683	0.0975144	0.272597	-0.893143	-0.981793	-0.265948	0.529681	-0.000635783	-0.00902113	-0.000102342	0.000112364	0.000105203	-0.000263918	-0.000505709	0.000665174	-0.000414021	0.0354598
33.3	0.605033	0.467626	-0.3413	0.221624	0.487572	0.505302	-0.396706	-1.10369	0.175083	0.476491	-0.000720554	-0.00985678	-0.000137607	0.000139303	6.4321e-05	-0.000275673	-0.000510714	0.000749627	-0.000384835	-0.130758
33.4	0.336868	0.305841	-0.434382	0.0886495	0.203894	0.385625	-0.500869	-1.32309	-0.265948	0.509734	-0.000890096	-0.00903748	-0.000137736	0.000174093	9.62212e-05	-0.000301319	-0.000546857	0.000821677	-0.000433543	-0.0155137
33.5	0.392274	0.498653	-0.509734	0.0820008	0.175083	0.673736	-0.303624	-1.21007	-0.0509734	0.726926	-0.000720554	-0.0132182	-0.000113486	0.000131067	0.000110742	-0.000337348	-0.000515647	0.000803376	-0.000393758	-0.106379
33.6	0.520816	0.817791	-0.485356	0.117461	0.0731358	0.782332	-0.578438	-0.961847	0.101947	0.58287	-0.000762939	-0.0139663	-0.000143519	0.00017139	0.000111254	-0.000273901	-0.00059218	0.000771641	-0.000365464	-0.13519
33.7	0.658222	0.578438	-0.438815	0.336868	0.117461	0.808926	-0.469842	-0.968495	0.285895	0.651574	-0.000974867	-0.0127411	-0.000140284	0.000177502	0.000140475	-0.000315965	-0.000580638	0.000818217	-0.000442925	-0.186164
33.8	0.414436	0.228272	-0.757953	0.217191	0.0265949	0.574005	-0.46541	-1.07044	-0.00221622	0.605033	-0.00118679	-0.0116266	-0.000171766	0.000134426	9.05557e-05	-0.00030474	-0.000534068	0.000722595	-0.000414499	0.00886493
33.9	0.642709	0.511951	-0.523032	0.403355	-0.104163	0.802278	-0.308057	-0.853251	0.0398923	0.718061	-0.000932482	-0.0119717	-0.000147639	0.000158371	5.87361e-05	-0.000285702	-0.000582903	0.000720426	-0.000338753	-0.195029
34	0.988442	0.735791	-0.272597	0.578438	0.108596	0.908657	-0.392274	-0.605033	0.0110812	0.937468	-0.000762939	-0.0145631	-0.000185026	0.000226879	6.39013e-05	-0.000360853	-0.00060796	0.000851503	-0.000398733	-0.383409
34.1	1.05714	0.662655	-0.591735	0.567357	0.274813	0.839954	-0.345733	-0.67152	0.201678	1.06823	-0.000551012	-0.0136318	-0.000154243	0.000231004	9.04874e-05	-0.000354435	-0.00054729	0.000801945	-0.00044363	-0.398923
34.2	1.0106	0.687033	-0.760169	0.498653	0.183948	0.893143	-0.445464	-0.609465	0.157353	1.16131	-0.000720554	-0.0116655	-0.00018622	0.00017271	8.84427e-05	-0.00033865	-0.000582515	0.000761429	-0.000436588	-0.365679
34.3	0.802278	0.574005	-0.580654	0.210543	0.177299	0.870981	-0.80671	-0.656006	0.084217	1.09704	-0.00110202	-0.0105821	-0.000147018	0.000249235	0.000120567	-0.000324763	-0.000613749	0.000688846	-0.000499245	-0.321354
34.4	1.26104	0.888711	-0.234921	0.3413	0.443247	1.05271	-0.458761	-0.310273	0.452112	1.23666	-0.00105964	-0.0112686	-0.000175878	0.000242357	0.000162685	-0.000366247	-0.000531351	0.000708415	-0.000445006	-0.613898
34.5	1.09704	0.633844	-0.339084	0.108596	-0.0642708	0.808926	-0.624979	-0.374544	0.197245	0.795629	-0.00101725	-0.0128772	-0.000184239	0.000216343	5.38197e-05	-0.000416816	-0.000592632	0.000686429	-0.000500273	-0.347949
34.6	0.924171	0.261516	-0.392274	-0.350165	-0.177299	0.644925	-0.611681	-0.644925	0.0487572	0.598384	-0.000508626	-0.0156428	-0.000191055	0.000200188	7.21668e-05	-0.000372005	-0.000629332	0.000669226	-0.000442667	-0.175083
34.7	0.682601	0.17065	-0.485356	-0.115244	-0.108596	0.664871	-0.609465	-0.797845	0.0243786	0.950766	-0.000805325	-0.0121334	-0.000195332	0.000190849	6.26747e-05	-0.000401103	-0.000646493	0.000718167	-0.000393579	-0.166218
34.8	0.882062	0.214975	-0.416652	0.0753521	-0.246002	0.673736	-0.427734	-0.742439	-0.0465409	1.07931	-0.000635783	-0.0114536	-0.000123284	0.000212803	8.21124e-05	-0.000450516	-0.000596932	0.000774214	-0.000413288	-0.190596
34.9	0.864332	0.0265949	-0.0930819	-0.0709195	-0.130758	0.578438	-0.390058	-0.68925	-0.0487572	0.813359	-0.00038147	-0.0133122	-0.000169122	0.000261175	0.000102488	-0.000383696	-0.000563943	0.000764223	-0.000359158	-0.172866
35	0.944117	0.288111	-0.308057	0.0997307	-0.15292	0.474275	-0.42995	-0.571789	-0.168434	0.678168	-0.000423855	-0.00978594	-0.000161328	0.000297828	0.000100172	-0.000364824	-0.000596809	0.000760944	-0.000394255	-0.186164
35.1	0.928603	-0.0487572	-0.41222	0.0155137	-0.2593	0.22384	-0.664871	-0.740223	-0.436599	0.454329	-0.000127157	-0.0122593	-0.000164726	0.000221416	0.000114452	-0.000407966	-0.000563863	0.000775046	-0.000399638	-0.0310273
35.2	0.755737	-0.046541	-0.578438	-0.0509734	-0.330219	0.0376761	-0.990658	-0.631627	-0.268165	0.228272	-0.000551012	-0.0130391	-0.000112457	0.000270743	0.00012619	-0.000340333	-0.000572791	0.000756101	-0.000385448	0.0642708
35.3	0.729142	0.336868	-0.478707	0.272597	-0.183948	0.339084	-0.975144	-0.713628	-0.0332435	0.580654	-0.000593397	-0.0136936	-0.000161674	0.000253066	8.08503e-05	-0.000396599	-0.000542791	0.00076053	-0.00041681	-0.0598384
35.4	0.538546	0.150704	-0.405571	0.144055	-0.00886492	0.511951	-0.868765	-0.644925	0.0199462	0.720277	-0.000678168	-0.00890944	-0.000183891	0.000223971	0.000180548	-0.000395094	-0.000554723	0.000762803	-0.000470841	-0.101947
35.5	0.414436	-0.281462	-0.839954	-0.0576221	-0.130758	0.210543	-0.97736	-0.939684	-0.492005	0.0886495	-0.000423855	-0.0132104	-0.000155731	0.000270053	0.000220734	-0.000453248	-0.000615044	0.000741362	-0.000421957	0.148488
35.6	0.474275	-0.328003	-0.882062	-0.0975144	-0.303624	0.208326	-1.28985	-1.10369	-0.514167	0.0753521	-0.000551012	-0.01591	-0.000112395	0.000239639	0.000152753	-0.000412024	-0.000634801	0.000750699	-0.000461365	0.246002
35.7	0.622763	0.0908657	-0.511951	0.0443248	-0.396706	0.496437	-1.1059	-0.957414	-0.314706	0.374544	-0.000805325	-0.013572	-0.000125605	0.00014947	8.9063e-05	-0.000446481	-0.000522248	0.000768716	-0.000394621	0.0177299
35.8	0.356814	-0.119677	-0.434382	-0.0310273	-0.509734	0.503086	-0.735791	-0.813359	-0.476491	0.305841	-0.000508626	-0.0103012	-0.000108049	0.000132151	5.12773e-05	-0.000455815	-0.000559763	0.00075007	-0.000383772	0.00221622
35.9	0.567357	0.0687034	-0.0531897	0.261516	0.0554059	0.602816	-0.516383	-0.693682	-0.301408	0.587303	-0.000296699	-0.0154682	-0.000126448	0.000175814	8.89653e-05	-0.000462815	-0.000573538	0.0007432	-0.000455668	-0.161785
36	0.228272	0.139623	-0.314706	0.139623	-0.130758	0.372328	-0.709196	-0.740223	-0.312489	0.381193	-0.000720554	-0.011539	-0.000125346	0.000228628	0.000111904	-0.000444771	-0.000585686	0.000786743	-0.000479306	-0.0155137
36.1	0.365679	0.104163	-0.378976	0.0820008	-0.232705	0.749088	-0.531897	-0.744655	-0.183948	0.580654	-0.000762939	-0.0122163	-0.000100197	0.000189545	0.000102499	-0.000447828	-0.00057166	0.000731069	-0.000410215	-0.093082
36.2	0.709196	0.239354	-0.101947	-0.0177299	-0.0177299	0.944117	-0.208326	-0.39449	-0.0509734	1.02833	-0.000762939	-0.0103088	-0.000119995	0.000248749	4.45985e-05	-0.000464226	-0.000561262	0.000773024	-0.000406546	-0.319138
36.3	0.80671	0.261516	0.075352	0.363463	0.0554059	0.851035	-0.0997306	-0.279246	0.0997306	1.15688	-0.000805325	-0.0128425	-0.000113096	0.000223945	7.81108e-05	-0.000463759	-0.000610116	0.000783622	-0.000479077	-0.39449
36.4	0.817791	0.301408	-0.0288111	0.27703	0.0221624	0.855467	-0.119677	-0.467626	0.075352	1.14358	-0.000593397	-0.0142897	-9.44841e-05	0.000177161	8.09026e-05	-0.000423007	-0.000519708	0.000739813	-0.000411508	-0.434382
36.5	0.720277	0.410004	-0.150704	0.217191	-0.00886494	0.886495	-0.347949	-0.658222	-0.126325	1.21671	-0.000169542	-0.0131358	-0.000103162	0.000167427	8.52213e-05	-0.000463823	-0.000523563	0.000789633	-0.00040618	-0.421085
36.6	0.596168	0.190596	-0.301408	-0.20611	-0.285894	0.542978	-0.669303	-1.07044	-0.217191	0.702547	-0.00038147	-0.0116138	-0.000194832	0.000234097	9.77789e-05	-0.000506853	-0.000553103	0.00078259	-0.000391913	-0.0908657
36.7	0.538546	0.0576222	-0.339084	-0.0620546	-0.283678	0.498653	-0.826656	-0.921954	-0.219407	0.706979	-0.000339084	-0.0124178	-0.000155916	0.000200346	0.000104149	-0.00047224	-0.000501476	0.000798778	-0.000406403	-0.104163
36.8	0.633844	0.126326	-0.425517	0.217191	-0.106379	0.664871	-0.711412	-1.01947	-0.144055	0.726926	-0.000720554	-0.0114304	-0.000192286	0.000170609	3.46172e-05	-0.00051831	-0.000530063	0.000866667	-0.000417272	-0.252651
36.9	0.757953	0.301408	-0.312489	0.268165	0.150704	0.525248	-0.538545	-0.755737	-0.0199461	0.820008	-0.000423855	-0.0121017	-0.000155162	0.000177573	0.000108509	-0.000452533	-0.000512212	0.00094501	-0.000401573	-0.39449
37	0.61833	0.299192	-0.469842	0.128542	0.2593	0.511951	-0.576221	-0.576221	-0.00443247	0.664871	-0.000635783	-0.0109199	-0.000165812	0.000161568	9.94481e-05	-0.000450434	-0.000507913	0.000822649	-0.000371706	-0.414436
37.1	0.401139	0.0775683	-0.445464	-0.132974	-0.219407	0.316922	-0.695898	-0.667087	-0.0886495	0.622763	-0.000423855	-0.011106	-0.000190365	0.000193634	0.00011906	-0.000423316	-0.000537953	0.000798283	-0.000413553	-0.214975
37.2	0.833305	0.729142	0.179515	0.385625	0.0044325	0.955198	0.179515	-0.285895	0.270381	1.17461	4.23855e-05	-0.0113293	-0.000178806	0.000235373	7.09914e-05	-0.000478955	-0.000555364	0.000812247	-0.000417913	-0.669303
37.3	0.893143	0.54741	-0.190596	0.17065	0.0177299	0.720277	-0.155137	-0.520816	0.181731	0.793413	-0.000932482	-0.0133081	-0.000192452	0.000172901	6.94085e-05	-0.00048027	-0.000506419	0.000845808	-0.000395322	-0.410004
37.4	0.828873	0.742439	-0.139623	0.230489	-0.0642708	0.941901	-0.274813	-0.438815	0.0531897	0.795629	-0.000974867	-0.0143115	-6.22058e-05	0.000143003	9.34712e-05	-0.000439133	-0.000524739	0.000847301	-0.000422732	-0.443247
37.5	1.2145	0.784548	0.343517	0.509734	0.148488	1.14579	-0.0509734	-0.232705	0.0664871	0.975144	-0.00139872	-0.0126823	-0.000117279	0.000131075	0.00012515	-0.000425574	-0.000558577	0.000776275	-0.00043288	-0.651574
37.6	0.766818	0.434382	-0.0598384	0.323571	-0.106379	0.990658	-0.385625	-0.396706	0	1.25439	-0.000805325	-0.0124109	-9.1054e-05	0.000117582	0.000119993	-0.000397855	-0.000510335	0.000792749	-0.00048444	-0.505302
37.7	0.598384	0.24157	-0.27703	0.126325	-0.265948	0.835521	-0.660439	-0.485356	-0.199461	1.28985	-0.00110202	-0.0107024	-5.39225e-05	0.000144712	8.95021e-05	-0.000381767	-0.000501266	0.000783416	-0.000432036	-0.410004
37.8	0.884278	0.436599	-0.0886495	0.46541	0.0310273	1.05493	-0.352382	-0.252651	-0.075352	1.14801	-0.00110202	-0.0142374	-6.03216e-05	0.000236379	8.18471e-05	-0.000481456	-0.00048494	0.000832611	-0.000427945	-0.607249
37.9	0.879846	0.305841	-0.113028	0.243786	0.436599	1.26769	-0.124109	-0.405571	0.0132974	1.03941	-0.000635783	-0.0117373	-0.000129278	0.000172793	0.000115902	-0.000410408	-0.000496618	0.000837189	-0.000436026	-0.709196
38	0.68925	0.441031	-0.39449	0.228272	0.164002	1.0372	-0.523032	-0.545194	-0.126325	0.762385	-0.000805325	-0.0111384	-0.00290571	-0.00122827	-0.000350813	-0.00050836	-0.000526439	0.000795044	-0.000423695	-0.527464
38.1	0.624979	0.538546	-0.179515	0.489788	0.301408	1.04828	-0.669303	-0.669303	-0.0908657	0.724709	-8.4771e-05	-0.0108704	-0.00604138	-0.00473904	-0.00339414	-0.00359564	-0.00203087	-0.000889397	-0.000500871	-0.46541
38.2	0.558492	0.647141	-0.212759	0.580654	0.356814	1.00396	-0.567356	-0.647141	0.00221625	0.902008	-0.000127157	-0.0116828	-0.00611057	-0.00505823	-0.0039294	-0.00457854	-0.00306283	-0.00330765	-0.000447966	-0.498653
38.3	1.08152	0.757953	-0.410004	0.580654	0.392274	0.933036	-0.42995	-0.42995	0.15292	0.921954	4.23855e-05	-0.0116841	-0.00611939	-0.00500427	-0.00395498	-0.00456192	-0.00303945	-0.00335292	-0.000449553	-0.567357
38.4	1.40953	0.97736	-0.0952982	0.769034	0.813359	0.986225	-0.0952982	-0.132974	0.161785	1.40731	-0.000339084	-0.0133579	-0.00588247	-0.00491618	-0.003764	-0.00452842	-0.00302087	-0.00325842	-0.000433255	-0.775683
38.5	0.937468	1.06158	0.159569	0.791196	0.6006	0.890927	-0.121893	-0.230489	-0.00443244	1.21228	0.000127157	-0.0116464	-0.00570123	-0.00470056	-0.00358716	-0.00433257	-0.00295458	-0.00314563	-0.000409002	-0.660439
38.6	0.77125	0.817791	-0.0687033	0.775683	0.3413	0.87763	-0.192813	-0.168434	-0.0731358	1.48488	8.47711e-05	-0.0124375	-0.00560319	-0.00466394	-0.00354579	-0.00427104	-0.00281796	-0.0028864	-0.00043866	-0.63606
38.7	1.01282	1.07266	0.0797845	0.870981	0.352382	0.930819	-0.183948	0.0177299	0.161785	1.60234	0.0213199	-0.0387983	-0.0006421	0.00123581	-0.00331133	-0.00125287	-0.00494253	0.000443063	0.00158678	-0.598384
38.8	1.22336	0.87763	0.0487572	0.831089	0.228272	0.684817	-0.37676	-0.037676	0.257083	1.16796	0.0428094	-0.0523461	0.00410458	0.00805254	-9.6122e-05	0.000109412	-0.00811551	0.00577363	0.00404348	-0.390058
38.9	1.2012	0.78898	0.175083	0.611681	0.141839	0.893143	-0.500869	-0.126325	0.00664872	1.0239	0.0567542	-0.057491	0.00611464	0.00963982	0.00211707	-0.00195688	-0.00997326	0.00730721	0.00520443	-0.405571
39	1.37628	0.82444	0.214975	0.793413	0.0443248	0.888711	-0.265948	-0.037676	0.0731358	1.1325	0.0657823	-0.057439	0.00707926	0.0102182	0.00321751	-0.00310405	-0.010665	0.0082437	0.00639257	-0.496437
39.1	1.49374	0.948549	0.356814	0.786764	0.208326	0.660439	-0.201678	0.141839	0.403355	1.0372	0.0769297	-0.0627422	0.0073485	0.010618	0.00359177	-0.00354911	-0.0107239	0.00915905	0.00766029	-0.542978
39.2	1.2965	0.875413	0.529681	0.738007	0.456545	0.616114	0.0576222	0.0642709	0.549627	0.738007	0.106218	-0.0655265	0.00734876	0.0107303	0.00422365	-0.00445179	-0.0108384	0.0119012	0.0110104	-0.496437
39.3	1.3098	0.875413	0.605033	0.525248	0.534113	0.722493	0.0797845	0.0975144	0.301408	0.811143	0.133514	-0.0633927	0.00728014	0.0106766	0.0048078	-0.00525715	-0.0108154	0.0148259	0.0140357	-0.511951
39.4	1.04606	0.613898	0.2593	0.576222	0.00886494	0.651574	-0.336868	-0.119677	0.101947	0.658222	0.152376	-0.0617795	0.00740252	0.0106102	0.00521859	-0.00568198	-0.0108604	0.0165294	0.0156521	-0.339084
39.5	0.782332	0.469842	-0.132974	0.261516	-0.0598384	0.662655	-0.580654	-0.405571	-0.0997306	0.669303	0.209342	-0.0555876	0.00732237	0.0106133	0.00590693	-0.0067541	-0.0108408	0.020899	0.0192995	-0.155137
39.6	0.246002	0.13519	-0.500869	-0.321354	-0.684817	0.421085	-0.509734	-0.540762	-0.387841	0.804494	0.135549	0.020277	0.0075034	0.00994723	0.00763782	-0.00932096	-0.0108334	0.0299964	0.0324749	-0.108596
39.7	0.605033	0.113028	-0.698114	-0.00664869	-0.780115	0.150704	-0.667087	-0.503086	-0.308057	0.527464	0.0829909	0.00026794	0.0082125	0.0094861	0.00962896	-0.0116685	-0.0108474	0.0316319	0.0399801	-0.0155137
39.8	1.01282	0.760169	-0.310273	0.378976	-0.161785	0.257083	-0.261516	-0.261516	-0.037676	0.42995	0.0946045	-0.0222384	0.00888981	0.00939343	0.0103107	-0.0122141	-0.0108574	0.0309055	0.0395842	-0.270381
39.9	1.06601	0.873197	-0.237137	0.221624	-0.148488	0.339084	-0.328003	-0.367895	0.148488	0.374544	0.0999451	-0.0233237	0.00889176	0.00940497	0.0105641	-0.012562	-0.0108531	0.0310485	0.0385397	-0.294759
40	0.984009	0.556275	-0.230489	-0.0443247	-0.0775683	0.234921	-0.345733	-0.678168	0.0598384	0.0576222	0.102658	-0.030353	0.00883248	0.00950188	0.010825	-0.012887	-0.0108829	0.0314823	0.0376533	-0.155137
40.1	0.554059	-0.0620546	-0.436599	-0.436599	-0.418869	-0.0243786	-0.631627	-1.17017	-0.0687033	-0.0332436	0.104099	-0.0330946	0.00892093	0.00952174	0.0110586	-0.0131613	-0.0108935	0.0316408	0.0368528	0.177299
40.2	0.434382	0.0531897	-0.383409	-0.378976	-0.354598	-0.0243786	-0.500869	-1.11477	-0.248218	-0.00443247	0.104735	-0.0341175	0.00897951	0.00950568	0.011256	-0.013385	-0.0108823	0.0322439	0.0356584	0.148488
40.3	0.354598	0.190596	-0.252651	-0.350165	-0.363463	0.24157	-0.762385	-0.704763	-0.363463	0.0598384	0.104523	-0.036778	0.00890308	0.00946937	0.0112358	-0.0135563	-0.0109511	0.0326866	0.0351089	0.0731358
40.4	0.503086	0.0443248	-0.296976	-0.383409	-0.290327	0.0687034	-0.955198	-0.882062	-0.372328	-0.0354598	0.10376	-0.031919	0.00888413	0.00952845	0.0113113	-0.0136364	-0.0109126	0.0330136	0.0344539	0.0952982
40.5	0.795629	0.252651	-0.363463	-0.128542	0.046541	-0.00664866	-0.589519	-0.831089	0.0221624	0.272597	0.103887	-0.0328212	0.00890343	0.00950606	0.0113319	-0.0137136	-0.0109861	0.0334518	0.0337109	-0.139623
40.6	0.463193	0.175083	-0.744655	-0.234921	-0.175083	0.126326	-0.775683	-1.02833	-0.181731	0.290327	0.103929	-0.0253795	0.00895352	0.00950405	0.0113502	-0.0136585	-0.0109444	0.0335763	0.0328024	-0.00221625
40.7	0.425517	0.496437	-0.68925	-0.252651	-0.214975	0.305841	-0.75352	-0.833305	-0.288111	0.157353	0.103294	-0.0279454	0.0089624	0.00948314	0.0114017	-0.0137527	-0.0109595	0.0336219	0.0323883	-0.0443247
40.8	0.24157	0.374544	-0.835521	-0.378976	0.132974	0.179515	-0.831089	-0.620546	-0.0487572	0.254867	0.10376	-0.0292658	0.0089593	0.00952896	0.0114529	-0.0136964	-0.0109721	0.0338432	0.0320311	0.0110812
40.9	0.853251	0.611681	-0.239354	0.0332436	0.392274	0.268165	-0.445464	-0.339084	0.164002	0.383409	0.103336	-0.0311598	0.00896736	0.00947663	0.0114618	-0.0138291	-0.0109978	0.0339413	0.031971	-0.265948
41	0.89536	0.775683	-0.374544	-0.130758	0.0687034	0.378977	-0.374544	-0.611681	0.157353	0.443247	0.181156	-0.0344137	0.0089358	0.00805821	0.0114802	-0.0135717	-0.00935217	0.0366185	0.0299689	-0.237137
41.1	0.292543	0.130758	-0.917522	-0.398923	-0.651574	0.121893	-0.715844	-0.868765	-0.159569	-0.159569	0.332896	0.0059305	0.032635	0.0231756	0.0387831	-0.0397707	-0.0227857	0.0520144	0.0366297	0.0576221
41.2	0.319138	0.181731	-0.780115	-0.321354	-0.449896	-0.128542	-0.651574	-0.78898	-0.339084	-0.252651	0.339847	-0.0151542	0.0430368	0.033342	0.0513456	-0.0521235	-0.0331579	0.0553271	0.0378548	0.186164
41.3	0.467626	-0.00221622	-0.658222	-0.296976	-0.13519	-0.110812	-0.675952	-0.640492	-0.101947	-0.0886495	0.345739	-0.0270122	0.0437476	0.03466	0.0523746	-0.0529977	-0.0345738	0.0549916	0.036455	0.15292
41.4	0.596168	0.370112	-0.445464	-0.150704	0.113028	-0.108596	-0.735791	-0.529681	0.093082	0.226056	0.348155	-0.0323352	0.0422617	0.0336309	0.0506003	-0.0511629	-0.0338029	0.0549492	0.0351747	0.110812
41.5	0.693682	0.631627	-0.352382	-0.113028	0.0554059	0.0997307	-0.742439	-0.500869	0.106379	0.283678	0.348579	-0.035632	0.0417726	0.0332955	0.0498634	-0.0507549	-0.033423	0.0549464	0.0348592	0.0443247
41.6	0.915306	0.567357	-0.261516	0.00664873	0.15292	0.325787	-0.511951	-0.347949	-0.0908657	0.27703	0.349214	-0.0380415	0.0411824	0.0327783	0.0491234	-0.0501816	-0.0329478	0.0546974	0.0345547	-0.093082
41.7	1.15466	0.924171	-0.0642708	0.0443248	0.228272	0.518599	-0.296976	-0.381193	0.199461	0.350165	0.350232	-0.0386755	0.0410393	0.0327183	0.048892	-0.0500489	-0.0329621	0.0548809	0.0343588	-0.208326
41.8	0.917522	0.738007	-0.3413	0.0687034	-0.0775683	0.350165	-0.662655	-0.574005	-0.230489	0.217191	0.350189	-0.0385411	0.0410269	0.0327164	0.0485833	-0.0499595	-0.0329637	0.0552253	0.0339756	-0.0664871
41.9	1.07487	0.735791	-0.037676	0.314706	0.392274	0.414436	-0.381193	-0.410004	-0.22384	0.343517	0.35002	-0.0375959	0.0410606	0.0327042	0.0485519	-0.0501394	-0.033064	0.0548436	0.0345297	-0.20611
42	1.2965	0.848819	0.328003	0.283678	0.44768	0.438815	-0.17065	-0.314706	0.0487572	0.383409	0.349892	-0.0392888	0.0411961	0.0326444	0.0484912	-0.0503468	-0.0330791	0.054963	0.0345953	-0.350165
42.1	1.36299	0.760169	0.210543	0.252651	0.607249	0.520816	-0.387841	-0.602816	0.00664875	0.350165	0.349808	-0.0388638	0.0410746	0.0325277	0.04847	-0.0504938	-0.0331064	0.0554093	0.0345955	-0.347949
42.2	1.31201	0.997306	0.356814	0.467626	0.472058	0.529681	-0.328003	-0.210542	0.104163	0.401139	0.349553	-0.0392354	0.0411907	0.0325663	0.0483071	-0.0504335	-0.0331631	0.0553555	0.0345655	-0.485356
42.3	1.1059	0.853251	0.0177299	0.0709196	0.234921	0.434382	-0.516383	-0.328003	-0.113028	0.314706	0.349638	-0.0429291	0.0411537	0.0325986	0.0482114	-0.0504207	-0.0331077	0.0554426	0.0347478	-0.296976
42.4	0.921954	0.545194	-0.161785	2.23517e-08	-0.290327	0.246002	-0.786764	-0.454328	-0.261516	-0.037676	0.349257	-0.0414361	0.0410939	0.032597	0.0482235	-0.050457	-0.033107	0.0554667	0.0351621	-0.0775683
42.5	0.930819	0.673736	-0.2593	-0.0554059	-0.0554059	0.192813	-0.54741	-0.436599	-0.452112	0.0554059	0.348875	-0.0404703	0.0410402	0.0325516	0.0482774	-0.0505017	-0.0331284	0.055393	0.0352317	-0.0687034
42.6	0.536329	0.232705	-0.350165	-0.365679	-0.0398922	0.0332436	-0.44768	-0.562924	-0.607249	-0.00886494	0.349172	-0.0421158	0.041014	0.032532	0.048251	-0.0504616	-0.0331371	0.0555588	0.0352603	0.0731358
42.7	0.498653	0.416652	-0.190596	-0.157353	-0.0598384	0.20611	-0.534113	-0.556275	-0.438815	-0.106379	0.349384	-0.037376	0.0410221	0.0325386	0.0481835	-0.0505177	-0.0331744	0.0554994	0.0350267	-0.0199461
42.8	0.822224	0.738007	-0.0886495	0.093082	0.126326	0.305841	-0.576221	-0.323571	0.132974	0.115244	0.34913	-0.0334672	0.0411064	0.0325848	0.0481444	-0.05046	-0.0331383	0.0554235	0.035161	-0.121893
42.9	0.729142	0.323571	-0.538545	-0.285894	-0.328003	0.159569	-0.613898	-0.558492	-0.248218	-0.27703	0.349384	-0.0295618	0.0410485	0.0325696	0.0481217	-0.0504524	-0.0331212	0.0554615	0.0354266	0.110812
43	0.744656	0.432166	-0.363463	-0.168434	-0.281462	0.261516	-0.567357	-0.480923	-0.199461	-0.0398922	0.348918	-0.0240865	0.0410296	0.0325902	0.0481253	-0.0504848	-0.0331284	0.0554792	0.0354381	-0.00221625
43.1	0.84217	0.56514	-0.303624	-0.037676	-0.381193	0.159569	-0.520816	-0.505302	-0.35903	-0.177299	0.348451	-0.0228093	0.0410349	0.0324545	0.0481013	-0.0504871	-0.0331175	0.055656	0.0353388	-0.0288111
43.2	0.948549	0.540762	-0.432166	-0.24157	-0.161785	0.119677	-0.534113	-0.667087	-0.427734	0.164002	0.347858	-0.016844	0.0410705	0.0324376	0.0481187	-0.0504515	-0.0331281	0.0558596	0.0355169	-0.0288111
43.3	0.587303	0.498653	-0.494221	-0.294759	-0.0398922	0.0221624	-0.687033	-0.68925	-0.378976	0.250435	0.347434	-0.0132417	0.0409868	0.032572	0.0481575	-0.0505144	-0.0330875	0.0558969	0.0355487	0.0177299
43.4	0.432166	0.536329	-0.795629	-0.210542	-0.334652	-0.0088649	-0.664871	-0.514167	-0.456545	-0.0199461	0.347349	-0.0136197	0.0410148	0.032518	0.0481276	-0.0504787	-0.0330898	0.0558802	0.0354968	0.124109
43.5	0.545194	0.631627	-0.702547	-0.159569	-0.150704	-0.157353	-0.536329	-0.56514	-0.290327	0.168434	0.347561	-0.0165721	0.0410965	0.0325428	0.0480949	-0.0505133	-0.0331013	0.0558741	0.0354278	0.0443247
43.6	0.596168	0.494221	-0.966279	-0.303624	-0.0620546	-0.301408	-0.531897	-0.534113	-0.441031	-0.0598384	0.347646	-0.0135661	0.0410572	0.0325745	0.0481401	-0.0505075	-0.0331752	0.0558789	0.0354262	0.0642708
43.7	0.438815	0.132974	-1.0372	-0.593951	-0.172866	-0.199461	-0.740223	-0.454328	-0.664871	0.0908657	0.347773	-0.0134135	0.0409975	0.0324897	0.048149	-0.0504785	-0.033143	0.056058	0.0354758	0.155137
43.8	0.746872	0.234921	-0.740223	-0.401139	-0.190596	-0.148488	-0.540762	-0.308057	-0.336868	0.0952982	0.347985	-0.0177305	0.0411014	0.0325068	0.0481352	-0.0504767	-0.0331378	0.0560267	0.0354836	-0.0398923
43.9	0.352382	0.0265949	-1.05493	-0.474275	-0.279246	-0.560708	-1.14136	-0.611681	-0.511951	-0.250435	0.348155	-0.02095	0.0409442	0.0325712	0.0481025	-0.0505241	-0.0331257	0.0561055	0.0354146	0.292543
44	0.197245	0.456545	-0.822224	-0.392274	0.0576222	-0.316922	-0.957414	-0.507518	-0.534113	-0.0864332	0.347816	-0.0172816	0.0409879	0.0324873	0.048156	-0.0505234	-0.0331052	0.0560446	0.0355324	0.148488
44.1	0.303624	0.769034	-0.720277	-0.243786	0.084217	-0.0554059	-0.755737	-0.589519	-0.365679	-0.192813	0.347773	-0.0169511	0.0410512	0.0325245	0.0481985	-0.0504942	-0.0331007	0.0560996	0.0354371	0.0465409
44.2	0.292543	0.598384	-0.591735	-0.323571	-0.246002	-0.075352	-0.742439	-0.647141	-0.159569	-0.144055	0.347816	-0.0175812	0.0410165	0.0325031	0.0482104	-0.0504825	-0.0331239	0.056039	0.0354705	0.0952982
44.3	0.58287	0.505302	-0.647141	-0.596168	-0.115244	-0.226056	-0.775683	-0.562924	-0.177299	-0.15292	0.347688	-0.0179967	0.0411051	0.032535	0.0481478	-0.0504794	-0.0331449	0.0561231	0.0354161	0.0820007
44.4	0.698115	0.356814	-0.667087	-0.487572	-0.148488	-0.124109	-0.870981	-0.403355	-0.128542	-0.00443246	0.348239	-0.0196829	0.0410297	0.0325281	0.0480975	-0.0504662	-0.033115	0.0560529	0.0354135	0.0554059
44.5	0.77125	0.378976	-0.656006	-0.197245	0.0576222	0.0642709	-0.740223	-0.387841	-0.175083	-0.148488	0.347434	-0.0237954	0.0407641	0.0325614	0.0482938	-0.0512415	-0.0331544	0.0615917	0.0353421	-0.0110812
44.6	0.669303	0.179515	-0.644925	-0.467626	-0.398923	-0.110812	-0.713628	-0.416652	-0.414436	-0.41222	0.347265	-0.0273534	0.0407337	0.0325786	0.0493431	-0.0525421	-0.0331515	0.0685377	0.0343809	0.106379
44.7	0.545194	0.183948	-0.347949	-0.638276	-0.675952	-0.234921	-0.961847	-0.607249	-0.252651	-0.418869	0.346417	-0.0274793	0.0408411	0.0325717	0.0496766	-0.0528934	-0.0331734	0.0702258	0.0338211	0.132974
44.8	0.458761	0.230489	-0.190596	-0.281462	-0.254867	-0.0642708	-0.613898	-0.505302	-0.283678	0.0731358	0.346417	-0.0295983	0.0410021	0.0326223	0.0499065	-0.0531526	-0.0331309	0.0707999	0.033476	-0.00443249
44.9	0.445464	0.503086	-0.0177299	-0.121893	-0.0221623	-0.0952981	-0.390058	-0.334652	-0.288111	0.0952982	0.346629	-0.0295077	0.0410011	0.0326756	0.0501304	-0.0532996	-0.0330935	0.0711419	0.0334848	-0.0709196
45	0.274813	0.24157	-0.328003	-0.523032	-0.195029	0.0332436	-0.667087	-0.321354	-0.263732	0.0886495	0.346714	-0.0295334	0.0410709	0.0325955	0.0501709	-0.053272	-0.0330846	0.0713186	0.0334759	0.0598384
45.1	0.37676	-0.0620546	-0.598384	-0.587303	-0.274813	-0.148488	-0.952982	-0.534113	-0.144055	-0.0243786	0.346714	-0.0280671	0.0411459	0.0325514	0.0501958	-0.0533347	-0.033103	0.0713087	0.0335313	0.157353
45.2	0.65379	0.18838	-0.288111	-0.527464	-0.0509734	-0.0177298	-0.729142	-0.529681	-0.141839	0.0177299	0.346586	-0.0301669	0.0411889	0.0326062	0.0503015	-0.0532953	-0.0331342	0.0713828	0.0334553	-0.0132974
45.3	0.800061	0.159569	-0.323571	-0.620546	-0.0177299	0.214975	-0.844386	-0.316922	-0.0908657	-0.0997306	0.346671	-0.0285408	0.0412018	0.032568	0.0503361	-0.0533173	-0.0330929	0.0714179	0.0333475	-0.113028
45.4	0.746872	0.226056	-0.542978	-0.633844	-0.141839	4.56348e-08	-0.835521	-0.416652	-0.17065	-0.0332435	0.346714	-0.02966	0.0412111	0.0325872	0.0503949	-0.0533781	-0.0331004	0.0714985	0.0331185	0.00443246
45.5	0.957414	0.190596	-0.722493	-0.390058	-0.124109	-0.0598383	-0.868765	-0.718061	0.172866	-0.18838	0.346926	-0.0293503	0.0412245	0.0326127	0.0504045	-0.0533789	-0.0330819	0.0715044	0.0330332	0.037676
45.6	1.15023	0.469842	-0.119677	-0.115244	0.503086	0.274813	-0.729142	-0.489788	0.478707	-0.00443245	0.347392	-0.0305364	0.0412359	0.0326355	0.0504172	-0.0533942	-0.033142	0.071463	0.033019	-0.177299
45.7	1.06158	0.554059	-0.27703	-0.303624	0.113028	0.159569	-0.797845	-0.631627	0.0598384	-0.0731358	0.347265	-0.0320035	0.041152	0.0325783	0.0504398	-0.0534442	-0.0331564	0.0714258	0.0328868	0.0509734
45.8	1.14136	0.722493	-0.177299	-0.161785	0.159569	0.339084	-0.715844	-0.332435	0.168434	-0.0687033	0.347137	-0.0325006	0.0411243	0.0325912	0.0503933	-0.0534236	-0.0331302	0.0714279	0.0329001	-0.124109
45.9	0.875413	0.514167	-0.374544	-0.239354	-0.0110812	0.199461	-0.910873	-0.232705	-0.15292	-0.336868	0.347265	-0.0337124	0.0411749	0.0326341	0.0504626	-0.0534036	-0.0331579	0.0714026	0.0329053	0.0288111
46	0.904225	0.740223	-0.246002	-0.237137	0.261516	0.372328	-0.760169	-0.201678	-0.0443247	-0.210542	0.347222	-0.0312502	0.0412048	0.0326079	0.0504866	-0.0533876	-0.0330598	0.0713901	0.0329439	-0.192813
46.1	1.01947	0.835521	0.0265948	-0.425517	0.418869	0.226056	-0.777899	-0.538545	-0.148488	-0.221624	0.346798	-0.0314757	0.0411511	0.032656	0.0504931	-0.0534266	-0.0330965	0.071263	0.0328915	-0.150704
46.2	0.933036	0.500869	-0.425517	-0.42995	0.144055	-0.141839	-0.693682	-0.492005	-0.330219	-0.283678	0.347265	-0.028142	0.0413666	0.032591	0.0501397	-0.0526376	-0.0331446	0.0659452	0.0341603	-0.0221624
46.3	0.363463	0.0487572	-0.662655	-0.729142	-0.237137	-0.177299	-0.766818	-0.647141	-0.403355	-0.735791	0.346926	-0.019603	0.0415954	0.0324979	0.0490331	-0.0514145	-0.0331423	0.0598542	0.0362172	0.166218
46.4	0.336868	0.290327	-0.567357	-0.817791	-0.172866	-0.0709195	-0.731358	-0.660439	-0.403355	-0.624979	0.346417	-0.0145935	0.0416534	0.0325527	0.0489225	-0.0512847	-0.0331139	0.059535	0.0365128	0.124109
46.5	0.44768	0.208326	-0.503086	-0.84217	-0.270381	-0.3413	-0.8599	-0.924171	-0.731358	-0.775683	0.346332	-0.0131336	0.0416255	0.0325327	0.0489466	-0.0512585	-0.0331742	0.0594043	0.0366421	0.248218
46.6	0.456545	0.0687034	-0.616114	-0.631627	-0.155137	-0.183948	-0.946333	-0.793413	-0.762385	-0.496437	0.346502	-0.0126696	0.0415687	0.0325449	0.048922	-0.0512436	-0.0331524	0.059417	0.0368391	0.261516
46.7	0.587303	0.197245	-0.41222	-0.398923	-0.119677	0.101947	-0.755737	-0.638276	-0.569573	0.17065	0.346459	-0.0122588	0.0416043	0.0325915	0.0489176	-0.0512979	-0.0331649	0.0594618	0.0368738	0.0797845
46.8	0.319138	0.161785	-0.452112	-0.662655	-0.370111	-0.106379	-0.673736	-0.511951	-0.651574	0.150704	0.346968	-0.0164781	0.0416473	0.0325558	0.0489636	-0.0513189	-0.033142	0.0594357	0.0368741	0.157353
46.9	0.0221624	0.250435	-0.381193	-0.567357	-0.325787	0.0221624	-0.711412	-0.516383	-0.647141	0.0753521	0.347222	-0.0156221	0.0416358	0.0325651	0.0488346	-0.0512946	-0.0331285	0.0596485	0.0382418	0.148488
47	0.121893	0.197245	-0.551843	-0.78898	-0.443247	-0.186164	-0.793413	-0.673736	-0.651574	-0.219407	0.348494	-0.0355109	0.0415434	0.0325758	0.0487404	-0.0514217	-0.0331033	0.0617385	0.044403	0.312489
47.1	0.41222	0.283678	-0.414436	-0.456545	-0.39449	-0.2593	-0.523032	-0.560708	-0.441031	-0.126325	0.350571	-0.053364	0.041591	0.0325826	0.0490109	-0.0516168	-0.0330202	0.0632028	0.0481614	0.239354
47.2	0.347949	0.139623	-0.538545	-0.208326	-0.0709195	-0.219407	-0.414436	-0.562924	-0.383409	-0.104163	0.35002	-0.0540817	0.0415897	0.0325653	0.0492002	-0.0516607	-0.0330007	0.0636012	0.0494444	0.195029
47.3	0.46541	0.128542	-0.385625	-0.343517	-0.0110812	-0.243786	-0.651574	-0.649357	-0.562924	0.0132974	0.350232	-0.0550159	0.0416075	0.0326829	0.0491899	-0.0516222	-0.0330747	0.0638844	0.0500938	0.239354
47.4	0.713628	-0.0265948	-0.250435	-0.511951	-0.13519	5.96046e-08	-0.611681	-0.589519	-0.538545	-0.0886494	0.351164	-0.054246	0.0416102	0.0326196	0.0491234	-0.0517056	-0.0330524	0.0639766	0.050379	0.252651
47.5	0.77125	0.115244	-0.239354	-0.347949	-0.15292	0.181731	-0.478707	-0.42995	-0.190596	-0.0997306	0.350783	-0.0511186	0.041565	0.0325591	0.0491316	-0.0517665	-0.0331109	0.0640342	0.0507328	0.144055
47.6	0.944117	0.365679	-0.308057	-0.0310273	-0.0642708	0.186164	-0.319138	-0.084217	-0.0443247	0.336868	0.349977	-0.0536257	0.0415795	0.0326257	0.049157	-0.051739	-0.033033	0.064106	0.0509503	-0.00443249
47.7	0.970712	0.0642709	-0.350165	-0.237137	0.0975144	0.219407	-0.445464	0.0487572	-0.0820007	0.0487572	0.350062	-0.0541119	0.0416156	0.0325954	0.049211	-0.0516978	-0.0330452	0.0641546	0.0509863	0.00443246
47.8	1.05936	0.121893	-0.3413	-0.421085	0.0110812	0.248219	-0.80671	-0.186164	-0.381193	-0.186164	0.350613	-0.0542675	0.0416128	0.0326104	0.0491886	-0.0517009	-0.033064	0.064312	0.0511679	0.0620546
47.9	1.34304	0.0598384	-0.15292	-0.390058	0.183948	0.0864333	-0.797845	-0.0731358	-0.365679	-0.265948	0.35163	-0.0580812	0.0415913	0.0325436	0.049233	-0.0514934	-0.033107	0.0633188	0.0474907	0.00664869
48	0.957414	0.144055	-0.130758	-0.325787	0.292543	0.279246	-0.644925	-0.212759	-0.119677	-0.330219	0.351588	-0.0489315	0.041626	0.0325246	0.0490186	-0.0512279	-0.0332326	0.05979	0.0387629	0.0332435
48.1	0.813359	0.321354	-0.323571	-0.423301	0.290327	0.146272	-0.691466	-0.248218	-0.183948	-0.334652	0.351291	-0.0485125	0.0415725	0.0325219	0.0489369	-0.0512511	-0.0331979	0.0592171	0.0376939	0.00664869
48.2	0.862116	0.292543	-0.254867	-0.503086	0.214975	-0.119677	-0.919738	-0.485356	-0.250435	-0.201678	0.351546	-0.0462591	0.0415323	0.0326074	0.0490047	-0.0511893	-0.0331872	0.0590855	0.0377796	0.141839
48.3	0.700331	0.0443247	-0.782332	-0.684817	-0.157353	-0.246002	-1.39623	-0.817791	-0.684817	-0.414436	0.352054	-0.0460914	0.0415269	0.0325552	0.0489665	-0.0511781	-0.033212	0.0591147	0.0376798	0.427734
48.4	0.746872	0.093082	-1.04606	-0.514167	-0.0310273	-0.0775682	-1.04163	-0.629411	-0.449896	-0.230489	0.352054	-0.0513401	0.0415678	0.0324937	0.0488894	-0.0512509	-0.0332333	0.0590643	0.0377784	0.301408
48.5	0.866548	0.119677	-0.882062	-0.500869	-0.110812	-0.124109	-0.800061	-0.516383	-0.363463	-0.0820008	0.352097	-0.0474158	0.0416284	0.0326148	0.0488913	-0.0512327	-0.0332004	0.0590245	0.0376994	0.261516
48.6	0.554059	-0.303624	-0.970712	-0.966279	-0.48314	-0.485356	-1.24774	-0.693682	-0.516383	-0.283678	0.351927	-0.0463512	0.0415667	0.0325695	0.0488743	-0.0512148	-0.0331775	0.0590423	0.0375735	0.556275
48.7	0.695898	-0.192813	-0.651574	-0.593951	0.00664872	-0.246002	-1.01504	-0.715844	-0.250435	-0.27703	0.352054	-0.046637	0.041556	0.0325929	0.0489287	-0.0512485	-0.0331352	0.0589219	0.0375765	0.319138
48.8	0.647141	-0.15292	-0.596168	-0.596168	0.0775683	-0.183948	-0.795629	-0.888711	-0.421085	-0.585086	0.351418	-0.0459782	0.0415442	0.0325525	0.049009	-0.0512695	-0.0331782	0.0589463	0.037621	0.263732
48.9	0.729142	-0.190596	-0.664871	-0.605033	0.22384	-0.0642708	-0.908657	-0.700331	-0.414436	-0.385625	0.352308	-0.0470027	0.041608	0.0326129	0.0489934	-0.0511988	-0.0332113	0.0590779	0.0376508	0.201678
49	1.10147	-0.128542	-0.303624	-0.332435	0.283678	0.352382	-0.545194	-0.252651	-0.0487572	-0.0975144	0.352139	-0.0442608	0.0416361	0.0325619	0.0489798	-0.0512825	-0.0332123	0.0589729	0.0375801	-0.110812
49.1	1.33417	0.157353	-0.121893	-0.336868	0.432166	0.434382	-0.474275	0.0664871	0.272597	0.17065	0.351757	-0.0459412	0.0416052	0.0324947	0.0490014	-0.0512889	-0.0331739	0.0590193	0.037549	-0.20611
49.2	1.43169	0.119677	-0.0443247	-0.292543	0.620546	0.370112	-0.44768	-0.0199461	0.243786	0.177299	0.3518	-0.0461982	0.0416434	0.0326299	0.0489873	-0.0512619	-0.0331322	0.0589674	0.0375515	-0.239354
49.3	1.54472	0.197245	-0.0265948	-0.263732	0.680385	0.339084	-0.292543	-0.261516	0.0221624	-0.104163	0.352181	-0.0465257	0.0415716	0.0325343	0.0490025	-0.0512689	-0.0331523	0.0589125	0.0375069	-0.183948
49.4	1.52477	0.0531897	0.0664871	-0.18838	0.540762	0.363463	-0.0576221	-0.108596	-0.130758	-0.179515	0.351715	-0.0464678	0.0416074	0.0325582	0.0490105	-0.0512851	-0.0331478	0.0589699	0.0375077	-0.183948
49.5	1.42726	-0.00664869	0.217191	-0.0864332	0.41222	0.20611	-0.283678	-0.0731358	0.172866	0.0487572	0.351885	-0.0489826	0.0415972	0.0325817	0.049005	-0.0513346	-0.0331821	0.058921	0.0375058	-0.2593
49.6	1.17461	0.203894	-0.00221622	-0.15292	0.175083	0.0576222	-0.361247	-0.44768	0.093082	-0.104163	0.351546	-0.0468714	0.0416271	0.0325569	0.0489657	-0.0512587	-0.0331487	0.0589141	0.0375323	-0.124109
49.7	0.773467	0.15292	-0.179515	-0.478707	0.285895	-0.0820007	-0.631627	-0.458761	-0.00221623	-0.0155137	0.351503	-0.0477038	0.0415834	0.0325795	0.0489669	-0.0511944	-0.033148	0.0589051	0.0375682	0.0908657
49.8	0.975144	0.290327	0.0421085	-0.410004	0.292543	-0.0687033	-0.61833	-0.500869	0.0177299	-0.132974	0.351927	-0.0482447	0.0416191	0.0325883	0.0489604	-0.0512715	-0.0331713	0.0589205	0.0375932	0.0598384
49.9	1.19234	0.299192	-0.0576221	-0.367895	0.314706	0.124109	-0.624979	-0.609465	0.0243786	-0.106379	0.351842	-0.0495598	0.0415548	0.0325205	0.0488942	-0.0512165	-0.0331548	0.0588433	0.0375234	0.0243786
50	1.11033	0.250435	0.212759	-0.121893	0.372328	0.445464	-0.339084	-0.589519	-0.110812	-0.101947	0.352012	-0.0484734	0.0416517	0.0325341	0.0489611	-0.0512828	-0.0331138	0.0588839	0.0374964	-0.0952982
50.1	1.2965	0.374544	0.20611	-0.0797845	0.239354	0.478707	-0.423301	-0.498653	-0.0598384	0.119677	0.351969	-0.0491293	0.0416237	0.0325756	0.0489762	-0.0512888	-0.0331185	0.0589284	0.0374836	-0.0952982
50.2	1.09704	0.146272	-0.00443245	-0.168434	-0.0930819	0.0731359	-0.890927	-0.445464	-0.343517	0.190596	0.351969	-0.0512283	0.0416463	0.0325078	0.0489142	-0.0512448	-0.0331139	0.0589558	0.0375002	0.0930819
50.3	0.935252	0.0398923	-0.126325	-0.370111	-0.0509734	0.15292	-0.808926	-0.485356	-0.283678	0.356814	0.351461	-0.0489149	0.0416328	0.0325733	0.0488952	-0.0512887	-0.0331085	0.0589694	0.0374485	0.0465409
50.4	0.777899	-0.339084	-0.316922	-0.554059	-0.328003	-0.0509734	-1.06601	-0.638276	-0.67152	0.210542	0.351588	-0.0463094	0.0416481	0.0325754	0.0489362	-0.0513078	-0.0331601	0.0589221	0.0374384	0.270381
50.5	0.975144	-0.374544	-0.305841	-0.503086	-0.0110812	-0.279246	-1.09482	-0.749088	-0.822224	0.106379	0.351503	-0.0433433	0.0416234	0.0325044	0.0489391	-0.0512448	-0.0331291	0.0589186	0.0374979	0.254867
50.6	1.05936	-0.709196	-0.401139	-0.511951	0.146272	-0.330219	-0.793413	-0.950765	-0.862116	0.177299	0.351206	-0.0450505	0.0416237	0.0324426	0.0489508	-0.0511532	-0.0330964	0.0588472	0.037446	0.323571
50.7	0.629411	-0.784548	-0.695898	-0.762385	-0.0664871	-0.283678	-0.733574	-1.24552	-1.17461	-0.432166	0.347519	-0.0245056	0.0415663	0.0324981	0.0489729	-0.051185	-0.033116	0.0588422	0.0375435	0.476491
50.8	-0.141839	-0.602816	-0.760169	-0.722493	-0.13519	-0.128542	-0.77125	-1.2278	-1.09039	-0.629411	0.323529	0.0250928	0.0417114	0.032491	0.048865	-0.0512283	-0.033111	0.0601368	0.0398292	0.334652
50.9	0.0110812	-0.826656	-0.667087	-0.826656	-0.197245	-0.121893	-0.837737	-1.13693	-0.837737	-0.500869	0.278049	0.0367043	0.0416755	0.0325579	0.0487625	-0.0512345	-0.0330875	0.0609203	0.042596	0.175083
51	0.00664873	-0.660438	-0.680385	-0.853251	-0.243786	-0.0709195	-1.01725	-0.984009	-1.12142	-0.545194	0.241513	0.035574	0.04165	0.0326156	0.0487026	-0.051335	-0.0331749	0.0611218	0.0442494	0.186164
51.1	0.387841	-0.352382	-0.328003	-0.757953	0.0332436	0.265948	-0.78898	-0.826656	-0.882062	-0.279246	0.22689	0.0315677	0.0415729	0.0326003	0.0486644	-0.0513334	-0.0331559	0.0613014	0.0449079	-0.0443247
51.2	0.585086	-0.356814	-0.292543	-0.56514	0.418869	0.374544	-0.972928	-0.700331	-0.605033	-0.212759	0.226423	0.0240949	0.0416341	0.0326448	0.0487252	-0.0512779	-0.0330913	0.0612998	0.0451096	-0.0443247
51.3	0.562924	-0.285894	-0.458761	-0.219407	0.492005	0.367895	-0.68925	-0.673736	-0.523032	0.0310273	0.226847	0.0224476	0.0416411	0.0325556	0.0486964	-0.0513543	-0.0330832	0.0613043	0.0451714	-0.15292
51.4	0.405571	-0.325787	-0.777899	-0.529681	0.374544	0.208326	-0.658222	-0.775683	-0.729142	-0.113028	0.226678	0.0215073	0.041611	0.0325623	0.0487078	-0.0513955	-0.033108	0.0612923	0.0452407	-0.0487572
51.5	0.268165	-0.310273	-0.551843	-0.642709	0.172866	-0.00221619	-0.511951	-0.793413	-0.669303	-0.18838	0.226254	0.0223218	0.0416276	0.0325052	0.04875	-0.0513723	-0.0331168	0.0612487	0.0453455	-0.00664873
51.6	0.248219	-0.214975	-0.405571	-0.492004	0.0443248	-0.00664867	-0.403355	-0.764602	-0.416652	-0.299192	0.226423	0.021708	0.0416736	0.0325622	0.048787	-0.0513171	-0.0330815	0.0612723	0.0453822	-0.0155137
51.7	0.248219	-0.168434	-0.514167	-0.855467	-0.0864332	-0.203894	-0.620546	-0.6006	-1.00174	-0.352382	0.225915	0.0197967	0.0416126	0.0326269	0.0487543	-0.0513632	-0.0331071	0.0613012	0.0453291	0.181731
51.8	0.110812	-0.367895	-0.478707	-0.63606	0.18838	-0.237137	-0.795629	-0.757953	-1.0505	-0.299192	0.226339	0.0181686	0.0416137	0.0325657	0.0487579	-0.0514417	-0.0331158	0.0612172	0.0454106	0.208326
51.9	0.0975145	-0.724709	-0.870981	-0.802278	-0.288111	-0.560708	-1.06379	-1.1192	-1.07709	-0.75352	0.226466	0.0179079	0.0416005	0.0325432	0.048752	-0.051376	-0.033095	0.0612141	0.0454501	0.421085
52	0.378976	-0.899792	-0.875413	-0.746872	-0.0864332	-0.498653	-0.800061	-0.984009	-1.14801	-0.664871	0.226593	0.0201023	0.0415976	0.0325165	0.0488005	-0.0513236	-0.0330469	0.06118	0.0454069	0.345733
52.1	0.29476	-0.777899	-0.638276	-0.660438	-0.106379	-0.527464	-0.908657	-0.921954	-1.29428	-0.591735	0.226635	0.0177458	0.0416338	0.0325362	0.0488288	-0.0513272	-0.0330629	0.0612329	0.0453325	0.319138
52.2	0.18838	-0.576222	-0.201678	-0.569573	0.261516	-0.18838	-0.84217	-0.78898	-0.992874	-0.527464	0.226508	0.0198775	0.0416486	0.0325975	0.0488712	-0.0513722	-0.0331009	0.0611817	0.045437	0.0576221
52.3	0.303624	-0.587303	-0.13519	-0.410004	0.164002	-0.0531896	-0.87763	-0.729142	-0.744655	-0.392274	0.226381	0.019828	0.0416315	0.0325267	0.0488559	-0.051341	-0.0330731	0.0612925	0.0454432	-0.0332436
52.4	0.168434	-0.381193	-0.246002	-0.731358	0.0642709	0.0687034	-0.839954	-0.642709	-0.591735	-0.35903	0.215064	0.0350603	0.0416251	0.0325464	0.0488609	-0.0513672	-0.0331623	0.0613392	0.0455469	-0.0576222
52.5	0.392274	-0.175083	-0.0797845	-0.549627	0.365679	0.13519	-0.660439	-0.41222	-0.321354	-0.0886495	0.181156	0.0390647	0.041592	0.0325825	0.048727	-0.0514311	-0.0331312	0.0614154	0.0466303	-0.254867
52.6	0.644925	-0.124109	-0.0531897	-0.514167	0.332436	0.199461	-0.629411	-0.580654	-0.0975144	0.232705	0.135676	0.0363118	0.0414431	0.0326205	0.0490161	-0.0518529	-0.0330865	0.0615415	0.0487006	-0.334652
52.7	0.698115	-0.0310273	-0.0243786	-0.281462	0.0731358	0.201678	-0.392274	-0.511951	-0.24157	0.37676	0.10821	0.0348322	0.0414179	0.0326505	0.0493912	-0.052304	-0.0331207	0.0616558	0.0500528	-0.321354
52.8	0.330219	-0.416652	-0.343517	-0.385625	-0.288111	0.0354598	-0.777899	-0.682601	-0.567357	-0.414436	0.101005	0.0283992	0.0413216	0.0326219	0.049533	-0.0525383	-0.0330962	0.061669	0.0503822	0.00886493
52.9	0.350165	-0.0687033	-0.263732	-0.494221	-0.263732	0.195029	-0.518599	-0.534113	-0.498653	-0.15292	0.101937	0.0179657	0.0413047	0.0326352	0.0496931	-0.0526981	-0.0331204	0.0616753	0.0506226	-0.0354598
53	0.410004	-0.24157	-0.372328	-0.46541	-0.509734	-0.0576221	-0.480923	-0.667087	-0.633844	-0.296976	0.101725	0.0177073	0.0413028	0.0326893	0.0497796	-0.0527423	-0.0330385	0.0616871	0.0507072	0.101947
53.1	0.627195	-0.124109	-0.323571	-0.17065	-0.146272	0.104163	-0.443247	-0.507518	-0.520816	0.0576222	0.101895	0.0191557	0.0412884	0.0327392	0.0498338	-0.052801	-0.0330562	0.0616374	0.0507036	-0.0886495
53.2	0.525248	-0.0421085	-0.239354	-0.3413	-0.108596	0.0110812	-0.372328	-0.458761	-0.248218	-0.13519	0.10198	0.0189153	0.0413047	0.0326909	0.0498463	-0.0527621	-0.033093	0.0616048	0.0507286	-0.0531897
53.3	0.731358	-0.0243786	-0.336868	-0.119677	-0.144055	0.0110812	-0.301408	-0.303624	0.0221624	-0.199461	0.102192	0.0181881	0.041333	0.0326591	0.0498702	-0.0527434	-0.0330602	0.0616211	0.0507985	-0.113028
53.4	0.693682	0.0243786	-0.0554059	-0.316922	0.0199461	0.208326	-0.321354	-0.611681	-0.128542	-0.113028	0.10181	0.0173308	0.0413148	0.0326753	0.0499086	-0.0527177	-0.0330997	0.0616661	0.0507891	-0.117461
53.5	0.91309	-0.230489	0.037676	-0.290327	0.214975	0.308057	-0.487572	-0.700331	-0.155137	-0.0975144	0.102107	0.0171876	0.0413138	0.032691	0.0498853	-0.0527398	-0.0330795	0.061584	0.0507882	-0.139623
53.6	0.80671	-0.186164	-0.248218	-0.345733	-0.195029	0.126326	-0.58287	-0.41222	-0.186164	-0.186164	0.101937	0.0194826	0.041352	0.0327177	0.0499075	-0.0528032	-0.0330487	0.0616202	0.0508003	-0.0398923
53.7	0.662655	-0.0664871	-0.250435	-0.257083	-0.119677	0.226056	-0.496437	-0.20611	0.283678	-0.0576221	0.101937	0.0174152	0.0412597	0.032724	0.0499241	-0.0527703	-0.033058	0.0616273	0.0507905	-0.121893
53.8	0.22384	-0.113028	-0.350165	-0.613898	-0.144055	-0.0908657	-0.536329	-0.350165	-0.106379	-0.250435	0.101683	0.0167166	0.0413064	0.0326763	0.0499306	-0.052779	-0.0330707	0.061544	0.0507329	0.00664869
53.9	0.78898	0.212759	-0.155137	-0.347949	-0.179515	0.246002	-0.314706	-0.148488	0.190596	-0.199461	0.101852	0.0198557	0.0412713	0.0326637	0.0499374	-0.0528242	-0.0331044	0.0615899	0.0507298	-0.199461
54	0.713628	0.161785	-0.0465409	-0.139623	-0.0886494	0.534113	-0.132974	-0.498653	0.201678	-0.130758	0.10198	0.0160152	0.0412731	0.0326076	0.0500113	-0.0528425	-0.0330858	0.0615944	0.050772	-0.243786
54.1	0.609465	0.0709196	-0.121893	-0.18838	-0.141839	0.365679	-0.312489	-0.780115	-0.172866	-0.228272	0.101768	0.0171128	0.0412274	0.0326582	0.0499318	-0.0528464	-0.0330605	0.0615771	0.0508443	-0.172866
54.2	0.516383	0.22384	0.0620546	0.372328	-0.0997306	0.168434	-0.456545	-0.574005	-0.208326	-0.161785	0.101683	0.0183112	0.0412995	0.0326722	0.0499805	-0.0528395	-0.0331354	0.0616463	0.050859	-0.177299
54.3	0.325787	0.0243786	-0.157353	0.370112	1.49012e-08	0.296976	-0.250435	-0.585086	0.110812	0.0177299	0.101852	0.0216631	0.0412724	0.0326208	0.0500565	-0.0529322	-0.0330429	0.0616083	0.0509552	-0.248219
54.4	0.611681	0.0620546	-0.137407	0.0221624	0.0864332	0.290327	-0.0687033	-0.308057	-0.0997306	0.0310273	0.101768	0.0214242	0.0411629	0.0326318	0.0500607	-0.0528518	-0.0330519	0.0616308	0.0508676	-0.279246
54.5	0.37676	-0.0155136	-0.441031	-0.540762	-0.0930819	-0.0775682	-0.518599	-0.536329	-0.554059	-0.270381	0.101598	0.0217688	0.0412482	0.0326607	0.050047	-0.0528978	-0.0330744	0.0615919	0.050865	0.0997306
54.6	0.56514	0.0288111	-0.354598	-0.487572	-0.141839	-0.274813	-0.476491	-0.764602	-0.449896	-0.460977	0.101725	0.0181879	0.0412423	0.0326237	0.050051	-0.0529325	-0.0331348	0.0615225	0.0508974	0.117461
54.7	0.325787	-0.157353	-0.591735	-0.775683	-0.285895	-0.20611	-0.706979	-0.78898	-0.58287	-0.611681	0.101768	0.0164109	0.0412092	0.0326648	0.0500045	-0.0528711	-0.0330764	0.0615736	0.0508708	0.281462
54.8	0.186164	-0.288111	-0.407788	-0.693682	-0.46541	-0.161785	-0.979577	-0.709196	-0.310273	-0.534113	0.101895	0.0163712	0.0412232	0.032711	0.049999	-0.0528551	-0.0330573	0.0616429	0.050854	0.20611
54.9	0.472058	-0.0620546	-0.0221623	-0.607249	-0.190596	-0.0797845	-0.65379	-0.551843	0.0155137	-0.084217	0.102149	0.017548	0.0411964	0.0326931	0.0500439	-0.0528907	-0.033091	0.0615943	0.0508447	-0.0775683
55	0.518599	-0.308057	-0.0554059	-0.494221	-0.414436	-0.219407	-0.749088	-0.270381	-0.119677	0.084217	0.101937	0.0159539	0.0411843	0.0326883	0.0501129	-0.0529353	-0.0330929	0.0616173	0.0508537	-0.0620546
55.1	0.396706	-0.616114	-0.183948	-0.970712	-0.722493	-0.427734	-1.10369	-0.698115	-0.616114	0.303624	0.102149	0.0180267	0.0411908	0.0327391	0.0501083	-0.0528337	-0.033172	0.0615636	0.0508883	0.168434
55.2	0.328003	-0.596168	-0.13519	-0.975144	-0.441031	-0.35903	-1.01947	-0.658222	-0.709196	0.0155137	0.101556	0.0151101	0.0411709	0.0326899	0.0500739	-0.0528934	-0.0330944	0.0616101	0.0508374	0.157353
55.3	0.580654	-0.387841	-0.2593	-0.944117	-0.321354	-0.265948	-0.808926	-0.6006	-0.607249	-0.301408	0.101725	0.0159306	0.0412295	0.0327101	0.0500744	-0.0528946	-0.0331281	0.0616511	0.050858	0.0709196
55.4	0.742439	-0.374544	-0.332435	-1.15688	-0.179515	-0.405571	-0.711412	-0.718061	-0.496437	-0.48314	0.101768	0.0152746	0.0411338	0.0327194	0.0501416	-0.0529255	-0.0331006	0.0616043	0.0509263	0.0864332
55.5	0.3413	-0.416652	-0.711412	-1.26104	-0.407788	-0.421085	-1.09039	-0.837737	-0.571789	-0.540762	0.101556	0.0141369	0.0411263	0.0326414	0.0500914	-0.052931	-0.0331414	0.0615488	0.0508659	0.250435
55.6	0.0221624	-0.281462	-0.441031	-0.875413	-0.334652	-0.119677	-1.26325	-0.742439	-0.611681	-0.452112	0.101598	0.015554	0.0411803	0.0326909	0.0501076	-0.0528858	-0.0331599	0.0616432	0.0508976	0.177299
55.7	0.199461	-0.356814	-0.476491	-0.687033	0.0354598	-0.028811	-1.03941	-0.498653	-0.283678	-0.3413	0.101852	0.0142823	0.0411994	0.0326806	0.0501261	-0.0529058	-0.0331459	0.0615226	0.0509034	0.0243786
55.8	0.101947	-0.518599	-0.704763	-0.957414	-0.343517	-0.119677	-1.16352	-0.715844	-0.649357	-0.817791	0.101937	0.0147333	0.0411976	0.0326156	0.0500813	-0.0529252	-0.0331334	0.0615334	0.0509508	0.257083
55.9	0.407788	-0.3413	-0.498653	-0.888711	-0.361247	-0.108596	-0.815575	-0.620546	-0.343517	-0.48314	0.101895	0.0159153	0.041188	0.0326639	0.0500908	-0.0529536	-0.0331072	0.0615882	0.0505756	0.179515
56	0.139623	-0.540762	-0.598384	-0.820008	-0.769034	-0.0598384	-0.95963	-0.897576	-0.54741	-0.848819	0.10164	0.0170063	0.0411595	0.0326533	0.0500928	-0.0529655	-0.0331183	0.0615525	0.0469436	0.334652
56.1	-0.139623	-0.356814	-0.485356	-0.857684	-0.755737	-0.108596	-0.955198	-0.831089	-0.620546	-0.649357	0.101725	0.0164148	0.0412274	0.0326659	0.0501667	-0.0529971	-0.0330891	0.0615455	0.0463981	0.288111
56.2	-0.197245	-0.274813	-0.61833	-1.03941	-0.720277	-0.0775682	-1.17017	-0.808926	-0.585086	-0.554059	0.101725	0.0134381	0.0412054	0.0327475	0.0501361	-0.0530474	-0.0331239	0.0616197	0.0486403	0.292543
56.3	0.00664873	-0.325787	-0.678168	-0.660438	-0.492005	0.0155137	-1.00174	-0.691466	-0.523032	-0.363463	0.100878	0.0207853	0.0412088	0.032648	0.0501916	-0.052969	-0.0330818	0.0616135	0.0508442	0.0975144
56.4	0.407788	-0.190596	-0.274813	-0.321354	-0.252651	0.352382	-0.831089	-0.361247	-0.272597	0.0620546	0.0848982	0.0371124	0.041228	0.0326578	0.0502254	-0.052968	-0.0331147	0.061541	0.0510268	-0.268165
56.5	0.316922	-0.372328	-0.352382	-0.549627	-0.538545	-0.137407	-1.06823	-0.531897	-0.673736	-0.150704	0.0467936	0.0382719	0.0411839	0.0326841	0.0500544	-0.0531619	-0.0330874	0.0615468	0.0519575	-0.0864332
56.6	0.177299	-0.398923	-0.536329	-0.875413	-0.54741	-0.0177298	-1.04385	-0.715844	-0.593951	-0.15292	0.00250075	0.0388493	0.0409466	0.0327217	0.0505396	-0.0539315	-0.0331242	0.0612506	0.0525747	-0.0199461
56.7	0.0443248	-0.425517	-0.651574	-0.609465	-0.274813	-0.290327	-1.2145	-0.75352	-0.339084	-0.179515	-0.0198364	0.0364869	0.0413503	0.0327205	0.0513916	-0.0548581	-0.0330997	0.060857	0.0532574	0.0288111
56.8	-0.0576221	-0.540762	-0.693682	-0.831089	-0.310273	-0.700331	-1.4472	-0.899792	-0.698115	-0.534113	-0.0236511	0.0301083	0.0417447	0.0327041	0.0519493	-0.0554619	-0.0330831	0.060677	0.0535565	0.250435
56.9	-0.0975144	-0.607249	-0.8599	-0.82444	-0.108596	-0.381193	-1.38293	-0.78898	-0.844386	-0.352382	-0.023312	0.0286817	0.0418978	0.0326769	0.0522166	-0.0556895	-0.0330956	0.0605466	0.0536155	0.234921
57	0.254867	-0.467626	-0.585086	-0.682601	0.0155137	-0.303624	-1.15909	-0.84217	-0.957414	-0.574005	-0.0237783	0.0263393	0.0419442	0.0326567	0.0523226	-0.0558265	-0.033014	0.0604068	0.0537378	0.121893
57.1	0.531897	-0.401139	-0.540762	-0.669303	-0.261516	-0.144055	-0.915306	-0.813359	-1.04606	-0.718061	-0.0234392	0.0239301	0.042004	0.032756	0.0524519	-0.0558174	-0.0330801	0.0603891	0.0537724	0.0864332
57.2	0.248219	-0.330219	-0.855467	-0.808926	-0.467626	-0.42995	-0.990658	-1.03498	-1.2965	-0.687033	-0.0233544	0.0234867	0.0421111	0.0327327	0.0525651	-0.0558492	-0.0330251	0.06047	0.0539206	0.299192
57.3	0.037676	-0.54741	-0.992874	-0.87763	-0.667087	-0.662655	-1.1879	-1.04163	-1.3098	-0.886495	-0.023312	0.0268249	0.0420959	0.0326175	0.0526493	-0.0559743	-0.0329644	0.0602811	0.0538516	0.39449
57.4	0.0598384	-0.695898	-1.05271	-1.06379	-0.749088	-0.316922	-1.22336	-0.952982	-1.37628	-0.948549	-0.0303904	0.0382871	0.0421219	0.0326971	0.0527435	-0.055973	-0.0329674	0.0602149	0.0540286	0.3413
57.5	0.199461	-0.817791	-0.961847	-1.2832	-0.616114	-0.370111	-1.19012	-0.984009	-1.38958	-0.910873	-0.0582801	0.0405294	0.0421086	0.0327247	0.052804	-0.0561998	-0.0329687	0.0603656	0.0554584	0.401139
57.6	0.208326	-0.720277	-0.624979	-0.888711	-0.392274	-0.186164	-0.917522	-0.831089	-1.16352	-0.742439	-0.105031	0.0361962	0.0423363	0.0326714	0.0533579	-0.0568586	-0.0329202	0.0604342	0.0584536	0.230489
57.7	-0.270381	-0.75352	-0.886495	-0.873197	-0.536329	-0.250435	-0.990658	-1.02612	-1.23223	-0.882062	-0.137711	0.033346	0.0425075	0.0326416	0.0535853	-0.0570731	-0.0329596	0.0601661	0.0599721	0.372328
57.8	0.0044325	-0.718061	-0.589519	-0.620546	-0.361247	-0.301408	-0.554059	-0.99509	-1.17239	-0.562924	-0.148476	0.0282905	0.0427024	0.032672	0.0538438	-0.0573606	-0.0329639	0.0599237	0.0603377	0.230489
57.9	0.0797845	-0.305841	-0.336868	-0.454328	-0.279246	-0.150704	-0.624979	-0.813359	-1.00174	-0.500869	-0.147586	0.0188718	0.0428984	0.0327033	0.0540589	-0.0575866	-0.0329636	0.059857	0.0606465	0.0908657
58	0.252651	-0.0354598	-0.257083	-0.35903	0.0775683	-0.0421085	-0.913089	-0.596168	-0.640492	-0.124109	-0.147163	0.0172578	0.0429416	0.0326839	0.0541823	-0.0576624	-0.0329459	0.0598441	0.0606672	-0.0709196
58.1	0.0997307	-0.294759	-0.310273	-0.445464	0.00221626	0.115244	-0.702547	-0.494221	-0.797845	0.0310273	-0.14729	0.0172357	0.0430335	0.0326709	0.0542413	-0.0576313	-0.0329343	0.0598628	0.0605827	0.0554059
58.2	0.208326	-0.390058	-0.274813	-0.593951	0.0110812	0.124109	-0.731358	-0.574005	-0.890927	0.0554059	-0.147544	0.0165343	0.0429519	0.0326035	0.0542531	-0.0576639	-0.0329253	0.0598057	0.0606011	0.0642708
58.3	0.432166	-0.17065	-0.217191	-0.476491	0.334652	0.252651	-0.631627	-0.476491	-0.416652	-0.243786	-0.147925	0.0199524	0.043035	0.0326424	0.0542973	-0.057727	-0.0328938	0.0598076	0.0606759	-0.192813
58.4	0.172866	0.00886497	-0.383409	-0.463193	0.190596	-0.101947	-0.616114	-0.549627	-0.61833	-0.365679	-0.14801	0.0186589	0.0430723	0.0326919	0.0542802	-0.0576404	-0.0329289	0.0597669	0.0606234	-0.13519
58.5	0.303624	0.00886497	-0.243786	-0.41222	0.146272	-0.234921	-0.496437	-0.456545	-0.660438	-0.0930819	-0.147756	0.0171047	0.0430176	0.0326818	0.054337	-0.0576982	-0.0329141	0.0596737	0.0608176	-0.226056
58.6	0.529681	0.117461	-0.17065	-0.316922	0.0731358	-0.00664866	-0.567357	-0.401139	-0.283678	0.0243786	-0.147925	0.0204919	0.0429938	0.0326387	0.054316	-0.0577203	-0.0329129	0.0596353	0.0608306	-0.308057
58.7	0.545194	0.190596	-0.0687033	-0.332435	0.190596	-0.0664871	-0.667087	-0.656006	-0.523032	-0.0797845	-0.148137	0.0195211	0.0429799	0.0325376	0.0543667	-0.0576874	-0.0328511	0.0596192	0.0609155	-0.164002
58.8	0.42995	0.175083	-0.0132974	-0.432166	0.115244	0.00443251	-0.503086	-0.485356	-0.492005	-0.0664871	-0.147798	0.0182134	0.0430438	0.0326263	0.0544046	-0.0577166	-0.0328661	0.0595601	0.0608733	-0.130758
58.9	0.281462	0.150704	-0.203894	-0.675952	0.132974	-0.0398922	-0.41222	-0.44768	-0.500869	-0.132974	-0.147925	0.0224011	0.0431204	0.0325551	0.0544853	-0.0576846	-0.0329533	0.0595341	0.0607826	-0.0620546
59	0.398923	-0.0421085	-0.410004	-0.835521	0.0531897	-0.183948	-0.682601	-0.418869	-0.804494	-0.312489	-0.148434	0.018686	0.0430271	0.0326046	0.0545272	-0.0576955	-0.0329032	0.0595765	0.0609101	0.0598384
59.1	0.713628	0.27703	-0.0465409	-0.607249	0.356814	0.150704	-0.432166	-0.416652	-0.558492	-0.199461	-0.148053	0.0172342	0.0429863	0.0326177	0.0544591	-0.0576861	-0.0329224	0.0596041	0.060902	-0.192813
59.2	0.310273	0.347949	-0.285895	-0.822224	0.106379	0.13519	-0.569573	-0.791196	-0.955198	-0.132974	-0.148349	0.0179098	0.0430591	0.0326314	0.0545417	-0.0577081	-0.0329011	0.0595781	0.0608497	-0.0243786
59.3	0.301408	0.00443249	-0.246002	-0.68925	0.0332436	0.132974	-0.718061	-0.48314	-0.726926	-0.0731358	-0.147714	0.0199049	0.0431275	0.0326306	0.0545349	-0.0577685	-0.0329183	0.0596003	0.0608098	-0.0997307
59.4	0.416653	-0.0531897	-0.20611	-0.598384	0.0443247	-0.159569	-0.65379	-0.746872	-0.596168	-0.54741	-0.147925	0.019843	0.043038	0.0326816	0.054539	-0.0577159	-0.0329755	0.0594953	0.0607891	-0.0620546
59.5	0.562924	0.226056	-0.372328	-0.587303	0.113028	-0.0952981	-0.494221	-0.667087	-0.554059	-0.410004	-0.147756	0.0203254	0.0429594	0.0326707	0.0545177	-0.0576467	-0.0329488	0.0595746	0.0608286	-0.0997307
59.6	0.65379	0.385625	0.0177299	-0.367895	0.330219	0.427734	-0.365679	-0.423301	-0.536329	-0.195029	-0.147883	0.0169714	0.0429721	0.0326601	0.0545256	-0.0577342	-0.0329163	0.0596019	0.0607416	-0.290327
59.7	0.724709	0.217191	0.157353	-0.441031	0.378976	0.536329	-0.17065	-0.195029	-0.314706	-0.0465409	-0.147883	0.0191907	0.0430387	0.0325971	0.0544701	-0.0576715	-0.0328901	0.0595492	0.0608004	-0.41222
59.8	0.551843	0.17065	0.0952982	-0.662655	0.452112	0.509734	-0.0952982	-0.230489	-0.702547	-0.110812	-0.147756	0.0153991	0.0429843	0.0326251	0.0544784	-0.0577225	-0.0329332	0.05957	0.0607439	-0.310273
59.9	0.239354	0.101947	-0.208326	-0.724709	0.172866	0.221624	-0.372328	-0.398923	-0.968495	0.0620546	-0.147714	0.0185695	0.0430385	0.0326549	0.0544869	-0.0577024	-0.0329349	0.0596324	0.060878	-0.115244
60	0.328003	-0.0997306	-0.148488	-0.6006	0.175083	0.354598	-0.487572	-0.361247	-0.593951	-0.203894	-0.148095	0.0193774	0.043074	0.0326679	0.0545676	-0.0576864	-0.0329165	0.0594507	0.0608623	-0.146272
60.1	0.343517	0.0864332	-0.128542	-0.523032	0.283678	0.314706	-0.496437	-0.336868	-0.591735	-0.571789	-0.14818	0.0213309	0.0430526	0.0326617	0.0545635	-0.0577269	-0.0328877	0.0594885	0.0607973	-0.217191
60.2	0.126325	-0.0421085	-0.454328	-0.935252	0.0421085	0.0398923	-0.613898	-0.766818	-0.926387	-0.605033	-0.147883	0.0208054	0.0429735	0.0326769	0.0545341	-0.0577098	-0.0328686	0.0594442	0.0608076	0.0265948
60.3	0.208326	-0.0930819	-0.363463	-0.784548	0.0243786	0.0509735	-0.682601	-0.933036	-0.585086	-0.39449	-0.148053	0.0222119	0.0430289	0.0326528	0.0545847	-0.0577295	-0.0328444	0.0594505	0.0608825	-0.0177299
60.4	-0.0110812	0.0288111	-0.265948	-0.848819	-0.310273	-0.0199461	-0.75352	-0.888711	-0.775683	-0.713628	-0.147756	0.0221495	0.0430191	0.0326879	0.0546071	-0.0577612	-0.032903	0.059436	0.060819	0.0487572
60.5	0.24157	0.00886496	-0.232705	-0.61833	-0.37676	0.252651	-0.77125	-0.777899	-0.523032	-0.310273	-0.147925	0.0219673	0.0429672	0.0327056	0.0545666	-0.0577656	-0.0329296	0.0595291	0.0608198	-0.00664873
60.6	0.27703	-0.084217	-0.350165	-0.392274	-0.232705	0.458761	-0.531897	-0.691466	-0.492005	0.0975144	-0.148349	0.0199988	0.0430327	0.0327319	0.0544953	-0.0577818	-0.0329272	0.059434	0.060841	-0.0997307
60.7	0.150704	0.0177299	-0.434382	-0.401139	-0.113028	0.343517	-0.638276	-0.751304	-0.844386	-0.246002	-0.14801	0.0212312	0.043024	0.0327499	0.0545364	-0.057802	-0.0328636	0.0594778	0.06086	-0.0908657
60.8	0.243786	0.272597	-0.263732	-0.296976	0.126325	0.392274	-0.729142	-0.669303	-0.731358	-0.414436	-0.148053	0.0194109	0.0430032	0.0327259	0.0545671	-0.0577899	-0.0329178	0.0594958	0.0608344	-0.20611
60.9	0.350165	0.210542	-0.274813	-0.268165	0.339084	0.208326	-0.851035	-0.864332	-0.797845	-0.589519	-0.147968	0.0208329	0.0430432	0.0327007	0.0545652	-0.0577445	-0.0329738	0.0594792	0.0607888	-0.0886495
61	0.101947	0.268165	-0.301408	-0.41222	0.0775683	0.0332436	-1.00174	-0.718061	-0.773467	-0.95963	-0.148222	0.0227321	0.0429682	0.0326307	0.0545552	-0.0577819	-0.0329699	0.0595009	0.0607116	0.0709196
61.1	0.117461	-0.0243786	-0.529681	-0.766818	-0.303624	-0.0908657	-1.21007	-0.817791	-0.957414	-0.882062	-0.148137	0.0202356	0.0429937	0.0327525	0.05451	-0.0577581	-0.0330141	0.0594798	0.0607505	0.168434
61.2	0.274813	0.00664873	-0.695898	-0.709196	-0.246002	0.0243786	-1.17682	-0.813359	-1.04606	-0.416652	-0.148434	0.0215022	0.0429214	0.0327727	0.054569	-0.05771	-0.0329426	0.0595108	0.060806	0.0930819
61.3	0.239354	-0.0177299	-0.822224	-0.540762	-0.172866	0.144055	-0.984009	-0.726926	-1.01504	-0.755737	-0.148222	0.0213572	0.042975	0.0327164	0.0546397	-0.0577558	-0.033017	0.059501	0.0608321	0.0709196
61.4	0.551843	-0.115244	-0.538545	-0.456545	-0.248218	0.232705	-0.941901	-0.576222	-0.8599	-0.698115	-0.148519	0.0222134	0.0429642	0.0326933	0.0546212	-0.0577234	-0.0330311	0.0595027	0.0608429	-0.0288111
61.5	0.551843	-0.217191	-0.383409	-0.531897	-0.119677	0.190596	-0.738007	-0.480923	-0.722493	-0.658222	-0.148307	0.0198484	0.0429449	0.0327128	0.0545856	-0.0577532	-0.03303	0.0594848	0.0608915	-0.0531897
61.6	0.498653	-0.146272	-0.647141	-0.691466	-0.0886495	0.179515	-0.802278	-0.372328	-0.984009	-0.527464	-0.148773	0.0197913	0.0430012	0.0327522	0.0545823	-0.0577755	-0.0330219	0.0594964	0.0608799	-0.0487572
61.7	-0.0620546	-0.150704	-0.984009	-1.06158	-0.261516	-0.0177298	-0.848819	-0.627195	-0.899792	-0.649357	-0.148646	0.0197384	0.0430525	0.0327266	0.0546192	-0.0577735	-0.033007	0.0594825	0.0608352	0.137407
61.8	-0.110812	-0.310273	-1.05714	-1.28098	-0.246002	0.139623	-1.0239	-0.844386	-0.948549	-0.540762	-0.148519	0.0198483	0.0429943	0.032693	0.0546004	-0.0577447	-0.0329859	0.0594887	0.0607958	0.168434
61.9	0.243786	-0.0908657	-0.78898	-1.09925	-0.0731358	0.503086	-0.760169	-0.576221	-0.667087	-0.425517	-0.148434	0.0186204	0.0430255	0.0326725	0.0546148	-0.0577392	-0.0329893	0.0595301	0.0607615	-0.0753521
62	0.150704	0.0687034	-0.576222	-1.05714	-0.124109	0.35903	-0.755737	-0.669303	-0.554059	-0.214975	-0.148731	0.0182558	0.043047	0.0326188	0.0546601	-0.0577393	-0.0329963	0.0595285	0.0608	-0.0952982
62.1	0.365679	0.0664871	-0.403355	-0.988442	-0.084217	0.336868	-0.609465	-0.460977	-0.687033	-0.449896	-0.148476	0.0198852	0.0430171	0.032714	0.0546665	-0.0578231	-0.0329754	0.0594996	0.0608221	-0.159569
62.2	0.436599	-0.00443245	-0.3413	-1.09925	-0.0642709	0.29476	-0.864332	-0.396706	-0.797845	-0.496437	-0.148561	0.0210531	0.0430128	0.0326815	0.0546619	-0.0577716	-0.0330151	0.0593963	0.0607832	-0.130758
62.3	0.270381	-0.0265948	-0.3413	-1.24552	-0.166218	0.141839	-1.18347	-0.691466	-1.07044	-0.820008	-0.148731	0.0220075	0.0430201	0.0326662	0.0546641	-0.057816	-0.0329882	0.0594515	0.0608615	0.0221623
62.4	0.212759	0.175083	-0.314706	-1.11698	-0.117461	0.0221624	-1.13915	-0.853251	-0.950765	-0.795629	-0.148434	0.0188639	0.0429537	0.0326835	0.0547258	-0.0578597	-0.0330466	0.0594617	0.0607713	0.0509734
62.5	-0.0731358	-0.0687033	-0.272597	-1.0926	-0.239354	-0.0598383	-0.893143	-0.966279	-1.2012	-0.844386	-0.148476	0.0187569	0.0429885	0.0326625	0.0546447	-0.0578355	-0.032959	0.0594539	0.0607923	0.124109
62.6	0.126326	-0.141839	-0.372328	-1.01725	-0.22384	-0.0997306	-0.731358	-0.935252	-1.14136	-0.992874	-0.150892	0.0267773	0.0429692	0.0326653	0.054692	-0.0578474	-0.0329718	0.0594745	0.060784	0.0332435
62.7	-0.132974	-0.356814	-0.857684	-1.15909	-0.425517	-0.294759	-0.687033	-1.12363	-1.46493	-0.760169	-0.169076	0.0329097	0.0429737	0.0326824	0.0546481	-0.0578758	-0.0330091	0.0594716	0.0609861	0.192813
62.8	0.037676	-0.101947	-0.574005	-1.17682	-0.372328	-0.0155136	-0.61833	-0.713628	-0.941901	-0.691466	-0.21002	0.0315173	0.0429829	0.0326734	0.0545	-0.0579066	-0.0330066	0.0594572	0.0618908	-0.0288111
62.9	0.401139	-0.0886495	-0.392274	-0.762385	0.0155137	-0.0531896	-0.693682	-0.438815	-0.706979	-0.598384	-0.252872	0.0312412	0.0428889	0.032674	0.0546968	-0.0581227	-0.0329787	0.0588021	0.0625481	-0.203894
63	0.319138	-0.192813	-0.456545	-0.808926	0.037676	-0.0531896	-0.786764	-0.518599	-1.06823	-0.693682	-0.271818	0.0282052	0.0428862	0.0326631	0.0547606	-0.0582512	-0.0329572	0.0585897	0.0626292	-0.0997307
63.1	0.0554059	-0.285894	-0.629411	-0.673736	0.00664873	0.0487572	-0.744655	-0.449896	-0.946333	-0.89536	-0.274065	0.0213104	0.0429335	0.0327168	0.0548029	-0.0583512	-0.0329999	0.0584559	0.0627563	-0.0398923
63.2	0.308057	-0.00443245	-0.398923	-0.556275	0.0531897	0.13519	-0.48314	-0.301408	-0.709196	-0.65379	-0.273514	0.0204005	0.0431127	0.0327052	0.0550603	-0.0584624	-0.0330026	0.058312	0.0626687	-0.179515
63.3	0.35903	0.159569	-0.760169	-0.746872	-0.0886494	0.272597	-0.407788	-0.527464	-0.981793	-0.345733	-0.273132	0.0195464	0.0431908	0.0327068	0.0551493	-0.0586097	-0.032972	0.0580638	0.0627431	-0.212759
63.4	0.449896	0.332436	-0.372328	-0.438815	0.15292	0.396706	-0.403355	-0.265948	-0.627195	-0.281462	-0.273217	0.0152127	0.0432206	0.0326814	0.0551727	-0.0586152	-0.0329359	0.0581055	0.0628053	-0.423301
63.5	0.403355	0.574005	-0.325787	-0.288111	0.347949	0.261516	-0.467626	-0.181731	-0.580654	-0.321354	-0.273175	0.0117361	0.0432793	0.0326106	0.0551623	-0.0586574	-0.0329637	0.0580727	0.0628463	-0.432166
63.6	0.463193	0.319138	-0.381193	-0.651573	0.119677	0.115244	-0.695898	-0.365679	-0.800061	-0.593951	-0.273387	0.0172233	0.043227	0.0326621	0.0551694	-0.05865	-0.0329316	0.0579549	0.0627966	-0.352382
63.7	0.274813	0.232705	-0.407788	-0.78898	0.101947	0.263732	-0.89536	-0.308057	-0.879846	-0.680385	-0.273599	0.0175257	0.0433117	0.0326566	0.0552661	-0.0586652	-0.0329943	0.0579685	0.062838	-0.308057
63.8	0.263732	0.274813	-0.35903	-0.562924	0.217191	0.13519	-0.720277	-0.272597	-0.720277	-0.492005	-0.273429	0.0173083	0.0432656	0.032656	0.055263	-0.0586931	-0.0329374	0.0579599	0.0628387	-0.330219
63.9	0.283678	0.212759	-0.554059	-0.667087	-0.0332435	-0.0132974	-0.769034	-0.283678	-0.948549	-0.478707	-0.273556	0.0183319	0.0433681	0.0327077	0.0552847	-0.0586969	-0.0329624	0.0579966	0.0628479	-0.186164
64	0.228272	0.390058	-0.551843	-0.569573	-0.0975144	0.201678	-0.458761	-0.265948	-0.662655	-0.334652	-0.275633	0.0238471	0.0433871	0.032668	0.055395	-0.0587289	-0.032953	0.0579683	0.062835	-0.261516
64.1	0.20611	0.159569	-0.496437	-0.884278	-0.0421085	0.438815	-0.523032	-0.164001	-0.764602	-0.356814	-0.294537	0.0347817	0.0433057	0.0326947	0.0553057	-0.0586919	-0.0329311	0.0579241	0.0627961	-0.179515
64.2	0.137407	0.0908657	-0.596168	-1.04385	-0.345733	0.234921	-0.591735	-0.352382	-0.97736	-0.381193	-0.336075	0.0312778	0.0431913	0.0326861	0.0553024	-0.0588134	-0.0330169	0.057543	0.0627332	-0.0731358
64.3	0.303624	-0.0687033	-0.784548	-0.997306	-0.589519	0.093082	-0.738007	-0.598384	-1.01282	-0.675952	-0.379096	0.0290148	0.0437496	0.032682	0.0562648	-0.0598594	-0.0329528	0.056596	0.0632477	-0.0443247
64.4	0.42995	0.325787	-0.684817	-0.8599	-0.299192	-0.139623	-0.434382	-0.585086	-0.884278	-0.649357	-0.397788	0.0307747	0.044473	0.0325709	0.0575478	-0.0611742	-0.032933	0.05589	0.0639667	-0.181731
64.5	0.0310273	0.166218	-0.833305	-0.908657	-0.472058	-0.316922	-0.718061	-0.78898	-1.11255	-0.972928	-0.399738	0.0203139	0.0447225	0.0325806	0.0577638	-0.0613544	-0.0329686	0.0556556	0.0640001	-0.00221625
64.6	0.106379	-0.0354598	-0.580654	-0.804494	-0.305841	-0.0465409	-0.611681	-0.496437	-1.05936	-1.03277	-0.39889	0.0169487	0.0447542	0.0325436	0.0579246	-0.0614838	-0.0329371	0.055439	0.06394	-0.0155137
64.7	0.427734	0.186164	-0.574005	-0.664871	-0.0731358	0.0332436	-0.257083	-0.248218	-0.986225	-0.622762	-0.398721	0.0183583	0.0446935	0.0325785	0.057979	-0.0614767	-0.032961	0.055304	0.0639473	-0.24157
64.8	0.828873	0.536329	-0.662655	-0.529681	-0.24157	-0.0997306	-0.208326	-0.037676	-0.698115	-0.702547	-0.398933	0.0174184	0.0447418	0.0325153	0.0579692	-0.0614231	-0.0329233	0.0552178	0.0639529	-0.279246
64.9	0.571789	0.325787	-0.432166	-0.514167	-0.316922	-0.0709195	-0.37676	-0.323571	-0.700331	-0.6006	-0.399187	0.0160593	0.0447386	0.0325596	0.0580484	-0.0614885	-0.032926	0.0551821	0.064075	-0.292543
65	0.288111	0.219407	-0.813359	-0.77125	-0.540762	-0.175083	-0.405571	-0.574005	-0.926387	-0.857684	-0.399229	0.0148431	0.0447345	0.0326479	0.0580304	-0.0615327	-0.0329082	0.0552311	0.064032	-0.119677
65.1	0.407788	0.644925	-0.414436	-0.629411	-0.208326	0.0731358	-0.168434	-0.177299	-0.578438	-0.531897	-0.398933	0.0169968	0.0447211	0.0325991	0.0580731	-0.0614581	-0.0329169	0.0552424	0.064009	-0.268165
65.2	0.416652	0.296976	-0.487572	-0.658222	-0.407788	-0.0265948	-0.219407	-0.385625	-0.713628	-0.638276	-0.399399	0.0176523	0.0447897	0.0325478	0.0581274	-0.0614642	-0.0329303	0.0551898	0.0640489	-0.115244
65.3	0.478707	0.290327	-0.542978	-0.503086	-0.106379	0.197245	-0.254867	-0.312489	-0.921954	-0.591735	-0.399611	0.0180787	0.0448127	0.0325116	0.0581062	-0.0615004	-0.0328791	0.0551862	0.0640293	-0.24157
65.4	0.248219	0.0775683	-0.680385	-0.784548	-0.0265948	0.0886495	-0.434382	-0.549627	-1.06158	-0.746872	-0.399696	0.018171	0.0448132	0.0324969	0.0580735	-0.0614799	-0.0328777	0.0552446	0.0640528	-0.132974
65.5	0.35903	0.0997307	-0.518599	-0.855467	-0.285895	0.0886495	-0.782332	-0.427734	-1.08817	-0.633844	-0.39978	0.0205796	0.0447798	0.0325271	0.0581213	-0.0614733	-0.0328931	0.0552733	0.0640529	-0.139623
65.6	0.296976	0.0731358	-0.61833	-0.893143	-0.352382	0.0642709	-0.576222	-0.334652	-1.19677	-0.443247	-0.401221	0.0257749	0.0448314	0.0325425	0.0582042	-0.061468	-0.0329173	0.0552627	0.0641105	-0.0797845
65.7	0.046541	-0.132974	-0.740223	-0.678168	-0.336868	0.0664871	-0.729142	-0.414436	-1.02833	-0.445464	-0.416607	0.0331853	0.0447212	0.0325326	0.0581741	-0.0614316	-0.0329129	0.0552034	0.0640954	-0.0975144
65.8	-0.106379	-0.301408	-0.698114	-1.00396	-0.616114	-0.164001	-1.00174	-0.811143	-1.0372	-0.760169	-0.456789	0.0316448	0.044903	0.032479	0.0579216	-0.0610618	-0.0329086	0.0552582	0.064572	0.0465409
65.9	0.316922	0.00443248	-0.58287	-0.644925	-0.438815	0.126326	-0.458761	-0.585086	-0.913089	-0.611681	-0.498623	0.0300248	0.0449908	0.0323713	0.057443	-0.0604745	-0.0328611	0.0552802	0.0651232	-0.130758
66	0.208326	0.0443248	-0.640492	-0.77125	-0.545194	-0.0908657	-0.460977	-0.620546	-0.946333	-0.828872	-0.520833	0.0284758	0.0450262	0.032376	0.057334	-0.0604577	-0.0328492	0.0552801	0.0651988	-0.137407
66.1	0.248219	0.192813	-0.562924	-0.786764	-0.2593	-0.212759	-0.525248	-0.505302	-0.992874	-0.651574	-0.524521	0.0261891	0.0449981	0.0323714	0.0573423	-0.0604493	-0.0328616	0.0552871	0.0652021	-0.146272
66.2	0.279246	0.226056	-0.339084	-0.460977	-0.316922	-0.270381	-0.569573	-0.35903	-0.972928	-0.460977	-0.524267	0.0248097	0.0450511	0.0323891	0.0572863	-0.0603953	-0.0329137	0.0553009	0.0652531	-0.248219
66.3	0.41222	-0.155137	-0.436599	-0.633844	-0.505302	-0.219407	-0.961847	-0.436599	-0.808926	-0.372328	-0.524521	0.025158	0.0450282	0.0324429	0.0573014	-0.0603647	-0.0329144	0.0552516	0.0652764	-0.217191
66.4	0.449896	-0.214975	-0.186164	-0.702547	-0.246002	-0.159569	-0.800061	-0.423301	-0.780115	-0.24157	-0.524478	0.0216707	0.0450231	0.0324327	0.0573405	-0.0603933	-0.0329444	0.055258	0.0652911	-0.290327
66.5	0.296976	-0.217191	-0.0598384	-0.755737	0.0155137	0.119677	-0.702547	-0.261516	-0.742439	-0.113028	-0.524224	0.0215485	0.0450921	0.0324637	0.0573858	-0.0603926	-0.0329373	0.0552897	0.0653892	-0.343517
66.6	0.161785	-0.261516	-0.186164	-0.720277	0.046541	-0.128542	-0.764602	-0.308057	-0.868765	-0.509734	-0.524521	0.0232737	0.0450877	0.0324835	0.057434	-0.0604343	-0.0328995	0.0552632	0.0654436	-0.265948
66.7	0.226056	-0.161785	-0.718061	-0.890927	-0.325787	-0.0509734	-0.669303	-0.410004	-0.857684	-0.913089	-0.524606	0.0214704	0.0450385	0.0323775	0.0574481	-0.0604489	-0.0328987	0.0552641	0.0653581	-0.141839
66.8	0.414436	-0.237137	-0.46541	-0.627195	-0.183948	-0.0997306	-0.498653	-0.195029	-0.899792	-0.65379	-0.524563	0.0206184	0.0450369	0.0323981	0.0574055	-0.0604548	-0.032962	0.055201	0.0653211	-0.232705
66.9	0.507518	-0.130758	-0.319138	-0.328003	0.243786	0.132974	-0.41222	-0.117461	-0.680385	-0.658222	-0.524055	0.0206257	0.0450547	0.0324376	0.0574191	-0.060431	-0.0330092	0.0552671	0.0651999	-0.385625
67	0.398923	-0.0642708	-0.476491	-0.58287	0.139623	0.0664872	-0.418869	-0.363463	-0.67152	-0.505302	-0.524394	0.0181929	0.0450455	0.0324329	0.0573802	-0.0603869	-0.0329828	0.0551982	0.0652419	-0.352382
67.1	0.305841	-0.0952981	-0.631627	-0.795629	-0.221624	-0.0886494	-0.560708	-0.418869	-0.935252	-0.410004	-0.524436	0.0221098	0.0450269	0.0323846	0.0574105	-0.0603842	-0.0329439	0.05524	0.0652645	-0.27703
67.2	0.713628	0.166218	-0.496437	-0.476491	0.155137	0.172866	-0.396706	-0.144055	-0.780115	-0.381193	-0.526343	0.0249827	0.0450272	0.0323787	0.0574414	-0.0603538	-0.033008	0.0552156	0.0652606	-0.469842
67.3	0.352382	-0.0421085	-0.569573	-0.744655	-0.0243786	-0.128542	-0.624979	-0.401139	-1.0505	-0.820008	-0.542492	0.0300592	0.045009	0.0324816	0.0573865	-0.0603634	-0.0330293	0.0552089	0.0652717	-0.239354
67.4	0.321354	-0.401139	-0.605033	-0.795629	-0.159569	-0.11746	-0.726926	-0.746872	-1.22115	-1.05271	-0.581402	0.0336884	0.0450085	0.0324474	0.0573548	-0.0604416	-0.0329747	0.0549753	0.0657522	-0.0997307
67.5	0.520816	-0.296976	-0.58287	-0.460977	0.137407	-0.0132974	-0.487572	-0.476491	-0.87763	-0.492005	-0.624466	0.0313132	0.0450139	0.0324908	0.0573517	-0.0603877	-0.0329796	0.0543362	0.0661527	-0.310273
67.6	0.363463	-0.387841	-0.325787	-0.54741	-0.0221623	-0.0687033	-0.46541	-0.367895	-0.975144	-0.955198	-0.645701	0.0287594	0.0449246	0.032498	0.0572909	-0.0603964	-0.0330072	0.0538661	0.0664773	-0.192813
67.7	0.164002	-0.303624	-0.334652	-0.325787	0.0820008	0.128542	-0.567357	-0.489788	-0.75352	-0.937468	-0.649982	0.0235799	0.042386	0.0311716	0.0569971	-0.0604222	-0.0330096	0.0536775	0.0664873	-0.159569
67.8	0.119677	-0.330219	-0.800061	-0.562924	0.0243786	-0.121893	-0.644925	-0.423301	-0.729142	-0.684817	-0.649007	0.0228174	0.0391512	0.0275408	0.0539434	-0.063565	-0.0344059	0.052033	0.0664929	-0.0576222
67.9	0.217191	-0.37676	-0.813359	-0.718061	0.0554059	-0.0531896	-0.731358	-0.319138	-0.793413	-0.864332	-0.648753	0.0216305	0.0390174	0.0272451	0.0533525	-0.0646194	-0.0355557	0.0494038	0.0664603	-0.0531897
68	0.285895	-0.0288111	-0.3413	-0.263732	0.0864332	0.0376761	-0.496437	-0.0952982	-0.456545	-0.813359	-0.648795	0.0227928	0.0390078	0.0272542	0.0533904	-0.0645643	-0.0355281	0.0492129	0.0665336	-0.265948
68.1	0.279246	-0.20611	-0.460977	-0.436599	0.0332436	0.00443251	-0.478707	-0.312489	-0.598384	-0.833305	-0.649431	0.0244735	0.0392721	0.0273054	0.0534888	-0.064556	-0.0355087	0.049369	0.0665097	-0.239354
68.2	0.538546	0.183948	-0.505302	-0.214975	0.265948	-0.0775682	-0.328003	-0.0820007	-0.48314	-0.294759	-0.649304	0.0220181	0.0393728	0.0275541	0.0535855	-0.0644428	-0.0354712	0.0493372	0.066504	-0.416653
68.3	0.766818	0.2593	-0.0421085	-0.130758	0.345733	0.257084	-0.148488	0.0132974	-0.303624	-0.0908657	-0.64888	0.0218965	0.0394312	0.0275963	0.0536757	-0.0643562	-0.0353561	0.0497296	0.0666249	-0.549627
68.4	0.500869	0.500869	0.0398923	0.093082	0.480923	0.441031	0.00886494	-0.0243786	-0.443247	0.106379	-0.648838	0.0230081	0.0431215	0.0302238	0.0551398	-0.0632886	-0.0349518	0.0499009	0.0665924	-0.647141
68.5	0.361247	0.456545	0.110812	0.0908657	0.558492	0.383409	-0.00443244	-0.0775682	-0.246002	-0.0398923	-0.64888	0.0228605	0.0450149	0.0324619	0.0573733	-0.0606481	-0.0332866	0.0527871	0.0665706	-0.700331
68.6	0.186164	0.252651	0.046541	-0.221624	0.523032	0.416653	-0.321354	-0.354598	-0.305841	-0.438815	-0.64888	0.0234899	0.0449909	0.0324455	0.0573639	-0.0603952	-0.0330818	0.0533292	0.0665259	-0.432166
68.7	0.296976	0.336868	0.199461	-0.113028	0.456545	0.715844	-0.0531897	-0.177299	-0.303624	-0.252651	-0.649389	0.0268098	0.0449353	0.0324233	0.0573846	-0.0604149	-0.0330424	0.0532842	0.0665794	-0.578438
68.8	0.221624	0.179515	-0.104163	-0.20611	0.214975	0.492005	-0.11746	-0.438815	-0.17065	-0.330219	-0.649092	0.0231846	0.0449426	0.0323919	0.0573596	-0.060408	-0.0330581	0.0533286	0.066588	-0.509734
68.9	0.347949	0.208326	0.104163	-0.288111	0.61833	0.844386	0.168434	-0.0975144	0.18838	-0.0487572	-0.649558	0.0238669	0.0449231	0.0324289	0.0574124	-0.0605228	-0.0330364	0.053347	0.0665545	-0.691466
69	0.0997306	0.0930819	-0.0132974	-0.299192	0.252651	0.687033	-0.221624	-0.296976	0.104163	-0.208326	-0.661596	0.0292767	0.0449109	0.0325092	0.0574464	-0.0604862	-0.0330219	0.0532927	0.0665651	-0.554059
69.1	0.3413	0.168434	-0.0487572	-0.44768	0.250435	0.733574	-0.0509734	-0.11746	0.372328	-0.0642709	-0.69614	0.0328123	0.0449314	0.0325333	0.0573697	-0.060492	-0.0330317	0.0531458	0.0667412	-0.675952
69.2	0.385625	0.0975145	-0.0155137	-0.454328	0.252651	0.693682	-0.15292	-0.144055	0.177299	-0.115244	-0.740814	0.0307861	0.0449832	0.0325073	0.0573396	-0.0605027	-0.0330306	0.0523347	0.0666992	-0.607249
69.3	0.237137	0.436599	-0.121893	-0.392274	0.257083	0.445464	-0.197245	-0.323571	-0.0265948	-0.518599	-0.766966	0.0331179	0.0449479	0.0325298	0.0573341	-0.060451	-0.0330034	0.0517706	0.0664468	-0.494221
69.4	0.257083	0.234921	-0.113028	-0.684817	-0.0177299	-0.0731358	-0.664871	-0.622762	-0.246002	-0.540762	-0.774002	0.0270803	0.0449365	0.0324657	0.0572995	-0.0604732	-0.0330345	0.0516266	0.0663186	-0.257083
69.5	0.410004	0.126326	-0.234921	-0.740223	0.0443248	0.0354598	-0.37676	-0.589519	-0.274813	-0.352382	-0.773536	0.0219534	0.0449353	0.0324132	0.0573193	-0.0604899	-0.0330525	0.051549	0.0662012	-0.261516
69.6	0.658222	0.219407	-0.141839	-0.443247	-0.0908657	0.252651	-0.485356	-0.104163	-0.363463	-0.177299	-0.773875	0.0225555	0.0449549	0.0324622	0.0573357	-0.060528	-0.0330099	0.0514081	0.0661597	-0.37676
69.7	0.58287	0.150704	-0.130758	-0.489788	0.144055	0.474275	-0.525248	-0.248219	-0.478707	-0.0908657	-0.773027	0.02128	0.045009	0.0324916	0.0573827	-0.0605009	-0.0330449	0.0513318	0.0661658	-0.381193
69.8	0.345733	-0.0554059	-0.378976	-0.578438	0.146272	0.0376761	-0.837737	-0.323571	-0.633844	-0.24157	-0.773705	0.0219945	0.0449708	0.0324874	0.0573593	-0.060512	-0.0329735	0.0512866	0.0663042	-0.150704
69.9	0.192813	-0.268165	-0.279246	-0.578438	0.314706	-0.0088649	-0.873197	-0.281462	-0.613898	-0.596168	-0.773875	0.0165453	0.0449831	0.0324665	0.0573595	-0.0604716	-0.0330737	0.0512835	0.0662362	-0.115244
70	0.15292	-0.514167	-0.210542	-0.633844	0.281462	0.046541	-0.687033	-0.336868	-0.656006	-0.75352	-0.773621	0.018107	0.0449822	0.0324587	0.0573841	-0.0604585	-0.033041	0.0512816	0.0661893	-0.157353
70.1	0.0199462	-0.423301	-0.352382	-0.649357	-0.0310273	-0.0620546	-0.673736	-0.500869	-0.631627	-0.804494	-0.773578	0.0200717	0.0449458	0.0324313	0.0573911	-0.0604636	-0.0330455	0.0512708	0.0661507	-0.113028
70.2	0.367895	-0.505302	-0.230489	-0.616114	0.0531897	0.0199462	-0.804494	-0.301408	-0.786764	-0.647141	-0.774002	0.0190639	0.0449116	0.0324468	0.0573613	-0.0605161	-0.0329962	0.051298	0.0660772	-0.157353
70.3	0.449896	-0.445464	-0.403355	-0.622762	-0.0221623	-0.243786	-0.890927	-0.239354	-0.890927	-0.693682	-0.773748	0.0178118	0.0449989	0.0324237	0.0574128	-0.0604742	-0.0330098	0.0512986	0.0661224	-0.084217
70.4	0.56514	-0.416652	-0.593951	-0.729142	-0.20611	-0.392274	-0.933036	-0.210542	-0.975144	-0.642709	-0.776249	0.0250263	0.0449905	0.0323989	0.0574251	-0.0605253	-0.0330596	0.051212	0.0660964	-0.0221624
70.5	0.620546	-0.449896	-0.578438	-0.84217	-0.0820007	-0.27703	-0.800061	-0.347949	-0.84217	-0.574005	-0.797017	0.032077	0.0449668	0.0324579	0.0574554	-0.0604336	-0.0330581	0.0510967	0.0661042	-0.0997307
70.6	0.292543	-0.405571	-0.63606	-0.800061	-0.177299	-0.230489	-0.882062	-0.494221	-1.04606	-0.607249	-0.839912	0.0346675	0.0450034	0.0325315	0.0574584	-0.0605566	-0.0330771	0.0505198	0.0657796	0.0110812
70.7	0.208326	-0.458761	-0.41222	-0.822224	-0.303624	-0.104163	-1.01282	-0.472058	-0.735791	-0.706979	-0.879839	0.0326341	0.0450097	0.0325385	0.0574815	-0.0605283	-0.0330823	0.0498947	0.0650151	-0.113028
70.8	0.128542	-0.356814	-0.496437	-0.902008	-0.128542	-0.356814	-1.10369	-0.602816	-0.589519	-0.523032	-0.897429	0.0326195	0.0450118	0.0324094	0.057532	-0.0605563	-0.0330067	0.049604	0.0646801	-0.0642709
70.9	0.217191	-0.141839	-0.452112	-0.884278	-0.0598384	-0.161785	-0.848819	-0.443247	-0.538545	-0.356814	-0.899251	0.0254719	0.0449514	0.0323986	0.0574398	-0.0605055	-0.0330581	0.0494213	0.064574	-0.0775683
71	-0.00886493	-0.237137	-0.423301	-0.930819	-0.0199461	-0.137407	-0.726926	-0.500869	-0.576221	-0.42995	-0.899209	0.0248574	0.0449463	0.032328	0.0574398	-0.060496	-0.0330421	0.0494453	0.0644234	-0.0731358
71.1	0.0509735	-0.294759	-0.175083	-0.808926	0.13519	-0.290327	-0.598384	-0.536329	-0.500869	-0.392274	-0.899082	0.0232663	0.0449757	0.032445	0.0574668	-0.0604443	-0.0330253	0.0493627	0.0644266	-0.121893
71.2	0.0110812	-0.441031	-0.0886495	-0.757953	0.41222	-0.0864332	-0.793413	-0.507518	-0.560708	-0.571789	-0.898912	0.0219128	0.045011	0.032402	0.0574295	-0.0604714	-0.032994	0.0493267	0.0643349	-0.0886495
71.3	0.0531897	-0.310273	-0.0598384	-0.855467	0.480923	0.0908657	-1.0106	-0.423301	-0.345733	-0.292543	-0.898785	0.0246827	0.0450287	0.0323878	0.0574887	-0.0604547	-0.0330232	0.0493887	0.0643692	-0.150704
71.4	0.480923	0.0687034	0.0332436	-0.773466	0.589519	-0.0775682	-0.764602	-0.214975	-0.172866	-0.195029	-0.89959	0.022872	0.0450476	0.0324373	0.0574664	-0.0604865	-0.0329832	0.049389	0.0644068	-0.308057
71.5	0.398923	0.139623	-0.0997306	-0.782332	0.578438	-0.230489	-0.77125	-0.113028	-0.367895	-0.305841	-0.899209	0.0198664	0.0450767	0.0323966	0.0574208	-0.060454	-0.0329738	0.049308	0.0643076	-0.321354
71.6	0.443247	0.221624	-0.137407	-0.868765	0.613898	-0.101947	-0.713628	-0.305841	-0.449896	-0.272597	-0.8987	0.0216823	0.0450172	0.0324047	0.0574681	-0.0604875	-0.0330568	0.0493157	0.0643077	-0.381193
71.7	0.0443247	-0.0930819	-0.310273	-1.17239	0.0952982	-0.398923	-1.0239	-0.449896	-0.735791	-0.427734	-0.899421	0.0223096	0.0450777	0.032507	0.0573783	-0.0604657	-0.0330204	0.0492843	0.0643108	-0.150704
71.8	-0.124109	-0.285895	-0.332435	-1.32088	-0.24157	-0.523032	-0.862116	-0.649357	-0.691466	-0.576222	-0.898658	0.0205086	0.0450484	0.0324942	0.0573867	-0.0604364	-0.033019	0.0491836	0.0643648	0.00221622
71.9	0.00221626	-0.172866	-0.372328	-1.20342	0.0132974	-0.155137	-0.75352	-0.551843	-0.616114	-0.551843	-0.898827	0.026266	0.0449661	0.0324743	0.0574175	-0.060395	-0.0330121	0.0491954	0.0642821	-0.126326
72	-0.270381	-0.296976	-0.622762	-1.15244	-0.0886494	-0.567357	-0.804494	-0.815575	-0.578438	-0.669303	-0.901201	0.030006	0.0450413	0.0324364	0.0574301	-0.060337	-0.033022	0.0492673	0.0642595	0.0132974
72.1	-0.119677	-0.268165	-0.303624	-1.10147	-0.0709196	-0.390058	-0.660438	-0.711412	-0.460977	-0.401139	-0.918282	0.0349087	0.0450289	0.032414	0.0574446	-0.0603554	-0.0330259	0.0491689	0.0643652	-0.0908657
72.2	0.119677	-0.212759	-0.283678	-0.839954	-0.0221624	-0.328003	-0.613898	-0.496437	-0.500869	-0.137407	-0.958676	0.0359631	0.0450559	0.0324098	0.0574043	-0.0603936	-0.0330535	0.048543	0.0640277	-0.132974
72.3	0.27703	-0.250435	-0.22384	-1.02833	0.110812	-0.283678	-0.529681	-0.77125	-0.56514	-0.356814	-1	0.0332819	0.0450877	0.0324475	0.0574052	-0.0603599	-0.0329719	0.0474342	0.0635883	-0.13519
72.4	0.343517	-0.308057	-0.237137	-0.972928	0.319138	-0.146272	-0.82444	-0.523032	-0.751304	-0.562924	-1.02013	0.0315727	0.0450328	0.0324078	0.0573454	-0.0602708	-0.0330465	0.0467192	0.0631855	-0.101947
72.5	0.121893	-0.456545	-0.248218	-1.10369	0.0642709	-0.312489	-1.09925	-0.673736	-1.15244	-0.660438	-1.02365	0.0278254	0.0450363	0.0323794	0.0572343	-0.0601989	-0.0330485	0.046414	0.0628965	0.0509734
72.6	0.0177299	-0.361247	-0.356814	-0.992874	0.141839	-0.137407	-0.815575	-0.596168	-1.03277	-0.720277	-1.02386	0.0255832	0.0450386	0.0323495	0.0572553	-0.0601416	-0.0330075	0.046375	0.0630397	0.0354598
72.7	-0.150704	-0.272597	-0.656006	-1.05714	-0.0398922	-0.199461	-0.870981	-0.620546	-0.986225	-0.729142	-1.02336	0.0224519	0.045054	0.0323379	0.0572581	-0.060194	-0.0330658	0.0464321	0.0630292	0.155137
72.8	-0.119677	-0.37676	-0.80671	-1.34747	-0.0509734	-0.527464	-1.2012	-1.10812	-1.08374	-0.538545	-1.02319	0.021936	0.045087	0.0324501	0.0572538	-0.0601749	-0.0331102	0.0464122	0.0629565	0.301408
72.9	0.208326	-0.347949	-0.310273	-1.07709	0.367895	-0.398923	-0.941901	-0.808926	-1.14579	-0.498653	-1.02306	0.0252845	0.0451165	0.0324527	0.0572044	-0.0601432	-0.0330362	0.0464141	0.0629455	0.0288111
73	0.0753521	-0.226056	-0.248218	-0.864332	0.569573	-0.0554059	-1.0239	-0.780115	-0.769034	-0.421085	-1.02348	0.0296873	0.0450903	0.0324548	0.0572769	-0.0601418	-0.0330857	0.0463402	0.0628865	-0.177299
73.1	0.210543	-0.177299	-0.328003	-0.678168	0.492005	0.181731	-0.97736	-0.678168	-0.387841	-0.272597	-1.02353	0.0250326	0.0450592	0.0324101	0.0572239	-0.060142	-0.0330882	0.0463277	0.0629534	-0.261516
73.2	0.246002	-0.427734	-0.290327	-0.644925	0.42995	-0.0509734	-0.684817	-0.492005	-0.372328	-0.367895	-1.02357	0.0230925	0.0451147	0.0324235	0.0572119	-0.060102	-0.0330883	0.0463243	0.0630349	-0.257083
73.3	0.279246	-0.27703	-0.250435	-0.410004	0.631627	-0.0864332	-0.467626	-0.456545	-0.356814	-0.392274	-1.0234	0.0249993	0.0451026	0.0323911	0.0572178	-0.060092	-0.0330689	0.0462832	0.0629481	-0.350165
73.4	0.250435	-0.00221622	-0.0598384	-0.487572	0.733574	-0.248218	-0.268165	-0.474275	-0.500869	-0.449896	-1.02395	0.0227157	0.0451367	0.0324631	0.057233	-0.0601349	-0.0330963	0.0462928	0.0629404	-0.407788
73.5	0.201678	-0.290327	-0.436599	-0.684817	0.334652	-0.325787	-0.611681	-0.593951	-0.777899	-0.687033	-1.02344	0.0230969	0.0451176	0.0324329	0.0572158	-0.0601532	-0.0330746	0.0463199	0.0630084	-0.166218
73.6	0.281462	-0.44768	-0.237137	-0.536329	0.46541	-0.00221619	-0.498653	-0.299192	-0.316922	-0.401139	-1.02302	0.0234382	0.0450649	0.0324186	0.0571921	-0.0601406	-0.0331132	0.0462774	0.0629611	-0.314706
73.7	-0.0199461	-0.709196	-0.607249	-0.684817	0.270381	-0.066487	-0.662655	-0.578438	-0.387841	-0.531897	-1.02386	0.0247032	0.0451051	0.032439	0.0571354	-0.0602024	-0.0331186	0.0462787	0.0629242	-0.101947
73.8	0.0487572	-0.529681	-0.540762	-0.589519	0.367895	0.00664876	-0.574005	-0.390058	-0.352382	-0.334652	-1.03722	0.0359128	0.0451407	0.0324744	0.0571388	-0.0599114	-0.0330952	0.0462591	0.0629296	-0.210543
73.9	0.474275	-0.531897	-0.478707	-0.538545	0.186164	0.0421085	-0.558492	-0.383409	-0.44768	-0.303624	-1.0732	0.0367381	0.0451157	0.0324	0.0571068	-0.0598237	-0.0331049	0.0454311	0.0628809	-0.305841
74	0.474275	-0.265948	-0.210542	-0.46541	0.396706	0.144055	-0.496437	-0.210542	-0.254867	-0.485356	-1.11749	0.0331447	0.0451388	0.0324258	0.0570143	-0.0597391	-0.0330774	0.0439434	0.0622174	-0.365679
74.1	0.305841	-0.230489	-0.385625	-0.97736	0.208326	-0.0797845	-0.82444	-0.285895	-0.605033	-0.569573	-1.14288	0.0318261	0.0452076	0.032442	0.056866	-0.0595691	-0.0331155	0.0433239	0.0616452	-0.183948
74.2	0.339084	-0.144055	-0.243786	-0.902008	0.0886495	-0.226056	-0.986225	-0.155137	-0.454329	-0.270381	-1.14916	0.0236414	0.0451498	0.0324225	0.0567732	-0.0596257	-0.0331712	0.042893	0.0612187	-0.230489
74.3	0.332436	0.137407	-0.0177299	-0.554059	0.378976	-0.181731	-0.680385	-0.0243786	-0.257083	-0.0620546	-1.14844	0.0194216	0.0451052	0.0324159	0.0567962	-0.0595964	-0.033082	0.042805	0.0610102	-0.403355
74.4	0.314706	0.046541	-0.230489	-0.744655	0.130758	-0.334652	-0.669303	-0.203894	-0.294759	-0.0199461	-1.14911	0.0214045	0.0450704	0.0324476	0.0568536	-0.0596273	-0.0330852	0.042809	0.0610034	-0.285895
74.5	-0.124109	-0.396706	-0.680385	-1.06601	-0.0155136	-0.58287	-0.964063	-0.54741	-0.780115	-0.325787	-1.14916	0.0214303	0.0450793	0.0324445	0.0568596	-0.0595956	-0.0331247	0.0426724	0.060981	0.0398922
74.6	0.0110812	-0.505302	-0.831089	-1.17682	-0.183948	-0.569573	-0.868765	-0.68925	-0.61833	-0.392274	-1.14899	0.0222726	0.04513	0.0324276	0.0567919	-0.0595728	-0.0331359	0.0426989	0.0610458	0.0509734
74.7	0.270381	-0.396706	-0.589519	-1.05714	0.203894	-0.15292	-0.638276	-0.580654	-0.219407	-0.0709196	-1.14924	0.0215841	0.0451547	0.0324907	0.0568094	-0.0595005	-0.0331384	0.0427367	0.0610248	-0.148488
74.8	0.179515	-0.498653	-0.534113	-0.835521	0.0443248	-0.221624	-0.726926	-0.888711	-0.423301	-0.396706	-1.1489	0.0200716	0.0451464	0.0324373	0.0568052	-0.0595442	-0.0331719	0.0427599	0.060937	-0.0753521
74.9	-0.0930819	-0.416652	-0.638276	-1.05714	-0.0642708	-0.46541	-0.722493	-0.8599	-0.718061	-0.656006	-1.14945	0.0213336	0.0451166	0.0324592	0.05681	-0.0595846	-0.033148	0.0427321	0.0608871	0.0199461
75	0.2593	-0.113028	-0.587303	-0.777899	0.314706	-0.374544	-0.418869	-0.731358	-0.700331	-0.760169	-1.1489	0.0221986	0.0451809	0.0324909	0.0568405	-0.0595763	-0.0331205	0.042796	0.0608824	-0.0864332
75.1	0.332436	0.0886495	-0.560708	-0.722493	0.463193	-0.137407	-0.261516	-0.503086	-0.673736	-0.294759	-1.14928	0.0208871	0.0450661	0.032443	0.056823	-0.0595633	-0.0331619	0.0426985	0.0609128	-0.197245
75.2	0.336868	0.113028	-0.523032	-0.924171	0.432166	-0.290327	-0.132974	-0.518599	-0.558492	0.00443248	-1.14954	0.0211174	0.045105	0.0324796	0.0568195	-0.0595655	-0.0331185	0.0426795	0.0609259	-0.164002
75.3	0.279246	0.0620546	-0.361247	-0.855467	0.445464	-0.378976	-0.179515	-0.294759	-0.660439	-0.0930819	-1.14937	0.0222914	0.0450677	0.0325215	0.0568161	-0.0595998	-0.0331647	0.0426345	0.0609576	-0.22384
75.4	0.500869	0.0731358	-0.296976	-0.766818	0.664871	-0.0155136	-0.0132974	-0.403355	-0.414436	-0.0598384	-1.15314	0.0301881	0.0450568	0.0324697	0.0568738	-0.0595637	-0.0330921	0.0426346	0.0608865	-0.41222
75.5	0.35903	-0.084217	-0.525248	-0.720277	0.660439	-0.226056	-0.246002	-0.713628	-0.527464	-0.0243786	-1.17565	0.035562	0.0451412	0.0325216	0.0568018	-0.0595237	-0.033174	0.0424486	0.0607994	-0.343517
75.6	0.407788	0.0952982	-0.534113	-0.520816	0.438815	-0.425517	-0.48314	-0.212759	-0.813359	-0.203894	-1.21901	0.0369134	0.0450764	0.0325294	0.0567433	-0.059554	-0.0331857	0.0414324	0.0601669	-0.283678
75.7	0.0177299	0.0288111	-0.715844	-0.802278	0.212759	-0.580654	-0.851035	-0.505302	-1.01282	-0.609465	-1.2566	0.0313127	0.0450677	0.032512	0.0567153	-0.0594785	-0.0331821	0.0406135	0.0592982	-0.00664873
75.8	0.214975	0.303624	-0.449896	-0.571789	0.500869	-0.248218	-0.762385	-0.257083	-0.638276	-0.350165	-1.27292	0.0306134	0.0450883	0.0325056	0.0568212	-0.0594162	-0.0332402	0.0401562	0.0586848	-0.312489
75.9	0.613898	0.724709	-0.144055	-0.474275	0.611681	-0.316922	-0.228272	-0.190596	-0.328003	-0.0531897	-1.27407	0.0243421	0.0450685	0.0325171	0.0567223	-0.0594623	-0.0331068	0.0398079	0.0585601	-0.523032
76	0.523032	0.890927	-0.186164	-0.664871	0.485356	-0.3413	-0.35903	-0.323571	-0.540762	-0.0997306	-1.2739	0.0236274	0.0450413	0.0324925	0.0566921	-0.0595136	-0.0331914	0.039831	0.0584925	-0.445464
76.1	0.560708	0.886495	-0.148488	-0.65379	0.704763	-0.214975	-0.250435	-0.203894	-0.292543	-0.0930819	-1.27453	0.0239383	0.0450916	0.0325156	0.0567323	-0.0595138	-0.0331852	0.0399009	0.0583393	-0.463193
76.2	0.593951	0.970712	0.084217	-0.511951	1.00839	-0.00443244	-0.0288111	-0.0886495	-0.294759	0.101947	-1.2736	0.024261	0.0451069	0.0324757	0.0566734	-0.0594796	-0.0331397	0.0398733	0.0584501	-0.593951
76.3	0.751304	1.11698	-0.0620546	-0.63606	0.988442	0.17065	-0.0864332	-0.0664871	-0.155137	0.157353	-1.27402	0.0227629	0.0450523	0.0324319	0.0567518	-0.0594918	-0.0330338	0.0398613	0.0584049	-0.607249
76.4	0.562924	0.684817	-0.226056	-0.8599	0.722493	-0.0709195	-0.416652	-0.383409	-0.478707	-0.037676	-1.27385	0.0213198	0.0450354	0.0325437	0.0566978	-0.0594357	-0.033115	0.0398714	0.0583321	-0.374544
76.5	0.649357	0.534113	-0.197245	-0.828873	0.3413	-0.252651	-0.492005	-0.0975144	-0.347949	-0.345733	-1.27432	0.0242062	0.0450817	0.0324939	0.0567184	-0.0594883	-0.0331694	0.039839	0.0583552	-0.288111
76.6	0.63606	0.363463	-0.294759	-0.802278	0.24157	-0.0155136	-0.381193	-0.168434	-0.0930819	-0.281462	-1.27441	0.021595	0.045104	0.0325254	0.0567305	-0.0594905	-0.0331844	0.0398206	0.0583488	-0.299192
76.7	1.07931	1.0372	0.166218	-0.485356	0.562924	0.438815	0.0598384	0.22384	0.144055	0.110812	-1.27415	0.0216533	0.0451906	0.0325327	0.0567114	-0.0594641	-0.0331876	0.0397978	0.0583503	-0.769034
76.8	1.13915	0.975144	0.119677	-0.492004	0.888711	0.507518	-0.0775683	0.164002	0.113028	0.144055	-1.27364	0.0215329	0.0451582	0.0324629	0.056711	-0.0594604	-0.0331637	0.0398444	0.0582815	-0.749088
76.9	0.822224	0.585086	-0.132974	-0.587303	0.489788	0.372328	-0.226056	-0.0509734	0.0332435	0.0443248	-1.27424	0.0245344	0.0451411	0.0324454	0.0566824	-0.0594429	-0.0331305	0.0397933	0.0583792	-0.542978
77	0.746872	0.65379	0.190596	-0.436599	0.303624	0.354598	-0.15292	-0.0421085	-0.0354598	0.46541	-1.27385	0.0228904	0.0451684	0.0324886	0.056727	-0.0594782	-0.0331562	0.0398313	0.0583936	-0.574005
77.1	0.560708	0.452112	0.363463	-0.505302	0.410004	0.0775683	-0.190596	-0.00886494	-0.22384	0.161785	-1.27352	0.0211889	0.0451475	0.032511	0.0567073	-0.0594623	-0.033088	0.039776	0.0583434	-0.503086
77.2	0.405571	0.562924	0.230489	-0.285894	0.372328	-0.157353	-0.192813	0.0288111	0.0221624	-0.24157	-1.2758	0.0251858	0.0450997	0.0324793	0.0567246	-0.0594585	-0.0331698	0.0398034	0.0582798	-0.405571
77.3	0.441031	0.458761	0.201678	-0.480923	0.283678	-0.0221623	-0.150704	-0.0221623	0.0398923	-0.243786	-1.29356	0.0339296	0.0450878	0.0324893	0.0566263	-0.0594652	-0.0331664	0.0396923	0.0582872	-0.44768
77.4	0.571789	0.35903	0.0199462	-0.540762	0.254867	-0.18838	-0.141839	-0.474275	-0.370112	-0.157353	-1.33358	0.032398	0.0451689	0.0324652	0.0565275	-0.0593998	-0.0331562	0.0390774	0.0579697	-0.345733
77.5	0.680385	0.436599	0.137407	-0.361247	0.42995	-0.0709195	-0.155137	-0.210542	-0.0487572	-0.115244	-1.37511	0.0321989	0.0451697	0.0324811	0.0565166	-0.0594007	-0.0331388	0.038261	0.0577344	-0.527464
77.6	0.54741	0.372328	-0.0997306	-0.503086	0.387841	0.0310274	-0.303624	-0.0332435	0.339084	-0.0598384	-1.39681	0.0285415	0.0452322	0.0324934	0.0565563	-0.0593643	-0.0331861	0.0379793	0.0576534	-0.494221
77.7	0.722493	0.330219	0.316922	-0.520816	0.22384	0.396706	-0.467626	-0.146272	0.265948	0.199461	-1.39995	0.01821	0.0451848	0.0324389	0.0565107	-0.0593493	-0.0330854	0.0378618	0.0574829	-0.509734
77.8	0.567357	0.330219	0.208326	-0.78898	-0.0243786	0.0310274	-0.644925	-0.523032	-0.00443244	0.0864332	-1.39843	0.0140069	0.0451586	0.0323916	0.0565271	-0.0594676	-0.0331534	0.0378187	0.0575029	-0.301408
77.9	0.463193	0.15292	0.166218	-0.868765	0.101947	0.0975145	-0.786764	-0.509734	-0.18838	-0.15292	-1.39868	0.0119031	0.0451764	0.0324773	0.0565385	-0.0594673	-0.0331276	0.0377526	0.0576514	-0.261516
78	0.270381	0.272597	0.119677	-0.589519	0.330219	0.201678	-0.647141	-0.203894	-0.110812	-0.13519	-1.39944	0.0126902	0.0452121	0.0324834	0.056603	-0.0594074	-0.0330639	0.0377507	0.0576148	-0.363463
78.1	0.505302	0.562924	-0.0797845	-0.445464	0.303624	0.199461	-0.463193	-0.115244	-0.0554059	0.0731358	-1.39944	0.0167926	0.0452372	0.0325242	0.0565776	-0.0593931	-0.0330578	0.0375841	0.0575574	-0.494221
78.2	0.711412	0.520816	0.181731	-0.301408	0.398923	0.230489	-0.503086	-0.0554059	-0.0398923	0.228272	-1.3991	0.0153047	0.0451683	0.0324401	0.0565882	-0.0594199	-0.0331272	0.0375522	0.0576001	-0.58287
78.3	0.908657	0.673736	0.3413	-0.146272	0.56514	0.356814	-0.347949	0.110812	0.157353	0.257083	-1.39927	0.0170322	0.0451165	0.0325036	0.0566078	-0.0594447	-0.033072	0.0376156	0.0576105	-0.769034
78.4	0.855467	0.556275	0.405571	-0.113028	0.698115	0.190596	-0.237137	0.0243787	0.130758	0.190596	-1.39965	0.0197866	0.0451913	0.0324738	0.056631	-0.0593895	-0.0331133	0.0376474	0.0575924	-0.75352
78.5	0.698115	0.0620546	0.511951	0.0531897	0.480923	0.0687034	-0.0731358	0.0044325	0.0775683	0.183948	-1.39957	0.0167777	0.0451777	0.0324977	0.0565925	-0.05941	-0.0330935	0.037611	0.0576231	-0.709196
78.6	0.642709	0.0265949	0.476491	-0.332435	0.441031	-0.0509734	-0.39449	-0.0820007	0.0487573	0.538546	-1.39999	0.0191073	0.0452028	0.0324209	0.0566354	-0.0593754	-0.0330798	0.0375717	0.0575881	-0.667087
78.7	0.507518	0.290327	0.312489	-0.41222	0.478707	0.219407	-0.290327	-0.0664871	0.0243786	0.239354	-1.41347	0.0305291	0.0452365	0.0324513	0.0565785	-0.0593898	-0.0331299	0.037555	0.0574971	-0.656006
78.8	0.392274	0.128542	0.365679	-0.496437	0.469842	0.128542	-0.252651	-0.175083	-0.367895	0.0398923	-1.45031	0.028346	0.0452303	0.0325149	0.0564866	-0.0593808	-0.0331638	0.0373612	0.0572148	-0.525248
78.9	0.576222	0.345733	0.438815	-0.314706	0.602816	0.232705	-0.622762	-0.0797845	-0.310273	0.0177299	-1.49413	0.027715	0.0452176	0.0324496	0.0564928	-0.0593336	-0.0331403	0.0368006	0.0568146	-0.534113
79	0.3413	0.00221625	0.166218	-0.61833	0.263732	-0.0642708	-1.17017	-0.301408	-0.37676	-0.248219	-1.51876	0.0271656	0.0451166	0.0324853	0.0565797	-0.0593661	-0.033096	0.036472	0.0564006	-0.285895
79.1	0.15292	0.0310273	0.115244	-0.68925	0.00886496	-0.230489	-1.25439	-0.58287	-0.549627	-0.374544	-1.52495	0.0209073	0.0451703	0.0324674	0.0565649	-0.0594123	-0.0331242	0.0363681	0.0560621	-0.119677
79.2	0.161785	-0.186164	0.2593	-0.848819	-0.0421085	0.210543	-1.13915	-0.651574	-0.392274	-0.2593	-1.52389	0.0154604	0.0452016	0.0325156	0.0565297	-0.0594453	-0.0331481	0.0363538	0.0559703	-0.177299
79.3	0.511951	0.195029	0.538545	-0.675952	0.378976	0.613898	-0.802278	-0.232705	0.0132974	0.434382	-1.52401	0.0128163	0.045222	0.0324451	0.0566445	-0.0593909	-0.0330591	0.0363278	0.0559116	-0.529681
79.4	0.70698	0.345733	0.336868	-0.558492	0.44768	0.591735	-0.63606	-0.157353	-0.037676	0.372328	-1.52334	0.0102568	0.0451459	0.0324433	0.056612	-0.0594078	-0.0330857	0.0363202	0.055901	-0.620546
79.5	0.545194	0.496437	0.183948	-0.713628	0.272597	0.13519	-0.673736	-0.232705	-0.361247	0.321354	-1.52338	0.0138235	0.0452467	0.0324904	0.0566444	-0.0593634	-0.0330638	0.0363564	0.0560058	-0.42995
79.6	0.58287	0.294759	0.39449	-0.560708	0.243786	0.0908657	-0.709196	-0.35903	-0.454329	0.141839	-1.52355	0.0136979	0.0451263	0.0324558	0.0566681	-0.0593757	-0.0330663	0.0361847	0.0559838	-0.288111
79.7	0.760169	0.336868	0.434382	-1.00396	0.0952982	0.237137	-0.591735	-0.352382	-0.345733	0.119677	-1.52389	0.00842005	0.0451923	0.0325048	0.056667	-0.0593381	-0.0331057	0.0361133	0.0559	-0.336868
79.8	0.527464	0.226056	0.290327	-1.18569	0.0952982	0.130758	-0.726926	-0.423301	-0.398923	-0.157353	-1.52304	0.00703274	0.0451931	0.0324914	0.0566856	-0.0593633	-0.0331081	0.0360393	0.0558328	-0.279246
79.9	0.494221	0.480923	0.279246	-0.84217	0.372328	0.263732	-0.780115	-0.175083	-0.15292	-0.132974	-1.52351	0.0104897	0.0450929	0.0324959	0.056643	-0.0594508	-0.0330961	0.0359656	0.055777	-0.35903
80	0.396706	0.458761	0.0509735	-1.07709	0.257083	0.0908657	-0.84217	-0.418869	-0.208326	-0.20611	-1.52372	0.00766549	0.0451579	0.0325205	0.0566819	-0.0593505	-0.033083	0.0360772	0.0558288	-0.285895
80.1	0.254867	0.421085	0.0155137	-1.07266	-0.141839	0.046541	-1.01282	-0.638276	0.0332436	-0.494221	-1.52338	0.00958142	0.0452152	0.0325122	0.0566672	-0.0592867	-0.0330629	0.0360874	0.0558076	-0.195029
80.2	0.144055	0.084217	-0.248218	-1.32974	-0.232705	-0.168434	-1.15244	-0.496437	-0.0199461	-0.425517	-1.52643	0.0185321	0.0452552	0.0325011	0.056732	-0.0593321	-0.0330803	0.0360235	0.0557599	-0.093082
80.3	0.398923	0.336868	0.18838	-0.917522	0.0243786	0.0177299	-0.928603	-0.0310273	0.212759	-0.265948	-1.54631	0.0274292	0.0451311	0.032607	0.0567166	-0.0593362	-0.0331092	0.0358996	0.055963	-0.378976
80.4	0.226056	0.237137	-0.296976	-1.03277	-0.3413	0.0820008	-0.84217	-0.195029	0.115244	-0.148488	-1.58861	0.0287816	0.0450957	0.0325555	0.0566569	-0.0594094	-0.0331014	0.0354126	0.0558352	-0.283678
80.5	0.190596	0.0221624	-0.243786	-1.31866	-0.265948	0.101947	-1.11033	-0.214975	-0.201678	-0.232705	-1.62849	0.0303663	0.0450784	0.0325395	0.0568877	-0.059711	-0.0331074	0.0346879	0.0555065	-0.239354
80.6	0.237137	0.403355	0.29476	-1.04606	0.0443248	0.454329	-0.990658	0.0376761	0.161785	0.0775683	-1.64736	0.0273883	0.0450627	0.0325172	0.0569351	-0.0598376	-0.0330919	0.0343922	0.0553752	-0.50087
80.7	0.117461	0.378976	0.425517	-1.14358	-0.130758	0.328003	-1.15909	0.0820008	0.0265948	0.0620546	-1.64926	0.0163027	0.0450146	0.0325626	0.0570533	-0.0599132	-0.0331115	0.0341392	0.0553669	-0.370112
80.8	0.365679	0.633844	0.403355	-0.952982	-0.130758	0.325787	-1.13693	0.283678	-0.0797845	0.0620546	-1.64867	0.0113725	0.0449809	0.032564	0.0571647	-0.0600806	-0.0330851	0.0341372	0.0554444	-0.390058
80.9	0.0908657	0.527464	0.037676	-0.97736	-0.279246	0.119677	-1.3918	-0.0199461	-0.350165	-0.130758	-1.64829	0.0111028	0.0450003	0.0326606	0.0572673	-0.0599778	-0.0331078	0.0341147	0.0554364	-0.268165
81	-0.210542	0.093082	-0.00886492	-1.26104	-0.438815	0.110812	-1.21228	0.00886495	-0.607249	-0.252651	-1.64892	0.0129669	0.0450345	0.0325905	0.057234	-0.059957	-0.0331143	0.034193	0.0554384	-0.177299
81.1	-0.316922	0.124109	-0.037676	-1.2145	-0.407788	0.0509735	-1.00396	-0.212759	-0.48314	-0.144055	-1.64888	0.0101712	0.0449875	0.0325804	0.0572674	-0.0600046	-0.0331591	0.0340139	0.0554804	-0.183948
81.2	-0.339084	0.250435	-0.166218	-1.03941	-0.254867	-0.0554059	-0.89536	-0.0820007	-0.332435	-0.115244	-1.64884	0.0123344	0.044987	0.0326252	0.0572897	-0.0600565	-0.0331512	0.0340236	0.0555111	-0.181731
81.3	0.106379	0.168434	-0.201678	-0.549627	-0.263732	0.230489	-0.857684	-0.179515	-0.290327	0.0199462	-1.64909	0.0116868	0.0449957	0.0326067	0.0573319	-0.0600288	-0.0331487	0.034043	0.05549	-0.316922
81.4	0.2593	0.190596	-0.00221619	-0.693682	-0.299192	0.370112	-0.75352	-0.0332435	-0.505302	0.0598384	-1.64863	0.015746	0.0449517	0.0325827	0.0573444	-0.0600187	-0.0331781	0.033996	0.0553991	-0.398923
81.5	0.407788	0.416653	0.130758	-0.589519	0.336868	0.61833	-0.629411	0.319138	-0.166218	0.312489	-1.64918	0.014773	0.0450431	0.0326052	0.0573543	-0.0600637	-0.0331108	0.0339916	0.0554303	-0.684817
81.6	0.221624	0.381193	5.96046e-08	-0.84217	0.239354	0.644925	-1.09039	0.128542	-0.24157	0	-1.64905	0.0129861	0.0450071	0.0326082	0.057344	-0.060112	-0.0331041	0.034005	0.0553928	-0.580654
81.7	0.0199462	0.290327	-0.155137	-1.08152	-0.104163	0.314706	-1.19898	-0.0731358	-0.410004	-0.175083	-1.65155	0.0206556	0.044971	0.0326645	0.0573404	-0.060046	-0.0331588	0.0338984	0.0553998	-0.416653
81.8	-0.195029	-0.148488	-0.274813	-1.38958	-0.372328	0.139623	-1.6378	-0.443247	-0.507518	-0.186164	-1.67088	0.0280251	0.0450167	0.0326616	0.0572786	-0.0600791	-0.0331126	0.033937	0.0552831	-0.0975144
81.9	-0.316922	-0.219407	-0.407788	-1.51812	0.101947	0.181731	-1.68212	-0.693682	-0.808926	-0.3413	-1.71339	0.0276074	0.0448974	0.0327166	0.0571927	-0.0601598	-0.0331732	0.0336412	0.0556125	-0.0310273
82	-0.288111	-0.234921	-0.443247	-1.59126	-0.27703	0.0421085	-1.61342	-0.766818	-0.67152	-0.56514	-1.75425	0.026104	0.0448531	0.0326925	0.0574406	-0.0605125	-0.0332099	0.0331566	0.0557633	0.0177299
82.1	-0.385625	-0.250435	-0.556275	-1.31644	-0.656006	-0.0354597	-1.79072	-0.919738	-0.826656	-0.15292	-1.77231	0.0229083	0.044888	0.0326612	0.0576843	-0.0606128	-0.0332102	0.0331095	0.0557508	0.0908657
82.2	0.334652	0.179515	0.0310273	-0.8599	-0.212759	0.217191	-1.29207	-0.239354	-0.308057	-0.254867	-1.77426	0.00839107	0.0449025	0.0327304	0.0577771	-0.0606645	-0.0331509	0.033066	0.0555466	-0.316922
82.3	0.321354	0.372328	0.414436	-0.549627	-0.290327	0.27703	-1.16796	0.15292	-0.161785	0.203894	-1.77422	0.00560528	0.0449054	0.0327156	0.0577378	-0.0607331	-0.0331958	0.0329524	0.0555279	-0.498653
82.4	-0.0864332	0.181731	0.0398923	-0.740223	-0.698115	-0.0930819	-1.39845	-0.0221623	-0.693682	-0.195029	-1.774	0.00318404	0.0448633	0.0327073	0.0578001	-0.0607601	-0.0331544	0.0327969	0.0555291	-0.164002
82.5	-0.0997306	0.115244	0.0221624	-0.726926	-0.361247	0.093082	-1.25439	-0.0797845	-0.65379	-0.203894	-1.77417	0.00770961	0.044882	0.0326906	0.0578939	-0.0607834	-0.0332032	0.0327543	0.0554634	-0.179515
82.6	0.183948	0.545194	0.405571	-0.602816	-0.0975144	0.334652	-1.00617	-0.0664871	-0.520816	0.17065	-1.77396	0.00500523	0.0447812	0.0327061	0.0578652	-0.0607591	-0.0331759	0.0327099	0.0554554	-0.407788
82.7	0.449896	0.808926	0.516383	-0.574005	0.108596	0.365679	-0.658222	0.183948	0.0398923	0.531897	-1.77405	0.00458643	0.0448641	0.0326252	0.0578255	-0.0607489	-0.0331328	0.0327157	0.0554311	-0.58287
82.8	0.498653	0.917522	0.571789	-0.629411	0.228272	0.332436	-0.605033	0.2593	-0.226056	0.301408	-1.77388	0.00472587	0.0449355	0.0327019	0.05786	-0.0608227	-0.0331385	0.0327438	0.055512	-0.631627
82.9	0.432166	0.381193	0.0975144	-0.695898	0.130758	0.301408	-1.04385	-0.0332435	-0.281462	0.0620546	-1.77366	0.00496227	0.0448606	0.0327041	0.0578076	-0.0608411	-0.0331656	0.032687	0.0555302	-0.405571
83	0.203894	0.199461	0.00664875	-0.611681	-0.075352	0.177299	-1.07044	-0.0398922	-0.339084	0.00221625	-1.77392	0.00928402	0.0448687	0.0327312	0.0578481	-0.0607534	-0.0331519	0.0326988	0.0554878	-0.347949
83.1	0.0332436	0.195029	-0.20611	-0.921954	-0.0975144	0.121893	-1.2965	0.0354598	-0.385625	0.0886495	-1.7746	0.0113661	0.0448458	0.0326531	0.0578891	-0.06076	-0.0331146	0.0326483	0.0554735	-0.239354
83.2	0.343517	0.330219	-0.0908657	-0.58287	0.0598384	0.432166	-0.984009	0.0310273	-0.310273	0.24157	-1.77443	0.00741958	0.0447895	0.0326141	0.0578241	-0.060824	-0.0331224	0.0326757	0.0554786	-0.416653
83.3	0.261516	0.261516	-0.084217	-0.715844	0.0310273	0.257084	-0.822224	-0.199461	-0.268165	0.460977	-1.77422	0.00629229	0.0448832	0.0326706	0.0578483	-0.0607406	-0.0331632	0.0327133	0.0554509	-0.458761
83.4	0.352382	0.37676	-0.0952982	-0.729142	-0.0775683	0.308057	-0.6006	0.0110812	-0.520816	0.316922	-1.77447	0.00791201	0.0448633	0.0327504	0.0578759	-0.0607804	-0.0331553	0.0326526	0.0554417	-0.507518
83.5	0.177299	0.263732	-0.075352	-0.950766	-0.108596	-0.0908656	-0.731358	0.0531897	-0.585086	0.441031	-1.77494	0.00760258	0.0448436	0.0327606	0.0578149	-0.0607167	-0.0332239	0.032656	0.0554898	-0.308057
83.6	0.0443248	0.179515	-0.0797845	-0.837737	-0.106379	0.144055	-0.616114	-0.0864332	-0.620546	0.18838	-1.77875	0.0173347	0.0448726	0.0327217	0.0579026	-0.0607249	-0.0331405	0.0326192	0.055487	-0.361247
83.7	-0.243786	-0.263732	-0.354598	-0.948549	-0.195029	-0.115244	-1.01725	-0.268165	-0.684817	-0.203894	-1.80253	0.0255148	0.0448376	0.0327389	0.0577717	-0.060786	-0.0331772	0.0326836	0.0555366	-0.155137
83.8	-0.328003	-0.296976	-0.22384	-1.21228	-0.469842	-0.197245	-1.12806	-0.474275	-0.928603	-0.24157	-1.84767	0.027241	0.0448459	0.0327472	0.0577805	-0.0607467	-0.0331155	0.0324725	0.055365	-0.0199461
83.9	-0.458761	-0.20611	-0.106379	-1.17017	-0.454329	-0.199461	-0.950765	-0.65379	-1.06158	-0.283678	-1.88505	0.0270965	0.0448769	0.0326523	0.057809	-0.0608036	-0.0331183	0.0320702	0.0550013	0.0332435
84	-0.401139	-0.401139	-0.285894	-1.21007	-0.503086	-0.480923	-1.32088	-0.87763	-1.00396	-0.387841	-1.9001	0.0207577	0.0448344	0.0327108	0.0577982	-0.0608806	-0.0331559	0.0319108	0.0548757	0.115244
84.1	-0.037676	-0.186164	-0.0177299	-1.00839	-0.166218	-0.243786	-1.07931	-0.735791	-0.873197	0.0310273	-1.89989	0.00841786	0.0448184	0.0327298	0.0577855	-0.0608523	-0.0331312	0.0318691	0.0547768	-0.0554059
84.2	0.179515	0.0975144	0.24157	-0.722493	0.0775683	-0.0332435	-0.700331	-0.698114	-1.04606	0.367895	-1.9001	0.00754394	0.0448215	0.0327474	0.0577964	-0.0608501	-0.0331278	0.0317906	0.0547111	-0.243786
84.3	0.139623	-0.0155136	0.101947	-0.67152	-0.0642709	0.0753521	-0.941901	-0.680385	-0.78898	0.270381	-1.89972	0.00852253	0.044859	0.0327306	0.0578872	-0.0608366	-0.0331344	0.0316665	0.0546626	-0.239354
84.4	0.0687034	-0.208326	-0.407788	-0.888711	-0.507518	-0.270381	-1.25439	-0.986225	-0.864332	-0.0997306	-1.90019	0.00824538	0.0448842	0.0327353	0.0579153	-0.0608103	-0.0331163	0.0317267	0.0546986	0.0443247
84.5	-0.141839	-0.128542	-0.0155136	-1.05271	-0.352382	0.0132975	-1.13028	-0.529681	-0.937468	0.139623	-1.89993	0.00970336	0.044909	0.0327549	0.0578662	-0.0607838	-0.0331421	0.0316702	0.0547299	-0.0642709
84.6	0.257083	-0.168434	0.310273	-0.955198	0.214975	0.0952982	-0.715844	-0.438815	-0.884278	0.272597	-1.89997	0.00899306	0.0448572	0.0326887	0.0578999	-0.0607514	-0.0331343	0.0316371	0.0547775	-0.22384
84.7	-0.101947	-0.261516	0.13519	-1.05271	-0.0531897	4.47035e-08	-0.975144	-0.489788	-0.875413	-0.117461	-1.9004	0.0109333	0.0448942	0.0326887	0.0579512	-0.0607713	-0.0331182	0.0316802	0.0547518	-0.0975144
84.8	-0.248218	-0.281462	0.0576222	-1.2832	-0.164001	0.0731359	-0.908657	-0.702547	-0.593951	-0.0664871	-1.90035	0.0105558	0.0449489	0.0326406	0.057888	-0.0607871	-0.0331549	0.0316845	0.0546949	-0.0132974
84.9	-0.106379	-0.192813	0.0820008	-1.15688	-0.0598384	0.130758	-0.851035	-0.330219	-0.724709	0.126325	-1.90027	0.0101263	0.0448765	0.0326762	0.0578801	-0.0607838	-0.0331072	0.0317241	0.0546431	-0.093082
85	0.0443248	-0.175083	0.210543	-1.0106	-0.0110812	-0.0221623	-0.713628	-0.281462	-0.879846	0.496437	-1.90035	0.00967398	0.0448692	0.0327295	0.0578936	-0.0607922	-0.0330598	0.0316983	0.0546465	-0.228272
85.1	0.190596	-0.166218	0.263732	-1.0372	0.110812	0.106379	-0.651574	-0.168434	-0.839954	0.494221	-1.90074	0.00875853	0.0449064	0.0326788	0.0578824	-0.0607502	-0.0330695	0.0316943	0.0546539	-0.312489
85.2	0.22384	-0.234921	0.0886495	-1.06158	0.104163	0.0664871	-0.516383	-0.219407	-0.935252	0.651574	-1.90057	0.0122997	0.0449931	0.0326561	0.0578644	-0.0607733	-0.0330358	0.031687	0.0546969	-0.299192
85.3	-0.155137	-0.480923	-0.0864332	-1.17904	-0.0797845	-0.126325	-0.757953	-0.480923	-0.908657	0.290327	-1.9004	0.0144901	0.0449051	0.0327436	0.0578811	-0.0608045	-0.0330839	0.0316572	0.0546734	-0.0997307
85.4	-0.250435	-0.562924	-0.321354	-1.31423	-0.385625	-0.456545	-1.1059	-0.946333	-1.10147	-0.179515	-1.90035	0.0123662	0.0449606	0.0326493	0.0579345	-0.0607811	-0.0330932	0.031588	0.0546486	0.15292
85.5	-0.305841	-0.370111	-0.164001	-1.3519	-0.3413	-0.418869	-1.31423	-0.882062	-1.11477	-0.237137	-1.90019	0.0110811	0.0449494	0.0326793	0.0578833	-0.0608404	-0.0331621	0.0316162	0.0547146	0.104163
85.6	-0.254867	-0.558492	-0.343517	-1.35634	-0.396706	-0.361247	-1.25217	-0.691466	-1.09704	-0.119677	-1.90014	0.0105776	0.044863	0.0327378	0.0579523	-0.0607046	-0.0331183	0.0316037	0.0546294	0.110812
85.7	-0.27703	-0.480923	-0.498653	-1.53807	-0.274813	-0.128542	-1.15466	-0.633844	-1.22558	0.0332436	-1.90205	0.0128778	0.0448328	0.0326724	0.0580056	-0.0606618	-0.0330876	0.0315119	0.0512723	0.13519
85.8	-0.456545	-0.797845	-0.54741	-1.82618	-0.356814	-0.356814	-1.26104	-0.514167	-1.44942	-0.20611	-1.91782	0.0249012	0.044965	0.0327266	0.0579659	-0.0607259	-0.0330931	0.0314977	0.0500146	0.250435
85.9	-0.343517	-0.46541	-0.0664871	-1.50926	-0.172866	-0.0952981	-1.19898	-0.61833	-1.16131	-0.130758	-1.95745	0.0273681	0.044911	0.0327214	0.0579068	-0.0607493	-0.0331181	0.0315416	0.0514237	0.075352
86	-0.0975144	-0.474275	-0.13519	-1.39845	-0.110812	-0.0265948	-1.23001	-0.629411	-1.17904	-0.0908657	-2.00102	0.0248891	0.0449415	0.0327246	0.0580066	-0.0607102	-0.0331055	0.0313778	0.0545997	0.00664869
86.1	-0.239354	-0.585086	-0.308057	-1.43391	-0.0997306	0.0864333	-1.1879	-1.00396	-1.10147	0.128542	-2.02336	0.0241366	0.044927	0.0326684	0.0579764	-0.0607194	-0.0330721	0.0310691	0.0551128	0.075352
86.2	-0.141839	-0.474275	-0.0132974	-1.29871	-0.0354598	0.00886499	-1.19234	-0.757953	-1.21893	0.195029	-2.02666	0.0142753	0.0449296	0.0327282	0.0579542	-0.0607276	-0.0330443	0.0309149	0.0552075	0.0288111
86.3	-0.0908657	-0.239354	-0.0620546	-1.26104	-0.0177299	-0.0465409	-1.08817	-0.261516	-1.33417	0.0775683	-2.02539	0.00765306	0.0448743	0.0326801	0.0579431	-0.0607174	-0.0330318	0.0308216	0.0551882	0.0155136
86.4	-0.175083	-0.374544	-0.159569	-1.44499	-0.44768	-0.101947	-1.1192	-0.828872	-1.58904	-0.037676	-2.02573	0.00748647	0.044918	0.0326777	0.0579789	-0.0606685	-0.0330759	0.0307686	0.0551653	0.18838
86.5	-0.290327	-0.398923	-0.212759	-1.22336	-0.183948	-0.0952981	-1.14801	-0.992874	-1.51591	-0.0820007	-2.02531	0.00672578	0.0449588	0.0327736	0.0579381	-0.0606781	-0.0330342	0.0307855	0.0551588	0.132974
86.6	-0.0531897	-0.285895	-0.104163	-1.32531	0.210542	-0.0509734	-0.777899	-0.751304	-1.24331	0.308057	-2.02531	0.00926568	0.0449184	0.0327293	0.0579656	-0.0606849	-0.033051	0.0307873	0.0551569	-0.00886496
86.7	-0.0443247	-0.15292	-0.294759	-1.38958	0.296976	-0.175083	-1.07044	-0.627195	-1.0106	-0.0288111	-2.02548	0.0120171	0.0449195	0.0326748	0.0579703	-0.0606739	-0.0331156	0.0307326	0.0551294	-0.0243786
86.8	-0.272597	-0.272597	-0.682601	-1.40066	-0.0598384	-0.296976	-1.3519	-0.804494	-1.15466	-0.104163	-2.02573	0.0112254	0.0449268	0.0326569	0.0579955	-0.0606065	-0.0330188	0.0306969	0.0550456	0.115244
86.9	-0.410004	-0.434382	-0.609465	-1.32088	-0.0797845	-0.299192	-1.42282	-1.16131	-1.23223	-0.210542	-2.02611	0.0145602	0.0450164	0.0326554	0.058033	-0.06062	-0.0330304	0.0307675	0.055171	0.192813
87	-0.434382	-0.580654	-0.416652	-1.55358	-0.0731358	-0.39449	-1.41174	-1.42504	-1.24331	-0.168434	-2.02603	0.0109918	0.0449171	0.032701	0.0580664	-0.0606246	-0.0330723	0.0306648	0.0551909	0.265948
87.1	-0.378976	-0.500869	-0.372328	-1.50482	0.141839	-0.250435	-1.2278	-1.4738	-1.19677	-0.108596	-2.02539	0.00492233	0.044944	0.0327183	0.0580308	-0.0606263	-0.0331173	0.03065	0.055165	0.117461
87.2	-0.148488	-0.511951	-0.63606	-1.22558	0.339084	-0.299192	-1.22558	-1.25882	-1.43391	0.0731358	-2.02624	0.0130886	0.0449927	0.0326263	0.0580151	-0.0606164	-0.0330769	0.030614	0.0551069	0.0354598
87.3	0.0886495	-0.0642708	-0.607249	-1.15688	0.350165	-0.405571	-1.12585	-1.12806	-1.22115	0.0177299	-2.02624	0.00925345	0.0449536	0.0326109	0.0580511	-0.0607145	-0.0331624	0.0305686	0.055179	-0.0221624
87.4	-0.330219	-0.161785	-0.706979	-1.31644	-0.157353	-0.63606	-1.12585	-1.01282	-1.3918	-0.130758	-2.032	0.0228668	0.0449997	0.032614	0.0580692	-0.0606197	-0.0331154	0.0305638	0.0550821	0.0620546
87.5	-0.423301	-0.390058	-0.656006	-1.53585	-0.265948	-0.509734	-1.08152	-1.17682	-1.2145	-0.0620546	-2.05828	0.029405	0.0450537	0.0326934	0.0579586	-0.0606196	-0.0330916	0.0305215	0.0551896	0.0155136
87.6	-0.246002	-0.48314	-0.596168	-1.31866	-0.263732	-0.434382	-1.10812	-1.12585	-1.35412	-0.172866	-2.10474	0.0293898	0.0449331	0.0327453	0.0579974	-0.0606201	-0.0330262	0.0298932	0.0561284	0.0531897
87.7	-0.407788	-0.328003	-0.647141	-1.41618	-0.345733	-0.363463	-1.26769	-1.18569	-1.55801	-0.290327	-2.13916	0.0277021	0.0450011	0.0327277	0.0580093	-0.0606965	-0.0330543	0.0296189	0.0569853	0.106379
87.8	-0.175083	-0.436599	-0.613898	-1.33417	-0.110812	-0.226056	-1.34969	-0.722493	-1.4605	-0.292543	-2.15145	0.021948	0.0450136	0.0326992	0.057948	-0.0606183	-0.0330291	0.0294775	0.0570844	-0.0265949
87.9	0.20611	-0.334652	-0.132974	-1.15466	0.130758	-0.246002	-1.15688	-0.42995	-1.0372	0.0110812	-2.15153	0.0128744	0.0449928	0.0327013	0.0579655	-0.0606657	-0.0330704	0.0293058	0.0570307	-0.108596
88	0.195029	-0.181731	-0.562924	-1.00617	0.148488	-0.405571	-1.25661	-0.760169	-0.964063	-0.217191	-2.15128	0.0138642	0.0450135	0.0326816	0.0579829	-0.0606846	-0.0330968	0.0291769	0.0570615	-0.0576222
88.1	0.139623	-0.272597	-0.56514	-0.879846	-0.0952982	-0.314706	-1.17682	-0.8599	-0.886495	-0.531897	-2.15149	0.0151931	0.0449618	0.0326724	0.0580849	-0.0606153	-0.0330943	0.0292184	0.0570502	-0.0908657
88.2	0.177299	0.00221625	-0.500869	-0.740223	0.17065	-0.113028	-0.691466	-0.611681	-1.05936	-0.281462	-2.15166	0.0129939	0.0449673	0.0327337	0.058068	-0.0606301	-0.0330491	0.0292196	0.0570909	-0.234921
88.3	0.201678	-0.467626	-0.58287	-0.919738	-0.150704	-0.354598	-0.817791	-0.647141	-1.12363	-0.237137	-2.15149	0.0100318	0.0449598	0.0328165	0.0579882	-0.060616	-0.0330754	0.0292634	0.0570551	-0.0221624
88.4	0.139623	-0.381193	-0.511951	-0.80671	-0.037676	-0.261516	-0.997306	-0.667087	-1.08817	-0.214975	-2.15153	0.0121308	0.045029	0.0327688	0.0579734	-0.0606794	-0.0330604	0.0292134	0.0570971	-0.0354598
88.5	0.037676	-0.511951	-0.350165	-0.884278	0.0487572	-0.387841	-0.75352	-0.578438	-1.10812	-0.208326	-2.15208	0.0153771	0.0450053	0.0327504	0.0579501	-0.0606842	-0.0330471	0.0292166	0.0570955	-0.0398923
88.6	0.186164	-0.41222	-0.503086	-1.10147	-0.212759	-0.443247	-0.935252	-0.946333	-1.11477	-0.270381	-2.15179	0.0136776	0.0449329	0.0327325	0.0579699	-0.0606404	-0.0330244	0.0291668	0.0570659	0.0952982
88.7	0.0576222	-0.385625	-0.6006	-1.18347	-0.0797845	-0.494221	-0.975144	-0.837737	-1.18569	-0.239354	-2.15196	0.0125933	0.0449784	0.032735	0.0579636	-0.0606669	-0.0330901	0.0292303	0.0570619	0.172866
88.8	-0.0443247	-0.323571	-0.65379	-0.961847	-0.130758	-0.438815	-0.826656	-0.784548	-1.15688	-0.285895	-2.152	0.0146208	0.0449518	0.0327601	0.0580781	-0.0606852	-0.0331535	0.0292087	0.0570359	0.0908657
88.9	0.150704	-0.46541	-0.538545	-0.8599	-0.15292	-0.385625	-0.667087	-0.733574	-1.29207	-0.381193	-2.15196	0.0148453	0.0449733	0.032729	0.0580026	-0.0606611	-0.0331039	0.02924	0.05703	0.0177299
89	0.299192	-0.467626	-0.283678	-0.755737	0.0554059	-0.155137	-0.514167	-0.695898	-1.07266	-0.0066487	-2.15179	0.0140942	0.0449454	0.032751	0.0579588	-0.0606942	-0.0330963	0.0292617	0.057039	-0.0886495
89.1	-0.119677	-0.434382	-0.425517	-0.957414	-0.263732	-0.141839	-0.749088	-0.587303	-1.11477	-0.119677	-2.15217	0.013886	0.0450051	0.0327644	0.0579546	-0.0607332	-0.0330432	0.0292095	0.0570633	0.0332435
89.2	-0.560708	-0.691466	-0.793413	-1.18347	-0.542978	-0.199461	-1.38515	-0.921954	-1.16352	-0.622762	-2.16425	0.0259593	0.0449363	0.0327916	0.0579566	-0.060723	-0.0330421	0.0291967	0.0571862	0.226056
89.3	-0.545194	-0.709196	-0.684817	-1.38736	-0.700331	-0.312489	-1.2965	-1.00839	-1.0505	-0.540762	-2.19913	0.0256581	0.0449103	0.0327487	0.0579091	-0.0606583	-0.0330293	0.0289785	0.0571473	0.203894
89.4	-0.740223	-0.675952	-0.930819	-1.52034	-0.890927	-0.243786	-1.25217	-1.20342	-1.30315	-0.531897	-2.24482	0.023641	0.0449281	0.032798	0.0578169	-0.0606483	-0.0330265	0.0280172	0.0573056	0.312489
89.5	-0.864332	-0.777899	-0.972928	-1.48266	-0.915306	-0.314706	-1.20342	-1.61564	-1.42947	-0.970712	-2.27148	0.0253977	0.0449455	0.032779	0.0578475	-0.060643	-0.0330552	0.0275115	0.0572677	0.452112
89.6	-0.868765	-0.890927	-1.10812	-1.63337	-0.735791	-0.46541	-0.979577	-1.48931	-1.37407	-0.828872	-2.27776	0.0181145	0.0449236	0.0328137	0.0579235	-0.0606617	-0.0331047	0.0273908	0.0571784	0.436599
89.7	-0.441031	-0.67152	-0.784548	-1.27877	-0.356814	-0.325787	-0.815575	-0.82444	-1.48709	-0.813359	-2.27665	0.00985386	0.0449299	0.0327863	0.0578414	-0.0606813	-0.0330739	0.027232	0.0571302	0.210542
89.8	-0.509734	-0.460977	-0.452112	-1.2278	-0.463193	-0.328003	-1.0372	-0.678168	-1.31423	-0.742439	-2.27644	0.00744131	0.0449292	0.0328245	0.0579208	-0.0606671	-0.0330586	0.0273245	0.0571737	0.183948
89.9	-0.755737	-0.458761	-0.221624	-1.26104	-0.432166	-0.2593	-1.06379	-0.660439	-1.25661	-0.361247	-2.27704	0.0128456	0.0449869	0.0328185	0.057943	-0.0605914	-0.0330435	0.0271164	0.0572444	0.150704
90	-0.813359	-0.633844	-0.65379	-1.19898	-0.578438	-0.56514	-1.24331	-0.720277	-1.21893	-0.675952	-2.2775	0.0110651	0.0449949	0.032798	0.0579821	-0.0606664	-0.0331228	0.0271371	0.057149	0.281462
90.1	-0.875413	-0.656006	-0.350165	-1.21893	-0.542978	-0.354598	-1.1325	-0.811143	-1.19012	-0.797845	-2.27716	0.0108067	0.0450369	0.0328306	0.0579755	-0.0606708	-0.0330885	0.0271698	0.0571521	0.281462
90.2	-0.363463	-0.270381	-0.108596	-1.1192	-0.0642708	-0.115244	-0.87763	-0.640492	-0.844386	-0.492005	-2.27695	0.00791513	0.0450106	0.0327253	0.0578905	-0.0606501	-0.0331413	0.0272146	0.0571173	-0.0576222
90.3	-0.294759	-0.0997306	-0.197245	-1.20342	-0.230489	-0.0598383	-0.77125	-0.463193	-1.08596	-0.250435	-2.27695	0.00895567	0.0449633	0.0326721	0.0579109	-0.0606667	-0.0330804	0.0271237	0.0572504	-0.0354598
90.4	-0.290327	-0.199461	-0.305841	-1.24996	-0.177299	0.0177299	-0.587303	-0.452112	-1.35412	0.18838	-2.2772	0.0101347	0.045032	0.0327054	0.0579418	-0.0607216	-0.0330519	0.0272542	0.0572104	-0.0110812
90.5	-0.316922	-0.316922	-0.303624	-1.36077	-0.197245	-0.310273	-0.574005	-0.609465	-1.07931	-0.0975144	-2.27712	0.00711473	0.045008	0.0328383	0.0579713	-0.0607294	-0.0330145	0.0271353	0.0570853	0.00221622
90.6	-0.150704	0.0775683	-0.0908657	-1.0372	-0.285894	-0.155137	-0.755737	-0.460977	-0.890927	-0.334652	-2.27716	0.00840641	0.0449542	0.0327979	0.0579472	-0.0606834	-0.0330457	0.0271688	0.057156	-0.130758
90.7	-0.237137	-0.190596	-0.37676	-0.939684	-0.425517	-0.254867	-0.913089	-0.179515	-1.2832	-0.210542	-2.27704	0.0141141	0.0449987	0.0327709	0.0579656	-0.0607318	-0.0330216	0.0271742	0.0571942	-0.0509735
90.8	-0.339084	-0.372328	-0.837737	-1.05714	-0.476491	-0.363463	-0.988441	-0.463193	-1.58239	-0.292543	-2.27746	0.0155956	0.0450236	0.0327558	0.0580012	-0.060761	-0.0330301	0.0271374	0.0571386	0.124109
90.9	-0.117461	-0.0997306	-0.797845	-1.2278	-0.37676	0.0155137	-0.950766	-0.492005	-0.924171	-0.239354	-2.27767	0.0125228	0.0450172	0.0326788	0.0579996	-0.0606936	-0.0330745	0.0271274	0.0571229	-0.0332436
91	-0.037676	0.0310273	-0.687033	-1.28985	-0.310273	-0.0797845	-0.857684	-0.398923	-1.06823	-0.272597	-2.27725	0.0086767	0.0450435	0.032763	0.0579646	-0.0607469	-0.0330588	0.0271145	0.0571829	-0.00221625
91.1	-0.243786	-0.270381	-0.82444	-1.44499	-0.644925	-0.593951	-0.899792	-0.802278	-1.59791	-0.489788	-2.27737	0.013076	0.0450051	0.0327323	0.057942	-0.0606543	-0.0329995	0.0271087	0.0571731	0.283678
91.2	-0.367895	-0.514167	-0.879846	-1.52699	-0.560708	-0.560708	-0.873197	-0.97736	-1.5425	-0.529681	-2.2817	0.022831	0.0450288	0.0327871	0.0580205	-0.0606875	-0.0330406	0.0271724	0.0570449	0.257083
91.3	-0.367895	-0.434382	-0.427734	-1.49153	-0.534113	-0.35903	-0.605033	-0.622762	-1.44499	-0.496437	-2.30522	0.026648	0.0450298	0.0327944	0.0579543	-0.0607242	-0.0330142	0.0271731	0.0569676	0.157353
91.4	-0.0110812	-0.197245	-0.239354	-1.4605	-0.518599	-0.20611	-0.569573	-0.485356	-1.30315	-0.44768	-2.35007	0.0266956	0.0450153	0.0326862	0.0579524	-0.0607306	-0.0330467	0.0266943	0.0572883	0.0664871
91.5	0.101947	0.0531897	-0.44768	-1.28542	-0.237137	-0.106379	-0.516383	-0.485356	-1.31866	-0.296976	-2.38664	0.0237371	0.0450412	0.0326371	0.0579077	-0.0606934	-0.0330443	0.0261505	0.0579476	-0.00443249
91.6	0.20611	0.00221625	-0.492005	-1.05493	-0.0952982	-0.197245	-0.445464	-0.407788	-1.24552	-0.390058	-2.40165	0.0188599	0.0450951	0.0326935	0.0578893	-0.0606207	-0.0330377	0.0258807	0.058474	0.00664869
91.7	0.503086	0.22384	-0.139623	-0.879846	-0.124109	-0.115244	-0.39449	-0.124109	-1.02833	-0.396706	-2.40207	0.0129451	0.0450825	0.0326936	0.0579172	-0.0606236	-0.0330294	0.0258131	0.0587185	-0.137407
91.8	0.117461	0.0709196	-0.144055	-0.902008	-0.148488	-0.228272	-0.487572	-0.347949	-0.846602	-0.39449	-2.40195	0.0137842	0.0450666	0.0327275	0.0579821	-0.0606063	-0.0330488	0.0257301	0.058631	-0.0310273
91.9	-0.0731358	-0.101947	-0.332435	-0.8599	-0.179515	-0.0687033	-0.682601	-0.42995	-1.08374	-0.511951	-2.4022	0.0140111	0.0450251	0.0327297	0.0579643	-0.0606025	-0.0330462	0.025702	0.0586122	0.0997306
92	0.0443248	-0.117461	-0.343517	-1.06823	-0.303624	0.055406	-0.82444	-0.252651	-1.14579	-0.405571	-2.40237	0.0152564	0.0450394	0.0328245	0.0579374	-0.0606139	-0.032991	0.0257276	0.0586791	0.130758
92.1	0.0177299	-0.203894	-0.263732	-0.786764	-0.248218	-0.075352	-0.764602	-0.410004	-1.1325	-0.44768	-2.4019	0.0150752	0.04506	0.0327436	0.0580007	-0.0605932	-0.0330086	0.0257078	0.0586954	0.0288111
92.2	-0.0487572	-0.310273	-0.212759	-1.06158	-0.285895	-0.214975	-0.797845	-0.35903	-1.37628	-0.511951	-2.40207	0.0130064	0.0450489	0.0327324	0.0579823	-0.0605428	-0.0329747	0.0256876	0.0586611	0.110812
92.3	0.104163	-0.106379	0.183948	-0.941901	0.0265949	0.168434	-0.407788	-0.0199461	-1.09925	-0.168434	-2.40195	0.0141349	0.0450621	0.0327268	0.0579309	-0.060652	-0.0329311	0.0257247	0.0587121	-0.161785
92.4	-0.144055	-0.246002	-0.148488	-1.0106	-0.263732	0.0687034	-0.684817	-0.372328	-1.17461	-0.797845	-2.40224	0.012892	0.0450512	0.0328532	0.0579141	-0.0605741	-0.0329589	0.0257078	0.0586927	0.0509734
92.5	-0.181731	-0.332435	-0.217191	-0.873197	-0.0975144	0.0753521	-0.596168	-0.226056	-1.2699	-0.640492	-2.40224	0.0112425	0.0450893	0.0328051	0.0579475	-0.0606185	-0.0329124	0.0257836	0.0586916	0.0952982
92.6	-0.578438	-0.640492	-0.569573	-1.23666	-0.232705	-0.288111	-0.647141	-0.569573	-1.41396	-0.992874	-2.40186	0.010218	0.0450653	0.0327971	0.0579581	-0.0605722	-0.0329626	0.0257501	0.058728	0.321354
92.7	-0.270381	-0.591735	-0.567357	-1.17017	-0.2593	-0.37676	-0.738007	-0.786764	-1.14801	-0.813359	-2.40203	0.0127691	0.0451012	0.0328145	0.0579565	-0.0605941	-0.03295	0.0257388	0.0586682	0.248218
92.8	-0.427734	-0.622762	-0.498653	-1.31423	-0.332435	-0.567357	-0.915306	-0.720277	-1.44942	-0.746872	-2.40258	0.0124593	0.0451484	0.0327607	0.0579738	-0.0605623	-0.0328999	0.0257536	0.0586608	0.290327
92.9	-0.343517	-0.58287	-0.531897	-1.25217	-0.175083	-0.381193	-0.928603	-0.505302	-1.47158	-0.638276	-2.40228	0.011196	0.0451646	0.0327298	0.0579566	-0.0605611	-0.0329584	0.0257836	0.0586964	0.261516
93	-0.445464	-0.835521	-0.560708	-1.33861	-0.334652	-0.48314	-1.12585	-0.684817	-1.52477	-0.890927	-2.40178	0.0130471	0.0451939	0.0327374	0.0579323	-0.0605227	-0.0329366	0.0257902	0.0587128	0.390058
93.1	-0.591735	-0.769034	-0.722493	-1.17017	-0.505302	-0.263732	-1.03055	-0.549627	-1.64445	-0.904225	-2.40402	0.018279	0.045129	0.032845	0.058022	-0.0605431	-0.0329578	0.0258039	0.0587067	0.3413
93.2	-0.660438	-0.651574	-0.902008	-1.23666	-0.487572	-0.299192	-0.988442	-0.775683	-1.48931	-0.691466	-2.42127	0.0259275	0.045238	0.0326991	0.0578863	-0.0603661	-0.0329931	0.0256521	0.0587444	0.414436
93.3	-0.230489	-0.525248	-0.720277	-0.961847	-0.243786	-0.108596	-1.02612	-0.773467	-1.39623	-0.489788	-2.46103	0.0272426	0.0452593	0.0327335	0.0577868	-0.0603135	-0.0329166	0.025071	0.0589535	0.157353
93.4	-0.427734	-0.67152	-1.00839	-1.27877	-0.647141	-0.274813	-1.02612	-0.698115	-1.28985	-0.316922	-2.50185	0.0229046	0.0452251	0.0327557	0.0577416	-0.0602587	-0.0328987	0.0243554	0.059175	0.321354
93.5	-0.328003	-0.886495	-0.946333	-1.50926	-0.817791	-0.319138	-0.795629	-0.908657	-1.2832	-0.41222	-2.52304	0.0210563	0.0452406	0.0327944	0.0576984	-0.060223	-0.0329684	0.0239144	0.0592867	0.390058
93.6	-0.0110812	-0.516383	-0.67152	-1.07931	-0.613898	0.00221629	-0.63606	-0.567357	-1.17682	-0.403355	-2.52677	0.0152545	0.0452327	0.0328199	0.0576724	-0.0602501	-0.032956	0.0237596	0.0591131	0.230489
93.7	-0.372328	-0.627195	-0.866549	-1.38958	-0.574005	-0.514167	-0.740223	-0.558492	-1.19898	-0.649357	-2.52597	0.0106916	0.0452061	0.0328159	0.0577311	-0.0602668	-0.0329322	0.0236784	0.059082	0.332435
93.8	-0.407788	-0.647141	-0.551843	-1.36299	-0.345733	-0.168434	-0.813359	-0.598384	-1.00396	-0.682601	-2.52643	0.0153851	0.0451379	0.0328926	0.057762	-0.0602864	-0.0329489	0.0236238	0.0590819	0.210542
93.9	-0.199461	-0.556275	-0.503086	-0.984009	-0.161785	-0.104163	-0.746872	-0.467626	-0.986225	-0.288111	-2.52618	0.0150497	0.0451875	0.0328907	0.0577248	-0.0601824	-0.0329929	0.0236276	0.059065	0.0908657
94	-0.0243786	-0.649357	-0.633844	-0.957414	-0.383409	-0.323571	-0.711412	-0.449896	-0.999523	-0.370112	-2.52669	0.0149115	0.0452229	0.0328424	0.0577297	-0.0602561	-0.0330003	0.0236301	0.0591175	0.144055
94.1	-0.0221623	-0.576222	-0.316922	-0.882062	-0.423301	-0.0886494	-0.611681	-0.270381	-0.97736	-0.237137	-2.52656	0.01555	0.0451397	0.0328483	0.0577511	-0.0602225	-0.032984	0.0236237	0.0590753	0.0864332
94.2	0.319138	-0.0864332	0.0598384	-0.516383	0.201678	0.390058	-0.339084	0.093082	-0.478707	0.390058	-2.52664	0.0136543	0.04514	0.0328448	0.0577638	-0.0602104	-0.0330032	0.0235911	0.059071	-0.290327
94.3	0.232705	-0.285894	-0.106379	-0.733574	0.113028	0.42995	-0.367895	0.201678	-0.529681	0.374544	-2.52635	0.0177433	0.0451611	0.032813	0.0577566	-0.0602403	-0.0329854	0.0236014	0.0590989	-0.239354
94.4	0.210542	-0.706979	-0.0221623	-0.658222	-0.175083	0.230489	-0.65379	0.0775683	-0.647141	-0.130758	-2.52647	0.0151421	0.0452728	0.0328915	0.0578228	-0.0602333	-0.032941	0.0235973	0.0591246	-0.126326
94.5	0.0664871	-0.675952	-0.186164	-0.660438	-0.261516	0.119677	-0.742439	-0.110812	-1.00174	-0.41222	-2.52664	0.0146418	0.0451811	0.0328612	0.0577434	-0.0602427	-0.0329992	0.023584	0.0590991	0.0265948
94.6	-0.0332435	-0.551843	-0.124109	-0.738007	-0.330219	0.18838	-0.693682	0.0288111	-1.03055	-0.046541	-2.52622	0.0147285	0.0451659	0.0327911	0.0577261	-0.0602096	-0.0329827	0.0236077	0.0590451	-0.0132974
94.7	0.175083	-0.54741	-0.210542	-0.576222	-0.281462	0.084217	-0.735791	0.203894	-0.939684	0.0421085	-2.5266	0.0127653	0.0452324	0.0328678	0.0577271	-0.0601687	-0.0329926	0.0236363	0.0590666	-0.117461
94.8	-0.0930819	-0.640492	0.0132974	-0.795629	-0.24157	0.0509735	-0.802278	0.239354	-0.937468	-0.423301	-2.52669	0.0158322	0.0451643	0.0328493	0.0577483	-0.060268	-0.032954	0.0236027	0.0591334	0.0509734
94.9	-0.385625	-0.746872	-0.0642708	-1.20563	-0.514167	-0.113028	-0.795629	-0.0687033	-1.23666	-0.489788	-2.52647	0.0131546	0.045129	0.0328274	0.0577383	-0.0602349	-0.0330034	0.0236029	0.0590353	0.179515
95	-0.627195	-0.870981	-0.403355	-1.20342	-0.569573	-0.261516	-1.23223	-0.354598	-1.21671	-0.551843	-2.52817	0.0191803	0.045197	0.0328208	0.0577711	-0.0601664	-0.032969	0.0236297	0.0590182	0.226056
95.1	-0.458761	-0.749088	-0.137407	-1.05493	-0.305841	-0.212759	-1.16796	-0.22384	-1.08374	-0.520816	-2.54517	0.0254153	0.0451335	0.0327734	0.0577596	-0.0602127	-0.0329384	0.0235016	0.0590676	0.0731358
95.2	-0.365679	-0.656006	-0.305841	-0.939684	-0.0687033	-0.119677	-0.990658	-0.423301	-1.03055	-0.890927	-2.58429	0.0252085	0.0451612	0.032901	0.0576801	-0.0601444	-0.0330652	0.0229422	0.0590264	0.0110812
95.3	-0.494221	-0.762385	-0.61833	-0.89536	-0.246002	-0.0199461	-0.968495	-0.378976	-0.733574	-0.673736	-2.62536	0.025277	0.0451408	0.0328792	0.0577433	-0.0601017	-0.0330467	0.022312	0.058754	0.0243786
95.4	-0.367895	-0.704763	-0.279246	-0.833305	-0.325787	-0.0199461	-0.882062	-0.263732	-0.558492	-0.647141	-2.64668	0.0229182	0.0451559	0.0328902	0.0577441	-0.060119	-0.0330772	0.0220553	0.0587928	-0.0243786
95.5	-0.197245	-0.536329	-0.203894	-0.529681	-0.261516	-0.0886494	-0.67152	-0.228272	-0.469842	-0.414436	-2.65054	0.0173033	0.0451943	0.0328268	0.0576719	-0.060109	-0.0329894	0.021936	0.0588826	-0.146272
95.6	-0.372328	-0.826656	-0.398923	-0.720277	-0.24157	-0.164001	-0.888711	-0.354598	-0.764602	-0.516383	-2.65045	0.0113984	0.0451618	0.0328772	0.0576361	-0.0600799	-0.0330225	0.02192	0.0587193	0.00886493
95.7	-0.551843	-0.780115	-0.339084	-0.919738	-0.126325	-0.126325	-1.1192	-0.423301	-0.87763	-0.449896	-2.65062	0.0125266	0.0451238	0.0328703	0.0576804	-0.0599826	-0.0330427	0.0219241	0.0587399	0.075352
95.8	-0.35903	-0.678168	-0.00443245	-0.644925	0.148488	0.0376761	-0.735791	-0.106379	-0.735791	-0.314706	-2.65079	0.0101387	0.0452189	0.0328948	0.0576641	-0.0600489	-0.0329982	0.0218904	0.0586967	-0.199461
95.9	-0.250435	-0.452112	0.190596	-0.578438	0.124109	0.316922	-0.558492	-0.203894	-0.540762	-0.398923	-2.65092	0.0126639	0.0452149	0.0328671	0.0576413	-0.0600712	-0.0330291	0.0218196	0.0587534	-0.22384
96	-0.434382	-0.698115	0.0642709	-0.669303	-0.0354598	-0.150704	-0.735791	-0.441031	-0.749088	-0.542978	-2.65028	0.0147608	0.0451502	0.0328818	0.0576828	-0.0600589	-0.0329939	0.0217593	0.058742	-0.0598384
96.1	-0.467626	-0.401139	0.132974	-0.478707	0.139623	-0.0199461	-0.890927	-0.0864332	-0.755737	-0.20611	-2.65083	0.0124713	0.0451623	0.032879	0.0577148	-0.0600292	-0.0329516	0.0217568	0.058632	-0.243786
96.2	-0.410004	-0.208326	0.119677	-0.421085	0.294759	-0.0354598	-0.669303	-0.139623	-0.585086	0.0243786	-2.65079	0.0102044	0.0451369	0.0329019	0.0577038	-0.0600419	-0.0330182	0.0218027	0.0585915	-0.299192
96.3	-0.474275	-0.294759	0.0576222	-0.560708	0.108596	0.046541	-0.718061	-0.312489	-0.722493	-0.250435	-2.65049	0.0130913	0.0452135	0.032944	0.0577185	-0.0600633	-0.0330157	0.0217386	0.0586072	-0.181731
96.4	-0.463193	-0.363463	0.0997307	-0.520816	-0.0509734	0.0243786	-0.75352	-0.296976	-0.952982	-0.644925	-2.65079	0.0155157	0.0452405	0.0329056	0.0577	-0.0600486	-0.0329793	0.021749	0.058662	-0.104163
96.5	-0.560708	-0.520816	0.0687034	-0.281462	-0.00664869	-0.0465409	-0.815575	-0.425517	-0.875413	-0.644925	-2.65058	0.0139574	0.045214	0.0329584	0.0577037	-0.0599798	-0.0329895	0.0217509	0.0586153	-0.113028
96.6	-0.534113	-0.540762	0.248219	-0.314706	0.210542	-0.0576221	-0.937468	-0.662655	-0.868765	-0.523032	-2.65028	0.0130187	0.0452066	0.0329205	0.0576665	-0.060038	-0.0329992	0.0217302	0.0586294	-0.0797845
96.7	-0.702547	-0.494221	0.0110812	-0.751304	0.0664871	-0.252651	-1.15466	-0.760169	-0.937468	-0.749088	-2.65092	0.013696	0.045246	0.0328642	0.0576919	-0.0601147	-0.0329764	0.0218264	0.0586163	0.0886494
96.8	-0.511951	-0.585086	-0.0110812	-0.757953	0.0177299	-0.496437	-1.00839	-0.870981	-0.868765	-0.574005	-2.65092	0.0136411	0.0452041	0.0329083	0.0577169	-0.0601423	-0.0329721	0.0218319	0.0585074	0.0820007
96.9	-0.279246	-0.330219	0.261516	-0.68925	0.296976	-0.168434	-0.664871	-0.649357	-0.680385	-0.574005	-2.65105	0.0158543	0.0452226	0.0329512	0.0576831	-0.0600903	-0.0329495	0.0217553	0.0585631	-0.104163
97	-0.443247	-0.385625	0.164002	-0.844386	0.0509735	-0.332435	-0.691466	-0.571789	-0.556275	-0.516383	-2.65321	0.019851	0.0452701	0.032888	0.0576828	-0.0600357	-0.0329705	0.0217344	0.058518	-0.0775683
97.1	-0.261516	-0.219407	0.0975144	-0.749088	0.272597	-0.454328	-0.492005	-0.500869	-0.542978	-0.44768	-2.67342	0.0242416	0.0452338	0.0329067	0.0575681	-0.0599976	-0.0329835	0.0217105	0.0584891	-0.199461
97.2	-0.037676	0.0155137	0.494221	-0.540762	0.246002	-0.414436	-0.511951	-0.124109	-0.403355	-0.383409	-2.71543	0.0228207	0.045157	0.0328961	0.057481	-0.0599391	-0.0330639	0.0211627	0.058538	-0.354598
97.3	-0.336868	-0.381193	0.130758	-0.917522	-0.128542	-0.296976	-0.948549	-0.436599	-0.574005	-0.673736	-2.75464	0.023329	0.0451669	0.0329607	0.0575784	-0.0599618	-0.0330121	0.0207357	0.0584779	-0.0731358
97.4	-0.219407	-0.0952981	0.449896	-0.642709	0.0376761	-0.234921	-0.766818	-0.319138	-0.46541	-0.452112	-2.77345	0.0220647	0.0438242	0.0325216	0.0574982	-0.0599429	-0.0330226	0.0205704	0.0581924	-0.272597
97.5	-0.197245	-0.208326	0.274813	-0.948549	-0.159569	-0.463193	-0.795629	-0.638276	-0.833305	-0.611681	-2.77608	0.0130479	0.0395131	0.028443	0.0547095	-0.0622366	-0.0339132	0.0195813	0.0579335	-0.0531897
97.6	-0.345733	-0.527464	0.18838	-0.913089	0.0908657	-0.467626	-0.700331	-0.791196	-0.992874	-0.505302	-2.77545	0.0123884	0.0393312	0.0276992	0.0535669	-0.0641671	-0.035532	0.0164379	0.0579536	0.0487572
97.7	-0.139623	-0.503086	0.0753521	-0.886495	0.17065	-0.252651	-0.828872	-0.793413	-1.00174	-0.558492	-2.7754	0.0116306	0.0393211	0.0277182	0.0535763	-0.0641975	-0.0355609	0.0161391	0.0579134	-0.0620546
97.8	0.288111	0.119677	0.110812	-0.793413	0.328003	-0.328003	-0.460977	-0.454328	-0.762385	-0.299192	-2.7757	0.00591939	0.0393649	0.0277704	0.0535987	-0.0641482	-0.0355514	0.0161343	0.0579033	-0.312489
97.9	0.106379	-0.0952982	0.203894	-0.952982	0.321354	-0.54741	-0.367895	-0.438815	-0.944117	-0.452112	-2.77566	0.010079	0.0395986	0.0279766	0.0537651	-0.0640635	-0.0354834	0.0161332	0.0577948	-0.203894
98	0.110812	-0.24157	0.234921	-0.972928	0.175083	-0.405571	-0.518599	-0.268165	-0.955198	-0.296976	-2.77604	0.0121953	0.0396719	0.0280073	0.0538538	-0.0638194	-0.0352567	0.0163943	0.0578678	-0.155137
98.1	-0.00886494	-0.217191	0.308057	-0.662655	0.372328	-0.130758	-0.234921	-0.214975	-0.793413	-0.157353	-2.776	0.00972217	0.0426588	0.0299023	0.0548134	-0.0633487	-0.0350481	0.0165814	0.057863	-0.285895
98.2	0.0132974	-0.365679	0.175083	-0.921954	0.432166	0.0310273	-0.316922	-0.458761	-0.675952	-0.403355	-2.77596	0.0136126	0.0452891	0.0327662	0.0574056	-0.0603322	-0.0333198	0.0193667	0.0578158	-0.330219
98.3	-0.0709196	-0.407788	-0.460977	-1.0505	0.228272	-0.374544	-0.538546	-0.578438	-0.711412	-0.192813	-2.77617	0.00971925	0.0452293	0.0328753	0.0575827	-0.0600516	-0.0329148	0.0202311	0.0578547	-0.186164
98.4	-0.0886494	-0.387841	-0.54741	-0.769034	0.378976	-0.587303	-0.454329	-0.498653	-0.624979	-0.385625	-2.77596	0.0107992	0.045279	0.0328278	0.0575775	-0.060033	-0.0329661	0.0201978	0.0578318	-0.104163
98.5	-0.0132974	-0.330219	-0.350165	-0.773467	0.42995	-0.332435	-0.316922	-0.627195	-0.629411	-0.299192	-2.77621	0.0127977	0.045325	0.0328672	0.0575814	-0.0599948	-0.0329576	0.0202262	0.0578958	-0.15292
98.6	0.0332436	-0.562924	-0.290327	-0.77125	0.372328	-0.452112	-0.418869	-0.740223	-0.751304	-0.489788	-2.7757	0.0166527	0.0451998	0.0328428	0.0575547	-0.0599387	-0.0329871	0.0202505	0.0578703	-0.0864332
98.7	0.425517	-0.418869	-0.00443244	-0.507518	0.598384	-0.179515	-0.321354	-0.660439	-0.593951	-0.0598384	-2.77587	0.0142743	0.0452848	0.0328783	0.0575943	-0.0598847	-0.0329128	0.0201901	0.0578077	-0.308057
98.8	0.460977	-0.139623	0.186164	-0.350165	0.84217	-0.0620546	-0.42995	-0.410004	-0.398923	0.354598	-2.77617	0.0156365	0.0453242	0.0329181	0.0576091	-0.0598971	-0.0329595	0.0201581	0.0577653	-0.434382
98.9	0.186164	-0.179515	-0.0664871	-0.571789	0.833305	0.132974	-0.425517	-0.325787	-0.372328	-0.0664871	-2.77612	0.0140187	0.0453388	0.0328825	0.0575458	-0.0599512	-0.0329356	0.0202283	0.0577635	-0.401139
99	0.347949	-0.0310273	-0.0110812	-0.540762	1.09482	0.17065	-0.35903	-0.352382	-0.288111	-0.150704	-2.77617	0.0110496	0.0452328	0.0329097	0.0575045	-0.0598824	-0.0329543	0.0202639	0.0578129	-0.454329
99.1	0.308057	0.0265949	0.121893	-0.316922	0.77125	0.0110812	-0.414436	-0.392274	-0.432166	0.268165	-2.77604	0.0116233	0.0452859	0.0328763	0.0575952	-0.0598946	-0.0329897	0.0201456	0.0577374	-0.558492
99.2	0.640492	0.336868	0.383409	-0.0509734	1.05493	0.084217	-0.0864332	0.0044325	-0.469842	0.46541	-2.77617	0.0132404	0.0453456	0.0329306	0.057574	-0.0599316	-0.0329535	0.0201563	0.0577268	-0.782332
99.3	0.172866	0.0044325	0.210543	-0.328003	0.793413	-0.0177298	-0.323571	-0.141839	-0.492004	0.325787	-2.77646	0.0137703	0.0453811	0.0329057	0.0575142	-0.059873	-0.0329437	0.0201595	0.0578339	-0.574005
99.4	-0.141839	-0.101947	0.130758	-0.458761	0.702547	0.0132974	-0.37676	-0.363463	-0.554059	0.155137	-2.77604	0.0108914	0.0453576	0.0329015	0.0575182	-0.0598255	-0.0328985	0.0202186	0.0577704	-0.469842
99.5	0.075352	-0.0997307	0.24157	-0.381193	0.784548	0.175083	-0.56514	-0.281462	-0.452112	0.0664871	-2.77617	0.0147344	0.0452937	0.0328015	0.0575239	-0.0597952	-0.0328834	0.0201196	0.0577295	-0.489788
99.6	-0.0443247	0.0243786	0.155137	-0.591735	0.613898	0.115244	-0.44768	-0.401139	-0.613898	0.230489	-2.77672	0.0145713	0.0453653	0.0328589	0.0575658	-0.0598059	-0.0328972	0.0201743	0.0577451	-0.478707
99.7	-0.261516	-0.316922	-0.0997306	-0.684817	0.602816	0.0132975	-0.580654	-0.63606	-0.769034	0.172866	-2.78668	0.0205459	0.0453541	0.0328477	0.0574652	-0.0597905	-0.032909	0.02011	0.0576641	-0.290327
99.8	0.037676	-0.343517	-0.195029	-0.509734	0.855467	0.177299	-0.54741	-0.392274	-0.265948	0.263732	-2.81885	0.0231161	0.0453208	0.0328234	0.0573636	-0.0596798	-0.0329339	0.0199346	0.0576647	-0.445464
99.9	0.0554059	-0.234921	-0.270381	-0.396706	0.609465	0.0598384	-0.529681	-0.589519	-0.378976	0.505302	-2.86331	0.0219216	0.0453543	0.0328036	0.0574607	-0.0596614	-0.0329386	0.0193601	0.0572448	-0.367895
100	0.128542	-0.175083	-0.319138	-0.352382	0.343517	0.0243786	-0.624979	-0.616114	-0.538545	0.509734	-2.89188	0.0223033	0.0453041	0.0328309	0.0574899	-0.0595727	-0.032908	0.0190022	0.0570131	-0.299192
100.1	0.232705	0.0687034	-0.210542	-0.172866	0.427734	0.093082	-0.718061	-0.485356	-0.130758	0.345733	-2.90053	0.0147848	0.0454124	0.0327992	0.0574385	-0.0595385	-0.0329218	0.0187504	0.0567484	-0.407788
100.2	0.403355	0.203894	0.110812	-0.24157	0.616114	0.115244	-0.580654	-0.139623	-0.155137	0.407788	-2.90027	0.0123439	0.0453866	0.0329145	0.0574157	-0.0596036	-0.0329321	0.018759	0.0565262	-0.538545
100.3	0.443247	0.203894	0.0044325	0.0620547	0.702547	0.445464	-0.414436	0.0864333	-0.11746	0.427734	-2.9007	0.0134893	0.045359	0.0328865	0.0573358	-0.0595152	-0.0329553	0.0187494	0.0565037	-0.682601
100.4	0.403355	0.281462	-0.130758	0.328003	0.804494	0.545194	-0.39449	-0.0421085	-0.17065	0.879846	-2.90036	0.0103475	0.0453052	0.0328575	0.0573143	-0.0594127	-0.0329591	0.0187511	0.0564317	-0.684817
100.5	0.181731	0.212759	-0.108596	-0.0443247	0.729142	0.330219	-0.538545	-0.00443244	-0.301408	0.230489	-2.90002	0.0114213	0.0453047	0.0328189	0.0573316	-0.0593988	-0.0328812	0.0187792	0.0564703	-0.494221
100.6	0.121893	-0.0221623	-0.387841	-0.159569	0.416653	0.243786	-0.427734	-0.0731358	-0.520816	0.0864333	-2.90044	0.013701	0.0453039	0.0328663	0.0573098	-0.0593804	-0.0328187	0.0188015	0.0564996	-0.418869
100.7	0.24157	-0.00221622	-0.350165	-0.0797845	0.545194	0.0908657	-0.181731	-0.0554059	-0.347949	-0.197245	-2.90036	0.0111264	0.0453253	0.0327934	0.0572657	-0.0593428	-0.0328713	0.0187544	0.0564851	-0.480923
100.8	0.110812	0.148488	-0.13519	-0.226056	0.680385	0.0177299	0.0132974	0.208326	-0.319138	-0.132974	-2.90014	0.0132748	0.0453454	0.0327882	0.0572751	-0.0593378	-0.032896	0.0187733	0.0565584	-0.560708
100.9	-0.0731358	-0.179515	-0.336868	-0.534113	0.691466	0.0243787	-0.0952981	0	-0.472058	-0.181731	-2.90044	0.0128928	0.0452435	0.0328008	0.0572287	-0.0592861	-0.0329041	0.0187617	0.056411	-0.421085
101	0.197245	0.0132974	-0.126325	-0.330219	1.04828	0.308057	0.166218	0.254867	-0.232705	0.226056	-2.90099	0.0104442	0.0452475	0.032827	0.057142	-0.0593639	-0.032973	0.0187735	0.0565128	-0.61833
101.1	0.567357	0.385625	0.159569	0.0110812	0.948549	0.383409	0.383409	0.414436	-0.42995	0.578438	-2.90031	0.00522023	0.0453034	0.0329151	0.0571603	-0.0593222	-0.0329506	0.0187296	0.056388	-0.813359
101.2	0.50087	0.303624	0.148488	0.0531897	0.795629	0.374544	0.525248	0.101947	-0.746872	0.347949	-2.90048	0.00688348	0.0453071	0.032927	0.0572055	-0.0592623	-0.0329133	0.0187237	0.0564146	-0.777899
101.3	0.474275	-0.0310273	0.104163	-0.0554059	0.662655	0.35903	0.556275	-0.0265949	-0.815575	0.0709196	-2.90031	0.00505807	0.0453593	0.0328611	0.0571285	-0.0592766	-0.0329157	0.0187103	0.0563394	-0.649357
101.4	0.469842	0.0820008	0.239354	0.0642709	0.631627	0.438815	0.250435	0.0797845	-0.667087	0.175083	-2.90048	0.00717685	0.0452995	0.0328023	0.0571374	-0.059268	-0.0329415	0.0187127	0.0563783	-0.700331
101.5	0.319138	0.110812	0.22384	-0.0820007	0.777899	0.414436	0.150704	0.119677	-0.609465	0.22384	-2.9007	0.0105213	0.0453092	0.0328237	0.0571181	-0.0592187	-0.0329321	0.0188231	0.0564592	-0.640492
101.6	0.520816	-0.0199461	0.0864332	-0.164002	0.837737	0.130758	0.148488	0.230489	-0.988442	0.410004	-2.90048	0.012458	0.0453501	0.0328231	0.0570459	-0.0592036	-0.0329545	0.0187434	0.0563791	-0.560708
101.7	0.29476	-0.0731358	0.150704	-0.219407	0.744656	0.0753521	0.110812	0.392274	-0.952982	0	-2.90078	0.0102561	0.0452668	0.0328686	0.0571073	-0.0591817	-0.0329498	0.0187613	0.0563008	-0.540762
101.8	-0.0576221	-0.6006	-0.13519	-0.542978	0.356814	-0.192813	-0.0265948	0.00221625	-1.11698	-0.310273	-2.90099	0.0118574	0.0452524	0.0328508	0.0571354	-0.0591722	-0.0328918	0.0187575	0.056399	-0.22384
101.9	0.0820008	-0.726926	-0.115244	-0.713628	0.370112	-0.498653	-0.139623	-0.0421085	-1.12585	-0.56514	-2.90095	0.0126841	0.0452561	0.0329329	0.0570937	-0.0591667	-0.0329583	0.0187153	0.056384	-0.115244
102	0.172866	-0.498653	0.0132974	-0.591735	0.432166	-0.354598	-0.250435	0.130758	-0.95963	-0.281462	-2.90087	0.00911186	0.0452395	0.0329107	0.0571214	-0.0591604	-0.0328795	0.0187728	0.0563381	-0.217191
102.1	0.219407	-0.347949	0.0997307	-0.139623	0.423301	-0.274813	-0.308057	0.186164	-0.879846	-0.0620546	-2.90044	0.00742372	0.0452784	0.0328466	0.0570952	-0.0591919	-0.0329425	0.0187232	0.0562713	-0.308057
102.2	0.141839	-0.0797845	0.332436	-0.161785	0.425517	-0.0731358	-0.27703	0.292543	-0.589519	-0.13519	-2.90078	0.00974278	0.04523	0.032805	0.0571405	-0.0591901	-0.0329758	0.0187496	0.0563677	-0.407788
102.3	0.469842	0.0177299	0.208326	-0.421085	0.520816	0.0487573	-0.20611	0.0598384	-0.336868	-0.0864332	-2.9007	0.0127672	0.0453043	0.032832	0.0570894	-0.0591925	-0.0329236	0.0187556	0.0562855	-0.494221
102.4	0.252651	-0.210542	-0.246002	-0.390058	0.505302	0.150704	-0.361247	-0.246002	-0.330219	-0.325787	-2.90087	0.0113856	0.0452686	0.0328648	0.0570274	-0.0591601	-0.0329356	0.0186332	0.0562812	-0.347949
102.5	0.190596	0.128542	-0.0576221	-0.285895	0.782332	0.328003	-0.130758	0.17065	-0.367895	-0.237137	-2.90116	0.010964	0.0453121	0.0329521	0.0570804	-0.0591922	-0.0329471	0.018729	0.0562644	-0.505302
102.6	0.254867	0.270381	0.126325	-0.117461	0.613898	0.48314	0.0177299	0.463193	-0.192813	0.00221622	-2.90087	0.00966775	0.045344	0.0329288	0.0570776	-0.0591205	-0.032962	0.0187078	0.0562658	-0.554059
102.7	0.18838	-0.00443247	0.0265948	-0.363463	0.441031	0.164002	-0.164002	0.0443248	-0.37676	0.075352	-2.90633	0.0178256	0.0452971	0.0329503	0.0570637	-0.0590599	-0.0329444	0.018677	0.0562663	-0.416653
102.8	0.128542	-0.20611	-0.179515	-0.250435	0.301408	0.18838	-0.0598384	0.0243786	-0.658222	0.0687034	-2.93172	0.0191982	0.0452297	0.032862	0.0570057	-0.059085	-0.0329421	0.0185157	0.0563147	-0.381193
102.9	0.226056	-0.192813	-0.0598384	-0.130758	0.620546	0.166218	-0.00886488	0.263732	-0.381193	0.367895	-2.97559	0.0212968	0.0452303	0.0329121	0.0569683	-0.0588266	-0.032988	0.0173976	0.0562752	-0.531897
103	0.0110812	-0.0864332	-0.203894	-0.237137	0.598384	0.137407	-0.0310273	0.288111	-0.352382	0.0354598	-3.0109	0.0212029	0.0452732	0.0328292	0.0567647	-0.058544	-0.0329663	0.0164297	0.056332	-0.427734
103.1	0.292543	0.221624	0.305841	0.0975144	0.972928	0.232705	0.20611	0.660439	-0.0886495	0.418869	-3.02484	0.0161581	0.0452679	0.0327953	0.0565563	-0.0583446	-0.0329649	0.015892	0.0562673	-0.616114
103.2	0.316922	0.179515	0.390058	-0.110812	1.08817	0.212759	0.190596	0.644925	-0.121893	0.27703	-3.0262	0.014902	0.0452073	0.0328644	0.0564608	-0.0582803	-0.033015	0.0157909	0.0561911	-0.667087
103.3	0.305841	0.239354	0.438815	0.195029	1.18347	0.305841	0.128542	0.596168	-0.00664866	0.325787	-3.02594	0.0138576	0.0451756	0.0328838	0.0563471	-0.0582008	-0.0329743	0.0157286	0.056088	-0.769034
103.4	0.469842	0.454329	0.642709	0.314706	1.17904	0.303624	0.250435	0.549627	-0.11746	0.39449	-3.02611	0.014839	0.0451969	0.0328286	0.0563363	-0.0582622	-0.0330222	0.0156885	0.0561981	-0.802278
103.5	0.232705	0.2593	0.42995	-0.0709195	0.882062	-0.0398922	0.137407	0.514167	-0.199461	0.609465	-3.02594	0.0106232	0.0450897	0.0328805	0.0562843	-0.0582973	-0.0330335	0.015799	0.0561023	-0.682601
103.6	0.139623	-0.00886494	0.381193	-0.186164	0.509734	-0.110812	-0.0886495	0.41222	-0.250435	0.480923	-3.0262	0.012878	0.0451333	0.0328644	0.0562789	-0.0581945	-0.0330165	0.0158506	0.0560034	-0.578438
103.7	0.308057	0.0576221	0.454329	-0.00443244	0.722493	0.104163	-0.130758	0.46541	-0.27703	0.0952982	-3.02628	0.0132802	0.0451599	0.0329059	0.056256	-0.0581661	-0.0329828	0.0157147	0.0560849	-0.656006
103.8	0.157353	0.037676	0.345733	-0.0598384	0.452112	0.0864333	-0.18838	0.305841	-0.323571	0.217191	-3.02603	0.011851	0.0451412	0.0329042	0.056253	-0.0581178	-0.0329704	0.0156653	0.0561597	-0.631627
103.9	0.119677	0.055406	0.113028	-0.11746	0.383409	0.130758	-0.175083	0.0310273	-0.363463	0.2593	-3.02569	0.0100652	0.0451813	0.0329264	0.0563251	-0.0580849	-0.0329353	0.0157322	0.0560987	-0.63606
104	0.0642709	0.0310274	0.217191	-0.028811	0.467626	0.0509735	0.0199462	0.228272	-0.214975	0.571789	-3.0262	0.00963955	0.0451514	0.0328986	0.0562187	-0.0581592	-0.032951	0.0156704	0.0560602	-0.713628
104.1	0.0398923	0.148488	0.425517	0.108596	0.68925	0.132974	0.093082	0.330219	-0.126325	0.514167	-3.02641	0.0096582	0.0451421	0.0328708	0.0561534	-0.0581037	-0.0329314	0.0157465	0.0561173	-0.775683
104.2	0.414436	0.113028	0.627195	0.279246	0.784548	0.350165	0.22384	0.438815	-0.0908657	0.571789	-3.02586	0.0091202	0.0451795	0.0328841	0.0561487	-0.0580882	-0.0330142	0.0157342	0.0560347	-0.817791
104.3	0.551843	0.237137	0.820008	0.197245	0.904225	0.487572	0.157353	0.308057	0.161785	0.54741	-3.0259	0.00964942	0.0451481	0.0327974	0.0560565	-0.0579306	-0.0329885	0.0156754	0.0560173	-0.813359
104.4	0.321354	0.121893	0.698115	-0.0531896	0.755737	0.199461	-0.0620546	0.0598384	-0.141839	0.370112	-3.02616	0.00958351	0.0451859	0.0328341	0.0561396	-0.0579952	-0.032944	0.0157028	0.0560979	-0.627195
104.5	0.0221624	0.199461	0.500869	-0.312489	0.571789	0.0886495	0.0132974	0.177299	-0.301408	0.494221	-3.02654	0.0107976	0.0450845	0.0328846	0.0561171	-0.0579733	-0.0329186	0.0157096	0.0560747	-0.514167
104.6	0.175083	0.334652	0.813359	-0.183948	0.813359	0.272597	0.239354	0.42995	-0.0221624	0.605033	-3.02671	0.013214	0.0450981	0.0328853	0.056075	-0.0579892	-0.032938	0.0156932	0.0559922	-0.782332
104.7	0.347949	0.175083	0.724709	-0.113028	0.647141	0.500869	0.0731358	0.445464	-0.0864332	0.407788	-3.02641	0.0167968	0.0451422	0.032876	0.0560828	-0.0580392	-0.0329533	0.0156847	0.0561011	-0.791196
104.8	0.460977	0.0952982	0.629411	-0.195029	0.352382	0.474275	-0.0531896	0.157353	-0.0221624	0.257083	-3.02633	0.0133052	0.045081	0.0329045	0.0560707	-0.0579642	-0.0329272	0.015799	0.0560241	-0.724709
104.9	0.392274	-0.110812	0.452112	-0.432166	0.365679	0.310273	-0.181731	0.0975144	-0.0177299	0.392274	-3.02633	0.0121352	0.0451967	0.0328856	0.0561606	-0.0579278	-0.032863	0.0157294	0.0559933	-0.593951
105	-0.232705	-0.228272	0.101947	-0.744655	0.217191	0.0288111	-0.472058	-0.161785	-0.42995	0.0177299	-3.0262	0.0103393	0.0451759	0.0328407	0.0561548	-0.0579285	-0.032862	0.0157298	0.0560449	-0.354598
105.1	-0.210542	-0.401139	0.0820008	-0.698115	0.126326	0.221624	-0.58287	-0.137407	-0.3413	0.219407	-3.02633	0.0127892	0.0450284	0.0328692	0.0560422	-0.0579275	-0.0329302	0.0156744	0.0560906	-0.361247
105.2	-0.22384	-0.210542	0.0775683	-0.709196	0.361247	0.046541	-0.407788	-0.438815	-0.350165	0.121893	-3.02654	0.0150765	0.0451081	0.0328451	0.0560486	-0.0577988	-0.032903	0.0157071	0.0560794	-0.308057
105.3	-0.314706	-0.0531897	0.106379	-0.492005	0.525248	-0.00886491	-0.226056	-0.416652	-0.292543	0.0820008	-3.02654	0.0107989	0.0451461	0.0328106	0.0559305	-0.0577381	-0.0329617	0.0157335	0.0560855	-0.343517
105.4	0.0576221	0.119677	0.237137	-0.323571	0.656006	-0.0620546	0.254867	-0.234921	0.0576221	0.642709	-3.034	0.019626	0.0451363	0.0327915	0.0558989	-0.0576592	-0.0329545	0.0157078	0.0560301	-0.67152
105.5	-0.168434	-0.292543	-0.0952982	-0.766818	0.454329	-0.500869	-0.0864332	-0.48314	-0.15292	0.161785	-3.06316	0.0217472	0.0450372	0.0328151	0.0558265	-0.0575407	-0.0329306	0.0153646	0.0559579	-0.345733
105.6	-0.037676	0.0576222	-0.24157	-0.682601	0.489788	-0.268165	0.046541	-0.434382	-0.0132974	0.288111	-3.1083	0.0215324	0.0449941	0.0327789	0.055637	-0.0572863	-0.0329297	0.0144422	0.0558663	-0.434382
105.7	-0.195029	-0.0110812	-0.301408	-0.585086	0.303624	-0.217191	0.0509734	-0.328003	-0.290327	0.556275	-3.14005	0.0220234	0.0446953	0.0327968	0.0552308	-0.0567141	-0.0328908	0.0136103	0.0560404	-0.46541
105.8	-0.037676	0.0398923	0.0687034	-0.305841	0.556275	-0.290327	0.0354598	-0.106379	-0.416652	0.839954	-3.1506	0.016131	0.0444192	0.0328148	0.0548311	-0.0563626	-0.0329208	0.0132001	0.0559125	-0.549627
105.9	0.108596	0.0820008	-0.226056	-0.396706	0.941901	-0.438815	-0.423301	-0.270381	-0.325787	0.416652	-3.15098	0.0114019	0.0443421	0.0328685	0.0546186	-0.056204	-0.0328913	0.0130839	0.0558636	-0.374544
106	-0.0155136	-0.192813	-0.700331	-0.722493	0.680385	-0.392274	-0.339084	-0.609465	-0.609465	0.130758	-3.15081	0.0145207	0.0442012	0.0328519	0.0545766	-0.0560767	-0.0328746	0.0131333	0.0558743	-0.217191
106.1	-0.268165	-0.161785	-0.669303	-0.729142	0.387841	-0.500869	-0.474275	-0.687033	-0.596168	-0.0243786	-3.15081	0.0135007	0.0441661	0.0328	0.0543832	-0.0559226	-0.032955	0.0130494	0.0557283	-0.166218
106.2	-0.214975	-0.0664871	-0.667087	-0.560708	0.458761	-0.177299	-0.598384	-0.656006	-0.667087	0.124109	-3.15107	0.0129359	0.0440803	0.0327805	0.0542485	-0.0558243	-0.0329279	0.0129341	0.055658	-0.261516
106.3	-0.22384	-0.155137	-0.596168	-0.713628	0.321354	-0.336868	-0.605033	-0.722493	-0.667087	0.212759	-3.1509	0.0111181	0.0440661	0.0328032	0.0541503	-0.0557907	-0.0329407	0.0130007	0.0556393	-0.208326
106.4	-0.141839	-0.254867	-0.398923	-0.855467	0.629411	-0.221624	-0.569573	-0.343517	-0.678168	0.27703	-3.15077	0.015352	0.0441046	0.0328161	0.0541417	-0.0557588	-0.0329592	0.0129306	0.0556077	-0.265948
106.5	0.268165	0.283678	-0.0443248	-0.22384	1.11255	0.106379	-0.0620546	0.172866	-0.285895	0.569573	-3.15081	0.0129388	0.0440991	0.0328652	0.0540641	-0.0557223	-0.0329156	0.0129197	0.0555884	-0.695898
106.6	0.602816	0.443247	-0.110812	-0.279246	1.26104	0.354598	0.00664872	0.210543	0.00886494	0.811143	-3.1506	0.00864925	0.0440183	0.0328505	0.0540212	-0.0556656	-0.0329316	0.0128623	0.0555498	-0.813359
106.7	0.392274	0.336868	-0.35903	-0.472058	0.828873	-0.0509734	-0.22384	-0.0975144	-0.128542	0.786764	-3.15077	0.0063838	0.0440289	0.0328309	0.0539574	-0.0556329	-0.0329558	0.0129957	0.0555899	-0.558492
106.8	0.0265949	0.161785	-0.567357	-0.452112	0.769034	-0.228272	-0.423301	-0.339084	-0.294759	0.757953	-3.15047	0.0121207	0.0439397	0.0328143	0.0539389	-0.0555067	-0.03296	0.0129745	0.0555863	-0.423301
106.9	0.332435	0.228272	-0.423301	-0.523032	0.75352	-0.0531896	-0.299192	-0.190596	-0.279246	0.574005	-3.15073	0.0136358	0.0440304	0.0328642	0.0538779	-0.0555126	-0.032951	0.0128808	0.0555392	-0.545194
107	0.407788	0.303624	-0.037676	-0.301408	0.873197	0.339084	-0.24157	-0.0620546	-0.137407	0.529681	-3.15073	0.0126264	0.0440133	0.0328523	0.053891	-0.0554779	-0.0329519	0.0128573	0.0555063	-0.684817
107.1	0.0598384	0.0797845	-0.166218	-0.281462	0.751304	0.219407	-0.509734	-0.108596	-0.352382	0.274813	-3.1509	0.0108358	0.0439688	0.0328562	0.0538173	-0.0554457	-0.0329494	0.012891	0.0555507	-0.48314
107.2	0.239354	0.323571	-0.075352	-0.414436	0.669303	0.516383	-0.248218	0.139623	-0.0709195	0.711412	-3.15094	0.0122021	0.0438784	0.0328484	0.0538407	-0.0553611	-0.032965	0.0129022	0.0555334	-0.698115
107.3	0.265948	0.201678	-0.0797845	-0.418869	0.75352	0.629411	-0.155137	-0.0288111	-0.2593	0.460977	-3.1509	0.0131902	0.0438288	0.0328286	0.0538329	-0.0553728	-0.0329295	0.0128694	0.0555093	-0.633844
107.4	-0.00443247	0.0398923	-0.492005	-0.640492	0.569573	0.39449	-0.332435	-0.121893	-0.208326	-0.00221622	-3.15111	0.0126492	0.0438365	0.0328086	0.0537496	-0.0553712	-0.0328882	0.0128185	0.0555493	-0.405571
107.5	0.195029	0.0531897	-0.308057	-0.485356	0.720277	0.463193	-0.0886495	0.121893	-0.0576221	0.350165	-3.15107	0.0106574	0.043863	0.0328469	0.0537741	-0.0553516	-0.0330015	0.0128511	0.0555283	-0.527464
107.6	0.24157	0.268165	-0.199461	-0.292543	0.731358	0.50087	0.0110812	0.15292	-0.0132974	0.529681	-3.15107	0.0107942	0.0438819	0.0328193	0.0537416	-0.0553883	-0.0329919	0.0128715	0.0555265	-0.684817
107.7	0.0576222	0.0753521	-0.303624	-0.432166	0.815575	0.190596	-0.299192	-0.137407	-0.217191	0.571789	-3.15158	0.0113271	0.0438373	0.0327885	0.0537511	-0.055353	-0.0329879	0.0128637	0.0554928	-0.596168
107.8	0.0753521	-0.121893	-0.664871	-0.782331	0.556275	-0.0731358	-0.39449	-0.403355	-0.562924	0.316922	-3.15086	0.0088424	0.0438214	0.0328292	0.0537213	-0.0553569	-0.0329233	0.0128799	0.055414	-0.361247
107.9	0.195029	-0.250435	-0.58287	-0.80671	0.383409	-0.0310273	-0.343517	-0.556275	-0.738007	0.416653	-3.15175	0.0123322	0.0439067	0.0328052	0.0536653	-0.0553125	-0.0329301	0.0128356	0.0555273	-0.292543
108	0.0199461	-0.449896	-0.616114	-1.0106	0.0864332	-0.363463	-0.784548	-0.780115	-0.884278	-0.144055	-3.1634	0.0213309	0.0438778	0.0328418	0.053594	-0.0551689	-0.0329834	0.0129025	0.0554053	-0.0332436
108.1	0.452112	-0.232705	-0.48314	-0.480923	0.303624	-0.141839	-0.591735	-0.378976	-0.762385	0.310273	-3.19655	0.0201567	0.0438239	0.0327741	0.0534943	-0.0549936	-0.0330295	0.0121335	0.0552645	-0.274813
108.2	0.385625	-0.146272	-0.733574	-0.392274	0.0775683	-0.104163	-0.782332	-0.554059	-0.873197	0.113028	-3.24143	0.021591	0.0436009	0.0328364	0.053252	-0.0545675	-0.0330815	0.0107054	0.0544636	-0.203894
108.3	0.445464	-0.0421085	-0.312489	-0.365679	0.17065	0.124109	-0.529681	-0.467626	-0.704763	0.319138	-3.26877	0.0208013	0.0433944	0.0328515	0.0529017	-0.0542579	-0.0330545	0.00981167	0.0538178	-0.294759
108.4	0.22384	-0.0975144	-0.390058	-0.709196	-0.0221623	0.0753521	-0.700331	-0.691466	-1.02833	0.527464	-3.27649	0.014859	0.0432113	0.0328516	0.0526597	-0.0540505	-0.0330448	0.00932532	0.0534997	-0.0975144
108.5	-0.0354598	-0.177299	-0.611681	-0.757953	-0.246002	-0.00443243	-0.87763	-0.780115	-1.06601	0.68925	-3.27568	0.0106346	0.0430963	0.0328189	0.0525979	-0.0539787	-0.0330237	0.0092221	0.0531668	-0.0243786
108.6	0.0664871	0.130758	-0.197245	-0.354598	0.0332436	0.285895	-0.633844	-0.37676	-0.795629	0.910873	-3.27551	0.0117259	0.0431175	0.032843	0.0524505	-0.0538784	-0.0330448	0.00918099	0.0531089	-0.381193
108.7	0.228272	0.155137	-0.17065	-0.239354	0.108596	0.356814	-0.507518	-0.164002	-0.421085	0.611681	-3.27572	0.0107319	0.0430235	0.0328731	0.0521152	-0.0536757	-0.0330874	0.00912969	0.0529793	-0.551843
108.8	0.197245	0.104163	-0.511951	-0.505302	0.13519	0.208326	-0.494221	-0.197245	-0.314706	0.168434	-3.27564	0.0102552	0.0428444	0.0329312	0.0519853	-0.0535751	-0.0331053	0.00907279	0.0529551	-0.39449
108.9	-0.292543	-0.390058	-0.800061	-0.933036	-0.117461	-0.290327	-0.649357	-0.407787	-0.511951	-0.246002	-3.27593	0.00747131	0.0428043	0.0329209	0.0519993	-0.0534944	-0.0330803	0.00907766	0.0530079	-0.093082
109	-0.288111	-0.434382	-0.897576	-0.722493	0.00221626	0.108596	-0.952982	-0.576222	-0.516383	-0.117461	-3.27619	0.0106242	0.0428676	0.0329093	0.0519812	-0.0534477	-0.0330352	0.00904686	0.0529359	-0.0687034
109.1	-0.401139	-0.605033	-0.693682	-0.682601	-0.308057	0.046541	-0.972928	-0.421085	-0.605033	-0.084217	-3.27619	0.0115182	0.0428427	0.0329542	0.0520177	-0.0534947	-0.0330688	0.00907753	0.052794	-0.046541
109.2	-0.474275	-0.6006	-1.09704	-0.598384	-0.132974	-0.0842169	-0.862116	-0.662655	-0.897576	-0.192813	-3.27589	0.0115962	0.0427737	0.032918	0.0519529	-0.0535252	-0.0330342	0.009031	0.0528526	-0.0288111
109.3	-0.574005	-0.815575	-1.0505	-0.862116	-0.119677	-0.124109	-0.948549	-0.760169	-0.968495	-0.308057	-3.27581	0.0152415	0.042822	0.0328808	0.0519911	-0.0535471	-0.0331298	0.00901936	0.0528337	-0.00221625
109.4	-0.472058	-0.649357	-0.935252	-0.640492	-0.0709196	-0.0908657	-0.698115	-0.656006	-0.700331	-0.325787	-3.27602	0.0120443	0.0428056	0.03291	0.0519101	-0.0533958	-0.0330818	0.00904879	0.0528652	-0.117461
109.5	-0.22384	-0.452112	-0.99509	-0.640492	-0.139623	0.221624	-0.498653	-0.507518	-0.41222	0.0265948	-3.27636	0.0107318	0.0428282	0.032958	0.051872	-0.0534098	-0.0331222	0.00905127	0.0528071	-0.161785
109.6	0.110812	-0.164001	-0.593951	-0.609465	-0.161785	0.214975	-0.75352	-0.3413	-0.279246	0.248218	-3.27606	0.0101133	0.0426958	0.0329996	0.0518845	-0.0534077	-0.0330692	0.00901063	0.0528904	-0.288111
109.7	-0.0620546	-0.460977	-0.647141	-0.669303	-0.0997306	0.046541	-0.667087	-0.418869	-0.257083	-0.272597	-3.27606	0.0131263	0.0427173	0.0329309	0.0519097	-0.0534123	-0.0330651	0.00904803	0.0528518	-0.197245
109.8	-0.075352	-0.159569	-0.780115	-0.691466	0.0243786	0.115244	-0.500869	-0.0554059	-0.0199461	-0.0975144	-3.27644	0.0140425	0.0427357	0.0329356	0.0519069	-0.0534175	-0.0330799	0.00903765	0.0528175	-0.387841
109.9	-0.146272	0.0243786	-0.649357	-0.343517	-0.0709195	0.0265949	-0.469842	-0.0709195	-0.203894	0.0487572	-3.27661	0.0119977	0.0426501	0.0329409	0.0518149	-0.0534898	-0.0331473	0.0090036	0.0527855	-0.336868
110	0.0554059	0.334652	-0.474275	-0.374544	0.243786	-0.0421084	-0.41222	-0.0354598	-0.195029	-0.0310273	-3.27653	0.0102326	0.0427059	0.0328882	0.0518477	-0.0534207	-0.0330821	0.00904436	0.052806	-0.390058
110.1	0.0820008	-0.0110812	-0.507518	-0.387841	0.407788	-0.217191	-0.37676	0.117461	-0.0709196	0.0155137	-3.2764	0.0132921	0.0427535	0.032849	0.0518475	-0.0534332	-0.0331151	0.0090907	0.0528333	-0.425517
110.2	0.0332436	-0.084217	-0.620546	-0.356814	0.387841	-0.0842169	-0.538545	0.343517	-0.328003	0.046541	-3.27632	0.0144341	0.0427119	0.0329261	0.051859	-0.0534355	-0.0330755	0.00895632	0.0528035	-0.387841
110.3	-0.0443247	0.186164	-0.631627	-0.0221623	0.148488	0.217191	-0.507518	0.281462	-0.319138	0.110812	-3.27627	0.00964538	0.0426949	0.0329331	0.0518975	-0.05342	-0.0331509	0.00903544	0.0527551	-0.41222
110.4	-0.2593	-0.208326	-0.711412	0.101947	0.0398923	0.0975145	-0.545194	-0.159569	-0.39449	-0.17065	-3.27649	0.0114116	0.0427488	0.0329206	0.0518579	-0.0534325	-0.0331425	0.00900464	0.0528383	-0.363463
110.5	-0.0132974	-0.27703	-0.20611	0.159569	0.283678	0.445464	-0.381193	-0.175083	-0.265948	0.17065	-3.27653	0.01169	0.0427631	0.0328868	0.0518181	-0.0534361	-0.0331062	0.00904842	0.0527877	-0.556275
110.6	-0.18838	-0.203894	-0.410004	-0.197245	0.263732	0.316922	-0.520816	-0.401139	-0.24157	0.0709196	-3.27636	0.00934063	0.0426898	0.0329095	0.0518421	-0.0534826	-0.033145	0.00898293	0.0527083	-0.37676
110.7	-0.352382	-0.363463	-0.724709	-0.314706	0.310273	0.113028	-0.804494	-0.545194	-0.334652	-0.214975	-3.27632	0.00953648	0.0426337	0.0329341	0.0518373	-0.0533989	-0.0331259	0.00898029	0.0527953	-0.239354
110.8	-0.290327	-0.183948	-0.436599	-0.0642708	0.494221	0.243786	-0.487572	-0.115244	-0.208326	0.0908657	-3.27632	0.0118212	0.0427359	0.0329695	0.0518025	-0.0534464	-0.0330532	0.00892675	0.0528298	-0.436599
110.9	-0.296976	-0.263732	-0.622763	-0.132974	0.305841	0.139623	-0.505302	-0.268165	-0.469842	-0.046541	-3.27632	0.0112795	0.042782	0.0329242	0.0517846	-0.0533405	-0.0330733	0.00900715	0.0528028	-0.299192
111	-0.0554059	-0.226056	-0.695898	0.0531897	0.48314	0.432166	-0.436599	-0.363463	-0.243786	-0.00664869	-3.27653	0.0110079	0.0427516	0.0328598	0.0518396	-0.0534422	-0.0330652	0.00904896	0.0527325	-0.427734
111.1	-0.157353	-0.186164	-0.777899	-0.314706	0.168434	-0.0132974	-0.735791	-0.61833	-0.503086	-0.0952982	-3.27653	0.0112021	0.0427797	0.0328097	0.0518169	-0.0534156	-0.0331389	0.00898817	0.0527412	-0.239354
111.2	0.296976	0.00886497	-0.711412	-0.3413	0.20611	0.292543	-0.456545	-0.263732	-0.478707	0.0177299	-3.27649	0.0133406	0.0427478	0.0328443	0.0518325	-0.0534049	-0.0330605	0.00898944	0.0527581	-0.443247
111.3	0.372328	0.27703	-0.494221	-0.179515	0.443247	0.593951	-0.330219	-0.161785	-0.279246	0.0709196	-3.28132	0.019435	0.0427174	0.0328283	0.0518529	-0.0534244	-0.0330931	0.00902387	0.0527495	-0.509734
111.4	0.343517	0.210542	-0.505302	-0.274813	0.323571	0.682601	-0.314706	-0.339084	-0.361247	-0.0288111	-3.3056	0.0230439	0.042771	0.032902	0.0518333	-0.0532969	-0.0331213	0.00881354	0.0527546	-0.449896
111.5	0.538546	0.441031	-0.148488	-0.217191	0.627195	0.902008	-0.0554059	-0.00221622	-0.20611	0.0753521	-3.34909	0.0214516	0.0428481	0.0328418	0.0517099	-0.0532697	-0.0331519	0.00753569	0.052338	-0.591735
111.6	0.248219	0.261516	-0.0598384	-0.261516	0.65379	0.629411	-0.121893	-0.308057	-0.396706	0.22384	-3.38359	0.0217623	0.0428077	0.0328557	0.0516505	-0.0533039	-0.0331163	0.00632569	0.0518334	-0.503086
111.7	0.274813	0.605033	0.0797846	-0.203894	0.826656	0.78898	-0.084217	-0.345733	-0.407787	0.175083	-3.39788	0.0160556	0.0427199	0.0328607	0.0516756	-0.053265	-0.033132	0.00574676	0.0514948	-0.642709
111.8	0.401139	0.673736	0.093082	0.203894	0.89536	0.966279	0.175083	0.126325	-0.27703	0.27703	-3.39834	0.0121633	0.0427381	0.0328768	0.0517363	-0.0533069	-0.0330673	0.00568015	0.0510929	-0.857684
111.9	0.350165	0.638276	0.0332435	0.434382	0.864332	0.740223	0.13519	-0.0221624	-0.190596	0.301408	-3.39868	0.0126179	0.0427598	0.0328559	0.0517377	-0.0532837	-0.0331091	0.00567494	0.0509891	-0.822224
112	0.578438	0.729142	0.354598	0.605033	0.78898	0.797845	0.305841	0.239354	-0.0221623	0.427734	-3.39856	0.0108046	0.0428055	0.0329572	0.0517885	-0.0533149	-0.0330942	0.00569157	0.0510355	-0.975144
112.1	0.367895	0.343517	0.0709196	0.252651	0.474275	0.545194	0.130758	0.192813	-0.252651	0.237137	-3.39801	0.00934776	0.0427884	0.0329148	0.0517436	-0.0532923	-0.0331648	0.00566163	0.0510627	-0.740223
112.2	0.0886495	0.460977	0.0642709	0.0687034	0.715844	0.718061	0.22384	0.472058	-0.186164	0.299192	-3.39826	0.00881795	0.0427956	0.0329172	0.0517546	-0.0533009	-0.0331179	0.00558451	0.0510889	-0.791196
112.3	-0.115244	0.203894	-0.0443247	-0.046541	0.472058	0.290327	0.0487572	0.197245	-0.576221	0.252651	-3.3983	0.0115206	0.0427663	0.0328566	0.0517021	-0.0533003	-0.0331125	0.00558392	0.0510506	-0.58287
112.4	0.0044325	0.704763	-0.0243786	0.208326	0.432166	0.345733	-0.0531896	-0.0487572	-0.288111	0.299192	-3.39813	0.00852212	0.0427256	0.0327901	0.0517436	-0.0533429	-0.0331166	0.00555864	0.0510528	-0.620546
112.5	0.432166	0.944117	0.283678	0.529681	0.757953	0.585087	0.252651	0.093082	0.166218	0.549627	-3.39843	0.00788299	0.0427336	0.0327863	0.0517179	-0.0532428	-0.0331318	0.00554463	0.0510611	-0.910873
112.6	0.41222	0.724709	0.0620546	0.523032	0.780115	0.272597	0.354598	0.110812	0.175083	0.352382	-3.3986	0.0100031	0.0427136	0.0328161	0.0517772	-0.0532939	-0.0331172	0.0055868	0.0509897	-0.777899
112.7	0.354598	0.520816	-0.0243786	0.410004	0.656006	0.190596	0.228272	-0.0598384	-0.319138	0.232705	-3.39817	0.010631	0.0427081	0.0328336	0.0517339	-0.053291	-0.0331163	0.00556549	0.0509745	-0.68925
112.8	0.325787	0.75352	-0.330219	0.243786	0.328003	0.407788	0.350165	-0.0820007	-0.232705	0.319138	-3.39847	0.0125624	0.0426386	0.0328581	0.0516827	-0.0532626	-0.0330918	0.00557066	0.0509991	-0.70698
112.9	0.183948	0.955198	-0.478707	0.263732	0.328003	0.336868	0.201678	-0.0332435	-0.460977	0.00664872	-3.39881	0.00872491	0.0426967	0.0328156	0.0517085	-0.0532293	-0.0331716	0.00552616	0.0510577	-0.640492
113	0.390058	1.04828	-0.0864332	0.22384	0.702547	0.41222	0.308057	0.39449	-0.192813	0.221624	-3.3986	0.0122322	0.042727	0.0328494	0.0517579	-0.0532455	-0.0330934	0.0055048	0.0510773	-0.780115
113.1	0.596168	1.05271	-0.0110812	0.336868	0.775683	0.472058	0.210543	0.294759	0.00221622	0.339084	-3.39851	0.00642687	0.0427322	0.0328541	0.0518027	-0.0532625	-0.033131	0.00556109	0.0510231	-0.884278
113.2	0.314706	1.1192	0.0687034	0.272597	0.509734	0.441031	0.226056	0.037676	-0.161785	0.531897	-3.39851	0.00659052	0.0427772	0.0327976	0.0517493	-0.0532471	-0.0331161	0.00559081	0.0509613	-0.826656
113.3	0.161785	0.935252	-0.150704	0.0288111	0.243786	0.239354	0.148488	0.186164	-0.132974	0.751304	-3.39902	0.00862831	0.0427949	0.0329149	0.0517676	-0.0532692	-0.0330793	0.00554934	0.0509338	-0.757953
113.4	0.0797846	0.6006	-0.037676	-0.2593	0.230489	0.190596	0.0642709	0.164002	-0.301408	0.374544	-3.39851	0.00877313	0.0426954	0.0329337	0.0517875	-0.0532461	-0.0330738	0.00550454	0.0509184	-0.642709
113.5	-0.265948	0.328003	-0.18838	-0.354598	0.263732	0.230489	-0.385625	-0.336868	-0.611681	0.183948	-3.4022	0.014868	0.0427063	0.0328649	0.0517471	-0.0532354	-0.0331096	0.00557299	0.0509152	-0.432166
113.6	0.164002	0.596168	0.101947	0.299192	0.680385	0.438815	-0.210542	0.0908657	-0.310273	0.35903	-3.42399	0.0234182	0.0427273	0.0328941	0.0517222	-0.0532042	-0.0331441	0.00537133	0.051031	-0.731358
113.7	0.511951	0.330219	0.0598384	0.108596	0.390058	0.332436	-0.168434	-0.0155137	-0.0731358	0.288111	-3.46599	0.0176742	0.0426895	0.0328676	0.0516825	-0.0532571	-0.0330449	0.00436415	0.050402	-0.720277
113.8	0.0044325	0.084217	-0.0930819	-0.084217	-0.037676	0.285895	-0.525248	-0.0221623	-0.365679	-0.0531896	-3.50342	0.0153721	0.0427704	0.0328903	0.0516464	-0.0532205	-0.033043	0.00359139	0.0495059	-0.50087
113.9	0.00664872	0.270381	-0.128542	0.141839	0.115244	0.511951	-0.627195	-0.175083	-0.312489	0.0731358	-3.52046	0.012486	0.0427143	0.0327912	0.051628	-0.0532073	-0.0331254	0.00324339	0.0488476	-0.46541
114	0.139623	0.664871	-0.166218	0.0620547	0.427734	0.700331	-0.354598	-0.347949	-0.183948	0.410004	-3.52198	0.00474632	0.0427037	0.0327938	0.0515819	-0.0532138	-0.0331148	0.00299516	0.0486805	-0.556275
114.1	0.141839	0.61833	-0.141839	0.0797845	0.367895	0.662655	-0.509734	-0.0908657	-0.150704	0.401139	-3.52232	0.00413334	0.0427216	0.0328106	0.0516891	-0.0532395	-0.033156	0.00297863	0.0486104	-0.558492
114.2	0.183948	0.642709	0.141839	0.325787	0.219407	0.529681	-0.44768	0.0332435	-0.00664872	0.534113	-3.52215	0.00581897	0.0427106	0.0328312	0.0517028	-0.0531518	-0.0331244	0.00292957	0.0484537	-0.613898
114.3	0.0908657	0.350165	-0.128542	0.130758	-0.0199461	0.485356	-0.682601	-0.265948	-0.110812	0.093082	-3.52287	0.00824235	0.0427404	0.0328644	0.0517159	-0.0531813	-0.0331904	0.00300987	0.0484508	-0.445464
114.4	0.126326	0.443247	-0.0820007	0.285895	0.0908657	0.489788	-0.452112	-0.0930819	0.230489	0.0598384	-3.52275	0.00683649	0.0427601	0.0328274	0.0517189	-0.0531601	-0.0331328	0.0029422	0.0483951	-0.558492
114.5	0.0509734	0.42995	-0.208326	0.0421085	0.0930819	0.374544	-0.421085	-0.17065	0.217191	0.0997306	-3.52279	0.00772993	0.0427018	0.032848	0.0517145	-0.0532322	-0.0331586	0.00291148	0.048321	-0.538545
114.6	0.0598384	0.365679	-0.290327	-0.15292	0.046541	0.363463	-0.354598	-0.197245	0.0576222	0.199461	-3.523	0.00599951	0.0427369	0.0328559	0.0517476	-0.0531904	-0.0331646	0.00287258	0.0482816	-0.492005
114.7	-0.0886495	0.458761	-0.214975	-0.15292	0.130758	0.56514	-0.370111	-0.179515	0.0044325	0.0332436	-3.52308	0.00827223	0.0426469	0.0328378	0.0517773	-0.0532632	-0.033164	0.00279388	0.0482142	-0.518599
114.8	0.0775683	0.702547	-0.226056	-0.093082	0.15292	0.713628	-0.456545	-0.0709196	0.177299	0.108596	-3.52245	0.00602967	0.0427136	0.0328818	0.0517491	-0.0531799	-0.0331877	0.00276355	0.0481802	-0.640492
114.9	-0.199461	0.571789	-0.378976	-0.370112	0.292543	0.633844	-0.67152	-0.217191	0.0132974	0.0775683	-3.52245	0.00567601	0.0426528	0.0328879	0.0517315	-0.053183	-0.0331467	0.00276774	0.048251	-0.505302
115	-0.542978	0.139623	-0.500869	-0.516383	0.0709196	0.263732	-0.957414	-0.381193	-0.432166	-0.197245	-3.52249	0.00775903	0.0427109	0.032925	0.0516904	-0.0531928	-0.0332124	0.00277319	0.0482231	-0.237137
115.1	-0.720277	0.0664871	-0.511951	-0.536329	-0.385625	-0.0731358	-1.01504	-0.54741	-0.591735	-0.316922	-3.52241	0.00609771	0.0426772	0.0329083	0.0517099	-0.0531973	-0.0332064	0.00279091	0.0482392	-0.0531897
115.2	-0.605033	0.217191	-0.274813	-0.602816	-0.372328	-0.0177298	-0.698114	-0.698114	-0.514167	-0.199461	-3.52275	0.00774569	0.0426089	0.0328675	0.0516788	-0.0532125	-0.0332274	0.00275895	0.0482364	-0.141839
115.3	-0.540762	0.0376761	-0.0554059	-0.494221	-0.172866	0.124109	-0.587303	-0.61833	-0.425517	-0.296976	-3.52287	0.00906944	0.0425846	0.0328395	0.051684	-0.053227	-0.0332144	0.00276657	0.0479228	-0.246002
115.4	-0.556275	-0.0952982	-0.567357	-0.722493	-0.22384	0.0110812	-0.749088	-0.591735	-0.456545	0.0132974	-3.52279	0.00486937	0.0425851	0.0328966	0.0517748	-0.0531891	-0.0332161	0.00273458	0.0443019	-0.13519
115.5	-0.42995	-0.0820007	-0.485356	-0.660438	-0.157353	-0.0243786	-0.733574	-0.554059	-0.407788	0.0199461	-3.52292	0.00202745	0.0426903	0.0328775	0.0517223	-0.0531639	-0.0332656	0.00275024	0.0436482	-0.18838
115.6	-0.704763	-0.27703	-0.633844	-0.775683	-0.365679	-0.0642708	-0.757953	-0.738007	-0.77125	-0.0687033	-3.52266	0.00630455	0.0426794	0.0329308	0.0517396	-0.0531422	-0.0332121	0.0027485	0.045812	-0.0354598
115.7	-0.853251	0.0421085	-0.67152	-0.558492	-0.0398922	0.234921	-0.782332	-0.667087	-0.862116	-0.0310273	-3.52258	0.00704843	0.0426072	0.0328894	0.0517815	-0.0532148	-0.0332057	0.00274188	0.0481757	-0.119677
115.8	-0.505302	0.0509735	-0.61833	-0.441031	-0.0465409	0.232705	-0.525248	-0.609465	-0.698115	0.0132974	-3.52279	0.00316359	0.0425935	0.0328721	0.0517213	-0.053189	-0.0332957	0.0027508	0.0481562	-0.214975
115.9	-0.574005	-0.250435	-0.416652	-0.826656	-0.283678	0.084217	-0.680385	-0.797845	-1.0372	-0.177299	-3.52338	0.00428076	0.0426096	0.0329116	0.0517477	-0.053136	-0.0332671	0.00277124	0.0481819	-0.00664873
116	-0.609465	-0.334652	-0.804494	-0.879846	-0.303624	-0.101947	-0.866548	-0.627195	-0.921954	-0.117461	-3.5233	0.00459612	0.042601	0.032858	0.0517237	-0.0532011	-0.0332381	0.00276846	0.0481669	0.115244
116.1	-0.784548	-0.265948	-0.817791	-0.82444	-0.339084	-0.37676	-0.944117	-0.525248	-0.961847	-0.164001	-3.52287	0.0073022	0.0426656	0.0328875	0.0517413	-0.0531895	-0.0332173	0.0026863	0.0481943	0.121893
116.2	-0.862116	-0.418869	-0.61833	-0.964063	-0.434382	-0.164001	-1.23666	-0.449896	-1.16574	-0.392274	-3.52809	0.0143278	0.0426659	0.0329423	0.0517857	-0.0531945	-0.0332297	0.00270951	0.0482141	0.128542
116.3	-0.589519	-0.423301	-0.534113	-0.797845	-0.234921	-0.119677	-1.34969	-0.345733	-0.917522	-0.378976	-3.55301	0.0168512	0.0426295	0.0328927	0.0517453	-0.0531392	-0.0332984	0.00260452	0.0480924	0.0465409
116.4	-0.487572	-0.126325	-0.35903	-0.46541	-0.303624	0.0288111	-0.802278	1.49012e-08	-0.729142	0.314706	-3.59679	0.0161162	0.0426393	0.0328529	0.0516183	-0.0531712	-0.0332953	0.00216971	0.0475737	-0.248219
116.5	-0.39449	-0.126325	-0.321354	-0.354598	-0.301408	0.190596	-0.797845	0.0221624	-0.868765	0.0952982	-3.63197	0.0146775	0.0426215	0.032849	0.0516545	-0.0531355	-0.0332695	0.00169753	0.0471876	-0.243786
116.6	-0.316922	-0.157353	-0.361247	-0.37676	-0.305841	0.128542	-0.97736	-0.108596	-0.926387	0.265948	-3.64579	0.0110887	0.0426355	0.0329227	0.0516068	-0.053131	-0.0332748	0.00141823	0.0468759	-0.246002
116.7	-0.332435	-0.0155136	-0.27703	-0.265948	-0.356814	0.084217	-0.762385	0.0288111	-0.853251	0.268165	-3.64685	-0.00255063	0.042642	0.0328576	0.0516124	-0.0531128	-0.0332835	0.00135413	0.046649	-0.230489
116.8	-0.347949	0.261516	-0.0221623	0.0155137	-0.392274	0.616114	-0.520816	-0.15292	-0.403355	0.199461	-3.646	-0.00143387	0.0426227	0.0328626	0.0516885	-0.0531404	-0.0332492	0.00126965	0.0465707	-0.436599
116.9	-0.330219	0.0265949	-0.172866	-0.0243786	-0.407788	0.505302	-0.587303	-0.168434	-0.558492	0.201678	-3.64651	0.00115205	0.0425422	0.0329084	0.0517033	-0.0531487	-0.0332961	0.00127622	0.046613	-0.352382
117	-0.0598384	0.279246	-0.101947	-0.15292	-0.474275	0.68925	-0.418869	-0.292543	-0.385625	0.312489	-3.64621	4.5495e-05	0.0425584	0.0329164	0.0515777	-0.05314	-0.0333096	0.00123141	0.0465521	-0.347949
117.1	-0.239354	0.540762	-0.0531897	-0.15292	-0.312489	0.503086	-0.492005	-0.35903	-0.296976	0.443247	-3.64651	-0.00236583	0.0425175	0.0328656	0.0515807	-0.0530432	-0.0333193	0.00126895	0.0466107	-0.378976
117.2	-0.0642709	0.622762	-0.0797845	0.108596	-0.159569	0.525248	-0.301408	-0.00664872	0.0199461	0.649357	-3.64706	0.000266719	0.0425464	0.0328304	0.0516198	-0.0530598	-0.0333252	0.00121116	0.0464975	-0.529681
117.3	-0.387841	0.545194	0.0554059	0.0975145	-0.228272	0.480923	-0.130758	-0.0265948	-0.296976	0.638276	-3.64702	0.00477913	0.042519	0.0328187	0.0515735	-0.0529906	-0.0332394	0.00126119	0.0464876	-0.509734
117.4	-0.542978	0.261516	0.00664872	0.0421085	-0.00443247	0.336868	-0.210543	-0.263732	-0.511951	0.436599	-3.64732	0.00256677	0.0425218	0.0328454	0.0515005	-0.0528565	-0.0332807	0.00127132	0.046601	-0.410004
117.5	-0.569573	0.0398923	-0.237137	0.00664872	-0.15292	0.274813	-0.445464	-0.299192	-0.835521	0.190596	-3.64723	-0.00246596	0.0425148	0.0328126	0.0514516	-0.0529096	-0.0332877	0.00125655	0.0465193	-0.201678
117.6	-0.179515	0.113028	-0.0952982	-0.0908657	-0.168434	0.365679	-0.387841	-0.234921	-0.39449	0.487572	-3.64681	0.00330789	0.0424564	0.0328132	0.0513976	-0.0529209	-0.0333224	0.00126728	0.0464321	-0.314706
117.7	-0.2593	0.0398923	-0.0797845	-0.252651	-0.0421085	0.0820008	-0.496437	-0.367895	-0.407788	0.706979	-3.64655	0.000983613	0.0424408	0.0328012	0.0514203	-0.0529109	-0.0333081	0.00125034	0.0464403	-0.352382
117.8	-0.452112	-0.0155136	-0.175083	-0.438815	-0.41222	-0.210542	-0.63606	-0.698115	-0.367895	0.587303	-3.64736	0.00132098	0.0424312	0.0328128	0.0514011	-0.0528299	-0.0333031	0.00124806	0.0464413	-0.155137
117.9	-0.217191	0.469842	-0.037676	-0.534113	-0.323571	-0.0243785	-0.478707	-0.492004	-0.414436	0.352382	-3.6474	-0.00242595	0.0424815	0.0328181	0.0514176	-0.0528937	-0.0332547	0.00121591	0.046467	-0.261516
118	-0.454328	0.294759	-0.121893	-0.263732	-0.365679	0.0443248	-0.525248	-0.487572	-0.576221	0.13519	-3.64744	0.00426246	0.0424561	0.0328226	0.0513697	-0.0528609	-0.0332656	0.00109598	0.0465778	-0.186164
118.1	-0.713628	-0.299192	-0.489788	-0.598384	-0.523032	-0.201677	-0.407788	-0.61833	-0.888711	0.0820008	-3.64715	0.00761863	0.0424409	0.0327832	0.05138	-0.0527776	-0.0332506	0.00111053	0.0465686	-0.0864332
118.2	-0.698114	-0.401139	-0.500869	-0.802278	-0.786764	-0.226056	-0.438815	-0.713628	-0.87763	0.13519	-3.64723	0.0027717	0.0424519	0.0327761	0.0512816	-0.0528104	-0.0333256	0.00118128	0.0464944	0.0155136
118.3	-0.372328	0.0886495	-0.328003	-0.494221	-0.436599	4.47035e-08	-0.330219	-0.529681	-0.330219	0.452112	-3.64706	0.00269933	0.0425022	0.0328474	0.0513301	-0.0527966	-0.0332688	0.00114041	0.0464878	-0.214975
118.4	-0.531897	0.093082	-0.203894	-0.609465	-0.141839	-0.221624	-0.585086	-0.63606	-0.37676	0.0598384	-3.6474	0.00571876	0.0424632	0.0328612	0.0513353	-0.0527647	-0.0332422	0.00120017	0.0465496	-0.168434
118.5	-0.352382	0.401139	-0.00443247	-0.709196	-0.0820007	0.00221628	-0.398923	-0.507518	-0.119677	0.217191	-3.64723	0.00480878	0.0423884	0.0328452	0.0513556	-0.0526491	-0.0333324	0.00119833	0.0465498	-0.299192
118.6	-0.144055	0.61833	0.0243786	-0.65379	-0.0177299	0.274813	-0.356814	-0.390058	0.0398923	-0.0554059	-3.64766	0.00156811	0.0424722	0.032859	0.0513347	-0.0527281	-0.0332982	0.00120021	0.0465287	-0.3413
118.7	-0.487572	0.390058	-0.687033	-0.811143	-0.157353	0.0310274	-0.390058	-0.8599	-0.323571	0.121893	-3.64766	0.00288728	0.0423743	0.0327814	0.0512814	-0.0527803	-0.0333032	0.00117154	0.0465724	-0.0687034
118.8	-0.735791	0.0177299	-0.875413	-1.07266	-0.405571	-0.164001	-0.673736	-0.97736	-0.63606	0.0620546	-3.64774	0.00289452	0.0423853	0.0327929	0.0512406	-0.0528198	-0.0332513	0.00112388	0.0465616	0.084217
118.9	-0.549627	0.166218	-0.589519	-0.924171	-0.310273	0.0487573	-0.476491	-0.84217	-0.39449	0.0288111	-3.65223	0.00966765	0.0424152	0.0328247	0.0512904	-0.0526968	-0.0332298	0.00113029	0.046534	-0.137407
119	-0.336868	0.146272	-0.780115	-0.879846	-0.263732	0.0509735	-0.518599	-0.813359	-0.292543	0.106379	-3.67631	0.0177534	0.0423688	0.0328367	0.051262	-0.0525962	-0.033248	0.00110424	0.0466558	-0.17065
119.1	-0.323571	0.130758	-0.496437	-0.762385	-0.35903	0.0642709	-0.54741	-0.78898	-0.24157	0.0642709	-3.72014	0.0143511	0.0423736	0.0327933	0.0512379	-0.0526052	-0.0332526	0.000753333	0.0460212	-0.239354
119.2	-0.374544	-0.101947	-0.101947	-0.820008	-0.46541	0.319138	-0.571789	-0.742439	-0.230489	0.0775683	-3.75633	0.0126197	0.0423935	0.0327948	0.0512172	-0.0525028	-0.0332816	8.87759e-05	0.0455158	-0.254867
119.3	-0.387841	0.378976	0.0531897	-0.667087	-0.106379	0.640492	-0.316922	-0.511951	0.0731358	0.146272	-3.77121	0.0101203	0.0423226	0.0327662	0.0512302	-0.0524838	-0.0332527	-0.000313752	0.0452841	-0.449896
119.4	-0.523032	0.113028	-0.549627	-0.822224	-0.452112	0.390058	-0.345733	-0.948549	-0.279246	-0.0709196	-3.77257	0.00815739	0.0422691	0.0327846	0.051158	-0.0524684	-0.0332807	-0.000523184	0.0449735	-0.2593
119.5	-0.22384	0.0820008	-0.549627	-0.631627	-0.285895	0.616114	-0.347949	-0.986225	-0.20611	-0.0642709	-3.7724	0.00798765	0.0422653	0.0328472	0.0511028	-0.0523011	-0.0332476	-0.000489321	0.0447821	-0.370112
119.6	-0.219407	0.0598384	-0.624979	-0.616114	-0.2593	0.503086	-0.314706	-0.866549	-0.075352	-0.0997306	-3.77223	0.00486209	0.0422329	0.0327385	0.0510269	-0.0522467	-0.0333014	-0.000530418	0.044773	-0.299192
119.7	-0.3413	0.124109	-0.574005	-0.673736	-0.139623	0.46541	-0.434382	-0.795629	-0.168434	0.334652	-3.77193	0.00453802	0.0421592	0.0327948	0.0509848	-0.052263	-0.0332919	-0.000547587	0.0447468	-0.254867
119.8	-0.385625	0.0354598	-0.828872	-0.968495	-0.296976	0.378977	-0.294759	-0.793413	-0.0797845	0.177299	-3.77265	0.00454243	0.0420969	0.0327626	0.050926	-0.0521794	-0.0333131	-0.000506086	0.0447237	-0.15292
119.9	-0.496437	0.0199461	-0.713628	-0.988442	-0.24157	0.458761	-0.403355	-0.937468	-0.00221622	0.139623	-3.77282	0.0034565	0.0421423	0.0327658	0.0508722	-0.0522135	-0.0333103	-0.000458788	0.0447583	-0.197245
120	-0.423301	-0.00221622	-0.715844	-0.724709	-0.168434	0.361247	-0.678168	-0.77125	-0.084217	0.084217	-3.77252	0.00167727	0.0421479	0.0327575	0.0508164	-0.0521626	-0.0332907	-0.000575354	0.0447375	-0.203894
120.1	-0.175083	0.159569	-0.201678	-0.485356	0.130758	0.680385	-0.733574	-0.290327	0.121893	0.401139	-3.77257	0.00325478	0.0421464	0.0327304	0.0508427	-0.0520943	-0.0333166	-0.000553667	0.044696	-0.531897
120.2	-0.13519	0.101947	-0.157353	-0.633844	-0.00443244	0.667087	-0.660439	-0.478707	0.208326	0.58287	-3.77274	0.00562695	0.0420518	0.0327592	0.0508164	-0.0520833	-0.0332757	-0.000501887	0.044725	-0.443247
120.3	-0.0709195	-0.0265948	-0.374544	-0.611681	-0.407788	0.243786	-0.826656	-0.622763	-0.0110812	0.449896	-3.77244	0.00789991	0.0421252	0.0327069	0.0507706	-0.0519815	-0.0333008	-0.000577098	0.04473	-0.203894
120.4	-0.296976	-0.195029	-0.523032	-0.613898	-0.487572	0.17065	-0.908657	-0.726926	-0.0598384	0.301408	-3.77218	0.00666895	0.0420868	0.032787	0.0507959	-0.0519458	-0.0332671	-0.000545945	0.0447544	-0.157353
120.5	-0.037676	-0.0265948	-0.580654	-0.65379	-0.117461	0.230489	-0.556275	-0.542978	-0.00886494	0.0221624	-3.77248	0.00970447	0.0420303	0.0326623	0.0506974	-0.0519429	-0.0332962	-0.000585309	0.0447283	-0.330219
120.6	-0.0930819	0.0199461	-0.365679	-0.571789	-0.250435	0.290327	-0.647141	-0.797845	0.0642709	0.0288111	-3.77274	0.00692741	0.0419857	0.0327186	0.0505979	-0.0518842	-0.0333477	-0.000590045	0.0447288	-0.343517
120.7	0.0509735	0.183948	-0.228272	-0.467626	-0.121893	0.292543	-0.534113	-0.764602	-0.0864332	0.299192	-3.77269	0.00369516	0.0419873	0.0327974	0.0505764	-0.0518311	-0.033337	-0.000547419	0.0447749	-0.403355
120.8	0.117461	-0.0288111	-0.421085	-0.432166	-0.312489	0.00221629	-0.897576	-0.664871	0.00221626	0.0886495	-3.77278	0.00866833	0.0421023	0.0327149	0.0506815	-0.0519116	-0.0333222	-0.000612202	0.0446969	-0.243786
120.9	0.208326	0.288111	-0.0554059	-0.32357	0.148488	0.265948	-0.644925	-0.398923	0.41222	0.476491	-3.77303	0.00677739	0.0420248	0.032737	0.0506092	-0.0518831	-0.0333799	-0.000576753	0.0447248	-0.516383
121	0.141839	-0.0598384	-0.046541	-0.343517	0.075352	0.0531897	-0.682601	-0.41222	0.383409	0.811143	-3.77307	0.00671795	0.041978	0.0326996	0.0505713	-0.0518165	-0.0333637	-0.000652365	0.0446818	-0.46541
121.1	0.172866	-0.0421085	-0.15292	-0.328003	0.141839	0.144055	-0.839954	-0.354598	0.290327	0.691466	-3.7732	0.00267243	0.0419558	0.0326759	0.0505733	-0.0517696	-0.0333107	-0.000710398	0.04467	-0.432166
121.2	0.540762	0.108596	0.0509735	0.121893	0.332436	0.254867	-0.684817	-0.272597	0.576222	0.815575	-3.77286	0.00381506	0.0419601	0.0327582	0.0505649	-0.0517595	-0.0332911	-0.0006274	0.0446871	-0.700331
121.3	0.611681	0.243786	0.144055	0.0110812	0.139623	0.538546	-0.503086	-0.0620546	0.498653	0.833305	-3.77316	0.00573945	0.0419239	0.0326663	0.0504832	-0.0517168	-0.03334	-0.000631602	0.0445741	-0.691466
121.4	0.361247	0.0997307	0.239354	-0.0332435	-0.0487572	0.365679	-0.678168	-0.203894	0.410004	0.808926	-3.77278	0.00491607	0.0419257	0.0327263	0.0504331	-0.0517584	-0.0332472	-0.000555643	0.0446135	-0.580654
121.5	0.203894	-0.159569	-0.179515	-0.119677	0.00886497	0.13519	-0.673736	-0.336868	0.301408	0.500869	-3.77278	0.00678985	0.0418906	0.0326803	0.0504757	-0.051681	-0.0333157	-0.000581722	0.0446532	-0.41222
121.6	-0.328003	0.0886495	-0.41222	-0.254867	-0.0598384	0.265948	-0.735791	-0.339084	0.246002	0.343517	-3.77312	0.00165882	0.0418948	0.0327832	0.0504377	-0.0516962	-0.0333624	-0.000608148	0.0446751	-0.268165
121.7	-0.246002	0.0598384	-0.370111	-0.514167	-0.354598	0.150704	-0.862116	-0.350165	0.0709196	0.463193	-3.77346	0.00327761	0.0418195	0.0327881	0.0504159	-0.0516357	-0.0333806	-0.000539852	0.044582	-0.246002
121.8	-0.155137	-0.108596	-0.529681	-0.365679	-0.314706	0.119677	-1.06379	-0.463193	-0.265948	0.421085	-3.77333	0.00545437	0.0418609	0.0328326	0.0503817	-0.0516217	-0.0333513	-0.000642585	0.0445806	-0.197245
121.9	-0.336868	-0.452112	-0.642709	-0.921954	-0.695898	-0.319138	-1.24996	-1.00396	-0.616114	0.159569	-3.77931	0.0144542	0.0418458	0.0327808	0.0504142	-0.0515297	-0.0333313	-0.000675936	0.0445186	0.0576221
122	-0.24157	-0.370112	-0.54741	-0.709196	-0.463193	-0.181731	-1.06158	-0.822224	-0.199461	0.0642709	-3.80558	0.0168941	0.0418391	0.0328849	0.0503745	-0.0515553	-0.0333567	-0.000658158	0.044668	-0.0509735
122.1	-0.22384	-0.155137	-0.551843	-0.354598	-0.294759	0.210543	-1.06379	-0.558492	-0.0398922	0.132974	-3.85026	0.018034	0.0418159	0.0328208	0.0503264	-0.0514954	-0.0333952	-0.0011506	0.0444424	-0.155137
122.2	-0.261516	-0.2593	-0.476491	-0.538545	-0.445464	0.0421085	-1.30536	-0.718061	-0.0952982	-0.075352	-3.88434	0.0181123	0.0418737	0.0328349	0.050324	-0.0515166	-0.0333878	-0.00173039	0.044178	-0.0487572
122.3	-0.179515	-0.226056	-0.534113	-0.678168	-0.48314	-0.0421085	-1.17904	-0.879846	1.67638e-08	0.0753521	-3.89663	0.0126616	0.0418171	0.0328153	0.0503074	-0.0514714	-0.0333882	-0.00199491	0.0441783	0.0199461
122.4	-0.0509734	0.115244	-0.416652	-0.416652	-0.480923	0.0687034	-0.835521	-0.505302	0.0243786	0.301408	-3.89803	0.00876152	0.0418146	0.0327963	0.0502583	-0.051434	-0.0334198	-0.00211343	0.0440991	-0.148488
122.5	-0.075352	0.210543	-0.263732	-0.308057	-0.130758	0.126326	-0.567357	-0.580654	0.119677	0.272597	-3.89743	0.0072915	0.0417607	0.0327815	0.0502346	-0.0514146	-0.0334076	-0.00211493	0.0440037	-0.265948
122.6	0.146272	0.265948	-0.175083	0.00221625	-0.106379	0.0132975	-0.443247	-0.343517	0.334652	0.472058	-3.8976	0.0031554	0.0417132	0.0327929	0.0502044	-0.0513054	-0.0334059	-0.00208586	0.0439441	-0.345733
122.7	0.24157	0.212759	-0.270381	0.410004	-0.219407	0.214975	-0.199461	-0.108596	0.347949	0.766818	-3.89782	0.00807486	0.0417365	0.0328087	0.0502341	-0.0513578	-0.0333639	-0.00210251	0.0438981	-0.407788
122.8	0.208326	0.221624	-0.330219	0.046541	-0.319138	0.252651	-0.232705	-0.296976	0.0354598	0.436599	-3.89773	0.0119057	0.041663	0.0328422	0.0501959	-0.0513744	-0.0334554	-0.00214407	0.0438457	-0.352382
122.9	0.285895	0.350165	-0.265948	0.128542	-0.15292	0.58287	-0.336868	-0.587303	0.0421085	0.372328	-3.89794	0.00954295	0.0416522	0.0328322	0.0501545	-0.051344	-0.033361	-0.00214759	0.0438262	-0.418869
123	0.0797845	0.0332436	-0.37676	-0.192813	-0.201678	0.622763	-0.629411	-0.733574	-0.119677	0.27703	-3.89777	0.00975459	0.0415729	0.0327929	0.050148	-0.051359	-0.0334188	-0.00216596	0.0438864	-0.299192
123.1	-0.037676	0.0598384	-0.363463	-0.316922	-0.314706	0.323571	-1.03498	-0.955198	-0.319138	0.179515	-3.89782	0.0088844	0.0416618	0.0327498	0.0501807	-0.0512345	-0.0335028	-0.00220118	0.0438741	-0.0775683
123.2	-0.217191	-0.108596	-0.303624	-0.186164	-0.438815	0.0975145	-0.972928	-0.89536	-0.268165	0.101947	-3.89794	0.00717481	0.0416451	0.032874	0.0501217	-0.0512483	-0.0334235	-0.0021271	0.0439247	-0.101947
123.3	-0.0709196	0.449896	-0.13519	-0.124109	-0.124109	0.175083	-0.593951	-0.536329	-0.119677	0.449896	-3.89803	0.00308368	0.0415628	0.0328521	0.0501035	-0.0512864	-0.0334922	-0.00214954	0.0438368	-0.314706
123.4	0.0132974	0.607249	-0.119677	-0.075352	0.0243786	0.476491	-0.454329	-0.589519	-0.201678	0.454329	-3.89807	0.00551544	0.0416003	0.0328076	0.0500527	-0.0513532	-0.0334537	-0.00212852	0.0438254	-0.41222
123.5	0.0155137	0.576222	0.0354598	-0.0332435	0.212759	0.545194	-0.372328	-0.350165	0.00664872	0.323571	-3.89828	0.00833638	0.0415949	0.032882	0.0500946	-0.0513159	-0.0334278	-0.00215238	0.0438494	-0.545194
123.6	0.0177299	0.516383	0.0709196	-0.104163	0.316922	0.542978	-0.405571	-0.474275	0.0199461	0.571789	-3.89765	0.00735386	0.0416247	0.0328728	0.0500811	-0.0512119	-0.0334879	-0.00215478	0.0437493	-0.523032
123.7	0.281462	0.432166	-0.144055	-0.177299	0.325787	0.507518	-0.531897	-0.56514	0.250435	0.378976	-3.89837	0.00578449	0.0415656	0.032823	0.0500511	-0.0511401	-0.0334636	-0.00215699	0.0437706	-0.487572
123.8	0.549627	0.542978	-0.150704	0.0110812	0.443247	0.715844	-0.210542	-0.531897	0.214975	0.418869	-3.89811	0.00530016	0.0414771	0.0328183	0.0499551	-0.0511703	-0.0334733	-0.00215066	0.0438018	-0.638276
123.9	0.261516	0.370112	-0.354598	-0.126325	0.148488	0.308057	-0.290327	-0.622763	0.101947	0.403355	-3.89845	0.00842907	0.0415376	0.0328136	0.049939	-0.0511077	-0.0334507	-0.00215743	0.0438097	-0.460977
124	0.456545	0.381193	-0.0886494	-0.0908657	0.312489	0.487572	-0.164001	-0.345733	0.0642709	0.862116	-3.8982	0.00497852	0.0415237	0.0327674	0.0498945	-0.0510455	-0.0334627	-0.00218447	0.0437314	-0.61833
124.1	0.365679	0.42995	-0.108596	-0.314706	0.254867	0.281462	-0.416653	-0.569573	-0.248219	0.811143	-3.89815	0.00724133	0.0414643	0.0327474	0.0498875	-0.0510728	-0.033387	-0.00218964	0.0437505	-0.554059
124.2	0.246002	0.150704	-0.115244	-0.472058	-0.124109	0.305841	-0.591735	-0.769034	-0.219407	0.629411	-3.89841	0.00973199	0.0414511	0.0327798	0.0498273	-0.0510533	-0.0334554	-0.00207987	0.0437596	-0.392274
124.3	0.605033	0.234921	0.157353	-0.106379	0.161785	0.520816	-0.591735	-0.467626	-0.00886494	0.675952	-3.89854	0.00715934	0.0415187	0.0328078	0.0497746	-0.0509665	-0.0334129	-0.00214302	0.0437648	-0.640492
124.4	0.514167	0.0554059	0.0531897	-0.356814	0.166218	0.454329	-0.718061	-0.403355	0.150704	0.578438	-3.89828	0.00495179	0.0415252	0.0327993	0.0497527	-0.0510186	-0.0334879	-0.00211185	0.043826	-0.593951
124.5	0.381193	0.0908658	-0.00221622	-0.104163	0.0332436	0.560708	-0.585086	-0.460977	0.228272	0.793413	-3.89798	0.00631164	0.0414641	0.0328347	0.0497962	-0.0509679	-0.0334522	-0.00214958	0.043781	-0.54741
124.6	0.456545	0.312489	0.00886494	0.168434	0.119677	0.629411	-0.503086	-0.383409	0.208326	0.786764	-3.89841	0.00486009	0.0414773	0.0327966	0.0497436	-0.0510147	-0.0334615	-0.00219207	0.0438275	-0.67152
124.7	-0.164001	-0.168434	-0.201678	-0.401139	-0.454328	0.387841	-0.813359	-0.587303	-0.0288111	0.507518	-3.89845	0.00780649	0.0414472	0.032803	0.049725	-0.0509728	-0.0334471	-0.00214096	0.043838	-0.432166
124.8	-0.0531897	0.0886495	0.0864332	-0.132974	-0.197245	0.556275	-0.622763	-0.427734	0.234921	0.469842	-3.89858	0.0025042	0.0414195	0.0328021	0.0497008	-0.0509378	-0.0334639	-0.00219042	0.0438183	-0.545194
124.9	0.0908657	0.181731	0.008865	-0.0531896	-0.0820007	0.70698	-0.673736	-0.560708	0.285895	0.505302	-3.89862	0.00109656	0.0414446	0.0327311	0.0496499	-0.0509269	-0.0334195	-0.00226553	0.043756	-0.516383
125	0.212759	0.232705	-0.0709196	-0.037676	0.219407	0.875414	-0.773467	-0.662655	0.361247	0.738007	-3.89887	0.00576663	0.0415065	0.0327525	0.0497119	-0.0508627	-0.0334971	-0.00218145	0.0438063	-0.629411
125.1	0.328003	0.401139	0.0132974	-0.0155136	0.257083	0.957414	-0.706979	-0.656006	0.472058	0.95963	-3.8982	0.00377636	0.0414359	0.0328458	0.0496698	-0.0508314	-0.0334787	-0.00222341	0.0438092	-0.698115
125.2	0.210543	0.339084	-0.199461	-0.101947	-0.0554059	0.649357	-1.01947	-0.613898	-0.0243786	0.529681	-3.89828	0.00175305	0.0414293	0.0328357	0.0496014	-0.0507493	-0.0334719	-0.00222634	0.0437409	-0.454329
125.3	-0.00886494	0.192813	-0.383409	-0.443247	-0.128542	0.460977	-1.01947	-0.968495	-0.0110812	0.525248	-3.89871	0.00304575	0.0414928	0.0327516	0.0496015	-0.0508273	-0.0334661	-0.00222208	0.0437566	-0.263732
125.4	-0.254867	-0.472058	-0.27703	-0.571789	-0.148488	0.234921	-1.2145	-1.23223	-0.210542	0.124109	-3.89845	0.0054442	0.0414218	0.0327935	0.0495861	-0.0507605	-0.0333625	-0.00222339	0.0437452	-0.0975144
125.5	-0.48314	-0.560708	-0.542978	-0.507518	-0.294759	0.190596	-1.27877	-1.15023	-0.525248	-0.159569	-3.89862	0.00627271	0.0413575	0.0327998	0.0495042	-0.0507919	-0.0334044	-0.00222481	0.0437185	-0.0443247
125.6	-0.20611	-0.285895	-0.330219	-0.305841	-0.234921	0.436599	-1.04828	-1.03498	-0.0509734	0.179515	-3.89837	0.00314578	0.0414124	0.0328332	0.0495034	-0.0506769	-0.0333584	-0.00223866	0.0437396	-0.283678
125.7	0.093082	-0.246002	-0.261516	-0.352382	-0.314706	0.427734	-1.01282	-0.928603	-0.195029	0.132974	-3.89883	0.00451716	0.0413623	0.0327187	0.0494479	-0.050553	-0.0334358	-0.00220329	0.0437538	-0.219407
125.8	0.0398923	-0.148488	-0.159569	-0.0687033	-0.168434	0.596168	-0.749088	-0.984009	-0.288111	0.168434	-3.89845	0.0021717	0.0413102	0.0327966	0.0494463	-0.0505693	-0.0334283	-0.00217584	0.0437622	-0.257083
125.9	-0.144055	-0.13519	-0.42995	0.226056	-0.323571	0.367895	-0.906441	-0.955198	-0.305841	0.458761	-3.89832	0.00370517	0.0413234	0.0328026	0.0494934	-0.050644	-0.0334176	-0.00220477	0.0437789	-0.281462
126	-0.0487572	-0.192813	-0.310273	0.230489	0.0221624	0.183948	-0.675952	-0.729142	-0.0199461	0.390058	-3.89841	0.00342956	0.0412815	0.0327799	0.0494005	-0.0505862	-0.0334486	-0.0021562	0.0438102	-0.405571
126.1	0.0199461	-0.35903	-0.46541	-0.0731358	-0.212759	0.0155137	-0.773467	-0.924171	-0.0443247	0.0775683	-3.89913	0.00149912	0.0412881	0.0327554	0.0493897	-0.0505043	-0.0334118	-0.00218136	0.0437547	-0.343517
126.2	-0.0155136	-0.290327	-0.243786	-0.0642708	-0.0132974	0.119677	-0.848819	-0.999523	-0.272597	0.268165	-3.89858	-0.000188467	0.0412649	0.0328115	0.049317	-0.0505537	-0.0333978	-0.00212309	0.0437157	-0.272597
126.3	-0.13519	-0.208326	-0.108596	0.214975	0.0642709	0.212759	-1.01504	-1.11698	-0.268165	0.633844	-3.89858	0.00101915	0.0412952	0.0327772	0.0493363	-0.0504779	-0.0333812	-0.00215228	0.0436829	-0.281462
126.4	-0.261516	-0.139623	-0.290327	0.201678	-0.0797845	0.0975145	-1.11698	-1.17461	-0.339084	0.580654	-3.89824	0.00288994	0.0412851	0.0327569	0.049392	-0.0504754	-0.0334874	-0.0021271	0.043698	-0.214975
126.5	0.115244	-0.028811	-0.130758	0.228272	-0.0997306	0.175083	-0.851035	-0.87763	-0.0642708	0.381193	-3.89879	0.00317818	0.0412986	0.0327465	0.0493066	-0.0504031	-0.0334204	-0.00218835	0.0436583	-0.403355
126.6	0.387841	0.234921	0.0664871	0.217191	-0.0886495	0.401139	-0.536329	-0.627195	0.139623	0.613898	-3.89845	0.00125338	0.0412473	0.0328367	0.0492522	-0.0504137	-0.0334445	-0.00213093	0.0437086	-0.613898
126.7	0.0886495	0.312489	-0.155137	-0.0443247	-0.183948	0.288111	-0.837737	-0.755737	-0.0975144	0.328003	-3.89858	0.0043871	0.0412508	0.0328397	0.049166	-0.050413	-0.0334354	-0.00225345	0.0436453	-0.414436
126.8	0.248219	0.18838	-0.0265948	-0.132974	0.046541	0.438815	-0.574005	-0.589519	-0.279246	0.2593	-3.90934	0.0168024	0.0412136	0.0328696	0.0492002	-0.0502856	-0.0334587	-0.00226389	0.0436364	-0.503086
126.9	0.425517	0.144055	-0.119677	-0.137407	0.0797845	0.6006	-0.498653	-0.627195	-0.130758	0.323571	-3.94207	0.0182572	0.0411894	0.0328564	0.0491818	-0.0501541	-0.0334243	-0.00234063	0.0437499	-0.527464
127	0.334652	-0.0930819	-0.150704	-0.0687033	-0.0576221	0.308057	-0.6006	-0.786764	-0.480923	0.0975144	-3.98708	0.0149484	0.0412293	0.0327971	0.0491496	-0.0501214	-0.0333813	-0.00292599	0.0437131	-0.367895
127.1	0.365679	0.115244	0.197245	-0.0155136	0.00886497	0.301408	-0.647141	-0.593951	-0.292543	0.24157	-4.01531	0.0160161	0.039904	0.0323593	0.0488969	-0.0499067	-0.0334237	-0.00335474	0.043672	-0.44768
127.2	0.221624	0.13519	0.2593	0.108596	0.13519	0.574005	-0.500869	-0.620546	-0.558492	0.396706	-4.02383	0.0115024	0.0353325	0.0283359	0.0457706	-0.0517747	-0.0343346	-0.00416681	0.0435842	-0.452112
127.3	0.350165	0.110812	0.217191	0.0620547	0.243786	0.556275	-0.496437	-0.542978	-0.414436	0.713628	-4.02294	0.00547595	0.0347334	0.0276257	0.0443319	-0.0533553	-0.0358972	-0.00738196	0.0435703	-0.478707
127.4	0.507518	0.330219	0.370112	0.288111	0.39449	0.680385	-0.576222	-0.489788	-0.208326	0.773467	-4.02264	0.00391536	0.0345834	0.0277124	0.0441315	-0.0531394	-0.0360246	-0.00779709	0.0435755	-0.527464
127.5	0.305841	0.228272	-0.0177298	0.124109	0.128542	0.554059	-0.596168	-0.693682	-0.405571	0.443247	-4.02319	0.00519578	0.0347007	0.027707	0.0441807	-0.0530271	-0.0359533	-0.00783507	0.0435686	-0.454329
127.6	0.181731	0.0820008	0.0576222	0.130758	-0.108596	0.268165	-0.749088	-0.984009	-0.367895	0.509734	-4.0234	0.00889522	0.035	0.0278941	0.0442062	-0.0529785	-0.0359266	-0.00776376	0.0436083	-0.350165
127.7	0.339084	-0.00664869	0.0421085	0.197245	0.0421085	0.201678	-0.848819	-0.997306	-0.441031	0.390058	-4.02268	0.00481428	0.0349839	0.0279517	0.0442226	-0.0527005	-0.0357229	-0.00743196	0.0436745	-0.356814
127.8	0.226056	-0.159569	0	-0.075352	0.0221624	0.230489	-0.735791	-0.886495	-0.325787	0.263732	-4.02281	0.00327235	0.0371191	0.0291042	0.0447066	-0.0523718	-0.0356805	-0.00732721	0.0436277	-0.365679
127.9	0.124109	-0.0177298	0.101947	0.0199462	-0.0243786	0.414436	-0.678168	-0.766818	-0.172866	0.121893	-4.02374	0.00595467	0.0403934	0.0325673	0.0475529	-0.0492927	-0.0340603	-0.00501644	0.043614	-0.363463
128	0.183948	-0.0221623	0.179515	0.0288111	0.0908657	0.547411	-0.460977	-0.589519	-0.0930819	0.0886495	-4.02332	0.00160062	0.0404774	0.0328276	0.0478308	-0.0486386	-0.0334239	-0.00360405	0.0435794	-0.474275
128.1	-0.212759	-0.219407	-0.210542	-0.405571	-0.0975144	0.308057	-1.06601	-1.04828	-0.545194	0	-4.02336	0.00283412	0.0404768	0.0328744	0.0478579	-0.0487292	-0.0334617	-0.00368047	0.0436936	-0.183948
128.2	-0.208326	-0.441031	-0.438815	-0.574005	-0.328003	0.0199462	-1.20785	-1.1879	-0.749088	0.168434	-4.02374	0.0035465	0.0403995	0.0328503	0.0477844	-0.048651	-0.0334769	-0.00367042	0.0435821	0.0332435
128.3	0.132974	-0.0465409	-0.243786	-0.252651	-0.0465409	0.159569	-0.817791	-0.950765	-0.684817	-0.0531897	-4.02362	0.00166461	0.0404001	0.0329065	0.0476726	-0.0486103	-0.0334338	-0.00373688	0.043637	-0.141839
128.4	0.146272	-0.0952982	-0.562924	-0.301408	-0.084217	0.17065	-1.05493	-0.828872	-0.738007	-0.0199461	-4.02379	0.00110587	0.0403739	0.0328883	0.0476957	-0.0485802	-0.0333963	-0.00373227	0.0436354	-0.0797845
128.5	-0.108596	-0.197245	-0.372328	-0.217191	0.0775683	0.168434	-0.952982	-0.749088	-0.54741	-0.274813	-4.02379	0.00458322	0.040446	0.0328481	0.0477097	-0.0486068	-0.0334691	-0.00371168	0.0436306	-0.137407
128.6	-0.119677	0.0265949	-0.159569	-0.18838	0.155137	0.0797846	-0.944117	-0.777899	-0.644925	-0.217191	-4.02374	0.00715557	0.0404224	0.0328378	0.0476981	-0.0485878	-0.0334778	-0.0037172	0.0436045	-0.17065
128.7	0.108596	0.328003	0.17065	-0.157353	0.316922	0.219407	-0.740223	-0.54741	-0.489788	0.75352	-4.02391	0.00510846	0.0403568	0.0328619	0.0475253	-0.0483586	-0.0334705	-0.00362032	0.0436665	-0.41222
128.8	0.148488	0.503086	0.0709196	-0.0820007	0.299192	0.405571	-0.649357	-0.500869	-0.221624	1.06379	-4.02379	0.00439652	0.0403696	0.0328712	0.0475408	-0.0483556	-0.0334446	-0.00370461	0.0436211	-0.487572
128.9	0.416653	0.720277	0.093082	-0.0687033	0.456545	0.467626	-0.77125	-0.418869	-0.0797845	0.833305	-4.02395	0.00491661	0.0402724	0.0329032	0.0475241	-0.0484242	-0.0334497	-0.00378073	0.0436305	-0.61833
129	0.642709	0.585086	0.232705	0.0576222	0.35903	0.480923	-0.585086	-0.166218	-0.0110812	1.19012	-4.02379	0.00393358	0.0402728	0.0329104	0.0475121	-0.0484199	-0.0334647	-0.00371656	0.0435507	-0.660439
129.1	0.296976	0.711412	0.159569	-0.0642709	0.507518	0.574005	-0.425517	0.0797845	0.203894	0.744655	-4.02336	0.00164479	0.0402507	0.0329197	0.0474785	-0.0483557	-0.033506	-0.00371856	0.0436223	-0.67152
129.2	0.179515	0.558492	0.221624	0.0820007	0.620546	0.474275	-0.454328	-0.124109	0.281462	0.554059	-4.02374	0.00374819	0.0403272	0.0328622	0.0475112	-0.0483701	-0.0335172	-0.00368788	0.0436372	-0.593951
129.3	0.0576221	0.467626	0.328003	0.0243786	0.576222	0.640492	-0.476491	-0.108596	0.00221622	0.607249	-4.02438	0.00894543	0.0402556	0.0328967	0.0475038	-0.0483533	-0.0335165	-0.00366033	0.0436639	-0.576222
129.4	-0.0664871	0.498653	0.139623	-0.0265949	0.414436	0.514167	-0.596168	-0.221624	-0.212759	0.633844	-4.02764	0.0118711	0.0402501	0.0329517	0.0475055	-0.0483458	-0.0334636	-0.00366191	0.043592	-0.507518
129.5	0.0886495	0.620546	0.0997307	0.157353	0.613898	0.560708	-0.421085	-0.212759	-0.0687033	0.773467	-4.04917	0.0173665	0.0402304	0.0329139	0.0474036	-0.048201	-0.0334257	-0.00373361	0.0435816	-0.602816
129.6	-0.0487571	0.580654	0.159569	0.0443248	0.498653	0.463194	-0.454328	-0.46541	-0.0975144	0.680385	-4.09211	0.0150813	0.0401247	0.0329073	0.0472224	-0.0478959	-0.0334951	-0.00392919	0.043671	-0.531897
129.7	-0.161785	0.308057	0.0044325	-0.210542	0.248219	0.325787	-0.67152	-0.795629	-0.370111	0.381193	-4.13098	0.0145346	0.0399649	0.0329471	0.0469122	-0.0475929	-0.0335151	-0.00474749	0.043809	-0.272597
129.8	-0.308057	0.164002	-0.164001	-0.27703	0.0487572	0.214975	-0.434382	-0.997306	-0.738007	0.0820008	-4.14717	0.0136921	0.0398155	0.0329246	0.0467174	-0.0474011	-0.0335088	-0.00525079	0.0438545	-0.203894
129.9	-0.234921	0.15292	-0.0177299	-0.421085	0.0997307	0.285895	-0.469842	-0.638276	-0.762385	0.20611	-4.14886	0.00618015	0.0397803	0.032971	0.0465292	-0.04724	-0.0335322	-0.0055338	0.0438988	-0.27703
130	-0.221624	-0.0443247	0.228272	-0.662655	0.117461	0.292543	-0.755737	-0.505302	-0.864332	0.119677	-4.14848	0.00118872	0.0396035	0.0329913	0.0463456	-0.0470016	-0.0334897	-0.00555662	0.0439294	-0.248219
130.1	0.00443247	0.137407	0.403355	-0.423301	-0.0886495	0.494221	-0.474275	-0.507518	-0.456545	0.294759	-4.14886	-0.00101398	0.0395533	0.0329388	0.0461693	-0.0469213	-0.033492	-0.00567242	0.0438687	-0.410004
130.2	-0.0930819	0.186164	0.398923	-0.37676	-0.132974	0.633844	-0.472058	-0.731358	-0.485356	0.17065	-4.14819	-0.0013982	0.0394944	0.0329641	0.0462141	-0.0468807	-0.0335109	-0.00562824	0.0438741	-0.339084
130.3	-0.126325	0.290327	0.246002	-0.0930819	-0.0465409	0.476491	-0.476491	-0.722493	-0.370111	0.257083	-4.14874	0.00219037	0.0394211	0.0329883	0.0462052	-0.0468395	-0.0334959	-0.00565605	0.043947	-0.390058
130.4	0.345733	0.505302	0.181731	-0.0664871	0.392274	0.602816	-0.407788	-0.396706	-0.110812	0.527464	-4.14869	-0.000398518	0.0395062	0.0329739	0.046054	-0.0467948	-0.0335006	-0.0057482	0.0438776	-0.598384
130.5	0.452112	0.418869	0.343517	-0.0797845	0.272597	0.39449	-0.42995	-0.456545	-0.226056	0.644925	-4.14899	-0.00120591	0.0394198	0.032999	0.0459887	-0.046729	-0.0334541	-0.00566256	0.0438104	-0.585086
130.6	0.199461	0.219407	0.115244	-0.148488	0.0908657	0.210543	-0.695898	-0.427734	-0.469842	0.724709	-4.14861	0.000442676	0.0394394	0.033018	0.0459633	-0.0467108	-0.0334267	-0.00565796	0.0438699	-0.472058
130.7	0.250435	0.469842	0.0310273	0.0642709	0.345733	0.186164	-0.398923	-0.285895	-0.505302	0.540762	-4.14908	0.00195397	0.0393869	0.0329682	0.0459162	-0.0467138	-0.0335032	-0.00561829	0.0438559	-0.525248
130.8	0.166218	0.558492	-0.279246	-0.084217	0.13519	0.117461	-0.445464	-0.658222	-0.485356	0.416652	-4.14929	0.00176074	0.0393683	0.0329726	0.0458492	-0.0466497	-0.0335168	-0.00565998	0.0437526	-0.356814
130.9	-0.390058	0.283678	-0.438815	-0.407788	-0.0398922	-0.137407	-0.538546	-0.706979	-0.640492	0.232705	-4.14912	-0.000383278	0.0394162	0.0330147	0.0458421	-0.0465942	-0.033464	-0.0057088	0.0437585	-0.201678
131	-0.432166	0.199461	-0.332435	-0.438815	-0.108596	0.104163	-0.585086	-0.833305	-0.492004	0.822224	-4.14882	0.00370181	0.0393652	0.0330245	0.0457871	-0.0465632	-0.0334547	-0.00566102	0.0438066	-0.3413
131.1	0.159569	0.443247	0.00886497	-0.274813	0	0.161785	-0.381193	-0.675952	-0.39449	0.913089	-4.14869	0.00309785	0.0393465	0.0330143	0.0457181	-0.0464735	-0.0335259	-0.00569068	0.0437217	-0.480923
131.2	0.214975	0.460977	-0.128542	-0.343517	-0.084217	0.161785	-0.562924	-0.77125	-0.350165	0.675952	-4.14916	0.000806939	0.0393794	0.0330155	0.0456977	-0.0465294	-0.0334845	-0.00572429	0.0437025	-0.365679
131.3	0.250435	0.503086	-0.0908657	-0.378976	0.0864333	0.243786	-0.684817	-0.567357	-0.3413	0.800061	-4.14916	0.000806899	0.0393283	0.0329839	0.0456571	-0.0464891	-0.0334827	-0.00574475	0.0437081	-0.44768
131.4	0.217191	0.518599	-0.0155136	-0.330219	0.523032	0.292543	-0.292543	-0.631627	-0.35903	0.793413	-4.14916	0.00270671	0.039323	0.0329541	0.0456786	-0.04641	-0.0334922	-0.00574012	0.043771	-0.474275
131.5	0.108596	0.39449	-0.0731358	-0.367895	0.0199462	0.27703	-0.571789	-0.629411	-0.239354	0.633844	-4.14929	0.00133799	0.039323	0.032949	0.0456807	-0.0464513	-0.0335163	-0.00569229	0.0437509	-0.383409
131.6	0.108596	0.498653	-0.117461	-0.246002	-0.0354598	0.308057	-0.63606	-0.629411	-0.339084	0.851035	-4.14954	0.00285117	0.0393254	0.032952	0.0456916	-0.0463942	-0.0335004	-0.00575685	0.0437902	-0.390058
131.7	-0.121893	0.0797845	-0.168434	-0.472058	-0.121893	0.046541	-0.616114	-0.902008	-0.658222	0.580654	-4.14925	0.0022993	0.0392991	0.032966	0.0456838	-0.0464116	-0.0335187	-0.0057253	0.0437999	-0.201678
131.8	-0.310273	-0.00443246	-0.372328	-0.658222	-0.328003	-0.148488	-0.957414	-1.2832	-0.762385	0.226056	-4.14903	-0.00127091	0.0393473	0.0329564	0.0456437	-0.046441	-0.0334591	-0.00569901	0.0437844	-0.0443247
131.9	-0.115244	0.108596	-0.18838	-0.505302	-0.117461	-0.146272	-1.02169	-0.855467	-0.42995	0.279246	-4.14954	-0.000281252	0.0392736	0.0329624	0.0455878	-0.0464702	-0.033521	-0.00567034	0.0437727	-0.15292
132	-0.164001	-0.00886492	-0.310273	-0.647141	-0.299192	0.0376761	-1.24996	-0.820008	-0.622762	0.303624	-4.14967	0.000332835	0.0392871	0.0329306	0.0456556	-0.0464205	-0.0334787	-0.00566967	0.0438071	-0.101947
132.1	-0.292543	-0.336868	-0.489788	-0.675952	-0.367895	-0.075352	-1.14579	-0.808926	-0.660438	-0.0531897	-4.15955	0.0118106	0.0392814	0.0329696	0.0455857	-0.0463471	-0.0334676	-0.00580605	0.0436537	-0.0310273
132.2	0.110812	0.175083	-0.0820007	-0.325787	-0.084217	0.248219	-0.554059	-0.472058	-0.454328	0.0620546	-4.19074	0.0161325	0.0392969	0.0329039	0.0455758	-0.046258	-0.0334321	-0.0062391	0.0437844	-0.367895
132.3	-0.0310273	0.146272	-0.199461	-0.328003	-0.356814	0.0421085	-0.640492	-0.392274	-0.562924	0.214975	-4.23525	0.0135763	0.0392573	0.0329377	0.0455388	-0.0462077	-0.0334168	-0.00748449	0.0438435	-0.250435
132.4	-0.113028	0.166218	-0.365679	-0.554059	-0.735791	-0.2593	-0.917522	-0.591735	-0.534113	0.181731	-4.26466	0.0136003	0.03907	0.0329439	0.0452071	-0.045755	-0.0333642	-0.00826574	0.0437857	-0.093082
132.5	0.0199462	0.179515	-0.201678	-0.347949	-0.296976	-0.11746	-0.952982	-0.593951	-0.458761	0.385625	-4.27327	0.00855241	0.0389006	0.0329774	0.0449454	-0.0455153	-0.0334124	-0.00850733	0.0437718	-0.175083
132.6	-0.0709196	0.183948	-0.124109	-0.374544	-0.350165	0.132974	-0.75352	-0.585086	-0.691466	0.396706	-4.27344	0.00554954	0.0388224	0.0329419	0.0447872	-0.0453596	-0.0334078	-0.00852078	0.04359	-0.197245
132.7	-0.0864332	0.0997307	-0.425517	-0.609465	-0.815575	-0.210542	-0.910873	-0.640492	-0.709196	0.452112	-4.27322	0.00338142	0.0387655	0.0329793	0.0447481	-0.0453551	-0.033478	-0.00849899	0.0433831	-0.0243786
132.8	-0.387841	-0.0110812	-0.485356	-0.658222	-1.0239	-0.305841	-1.09704	-0.77125	-0.886495	0.108596	-4.27331	0.00413272	0.0387649	0.0330062	0.0447826	-0.045418	-0.033452	-0.00858687	0.0434059	0.101947
132.9	-0.265948	-0.172866	-0.616114	-0.84217	-0.642709	-0.292543	-1.17904	-0.904225	-1.09704	-0.254867	-4.27365	0.00389018	0.0387294	0.0329939	0.0447583	-0.0452534	-0.0334002	-0.00849567	0.043355	0.210542
133	-0.272597	-0.268165	-0.669303	-0.77125	-0.678168	-0.0842169	-1.21007	-0.866549	-0.986225	-0.0664871	-4.27344	-0.00177108	0.0388145	0.0329787	0.0446422	-0.0452564	-0.0334148	-0.00853624	0.043363	0.150704
133.1	-0.128542	-0.345733	-0.520816	-0.835521	-0.760169	-0.084217	-1.34526	-0.950766	-1.02612	-0.292543	-4.27382	0.00260704	0.038768	0.0329386	0.0446329	-0.0452684	-0.0334823	-0.00854683	0.043439	0.179515
133.2	-0.161785	-0.332435	-0.374544	-0.820008	-0.678168	-0.310273	-1.23223	-1.02612	-0.999523	-0.228272	-4.27365	0.0039531	0.0387503	0.0330339	0.044584	-0.0452273	-0.0334647	-0.00850564	0.0433663	0.150704
133.3	-0.0354598	-0.436599	-0.157353	-0.884278	-0.558492	-0.214975	-1.12806	-1.18125	-0.760169	-0.48314	-4.27344	0.00554497	0.0387089	0.0329788	0.0445946	-0.0452586	-0.0333977	-0.00848514	0.043402	0.137407
133.4	0.0997307	-0.427734	-0.0554059	-0.578438	-0.456545	-0.299192	-0.886495	-0.882062	-0.567357	-0.146272	-4.2739	0.00298323	0.0387529	0.0329819	0.0446288	-0.0451719	-0.033378	-0.00855037	0.0434592	-0.0132974
133.5	0.214975	-0.467626	0.0820008	-0.75352	-0.658222	-0.294759	-1.12142	-0.855467	-0.762385	-0.0132974	-4.27399	0.000322504	0.0387163	0.0328923	0.0446222	-0.0451896	-0.0334149	-0.00850478	0.0434281	-0.0421085
133.6	0.197245	-0.414436	0.110812	-0.700331	-0.715844	-0.210542	-0.935252	-0.673736	-0.6006	0.0664871	-4.27356	0.00333591	0.0387733	0.0330092	0.0446246	-0.0452062	-0.0334131	-0.00856268	0.0434521	-0.0687034
133.7	0.0997307	-0.248218	-0.319138	-0.605033	-0.633844	-0.0642708	-1.08596	-0.990658	-0.904225	0.0509735	-4.27373	0.00226971	0.0387567	0.0329832	0.0445485	-0.0451623	-0.0334466	-0.00856564	0.0433647	0.0110812
133.8	-0.183948	-0.500869	-0.551843	-0.757953	-0.740223	-0.545194	-1.28542	-1.14358	-0.893143	-0.316922	-4.27445	0.00104535	0.0387704	0.0330397	0.0446345	-0.0451286	-0.0333902	-0.00849342	0.0434314	0.257083
133.9	-0.128542	-0.505302	-0.390058	-0.766818	-0.746872	-0.385625	-1.03055	-0.866548	-0.740223	-0.321354	-4.27394	0.00142815	0.0387427	0.0329908	0.0444803	-0.0450792	-0.0333941	-0.00852652	0.0434737	0.15292
134	0.137407	-0.217191	-0.243786	-0.65379	-0.687033	-0.179515	-0.63606	-0.886495	-0.662655	-0.0820007	-4.27399	-0.00041044	0.0386997	0.0330041	0.0444611	-0.0449585	-0.0333685	-0.00857788	0.043427	0.00221622
134.1	0.217191	0.0199461	0.104163	-0.54741	-0.578438	-0.0310273	-0.472058	-0.63606	-0.56514	-0.0199461	-4.27433	-0.00123118	0.0386693	0.0330706	0.0444193	-0.0449193	-0.0333584	-0.00857253	0.0433957	-0.0997307
134.2	0.150704	0.101947	0.243786	-0.664871	-0.593951	0.0443248	-0.875413	-0.616114	-0.330219	-0.0199461	-4.27361	-0.00428176	0.038579	0.0330028	0.0443781	-0.0448706	-0.0334453	-0.00855147	0.0433504	-0.148488
134.3	0.146272	0.0554059	-0.0110812	-0.773467	-0.740223	-0.101947	-0.775683	-0.782332	-0.6006	-0.0975144	-4.27356	-0.00228217	0.0385992	0.032942	0.0443567	-0.0448508	-0.0333988	-0.00862151	0.0434057	-0.124109
134.4	0.274813	-0.0886494	0.046541	-0.613897	-0.627195	-0.0332435	-0.518599	-0.782332	-0.6006	0.197245	-4.27386	0.00221859	0.0386208	0.0329795	0.0443444	-0.0449184	-0.0334245	-0.00863822	0.0433486	-0.228272
134.5	0.0487572	-0.00221622	0.334652	-0.735791	-0.746872	-0.028811	-0.95963	-0.589519	-0.613898	0.161785	-4.2739	0.00436486	0.0385687	0.0330246	0.0443344	-0.0448649	-0.0333975	-0.00854395	0.0433263	-0.210543
134.6	-0.084217	0.168434	0.396706	-0.762385	-0.715844	0.0221624	-0.680385	-0.460977	-0.410004	0.126325	-4.27712	0.00916746	0.0386052	0.0330378	0.0442991	-0.044779	-0.0333968	-0.00856419	0.0432488	-0.268165
134.7	0.119677	0.290327	0.669303	-0.662655	-0.478707	0.121893	-0.403355	-0.390058	-0.248219	0.232705	-4.29853	0.00977209	0.0385752	0.0330111	0.0441703	-0.0446523	-0.0333459	-0.00861481	0.0434048	-0.48314
134.8	0.084217	0.141839	0.609465	-0.587303	-0.352382	-0.177299	-0.542978	-1.00617	-0.611681	0.0155137	-4.34083	0.0127116	0.0385023	0.0330544	0.0440601	-0.0446178	-0.0334096	-0.00923763	0.043251	-0.3413
134.9	0.172866	-0.0997306	0.330219	-0.82444	-0.494221	-0.405571	-0.910873	-0.97736	-0.627195	0.166218	-4.37936	0.0115018	0.038494	0.0330003	0.0441105	-0.0447053	-0.0334278	-0.0101464	0.0426832	-0.243786
135	0.0110812	-0.0731358	0.303624	-0.944117	-0.545194	-0.443247	-1.02612	-0.75352	-1.04606	-0.181731	-4.39606	0.0049007	0.0385041	0.0330426	0.0442669	-0.0446699	-0.0334425	-0.0106015	0.0425603	-0.110812
135.1	0.0775683	0.175083	0.390058	-0.611681	-0.181731	-0.525248	-0.755737	-0.609465	-0.873197	-0.00886494	-4.39813	0.00342604	0.0385327	0.0329695	0.0441257	-0.0447133	-0.0334348	-0.010742	0.0425495	-0.254867
135.2	0.0509735	0.0443247	0.192813	-0.680385	-0.65379	-0.525248	-0.899792	-0.89536	-0.902008	-0.00443246	-4.39839	0.00260131	0.0385522	0.0330702	0.0441582	-0.0446278	-0.0334621	-0.0107797	0.0424619	-0.0731358
135.3	0.219407	0.239354	0.299192	-0.434382	-0.44768	-0.155137	-0.984009	-0.560708	-0.678168	0.334652	-4.39818	-0.002135	0.0385178	0.0330871	0.0441631	-0.0446784	-0.0334414	-0.0107959	0.0423901	-0.246002
135.4	0.201678	0.339084	0.201678	-0.350165	-0.257083	0.0797846	-0.84217	-0.749088	-0.503086	0.474275	-4.39813	-0.00410318	0.0385363	0.0331517	0.0441293	-0.0446719	-0.0334313	-0.010902	0.0423827	-0.356814
135.5	0.164002	0.084217	0.367895	-0.367895	-0.183948	0.190596	-0.381193	-0.742439	-0.529681	0.489788	-4.39835	-0.00312143	0.0385025	0.0330671	0.0441376	-0.0445934	-0.0334428	-0.0109952	0.0423253	-0.370112
135.6	0.046541	0.0975144	0.356814	-0.489788	-0.283678	-0.121893	-0.68925	-0.746872	-0.884278	0.405571	-4.39847	-0.00248068	0.0385158	0.033048	0.0442092	-0.0445346	-0.0334502	-0.0110024	0.0423061	-0.20611
135.7	0.243786	0.214975	0.272597	-0.48314	-0.0797845	-0.0243785	-0.777899	-0.984009	-0.868765	0.469842	-4.39835	-0.00351674	0.0384326	0.0330625	0.0441425	-0.0446101	-0.0335221	-0.0109101	0.0422391	-0.316922
135.8	0.13519	0.325787	0.137407	-0.401139	0.0487572	-0.159569	-0.611681	-0.786764	-0.760169	0.432166	-4.39813	-0.00583463	0.0384881	0.0330526	0.0440853	-0.0446109	-0.0335032	-0.0109472	0.0421921	-0.334652
135.9	0.093082	0.159569	0	-0.427734	0.0664871	-0.248218	-0.775683	-0.649357	-0.937468	0.496437	-4.39847	-0.000457548	0.0385192	0.0330451	0.0440679	-0.0445627	-0.0334685	-0.011056	0.0420984	-0.274813
136	0.115244	0.104163	0.0598384	-0.403355	0.0132974	0.0975145	-0.611681	-0.620546	-0.820008	0.268165	-4.3983	0.00043317	0.0383734	0.0330505	0.043999	-0.0444801	-0.0334293	-0.0109761	0.0420721	-0.321354
136.1	0.0531897	-0.263732	0.155137	-0.303624	0.0044325	0.0376761	-0.3413	-0.496437	-0.629411	0.425517	-4.39792	-0.00227291	0.038323	0.0330894	0.0439298	-0.0444897	-0.0334682	-0.0110537	0.0420653	-0.356814
136.2	-0.383409	-0.192813	-0.00886493	-0.274813	-0.108596	-0.210542	-0.554059	-0.837737	-1.07044	0.0908657	-4.40551	0.00786162	0.0383427	0.0330664	0.043962	-0.0443974	-0.0334116	-0.0111383	0.0420368	-0.119677
136.3	-0.323571	-0.126325	0.230489	-0.478707	-0.2593	-0.15292	-0.574005	-0.68925	-1.25217	0.203894	-4.43302	0.0120033	0.0382773	0.0330049	0.04385	-0.0442189	-0.0334076	-0.0114266	0.0420533	-0.137407
136.4	-0.27703	-0.195029	0.250435	-0.494221	-0.208326	-0.0908657	-0.511951	-0.538546	-1.06601	0.210542	-4.47816	0.01378	0.0382539	0.0330863	0.043804	-0.044237	-0.0334147	-0.0122168	0.0422681	-0.24157
136.5	-0.339084	-0.203894	0.144055	-0.733574	-0.321354	-0.292543	-0.80671	-0.567357	-1.11477	-0.0288111	-4.51033	0.0128363	0.0382487	0.0331082	0.0437502	-0.0442904	-0.0334616	-0.0130531	0.0423964	-0.0687034
136.6	-0.257083	-0.554059	-0.0531897	-0.724709	-0.257083	-0.569573	-0.917522	-0.629411	-0.924171	-0.283678	-4.52275	0.00560203	0.0381411	0.0330987	0.0437139	-0.0441828	-0.0334609	-0.0135643	0.0423075	-0.0132974
136.7	-0.37676	-0.354598	-0.159569	-0.742439	-0.365679	-0.605033	-0.660439	-0.647141	-1.43169	-0.321354	-4.52249	-0.00420932	0.038108	0.03314	0.0436999	-0.044136	-0.0334994	-0.0136821	0.0425284	0.0554059
136.8	-0.121893	-0.246002	-0.17065	-0.675952	-0.489788	-0.35903	-0.554059	-0.536329	-1.19677	-0.316922	-4.52232	-0.00397475	0.0381515	0.0330318	0.0437094	-0.0441524	-0.0334998	-0.0136695	0.0424801	-0.0265949
136.9	-0.00886494	0.0731358	-0.0620546	-0.325787	-0.217191	-0.219407	-0.3413	-0.574005	-0.61833	0.117461	-4.52241	-0.00213119	0.0380462	0.0330955	0.0437511	-0.0441659	-0.0335245	-0.013689	0.0424489	-0.254867
137	-0.0598384	0.0354598	-0.246002	-0.239354	-0.128542	-0.328003	-0.385625	-0.478707	-0.726926	0.700331	-4.52292	-0.00225333	0.0381197	0.0331147	0.043711	-0.0442051	-0.0334878	-0.0136892	0.0424612	-0.257083
137.1	0.0199462	0.0376761	-0.290327	-0.285894	-0.370111	-0.126325	-0.44768	-0.432166	-0.766818	0.520816	-4.52228	-0.00384221	0.0381771	0.0331436	0.0437107	-0.0441658	-0.0334571	-0.013668	0.0424917	-0.252651
137.2	-0.2593	-0.0265948	-0.662655	-0.265948	-0.562924	-0.0687033	-0.558492	-0.489788	-0.919738	0.75352	-4.52245	-0.00314486	0.0381425	0.0331156	0.0437387	-0.0441563	-0.0334656	-0.0137125	0.0424563	-0.13519
137.3	-0.283678	-0.347949	-0.675952	-0.678168	-0.441031	-0.141839	-0.975144	-0.675952	-1.07266	0.396706	-4.52326	-0.001499	0.0381353	0.0331257	0.0437328	-0.0442196	-0.0335112	-0.0136895	0.0424427	-0.0332436
137.4	-0.212759	-0.545194	-0.370111	-0.797845	-0.709196	-0.518599	-0.99509	-0.540762	-1.17461	0.0797845	-4.52313	0.000948834	0.0381381	0.0330793	0.0436856	-0.0441233	-0.0334806	-0.0138134	0.0424574	-0.00664873
137.5	0.0110812	-0.438815	-0.108596	-0.48314	-0.401139	-0.363463	-0.700331	-0.398923	-1.12363	0.234921	-4.52292	-0.00157887	0.0381872	0.033053	0.04362	-0.0440441	-0.0335251	-0.0138261	0.0424635	-0.0952982
137.6	0.197245	-0.119677	0.0753521	-0.365679	-0.219407	-0.104163	-0.673736	-0.558492	-1.1192	0.192813	-4.52283	-0.00179784	0.0381076	0.0331567	0.0436296	-0.0440022	-0.0334724	-0.0137985	0.0425702	-0.113028
137.7	0.0531897	-0.128542	1.49012e-08	-0.325787	-0.339084	-0.0132974	-0.616114	-0.61833	-1.00839	0.354598	-4.52385	0.00268188	0.0381036	0.0331005	0.0435223	-0.0440243	-0.0334541	-0.0137884	0.0424664	-0.186164
137.8	-0.290327	-0.203894	-0.536329	-0.378976	-0.343517	-0.460977	-0.589519	-1.05271	-1.19898	0.0310273	-4.52351	3.87102e-05	0.0380309	0.033125	0.0435161	-0.0440796	-0.0334464	-0.013847	0.0424477	-0.0443247
137.9	1.49012e-08	-0.159569	-0.290327	-0.549627	-0.150704	-0.234921	-0.629411	-0.702547	-1.05493	0.265948	-4.523	-0.00634092	0.0380722	0.0331322	0.043585	-0.0440751	-0.0334136	-0.0138396	0.0424461	-0.197245
138	0.0531897	-0.354598	-0.203894	-0.602816	-0.361247	-0.316922	-0.928603	-0.75352	-0.926387	0.520816	-4.52313	-0.00409672	0.0380874	0.0331442	0.0436298	-0.0440591	-0.0334123	-0.0138381	0.0423849	-0.0908657
138.1	-0.252651	-0.6006	-0.3413	-0.866548	-0.496437	-0.545194	-1.10812	-0.868765	-0.873197	0.372328	-4.52402	-0.000111344	0.0380315	0.0331339	0.0436843	-0.0440407	-0.033472	-0.0138635	0.0424109	0.0354598
138.2	-0.554059	-0.673736	-0.339084	-0.75352	-0.301408	-0.514167	-1.11255	-0.910873	-1.22336	0.0687033	-4.53618	0.00877283	0.0381021	0.0331295	0.0435404	-0.0439733	-0.0334197	-0.0139205	0.0423168	0.0731358
138.3	0.0421085	-0.239354	0.0642709	-0.217191	0.00221625	-0.0332435	-0.709196	-0.78898	-0.77125	0.274813	-4.57124	0.00986727	0.038092	0.0330984	0.0435356	-0.0439843	-0.0334704	-0.0143789	0.0424474	-0.345733
138.4	-0.237137	-0.469842	-0.0487572	-0.516383	-0.288111	-0.492004	-0.844386	-1.14579	-1.17904	0.13519	-4.61561	0.013184	0.0380496	0.0331416	0.0434163	-0.0439428	-0.0334921	-0.0155658	0.0424349	-0.0332436
138.5	-0.290327	-0.321354	-0.239354	-0.713628	-0.319138	-0.42995	-0.915306	-1.05493	-1.2965	-0.106379	-4.64155	0.0318727	0.0381153	0.0331581	0.0434163	-0.0440007	-0.0334576	-0.0166751	0.0424777	-0.0775683
138.6	-0.334652	-0.219407	-0.126325	-0.509734	-0.175083	-0.423301	-0.793413	-0.935252	-1.23001	-0.046541	-4.64774	0.0318596	0.0379944	0.0331334	0.0435888	-0.0440488	-0.0334182	-0.0171527	0.0426651	-0.0797845
138.7	-0.520816	-0.445464	-0.328003	-0.503086	-0.339084	-0.272597	-1.21893	-1.0239	-1.24774	-0.321354	-4.64787	0.0269321	0.0380759	0.0331162	0.0436714	-0.0441078	-0.0334681	-0.0171749	0.0427496	0.0398922
138.8	-0.381193	-0.124109	-0.179515	-0.270381	-0.0531897	4.47035e-08	-0.939684	-0.718061	-0.99509	-0.197245	-4.64812	0.0273984	0.038022	0.0330459	0.0436179	-0.0441512	-0.0333971	-0.0174218	0.0427695	-0.195029
138.9	-0.503086	-0.308057	0.0310273	-0.374544	-0.35903	0.0620547	-0.647141	-0.37676	-0.746872	0.0421085	-4.64817	0.0290332	0.0380276	0.0331058	0.0436183	-0.0440432	-0.0334174	-0.0174967	0.0427827	-0.2593
139	-0.330219	0.0265949	0.144055	-0.0952981	-0.237137	0.299192	-0.644925	-0.325787	-0.607249	0.438815	-4.64783	0.0276978	0.0381096	0.0330946	0.043628	-0.0440289	-0.033442	-0.017671	0.0428115	-0.367895
139.1	-0.392274	-0.0820007	0.121893	-0.141839	-0.0554059	0.0177299	-0.749088	-0.345733	-0.67152	0.516383	-4.64855	0.0305899	0.038049	0.0330971	0.0436631	-0.0440969	-0.0334409	-0.0177746	0.0427586	-0.312489
139.2	-0.301408	0.179515	0.186164	-0.458761	-0.101947	0.221624	-0.882062	-0.405571	-0.596168	0.13519	-4.64859	0.0338121	0.0380235	0.0331385	0.0436243	-0.0440783	-0.0334213	-0.0178277	0.0427904	-0.303624
139.3	-0.334652	0.0886495	0.257083	-0.54741	0.0554059	0.268165	-0.875413	-0.580654	-0.580654	0.130758	-4.64821	0.027133	0.0380217	0.0331824	0.0436459	-0.0440427	-0.0334375	-0.0177697	0.0428588	-0.321354
139.4	-0.18838	0.130758	0.567357	-0.456545	0.212759	0.494221	-0.886495	-0.37676	-0.445464	0.117461	-4.64804	0.0256627	0.0380458	0.033121	0.0436236	-0.0440656	-0.0334205	-0.0177912	0.0427486	-0.423301
139.5	-0.17065	0.257083	0.54741	-0.427734	-0.0775683	0.283678	-0.682601	-0.509734	-0.605033	0.0398923	-4.64872	0.0293426	0.0381192	0.0331804	0.0435594	-0.0439878	-0.0333548	-0.0178654	0.0426954	-0.356814
139.6	-0.210542	0.00221625	0.168434	-0.469842	-0.239354	0.164002	-0.808926	-0.700331	-0.651574	0.0221624	-4.64876	0.0278248	0.0381174	0.0331815	0.0435726	-0.0440333	-0.0334165	-0.0178001	0.0427962	-0.230489
139.7	-0.0310273	0.168434	0.410004	-0.294759	0.0820008	0.542978	-0.562924	-0.660438	-0.722493	0.104163	-4.64821	0.0284409	0.0380559	0.0331338	0.0435822	-0.0440496	-0.0333681	-0.017847	0.042816	-0.416653
139.8	-0.230489	0.124109	0.449896	-0.265948	-0.183948	0.363463	-0.500869	-0.711412	-0.848819	0.261516	-4.64846	0.0302466	0.0380306	0.0331365	0.0435657	-0.0440207	-0.0334131	-0.0178132	0.0428361	-0.363463
139.9	-0.214975	0.27703	0.336868	-0.17065	-0.0398922	0.367895	-0.631627	-0.631627	-0.675952	0.0531897	-4.64944	0.0292583	0.0380991	0.0331921	0.0435846	-0.0440142	-0.0333827	-0.0178571	0.0428528	-0.328003
140	-0.128542	0.290327	0.418869	-0.294759	-0.294759	0.0709196	-0.793413	-0.365679	-0.831089	-0.210543	-4.64863	0.0297541	0.0380639	0.0331356	0.0435724	-0.0439831	-0.0334023	-0.0179231	0.0428311	-0.314706
140.1	-0.084217	0.108596	-0.00221622	-0.41222	-0.35903	0.0952982	-0.733574	-0.67152	-0.886495	-0.155137	-4.64859	0.0283055	0.0381172	0.0331183	0.0436005	-0.0439968	-0.0333149	-0.0179127	0.042906	-0.274813
140.2	-0.0797845	-0.126325	0.0398923	-0.246002	-0.401139	0.328003	-0.381193	-0.536329	-0.516383	-0.0620546	-4.64914	0.0289067	0.0379903	0.0331774	0.0435891	-0.0439721	-0.0333824	-0.0178182	0.0428683	-0.37676
140.3	-0.217191	-0.197245	-0.146272	-0.323571	-0.534113	0.312489	-0.571789	-0.609465	-0.784548	-0.0952981	-4.64884	0.0268268	0.0380352	0.0331263	0.0435423	-0.0438811	-0.0334226	-0.0177952	0.0428424	-0.261516
140.4	-0.288111	-0.0576221	-0.0487572	-0.325787	-0.27703	0.261516	-0.549627	-0.700331	-0.613898	-0.159569	-4.64863	0.0240909	0.0381386	0.0331641	0.0435858	-0.0438889	-0.0334052	-0.0177709	0.0428932	-0.343517
140.5	-0.243786	0.230489	0.299192	-0.585086	-0.416652	0.139623	-0.214975	-0.706979	-0.527464	0.115244	-4.64859	0.0244008	0.0380675	0.0332913	0.0436125	-0.0438097	-0.033368	-0.017818	0.0429925	-0.347949
140.6	-0.183948	0.27703	0.0642709	-0.24157	-0.190596	0.150704	-0.345733	-0.713628	-0.95963	-0.157353	-4.64893	0.0266586	0.0380717	0.0331887	0.0435259	-0.0437366	-0.0333167	-0.0176696	0.042991	-0.356814
140.7	-0.181731	-0.137407	0.0177299	-0.356814	-0.381193	-0.232705	-0.556275	-0.660439	-1.10812	-0.363463	-4.64872	0.026901	0.0381332	0.0333351	0.043493	-0.0436921	-0.0333855	-0.0176417	0.0430738	-0.183948
140.8	-0.17065	-0.115244	-0.00443245	-0.285895	-0.432166	-0.148488	-0.715844	-0.711412	-1.06379	-0.177299	-4.64872	0.0213297	0.0381195	0.0333332	0.0434307	-0.0435943	-0.0333417	-0.0176419	0.0431929	-0.219407
140.9	-0.0952982	-0.248218	-0.199461	-0.370111	-0.319138	-0.410004	-0.839954	-0.831089	-0.981793	-0.478707	-4.64893	0.0273108	0.0381703	0.0333471	0.0433694	-0.0435001	-0.0332801	-0.0175579	0.0432927	-0.146272
141	-0.13519	-0.252651	-0.421085	-0.571789	-0.567357	-0.2593	-1.13471	-1.13028	-1.27212	-0.700331	-4.64906	0.0291801	0.0381782	0.0334075	0.0433625	-0.0435233	-0.0333104	-0.0175374	0.0433509	0.0155136
141.1	0.0110812	-0.319138	-0.312489	-0.724709	-0.3413	-0.197245	-1.17239	-1.0239	-1.15688	-0.675952	-4.64897	0.0227831	0.0381825	0.0333907	0.0433872	-0.0434281	-0.0333753	-0.0175623	0.0436009	-0.0443247
141.2	0.0155137	-0.330219	-0.141839	-0.713628	-0.321354	-0.0731358	-0.939684	-1.01504	-1.12806	-0.407788	-4.64876	0.0242289	0.0381538	0.0335323	0.0433758	-0.0433181	-0.0333543	-0.0174426	0.0438089	-0.0952982
141.3	0.0221624	-0.0110812	-0.0199461	-0.507518	-0.234921	-0.084217	-0.822224	-1.05271	-0.930819	-0.0443247	-4.6488	0.0290233	0.0382499	0.0334963	0.0434466	-0.0432115	-0.0332152	-0.0173927	0.0438937	-0.210543
141.4	-0.104163	-0.0398922	-0.0864332	-0.378976	-0.146272	-0.155136	-0.68925	-0.897576	-0.820008	-0.075352	-4.64867	0.0247681	0.0381841	0.0335338	0.0434172	-0.0431955	-0.0332486	-0.0173631	0.0440398	-0.252651
141.5	0.110812	-0.183948	-0.22384	-0.303624	-0.319138	0.008865	-0.839954	-0.831089	-1.15909	-0.101947	-4.64876	0.0235601	0.0382066	0.0335298	0.04342	-0.043224	-0.0332309	-0.0174187	0.0440993	-0.190596
141.6	0.374544	0.237137	-0.261516	-0.0354598	-0.0775682	0.104163	-0.769034	-0.352382	-0.817791	0.527464	-4.64897	0.0267798	0.0381225	0.0335132	0.0433713	-0.043153	-0.0331931	-0.0174146	0.0441378	-0.432166
141.7	0.3413	0.263732	-0.0354598	-0.00664869	0.0421085	-0.0598384	-0.709196	-0.476491	-0.549627	0.197245	-4.64876	0.0238985	0.0381303	0.0335627	0.0433382	-0.043193	-0.0332312	-0.0174174	0.0442168	-0.454329
141.8	0.449896	0.449896	0.0221624	0.101947	0.263732	0.146272	-0.436599	-0.383409	-0.454328	0.837737	-4.64842	0.0235124	0.0381357	0.0335196	0.0433841	-0.043143	-0.0332157	-0.0174201	0.0441165	-0.571789
141.9	0.237137	0.0288111	-0.108596	-0.121893	0.0531897	0.00886497	-0.454328	-0.574005	-0.41222	0.54741	-4.64893	0.0289781	0.0381117	0.0334976	0.0433867	-0.0431844	-0.0333286	-0.0174081	0.0440531	-0.434382
142	0.2593	0.0288111	0.190596	-0.316922	0.0265948	0.330219	-0.343517	-0.432166	-0.367895	0.148488	-4.64893	0.0265235	0.0380874	0.0334892	0.0433535	-0.0432209	-0.0333062	-0.0174158	0.0441054	-0.507518
142.1	0.476491	0.343517	0.334652	-0.172866	0.0243786	0.487572	-0.319138	-0.305841	-0.214975	-0.00664872	-4.64867	0.023342	0.0380884	0.0335453	0.0433874	-0.0431853	-0.0332704	-0.0173879	0.0441445	-0.545194
142.2	0.339084	0.325787	0.228272	-0.24157	0.0997307	0.157353	-0.423301	-0.489788	-0.620546	-0.0952982	-4.64859	0.0236266	0.0380551	0.0335656	0.0434472	-0.0432447	-0.0333396	-0.0174456	0.0440991	-0.438815
142.3	0.208326	0.385625	0.0354598	-0.476491	-0.093082	0.126326	-0.418869	-0.330219	-0.647141	0.0243786	-4.64918	0.0301771	0.0380707	0.0335378	0.043394	-0.043218	-0.0333043	-0.0174041	0.0440752	-0.441031
142.4	0.41222	0.294759	0.157353	-0.288111	-0.0199461	0.139623	-0.290327	-0.458761	-0.61833	0.0797845	-4.64863	0.0209173	0.0380672	0.0335283	0.0433923	-0.0431818	-0.0333042	-0.0173679	0.0441483	-0.476491
142.5	0.496437	0.183948	0.270381	-0.239354	0.121893	0.126326	-0.556275	-0.350165	-0.494221	0.20611	-4.64041	-0.031262	0.0380914	0.033498	0.0432418	-0.0428635	-0.0332796	-0.0173304	0.0439516	-0.35903
142.6	0.775683	0.303624	0.423301	-0.0797845	0.392274	0.254867	-0.234921	-0.234921	-0.27703	0.591735	-4.60917	-0.0805374	0.0379754	0.0335047	0.0428594	-0.0425238	-0.0333125	-0.0173388	0.0399672	-0.3413
142.7	1.07044	0.749088	0.370112	0.0820008	0.407788	0.343517	-0.0731358	-0.234921	-0.527464	0.831089	-4.56102	-0.100467	0.0378336	0.0335011	0.0429999	-0.0427973	-0.0333514	-0.0173019	0.0353624	-0.339084
142.8	0.921954	0.915306	0.217191	0.0110812	0.467626	0.589519	-0.214975	-0.0288111	-0.549627	0.957414	-4.53029	-0.101791	0.0377875	0.0335939	0.0431252	-0.04288	-0.0333599	-0.0171309	0.0340386	-0.434382
142.9	0.443247	0.503086	0.181731	-0.489788	0.0265949	0.232705	-0.432166	-0.476491	-0.713628	0.469842	-4.52148	-0.0955414	0.0377076	0.0336003	0.043212	-0.0429229	-0.0333708	-0.0168944	0.0334939	-0.0952982
143	0.500869	0.303624	0.463193	-0.398923	-0.159569	0.230489	-0.308057	-0.42995	-0.574005	0.469842	-4.52207	-0.0898103	0.0377	0.0335757	0.0431881	-0.0428416	-0.0333711	-0.0167368	0.0333694	-0.203894
143.1	0.693682	0.441031	0.354598	-0.144055	0.0155137	0.305841	-0.367895	-0.183948	-0.221624	0.542978	-4.52211	-0.0896432	0.0377156	0.0334853	0.04317	-0.0428517	-0.0334198	-0.0167491	0.0333042	-0.257083
143.2	0.591735	0.3413	-0.0487572	-0.219407	0.177299	0.124109	-0.682601	-0.414436	0.128542	0.520816	-4.52186	-0.090188	0.0377291	0.0334919	0.0431853	-0.0428992	-0.0334025	-0.0168374	0.0332656	-0.159569
143.3	0.500869	0.186164	0.0487572	-0.175083	-0.106379	-0.0842169	-0.718061	-0.356814	-0.144055	0.613898	-4.52237	-0.0862592	0.0378029	0.0335484	0.0432098	-0.0428324	-0.0333953	-0.016774	0.0332734	-0.155137
143.4	0.868765	0.183948	0.328003	-0.0531896	-0.172866	-0.217191	-0.607249	-0.345733	-0.0886495	0.56514	-4.52211	-0.0873698	0.0377539	0.0335771	0.0431639	-0.0429263	-0.0333945	-0.0167412	0.0333026	-0.292543
143.5	0.862116	0.354598	0.279246	0.00886497	-0.146272	-0.075352	-0.578438	-0.299192	-0.106379	0.294759	-4.5219	-0.0890581	0.0378476	0.0336013	0.0431831	-0.0429028	-0.0334321	-0.0167887	0.0333184	-0.316922
143.6	1.01725	0.649357	0.175083	0.175083	0.237137	0.354598	-0.367895	-0.0421085	-0.124109	0.121893	-4.52194	-0.0854668	0.0377432	0.0335847	0.0431923	-0.0428732	-0.0334044	-0.0167513	0.0332403	-0.480923
143.7	0.77125	0.3413	0.0288111	0.0620546	0.0820008	0.367895	-0.622762	-0.551843	-0.545194	-0.0664871	-4.52249	-0.0884144	0.0377184	0.0335845	0.0431927	-0.0429649	-0.0334167	-0.0166989	0.0332254	-0.285895
143.8	0.695898	0.523032	0.239354	-0.0155136	0.234921	0.372328	-0.593951	-0.67152	-0.558492	-0.0177299	-4.52228	-0.0884318	0.0376983	0.0335946	0.0431925	-0.0429383	-0.0333792	-0.0167212	0.033281	-0.270381
143.9	0.647141	0.780115	0.554059	0.172866	0.405571	0.700331	-0.232705	-0.443247	-0.308057	0.164002	-4.52249	-0.0816603	0.0378039	0.0335929	0.0431777	-0.0428884	-0.0333364	-0.0167505	0.0331759	-0.443247
144	-0.0332435	0.239354	-0.0642708	-0.257083	-0.283678	0.405571	-0.509734	-0.855467	-0.574005	-0.166218	-4.53631	-0.0343349	0.0377553	0.0335634	0.0432154	-0.0429029	-0.0333771	-0.016498	0.0339239	-0.232705
144.1	-0.265948	-0.175083	-0.523032	-0.534113	-0.560708	0.314706	-0.620546	-1.27877	-0.569573	-0.480923	-4.57302	0.00632602	0.037802	0.0336078	0.0431452	-0.0429502	-0.033394	-0.0152959	0.0378803	-0.0664871
144.2	0.0421085	0.0775683	-0.168434	-0.356814	-0.46541	0.434382	-0.385625	-1.2145	-0.593951	0.0332436	-4.61799	0.00836502	0.0377396	0.0336195	0.0431325	-0.0429551	-0.0333578	-0.0151288	0.0399357	-0.22384
144.3	0.166218	0.124109	-0.132974	-0.248218	-0.46541	0.00664875	-0.605033	-1.37628	-0.77125	-0.303624	-4.64321	0.026788	0.0377557	0.0337128	0.0433363	-0.0432358	-0.0332219	-0.0155462	0.0422385	-0.234921
144.4	-0.104163	-0.126325	-0.250435	-0.585086	-0.633844	-0.288111	-0.910873	-1.51147	-0.933036	-0.68925	-4.64859	0.0238511	0.0377337	0.0337238	0.0436843	-0.0435518	-0.0332575	-0.0157731	0.0432882	-0.00886496
144.5	0.137407	-0.0288111	-0.403355	-0.492005	-0.505302	-0.181731	-0.640492	-1.13693	-0.939684	-0.585086	-4.64702	0.0112249	0.0377867	0.0337173	0.0438306	-0.0437243	-0.0333248	-0.0157455	0.0430399	-0.139623
144.6	-0.0775683	-0.0886494	-0.416652	-0.680385	-0.296976	-0.248218	-0.817791	-1.47823	-1.21007	-0.726926	-4.64762	0.0129318	0.0378068	0.0336921	0.0438163	-0.043767	-0.0332583	-0.0158562	0.0429738	0.0288111
144.7	-0.496437	0.00886497	-0.416652	-0.616114	-0.199461	-0.283678	-0.952982	-1.1325	-0.933036	-0.75352	-4.64821	0.0168068	0.0378115	0.0336728	0.0437923	-0.0437206	-0.0333024	-0.0158102	0.0430049	0.0310273
144.8	-0.443247	-0.0177299	-0.755737	-0.866548	-0.551843	-0.56514	-1.07931	-1.32309	-0.997306	-0.862116	-4.64778	0.0169356	0.0377685	0.0336651	0.0438109	-0.0437638	-0.0333554	-0.0158937	0.0430739	0.230489
144.9	-0.361247	-0.24157	-0.77125	-1.15466	-0.629411	-0.760169	-1.40288	-1.31866	-1.04163	-0.78898	-4.64745	0.0114888	0.037773	0.0335878	0.0437883	-0.0437663	-0.0333019	-0.0159346	0.0430056	0.312489
145	-0.427734	-0.148488	-0.485356	-0.726926	-0.270381	-0.361247	-1.0505	-1.06601	-1.02833	-0.700331	-4.64778	0.0198632	0.0377769	0.033574	0.0438093	-0.0437988	-0.0333788	-0.0159447	0.0429895	0.0177299
145.1	-0.0443247	0.0908657	-0.217191	-0.605033	-0.299192	-0.252651	-0.773467	-0.915306	-0.700331	-0.20611	-4.64821	0.0169066	0.0377572	0.0336042	0.0437754	-0.043831	-0.033352	-0.015893	0.0397265	-0.121893
145.2	-0.157353	0.13519	-0.192813	-0.851035	-0.667087	-0.372328	-0.864332	-0.95963	-0.744655	-0.423301	-4.64791	0.0153036	0.0377542	0.0335696	0.0438332	-0.0438324	-0.0333612	-0.0159228	0.0385216	-0.0443247
145.3	-0.441031	-0.20611	-0.469842	-1.01947	-0.766818	-0.489788	-0.981793	-1.16796	-0.848819	-0.562924	-4.6477	0.0155151	0.0377321	0.0336015	0.0437848	-0.0438097	-0.033329	-0.0159837	0.0399277	0.101947
145.4	-0.496437	-0.0177299	-0.438815	-0.917522	-0.651574	-0.272597	-0.939684	-1.07487	-0.853251	-0.536329	-4.64817	0.0213783	0.0377093	0.033675	0.0438378	-0.0438806	-0.0332909	-0.0160284	0.0428232	0.0265948
145.5	-0.144055	0.0554059	-0.356814	-0.56514	-0.250435	-0.279246	-0.673736	-0.893143	-0.531897	-0.108596	-4.64812	0.017744	0.0377406	0.033621	0.0438649	-0.0439407	-0.0333154	-0.0159853	0.0430635	-0.172866
145.6	-0.113028	0.381193	0.130758	-0.500869	0.0576222	-0.17065	-0.390058	-0.622762	-0.146272	-0.254867	-4.64804	0.0153367	0.0377802	0.0337056	0.0438873	-0.0439658	-0.033363	-0.015953	0.0430116	-0.374544
145.7	-0.124109	0.0044325	2.98023e-08	-0.848819	-0.0709195	-0.387841	-0.780115	-0.757953	-0.305841	-0.308057	-4.64812	0.0173979	0.0377246	0.0336749	0.0438918	-0.0439112	-0.0332805	-0.016033	0.0429836	-0.15292
145.8	-0.246002	-0.0155136	-0.228272	-0.997306	-0.124109	-0.445463	-0.775683	-0.820008	-0.290327	-0.250435	-4.64846	0.0230622	0.0376944	0.0337026	0.043951	-0.0439068	-0.0333915	-0.0160415	0.0429686	-0.115244
145.9	-0.472058	-0.00886494	-0.168434	-0.95963	-0.186164	-0.390058	-0.387841	-0.647141	-0.310273	-0.347949	-4.65084	0.0319232	0.0377645	0.0336242	0.0439264	-0.0438845	-0.0333349	-0.0160125	0.0430607	-0.146272
146	-0.684817	0.0265949	-0.121893	-0.944117	-0.474275	-0.476491	-0.463193	-0.77125	-0.410004	-0.831089	-4.67059	0.0754613	0.0377822	0.0336794	0.0438518	-0.043949	-0.0333355	-0.0164169	0.0438333	-0.0908657
146.1	-0.826656	-0.166218	-0.261516	-1.0106	-0.693682	-0.755737	-0.511951	-0.84217	-0.556275	-0.87763	-4.71357	0.0953446	0.0379516	0.0336105	0.0439094	-0.0438232	-0.0333168	-0.0196428	0.044203	0.0820007
146.2	-0.660438	0.00443249	-0.0132974	-0.709196	-0.574005	-0.711412	-0.523032	-0.607249	-0.494221	-0.749088	-4.75371	0.108932	0.03795	0.0335568	0.0435988	-0.0432921	-0.0333409	-0.0237261	0.0442532	-0.117461
146.3	-0.42995	0.230489	0.0886495	-0.684817	-0.396706	-0.549627	-0.35903	-0.868765	-0.425517	-0.536329	-4.77159	0.11086	0.0377548	0.0335121	0.0432526	-0.042926	-0.0332853	-0.025988	0.0443117	-0.150704
146.4	-0.314706	0.321354	0.104163	-0.41222	-0.299192	-0.374544	-0.303624	-0.890927	-0.485356	-0.405571	-4.77312	0.0977781	0.0374619	0.0335932	0.0427668	-0.0423016	-0.0332522	-0.026667	0.0445199	-0.172866
146.5	-0.576222	-0.0930819	-0.115244	-0.574005	-0.410004	-0.574005	-0.766818	-1.10812	-0.509734	-0.372328	-4.77261	0.0948104	0.0371986	0.0335558	0.0423394	-0.0419649	-0.0332884	-0.0269925	0.0445706	0.0243786
146.6	-0.421085	0.0620546	-0.106379	-0.511951	-0.383409	-0.390058	-0.78898	-1.18347	-0.403355	-0.356814	-4.77214	0.0937588	0.0371222	0.0335965	0.0421314	-0.0417677	-0.0333064	-0.0270426	0.0446443	-0.0952982
146.7	-0.605033	0.0243786	-0.201678	-0.627195	-0.361247	-0.232705	-1.05936	-1.00617	-0.536329	-0.438815	-4.77223	0.0897899	0.0370808	0.0336332	0.0419916	-0.0415535	-0.0332778	-0.0270902	0.0446991	-0.0155137
146.8	-0.487572	-0.00443245	-0.20611	-0.82444	-0.407788	-0.363463	-0.897576	-1.03941	-0.494221	-0.602816	-4.77274	0.0980882	0.0369999	0.0336438	0.0419699	-0.0413873	-0.0332519	-0.0271122	0.0448741	0.0288111
146.9	-0.61833	-0.285895	-0.308057	-1.15466	-0.611681	-0.518599	-1.01725	-1.15244	-0.675952	-0.576222	-4.77274	0.0956405	0.0369994	0.0336805	0.0418913	-0.0413982	-0.03325	-0.0271095	0.0449603	0.0731358
147	-0.332435	-0.210542	-0.403355	-0.919738	-0.392274	-0.268165	-0.984009	-0.886495	-0.498653	-0.691466	-4.77265	0.0941744	0.036982	0.0336787	0.0417042	-0.0412372	-0.0332727	-0.0271565	0.045015	-0.00664873
147.1	-0.514167	-0.181731	-0.822224	-1.10147	-0.777899	-0.607249	-1.15466	-1.16574	-0.609465	-0.795629	-4.77342	0.0936395	0.0368905	0.0336486	0.0416521	-0.0411761	-0.0333148	-0.0271922	0.0451678	0.20611
147.2	-0.574005	-0.268165	-0.742439	-1.00617	-0.682601	-0.773467	-1.34526	-1.07044	-0.658222	-0.54741	-4.77295	0.0907584	0.03688	0.0336629	0.0414893	-0.0409982	-0.0333113	-0.0272443	0.0453376	0.248218
147.3	-0.37676	-0.15292	-0.301408	-0.682601	-0.124109	-0.478707	-1.13028	-0.884278	-0.303624	-0.137407	-4.77236	0.0909152	0.0368184	0.0337214	0.0414257	-0.0409655	-0.0332784	-0.0273379	0.0454355	0.0620546
147.4	-0.0332435	-0.0199461	-0.106379	-0.928603	-0.172866	-0.283678	-0.882062	-0.757953	-0.232705	-0.469842	-4.77282	0.0978311	0.0363012	0.0336374	0.0405678	-0.0399968	-0.033323	-0.0275893	0.0453103	-0.046541
147.5	-0.0620546	-0.0332435	-0.0155136	-0.593951	-0.0332435	-0.323571	-0.82444	-0.607249	-0.217191	-0.644925	-4.77325	0.0941758	0.0359601	0.0336811	0.0398977	-0.0393472	-0.0333312	-0.0278008	0.045309	-0.0975144
147.6	0.261516	0.0886495	0.119677	-0.549627	0.0243786	-0.110812	-0.467626	-0.425517	-0.0797845	-0.489788	-4.77286	0.0906725	0.0359586	0.0337132	0.0398378	-0.0392025	-0.0333377	-0.027798	0.0453311	-0.312489
147.7	0.0155137	-0.046541	-0.0509734	-0.664871	-0.115244	-0.474275	-0.598384	-0.613898	-0.383409	-0.405571	-4.77303	0.0887228	0.0358749	0.0336112	0.0396865	-0.0391102	-0.0333416	-0.027754	0.0452744	-0.186164
147.8	0.257083	0.39449	-0.0620546	-0.208326	0.128542	-0.150704	-0.44768	-0.489788	-0.2593	-0.272597	-4.7735	0.0947071	0.0357165	0.033701	0.0394274	-0.0388683	-0.0333489	-0.0278732	0.045285	-0.403355
147.9	-0.0177299	0.230489	-0.370112	-0.569573	0.00443248	-0.27703	-0.474275	-0.831089	-0.175083	-0.605033	-4.77329	0.0964205	0.0355156	0.033756	0.0391495	-0.0385516	-0.0333376	-0.0279412	0.0452612	-0.20611
148	-0.283678	0.230489	-0.390058	-0.718061	-0.208326	-0.405571	-0.56514	-0.884278	-0.538545	-0.957414	-4.78376	0.123149	0.0354354	0.033756	0.0389426	-0.0384078	-0.0333794	-0.0285398	0.0451398	-0.0952982
148.1	-0.175083	-0.0155136	-0.288111	-0.445464	-0.190596	-0.68925	-0.41222	-0.873197	-0.434382	-1.11033	-4.81656	0.145059	0.0352753	0.0338058	0.0387644	-0.0383065	-0.033372	-0.0315145	0.0456159	-0.210543
148.2	-0.00221622	0.0908657	-0.192813	-0.496437	-0.310273	-0.416652	-0.649357	-0.48314	-0.545194	-1.32974	-4.86327	0.190214	0.035285	0.033791	0.0389142	-0.0385139	-0.0333176	-0.0359914	0.0472967	-0.374544
148.3	0.0265948	0.110812	-0.106379	-0.44768	-0.197245	-0.558492	-0.516383	-0.700331	-0.39449	-1.40288	-4.89163	0.228131	0.0352045	0.0337075	0.0392493	-0.0387262	-0.0334277	-0.0383091	0.0484007	-0.374544
148.4	-0.155137	-0.130758	-0.130758	-0.2593	0.0576222	-0.494221	-0.585086	-0.613898	-0.644925	-1.22336	-4.89905	0.221935	0.0350749	0.0337392	0.0395644	-0.0390267	-0.0333801	-0.0392105	0.0489151	-0.350165
148.5	-0.576221	-0.425517	-0.226056	-0.487572	-0.367895	-0.693682	-1.15466	-0.935252	-1.14801	-1.36299	-4.8985	0.211735	0.0350326	0.0337535	0.0396905	-0.0393056	-0.0333664	-0.0396488	0.0489808	-0.0421085
148.6	-0.667087	-0.0775683	-0.20611	-0.410004	-0.219407	-0.613897	-0.992874	-0.917522	-1.08817	-1.15688	-4.89854	0.21138	0.0350389	0.033789	0.0398866	-0.0394989	-0.033379	-0.0399411	0.0488419	-0.119677
148.7	-0.558492	-0.137407	-0.54741	-0.627195	-0.301408	-0.933036	-0.888711	-0.886495	-1.29871	-1.19012	-4.89845	0.206865	0.0350801	0.0338739	0.0399929	-0.0396013	-0.0333618	-0.0402082	0.0488171	-0.0687034
148.8	-0.640492	-0.0576221	-0.480923	-0.833305	-0.505302	-1.11255	-0.913089	-1.19677	-1.17682	-1.35634	-4.89888	0.206615	0.0350503	0.033748	0.0397172	-0.0392379	-0.0333722	-0.0403697	0.0487287	0.0221623
148.9	-0.853251	-0.347949	-0.511951	-0.968495	-0.593951	-1.19012	-0.966279	-1.09704	-1.49596	-1.32088	-4.89871	0.207956	0.0351649	0.033716	0.0394231	-0.0388621	-0.0333502	-0.0405831	0.0487296	0.139623
149	-0.401139	0.128542	-0.290327	-0.560708	-0.150704	-0.669303	-0.527464	-0.647141	-1.07709	-0.939684	-4.89841	0.204781	0.0350774	0.0337618	0.0393537	-0.0387924	-0.0333994	-0.0407694	0.0486689	-0.228272
149.1	-0.214975	0.516383	-0.0930819	-0.589519	-0.0288111	-0.534113	-0.48314	-0.463193	-1.0505	-1.05271	-4.89799	0.20379	0.0349337	0.0338148	0.0397096	-0.0393342	-0.0334424	-0.0407314	0.0485237	-0.350165
149.2	0.0177299	0.144055	-0.141839	-0.507518	-0.0421085	-0.37676	-0.254867	-0.540762	-1.16796	-1.11698	-4.89892	0.205779	0.0349662	0.0337993	0.039964	-0.039577	-0.0334198	-0.0407364	0.0485197	-0.27703
149.3	-0.239354	-0.0487572	-0.037676	-0.323571	-0.0664871	-0.334652	-0.336868	-0.658222	-1.12142	-0.990658	-4.89858	0.204195	0.0349754	0.03374	0.0398803	-0.0393977	-0.0334085	-0.0409027	0.0485257	-0.252651
149.4	-0.132974	0.130758	0.261516	-0.272597	-0.137407	-0.294759	-0.432166	-0.704763	-0.89536	-0.879846	-4.8979	0.19767	0.0349875	0.0337348	0.0395265	-0.0388877	-0.0334361	-0.0409708	0.0486604	-0.352382
149.5	0.00664872	0.2593	0.518599	-0.0243786	0.144055	-0.0797845	-0.199461	-0.514167	-0.733574	-0.833305	-4.89803	0.205863	0.0349883	0.0336826	0.0389685	-0.0382779	-0.0333664	-0.0411287	0.0486666	-0.620546
149.6	0.410004	0.290327	0.910873	0.432166	0.321354	0.17065	-0.15292	-0.41222	-0.232705	-0.669303	-4.89833	0.208499	0.0347912	0.0336277	0.0386349	-0.0378818	-0.0333779	-0.0414866	0.0486366	-0.844386
149.7	0.232705	0.0997307	0.642709	0.243786	-0.0664871	0.199461	-0.416652	-0.578438	-0.496437	-0.596168	-4.89841	0.200685	0.0344555	0.0336641	0.0381841	-0.0375093	-0.0334756	-0.0415725	0.048493	-0.571789
149.8	0.0199462	0.217191	0.261516	0.126326	-0.252651	-0.0110811	-0.540762	-0.684817	-0.398923	-0.605033	-4.89845	0.202768	0.0342915	0.0337659	0.0387386	-0.0382577	-0.033493	-0.0415201	0.0484126	-0.421085
149.9	-0.387841	0.219407	0.177299	0.0975144	-0.0775683	-0.312489	-0.673736	-0.516383	-0.325787	-1.05936	-4.9074	0.239564	0.034293	0.0338072	0.0399649	-0.0397544	-0.0334171	-0.0412825	0.0486493	-0.507518
150	-0.203894	0.208326	0.325787	0.221624	0.117461	-0.492004	-0.578438	-0.576222	-0.316922	-1.33639	-4.93808	0.311126	0.0343783	0.0333661	0.0415208	-0.0417456	-0.0335049	-0.041439	0.0512062	-0.620546
150.1	-0.41222	0.503086	0.208326	0.177299	-0.11746	-0.596168	-0.664871	-0.764602	-0.538545	-1.73753	-4.98445	0.417574	0.0351859	0.0328513	0.044561	-0.0453178	-0.0335229	-0.0426166	0.0560164	-0.667087
150.2	-0.498653	0.644925	-0.0598384	-0.0864332	-0.334652	-1.07266	-0.924171	-1.07044	-0.99509	-2.4157	-5.01522	0.488858	0.036307	0.0327219	0.047191	-0.0482012	-0.0335523	-0.0434996	0.0593558	-0.476491
150.3	-0.418869	0.633844	0.00664872	0.117461	-0.168434	-0.864332	-1.17461	-0.888711	-0.999523	-2.36694	-5.02353	0.497616	0.0369104	0.0326771	0.0483594	-0.0493446	-0.0335397	-0.0442515	0.0606981	-0.551843
150.4	-0.396706	0.649357	0.0199462	0.121893	-0.250435	-0.975144	-1.14136	-0.935252	-0.921954	-2.18743	-5.02379	0.489264	0.037179	0.0327119	0.0484545	-0.0494986	-0.0335847	-0.0449723	0.0609679	-0.585086
150.5	-0.0620546	0.616114	0.119677	0.248219	0.0243787	-0.886495	-0.870981	-0.724709	-0.762385	-2.09656	-5.02294	0.484598	0.0371098	0.0326843	0.0483769	-0.0494733	-0.0335217	-0.045554	0.0609309	-0.731358
150.6	-0.41222	0.529681	0.0642709	-0.0598384	-0.141839	-1.1059	-0.875413	-0.853251	-0.864332	-2.40905	-5.02324	0.478763	0.0371735	0.0326934	0.048287	-0.0493354	-0.0334996	-0.0460865	0.0608381	-0.642709
150.7	-0.624979	0.403355	0.0243786	-0.221624	-0.210542	-1.36742	-0.908657	-0.886495	-1.07266	-2.34921	-5.02336	0.473122	0.0371887	0.0326691	0.0481449	-0.0492853	-0.0335088	-0.0466764	0.0607487	-0.509734
150.8	-0.713628	0.316922	0.237137	-0.141839	-0.365679	-1.52255	-1.14579	-1.00839	-1.1325	-2.46446	-5.02336	0.470079	0.037211	0.032702	0.048129	-0.0491727	-0.0335536	-0.0469665	0.0608107	-0.381193
150.9	-0.724709	0.0775683	-0.0310273	-0.130758	-0.263732	-1.44942	-1.03277	-1.20563	-1.23223	-2.60629	-5.02328	0.46482	0.0372296	0.0327112	0.0479557	-0.048995	-0.0335818	-0.0475131	0.0606384	-0.265948
151	-0.846602	-0.0797845	-0.212759	-0.250435	-0.332435	-1.36742	-1.41396	-1.39845	-1.38293	-2.46667	-5.02307	0.462116	0.037282	0.0326694	0.047853	-0.0487311	-0.0335971	-0.0478593	0.060448	-0.203894
151.1	-0.915306	0.305841	-0.301408	-0.0620546	-0.367895	-1.34969	-1.39845	-1.45385	-1.54472	-2.44894	-5.02298	0.458771	0.0372779	0.0327076	0.0478446	-0.0485685	-0.0334851	-0.0481168	0.0604061	-0.257083
151.2	-0.915306	0.713628	-0.195029	0.0775683	-0.569573	-1.00396	-1.34969	-1.27655	-1.28098	-2.28051	-5.02307	0.45915	0.0373599	0.0327249	0.0477535	-0.0484584	-0.0333712	-0.0484228	0.0604786	-0.390058
151.3	-1.07709	0.558492	-0.137407	0.0487572	-0.334652	-1.24996	-1.52477	-1.16796	-1.44277	-2.22732	-5.02302	0.455291	0.0373342	0.0326827	0.0476379	-0.0484704	-0.0333564	-0.0486177	0.0603515	-0.370112
151.4	-0.828873	0.616114	0.0265948	0.221624	-0.310273	-1.16352	-1.45607	-1.21671	-1.34526	-2.06553	-5.02277	0.456511	0.0373526	0.0326612	0.0475531	-0.0484256	-0.0333759	-0.0489304	0.0602942	-0.480923
151.5	-0.82444	0.542978	0.155137	0.339084	-0.24157	-1.2699	-1.42726	-0.937468	-1.31866	-2.36251	-5.02315	0.456397	0.0373365	0.0326513	0.0475666	-0.0484138	-0.0334522	-0.0491796	0.0602713	-0.410004
151.6	-0.762385	0.516383	0.084217	0.183948	-0.132974	-1.31201	-1.07709	-0.886495	-1.09039	-2.12759	-5.02383	0.44935	0.0373079	0.0326374	0.0475244	-0.0483771	-0.0333922	-0.0494181	0.0602211	-0.489788
151.7	-0.811143	0.441031	0.104163	-0.00886494	-0.288111	-1.3519	-0.981793	-1.19234	-1.0505	-2.2251	-5.02366	0.449066	0.0373622	0.032638	0.047379	-0.0484385	-0.0334548	-0.0495334	0.0599957	-0.416653
151.8	-0.820008	0.489788	0.0664871	-0.0642709	-0.285895	-1.31423	-0.908657	-1.21893	-1.44277	-2.23397	-5.02353	0.451231	0.0373479	0.0326487	0.0474372	-0.0484003	-0.033439	-0.0497839	0.0601177	-0.319138
151.9	-0.742439	0.80671	0.319138	-0.117461	-0.181731	-1.11033	-0.784548	-0.975144	-1.27212	-2.30267	-5.02341	0.449542	0.0373148	0.0326851	0.0474355	-0.0483828	-0.0334	-0.0499317	0.0599922	-0.480923
152	-0.853251	0.755737	0.3413	-0.319138	-0.232705	-1.13471	-0.866549	-0.904225	-1.3918	-2.34035	-5.0237	0.44629	0.037373	0.0326402	0.0474081	-0.0483273	-0.0334231	-0.0501188	0.0599661	-0.410004
152.1	-0.718061	0.549627	0.41222	-0.132974	-0.0554059	-1.09482	-1.05714	-0.870981	-1.30536	-2.37581	-5.02345	0.444148	0.037364	0.0325985	0.0473196	-0.0481894	-0.033428	-0.0504263	0.0599503	-0.460977
152.2	-0.78898	0.589519	0.321354	-0.159569	0.0288111	-1.15244	-1.16352	-0.979577	-1.28098	-2.26499	-5.02324	0.445441	0.0373623	0.0326594	0.0471764	-0.0480627	-0.0333991	-0.0506412	0.0598899	-0.42995
152.3	-1.03055	0.418869	0.177299	-0.316922	-0.46541	-1.27434	-1.21893	-1.12363	-1.67326	-2.36694	-5.02336	0.443476	0.0373671	0.0326182	0.0471578	-0.0480499	-0.0334081	-0.0507694	0.0598406	-0.190596
152.4	-0.89536	0.356814	0.17065	-0.432166	-0.571789	-1.34969	-1.25439	-0.933036	-1.76191	-2.57748	-5.02315	0.437317	0.0374391	0.0325994	0.0471081	-0.048001	-0.0334707	-0.0509337	0.059623	-0.20611
152.5	-0.531897	0.347949	0.243786	-0.15292	-0.529681	-1.2145	-1.23444	-0.77125	-1.52477	-1.97467	-5.02332	0.441354	0.0374064	0.0326334	0.0470253	-0.0478987	-0.0334814	-0.0510648	0.0595821	-0.405571
152.6	-0.571789	0.647141	0.161785	0.0155137	-0.308057	-1.0926	-0.981793	-0.587303	-1.36299	-2.04115	-5.02328	0.441426	0.037432	0.0326222	0.0470266	-0.0478377	-0.0334322	-0.0511453	0.05958	-0.467626
152.7	-0.343517	0.984009	0.407788	0.274813	0.00664872	-0.751304	-0.764602	-0.41222	-1.25439	-1.82618	-5.02743	0.46783	0.0374256	0.0326325	0.0470935	-0.0479821	-0.0334355	-0.0512017	0.0594443	-0.795629
152.8	-0.602816	0.769034	0.438815	-0.0155137	-0.279246	-1.0505	-1.09925	-0.890927	-1.54915	-2.63732	-5.05227	0.566471	0.0373643	0.0326715	0.0491435	-0.0503525	-0.0333879	-0.0504463	0.0621162	-0.669303
152.9	-1.45828	0.680385	0.24157	-0.22384	-0.503086	-1.58018	-1.32974	-1.55801	-1.77521	-3.74322	-5.0972	0.72112	0.0395964	0.0326236	0.0547684	-0.0563886	-0.0333311	-0.0495889	0.0685449	-0.427734
153	-1.87272	0.828873	0.210543	-0.325787	-0.75352	-2.47554	-1.57574	-1.85721	-2.10542	-4.42804	-5.13378	0.840726	0.0419401	0.0325193	0.0599583	-0.061705	-0.0332052	-0.0491099	0.0739356	-0.316922
153.1	-1.70872	0.534113	0.0997307	-0.217191	-0.640492	-2.76808	-1.71758	-1.64666	-2.2118	-4.71615	-5.14793	0.87262	0.0429962	0.032483	0.0622889	-0.0641135	-0.0332686	-0.0490689	0.0760402	-0.321354
153.2	-1.53585	0.751304	0.0908657	-0.290327	-0.616114	-2.55089	-1.48709	-1.34747	-2.24948	-4.56545	-5.14836	0.860386	0.0434484	0.032554	0.06267	-0.064561	-0.0332427	-0.0494722	0.0763171	-0.339084
153.3	-1.26547	0.757953	0.110812	-0.343517	-0.39449	-2.37581	-1.60012	-1.45828	-2.11429	-4.47458	-5.14836	0.859345	0.0434609	0.0325125	0.0625228	-0.0644895	-0.0332224	-0.0501263	0.07635	-0.365679
153.4	-1.42726	0.851035	0.18838	-0.387841	-0.407788	-2.44673	-1.73975	-1.65775	-1.97245	-4.60312	-5.14785	0.849486	0.0435098	0.0325113	0.0625029	-0.0644039	-0.0332543	-0.0508688	0.0763168	-0.294759
153.5	-1.7885	0.589519	-0.175083	-0.913089	-0.651574	-2.68829	-2.00348	-1.83283	-2.45781	-4.70507	-5.14793	0.850017	0.0435712	0.0325003	0.0623898	-0.0643913	-0.0331671	-0.0512965	0.0762396	-0.113028
153.6	-1.77521	0.813359	0.146272	-0.782332	-0.839954	-2.6484	-2.07883	-1.83283	-2.30045	-4.7228	-5.14798	0.844882	0.0434669	0.0325469	0.0623814	-0.0643016	-0.033224	-0.0517895	0.0763405	-0.155137
153.7	-1.65553	0.802278	0.370112	-0.518599	-0.602816	-2.59078	-1.97245	-1.61564	-2.05445	-4.52556	-5.14844	0.84084	0.0435218	0.0325072	0.0622729	-0.064281	-0.033257	-0.0521343	0.0761454	-0.328003
153.8	-1.89045	0.795629	0.265948	-0.347949	-0.693682	-2.72154	-1.94364	-1.71315	-2.24062	-4.43247	-5.14827	0.840464	0.0435672	0.0325186	0.0622334	-0.0641957	-0.0332426	-0.0524782	0.0759855	-0.261516
153.9	-1.6245	0.749088	0.168434	-0.110812	-0.704763	-2.53094	-1.92369	-1.83061	-2.25391	-4.54993	-5.14836	0.840553	0.0435842	0.0324946	0.0621805	-0.0641567	-0.033262	-0.0527318	0.0759573	-0.332436
154	-1.32753	0.735791	0.157353	-0.148488	-0.693682	-2.56419	-1.63115	-1.60677	-1.98796	-4.67626	-5.14806	0.83352	0.0435899	0.0325095	0.0621567	-0.0641572	-0.0332623	-0.0529453	0.0758026	-0.42995
154.1	-1.35855	1.02612	0.334652	-0.265948	-0.296976	-2.36029	-1.43834	-0.99509	-1.55137	-4.31723	-5.14815	0.832234	0.0435958	0.0324712	0.0621054	-0.064082	-0.0332745	-0.0532301	0.0755722	-0.633844
154.2	-1.24331	0.791197	0.248219	-0.126325	-0.385625	-2.23618	-1.46272	-1.2145	-1.5558	-4.41696	-5.14798	0.82855	0.0436012	0.0324699	0.0621446	-0.0640041	-0.0332845	-0.0535689	0.0756399	-0.602816
154.3	-1.39623	1.0106	0.0531897	-0.217191	-0.270381	-2.27607	-1.47823	-1.48045	-1.66218	-4.1222	-5.14857	0.829207	0.0436853	0.0324255	0.061985	-0.0639243	-0.0332766	-0.0538203	0.0754576	-0.620546
154.4	-1.44942	0.915306	0.0775683	-0.332435	-0.3413	-2.46224	-1.55137	-1.57574	-1.55137	-4.02025	-5.14857	0.827506	0.0436572	0.0324175	0.0619541	-0.063821	-0.0332378	-0.0540002	0.075387	-0.567357
154.5	-1.57353	0.961847	0.00443244	-0.361247	-0.545194	-2.3891	-1.66661	-1.44942	-1.61785	-4.40145	-5.14849	0.828318	0.0436056	0.0325049	0.0618738	-0.063829	-0.0332731	-0.0540845	0.0753002	-0.538545
154.6	-1.50704	0.964063	0.254867	-0.186164	-0.56514	-2.40462	-1.65331	-1.38736	-1.67326	-3.9582	-5.14849	0.828529	0.0435915	0.0324837	0.0618472	-0.0637754	-0.0332469	-0.0541822	0.0752802	-0.549627
154.7	-1.64445	0.664871	0.0709196	-0.385625	-0.478707	-2.35143	-1.8284	-1.46493	-1.65553	-4.24409	-5.14849	0.828963	0.0435959	0.032453	0.0618489	-0.0637512	-0.0332562	-0.054319	0.0752309	-0.474275
154.8	-1.60012	0.84217	-0.0443247	-0.449896	-0.343517	-2.24283	-1.61342	-1.42947	-2.00569	-4.43912	-5.14925	0.826406	0.0436526	0.0324319	0.0618142	-0.0638123	-0.033276	-0.054461	0.0751673	-0.458761
154.9	-1.45607	1.12363	0.00664872	-0.303624	-0.195029	-2.25391	-1.5425	-1.30315	-1.94586	-4.09117	-5.14865	0.812274	0.0436434	0.0324907	0.0618347	-0.063712	-0.0333168	-0.0546181	0.0749084	-0.507518
155	-1.38072	1.1192	0.137407	-0.175083	-0.177299	-2.2517	-1.6112	-1.37628	-2.00791	-4.14215	-5.14836	0.811124	0.0436265	0.0324523	0.061845	-0.0637221	-0.0332174	-0.0549162	0.0747188	-0.474275
155.1	-1.72866	0.749088	0.20611	-0.270381	-0.370111	-2.46446	-1.55801	-1.30536	-2.01456	-4.31501	-5.14853	0.818019	0.0436174	0.0324775	0.0616629	-0.0635588	-0.0332363	-0.0550821	0.0746833	-0.423301
155.2	-1.69764	0.738007	-0.00664869	-0.54741	-0.578438	-2.73262	-1.78407	-1.42504	-2.18964	-4.27512	-5.14849	0.815238	0.0437816	0.0324769	0.0616568	-0.0633989	-0.0332327	-0.0552119	0.0747313	-0.350165
155.3	-1.68877	0.669303	0.0731358	-0.467626	-0.48314	-2.58413	-1.87272	-1.46936	-2.07883	-4.42361	-5.14878	0.814968	0.0436422	0.0324522	0.0616356	-0.063365	-0.0332751	-0.0553141	0.0747292	-0.403355
155.4	-1.64001	0.844386	0.124109	-0.523032	-0.396706	-2.65727	-1.85056	-1.37185	-1.97245	-4.39258	-5.14857	0.81402	0.0436316	0.0324334	0.0615541	-0.0633762	-0.033254	-0.055385	0.0745219	-0.414436
155.5	-1.95694	0.607249	0.144055	-0.693682	-0.503086	-2.58635	-1.77964	-1.33417	-2.11429	-4.63415	-5.14849	0.817986	0.0436538	0.0324453	0.0615969	-0.0633755	-0.0332563	-0.0554493	0.0744175	-0.319138
155.6	-1.89267	0.505302	0.316922	-0.729142	-0.330219	-2.68608	-1.83504	-1.46936	-1.93921	-4.64523	-5.1484	0.818481	0.0436479	0.0324628	0.0615604	-0.0633383	-0.033308	-0.0555064	0.0744065	-0.343517
155.7	-1.95694	0.452112	0.124109	-0.656006	-0.609465	-2.88997	-2.08769	-1.64666	-1.79515	-4.65853	-5.14849	0.819187	0.0436293	0.0325367	0.0615552	-0.0632978	-0.0333448	-0.0555666	0.0743545	-0.226056
155.8	-2.3891	0.0531897	-0.00443245	-0.560708	-0.700331	-3.10051	-2.09878	-1.4605	-1.94142	-4.90896	-5.1487	0.815159	0.0436465	0.0325295	0.0615423	-0.0633091	-0.0333739	-0.0555718	0.0743835	-0.190596
155.9	-2.23397	0.113028	-0.197245	-0.370111	-0.551843	-3.05841	-1.9924	-1.46715	-1.89931	-4.84691	-5.14882	0.814737	0.0436283	0.0325124	0.0615586	-0.0632237	-0.0332938	-0.0555665	0.0743982	-0.265948
156	-1.99461	0.443247	0.0155137	-0.367895	-0.498653	-2.86781	-1.81731	-1.54028	-2.1697	-4.63193	-5.14861	0.816105	0.0436896	0.0324812	0.0615496	-0.0632905	-0.0332468	-0.0556406	0.0744271	-0.3413
156.1	-1.60234	0.37676	0.0797845	-0.308057	-0.354598	-2.757	-1.85056	-1.48709	-2.01899	-4.33496	-5.14895	0.815217	0.0436853	0.0325368	0.0615686	-0.0633779	-0.0332803	-0.0556814	0.0743419	-0.434382
156.2	-1.62672	0.514167	0.0310273	-0.390058	-0.343517	-2.62181	-1.79294	-1.48931	-2.07883	-4.07123	-5.14832	0.81316	0.0436164	0.032537	0.0615753	-0.0633377	-0.0332962	-0.0557128	0.0742964	-0.458761
156.3	-1.60899	0.713628	0.179515	-0.330219	-0.292543	-2.58192	-1.58683	-1.58904	-2.26056	-4.14658	-5.14861	0.816959	0.0435905	0.0325127	0.0615459	-0.0633338	-0.0332745	-0.0557287	0.0742578	-0.480923
156.4	-1.83948	0.330219	0.155137	-0.664871	-0.589519	-2.84122	-1.60899	-1.79515	-2.1431	-4.68734	-5.14849	0.809788	0.0435895	0.0324927	0.0615236	-0.0633278	-0.0333324	-0.0557432	0.0743302	-0.310273
156.5	-1.99683	0.467626	-0.00443247	-0.361247	-0.452112	-3.00078	-1.5691	-2.01013	-2.03007	-4.82918	-5.14832	0.808001	0.0436332	0.0323736	0.0615639	-0.0633385	-0.0333444	-0.0557694	0.0743444	-0.299192
156.6	-2.17856	0.201678	-0.203894	-0.897576	-0.611681	-3.18473	-1.90818	-2.19851	-2.14753	-5.06853	-5.14823	0.815741	0.0436371	0.0324427	0.061529	-0.0632633	-0.0333275	-0.0558767	0.0743168	-0.0642709
156.7	-2.39132	0.0177299	-0.0332435	-1.0505	-0.644925	-3.43517	-1.9525	-2.19629	-2.12315	-4.97324	-5.14878	0.813422	0.043695	0.0324976	0.0615201	-0.0632763	-0.0333601	-0.0559624	0.0742528	0.0509734
156.8	-2.01456	0.217191	-0.0288111	-0.866548	-0.678168	-3.12711	-1.70872	-2.12094	-2.12537	-4.8314	-5.14844	0.80909	0.0435807	0.0324631	0.061512	-0.0632146	-0.0333865	-0.0560179	0.0743255	-0.137407
156.9	-1.86164	0.0864332	-0.037676	-0.811143	-0.839954	-3.01851	-1.58239	-1.96359	-2.24283	-4.9001	-5.14789	0.807906	0.0395132	0.0298661	0.0602223	-0.0636151	-0.0333896	-0.0561057	0.0742395	-0.130758
157	-2.0611	0.0908657	-0.347949	-1.13028	-1.01725	-3.49944	-1.72202	-2.16748	-2.44451	-5.41648	-5.14853	0.81256	0.0376683	0.0273254	0.0576142	-0.0668606	-0.0353266	-0.0586993	0.0742055	0.0642708
157.1	-2.05445	0.591735	-0.199461	-0.813359	-0.702547	-3.22462	-1.87715	-1.95915	-2.18078	-5.16383	-5.14857	0.811298	0.037702	0.0273126	0.0574599	-0.0673493	-0.0358962	-0.0602451	0.0742154	-0.168434
157.2	-1.76856	0.893143	-0.00443244	-0.480923	-0.42995	-2.80576	-2.0611	-1.53585	-2.12537	-5.1727	-5.14874	0.810604	0.0376687	0.0273618	0.0575094	-0.0672594	-0.0358981	-0.0602609	0.0742775	-0.321354
157.3	-1.86386	0.879846	0.00664875	-0.620546	-0.356814	-2.90549	-1.99683	-1.39623	-2.11429	-5.00869	-5.14861	0.80925	0.0378934	0.0274352	0.0575747	-0.0672584	-0.0358628	-0.060254	0.0742711	-0.308057
157.4	-2.00569	0.726926	-0.00664869	-0.882062	-0.445464	-2.90992	-1.96802	-1.50261	-1.9924	-4.88902	-5.14921	0.811937	0.0380571	0.0276217	0.057715	-0.0669976	-0.0357145	-0.0601179	0.0742282	-0.265948
157.5	-1.69099	1.04385	0.0886495	-0.777899	-0.627195	-2.98305	-1.87494	-1.26104	-2.02564	-4.58539	-5.14878	0.809375	0.0383242	0.0276765	0.0577815	-0.0669054	-0.0356052	-0.0598195	0.0742507	-0.374544
157.6	-1.78407	0.833305	-0.110812	-0.647141	-0.571789	-2.98084	-1.98575	-1.13915	-2.06775	-4.62529	-5.14908	0.808809	0.0426509	0.0312438	0.0600714	-0.0650438	-0.0348198	-0.0590014	0.0742435	-0.350165
157.7	-1.60899	0.549627	0.0398923	-0.474275	-0.469842	-2.77916	-1.79294	-0.984009	-2.0611	-4.8735	-5.14933	0.811208	0.0436935	0.0325471	0.0614246	-0.0631163	-0.0334199	-0.0563825	0.0742051	-0.452112
157.8	-1.58904	0.63606	0.159569	-0.531897	-0.403355	-2.8257	-1.80623	-1.1192	-1.91483	-4.68069	-5.14891	0.803666	0.043523	0.0325093	0.0614446	-0.0630681	-0.0333247	-0.0561659	0.0742298	-0.42995
157.9	-1.81731	0.56514	-0.0620546	-0.622762	-0.529681	-2.61959	-1.8838	-1.53585	-1.94586	-4.94886	-5.14832	0.802827	0.0435804	0.0325061	0.0614237	-0.0631839	-0.0333227	-0.0561664	0.0741934	-0.294759
158	-1.82396	0.385625	0.183948	-0.680385	-0.381193	-2.56862	-2.03672	-1.69985	-1.85721	-5.06853	-5.14942	0.806648	0.0435811	0.0324871	0.0613974	-0.0631707	-0.0333556	-0.0562011	0.0740528	-0.285895
158.1	-1.88602	0.332436	0.132974	-0.760169	-0.651574	-2.80354	-2.18521	-1.72423	-2.01899	-5.09513	-5.14929	0.807436	0.0436049	0.032505	0.0614603	-0.0630673	-0.0333883	-0.0562462	0.07407	-0.17065
158.2	-1.80845	0.405571	0.0908657	-0.54741	-0.585086	-2.97419	-1.80402	-1.45163	-2.18521	-4.97102	-5.14849	0.799482	0.0435595	0.032467	0.0614066	-0.0630713	-0.0333447	-0.0563266	0.0741707	-0.237137
158.3	-1.64445	0.24157	0.0797845	-0.381193	-0.425517	-2.80354	-1.84834	-1.57796	-2.15418	-4.85356	-5.14895	0.805407	0.0435785	0.0324556	0.0613753	-0.0630952	-0.0333887	-0.0561547	0.0741587	-0.308057
158.4	-1.66883	0.0398923	0.232705	-0.839954	-0.731358	-2.98084	-2.24948	-1.84834	-2.4157	-5.29016	-5.14891	0.809299	0.0436604	0.0324555	0.0613806	-0.063125	-0.0332836	-0.0562045	0.0741128	-0.093082
158.5	-1.41618	0.288111	0.540762	-0.684817	-0.498653	-2.89662	-1.8705	-1.53807	-2.07661	-5.09291	-5.14887	0.806597	0.043545	0.032416	0.0614298	-0.0631576	-0.0333083	-0.0562532	0.0740667	-0.310273
158.6	-1.70207	0.137407	0.168434	-0.67152	-0.551843	-3.249	-2.1564	-1.7885	-1.93477	-5.07075	-5.14891	0.799035	0.0435694	0.032477	0.0613761	-0.0631222	-0.0333378	-0.0562728	0.0740921	-0.115244
158.7	-1.60012	0.352382	0.370112	-0.602816	-0.574005	-3.22906	-2.20737	-1.80623	-1.97023	-5.02421	-5.14908	0.804609	0.043646	0.0324353	0.0613717	-0.0631605	-0.0334092	-0.0562852	0.0740484	-0.0908657
158.8	-1.56245	0.308057	0.363463	-0.474275	-0.627195	-3.24457	-2.11429	-1.8151	-1.85056	-4.93334	-5.14925	0.807761	0.0436583	0.0324817	0.0613766	-0.0631534	-0.0333967	-0.0562586	0.0740453	-0.203894
158.9	-1.34969	0.726926	0.265948	-0.642709	-0.549627	-3.13819	-2.03451	-1.61342	-2.02121	-4.62972	-5.14887	0.804523	0.0435545	0.0324914	0.061404	-0.0631849	-0.0334184	-0.0563256	0.0741349	-0.310273
159	-1.67547	0.405571	-0.0310273	-0.80671	-0.6006	-3.10052	-2.31153	-1.77742	-2.0744	-5.03086	-5.14865	0.802264	0.0436209	0.0324072	0.0614149	-0.0631164	-0.0333673	-0.0562694	0.0741094	-0.24157
159.1	-1.87272	0.434382	-0.270381	-0.527464	-0.281462	-2.87224	-2.22067	-1.58683	-2.10986	-5.17491	-5.14891	0.809966	0.0436799	0.0324272	0.0613803	-0.0630876	-0.0333606	-0.0562552	0.0740711	-0.243786
159.2	-1.51591	0.520816	-0.0797845	-0.385625	-0.212759	-2.78359	-1.96359	-1.6245	-2.07883	-4.95772	-5.14929	0.806693	0.0436472	0.0324298	0.0613535	-0.0630772	-0.0333575	-0.056376	0.0740806	-0.292543
159.3	-1.01947	0.319138	-0.0155136	-0.332435	-0.328003	-2.90549	-1.71093	-1.62893	-1.93256	-4.78929	-5.14882	0.804142	0.0436962	0.0324564	0.0613732	-0.0630572	-0.0333734	-0.0563315	0.0740209	-0.381193
159.4	-0.800061	0.760169	0.279246	0.137407	0.139623	-2.593	-1.23444	-1.22115	-1.73088	-4.33274	-5.14912	0.802955	0.0437609	0.0324536	0.0613832	-0.0631295	-0.0333997	-0.0562745	0.0740656	-0.795629
159.5	-1.08152	0.61833	0.164001	-0.110812	-0.0487572	-2.71489	-1.49153	-1.36077	-1.59347	-4.93778	-5.14933	0.801295	0.0436207	0.032416	0.0613197	-0.0630976	-0.0333292	-0.056284	0.0740745	-0.649357
159.6	-1.02612	0.808926	0.3413	-0.139623	-0.00443244	-2.69273	-1.75083	-1.14358	-1.39623	-4.84026	-5.14912	0.801553	0.0436912	0.0324512	0.0613444	-0.0630354	-0.0333496	-0.0563005	0.0741298	-0.660439
159.7	-1.03498	0.693682	0.454329	-0.421085	-0.246002	-2.7304	-2.06332	-1.4472	-1.42947	-4.74275	-5.14899	0.802407	0.0436517	0.0324452	0.0613955	-0.0630654	-0.0333355	-0.0563662	0.0741101	-0.6006
159.8	-1.16796	0.438815	0.627195	-0.398923	-0.119677	-2.69716	-1.79737	-1.35634	-1.6112	-4.35712	-5.1495	0.805847	0.0436737	0.0323955	0.061351	-0.0630515	-0.0333001	-0.0563164	0.0741108	-0.611681
159.9	-1.33417	0.325787	0.314706	-0.183948	-0.0620546	-2.81462	-1.76412	-1.40509	-1.64223	-4.95107	-5.14874	0.791892	0.043686	0.0324387	0.0614027	-0.0630572	-0.0332343	-0.0563137	0.0741456	-0.549627
160	-1.29207	0.272597	0.106379	-0.296976	0.13519	-2.94981	-1.83948	-1.58683	-1.83504	-4.92891	-5.1484	0.794017	0.0436964	0.0324359	0.0613969	-0.0630665	-0.0332416	-0.0562378	0.0739889	-0.445464
160.1	-1.23666	0.228272	0.356814	-0.514167	-0.0952981	-3.0163	-1.94586	-1.56245	-1.91926	-4.7095	-5.14887	0.80382	0.043677	0.0324374	0.0614206	-0.0630643	-0.0332698	-0.0562814	0.0739702	-0.403355
160.2	-1.0505	0.374544	0.474275	-0.474275	-0.18838	-2.77473	-1.73531	-1.3519	-1.41618	-4.54328	-5.14836	0.804876	0.0436996	0.032482	0.0613479	-0.0630191	-0.03331	-0.0563377	0.0739653	-0.587303
160.3	-1.16131	0.467626	0.370112	-0.658222	-0.214975	-2.66835	-1.61785	-1.62007	-1.54693	-4.75383	-5.14823	0.798137	0.0436234	0.0324114	0.0613851	-0.06296	-0.0333248	-0.0563074	0.0740442	-0.511951
160.4	-1.04163	0.531897	0.237137	-0.585086	-0.150704	-2.68386	-1.61342	-1.4472	-1.73753	-4.54772	-5.14878	0.80484	0.0436577	0.0324342	0.06136	-0.0630033	-0.033332	-0.0563064	0.074045	-0.540762
160.5	-0.955198	0.921954	0.487572	-0.463193	0.0620546	-2.56862	-1.53585	-1.58239	-1.26547	-4.30393	-5.14929	0.804474	0.043702	0.0324153	0.0613448	-0.0629811	-0.0332574	-0.0562706	0.0740309	-0.720277
160.6	-0.986225	0.817791	0.56514	-0.764602	0.0243786	-2.63954	-1.66439	-1.81953	-1.19898	-4.28842	-5.14882	0.800587	0.0437064	0.0324235	0.0613815	-0.0630558	-0.0332783	-0.0563639	0.0739871	-0.58287
160.7	-0.678168	0.913089	0.680385	-0.556275	0.237137	-2.40018	-1.8018	-1.70872	-1.51591	-4.31501	-5.14861	0.800909	0.0437324	0.0324201	0.0613856	-0.0629708	-0.0333507	-0.0564119	0.0739517	-0.695898
160.8	-0.693682	1.07266	0.784548	-0.352382	0.288111	-2.18078	-1.6112	-1.79294	-1.55137	-4.40588	-5.14925	0.803495	0.0437432	0.032408	0.0613918	-0.0628963	-0.0333445	-0.0563576	0.0739887	-0.749088
160.9	-0.722493	1.32088	0.935252	-0.2593	0.332436	-1.99683	-1.36742	-1.7065	-1.60456	-4.21528	-5.14861	0.802558	0.0437642	0.0324437	0.061392	-0.0629774	-0.0332613	-0.0563347	0.0740114	-0.833305
161	-0.970712	1.04163	0.764602	-0.27703	0.15292	-2.07661	-1.40509	-1.7885	-1.60899	-4.50339	-5.14849	0.799987	0.0437038	0.0324482	0.0614172	-0.062961	-0.0333195	-0.0563718	0.0739791	-0.744655
161.1	-0.961847	0.835521	0.678168	-0.330219	0.175083	-2.17413	-1.64002	-1.79737	-1.63558	-4.52777	-5.1487	0.804134	0.0437525	0.0324486	0.0613692	-0.0629272	-0.0332952	-0.0563586	0.0739623	-0.695898
161.2	-0.815575	1.11477	0.950766	0.0820007	0.534113	-2.07218	-1.4605	-1.50482	-1.58461	-4.08674	-5.14899	0.806312	0.0437294	0.0324903	0.0613683	-0.0629691	-0.0332845	-0.0563727	0.0739784	-0.948549
161.3	-0.902008	1.18347	1.07266	-0.212759	0.396706	-2.05002	-1.28985	-1.55801	-1.62229	-4.05128	-5.14857	0.798555	0.04374	0.0325189	0.0613473	-0.06303	-0.0332588	-0.0563022	0.0740353	-0.924171
161.4	-1.16352	1.03277	1.05714	-0.20611	-0.0620546	-2.11207	-1.46272	-1.60012	-1.67326	-4.36599	-5.14908	0.797575	0.0437482	0.03251	0.0614591	-0.0630308	-0.0331464	-0.0562979	0.0740452	-0.769034
161.5	-1.51369	0.667087	0.928603	-0.425517	-0.15292	-2.29824	-1.69542	-1.98796	-1.8151	-4.45907	-5.14904	0.801364	0.0437144	0.0324818	0.0614448	-0.0629147	-0.0332785	-0.056338	0.0739751	-0.54741
161.6	-1.23444	0.75352	1.0106	-0.487572	-0.265948	-2.29159	-1.53807	-2.04559	-1.60899	-4.40366	-5.14887	0.801361	0.0437616	0.0324542	0.0613775	-0.0629131	-0.033347	-0.0563559	0.074039	-0.578438
161.7	-1.10812	0.65379	0.868765	-0.416652	-0.124109	-2.3337	-1.57574	-1.96359	-1.48266	-4.78485	-5.14865	0.797787	0.0437845	0.0324278	0.0613899	-0.0629478	-0.0332864	-0.05634	0.074065	-0.658222
161.8	-0.890927	0.638276	1.01947	-0.221624	0.141839	-2.44673	-1.32753	-1.89045	-1.54028	-4.56766	-5.14908	0.801816	0.043713	0.0324274	0.0613746	-0.0628884	-0.0332561	-0.0563554	0.07402	-0.740223
161.9	-1.04163	0.463193	0.673736	-0.237137	-0.124109	-2.39354	-1.57574	-2.05667	-1.87272	-4.70064	-5.1495	0.802668	0.0437803	0.0324699	0.0614672	-0.0627264	-0.0331667	-0.0562988	0.0739656	-0.598384
162	-1.24774	0.350165	0.494221	-0.321354	-0.208326	-2.40905	-1.65775	-1.90596	-1.87272	-4.90896	-5.14899	0.793477	0.0439598	0.0327058	0.0614807	-0.0619524	-0.0327947	-0.0562191	0.0740284	-0.478707
162.1	-0.990658	0.48314	0.567357	-0.221624	-0.347949	-2.75257	-1.69542	-2.13645	-1.62893	-5.04859	-5.14844	0.791152	0.0438171	0.0326559	0.061311	-0.0618549	-0.0326397	-0.0562864	0.0740127	-0.463193
162.2	-1.2012	0.336868	0.472058	-0.531897	-0.285894	-2.96754	-1.86164	-2.15418	-1.85942	-4.96215	-5.14899	0.799494	0.043757	0.0325726	0.0613101	-0.0620162	-0.0327741	-0.0562975	0.0738942	-0.387841
162.3	-0.95963	0.660439	0.831089	-0.221624	0.0221624	-2.73705	-1.49596	-1.86829	-1.6245	-4.50118	-5.14899	0.803648	0.043775	0.0326454	0.0613309	-0.062012	-0.0327481	-0.0563516	0.0739366	-0.687033
162.4	-1.15688	0.647141	0.742439	-0.228272	-0.405571	-2.69494	-1.79737	-2.10321	-1.66883	-4.7095	-5.14832	0.792491	0.0437421	0.0326702	0.0612639	-0.0620052	-0.032809	-0.0563618	0.073983	-0.518599
162.5	-1.44055	0.576222	0.529681	-0.336868	-0.177299	-2.83457	-1.63115	-2.3337	-2.06332	-4.89345	-5.14895	0.795835	0.0438022	0.032655	0.061244	-0.0620608	-0.0327684	-0.0563244	0.0739261	-0.390058
162.6	-1.40731	0.423301	0.181731	-0.503086	-0.246002	-2.94316	-1.80402	-2.46667	-2.14532	-4.8314	-5.14916	0.798626	0.0437657	0.0326202	0.0612303	-0.0621025	-0.0328296	-0.0562893	0.0739651	-0.281462
162.7	-1.39401	0.87763	0.288111	-0.558492	-0.292543	-2.87224	-1.8284	-2.28716	-2.10986	-4.74275	-5.1484	0.792499	0.0437681	0.032639	0.0612837	-0.0620774	-0.0327774	-0.0562559	0.0740287	-0.334652
162.8	-1.34747	0.933036	0.248219	-0.713628	-0.418869	-3.03181	-2.03007	-2.28051	-2.28272	-5.00205	-5.1487	0.790591	0.0437807	0.032671	0.0613319	-0.0621069	-0.0326252	-0.0562757	0.0739904	-0.272597
162.9	-1.20785	0.797845	0.458761	-0.82444	-0.416652	-2.90992	-1.99905	-2.34699	-2.14532	-4.68734	-5.14921	0.79405	0.0436805	0.0326661	0.0613301	-0.0620678	-0.0327264	-0.0562964	0.0739426	-0.387841
163	-1.04385	0.855467	0.61833	-0.585086	-0.41222	-2.60186	-1.83504	-2.18743	-1.99018	-4.81145	-5.14865	0.793177	0.0437303	0.0326791	0.061248	-0.0620947	-0.0327748	-0.0563495	0.0739535	-0.460977
163.1	-1.02612	0.607249	0.438815	-0.862116	-0.449896	-2.82792	-1.94364	-2.05224	-1.97467	-4.70064	-5.14849	0.789462	0.0437413	0.0326732	0.0612548	-0.0621838	-0.0327511	-0.0562783	0.0740555	-0.367895
163.2	-1.26325	0.190596	0.0864332	-1.05271	-0.800061	-3.23127	-2.04337	-2.21624	-2.0611	-4.89567	-5.14882	0.79947	0.0437113	0.0326108	0.0612854	-0.0621542	-0.0327752	-0.0563026	0.0740659	-0.124109
163.3	-1.37407	0.356814	0.172866	-1.05936	-0.662655	-2.90549	-1.9104	-2.03229	-1.87272	-4.78264	-5.14891	0.798633	0.0437315	0.0326926	0.0613107	-0.0621751	-0.0327634	-0.0563476	0.0739979	-0.250435
163.4	-1.36299	0.281462	0.441031	-0.738007	-0.434382	-2.63289	-1.56023	-2.01234	-1.83061	-4.54329	-5.14857	0.784631	0.0437427	0.032709	0.0612312	-0.0621923	-0.0327666	-0.0563629	0.0740284	-0.345733
163.5	-1.2965	0.219407	-0.0288111	-0.695898	-0.693682	-2.85451	-1.75969	-1.8284	-2.13867	-4.68734	-5.1487	0.790719	0.0437506	0.0326874	0.0613126	-0.062103	-0.0327761	-0.0563164	0.0739723	-0.230489
163.6	-1.40509	0.294759	-0.0576221	-0.855467	-0.715844	-3.11824	-2.1431	-1.93256	-2.29159	-4.99096	-5.14925	0.799843	0.0437524	0.0326761	0.0612935	-0.0621819	-0.0327911	-0.0563084	0.0739247	-0.132974
163.7	-1.3519	0.119677	0.132974	-0.928603	-0.904225	-2.921	-2.14088	-2.01899	-2.00348	-4.99983	-5.1487	0.7898	0.0437387	0.0326556	0.0612264	-0.0621933	-0.0328365	-0.0563311	0.0739326	-0.0864332
163.8	-0.902008	0.37676	0.407788	-0.624979	-0.711412	-2.58856	-2.00569	-1.64445	-1.59569	-4.57874	-5.14853	0.786866	0.0437083	0.0326561	0.061256	-0.0621535	-0.0328332	-0.0563863	0.0739029	-0.332436
163.9	-0.89536	0.503086	0.232705	-0.58287	-0.706979	-2.53981	-2.10764	-1.77521	-1.31423	-4.16209	-5.14912	0.801454	0.0436944	0.0326338	0.0612361	-0.0621845	-0.0328548	-0.0563967	0.0738624	-0.403355
164	-0.917522	0.343517	0.0975144	-0.740223	-0.704763	-2.61959	-2.00569	-1.93477	-1.32974	-4.30172	-5.14908	0.796545	0.0436778	0.0326033	0.061232	-0.0622144	-0.0328336	-0.0563678	0.0738655	-0.323571
164.1	-0.8599	0.436599	0.161785	-0.638276	-0.449896	-2.49991	-1.89267	-1.86164	-1.22336	-4.42139	-5.14857	0.788251	0.0437082	0.0327022	0.0612875	-0.0621851	-0.0329286	-0.0563646	0.0739873	-0.330219
164.2	-0.968495	0.414436	0.305841	-0.589519	-0.478707	-2.40905	-1.95029	-1.95915	-1.27212	-4.14436	-5.14865	0.797869	0.0435993	0.0327078	0.0613191	-0.0622427	-0.0328449	-0.0563838	0.0739517	-0.398923
164.3	-0.711412	0.454328	0.509734	-0.405571	-0.503086	-2.26056	-1.69985	-1.93699	-1.32309	-4.33496	-5.14921	0.78955	0.0436686	0.0326641	0.0612886	-0.0622659	-0.0328711	-0.0564423	0.0739286	-0.507518
164.4	-0.680385	0.704763	0.414436	-0.48314	-0.347949	-2.33813	-1.69099	-1.84391	-0.952982	-4.1089	-5.14857	0.778547	0.0437159	0.0326389	0.0612424	-0.0622754	-0.0328416	-0.0563696	0.0739081	-0.536329
164.5	-1.04163	0.392274	0.228272	-0.658222	-0.660438	-2.44673	-2.08548	-1.91926	-1.46493	-4.40809	-5.14832	0.788936	0.0436445	0.0327088	0.0612776	-0.0622857	-0.0328581	-0.0564478	0.073873	-0.281462
164.6	-1.13693	0.454329	0.361247	-0.42995	-0.777899	-2.53759	-2.04337	-1.87494	-1.42061	-4.42582	-5.14849	0.796982	0.0437002	0.0327437	0.0613023	-0.062223	-0.0328501	-0.0564501	0.0738169	-0.328003
164.7	-1.51812	0.396706	0.246002	-0.534113	-0.658222	-2.67721	-1.83283	-1.88602	-1.53585	-4.19534	-5.1484	0.794888	0.04367	0.0326859	0.0612717	-0.0622716	-0.03281	-0.0565231	0.0738607	-0.381193
164.8	-1.49596	0.270381	-0.0155136	-1.09925	-0.589519	-2.91213	-2.10986	-2.02342	-1.54028	-4.59647	-5.14874	0.794965	0.0437287	0.0327084	0.0612956	-0.0623071	-0.0328815	-0.0564457	0.0738923	-0.17065
164.9	-1.20785	0.443247	-0.00443244	-0.902008	-0.299192	-2.70824	-1.9104	-1.7331	-1.50482	-4.44355	-5.14891	0.795536	0.0436695	0.0326804	0.0613352	-0.0623228	-0.0328555	-0.0564237	0.0738567	-0.328003
165	-1.07709	0.480923	0.0886495	-0.808926	-0.175083	-2.55089	-1.84391	-1.78629	-1.47158	-4.28177	-5.14895	0.788969	0.0436978	0.032714	0.0612748	-0.0622469	-0.0328347	-0.0564549	0.0738877	-0.432166
165.1	-1.2699	0.613898	0.246002	-0.598384	-0.243786	-2.9343	-2.01456	-2.19407	-1.72866	-4.4502	-5.14878	0.791955	0.0437786	0.0326817	0.0612173	-0.0622918	-0.0328841	-0.0564834	0.0738652	-0.310273
165.2	-1.20342	0.82444	0.128542	-0.272597	-0.195029	-2.72819	-1.79072	-1.81953	-1.58461	-4.34826	-5.14908	0.799963	0.0437004	0.0327305	0.0613339	-0.0622691	-0.0329026	-0.0565089	0.0738511	-0.523032
165.3	-1.13693	0.844386	0.0531897	-0.283678	-0.316922	-2.55089	-1.61342	-1.67104	-1.52255	-3.89614	-5.14878	0.793826	0.0437035	0.0327221	0.0613313	-0.0622421	-0.0329166	-0.0565234	0.0738541	-0.598384
165.4	-0.999523	0.826656	0.157353	-0.460977	-0.352382	-2.63289	-1.74196	-1.57353	-1.34304	-3.56371	-5.1484	0.793329	0.0437327	0.0327656	0.0612816	-0.0622927	-0.032796	-0.0564879	0.0738493	-0.574005
165.5	-1.4605	0.305841	-0.192813	-0.851035	-0.638276	-3.02516	-2.1697	-1.96802	-1.58018	-4.10225	-5.14904	0.798211	0.0437381	0.0327427	0.0613116	-0.0622867	-0.0328924	-0.0564381	0.0738895	-0.159569
165.6	-1.26104	0.48314	0.0620546	-0.698114	-0.334652	-2.89219	-2.07661	-1.92591	-1.34969	-4.41031	-5.14921	0.797223	0.0437906	0.0327074	0.0613001	-0.0623414	-0.0328524	-0.0564205	0.0738837	-0.270381
165.7	-1.15023	0.527464	0.0820008	-0.41222	-0.0642709	-2.72819	-2.13202	-1.87715	-1.19455	-4.2862	-5.14849	0.782709	0.0437206	0.0326471	0.0612483	-0.0622341	-0.0328962	-0.0565199	0.0738865	-0.334652
165.8	-1.26547	0.735791	-0.0908657	-0.449896	-0.139623	-2.7703	-2.11429	-1.82396	-1.25439	-4.49453	-5.14844	0.796004	0.04373	0.032669	0.0613111	-0.0623427	-0.0328487	-0.0565102	0.0738289	-0.336868
165.9	-1.64445	0.591735	-0.208326	-0.576222	-0.210542	-2.90327	-1.9924	-2.00791	-1.36742	-4.69177	-5.14904	0.804587	0.0438124	0.0326949	0.0613687	-0.0622845	-0.0328494	-0.0564753	0.0737483	-0.228272
166	-1.78185	0.35903	1.49012e-08	-0.434382	-0.201678	-2.96754	-2.16305	-2.10542	-1.48709	-4.66518	-5.14853	0.78992	0.0437085	0.0327191	0.0613524	-0.0623013	-0.0328208	-0.0564376	0.0738204	-0.161785
166.1	-1.90596	0.279246	0.175083	-0.445464	-0.339084	-2.99635	-2.19186	-2.08769	-1.38736	-4.47237	-5.14827	0.786897	0.0437518	0.0326747	0.06135	-0.062305	-0.0328647	-0.056452	0.0738739	-0.172866
166.2	-1.76412	0.436599	-0.00443247	-0.365679	-0.159569	-2.77916	-2.26499	-2.00348	-1.27212	-4.35269	-5.14895	0.798015	0.0437745	0.0326847	0.0613218	-0.0622872	-0.0328613	-0.0564651	0.0738842	-0.279246
166.3	-1.51147	0.602816	0.0753521	-0.414436	0.00221625	-2.29602	-2.20959	-1.89488	-1.09482	-4.08896	-5.14895	0.792853	0.0437636	0.0326388	0.0612209	-0.0622992	-0.0328467	-0.0565322	0.0737672	-0.372328
166.4	-1.54028	0.578438	-0.101947	-0.250435	-0.272597	-2.61073	-2.2384	-1.83948	-1.27434	-4.24409	-5.14865	0.783779	0.0437815	0.0326544	0.0613491	-0.0622074	-0.0328289	-0.0565017	0.0738462	-0.228272
166.5	-1.87715	0.511951	0.00221625	-0.381193	-0.480923	-2.57748	-2.27164	-1.86829	-1.35412	-4.25961	-5.14865	0.79489	0.0437571	0.0326611	0.0613609	-0.0621889	-0.0328108	-0.0565204	0.0738456	-0.168434
166.6	-2.01678	0.221624	-0.456545	-0.919738	-0.700331	-3.07392	-2.52429	-2.3071	-1.49374	-4.54328	-5.14904	0.804486	0.0437573	0.0326842	0.0613224	-0.0623235	-0.0328103	-0.0565827	0.0736919	0.0797845
166.7	-1.95915	0.3413	-0.460977	-0.729142	-0.713628	-3.05841	-2.32926	-2.20516	-1.62672	-4.2995	-5.14853	0.787678	0.0437186	0.032723	0.0613065	-0.0623234	-0.0327937	-0.0565122	0.0738251	0.0421085
166.8	-2.16305	0.219407	-0.328003	-0.972928	-0.964063	-3.10051	-2.23397	-2.23397	-1.58683	-4.58539	-5.1487	0.785801	0.0437205	0.0326582	0.061315	-0.0623372	-0.0328072	-0.0564704	0.073823	0.0952982
166.9	-1.82618	0.155137	-0.159569	-0.77125	-0.820008	-3.02516	-2.34256	-2.18743	-1.65774	-4.72723	-5.14904	0.800784	0.0437086	0.0326279	0.0612367	-0.0623042	-0.0328238	-0.0565173	0.0738067	-0.00886496
167	-1.8284	0.343517	-0.115244	-0.67152	-0.709196	-3.0163	-2.44894	-2.07883	-1.57353	-4.81145	-5.14874	0.794591	0.043738	0.0326827	0.0613458	-0.0622606	-0.032792	-0.0565288	0.0738126	0.0177299
167.1	-1.7198	0.230489	-0.046541	-0.742439	-0.589519	-2.91878	-2.35364	-2.05002	-1.34747	-4.51891	-5.14849	0.787666	0.0437978	0.0326716	0.0613646	-0.0622769	-0.0327925	-0.0565047	0.073958	-0.0421085
167.2	-1.68656	0.352382	-0.179515	-0.669303	-0.536329	-2.98084	-2.18299	-2.07218	-1.57353	-4.45242	-5.14874	0.79624	0.0438027	0.0326983	0.0613051	-0.0622461	-0.0327885	-0.056529	0.0738619	-0.046541
167.3	-1.50039	0.186164	-0.0620546	-0.602816	-0.492004	-3.10495	-1.95694	-2.17191	-1.58904	-4.7361	-5.14849	0.794059	0.0437992	0.0326535	0.0613183	-0.0622675	-0.0327551	-0.056506	0.0738696	-0.0731358
167.4	-1.57574	0.299192	-0.0531897	-0.605033	-0.296976	-2.8523	-1.59569	-1.95694	-1.60012	-4.68069	-5.14832	0.78822	0.0437607	0.0326115	0.0613506	-0.0623033	-0.0327917	-0.0564822	0.073887	-0.195029
167.5	-1.6378	0.237137	-0.164001	-0.571789	-0.436599	-2.87446	-2.06775	-2.04337	-1.6112	-4.74496	-5.14874	0.79564	0.0437533	0.0326677	0.0613213	-0.0622771	-0.0328097	-0.0565356	0.0737595	-0.181731
167.6	-1.57131	0.208326	-0.265948	-0.381193	-0.296976	-2.90992	-2.04559	-2.05888	-1.41618	-4.17761	-5.14908	0.801353	0.0437757	0.0326787	0.0613642	-0.0623094	-0.0327708	-0.0565795	0.0738457	-0.292543
167.7	-1.79072	0.15292	-0.392274	-0.281462	-0.624979	-3.05176	-2.08769	-2.07661	-1.73753	-4.54329	-5.1484	0.793508	0.0438208	0.0326752	0.0613427	-0.0622169	-0.0327827	-0.0565105	0.0738891	-0.150704
167.8	-1.83948	0.199461	-0.314706	-0.303624	-0.354598	-2.82127	-2.13202	-2.05667	-1.77077	-4.59869	-5.1484	0.786436	0.0438	0.0326066	0.0613673	-0.0622477	-0.0327711	-0.0565395	0.073824	-0.199461
167.9	-1.7331	0.164002	-0.179515	-0.299192	-0.538545	-2.64397	-2.13424	-2.10542	-1.44055	-4.51447	-5.14916	0.800369	0.0436941	0.032674	0.0613333	-0.0622126	-0.0327497	-0.0565717	0.0738394	-0.181731
168	-2.00791	0.177299	-0.181731	-0.441031	-0.585086	-2.56862	-2.28716	-2.16083	-1.2832	-4.53442	-5.14853	0.794151	0.0438151	0.0326417	0.0613218	-0.0622958	-0.0327638	-0.0565359	0.073808	-0.115244
168.1	-1.7198	0.328003	-0.177299	-0.811143	-0.314706	-2.5797	-2.2118	-2.31597	-1.31644	-4.57431	-5.14865	0.784921	0.043774	0.0327261	0.0613339	-0.0622593	-0.032789	-0.0565182	0.073875	-0.144055
168.2	-1.82175	-0.0864332	-0.166218	-0.924171	-0.551843	-2.75478	-2.17634	-2.4977	-1.5558	-4.75383	-5.14908	0.797835	0.0438239	0.0326686	0.061315	-0.0622631	-0.0328071	-0.0565386	0.07381	-0.0687034
168.3	-1.48266	0.119677	0.183948	-0.452112	-0.190596	-2.3071	-1.9658	-2.0611	-1.2012	-4.58539	-5.14908	0.799029	0.0437692	0.0326152	0.0613524	-0.0622415	-0.0328059	-0.0564683	0.0737465	-0.330219
168.4	-1.54472	0.237137	-0.0709195	-0.693682	-0.352382	-2.36694	-2.08991	-2.08991	-1.1325	-4.90896	-5.14861	0.792106	0.0437405	0.032693	0.0613718	-0.0623156	-0.0327542	-0.0565179	0.0738488	-0.183948
168.5	-1.85277	-0.0110812	-0.263732	-0.904225	-0.607249	-2.5797	-2.16083	-2.30045	-1.36299	-4.94221	-5.14861	0.793759	0.0438628	0.0326353	0.0613833	-0.0622604	-0.0327932	-0.0565163	0.073884	-0.0664871
168.6	-1.87937	-0.0199461	-0.576221	-0.868765	-0.390058	-2.86781	-2.32705	-2.18299	-1.49374	-4.8181	-5.14899	0.798688	0.0438246	0.0326923	0.0613611	-0.0621897	-0.0327755	-0.0564648	0.0738397	0.00443246
168.7	-1.83726	-0.281462	-0.449896	-0.833305	-0.423301	-3.0983	-2.39575	-2.31153	-1.62229	-4.78707	-5.14853	0.792756	0.0437526	0.0326516	0.0613418	-0.0622118	-0.0328404	-0.056482	0.0738209	0.0332435
168.8	-1.69985	0.243786	-0.0509734	-0.760169	-0.312489	-2.73262	-2.1298	-1.98132	-1.64445	-4.5721	-5.14895	0.787166	0.0437452	0.0326935	0.0613445	-0.0622199	-0.0327801	-0.0564832	0.0738412	-0.186164
168.9	-1.82175	0.132974	-0.354598	-0.664871	-0.760169	-2.27607	-2.30932	-2.07218	-1.73088	-4.5322	-5.14912	0.796202	0.0437424	0.0326778	0.0613255	-0.0622908	-0.0328014	-0.0564951	0.073741	-0.217191
169	-1.81288	0.268165	-0.285895	-0.813359	-1.00174	-2.39575	-2.33148	-1.96802	-1.75304	-4.41253	-5.14861	0.794104	0.0437875	0.0327342	0.0614335	-0.0622905	-0.0328206	-0.0564809	0.0738143	-0.195029
169.1	-1.45828	0.489788	0.0997307	-0.58287	-0.640492	-2.05888	-1.89267	-1.50039	-1.58683	-4.00474	-5.14874	0.786216	0.0438545	0.0327039	0.0613817	-0.0622451	-0.0327908	-0.0564573	0.0737578	-0.423301
169.2	-1.6245	0.3413	0.0177299	-0.503086	-0.596168	-2.3204	-1.68434	-1.60012	-1.62229	-3.70112	-5.14946	0.793763	0.0437759	0.0326916	0.0613536	-0.062206	-0.0327995	-0.0564684	0.0738271	-0.381193
169.3	-1.57353	0.303624	-0.028811	-0.503086	-0.740223	-2.52429	-1.75748	-1.69985	-1.6511	-3.81414	-5.14857	0.788294	0.0437104	0.0327066	0.0613872	-0.0622573	-0.0327817	-0.0565454	0.0738068	-0.363463
169.4	-1.64445	-0.046541	-0.164001	-0.556275	-0.822224	-2.58192	-2.03894	-1.69099	-1.77077	-4.3948	-5.14861	0.780606	0.0437534	0.032753	0.0613874	-0.0622449	-0.0328037	-0.0565519	0.0738861	-0.18838
169.5	-1.81067	0.0332436	-0.274813	-0.463193	-0.65379	-2.2384	-1.92369	-1.95915	-1.65996	-4.47901	-5.14865	0.789254	0.0437866	0.0327753	0.0613955	-0.062285	-0.0327169	-0.0565352	0.0738238	-0.219407
169.6	-1.90596	0.093082	-0.39449	-0.551843	-0.715844	-2.40462	-1.56688	-2.02564	-1.5558	-4.64302	-5.14895	0.794992	0.0436638	0.0327135	0.0613793	-0.0623013	-0.032788	-0.0565012	0.0737713	-0.108596
169.7	-1.39401	0.254867	-0.0265948	-0.370111	-0.228272	-2.25613	-1.29871	-1.60899	-1.21671	-4.30393	-5.1484	0.778433	0.0437496	0.0326789	0.0613548	-0.0622523	-0.032811	-0.0565107	0.0738161	-0.454329
169.8	-1.34747	0.228272	-0.0421085	-0.443247	-0.441031	-2.30489	-1.3652	-1.50261	-1.40066	-4.7228	-5.14844	0.794377	0.043776	0.0327075	0.0613778	-0.0622094	-0.0328032	-0.056468	0.0737956	-0.418869
169.9	-1.48045	0.279246	-0.137407	-0.252651	-0.456545	-1.9791	-1.28985	-1.26325	-1.24996	-4.4901	-5.14916	0.803056	0.0437621	0.0326892	0.0614148	-0.0622883	-0.0327749	-0.0565205	0.0737051	-0.463193
170	-1.50482	0.290327	-0.0820007	-0.35903	-0.500869	-2.16305	-1.28985	-1.48488	-1.32088	-4.37042	-5.14887	0.791572	0.0437713	0.0326623	0.0613895	-0.0623326	-0.0328249	-0.0565311	0.0736684	-0.427734
170.1	-1.34969	0.126326	0.0487572	-0.423301	-0.56514	-2.26278	-1.29207	-1.66883	-1.50704	-4.6275	-5.14832	0.79092	0.0438086	0.0326519	0.0613574	-0.062247	-0.0328566	-0.0565175	0.0737109	-0.361247
170.2	-1.49818	0.0797845	0	-0.525248	-0.611681	-2.33148	-1.54472	-1.88602	-1.49153	-4.40588	-5.14942	0.80216	0.0438005	0.0326763	0.0613618	-0.0622167	-0.0328115	-0.0565302	0.073692	-0.283678
170.3	-1.5292	0.0554059	-0.201678	-0.551843	-0.58287	-2.67056	-1.83283	-2.00348	-1.51369	-4.52334	-5.14861	0.796176	0.0437826	0.0327398	0.0613957	-0.0622327	-0.032857	-0.0564677	0.0737304	-0.172866
170.4	-1.62229	0.210543	2.98023e-08	-0.321354	-0.722493	-2.56862	-1.66439	-1.73531	-1.41396	-4.42582	-5.14836	0.78986	0.0438084	0.0327929	0.0613859	-0.0622743	-0.0328293	-0.0565454	0.0738018	-0.3413
170.5	-1.56245	0.296976	-0.0465409	-0.159569	-0.649357	-2.40683	-1.53807	-1.74418	-1.23223	-4.06015	-5.14849	0.800826	0.043717	0.0327304	0.06143	-0.0622959	-0.0328635	-0.0564772	0.0737027	-0.467626
170.6	-1.74418	0.41222	-0.252651	-0.323571	-0.884278	-2.66835	-1.8705	-1.85277	-1.71758	-4.37485	-5.14912	0.800347	0.0437875	0.0327218	0.061385	-0.0622519	-0.0328909	-0.056483	0.0737435	-0.24157
170.7	-1.36963	0.551843	0.24157	-0.18838	-0.786764	-2.46446	-1.75304	-1.56023	-1.47823	-4.17982	-5.1484	0.785508	0.0437811	0.0327504	0.0614018	-0.0622404	-0.0328809	-0.0564961	0.073788	-0.46541
170.8	-1.07266	0.613898	0.361247	-0.226056	-0.545194	-2.18964	-1.42282	-1.34304	-1.25439	-4.08009	-5.14849	0.790815	0.0437252	0.0326713	0.0613567	-0.0622653	-0.0328161	-0.05653	0.0738027	-0.673736
170.9	-1.34082	0.345733	0.0554059	-0.252651	-0.407788	-2.35364	-1.72202	-1.43391	-1.39401	-4.04242	-5.14912	0.796589	0.0437658	0.0327263	0.061335	-0.0623196	-0.0328075	-0.0564971	0.0736678	-0.58287
171	-1.48709	0.367895	-0.141839	-0.520816	-0.237137	-2.37359	-1.93699	-1.44499	-1.60234	-4.50561	-5.14891	0.793582	0.043742	0.0326967	0.0613722	-0.0623553	-0.0328445	-0.0565562	0.073765	-0.456545
171.1	-1.61785	0.00886494	-0.27703	-0.664871	-0.230489	-2.4024	-1.98132	-1.67326	-1.79294	-4.58539	-5.14891	0.789883	0.0437484	0.0327039	0.0613334	-0.0623684	-0.0328447	-0.0565575	0.0737699	-0.268165
171.2	-1.6112	0.126326	-0.113028	-0.607249	-0.602816	-2.53094	-1.94807	-1.6932	-1.82618	-4.49453	-5.14912	0.79709	0.0438344	0.0327049	0.0613645	-0.0623279	-0.0328664	-0.0565335	0.0736886	-0.257083
171.3	-1.83504	0.117461	-0.350165	-0.822224	-0.981793	-2.53537	-2.09878	-2.17413	-1.99905	-4.74496	-5.14882	0.792042	0.0437828	0.0327029	0.0613712	-0.062367	-0.0328836	-0.0565022	0.0737521	-0.141839
171.4	-1.95694	0.288111	-0.144055	-0.77125	-1.16796	-2.60851	-1.86607	-2.08769	-1.91483	-4.74718	-5.14874	0.784837	0.0437733	0.0327127	0.0614051	-0.0623563	-0.0328397	-0.0564789	0.0737051	-0.117461
171.5	-1.68877	0.538546	0.183948	-0.503086	-0.68925	-2.56197	-1.5292	-1.77742	-1.40066	-4.45685	-5.14929	0.791496	0.0437761	0.0327444	0.0613519	-0.0622958	-0.0328336	-0.0565539	0.0736939	-0.319138
171.6	-1.82618	-0.104163	-0.186164	-0.746872	-0.731358	-2.87224	-1.6112	-1.77299	-1.28985	-4.70064	-5.14912	0.790851	0.0438057	0.0326709	0.0613381	-0.0622453	-0.0327873	-0.0564694	0.0737103	-0.226056
171.7	-1.8284	0.243786	-0.274813	-0.283678	-0.63606	-2.66392	-1.53585	-1.38736	-1.28542	-4.43912	-5.14836	0.785591	0.0436947	0.0327033	0.0613406	-0.0622781	-0.0327914	-0.0565515	0.073737	-0.472058
171.8	-1.87494	0.190596	-0.314706	-0.421085	-0.817791	-2.68608	-1.70207	-1.38515	-1.25661	-4.06901	-5.1487	0.789106	0.0437921	0.0327985	0.0614285	-0.0623328	-0.0327823	-0.0565009	0.0736961	-0.487572
171.9	-1.85056	0.0731358	-0.308057	-0.673736	-1.14801	-2.83013	-1.82396	-1.5292	-1.48709	-4.31501	-5.14942	0.799208	0.0437982	0.0327608	0.0613844	-0.0623125	-0.0328056	-0.056543	0.0736797	-0.308057
172	-1.69764	0.261516	-0.494221	-0.67152	-1.1325	-2.72375	-1.6932	-1.52255	-1.83948	-4.35269	-5.14823	0.783706	0.0438237	0.0327694	0.0613905	-0.062323	-0.0328139	-0.0564953	0.0737227	-0.20611
172.1	-1.60012	0.474275	-0.392274	-0.596168	-1.03055	-2.60408	-1.60456	-1.36963	-1.98353	-4.05571	-5.14823	0.785519	0.0438225	0.0327587	0.0614476	-0.0622809	-0.0328178	-0.05652	0.0736516	-0.257083
172.2	-1.71315	0.308057	-0.469842	-0.862116	-1.03055	-2.45337	-1.78185	-1.48266	-1.93256	-4.09561	-5.14929	0.79916	0.0437328	0.0327423	0.0614914	-0.06234	-0.0328284	-0.056573	0.0736879	-0.243786
172.3	-1.6511	0.332436	-0.257083	-0.56514	-0.680385	-2.26278	-1.65331	-1.23223	-1.70207	-4.17096	-5.14865	0.789387	0.0438351	0.0327205	0.0613903	-0.0623391	-0.0328815	-0.0564812	0.0736255	-0.314706
172.4	-1.54915	0.139623	-0.24157	-0.558492	-1.07709	-2.49327	-1.63115	-1.39845	-1.79958	-4.3948	-5.1487	0.782567	0.0437895	0.0327929	0.0614523	-0.0623544	-0.0328581	-0.0565568	0.0737025	-0.201678
172.5	-1.44055	0.0199461	-0.330219	-0.808926	-1.32309	-2.69494	-1.8705	-1.56688	-1.8705	-4.72502	-5.14912	0.793509	0.043787	0.0328255	0.0614447	-0.0623683	-0.0328597	-0.0565688	0.0736009	-0.0997307
172.6	-1.27877	0.35903	-0.0243786	-0.518599	-0.711412	-2.17634	-1.46493	-1.23223	-1.59126	-4.47237	-5.14882	0.793873	0.0437789	0.0328033	0.0613284	-0.062322	-0.03283	-0.0565043	0.0735597	-0.414436
172.7	-1.09482	0.390058	0.106379	-0.336868	-0.63606	-1.97688	-1.37407	-1.2145	-1.68212	-4.27955	-5.14861	0.778278	0.0438147	0.0327615	0.0614175	-0.062354	-0.0328213	-0.0565283	0.0736737	-0.467626
172.8	-0.882062	0.299192	0.403355	-0.401139	-0.356814	-1.8705	-1.25661	-1.01947	-1.49596	-4.16874	-5.14882	0.785266	0.0438269	0.0327325	0.0614553	-0.0623322	-0.0327915	-0.0565547	0.0736854	-0.622763
172.9	-0.950766	0.132974	0.367895	-0.647141	-0.367895	-2.00126	-1.56023	-1.0106	-1.50704	-4.28177	-5.14891	0.791161	0.0438181	0.0326913	0.0614194	-0.0622991	-0.0328086	-0.0565094	0.0736716	-0.545194
173	-0.682601	0.374544	0.492005	-0.17065	-0.157353	-1.78185	-1.34304	-0.851035	-1.19012	-4.05128	-5.1487	0.78678	0.0438305	0.0327503	0.0614258	-0.062306	-0.0327837	-0.0564836	0.073669	-0.722493
173.1	-0.844386	0.472058	0.503086	-0.179515	-0.296976	-2.10986	-1.17682	-1.05493	-1.1192	-4.01139	-5.1487	0.778298	0.0438709	0.0327058	0.0614324	-0.0623559	-0.0328035	-0.0565336	0.0736923	-0.616114
173.2	-1.00839	0.472058	0.571789	-0.3413	-0.370112	-2.08991	-1.11477	-0.851035	-1.22115	-3.90058	-5.14895	0.785635	0.043823	0.0326978	0.0614507	-0.0623336	-0.0328045	-0.0564789	0.0736567	-0.656006
173.3	-1.30536	0.214975	0.332436	-0.609465	-0.724709	-2.18299	-1.45385	-0.875414	-1.61785	-4.18869	-5.14853	0.791592	0.0438436	0.0327557	0.0614538	-0.0623141	-0.0327341	-0.0565725	0.0736491	-0.492005
173.4	-1.26104	0.620546	0.239354	-0.598384	-0.826656	-2.09878	-1.35412	-0.944117	-1.65774	-4.19312	-5.14865	0.783922	0.0438554	0.0327584	0.0614459	-0.0623109	-0.0327692	-0.0566351	0.0737126	-0.578438
173.5	-1.2832	0.870981	0.208326	-0.436599	-0.589519	-1.94142	-1.37628	-1.11033	-1.80402	-4.22193	-5.14933	0.793396	0.0438658	0.0327173	0.0614187	-0.0622777	-0.0328315	-0.0565772	0.0736618	-0.65379
173.6	-1.58239	0.56514	0.0044325	-0.520816	-0.784548	-2.09434	-1.37185	-1.38958	-1.97023	-4.01804	-5.14904	0.787042	0.0439173	0.0327052	0.0613714	-0.062296	-0.0327378	-0.0565292	0.0736833	-0.478707
173.7	-1.53585	0.199461	-0.119677	-0.656006	-0.662655	-2.14753	-1.72645	-1.40731	-2.18299	-4.22193	-5.14844	0.786031	0.0438602	0.0327687	0.061441	-0.0622437	-0.0327843	-0.0565798	0.0737219	-0.396706
173.8	-1.56245	0.203894	-0.0531897	-0.84217	-0.678168	-2.09656	-1.65331	-1.50261	-2.10542	-4.2995	-5.14912	0.796746	0.0438743	0.0327954	0.061444	-0.0622382	-0.0327305	-0.0565645	0.0736158	-0.37676
173.9	-1.56466	0.0997307	0.00221625	-0.629411	-0.921954	-2.03894	-1.54472	-1.67769	-1.92813	-4.45242	-5.14916	0.789822	0.0439019	0.0327618	0.0614093	-0.062236	-0.0327558	-0.0565071	0.0737206	-0.310273
174	-1.2965	0.487572	0.113028	-0.347949	-0.851035	-1.79072	-1.3918	-1.59791	-1.68877	-4.62529	-5.14802	0.78253	0.0439008	0.0327877	0.0614631	-0.0622148	-0.0327013	-0.0565357	0.0736912	-0.452112
174.1	-1.34304	0.669303	0.15292	-0.449896	-1.00396	-1.76191	-1.3785	-1.75304	-1.6932	-4.52999	-5.14861	0.789666	0.043896	0.0327186	0.0614556	-0.0622359	-0.0327041	-0.0565579	0.0736939	-0.414436
174.2	-1.11255	0.516383	0.319138	-0.418869	-0.917522	-2.1298	-1.29428	-1.62007	-1.80623	-4.63858	-5.14857	0.787966	0.0439496	0.032768	0.0614143	-0.0622023	-0.0327639	-0.0565442	0.0736981	-0.436599
174.3	-1.19234	0.452112	0.0886495	-0.562924	-1.09925	-2.10542	-1.3519	-1.62893	-1.83726	-4.86242	-5.14802	0.783044	0.0439413	0.03285	0.0613857	-0.0621888	-0.032808	-0.0565855	0.0736594	-0.370112
174.4	-1.39623	0.210543	0.084217	-0.660438	-1.11698	-2.20737	-1.32088	-1.81731	-1.98575	-4.68291	-5.14874	0.790169	0.0438961	0.0327993	0.0614379	-0.0622343	-0.0326838	-0.056543	0.0737232	-0.226056
174.5	-1.42061	0.354598	0.210542	-0.562924	-1.0926	-2.17634	-1.33417	-1.66218	-1.68656	-4.55437	-5.14925	0.793089	0.0438561	0.0327683	0.0614269	-0.0622446	-0.0327274	-0.0565442	0.0736556	-0.330219
174.6	-1.64666	0.458761	0.0731358	-0.480923	-0.84217	-2.05667	-1.1879	-1.40288	-1.51369	-4.29285	-5.14921	0.785273	0.0438986	0.0328365	0.0614582	-0.0622864	-0.0326958	-0.0565538	0.0737221	-0.405571
174.7	-1.17682	0.542978	0.425517	-0.248218	-0.503086	-1.8838	-1.19012	-1.23888	-1.10369	-4.26626	-5.14925	0.7843	0.0438861	0.032777	0.0614389	-0.0622612	-0.0327144	-0.0565202	0.0737416	-0.624979
174.8	-1.57131	0.403355	0.392274	0.0155137	-0.598384	-2.04559	-1.21671	-1.52699	-1.37185	-4.33939	-5.14904	0.791539	0.0439065	0.0327363	0.0614542	-0.0622233	-0.0327215	-0.0565598	0.0716356	-0.560708
174.9	-1.58461	0.285895	0.150704	-0.197245	-0.786764	-2.2517	-1.22558	-1.17239	-1.71758	-4.66296	-5.14865	0.789518	0.043882	0.0327092	0.0614866	-0.0622506	-0.0327885	-0.056562	0.0691212	-0.46541
175	-1.48266	0.319138	0.195029	-0.228272	-0.899792	-2.07883	-1.56245	-1.21671	-1.93034	-4.52999	-5.14878	0.78759	0.0438947	0.0327423	0.061562	-0.062211	-0.0327091	-0.0566045	0.0695758	-0.418869
175.1	-1.33861	0.813359	0.467626	-0.159569	-0.908657	-1.72645	-1.24109	-1.01282	-1.67991	-3.92274	-5.14861	0.782028	0.0438646	0.0328387	0.06149	-0.0622797	-0.0327347	-0.0566329	0.0729794	-0.571789
175.2	-1.18347	0.702547	0.303624	-0.39449	-1.02169	-2.06775	-1.29428	-0.990658	-1.82175	-4.17982	-5.14878	0.787291	0.0439348	0.0328335	0.0615018	-0.0622045	-0.032728	-0.0565624	0.0736228	-0.387841
175.3	-1.08152	0.782332	0.576222	-0.104163	-0.740223	-2.09656	-1.36077	-0.868765	-1.80623	-4.22193	-5.14895	0.792549	0.0438625	0.0328457	0.0614448	-0.0622422	-0.0327417	-0.0565532	0.073604	-0.534113
175.4	-1.08817	0.890927	0.427734	-0.159569	-0.42995	-2.17191	-1.30315	-0.764602	-1.5691	-4.43912	-5.1487	0.784266	0.0439585	0.0328689	0.0615375	-0.062147	-0.0327333	-0.0565567	0.0736315	-0.585086
175.5	-0.95963	0.764602	0.458761	-0.319138	-0.624979	-2.03007	-1.16574	-0.75352	-1.51812	-4.37042	-5.14895	0.783592	0.0439678	0.0328238	0.0615451	-0.062177	-0.0327327	-0.0565032	0.0737082	-0.598384
175.6	-0.77125	0.784548	0.585086	0.0044325	-0.766818	-2.06775	-1.25439	-0.791196	-1.67104	-3.97814	-5.14976	0.793749	0.0439407	0.0328563	0.0615255	-0.0622012	-0.0326871	-0.0564781	0.0737125	-0.695898
175.7	-1.20342	0.299192	0.283678	-0.217191	-0.718061	-2.39575	-1.35412	-0.966279	-1.79294	-4.25296	-5.14984	0.804146	0.043887	0.0328428	0.0615173	-0.0621295	-0.032726	-0.0565432	0.0736307	-0.578438
175.8	-1.66439	0.201678	0.00886497	-0.611681	-1.05493	-2.88111	-1.8018	-1.24996	-2.06775	-4.48123	-5.15018	0.805811	0.0439071	0.0327463	0.0615528	-0.0621648	-0.0327712	-0.0565804	0.0736174	-0.214975
175.9	-1.3785	0.534113	0.0709196	-0.294759	-0.724709	-2.6617	-1.49374	-1.14579	-1.8151	-4.48123	-5.15111	0.810078	0.043942	0.0328465	0.0614987	-0.0621837	-0.0328195	-0.0565582	0.0734882	-0.449896
176	-1.28098	0.525248	0.234921	-0.15292	-0.797845	-2.5664	-1.53364	-1.21671	-1.62893	-4.53885	-5.152	0.810381	0.0438953	0.0328704	0.0615062	-0.0622276	-0.0327912	-0.0564869	0.0735386	-0.472058
176.1	-1.2965	0.800061	0.509734	-0.11746	-0.381193	-2.62181	-1.27434	-1.00839	-1.32309	-4.28399	-5.15192	0.810091	0.0438908	0.0329084	0.061549	-0.0621687	-0.0327305	-0.0565163	0.0735666	-0.644925
176.2	-1.3652	0.416653	0.119677	-0.230489	-0.56514	-2.80354	-1.42504	-1.36299	-1.56688	-4.49896	-5.1526	0.820302	0.0438523	0.0328535	0.0614942	-0.0621705	-0.0327665	-0.0565042	0.0735881	-0.503086
176.3	-1.79072	0.13519	-0.0421085	-0.381193	-0.527464	-2.65505	-1.8838	-1.33639	-1.62229	-4.70064	-5.15349	0.824154	0.0438705	0.0328927	0.0615406	-0.0621656	-0.0327659	-0.0564945	0.0734725	-0.398923
176.4	-1.87272	0.252651	0.0132974	-0.613898	-0.673736	-2.77473	-1.68212	-1.3652	-1.74418	-4.68069	-5.15327	0.824933	0.043898	0.032832	0.0615602	-0.062181	-0.0327499	-0.0565316	0.0735623	-0.361247
176.5	-1.56688	0.651574	0.283678	-0.237137	-0.616114	-2.20516	-1.2832	-1.05714	-1.52477	-4.8735	-5.15416	0.824209	0.0439361	0.032887	0.061559	-0.062219	-0.032756	-0.0564864	0.0734909	-0.560708
176.6	-1.73753	0.334652	0.0376761	-0.312489	-0.762385	-2.47332	-1.58018	-1.05714	-1.72423	-4.66739	-5.15484	0.832656	0.0439366	0.0328963	0.0616452	-0.0621708	-0.0327534	-0.0564973	0.073449	-0.398923
176.7	-1.77077	0.449896	0.101947	-0.343517	-0.578438	-2.61294	-1.56466	-0.820008	-1.56245	-4.10447	-5.15514	0.828709	0.0438648	0.0329218	0.061703	-0.0621713	-0.0327522	-0.0565115	0.0735171	-0.441031
176.8	-1.71537	0.330219	-0.166218	-0.503086	-0.560708	-2.6617	-1.87272	-1.08596	-1.76856	-4.46128	-5.15522	0.825894	0.0438429	0.0329314	0.0616902	-0.0622529	-0.0327277	-0.0564687	0.0735726	-0.294759
176.9	-1.83726	0.0398923	-0.199461	-0.667087	-0.926387	-2.73484	-2.08105	-1.53807	-2.12537	-5.11286	-5.15607	0.8385	0.0438766	0.0329029	0.0616752	-0.0622652	-0.0327075	-0.0564196	0.0734961	-0.0908657
177	-2.07883	-0.130758	-0.316922	-0.948549	-1.13915	-2.92765	-2.3204	-1.64445	-2.4711	-5.23475	-5.15641	0.844518	0.0438328	0.0328425	0.0617359	-0.0623138	-0.0328257	-0.0565134	0.0735325	0.00886493
177.1	-1.80623	-0.24157	-0.0199461	-0.875413	-1.03055	-2.83678	-2.31597	-1.71093	-2.34256	-4.89788	-5.15692	0.839279	0.0438371	0.03286	0.0617497	-0.0623935	-0.0327573	-0.0564377	0.0736647	-0.0598384
177.2	-1.9658	-0.141839	-0.137407	-1.06379	-0.975144	-2.74592	-2.16083	-1.64002	-2.42678	-5.07297	-5.15743	0.84598	0.0438363	0.0328636	0.0618553	-0.0624747	-0.0327225	-0.0563464	0.0736425	-0.0687034
177.3	-2.02786	0.390058	0.0753521	-0.975144	-0.556275	-2.39797	-2.1298	-1.38072	-2.18964	-4.82918	-5.15828	0.849424	0.0437999	0.0329733	0.0619652	-0.0624891	-0.0327517	-0.0563625	0.0737631	-0.228272
177.4	-2.11207	0.350165	0.177299	-0.833305	-0.505302	-2.46667	-1.98353	-1.24996	-2.28937	-4.67848	-5.15857	0.850468	0.0438807	0.0328819	0.0620691	-0.0625687	-0.0328307	-0.0563418	0.0739209	-0.263732
177.5	-2.1564	0.607249	0.137407	-0.77125	-0.505302	-2.48883	-2.03229	-1.24996	-2.27164	-4.6275	-5.159	0.852865	0.04375	0.0328711	0.0620942	-0.062708	-0.0327613	-0.0562842	0.0738809	-0.328003
177.6	-2.10986	0.556275	-0.0908657	-0.531897	-0.365679	-2.11872	-1.69542	-0.99509	-2.08991	-4.63858	-5.16018	0.854442	0.0438205	0.0328804	0.0621664	-0.0627507	-0.0327801	-0.0563009	0.0738704	-0.478707
177.7	-1.85721	0.800061	0.0598384	-0.407788	-0.596168	-2.45781	-2.01013	-1.39623	-1.97023	-4.70507	-5.16044	0.857319	0.0437211	0.032986	0.062163	-0.0627685	-0.0328401	-0.0562587	0.074016	-0.407788
177.8	-2.05224	0.673736	0.296976	-0.265948	-0.691466	-2.61738	-1.90153	-1.32088	-1.58018	-4.56545	-5.1612	0.857371	0.0437461	0.0329242	0.0622092	-0.062802	-0.0328024	-0.0562146	0.0741423	-0.378976
177.9	-1.97467	0.301408	0.383409	-0.283678	-0.715844	-2.74813	-1.96137	-1.28098	-1.67991	-4.66075	-5.1612	0.857633	0.0437654	0.0329844	0.0622534	-0.0628795	-0.0327573	-0.0562452	0.0742054	-0.323571
178	-2.08105	0.219407	0.0487572	-0.18838	-0.718061	-2.66613	-2.02342	-1.52477	-1.71758	-4.73388	-5.16251	0.864443	0.0437545	0.0330684	0.0623025	-0.0629355	-0.0327851	-0.0562459	0.074301	-0.296976
178.1	-2.24505	0.0598384	0.175083	-0.192813	-0.817791	-2.74148	-1.82175	-1.37185	-1.72423	-4.43912	-5.16256	0.861612	0.0437524	0.0330375	0.0623391	-0.0629957	-0.0327724	-0.0561383	0.0744087	-0.316922
178.2	-2.08548	-0.0398923	0.168434	-0.292543	-0.410004	-2.88111	-1.68656	-1.27877	-1.97023	-4.54107	-5.16268	0.86318	0.043803	0.0329535	0.0624371	-0.0631318	-0.0327752	-0.0561885	0.0744418	-0.314706
178.3	-1.9924	0.121893	0.179515	-0.449896	-0.607249	-2.8523	-1.87937	-1.56688	-1.87494	-4.90232	-5.16421	0.866163	0.0436801	0.0329355	0.0625634	-0.0631652	-0.0327462	-0.0561857	0.0745364	-0.228272
178.4	-1.73531	0.418869	0.148488	-0.523032	-0.498653	-2.56197	-2.03229	-1.38515	-1.7065	-4.98432	-5.16442	0.87142	0.0437068	0.0329787	0.0625517	-0.0631895	-0.0327067	-0.0561329	0.0747319	-0.343517
178.5	-1.60012	0.542978	0.15292	-0.414436	-0.314706	-2.4157	-1.7331	-1.09482	-1.58018	-4.61199	-5.16455	0.86653	0.0436628	0.0330081	0.0626153	-0.0632377	-0.0327179	-0.0561654	0.0747014	-0.545194
178.6	-1.77077	0.536329	0.121893	-0.325787	-0.246002	-2.59521	-1.49596	-0.999523	-1.55358	-4.92005	-5.1651	0.87594	0.0436402	0.0330231	0.0627173	-0.0633598	-0.0327751	-0.0561341	0.0748184	-0.485356
178.7	-1.97688	0.239354	-0.0775683	-0.492004	-0.523032	-2.93651	-1.8284	-1.63558	-1.89488	-4.93556	-5.16603	0.876908	0.0436489	0.0330352	0.0627722	-0.0634997	-0.0328075	-0.0560062	0.0750398	-0.292543
178.8	-2.31153	0.319138	-0.268165	-0.797845	-0.733574	-3.1116	-1.9924	-1.9104	-2.22067	-4.90675	-5.1665	0.873811	0.0436217	0.0329625	0.0628567	-0.0636452	-0.0327495	-0.0560021	0.0751791	-0.190596
178.9	-2.38245	0.108596	-0.150704	-1.06601	-0.890927	-2.97641	-2.08105	-1.79072	-2.67278	-5.19707	-5.16697	0.874651	0.0436656	0.032994	0.062898	-0.0636742	-0.0327843	-0.0558738	0.0751069	-0.084217
179	-2.49105	0.279246	-0.203894	-1.07266	-1.19012	-2.91657	-2.0478	-1.79072	-2.35143	-5.33227	-5.16794	0.884792	0.0436684	0.0329407	0.0630308	-0.063748	-0.0327724	-0.0557224	0.0751517	-0.0753521
179.1	-2.25391	0.463193	-0.328003	-0.857684	-0.941901	-2.75478	-2.11207	-1.34082	-1.93256	-5.18599	-5.16781	0.880083	0.0436737	0.0329505	0.0630527	-0.0638468	-0.032712	-0.05576	0.0753183	-0.252651
179.2	-2.33591	0.27703	-0.41222	-1.07266	-1.19898	-3.2623	-2.17634	-1.51812	-2.10321	-5.11064	-5.16786	0.882661	0.0436498	0.0329763	0.0630696	-0.0638543	-0.0327773	-0.0557659	0.075277	-0.0908657
179.3	-2.44229	0.669303	-0.356814	-0.933036	-1.16352	-3.18916	-2.17634	-1.64223	-2.06997	-5.26356	-5.16921	0.891098	0.0437028	0.032922	0.0630872	-0.063852	-0.0326706	-0.0557227	0.0753981	-0.195029
179.4	-2.31153	0.660439	-0.514167	-0.864332	-1.00174	-3.0717	-1.89045	-1.76191	-1.97023	-5.26799	-5.16976	0.887675	0.0436458	0.0329407	0.0631288	-0.0638856	-0.0327236	-0.0557664	0.0755274	-0.234921
179.5	-2.27829	0.507518	-0.303624	-0.67152	-0.740223	-2.94981	-1.75304	-1.65553	-2.00791	-5.24805	-5.16964	0.887202	0.0436838	0.0329516	0.0631629	-0.0639385	-0.0327158	-0.0558066	0.0754851	-0.303624
179.6	-2.00791	0.54741	-0.0576221	-0.673736	-0.620546	-2.95868	-1.75748	-1.63115	-1.83948	-5.15275	-5.17074	0.896986	0.0437137	0.0329935	0.0631575	-0.0639345	-0.0327002	-0.0557776	0.0756009	-0.347949
179.7	-2.09213	0.647141	0.186164	-0.39449	-0.833305	-2.94095	-1.87715	-1.64666	-1.70429	-5.20151	-5.17163	0.894983	0.0437427	0.0329787	0.063237	-0.0640101	-0.0327085	-0.0557461	0.0757445	-0.336868
179.8	-2.09878	0.6006	-0.0908657	-0.328003	-0.879846	-2.89662	-1.89488	-1.79515	-1.71758	-5.15718	-5.17108	0.891494	0.0436743	0.0329092	0.0633135	-0.0640848	-0.0326741	-0.0557294	0.0757283	-0.321354
179.9	-1.96359	0.460977	0.181731	-0.607249	-0.817791	-2.72597	-2.1431	-1.83726	-1.67326	-5.10621	-5.17197	0.901262	0.0436264	0.0329665	0.0634279	-0.0641764	-0.0326591	-0.055638	0.0758493	-0.332436
180	-1.64888	0.691466	0.436599	-0.489788	-0.403355	-2.67278	-1.60012	-1.39623	-1.35634	-4.95994	-5.17286	0.903884	0.0436128	0.0330062	0.0634019	-0.0641547	-0.0326878	-0.0556511	0.0759271	-0.560708
180.1	-1.84391	0.886495	0.161785	-0.551843	-0.527464	-2.50435	-1.79072	-1.46715	-1.50482	-4.91561	-5.17298	0.902137	0.0436337	0.0329711	0.0634928	-0.0641655	-0.0327142	-0.0556382	0.076014	-0.529681
180.2	-1.94807	0.698115	-0.0243786	-0.352382	-0.347949	-2.58413	-1.84391	-1.40066	-1.75304	-4.72058	-5.17324	0.906869	0.0436824	0.0328999	0.0634729	-0.0642491	-0.0327522	-0.05569	0.0760545	-0.523032
180.3	-2.17856	0.511951	0.0820008	-0.46541	-0.46541	-2.94538	-1.84834	-1.46936	-1.89267	-4.85799	-5.17489	0.910499	0.0436184	0.0329375	0.0635501	-0.0642461	-0.0326392	-0.0556401	0.0760816	-0.48314
180.4	-2.05224	0.609465	0.323571	-0.381193	-0.252651	-2.80354	-1.80402	-1.31644	-1.71093	-4.65853	-5.17489	0.906003	0.0435835	0.0329614	0.0635071	-0.0642275	-0.0326776	-0.0556589	0.0761959	-0.527464
180.5	-1.89488	0.970712	0.593951	-0.0664871	0.0310273	-2.77473	-1.48709	-0.997306	-1.34082	-4.86021	-5.17481	0.911811	0.0436376	0.0329594	0.0635381	-0.0643082	-0.0326749	-0.0556169	0.076122	-0.760169
180.6	-1.89267	0.738007	0.480923	-0.347949	-0.124109	-2.71932	-1.49818	-1.06158	-1.40288	-4.91118	-5.17612	0.918402	0.0436611	0.0329126	0.063529	-0.0643229	-0.0326677	-0.055645	0.0762733	-0.755737
180.7	-1.6245	0.682601	0.851035	-0.330219	-0.208326	-2.5531	-1.38958	-1.17461	-1.41174	-4.72945	-5.17663	0.917014	0.0435537	0.0329053	0.063622	-0.0642589	-0.0326784	-0.0556474	0.0764351	-0.726926
180.8	-1.59347	1.12363	0.777899	-0.37676	0.0664871	-2.47332	-1.17682	-1.14801	-1.12363	-4.75604	-5.17671	0.917294	0.0436427	0.03287	0.0636796	-0.064393	-0.0326257	-0.0556551	0.0764845	-0.839954
180.9	-1.7331	1.43169	0.777899	-0.571789	0.132974	-2.37581	-1.48045	-0.930819	-1.45607	-4.99761	-5.17752	0.922833	0.043625	0.0329445	0.0637204	-0.0644472	-0.0326291	-0.055647	0.0766096	-0.793413
181	-1.94142	1.16352	0.844386	-0.454329	-0.17065	-2.4844	-1.61785	-1.03498	-1.35634	-5.01978	-5.17799	0.926042	0.0436652	0.0329789	0.0637361	-0.064507	-0.0326131	-0.055574	0.0767253	-0.740223
181.1	-1.59791	1.40731	0.851035	-0.248218	-0.172866	-2.12759	-1.51369	-0.955198	-1.05936	-4.64302	-5.17866	0.924297	0.043547	0.0329387	0.0638402	-0.0646027	-0.0326469	-0.0555813	0.0767877	-0.937468
181.2	-1.77521	1.58239	0.638276	-0.398923	-0.347949	-2.22289	-1.26547	-0.910873	-1.42726	-4.66296	-5.17926	0.925575	0.0435827	0.0329066	0.0638968	-0.0646959	-0.0326333	-0.0556341	0.076718	-0.897576
181.3	-1.56688	1.66218	0.735791	-0.301408	-0.268165	-2.01234	-1.17682	-0.906441	-1.2699	-4.78486	-5.18023	0.929662	0.0436101	0.0329875	0.063856	-0.0647333	-0.0326441	-0.0555931	0.0769389	-0.972928
181.4	-1.7331	1.44942	0.542978	-0.319138	-0.268165	-2.28937	-1.44277	-1.15244	-1.46493	-4.8314	-5.18091	0.931562	0.0436113	0.0329503	0.0639632	-0.0647196	-0.0326364	-0.0555923	0.0770245	-0.822224
181.5	-1.73753	1.06158	0.328003	-0.385625	-0.226056	-2.36472	-1.55358	-1.2145	-1.40731	-5.21702	-5.18053	0.929488	0.0435973	0.0329223	0.0640235	-0.0647496	-0.0326261	-0.0556185	0.0771082	-0.673736
181.6	-1.91261	0.84217	0.0155137	-0.651573	-0.472058	-2.81684	-1.61564	-1.31201	-1.53364	-5.30124	-5.18138	0.938082	0.0436064	0.0329982	0.0641057	-0.0648517	-0.0325952	-0.0555928	0.0771765	-0.509734
181.7	-1.68656	1.11698	0.199461	-0.301408	-0.328003	-2.62181	-1.48266	-1.18125	-1.43391	-4.89123	-5.18214	0.93471	0.0435708	0.0329885	0.0641182	-0.0647884	-0.0325554	-0.0556122	0.0771935	-0.731358
181.8	-1.68877	1.02612	0.438815	-0.325787	-0.339084	-2.51986	-1.32309	-1.00174	-1.38736	-4.83804	-5.18235	0.93933	0.0437007	0.0328987	0.06415	-0.064907	-0.0325599	-0.0556305	0.0773014	-0.808926
181.9	-1.61785	1.14136	0.678168	-0.208326	0.126326	-2.29824	-1.32088	-1.04828	-1.05493	-4.71837	-5.18299	0.941954	0.0436342	0.0329519	0.0642276	-0.0650251	-0.0326064	-0.0555182	0.0774096	-0.950766
182	-1.53364	1.35634	0.704763	-0.093082	0.226056	-2.511	-1.26325	-0.777899	-1.23444	-4.42804	-5.18371	0.943035	0.0436109	0.0329123	0.0642312	-0.0649686	-0.0326361	-0.0554772	0.0776065	-1.05936
182.1	-1.52477	1.49153	0.580654	-0.250435	-0.0288111	-2.77251	-1.18569	-1.11255	-1.49818	-4.71394	-5.1846	0.946075	0.0436465	0.0329543	0.0643753	-0.0651267	-0.0326566	-0.0555137	0.0778234	-0.926387
182.2	-1.53585	1.59569	0.534113	-0.0487572	0.0132974	-2.80132	-1.26769	-0.997306	-1.58461	-4.56766	-5.18472	0.946936	0.043738	0.032963	0.0644671	-0.0652709	-0.0325984	-0.0556058	0.0778151	-0.990658
182.3	-1.78629	1.25882	0.54741	-0.0775682	-0.268165	-2.65727	-1.40066	-1.07044	-1.60456	-4.84691	-5.18485	0.947599	0.0438619	0.0329559	0.0644907	-0.0652679	-0.032625	-0.0554993	0.0778203	-0.904225
182.4	-1.81067	1.40731	0.65379	-0.0975144	-0.288111	-2.87889	-1.46936	-1.21228	-1.49596	-4.85799	-5.18595	0.951663	0.0438194	0.0330005	0.064605	-0.0653605	-0.0326162	-0.0555008	0.0778148	-0.837737
182.5	-1.95029	1.42947	0.722493	-0.0820007	-0.101947	-2.85673	-1.37628	-1.1325	-1.28542	-4.90896	-5.18612	0.953831	0.0437745	0.0329821	0.0646573	-0.0654344	-0.0326623	-0.0555129	0.077888	-0.886495
182.6	-1.85277	1.22336	0.390058	-0.0509734	0.0820008	-2.90992	-1.42947	-1.4738	-1.25217	-4.90232	-5.18642	0.954448	0.0439227	0.0329861	0.0647633	-0.0654864	-0.0326202	-0.055571	0.0779803	-0.733574
182.7	-1.74418	1.45828	0.41222	0.101947	0.0265948	-2.91878	-1.3785	-1.42282	-1.31866	-4.79594	-5.18714	0.956445	0.0438635	0.0330035	0.0647583	-0.0654788	-0.0325661	-0.0555697	0.0779953	-0.870981
182.8	-1.68656	1.31644	0.629411	0.210543	-0.00443244	-2.88554	-1.45828	-1.40509	-1.51369	-4.91561	-5.18761	0.962636	0.0438811	0.0329827	0.0648611	-0.0655832	-0.0326314	-0.0555458	0.0780879	-0.882062
182.9	-2.08991	1.42726	0.498653	0.18838	-0.27703	-3.06949	-1.79958	-1.39845	-1.87272	-5.12837	-5.1885	0.961537	0.0439397	0.0329415	0.0649924	-0.0657742	-0.0326471	-0.0555329	0.0781771	-0.70698
183	-1.81288	1.69985	0.957414	0.239354	-0.0265949	-2.46002	-1.66439	-0.970712	-1.45164	-4.57431	-5.18845	0.964129	0.0440517	0.0329498	0.0651263	-0.0658744	-0.0326302	-0.0555452	0.0782568	-1.00174
183.1	-1.87272	1.42282	1.07044	0.0044325	-0.186164	-2.40462	-1.86607	-1.28098	-1.45607	-4.66518	-5.1896	0.967314	0.0440649	0.0329623	0.065117	-0.0659245	-0.0326767	-0.0555471	0.0784124	-0.848819
183.2	-1.91704	1.15909	0.684817	-0.263732	-0.314706	-2.65727	-1.83948	-1.5691	-1.86607	-4.93556	-5.1904	0.966222	0.0441325	0.0329706	0.0652689	-0.0660083	-0.032654	-0.0554707	0.078508	-0.622763
183.3	-1.85277	1.14579	0.622762	-0.0332435	0.0221624	-2.87668	-1.73531	-1.26769	-1.92369	-4.95772	-5.19079	0.970316	0.0441385	0.0330459	0.0653737	-0.0662318	-0.0326478	-0.0554735	0.0784622	-0.704763
183.4	-2.03007	1.43612	0.445464	-0.0930819	-0.0265948	-3.13376	-1.75083	-1.36742	-2.11429	-5.18378	-5.19138	0.974309	0.0441957	0.0329623	0.0655999	-0.0662811	-0.0326469	-0.0554372	0.0786536	-0.644925
183.5	-1.86385	1.23223	0.303624	-0.148488	0.148488	-3.08279	-1.74639	-1.60677	-2.44894	-5.15275	-5.19193	0.97452	0.0442674	0.032964	0.0657227	-0.0665376	-0.0326148	-0.0553827	0.0787759	-0.50087
183.6	-1.92148	1.09704	0.274813	-0.168434	0.00886494	-2.99857	-1.89931	-1.78629	-2.429	-5.3234	-5.19244	0.974098	0.0443415	0.033038	0.0658623	-0.0665965	-0.0326102	-0.0553808	0.0788454	-0.485356
183.7	-2.01899	1.1325	0.416652	-0.232705	0.0177299	-2.84122	-1.91704	-1.82175	-1.98353	-5.06632	-5.19303	0.975137	0.0443183	0.0330616	0.0658888	-0.0666257	-0.0326422	-0.0554349	0.078863	-0.560708
183.8	-1.78185	1.25439	0.478707	-0.0598384	0.0642709	-2.87446	-1.84834	-1.59126	-2.10099	-4.80258	-5.19329	0.975668	0.0443813	0.0330429	0.0660023	-0.0667002	-0.0326458	-0.0554315	0.0789617	-0.616114
183.9	-1.93921	0.966279	0.197245	-0.352382	-0.303624	-2.91435	-1.73975	-1.66661	-2.1298	-4.6408	-5.1943	0.975006	0.0443343	0.032986	0.0660327	-0.0668559	-0.0326842	-0.0554044	0.0788774	-0.50087
184	-2.1564	0.715844	0.155137	-0.75352	-0.596168	-3.02295	-2.06775	-1.86607	-2.30932	-5.34778	-5.19468	0.982518	0.0444235	0.0330248	0.0661577	-0.0669378	-0.0326315	-0.0554361	0.0789905	-0.268165
184.1	-2.30932	0.848819	0.046541	-0.835521	-0.68925	-3.14041	-2.04115	-1.81731	-2.36472	-5.59157	-5.19536	0.987042	0.0445019	0.0330086	0.0661502	-0.0669721	-0.0326118	-0.0554072	0.0791746	-0.279246
184.2	-1.94142	1.02169	0.217191	-0.494221	-0.751304	-3.01408	-2.04115	-1.99018	-2.24505	-5.37659	-5.19587	0.988257	0.0444592	0.0329446	0.0661484	-0.0670025	-0.0326489	-0.0553633	0.079276	-0.434382
184.3	-2.00348	0.722493	0.101947	-0.460977	-0.598384	-3.23571	-2.26943	-1.94364	-2.26499	-5.31897	-5.19659	0.984558	0.0444509	0.0329733	0.0662694	-0.0670395	-0.0326254	-0.0553705	0.0793828	-0.323571
184.4	-2.32705	0.61833	-0.0820007	-0.596168	-0.700331	-3.70333	-2.21402	-1.89267	-2.58856	-5.49405	-5.19668	0.986541	0.0445638	0.0330118	0.0663608	-0.0670803	-0.0326881	-0.0554206	0.0794284	-0.157353
184.5	-2.1564	0.749088	0.0820008	-0.427734	-0.706979	-3.20468	-1.93699	-1.69542	-2.54646	-5.49627	-5.19714	0.986911	0.0445355	0.0329753	0.0664139	-0.06715	-0.0327068	-0.0553686	0.0795476	-0.294759
184.6	-2.22732	0.540762	0.0288111	-0.587303	-0.950765	-3.45955	-2.14975	-2.12094	-2.51543	-5.60265	-5.19799	0.987169	0.0445449	0.0330746	0.0665209	-0.0672219	-0.032653	-0.0554202	0.0796428	-0.177299
184.7	-2.09213	0.700331	0.279246	-0.35903	-0.680385	-3.0296	-2.0611	-1.68877	-2.06997	-5.27464	-5.19842	0.992724	0.0446327	0.0330547	0.0665694	-0.0673512	-0.0326765	-0.0553724	0.0797186	-0.416653
184.8	-2.18964	0.744656	0.0642709	-0.257083	-0.844386	-3.33987	-2.15418	-1.50039	-2.37802	-5.49183	-5.19914	0.993794	0.0446201	0.033015	0.0666255	-0.0674671	-0.0326462	-0.0554444	0.0798837	-0.339084
184.9	-2.19186	0.631627	0.0908657	-0.119677	-0.782331	-3.2756	-2.34035	-1.56466	-2.45781	-5.40762	-5.19943	0.993321	0.04461	0.0329484	0.0667156	-0.0674772	-0.0326817	-0.0554106	0.0797358	-0.328003
185	-2.05224	0.647141	0.2593	-0.203894	-0.75352	-3.30884	-2.09213	-1.62229	-2.44894	-5.18599	-5.19977	0.99982	0.0446142	0.0330199	0.06682	-0.0675858	-0.0326166	-0.0553526	0.0797513	-0.339084
185.1	-2.05888	0.662655	0.281462	-0.263732	-0.545194	-3.28003	-1.96359	-1.56023	-2.3891	-5.23918	-5.2002	0.998862	0.0446494	0.0330274	0.0668949	-0.0676776	-0.0326534	-0.0553129	0.0799136	-0.423301
185.2	-1.68434	0.910873	0.551843	0.046541	-0.265948	-2.92322	-1.64888	-1.20563	-2.05224	-5.17935	-5.20083	0.996378	0.0447016	0.0330355	0.0669821	-0.0677858	-0.0326705	-0.0553262	0.0800754	-0.680385
185.3	-1.58904	0.970712	0.545194	0.234921	-0.0908657	-2.69938	-1.60456	-1.06823	-2.03229	-5.43421	-5.20151	1.00422	0.0447385	0.0330809	0.0670572	-0.0679121	-0.0326945	-0.0553887	0.0801169	-0.833305
185.4	-1.77964	1.13028	0.509734	0.250435	-0.217191	-2.7437	-1.49596	-1.12585	-1.58683	-5.47189	-5.20244	1.00929	0.0448016	0.0330196	0.0671303	-0.0679624	-0.0326943	-0.0553602	0.0803047	-0.8599
185.5	-1.59791	1.19677	0.735791	0.226056	-0.106379	-2.75478	-1.44277	-1.22558	-1.69542	-5.61151	-5.20244	1.00413	0.0448645	0.0330229	0.067181	-0.0680422	-0.0326233	-0.055408	0.0802961	-0.873197
[truncated: 27,400 more rows]
