# Supplementary material for: Normal stress distribution in built-up cold-formed column in relation to interconnecting bolt spacing
Source: Sci Rep. 2024 Mar 5;14:5415. doi: 10.1038/s41598-024-55986-7 (PMC10914763; doi:10.1038/s41598-024-55986-7)
Supplement: Supplementary file 1 — Supplementary Information. [file 41598_2024_55986_MOESM1_ESM.zip › Supplementary raw materials/Column tests/slup_07.XLSX]

## Sheet: Arkusz1
File comment:
Time 1 - slow sample rate	L1_A	L2_A	L2_B	L3_A	L3_B	L3_C	L3_D	L4_A	L4_B	L5_A	droga	Sila	L3_MA_Lewy	L3_MA_prawy	L3_MA_srodkowy	L3_MB_lewy	L3_MB_prawy	L1_MA	L1_MD	kopemnsacja
s	µm/m	µm/m	µm/m	µm/m	µm/m	µm/m	µm/m	µm/m	µm/m	µm/m	mm	kN	mm	mm	mm	mm	mm	mm	mm	µm/m
100,00 ms (10 Hz)	100,00 ms (10 Hz)	100,00 ms (10 Hz)	100,00 ms (10 Hz)	100,00 ms (10 Hz)	100,00 ms (10 Hz)	100,00 ms (10 Hz)	100,00 ms (10 Hz)	100,00 ms (10 Hz)	100,00 ms (10 Hz)	100,00 ms (10 Hz)	100,00 ms (10 Hz)	100,00 ms (10 Hz)	100,00 ms (10 Hz)	100,00 ms (10 Hz)	100,00 ms (10 Hz)	100,00 ms (10 Hz)	100,00 ms (10 Hz)	100,00 ms (10 Hz)	100,00 ms (10 Hz)	100,00 ms (10 Hz)
Hardware channel:0	Hardware channel:1	Hardware channel:2	Hardware channel:3	Hardware channel:4	Hardware channel:5	Hardware channel:6	Hardware channel:7	Hardware channel:8	Hardware channel:9	Hardware channel:10	Hardware channel:16	Hardware channel:1	Hardware channel:2	Hardware channel:3	Hardware channel:4	Hardware channel:5	Hardware channel:6	Hardware channel:7	Hardware channel:8	Hardware channel:11
Serial No. (Electronics / CP): N.A.	Serial No. (Electronics / CP): 9E5006786	Serial No. (Electronics / CP): 9E5006786	Serial No. (Electronics / CP): 9E5006786	Serial No. (Electronics / CP): 9E5006786	Serial No. (Electronics / CP): 9E5006786	Serial No. (Electronics / CP): 9E5006786	Serial No. (Electronics / CP): 9E5006786	Serial No. (Electronics / CP): 9E5006786	Serial No. (Electronics / CP): 9E5006786	Serial No. (Electronics / CP): 9E5006786	Serial No. (Electronics / CP): 9E5006786	Serial No. (Electronics / CP): 9E5003FB9	Serial No. (Electronics / CP): 9E5003FB9	Serial No. (Electronics / CP): 9E5003FB9	Serial No. (Electronics / CP): 9E5003FB9	Serial No. (Electronics / CP): 9E5003FB9	Serial No. (Electronics / CP): 9E5003FB9	Serial No. (Electronics / CP): 9E5003FB9	Serial No. (Electronics / CP): 9E5003FB9	Serial No. (Electronics / CP): 9E5006786
Sensor:	Sensor: SG 3 wire 120 Ohms	Sensor: SG 3 wire 120 Ohms	Sensor: SG 3 wire 120 Ohms	Sensor: SG 3 wire 120 Ohms	Sensor: SG 3 wire 120 Ohms	Sensor: SG 3 wire 120 Ohms	Sensor: SG 3 wire 120 Ohms	Sensor: SG 3 wire 120 Ohms	Sensor: SG 3 wire 120 Ohms	Sensor: SG 3 wire 120 Ohms	Sensor: DC voltage 10 V	Sensor: DC voltage 10 V	Sensor: WA 100mm	Sensor: WA 100mm	Sensor: WA 100mm	Sensor: WA 100mm	Sensor: WA 100mm	Sensor: WA 100mm	Sensor: WA 100mm	Sensor: SG 3 wire 120 Ohms
Sensor T-ID:	Sensor T-ID: DMS_1_3_120	Sensor T-ID: DMS_1_3_120	Sensor T-ID: DMS_1_3_120	Sensor T-ID: DMS_1_3_120	Sensor T-ID: DMS_1_3_120	Sensor T-ID: DMS_1_3_120	Sensor T-ID: DMS_1_3_120	Sensor T-ID: DMS_1_3_120	Sensor T-ID: DMS_1_3_120	Sensor T-ID: DMS_1_3_120	Sensor T-ID: DC_10V	Sensor T-ID: DC_10V	Sensor T-ID: HBM_WA_100mm	Sensor T-ID: HBM_WA_100mm	Sensor T-ID: HBM_WA_100mm	Sensor T-ID: HBM_WA_100mm	Sensor T-ID: HBM_WA_100mm	Sensor T-ID: HBM_WA_100mm	Sensor T-ID: HBM_WA_100mm	Sensor T-ID: DMS_1_3_120
Amplifier typeN.A.	Amplifier typeMX1615	Amplifier typeMX1615	Amplifier typeMX1615	Amplifier typeMX1615	Amplifier typeMX1615	Amplifier typeMX1615	Amplifier typeMX1615	Amplifier typeMX1615	Amplifier typeMX1615	Amplifier typeMX1615	Amplifier typeMX1615	Amplifier typeMX840A	Amplifier typeMX840A	Amplifier typeMX840A	Amplifier typeMX840A	Amplifier typeMX840A	Amplifier typeMX840A	Amplifier typeMX840A	Amplifier typeMX840A	Amplifier typeMX1615
Connector plate:N.A.	Connector plate:N.A.	Connector plate:N.A.	Connector plate:N.A.	Connector plate:N.A.	Connector plate:N.A.	Connector plate:N.A.	Connector plate:N.A.	Connector plate:N.A.	Connector plate:N.A.	Connector plate:N.A.	Connector plate:N.A.	Connector plate:N.A.	Connector plate:N.A.	Connector plate:N.A.	Connector plate:N.A.	Connector plate:N.A.	Connector plate:N.A.	Connector plate:N.A.	Connector plate:N.A.	Connector plate:N.A.
Transducer type:N.A.	Transducer type:SG quarter bridge 120 Ohm, 3-wire circuit	Transducer type:SG quarter bridge 120 Ohm, 3-wire circuit	Transducer type:SG quarter bridge 120 Ohm, 3-wire circuit	Transducer type:SG quarter bridge 120 Ohm, 3-wire circuit	Transducer type:SG quarter bridge 120 Ohm, 3-wire circuit	Transducer type:SG quarter bridge 120 Ohm, 3-wire circuit	Transducer type:SG quarter bridge 120 Ohm, 3-wire circuit	Transducer type:SG quarter bridge 120 Ohm, 3-wire circuit	Transducer type:SG quarter bridge 120 Ohm, 3-wire circuit	Transducer type:SG quarter bridge 120 Ohm, 3-wire circuit	Transducer type:DC Voltage	Transducer type:DC Voltage	Transducer type:Inductive full bridge	Transducer type:Inductive full bridge	Transducer type:Inductive full bridge	Transducer type:Inductive full bridge	Transducer type:Inductive full bridge	Transducer type:Inductive full bridge	Transducer type:Inductive full bridge	Transducer type:SG quarter bridge 120 Ohm, 3-wire circuit
Meas. rangeN.A.	Meas. range8	Meas. range8	Meas. range8	Meas. range8	Meas. range8	Meas. range8	Meas. range8	Meas. range8	Meas. range8	Meas. range8	Meas. range15	Meas. range10	Meas. range120	Meas. range120	Meas. range120	Meas. range120	Meas. range120	Meas. range120	Meas. range120	Meas. range8
	Hardware scaling P1:0 ; 0	Hardware scaling P1:0 ; 0	Hardware scaling P1:0 ; 0	Hardware scaling P1:0 ; 0	Hardware scaling P1:0 ; 0	Hardware scaling P1:0 ; 0	Hardware scaling P1:0 ; 0	Hardware scaling P1:0 ; 0	Hardware scaling P1:0 ; 0	Hardware scaling P1:0 ; 0	Hardware scaling P1:0 ; 0	Hardware scaling P1:0 ; 0	Hardware scaling P1:0 ; 0	Hardware scaling P1:0 ; 0	Hardware scaling P1:0 ; 0	Hardware scaling P1:0 ; 0	Hardware scaling P1:0 ; 0	Hardware scaling P1:0 ; 0	Hardware scaling P1:0 ; 0	Hardware scaling P1:0 ; 0
	Hardware scaling P2:8 ; 15686,27	Hardware scaling P2:8 ; 15686,27	Hardware scaling P2:8 ; 15686,27	Hardware scaling P2:8 ; 15686,27	Hardware scaling P2:8 ; 15686,27	Hardware scaling P2:8 ; 15686,27	Hardware scaling P2:8 ; 15686,27	Hardware scaling P2:8 ; 15686,27	Hardware scaling P2:8 ; 15686,27	Hardware scaling P2:8 ; 15686,27	Hardware scaling P2:10 ; 100	Hardware scaling P2:10 ; 400	Hardware scaling P2:80 ; 100	Hardware scaling P2:80 ; 100	Hardware scaling P2:80 ; 100	Hardware scaling P2:80 ; 100	Hardware scaling P2:80 ; 100	Hardware scaling P2:80 ; 100	Hardware scaling P2:80 ; 100	Hardware scaling P2:8 ; 15686,27
Native unit	Native unitmV/V	Native unitmV/V	Native unitmV/V	Native unitmV/V	Native unitmV/V	Native unitmV/V	Native unitmV/V	Native unitmV/V	Native unitmV/V	Native unitmV/V	Native unitV	Native unitV	Native unitmV/V	Native unitmV/V	Native unitmV/V	Native unitmV/V	Native unitmV/V	Native unitmV/V	Native unitmV/V	Native unitmV/V
Engineering unit:	Engineering unit:µm/m	Engineering unit:µm/m	Engineering unit:µm/m	Engineering unit:µm/m	Engineering unit:µm/m	Engineering unit:µm/m	Engineering unit:µm/m	Engineering unit:µm/m	Engineering unit:µm/m	Engineering unit:µm/m	Engineering unit:mm	Engineering unit:kN	Engineering unit:mm	Engineering unit:mm	Engineering unit:mm	Engineering unit:mm	Engineering unit:mm	Engineering unit:mm	Engineering unit:mm	Engineering unit:µm/m
Nominal range: 0	Nominal range: 15686,27 µm/m	Nominal range: 15686,27 µm/m	Nominal range: 15686,27 µm/m	Nominal range: 15686,27 µm/m	Nominal range: 15686,27 µm/m	Nominal range: 15686,27 µm/m	Nominal range: 15686,27 µm/m	Nominal range: 15686,27 µm/m	Nominal range: 15686,27 µm/m	Nominal range: 15686,27 µm/m	Nominal range: 150 mm	Nominal range: 400 kN	Nominal range: 150 mm	Nominal range: 150 mm	Nominal range: 150 mm	Nominal range: 150 mm	Nominal range: 150 mm	Nominal range: 150 mm	Nominal range: 150 mm	Nominal range: 15686,27 µm/m
catman Scaling:None	catman Scaling:Strain gage wiring	catman Scaling:Strain gage wiring	catman Scaling:Strain gage wiring	catman Scaling:Strain gage wiring	catman Scaling:Strain gage wiring	catman Scaling:Strain gage wiring	catman Scaling:Strain gage wiring	catman Scaling:Strain gage wiring	catman Scaling:Strain gage wiring	catman Scaling:Strain gage wiring	catman Scaling:External hardware	catman Scaling:External hardware	catman Scaling:External hardware	catman Scaling:External hardware	catman Scaling:External hardware	catman Scaling:External hardware	catman Scaling:External hardware	catman Scaling:External hardware	catman Scaling:External hardware	catman Scaling:Strain gage wiring
0 V	Shunt correction factor1	Shunt correction factor1	Shunt correction factor1	Shunt correction factor1	Shunt correction factor1	Shunt correction factor1	Shunt correction factor1	Shunt correction factor1	Shunt correction factor1	Shunt correction factor1	0 V	0 V	Excitation:2.5 V excitation	Excitation:2.5 V excitation	Excitation:2.5 V excitation	Excitation:2.5 V excitation	Excitation:2.5 V excitation	Excitation:2.5 V excitation	Excitation:2.5 V excitation	Shunt correction factor1
Filter characteristics:N.A.	Excitation:2.5 V excitation	Excitation:2.5 V excitation	Excitation:2.5 V excitation	Excitation:2.5 V excitation	Excitation:2.5 V excitation	Excitation:2.5 V excitation	Excitation:2.5 V excitation	Excitation:2.5 V excitation	Excitation:2.5 V excitation	Excitation:2.5 V excitation	Filter characteristics:Bessel lowpass	Filter characteristics:Bessel lowpass	Filter characteristics:Bessel lowpass	Filter characteristics:Bessel lowpass	Filter characteristics:Bessel lowpass	Filter characteristics:Bessel lowpass	Filter characteristics:Bessel lowpass	Filter characteristics:Bessel lowpass	Filter characteristics:Bessel lowpass	Excitation:2.5 V excitation
Filter frequency:N.A.	Filter characteristics:Bessel lowpass	Filter characteristics:Bessel lowpass	Filter characteristics:Bessel lowpass	Filter characteristics:Bessel lowpass	Filter characteristics:Bessel lowpass	Filter characteristics:Bessel lowpass	Filter characteristics:Bessel lowpass	Filter characteristics:Bessel lowpass	Filter characteristics:Bessel lowpass	Filter characteristics:Bessel lowpass	Filter frequency:2 Hz	Filter frequency:2 Hz	Filter frequency:2 Hz	Filter frequency:2 Hz	Filter frequency:2 Hz	Filter frequency:2 Hz	Filter frequency:2 Hz	Filter frequency:2 Hz	Filter frequency:2 Hz	Filter characteristics:Bessel lowpass
Zero balancing:0 s	Filter frequency:2 Hz	Filter frequency:2 Hz	Filter frequency:2 Hz	Filter frequency:2 Hz	Filter frequency:2 Hz	Filter frequency:2 Hz	Filter frequency:2 Hz	Filter frequency:2 Hz	Filter frequency:2 Hz	Filter frequency:2 Hz	Zero balancing:88,31096 mm	Zero balancing:0,162311 kN	Zero balancing:55,46073 mm	Zero balancing:59,28199 mm	Zero balancing:39,95599 mm	Zero balancing:28,77624 mm	Zero balancing:43,61762 mm	Zero balancing:63,35617 mm	Zero balancing:68,34809 mm	Filter frequency:2 Hz
Tare value:0 s	Zero balancing:-265,2592 µm/m	Zero balancing:-332,2072 µm/m	Zero balancing:-1211,583 µm/m	Zero balancing:-618,7666 µm/m	Zero balancing:-386,5937 µm/m	Zero balancing:71,52238 µm/m	Zero balancing:-840,8268 µm/m	Zero balancing:-713,2426 µm/m	Zero balancing:-919,6805 µm/m	Zero balancing:-411,8033 µm/m	Tare value:88,31096 mm	Tare value:0,162311 kN	Tare value:55,46073 mm	Tare value:59,28199 mm	Tare value:39,95599 mm	Tare value:28,77624 mm	Tare value:43,61762 mm	Tare value:63,35617 mm	Tare value:68,34809 mm	Zero balancing:-1154,983 µm/m
Software zero: 0 s	Tare value:-265,2592 µm/m	Tare value:-332,2072 µm/m	Tare value:-1211,583 µm/m	Tare value:-618,7666 µm/m	Tare value:-386,5937 µm/m	Tare value:71,52238 µm/m	Tare value:-840,8268 µm/m	Tare value:-713,2426 µm/m	Tare value:-919,6805 µm/m	Tare value:-411,8033 µm/m	Software zero: 0 mm	Software zero: 0 kN	Software zero: 0 mm	Software zero: 0 mm	Software zero: 0 mm	Software zero: 0 mm	Software zero: 0 mm	Software zero: 0 mm	Software zero: 0 mm	Tare value:-1154,983 µm/m
Input signalN.A.	Software zero: 0 µm/m	Software zero: 0 µm/m	Software zero: 0 µm/m	Software zero: 0 µm/m	Software zero: 0 µm/m	Software zero: 0 µm/m	Software zero: 0 µm/m	Software zero: 0 µm/m	Software zero: 0 µm/m	Software zero: 0 µm/m	Input signalN.A.	Input signalN.A.	Input signalN.A.	Input signalN.A.	Input signalN.A.	Input signalN.A.	Input signalN.A.	Input signalN.A.	Input signalN.A.	Software zero: 0 µm/m
Amplifier input:N.A.	Input signalN.A.	Input signalN.A.	Input signalN.A.	Input signalN.A.	Input signalN.A.	Input signalN.A.	Input signalN.A.	Input signalN.A.	Input signalN.A.	Input signalN.A.	Amplifier input:N.A.	Amplifier input:N.A.	Amplifier input:N.A.	Amplifier input:N.A.	Amplifier input:N.A.	Amplifier input:N.A.	Amplifier input:N.A.	Amplifier input:N.A.	Amplifier input:N.A.	Input signalN.A.
Gage factor:0,00000	Amplifier input:N.A.	Amplifier input:N.A.	Amplifier input:N.A.	Amplifier input:N.A.	Amplifier input:N.A.	Amplifier input:N.A.	Amplifier input:N.A.	Amplifier input:N.A.	Amplifier input:N.A.	Amplifier input:N.A.	Gage factor:0,00000	Gage factor:0,00000	Gage factor:0,00000	Gage factor:0,00000	Gage factor:0,00000	Gage factor:0,00000	Gage factor:0,00000	Gage factor:0,00000	Gage factor:0,00000	Amplifier input:N.A.
Bridge factor:0,00000	Gage factor:2,04000	Gage factor:2,04000	Gage factor:2,04000	Gage factor:2,04000	Gage factor:2,04000	Gage factor:2,04000	Gage factor:2,04000	Gage factor:2,04000	Gage factor:2,04000	Gage factor:2,04000	Bridge factor:0,00000	Bridge factor:0,00000	Bridge factor:0,00000	Bridge factor:0,00000	Bridge factor:0,00000	Bridge factor:0,00000	Bridge factor:0,00000	Bridge factor:0,00000	Bridge factor:0,00000	Gage factor:2,04000
N.A.	Bridge factor:1,00000	Bridge factor:1,00000	Bridge factor:1,00000	Bridge factor:1,00000	Bridge factor:1,00000	Bridge factor:1,00000	Bridge factor:1,00000	Bridge factor:1,00000	Bridge factor:1,00000	Bridge factor:1,00000	N.A.	N.A.	N.A.	N.A.	N.A.	N.A.	N.A.	N.A.	N.A.	Bridge factor:1,00000
	N.A.	N.A.	N.A.	N.A.	N.A.	N.A.	N.A.	N.A.	N.A.	N.A.										N.A.
0	-1.08374	-0.846607	0.128539	-0.336873	0.10416	0.166215	1.88601	0.82887	1.89045	-0.986231	0.00194973	0.0793394	-0.000317931	-0.000256863	-0.00137719	0.000475471	2.8544e-05	0.000295451	0.000534703	-0.177295
0.1	-1.11034	-1.1192	-0.0421114	-0.631632	-0.108598	-0.172869	1.75969	0.328	1.74861	-0.948555	0.000339084	0.0800383	-0.00383359	-0.00342229	-0.0015691	8.55542e-05	-7.96898e-05	0.000256425	0.000520999	0.0797883
0.2	-1.38294	-1.09483	-0.0421114	-0.505307	-0.175085	-0.374546	1.61785	0.299189	1.73088	-0.882068	0.000890096	0.0774767	-0.00535311	-0.00648852	-0.00210099	-0.00195836	-0.00327508	-0.00223098	-0.00155096	0.197249
0.3	-1.65553	-1.14358	0.0199432	-0.582875	-0.0531923	-0.274816	1.51369	0.239351	1.69985	-0.784553	0.00190735	0.0774725	-0.00530549	-0.00645998	-0.00211118	-0.00219976	-0.00419746	-0.0038088	-0.00436525	0.152924
0.4	-1.38959	-1.01947	0.166215	-0.622767	0.303622	0.144053	1.56244	0.571786	1.91482	-0.248224	0.00114441	0.0789475	-0.00533143	-0.00644052	-0.00207074	-0.00220689	-0.00420586	-0.00378841	-0.00434871	-0.126322
0.5	-1.15023	-1.03277	0.115241	-0.434387	0.195026	0.405569	1.57796	0.562921	2.09877	0.0664814	0.000932482	0.078847	-0.0052324	-0.00655202	-0.00203963	-0.00211917	-0.004095	-0.00372557	-0.00427682	-0.22162
0.6	-1.2145	-0.828877	-0.0177328	-0.578443	0.0265922	0.341298	1.57352	0.520813	1.90818	0.0554002	0.00122918	0.0798408	-0.00498026	-0.00629144	-0.00194647	-0.00214553	-0.00406715	-0.00372995	-0.00429477	-0.188376
0.7	-1.4051	-0.842174	0.241567	-0.392279	-0.106382	0.197243	1.49152	0.684814	1.79515	-0.230494	0.000551012	0.0779222	-0.00490107	-0.00614053	-0.00185188	-0.00206271	-0.00387716	-0.00345665	-0.00400273	-0.0908619
0.8	-1.4871	-1.02169	0.00886202	-0.458766	0.099728	0.441029	1.19455	0.56957	1.63558	-0.460983	0.000635783	0.0776123	-0.00399387	-0.00551217	-0.00178639	-0.00197789	-0.00378658	-0.00318509	-0.00375281	3.80251e-06
0.9	-1.14137	-0.890932	0.401136	-0.230494	0.653787	0.777897	1.81509	0.98179	1.98796	-0.00887063	0.00110202	0.0759745	-0.000479658	-0.000938468	-0.00163341	-0.000184414	-0.0015338	-0.00150098	-0.0023691	-0.407784
1	-1.01061	-0.788985	0.294757	0.0155087	0.638274	0.851032	2.08991	0.990655	1.76412	-0.077574	0.000890096	0.0785872	-0.000264703	-0.00021062	-0.00163097	0.000503326	5.56169e-05	0.000361026	0.000376981	-0.452108
1.1	-1.03942	-0.722498	0.188377	-0.115249	0.429947	0.611679	1.95693	0.917519	1.83061	-0.199467	0.000508626	0.0803823	-0.000169557	-0.000243082	-0.00154392	0.000573316	6.29168e-05	0.00038229	0.000383964	-0.332432
1.2	-1.21007	-0.884283	0.188377	-0.135195	0.261513	0.261514	2.08104	0.777896	1.55358	-0.325792	0.000762939	0.081736	-0.000256422	-0.000268161	-0.00151976	0.000493063	0.000122108	0.000420619	0.000440101	-0.22162
1.3	-1.19677	-0.831093	0.226053	-0.0709245	0.38119	0.279243	1.82174	0.742436	1.37849	-0.443253	0.00114441	0.0789765	-0.00022089	-0.000193674	-0.00153861	0.000465152	4.96927e-05	0.000402968	0.000474922	-0.206106
1.4	-1.01504	-0.864337	0.272594	-0.0797894	0.354595	0.22827	1.74417	0.629408	1.41174	-0.372333	0.00122918	0.0756325	-0.000246411	-0.000170453	-0.00157971	0.000485986	6.36228e-05	0.000400107	0.000405908	-0.217187
1.5	-0.868769	-0.853256	0.412217	0.159564	0.633841	0.427731	1.87715	0.864329	1.51147	0.186158	0.00118679	0.0778369	-0.000196835	-0.00018032	-0.00154459	0.000497058	7.08005e-05	0.000379771	0.000376412	-0.39227
1.6	-1.56688	-1.31867	0.226053	0.110807	0.0687007	0.121891	1.39844	0.755734	1.31644	-0.117466	0.000932482	0.0802522	-0.000216302	-0.000211553	-0.0015624	0.000483959	8.65583e-05	0.000449422	0.000442315	-0.0398885
1.7	-1.4051	-1.02612	-0.0177328	-0.392279	0.0576195	-0.00886732	1.34747	0.582867	1.38958	-0.37455	0.000296699	0.086494	-0.000242052	-0.000206347	-0.00157606	0.000520058	9.66501e-05	0.000334564	0.000477402	0.0155175
1.8	-1.23002	-1.43169	-0.146275	-0.695903	-0.150707	0.00664634	1.54915	0.443244	0.95741	-0.487578	0.00038147	0.0809434	-0.000264732	-0.000246696	-0.00153781	0.000532931	8.49848e-05	0.000391926	0.000454345	0.0398961
1.9	-1.26548	-1.46715	-0.336871	-0.824445	-0.241572	0.110809	1.38958	0.126323	0.875409	-0.640498	0.00122918	0.0778964	-0.000238171	-0.00021232	-0.00156309	0.000482078	4.48736e-05	0.00042622	0.000338555	0.0930857
2	-1.65332	-1.65553	-0.294762	-0.706984	-0.343519	0.128539	1.55358	0.0908629	0.893139	-0.775688	0.00161065	0.0756669	-0.000221986	-0.000195615	-0.00155634	0.00048991	0.000133245	0.000440124	0.000437812	0.146275
2.1	-1.43834	-1.42504	-0.10195	-0.492009	-0.341303	0.321352	1.84834	0.558489	1.11698	-0.629417	0.000847711	0.0828932	-0.000158715	-0.000180061	-0.00149541	0.000449185	9.89017e-05	0.000368043	0.000453368	0.0155175
2.2	-1.32975	-1.2411	-0.23714	-0.59174	-0.132977	0.29919	1.85942	0.733571	1.31866	-0.636066	0.000551012	0.083989	-0.000171121	-0.000175938	-0.00147387	0.000484002	8.65973e-05	0.000340128	0.000443929	-0.0376722
2.3	-1.16131	-1.24996	-0.265951	-0.480928	-0.0155163	0.183945	1.96801	0.631625	1.29871	-0.538551	0.000805325	0.080219	-0.000278334	-0.000180071	-0.00148157	0.000516612	5.47962e-05	0.000423322	0.00045349	-0.0930781
2.4	-1.15023	-1.44721	-0.199464	-0.593956	-0.0554085	0.132972	1.75082	0.436596	1.12806	-0.516389	0.000974867	0.0783368	-0.00021399	-0.00020553	-0.0014552	0.000531619	8.29511e-05	0.000355694	0.000359834	-0.0177261
2.5	-1.30315	-1.31867	-0.195032	-0.709201	-0.150707	0.0731334	1.63336	0.361244	1.06379	-0.782337	0.00152588	0.0808704	-0.000219848	-0.000142431	-0.00147516	0.000531585	9.78973e-05	0.00036483	0.000403018	0.0376798
2.6	-1.43834	-1.34526	-0.299195	-0.9685	-0.161788	-0.0110836	1.58682	0.0864304	0.808922	-0.729148	0.000423855	0.0820527	-0.000187619	-0.000220838	-0.00147832	0.00048438	7.3405e-05	0.000358275	0.000479135	0.13741
2.7	-1.32975	-1.02391	-0.075355	-0.576226	0.0975118	0.270378	1.83504	0.618327	1.20784	-0.489794	0.000890096	0.0791627	-0.000157785	-0.000134745	-0.00152423	0.000551948	4.82293e-05	0.000406916	0.000454687	-0.0686995
2.8	-1.36521	-0.93304	-0.0687063	-0.206115	0.325784	0.188378	2.10764	0.693679	1.3519	-0.511956	0.00131395	0.0766542	-0.000202409	-0.000155592	-0.00148351	0.000535535	7.9907e-05	0.000419629	0.000453706	-0.130754
2.9	-1.26769	-0.658227	-0.177302	-0.259305	0.414434	0.414434	2.08104	0.620543	1.45163	-0.56293	0.00182258	0.0765178	-0.000189099	-0.000124034	-0.00156522	0.000507317	7.66915e-05	0.000394479	0.000402142	-0.217187
3	-0.895364	-0.757957	-0.179518	-0.248223	0.301406	0.616111	2.36915	0.857681	1.30536	-0.518605	0.00127157	0.0809187	-0.000269755	-8.86502e-05	-0.00149259	0.000501013	2.54185e-05	0.000361697	0.000411082	-0.285891
3.1	-1.0505	-0.769039	-0.352385	-0.452117	0.0753494	0.576219	2.19185	0.609462	0.828868	-0.718066	0.00114441	0.0849409	-0.000246642	-0.000112818	-0.00145817	0.000502279	4.47386e-05	0.000381571	0.000377297	-0.166214
3.2	-1.33861	-0.9685	-0.472061	-0.35017	-0.104166	0.168432	2.16748	0.43438	0.505298	-0.720283	0.00131395	0.0837241	-0.000280135	-0.00012945	-0.00149116	0.000484502	8.89186e-05	0.00040419	0.000414845	0.0221662
3.3	-1.32975	-0.990662	-0.593954	-0.381198	-0.303627	0.128539	2.00569	0.339081	0.345729	-0.574011	0.00165304	0.0786279	-0.000266883	-0.000146321	-0.00159487	0.000458154	9.42827e-05	0.000448194	0.000367296	0.181735
3.4	-1.49596	-0.751309	-0.467629	-0.206115	0.0421059	0.492002	2.19407	0.511948	0.596163	-0.214981	0.00148349	0.0815259	-0.000147625	-0.000165433	-0.00158228	0.000451826	8.92834e-05	0.000447171	0.000423117	-0.0443209
3.5	-1.47823	-0.888715	-0.562927	-0.23271	0.239351	0.427731	2.18521	0.372325	0.981788	-0.385631	0.00038147	0.0836889	-0.000207826	-0.000144861	-0.00160096	0.000493559	0.000127217	0.000329108	0.000401177	-0.0421047
3.6	-1.34526	-0.937473	-0.429953	-0.0820057	0.336865	0.542976	2.43342	0.578435	1.19676	-0.35682	0.000635783	0.0831689	-0.000204469	-0.000156801	-0.00154673	0.000444003	0.000128083	0.000396532	0.000423598	-0.195025
3.7	-1.34083	-0.908662	-0.30806	-0.168439	0.321352	0.500867	2.47775	0.372325	1.06157	-0.600606	0.000847711	0.0821554	-0.00019322	-0.000222769	-0.00162213	0.000473208	0.000111371	0.000358363	0.000378085	-0.245998
3.8	-1.38072	-0.975149	-0.385628	-0.192817	0.290324	0.449894	2.61516	0.49865	1.0239	-0.631633	0.00122918	0.0813058	-0.000224597	-0.000186474	-0.00159586	0.000490942	0.000100654	0.000403821	0.00042879	-0.161781
3.9	-1.47602	-0.833309	-0.341303	-0.352387	0.214972	0.5873	2.53316	0.631625	1.09703	-0.678174	0.00148349	0.0811383	-0.000142379	-0.000176904	-0.00154232	0.000467084	0.000141416	0.000385299	0.000493855	-0.199457
4	-1.6511	-0.806715	-0.42552	-0.432171	0.206107	0.740221	2.24061	0.574002	1.06822	-0.441037	0.000847711	0.0837988	-0.000183822	-8.34996e-05	-0.00157301	0.000436198	0.000130341	0.000307319	0.000374387	-0.208322
4.1	-1.64224	-1.05715	-0.620549	-0.485361	0.117458	0.392271	2.0611	0.520813	0.937464	-0.622768	0.000551012	0.0864677	-0.000198331	-0.000103037	-0.00155643	0.000452532	0.000188574	0.000296572	0.000466669	-0.0709158
4.2	-1.31423	-0.864337	-0.334655	-0.0797895	0.359028	0.516381	2.24726	0.684814	1.25439	-0.425523	0.000762939	0.0869267	-0.000207747	-0.000121525	-0.00153505	0.000475204	0.000163113	0.000271293	0.000481847	-0.277026
4.3	-0.990662	-0.704768	-0.429953	-0.115249	0.540759	0.607246	2.27386	0.780112	1.48709	-0.212764	0.00165304	0.0846112	-0.000168509	-0.000128872	-0.0015032	0.000474105	9.5233e-05	0.000298107	0.000403877	-0.37454
4.4	-1.34748	-0.999527	-0.733577	-0.800066	-0.0509761	0.261514	1.89045	0.746869	1.27212	-0.283684	0.00135634	0.0857996	-0.000141365	-0.000217368	-0.00155083	0.000471633	0.000124635	0.00035035	0.000460369	-0.0487534
4.5	-1.42061	-0.837742	-0.485359	-0.605038	0.115242	0.664869	2.25169	0.695895	1.12806	-0.458767	0.000847711	0.0878935	-0.000127025	-0.000172001	-0.00153669	0.000492845	0.000139881	0.000344646	0.000441993	-0.119673
4.6	-1.49153	-0.924175	-0.607252	-0.576226	0.274811	0.702545	2.32261	0.713625	0.902004	-0.565146	0.00105964	0.0855589	-0.000140572	-0.000163311	-0.00151584	0.00046774	0.000147646	0.000382504	0.000459442	-0.101943
4.7	-1.27656	-0.616118	-0.802281	-0.507523	0.212756	0.332433	2.13866	0.700328	1.11033	-0.638282	0.000805325	0.0876754	-0.000132946	-0.000187777	-0.00154683	0.000524813	0.000157384	0.000357224	0.000402716	-0.108592
4.8	-1.32088	-0.576226	-0.742442	-0.359035	0.0531871	0.219405	2.05223	0.797842	1.23887	-0.5452	0.00156826	0.0862154	-0.000123419	-0.00014802	-0.00156699	0.000541659	0.000183124	0.000308735	0.000545143	-0.073132
4.9	-1.23888	-0.7092	-0.525251	-0.208331	0.190594	0.447677	1.93255	0.673733	1.32531	-0.480929	0.00135634	0.0875213	-0.000219257	-0.000174731	-0.00158566	0.00053491	0.000126555	0.000318247	0.000413938	-0.175079
5	-1.12364	-0.831093	-0.130761	-0.285899	0.425515	0.480921	2.18077	0.831086	1.5026	-0.288116	0.000762939	0.0878321	-0.000151574	-0.000169803	-0.00153595	0.000539514	0.000228359	0.000393327	0.000490081	-0.268161
5.1	-0.9685	-0.633848	0.0864303	-0.226061	0.698112	0.804492	2.41569	1.03498	1.91926	0.135185	0.000466241	0.0886518	-0.00010219	-0.000168262	-0.00159792	0.000540232	0.000123686	0.000333605	0.000445141	-0.42773
5.2	-0.9685	-0.509739	-0.00886786	-0.345738	0.762383	0.700328	2.31818	0.948546	1.79515	-0.296981	0.00038147	0.0881779	-0.000129812	-0.000166547	-0.00154845	0.000571327	0.000159842	0.000368613	0.000445643	-0.390054
5.3	-1.18348	-0.813363	-0.387844	-0.518604	0.472056	0.483137	1.91039	0.804491	1.43833	-0.826662	0.00144111	0.0858824	-0.000160034	-0.000215534	-0.00151862	0.000588195	0.000157421	0.000372821	0.000471397	-0.172863
5.4	-1.1325	-0.551847	-0.121896	-0.314711	0.682598	0.647139	2.13645	0.74022	1.50482	-0.542984	0.00118679	0.0830303	-0.000100946	-0.000164454	-0.00154984	0.000536054	0.000159736	0.000281949	0.000502803	-0.232701
5.5	-1.16131	-0.458765	0.0531867	-0.296981	0.520813	0.910871	2.21402	0.817788	1.73309	-0.294765	0.000974867	0.0852467	-0.000141235	-0.000203058	-0.00154742	0.000566897	0.000240308	0.000297277	0.000400758	-0.330215
5.6	-1.1591	-0.534118	0.0753491	-0.525253	0.79341	0.851032	2.07661	0.833302	1.88823	-0.234927	0.000423855	0.0926438	-0.000140028	-0.000236842	-0.00152259	0.000648248	0.000191689	0.000298289	0.000489471	-0.330215
5.7	-0.895364	-0.441036	-0.0133003	-0.560713	0.678166	0.804492	2.28937	0.806707	1.99682	-0.274819	0.000805325	0.0898564	-7.73137e-05	-0.000250638	-0.00151665	0.000583991	0.000210564	0.000332259	0.000499942	-0.401135
5.8	-0.921959	-0.441036	0.110809	-0.303629	0.567354	0.791194	2.54645	0.602814	2.17634	-0.347955	0.00135634	0.0883912	-0.000112291	-0.0002299	-0.00157089	0.000585817	0.000157311	0.0002193	0.000485194	-0.363459
5.9	-1.02612	-0.651578	-0.00886786	0.0886445	0.904222	0.718058	2.60851	0.718058	2.05445	-0.108601	0.00178019	0.0861023	-0.000115966	-0.00017352	-0.00150227	0.000639431	0.000195485	0.000215346	0.000481592	-0.416649
6	-1.40067	-0.988446	-0.261519	-0.028816	0.855465	0.574003	2.61294	0.578435	2.0212	-0.312495	0.00148349	0.0888173	-0.000136944	-0.000233518	-0.00154528	0.000636659	0.000185459	0.000273958	0.000427596	-0.336864
6.1	-1.23888	-0.602821	-0.374547	0.0509685	0.749085	0.780113	2.62624	0.96406	2.15639	-0.325793	4.23855e-05	0.0880313	-0.000153343	-0.000337767	-0.00146642	0.000640321	0.000165567	0.00028605	0.000462604	-0.438811
6.2	-1.46715	-0.839958	-0.647144	-0.0642758	0.443245	0.60503	2.47553	0.926384	1.99239	-0.398928	-4.23855e-05	0.0886809	-8.1647e-05	-0.000249619	-0.00142699	0.000654857	0.000306023	0.000315936	0.00046332	-0.299188
6.3	-1.59126	-0.944121	-0.363466	-0.25044	0.41665	0.418866	2.5664	0.893141	2.00569	0.101941	0.00118679	0.089385	-8.69273e-05	-0.000215592	-0.00146472	0.000625998	0.000208641	0.000371798	0.000450966	-0.281458
6.4	-1.23666	-0.902013	-0.186167	-0.33244	0.531894	0.509732	2.86559	1.03055	2.10542	-0.104169	0.00152588	0.0847902	-4.99995e-05	-0.000218522	-0.00147656	0.000686924	0.000198883	0.000387905	0.000431456	-0.354594
6.5	-1.61564	-0.906445	-0.199464	-0.345738	0.438812	0.339082	2.86116	0.897573	2.22066	-0.494226	0.00169542	0.0857073	-7.55672e-05	-0.000267707	-0.00155552	0.000630644	0.000169799	0.000290412	0.000467941	-0.254863
6.6	-1.39402	-0.660443	-0.0576251	-0.17952	0.567354	0.791194	2.81905	1.05714	2.40018	-0.146277	0.00131395	0.0910728	-0.000151589	-0.000269479	-0.00148551	0.000651948	0.000179005	0.000332108	0.000487806	-0.405567
6.7	-1.14137	-0.132979	0.567354	0.159564	0.806708	0.744653	2.8944	1.4206	2.62624	0.29697	0.00144111	0.0902695	-0.000102137	-0.000243197	-0.00143425	0.000638067	0.000158233	0.000310199	0.000446704	-0.682597
6.8	-1.09483	-0.542982	0.159566	0.0598335	0.511948	0.285892	2.59964	1.07044	2.10764	-0.0509791	0.00118679	0.0867565	-0.000146494	-0.000290492	-0.00149726	0.000680562	0.000166114	0.000356109	0.000426255	-0.421081
6.9	-1.12585	-0.658227	0.197242	-0.201682	0.656003	0.383407	2.59078	1.47158	2.20072	0.044319	0.00186496	0.0858339	-5.51369e-05	-0.000314418	-0.00152314	0.000730967	0.000168592	0.000338068	0.000454364	-0.447676
7	-1.26548	-0.955202	-0.0554088	-0.075357	0.713626	0.352379	2.21402	1.23887	2.19407	0.053184	0.000635783	0.0885282	-0.000105982	-0.000223434	-0.00148975	0.000736182	0.000185236	0.000289957	0.000493187	-0.341297
7.1	-1.47823	-1.00618	-0.232708	-0.38563	0.268162	0.330217	2.05888	0.977358	2.23396	-0.234927	0.000805325	0.0915832	-0.000197441	-0.000248027	-0.00150878	0.000706526	0.00016062	0.000289507	0.000442903	-0.183944
7.2	-1.36521	-1.04828	-0.150707	-0.613902	0.250432	0.270379	2.08548	1.15244	2.28272	-0.423307	0.000932482	0.0888857	-0.000198253	-0.000205055	-0.0015413	0.00069623	0.00016285	0.000304297	0.00042049	-0.126322
7.3	-1.13915	-0.842174	-0.0421114	-0.633849	0.0554033	0.334649	2.30932	1.21671	2.40904	-0.30363	0.00131395	0.0853977	-0.000123936	-0.000238497	-0.00151104	0.000706553	0.000148827	0.000368	0.000462156	-0.232701
7.4	-1.24996	-0.633848	-0.126328	-0.447685	0.21054	0.316919	2.2805	1.38071	2.58413	0.0398866	0.00131395	0.082791	-0.000125494	-0.000189243	-0.00145887	0.000682155	0.000187607	0.000374306	0.000399676	-0.361243
7.5	-1.21893	-0.786768	0.00664577	-0.40336	0.144053	0.334649	2.35807	1.41839	2.62402	0.170645	0.00122918	0.0885693	-0.000195592	-0.000235009	-0.00146594	0.000607583	0.000214739	0.000271834	0.000403461	-0.370108
7.6	-1.14358	-0.753525	-0.0110841	-0.0265998	0.36346	0.137404	2.50656	1.6799	2.66391	0.212753	0.000847711	0.0901564	-0.000152488	-0.000156753	-0.00151025	0.000607174	0.000192175	0.00033186	0.000480268	-0.412216
7.7	-1.43834	-1.02612	-0.121896	-0.341305	-0.0354624	0.108593	2.36694	1.32974	2.50878	-0.343522	0.000551012	0.0905677	-8.72139e-05	-0.000168834	-0.00149569	0.000691576	0.000194849	0.000355242	0.000468957	-0.243782
7.8	-1.24553	-0.981797	-0.177302	-0.339089	-0.117463	0.068701	2.39132	1.17017	2.4711	-0.161791	0.00148349	0.0879219	-0.000201053	-0.000304846	-0.00155709	0.000580448	0.000122137	0.000353149	0.000423512	-0.148484
7.9	-1.52921	-1.28099	-0.416655	-0.633849	-0.257086	-0.132977	2.19407	1.04163	2.1298	-0.221629	0.00199212	0.0885638	-0.000143857	-0.000217544	-0.00155578	0.000564452	0.000151444	0.000387235	0.000389589	-0.0554021
8	-1.4871	-1.32531	-0.228275	-0.372333	-0.150707	0.221621	2.39132	0.966276	2.42013	0.0509677	0.00118679	0.0904033	-0.000164775	-0.000199884	-0.00158111	0.000662161	0.000168345	0.000359288	0.000401194	-0.170646
8.1	-1.43169	-0.937473	-0.0620576	-0.401144	-0.0642735	0.438812	2.42678	0.970709	2.56197	0.0332378	0.000805325	0.0912672	-0.000194084	-0.000215093	-0.00152038	0.000625142	0.000177442	0.000371342	0.000453727	-0.321351
8.2	-1.52256	-0.999527	0.0509705	-0.518604	-0.330222	0.283676	2.23618	0.529678	2.22953	-0.239359	0.00144111	0.0910236	-0.000124432	-0.000243736	-0.00150173	0.000613851	0.000163544	0.000385152	0.00041137	-0.0509696
8.3	-1.80402	-1.10591	0.0110783	-0.381198	0.0288084	0.239351	2.21402	0.760166	2.2251	-0.135196	0.00127157	0.0895022	-0.000150822	-0.000219771	-0.00150569	0.000596453	0.000151977	0.000394086	0.000318385	-0.0243748
8.4	-1.73532	-1.10812	-0.0820037	-0.425522	0.201675	0.0155113	2.29602	0.864329	2.2118	-0.126331	0.00148349	0.0917422	-0.000188656	-0.000165962	-0.00147409	0.000554407	0.000238217	0.000368858	0.000366506	-0.0443209
8.5	-1.58683	-1.17904	-0.392277	-0.294764	0.208324	-0.0376784	2.10542	0.777896	2.42456	-0.199467	0.000974867	0.0951767	-0.000209646	-0.000215016	-0.00145441	0.000518955	0.000140647	0.000314796	0.000390378	-0.0709158
8.6	-1.61342	-1.30758	-0.456548	-0.483145	0.015511	0.0797821	1.92147	0.585084	2.31153	-0.476497	0.00161065	0.0953228	-9.86552e-05	-0.000216029	-0.0013943	0.000550684	8.97368e-05	0.00033785	0.00031372	0.0265986
8.7	-1.53142	-0.979581	-0.441034	-0.511956	-0.0864359	0.186161	2.08548	0.556273	2.34034	-0.702553	0.000974867	0.0903757	-0.00015661	-0.000181813	-0.00151546	0.000516882	0.000187089	0.000332441	0.000415456	0.00886875
8.8	-1.5004	-1.19456	-0.463196	-0.651579	0.281459	0.17508	1.91483	0.593949	2.22066	-0.718066	0.00148349	0.0918784	-0.000246774	-0.000158027	-0.00144826	0.000527902	0.000181961	0.000360665	0.000388324	0.0687071
8.9	-1.36521	-0.842174	-0.396709	-0.42109	0.410001	0.336866	2.18964	0.895357	2.59299	-0.336874	0.000932482	0.095631	-0.000223874	-9.85647e-05	-0.00144895	0.000456547	0.000174075	0.000382156	0.000413195	-0.22162
9	-1.6777	-0.791201	-0.675955	-0.560713	0.314703	-0.0642732	2.05888	0.629408	2.39353	-0.325792	0.00105964	0.0971995	-0.000224235	-0.000151692	-0.00149511	0.000470652	0.000140824	0.000335103	0.000352797	-0.00886114
9.1	-1.61342	-1.09039	-0.511954	-0.299197	0.257081	0.0864309	2.26721	0.567354	2.20958	-0.308063	0.00139872	0.0915944	-0.000225568	-0.0001419	-0.00145344	0.000495408	0.000168413	0.000264281	0.000381358	0.0265986
9.2	-1.63337	-1.65332	-0.436602	-0.636065	0.0066461	-0.0022186	2.04115	0.374541	2.07218	-0.651579	0.00152588	0.0948934	-0.000198898	-0.0001955	-0.00145876	0.000497755	0.000205715	0.000368784	0.000420146	0.259303
9.3	-1.80845	-1.34969	-0.551846	-0.695903	-0.0820034	0.0398899	2.16969	0.250432	1.99018	-0.536335	0.000974867	0.0963733	-0.000140643	-0.000181658	-0.00151934	0.000469978	0.000175176	0.000293169	0.000415772	0.221627
9.4	-1.91927	-1.06823	-0.509737	-0.547415	-0.232707	-0.172869	2.20294	0.301405	1.90374	-0.288116	0.00101725	0.0932117	-0.000151223	-7.69564e-05	-0.00150836	0.000424656	0.000173823	0.000323978	0.000396995	0.199465
9.5	-1.70207	-1.01726	-0.525251	-0.76239	-0.303627	-0.343519	2.36694	0.527461	2.0611	-0.429956	0.00131395	0.0937159	-0.000198503	-0.000181577	-0.00143523	0.000383482	0.000163733	0.00030533	0.00035788	0.197249
9.6	-1.90818	-1.3098	-0.587306	-0.791201	-0.137409	-0.110814	2.34034	0.336865	1.83504	-0.398928	0.00122918	0.0958739	-0.000172366	-6.31222e-05	-0.00147862	0.000398472	0.000144143	0.000268353	0.000332891	0.246006
9.7	-1.87937	-1.48932	-0.671523	-0.68039	-0.221626	0.137404	2.51543	0.221621	2.01234	-0.69812	0.000974867	0.0944734	-0.000129452	-6.84028e-05	-0.00137899	0.000425671	0.000111377	0.000332876	0.00038349	0.177303
9.8	-1.91262	-1.39623	-0.500872	-0.687038	-0.18395	0.0110788	2.39353	0.303622	1.99239	-0.651579	0.00105964	0.0927196	-0.000169174	-8.80007e-05	-0.00140033	0.00039525	0.000196638	0.000344623	0.000377835	0.17287
9.9	-1.74862	-1.45607	-0.733577	-0.76239	0.0642682	-0.099733	2.35142	0.179512	1.65552	-0.485362	0.00118679	0.0936777	-0.000174903	-4.96232e-05	-0.00144784	0.000294803	0.000214868	0.000390785	0.000412226	0.234925
10	-1.76413	-1.55359	-0.795632	-0.769039	0.124107	-0.11303	2.50434	0.146269	1.70871	-0.483145	0.00118679	0.0925488	-0.00015181	1.17635e-05	-0.00135861	0.000333072	0.000186952	0.000340485	0.000381691	0.201681
10.1	-1.89267	-1.38515	-0.691469	-0.711417	0.141837	-0.155139	2.19629	0.339081	1.75747	-0.780121	0.000890096	0.0926576	-8.87596e-05	-6.45147e-05	-0.00139526	0.000321904	0.000224744	0.000355458	0.000442513	0.199465
10.2	-1.89489	-0.917526	-0.465413	-0.416657	0.0398896	0.0487548	2.26942	0.576219	2.10099	-0.467632	0.000593397	0.0934135	-0.000209974	-4.39508e-05	-0.00147023	0.000270691	0.00017596	0.000332415	0.000463655	0.0199499
10.3	-1.88381	-1.01726	-0.487575	-0.514172	-2.63005e-06	0.139621	2.35807	0.662652	2.22288	-0.325792	0.00105964	0.0960204	-0.000134674	-4.34538e-05	-0.00151192	0.000293323	0.000117324	0.000332231	0.000441639	-0.0398885
10.4	-1.97689	-1.36077	-0.574008	-0.718066	-0.0288137	-0.119679	2.10764	0.576219	1.76855	-0.531902	0.00135634	0.0937511	-0.000163436	-2.49875e-05	-0.00151228	0.000223918	0.000175208	0.000447465	0.000435679	0.1906
10.5	-1.98575	-1.53364	-0.680388	-0.859905	-0.385628	-0.0930843	2.06553	0.64049	1.7198	-0.656012	0.00169542	0.0929252	-0.000129833	-1.75492e-05	-0.00149494	0.000196595	0.000140584	0.000421732	0.000441832	0.250439
10.6	-2.1697	-1.43391	-0.489791	-0.678173	-0.325789	0.152918	2.20294	0.611678	1.60012	-0.560714	0.00122918	0.0981814	-0.000158624	-7.76551e-05	-0.00145914	0.000298112	0.000145395	0.00042774	0.000482376	0.186168
10.7	-2.45559	-1.51813	-0.811146	-0.751309	-0.516386	-0.13076	1.87493	0.321351	1.3519	-0.700336	0.000551012	0.10024	-0.000171601	-6.88118e-05	-0.00147096	0.000267026	0.000159717	0.000371751	0.00053306	0.365683
10.8	-2.68387	-1.69099	-1.04607	-0.706984	-0.500872	-0.328005	1.75304	0.212756	1.38736	-0.702553	0.000720554	0.097499	-0.000128992	-6.842e-05	-0.00150966	0.000208486	0.000123658	0.000305382	0.000425431	0.447684
10.9	-2.55976	-1.53807	-0.957417	-0.751309	-0.405574	-0.427736	1.67104	0.197242	1.71093	-0.633849	0.00127157	0.089776	-0.000130217	9.20742e-06	-0.00144063	0.000197842	0.000126033	0.000368343	0.000415563	0.401143
11	-2.24284	-1.35191	-0.833308	-0.613902	-0.334654	-0.106382	1.97023	0.394487	1.69985	-0.350171	0.00144111	0.09293	-0.000102146	-8.71152e-05	-0.00144074	0.000180613	0.000124355	0.0004135	0.000463873	0.285898
11.1	-2.09878	-1.42504	-0.500872	-0.740228	-0.445466	0.186162	2.03007	0.62276	1.62893	-0.449902	0.00122918	0.0969825	-0.000116314	-5.30761e-05	-0.00147627	0.000195931	8.67458e-05	0.000440238	0.000411273	0.206114
11.2	-2.39132	-1.28542	-0.806713	-0.795634	-0.458764	-0.00221862	2.12315	0.414433	1.67769	-0.274819	0.000551012	0.0996109	-0.000114745	7.77961e-06	-0.00140064	0.000257209	5.69924e-05	0.00036348	0.000445108	0.250439
11.3	-2.41792	-1.4184	-0.866551	-1.14137	-0.811145	-0.170653	2.09656	0.172864	1.39844	-0.226062	0.000805325	0.0966098	-7.06228e-05	-4.53452e-05	-0.00139167	0.000198324	5.71561e-05	0.000385675	0.000468987	0.472062
11.4	-2.28051	-1.37629	-0.622765	-0.910878	-0.671522	0.132972	2.10985	0.472056	1.85499	-0.0133031	0.00161065	0.0920809	-7.45446e-05	-8.45889e-05	-0.00143872	0.000123578	4.35611e-05	0.000414615	0.00036422	0.383413
11.5	-2.4977	-1.79294	-0.698117	-1.09261	-0.647144	-2.38419e-06	2.03672	0.396703	1.74639	-0.59839	0.00182258	0.0970493	-0.000115553	1.38601e-05	-0.00145121	0.000189464	8.1412e-05	0.000437662	0.000398317	0.474278
11.6	-2.63733	-1.96137	-0.523035	-1.05937	-0.59617	-0.341303	1.82174	0.279243	1.47158	-0.760175	0.000932482	0.0998889	-7.99287e-05	9.72192e-06	-0.00140344	0.000238448	0.000139789	0.000410649	0.000444495	0.580658
11.7	-2.55089	-1.94364	-0.523035	-1.16575	-0.401141	-0.117463	1.81953	0.188377	1.66217	-0.627201	0.000932482	0.0994225	-8.34582e-05	-5.49972e-05	-0.00139093	0.000179798	9.53802e-05	0.000353033	0.00046957	0.434386
11.8	-2.25613	-1.68878	-0.574008	-0.795634	-0.281465	0.155134	1.9791	0.49865	1.83504	-0.452118	0.000678168	0.094948	-7.92154e-05	-1.95686e-05	-0.00144311	0.000151049	6.43942e-05	0.000375957	0.000470016	0.274817
11.9	-1.96137	-1.65553	-0.492007	-0.651578	0.0354572	0.441029	2.24283	0.713625	2.06996	-0.159575	0.00135634	0.0938915	-2.32797e-05	-6.7156e-05	-0.00142623	0.000166559	0.000137381	0.000450672	0.00043802	0.0731396
12	-2.429	-1.65775	-0.724712	-0.6272	0.0443221	0.405569	2.10321	0.620543	1.78185	-0.334657	0.00139872	0.0946961	-5.74803e-05	-7.55132e-05	-0.00142899	0.000197871	0.000166342	0.000354961	0.000469111	0.17287
12.1	-2.67279	-1.59569	-0.831092	-0.529685	-0.0465436	0.257081	1.9658	0.418866	1.50039	-0.316928	0.00101725	0.0972604	-0.000105268	-5.70391e-05	-0.00137772	0.000216477	0.000105278	0.000328938	0.000491102	0.212763
12.2	-2.53981	-1.39402	-0.551846	-0.66266	-0.0265975	0.418866	1.93477	0.230486	1.46493	-0.15071	0.000762939	0.0966623	-0.00013328	-3.02381e-05	-0.00133783	0.000255933	2.42255e-05	0.000336293	0.00048695	0.104167
12.3	-2.44008	-1.40067	-0.405574	-0.558497	-2.63005e-06	0.46984	1.96137	0.132971	1.52477	-0.314711	0.000635783	0.100324	-0.000106984	-3.56576e-05	-0.00142242	0.000163656	9.00092e-05	0.000282007	0.00047317	0.0376798
12.4	-2.20959	-1.43391	-0.314709	-0.487577	0.135188	0.268162	2.19407	0.243783	1.60898	-0.367901	0.00152588	0.0984505	-6.27179e-05	-1.63299e-05	-0.00146155	0.000198951	9.05419e-05	0.000355164	0.000501051	0.00443628
12.5	-2.13867	-1.39845	-0.206113	-0.418874	0.392271	0.542976	2.39353	0.593949	1.62671	-0.183953	0.00203451	0.0967171	-4.48063e-05	-3.95364e-06	-0.00138092	0.000194895	4.58549e-05	0.000347362	0.000424048	-0.13297
12.6	-2.09656	-1.2278	-0.558495	-0.26817	0.161783	0.536327	2.13202	0.649355	1.81953	-0.208332	0.00148349	0.0990321	-8.01651e-05	-2.89352e-05	-0.0014848	0.000235151	6.85069e-05	0.00028161	0.000513351	-0.0997268
12.7	-2.05224	-1.19456	-0.434385	-0.188385	-0.0797871	0.465407	2.29602	0.79341	1.83282	0.221618	0.00110202	0.100023	-8.98965e-05	-6.1129e-05	-0.00148301	0.000216896	3.29865e-05	0.000319983	0.000547213	-0.119673
12.8	-1.70429	-0.596172	0.0465381	0.00442755	0.152918	0.773464	2.75478	1.11476	1.95472	0.536324	0.00131395	0.0958228	-3.54356e-05	-2.19081e-05	-0.00143055	0.00029605	1.34268e-05	0.000365795	0.00051803	-0.39227
12.9	-2.01456	-0.593956	-0.175086	-0.25044	-0.097517	0.611679	2.42678	0.724707	1.75747	-0.13298	0.00156826	0.0945901	-6.87753e-06	-4.30554e-05	-0.00143901	0.000252367	9.22849e-05	0.000397155	0.000466127	-0.166214
13	-2.35808	-1.15023	-0.296979	-0.611686	-0.115247	0.285892	1.85499	0.370109	1.70871	-0.429956	0.00148349	0.096398	1.78162e-05	-8.52899e-06	-0.00144825	0.000189397	-3.59592e-05	0.000390662	0.000444115	0.0265986
13.1	-2.60408	-1.38072	-0.186167	-0.959635	-0.0886521	0.0509711	1.95028	0.177296	1.32087	-0.354604	0.000635783	0.0987226	-1.31412e-05	-1.25327e-05	-0.00144828	0.000259933	1.59986e-06	0.000319466	0.000507379	0.124113
13.2	-2.50878	-1.1591	-0.13741	-0.485361	0.130755	0.385623	2.21845	0.478704	1.29871	0.0576164	0.000762939	0.0964988	-7.1432e-05	-9.5626e-05	-0.00142203	0.00022123	-7.15156e-06	0.000312307	0.000530386	-0.113024
13.3	-2.3603	-1.19899	-0.347952	-0.476496	-0.312492	0.312487	2.33813	0.41665	1.57131	-0.121899	0.00161065	0.0981537	-2.9901e-05	-5.87041e-05	-0.00148581	0.000265637	-2.7477e-06	0.000374951	0.000502744	-0.0576183
13.4	-2.3337	-0.91531	-0.261519	-0.38563	-0.403358	0.347947	2.37359	0.449893	1.45385	-0.308063	0.000847711	0.0974283	-4.37095e-05	-5.00854e-05	-0.00145344	0.000307371	8.89984e-06	0.000303257	0.000518658	-0.108592
13.5	-2.62846	-1.34083	-0.336871	-0.742444	-0.316924	0.303622	2.22288	0.314703	1.27212	-0.449902	0.00118679	0.0989892	-0.000101582	-6.85435e-05	-0.00139767	0.000269321	3.73981e-05	0.000292578	0.000488401	-0.00664491
13.6	-2.42235	-1.2411	-0.190599	-0.560713	-0.0531923	0.631625	2.45115	0.549624	1.58017	-0.0842227	0.000932482	0.0991453	-4.41416e-05	-5.2607e-05	-0.00145407	0.000263485	-1.10107e-05	0.000314182	0.000603201	-0.20389
13.7	-2.29159	-1.35634	-0.164004	-0.629416	-0.137409	0.706977	2.2384	0.558489	1.53806	-0.188386	0.00127157	0.101241	-5.97759e-05	-0.000144062	-0.00143036	0.000256108	-2.08214e-05	0.00036685	0.000468228	-0.119673
13.8	-2.42457	-1.35413	-0.203897	-0.467631	-0.25487	0.822221	2.0611	0.436596	1.15022	-0.354604	0.00139872	0.0971571	1.69124e-05	-4.72563e-05	-0.0013886	0.000238336	-5.71375e-05	0.000360968	0.000434226	-0.0288073
13.9	-2.26721	-1.43169	-0.370114	-0.270386	-0.21941	0.839951	2.26942	0.822221	1.0926	-0.108601	0.00148349	0.0959885	-1.58281e-05	-9.04634e-06	-0.00135527	0.00025265	-3.00402e-05	0.000363377	0.000404867	-0.0797807
14	-2.43122	-1.33196	-0.29033	-0.110817	0.0465383	0.350163	2.44229	0.682598	1.07487	-0.319144	0.00105964	0.0996907	-0.000103815	1.82626e-05	-0.00135792	0.000205328	-5.16963e-05	0.000363693	0.000536658	-0.0709158
14.1	-2.27165	-1.2411	-0.312492	-0.0443297	0.0288084	0.441029	2.51986	0.611678	1.32531	-0.341306	0.00118679	0.102916	-6.59561e-05	3.60821e-05	-0.00132615	0.000248856	-4.36506e-05	0.000327421	0.000563164	-0.101943
14.2	-2.41127	-1.18347	-0.376763	0.186159	-0.121896	0.529678	2.53316	0.662652	1.64666	-0.0864389	0.00131395	0.100578	-4.68583e-05	-4.79332e-06	-0.00131692	0.000220757	1.64191e-06	0.000322396	0.000477433	-0.163998
14.3	-2.75922	-1.09926	-0.347952	-0.230494	0.0487546	0.523029	2.46667	0.693679	1.6112	0.157347	0.00148349	0.10026	-4.44881e-05	-3.90943e-05	-0.00134338	0.000205261	-0.000122044	0.00034699	0.00053789	-0.0775645
14.4	-2.43565	-0.98623	-0.25487	-0.192818	0.361244	0.620544	2.26056	0.531894	1.74196	0.259294	0.00114441	0.101179	-6.70145e-05	-3.39745e-05	-0.00140907	0.000184728	-0.0001036	0.00038149	0.000471978	-0.214971
14.5	-2.36916	-1.08596	-0.361249	-0.0908706	0.401136	0.529678	2.2251	0.449893	1.8572	-0.148494	0.00118679	0.100783	-9.56979e-05	-7.00491e-06	-0.00135743	0.000146048	-2.90705e-05	0.000358445	0.000583484	-0.248215
14.6	-2.36695	-0.984013	-0.34352	0.130753	0.0554033	0.441029	2.36694	0.152918	2.2938	-0.00887063	0.00131395	0.102899	-0.000123628	1.00453e-05	-0.00136806	0.000123675	-2.8317e-05	0.000338224	0.000559264	-0.305837
14.7	-2.38246	-1.09926	-0.423304	-0.166223	-0.281465	0.119674	1.94364	-0.00665154	1.86163	-0.314711	0.00122918	0.103872	-5.29718e-05	5.55298e-05	-0.00133842	0.000168922	-7.28401e-05	0.000359938	0.000541409	-0.0642671
14.8	-2.28273	-1.32753	-0.396709	-0.605038	-0.0642735	0.0908633	2.07439	0.0598356	1.6799	0.219402	0.00135634	0.102343	-5.48699e-05	2.01483e-05	-0.00131713	0.000164157	-0.000119514	0.000373554	0.000449154	-0.0908619
14.9	-2.2517	-1.28764	-0.279249	-0.277034	-0.022165	0.394488	2.1431	0.356811	1.9392	0.403349	0.00105964	0.1027	2.93658e-05	0.000100368	-0.00137433	8.29249e-05	-0.000122327	0.000438304	0.000483101	-0.281458
15	-2.27165	-1.1458	-0.195032	-0.226061	-0.0664897	0.636058	2.2251	0.372325	2.05888	0.0598327	0.00101725	0.101916	-6.94122e-05	-5.6404e-07	-0.00138778	0.000129511	-0.000164408	0.000420207	0.000493361	-0.270377
15.1	-2.52208	-1.3231	-0.627198	-0.684822	-0.405574	0.421083	1.66882	0.0398894	1.55801	-0.438821	0.00038147	0.103831	-5.72854e-05	-5.80724e-06	-0.00138129	0.000105041	-4.8885e-05	0.000323962	0.000477297	0.148492
15.2	-2.11651	-1.19234	-0.319141	-0.509739	-0.0997333	0.48757	2.12537	0.503083	1.77963	0.10859	0.000932482	0.104365	-2.09692e-05	-3.62173e-05	-0.00131347	0.000124581	-3.3911e-05	0.000361183	0.000482422	-0.188376
15.3	-1.98354	-0.939689	-0.0797875	0.0265899	0.179513	0.757951	2.32926	0.709193	1.91482	0.536324	0.00101725	0.104185	-5.62985e-05	-5.24308e-05	-0.00137584	0.000132279	-9.53192e-05	0.000374486	0.000518812	-0.418865
15.4	-2.11651	-0.784552	-0.135193	-0.0310322	0.170648	0.784545	2.41348	0.620543	1.92147	0.396701	0.00135634	0.103162	-6.3272e-05	-2.68251e-05	-0.00142407	0.000111826	-8.07294e-05	0.000334134	0.000445804	-0.398919
15.5	-1.66218	-0.944121	0.046538	-0.0443297	0.170648	0.857681	2.53537	0.895357	2.12315	0.425512	0.000974867	0.0996967	-4.92722e-05	4.73315e-05	-0.00142905	0.000139417	-0.000105887	0.000347769	0.000440084	-0.469838
15.6	-1.76191	-1.12585	-0.230492	-0.0953031	0.163999	0.607246	2.45115	0.474272	1.93699	0.179509	0.00122918	0.0996233	-6.15579e-05	9.34172e-05	-0.001333	4.06641e-05	-8.99448e-05	0.000332204	0.00049916	-0.305837
15.7	-2.08105	-1.49818	-0.339087	-0.325792	0.0908631	0.374542	2.14088	-0.0376788	1.65774	0.0620489	0.000805325	0.104335	-9.43177e-05	4.04524e-05	-0.00140091	7.45132e-05	-6.79455e-05	0.000355879	0.000484724	-0.0620508
15.8	-2.30711	-1.5824	-0.507521	-0.469847	0.0288084	0.190594	2.1431	0.0310245	1.59347	0.192807	0.00139872	0.10102	-4.56005e-05	0.000114929	-0.00139519	5.81747e-05	-3.58301e-05	0.000432981	0.000495302	-0.0332397
15.9	-2.03451	-1.27212	-0.571792	-0.695903	0.0509708	0.170648	2.33148	0.163999	1.6245	0.241564	0.00144111	0.0992141	-1.81256e-05	5.3077e-06	-0.00144343	5.68679e-05	-6.7293e-05	0.000433117	0.000529718	-0.119673
16	-2.42678	-1.51591	-0.795632	-0.702552	-0.210545	0.292541	2.01677	-0.20168	1.43612	-0.031033	0.00165304	0.10223	-8.84232e-05	3.15609e-06	-0.00144489	8.16545e-05	-7.24692e-05	0.000418577	0.00039802	0.0598422
16.1	-2.41349	-1.71316	-0.600603	-0.492009	-0.0465436	0.172864	2.18077	-0.166221	1.13914	-0.25044	0.000974867	0.105311	-4.49755e-05	-5.10671e-06	-0.00146528	0.000131443	-9.32815e-05	0.000321792	0.000471747	0.086437
16.2	-2.46446	-1.56467	-0.576224	-0.407792	0.024376	0.141837	2.2384	0.0022134	1.65996	-5.70714e-06	0.000296699	0.107369	-0.00010414	0.000124044	-0.00144766	-9.88988e-06	-0.000125245	0.000340688	0.000411911	-0.0952944
16.3	-1.82618	-0.946337	-0.214978	0.0443198	0.383406	0.576219	2.37137	0.638273	1.79736	0.206104	0.00122918	0.102079	-8.79296e-05	0.000107125	-0.00146948	-5.41663e-05	-0.000219429	0.000377245	0.000493208	-0.407784
16.4	-1.71316	-1.1325	-0.152923	-0.141844	0.387839	0.476488	2.36472	0.418866	1.64444	-0.0155194	0.00101725	0.102066	-9.38755e-05	0.000118266	-0.00153576	-5.56266e-05	-0.000218882	0.000388236	0.00052728	-0.268161
16.5	-1.95916	-1.11699	-0.0531926	-0.12633	0.445461	0.514165	2.39353	0.394487	1.91926	0.0487515	0.00105964	0.105357	-0.000122034	0.000119232	-0.00150038	-6.67916e-05	-0.000197875	0.000322727	0.000509609	-0.310269
16.6	-2.24284	-1.43834	0.00886202	-0.210547	0.290324	0.534111	2.40461	0.281459	1.84169	-0.11525	0.000847711	0.104675	-8.88269e-05	0.000118376	-0.001477	-1.63424e-05	-0.000169677	0.000320391	0.000556497	-0.228269
16.7	-2.00127	-1.30537	0.113025	-0.334657	0.22827	0.509732	2.47775	0.299189	1.93699	-0.203899	0.000890096	0.103771	-3.7808e-05	0.000149282	-0.00152286	-1.63629e-05	-0.000229558	0.000375517	0.000508421	-0.277026
16.8	-1.80624	-1.27212	0.0908628	-0.35017	0.294757	0.332433	2.71932	0.454326	1.99239	0.265943	0.00148349	0.10443	-8.56087e-05	0.000148705	-0.00150562	-6.88814e-05	-0.000189402	0.000290268	0.000544046	-0.352378
16.9	-2.22067	-1.49153	-0.028814	-0.516388	0.148485	0.150702	2.47332	0.146269	1.79736	0.217185	0.00114441	0.103655	-6.5987e-05	8.57643e-05	-0.00152537	-3.24977e-05	-0.000174922	0.000356807	0.00061432	-0.104159
17	-2.56641	-1.54694	-0.190599	-0.669308	0.108593	0.0908633	2.49548	0.186161	1.66882	-0.292549	0.00110202	0.102508	3.39705e-05	0.000115368	-0.00145347	-2.12655e-06	-0.000104653	0.00038912	0.000538301	-0.0509696
17.1	-2.44673	-1.62894	-0.108599	-0.735795	0.130755	0.15735	2.66835	0.261513	1.69542	-0.341306	0.00122918	0.10473	7.59875e-05	8.81588e-05	-0.00138797	5.17694e-05	-2.88608e-05	0.000484721	0.000526377	-0.0243748
17.2	-2.50878	-1.44277	-0.155139	-0.651579	-0.0664897	0.509732	2.8944	0.445461	1.97466	-0.241575	0.00127157	0.108141	-1.43021e-05	4.5546e-05	-0.00144434	0.000156526	-0.000106325	0.000407956	0.000485911	-0.0908619
17.3	-2.40684	-1.54694	-0.536332	-1.01726	-0.0664897	0.257081	2.6351	0.161782	1.8838	-0.487578	0.00165304	0.105039	-7.00405e-05	8.51082e-05	-0.00145625	4.79379e-05	-6.55362e-05	0.000409519	0.0004351	0.0133012
17.4	-2.49549	-1.42061	-0.454331	-1.07488	-0.0775709	0.279243	2.55088	0.124106	1.63336	-0.438821	0.00144111	0.106442	-3.88079e-05	0.000109596	-0.00142581	0.000101453	-2.32562e-06	0.000354768	0.000442325	0.0310311
17.5	-2.42457	-1.13472	-0.0487601	-0.755742	0.460975	0.283676	2.52207	0.463191	1.53142	-0.248224	0.00194973	0.103848	-1.51598e-05	0.000161329	-0.00141546	4.91027e-05	1.3454e-05	0.000385553	0.000535516	-0.217187
17.6	-2.3603	-1.15688	-0.252654	-0.775688	0.421082	0.0620523	2.48661	0.243783	1.41617	-0.394496	0.00101725	0.10515	-2.04603e-05	0.000124827	-0.00141027	4.60495e-05	1.5583e-05	0.00037977	0.00045979	-0.0753482
17.7	-2.4157	-1.12585	-0.0332465	-0.844391	0.279243	0.15735	2.62845	0.31027	1.54028	-0.119682	0.000551012	0.108439	-9.19972e-06	6.90841e-05	-0.00145043	9.62141e-05	-3.689e-05	0.000391246	0.000502272	-0.137403
17.8	-2.37803	-1.06158	0.0620517	-0.777904	0.414434	0.443245	2.73483	0.314703	1.7619	-0.104169	0.00127157	0.106913	1.83673e-05	0.000198808	-0.00142542	4.55479e-05	2.54295e-05	0.00042016	0.000532863	-0.268161
17.9	-2.62403	-1.1325	-0.00886786	-0.76239	0.00664608	0.443245	2.73705	0.299189	1.62671	-0.308063	0.00169542	0.106612	3.28915e-05	0.000125366	-0.00142083	8.37593e-05	3.74856e-05	0.000452622	0.000519103	-0.179511
18	-2.37581	-1.06158	-0.0509764	-0.693687	0.232702	0.350163	2.70824	0.230486	1.67325	-0.124115	0.00199212	0.108157	5.63168e-05	0.000125734	-0.00145507	6.94706e-05	1.08447e-05	0.000415105	0.000523152	-0.230485
18.1	-2.35365	-1.20785	0.0398893	-0.372333	0.279243	0.330217	2.5531	0.259297	1.53363	0.124104	0.00110202	0.108559	5.19762e-05	0.000109933	-0.00150053	7.58668e-05	7.14824e-06	0.000410008	0.000472911	-0.243782
18.2	-2.42235	-1.38737	0.0443218	-0.252656	0.135188	0.316919	2.61516	0.472056	1.51147	0.141833	0.00122918	0.107908	1.27741e-05	0.000107103	-0.00146238	0.000117928	3.61413e-05	0.000382285	0.00054264	-0.217187
18.3	-2.25392	-1.24775	-0.0243815	-0.172871	0.456542	0.5053	2.88554	0.5873	1.79958	0.383403	0.00135634	0.106716	6.86171e-05	0.000122101	-0.00149673	0.000132466	7.665e-05	0.000386618	0.000540909	-0.35681
18.4	-2.04116	-1.13029	0.132971	-0.155141	0.607246	0.662652	3.17143	0.746869	2.08547	0.500864	0.000762939	0.105684	7.07956e-05	0.000166728	-0.00144366	0.000107421	3.53111e-05	0.000380093	0.00051921	-0.529677
18.5	-2.31376	-1.13915	0.00442958	-0.345738	0.359028	0.722491	3.07835	0.762383	2.30488	0.285889	0.00161065	0.103139	0.000150914	0.000194288	-0.00144475	0.000100469	7.27527e-05	0.00038036	0.000575732	-0.518596
18.6	-2.41127	-1.16796	-0.166221	-0.323575	0.288108	0.682599	2.92986	0.673733	2.43121	0.0819951	0.00144111	0.108158	2.76688e-05	0.000195295	-0.00151479	2.15252e-05	4.64033e-05	0.000422106	0.000543778	-0.443244
18.7	-2.32484	-1.23002	-0.30806	-0.678173	0.39892	0.673734	2.68386	0.56957	2.22288	0.170645	0.00165304	0.107457	0.000138151	0.00015298	-0.00157179	0.000118785	1.75255e-06	0.000389342	0.000505181	-0.37454
18.8	-2.11873	-0.935256	-0.183951	-0.551848	0.857681	0.997304	3.14262	0.649354	2.5797	0.343511	0.00139872	0.105494	0.000111762	0.000128982	-0.00159619	0.000145674	-2.82981e-05	0.000330601	0.000477538	-0.622759
18.9	-2.53981	-1.36299	-0.347952	-0.990663	0.179513	0.631625	2.83456	0.565138	1.95693	-0.11525	0.00165304	0.106555	9.44819e-05	0.000134424	-0.00156664	6.96217e-05	-3.05731e-05	0.00036605	0.000501899	-0.263728
19	-2.53538	-1.30094	-0.347952	-1.27434	0.106377	0.274811	2.72154	0.465407	1.83504	-0.0509792	0.00148349	0.106426	4.26144e-05	6.80651e-05	-0.0015219	4.9764e-05	3.24747e-06	0.00041875	0.000429035	-0.188376
19.1	-2.71268	-1.46494	-0.693685	-1.07931	-0.0465436	0.0753497	2.39796	0.230486	1.54693	-0.319144	0.000508626	0.109308	9.26356e-05	0.000167149	-0.00153024	2.44583e-05	8.03857e-06	0.000363457	0.000475852	-0.0332397
19.2	-2.6196	-1.23666	-0.414439	-0.760174	0.0177273	0.217189	2.63289	0.43438	1.74196	0.186158	0.00114441	0.108982	7.6503e-05	0.000160537	-0.00149767	9.25579e-06	-3.03511e-05	0.000390694	0.000547437	-0.219404
19.3	-2.47776	-0.995095	0.0620517	-0.285899	0.0908631	0.463191	2.6351	0.718058	2.02785	-5.72205e-06	0.00161065	0.108325	0.00014565	0.000109071	-0.00145992	-1.93221e-05	-4.95383e-05	0.000354926	0.000462637	-0.449892
19.4	-2.1963	-0.857688	0.0376731	-0.423306	0.22827	0.529678	2.71267	0.795626	1.99239	0.0731301	0.000932482	0.107576	7.27889e-05	0.000185088	-0.00151773	-2.79589e-05	-5.00611e-05	0.000395463	0.000508845	-0.516379
19.5	-2.12316	-1.12807	0.135188	-0.549632	0.390055	0.762383	2.70824	0.755734	2.09212	0.09086	0.00131395	0.10601	0.000119993	0.000120723	-0.00150172	-5.04843e-05	5.37632e-06	0.000467276	0.000601087	-0.48092
19.6	-1.88824	-1.24331	0.314703	-0.374549	0.230486	0.842168	2.8124	0.492002	1.8838	-0.16844	0.00110202	0.108461	0.000104188	0.000121245	-0.00143512	-7.08998e-07	-1.36433e-06	0.000381868	0.000533593	-0.467622
19.7	-2.30046	-1.35191	-0.0842199	-0.565145	0.024376	0.773464	2.70381	0.230486	1.60677	-0.212764	0.00118679	0.108506	4.15956e-05	0.000186668	-0.00148058	-3.49761e-05	-9.61115e-05	0.00035818	0.00058157	-0.217187
19.8	-2.46446	-1.48045	-0.30806	-0.771255	0.0443221	0.906438	2.58413	0.168431	1.68212	-0.361252	0.00186496	0.1092	5.2188e-05	0.000120378	-0.00150771	4.7894e-05	-9.85841e-05	0.000392834	0.000528376	-0.166214
19.9	-2.15419	-1.25439	-0.268168	-0.820012	0.150701	0.791194	2.52207	0.445461	1.65331	-0.241576	0.00144111	0.109096	0.000111661	0.000104261	-0.00150133	8.05113e-05	-0.000179439	0.000341056	0.00057526	-0.208322
20	-2.15419	-1.44942	-0.0775712	-0.735795	0.177296	0.542976	2.5797	0.529678	1.37185	-0.188386	0.00101725	0.109108	0.000150818	7.58964e-05	-0.00140947	8.70714e-05	-0.000106774	0.000368325	0.000565684	-0.16843
20.1	-2.15419	-1.31423	0.10416	-0.505307	0.274811	0.742437	2.96975	0.633841	1.7885	-0.0930876	0.000423855	0.109497	0.000140063	0.000105167	-0.00145472	2.50508e-05	-0.000136059	0.000389235	0.000567148	-0.405567
20.2	-1.93035	-1.34748	-0.0709225	-0.580659	0.0930793	0.629409	2.6351	0.529678	1.8018	0.09086	0.00110202	0.108389	5.80727e-05	0.000171316	-0.0014358	8.9745e-07	-0.000103814	0.000357412	0.000502017	-0.35681
20.3	-1.82175	-0.844391	0.195026	-0.427739	0.441028	0.913087	2.52651	0.693679	2.0345	0.609459	0.00161065	0.1066	7.55752e-05	0.000241922	-0.00140352	1.92757e-05	-0.000144743	0.000400449	0.000542821	-0.569569
20.4	-1.93478	-0.620551	0.334649	-0.323575	0.503083	0.952979	2.50878	0.396704	1.7198	0.327997	0.00186496	0.107756	0.000154115	0.000138102	-0.00139478	1.28003e-05	-0.000227532	0.000338714	0.000533883	-0.449892
20.5	-1.71094	-0.60947	0.241567	-0.509739	0.456542	0.966277	2.78581	0.549624	1.80401	0.0509677	0.00127157	0.110584	9.09454e-05	0.000113247	-0.00144154	4.29223e-05	-0.000195522	0.000352198	0.000497019	-0.489784
20.6	-1.9237	-0.939689	0.0731329	-0.611686	0.308054	0.877627	2.82791	0.51638	1.8018	-0.2859	0.000508626	0.112861	0.000115383	0.000139407	-0.0013779	-1.89891e-05	-0.000190661	0.000428307	0.000504738	-0.418865
20.7	-2.14975	-1.20342	0.212756	-0.378981	0.396704	0.8466	3.04067	0.673733	1.75082	0.0642652	0.00122918	0.111299	6.69063e-05	0.000183013	-0.00133306	1.05407e-05	-0.000103743	0.000376865	0.000482454	-0.472055
20.8	-2.22511	-1.03942	0.12189	-0.343522	0.321352	0.576219	2.96089	0.478704	1.64001	-0.157359	0.00173781	0.108241	4.68152e-05	9.8157e-05	-0.00142715	-8.18406e-06	-0.000221128	0.000284713	0.000414906	-0.394486
20.9	-2.57527	-0.984014	-0.028814	-0.746877	0.252648	0.403353	2.65726	0.443244	1.32752	-0.511956	0.00118679	0.107427	0.000107097	0.000116427	-0.00145578	-2.70976e-05	-0.000212285	0.000344367	0.000428932	-0.263728
21	-2.79468	-1.27434	-0.159572	-0.687038	0.166215	0.101945	2.2251	0.347946	1.17682	-0.454334	0.00152588	0.112149	0.000131572	0.000166803	-0.00138475	1.107e-05	-0.000249877	0.000352181	0.000511561	-0.18616
21.1	-2.39132	-1.18791	-0.152923	-0.447685	0.314703	0.649355	2.93208	0.72249	1.41174	0.270375	0.00131395	0.112115	0.000138812	0.000142665	-0.00145768	-5.12847e-06	-0.000231645	0.000332451	0.000536141	-0.46319
21.2	-2.30932	-1.26326	0.148485	-0.500874	0.330217	0.616111	2.70824	0.542975	1.60677	0.241564	0.00144111	0.108884	0.000115886	9.01518e-05	-0.00148232	3.31489e-05	-0.000227059	0.000384956	0.00047923	-0.35681
21.3	-2.31819	-1.0372	0.199458	-0.374549	0.405569	0.740221	2.6351	0.724707	1.71758	0.301402	0.00139872	0.108156	7.87017e-05	0.00010772	-0.00147753	1.40087e-05	-0.000200053	0.000388823	0.000520321	-0.416649
21.4	-2.71489	-1.04607	-0.0576251	-0.589524	0.212756	0.680382	2.52651	0.352379	1.34304	-0.0155194	0.00101725	0.112061	4.2759e-05	0.000125788	-0.00141931	-1.7083e-05	-0.000214327	0.000344944	0.000543917	-0.25708
21.5	-2.59079	-1.12142	-0.128545	-0.569578	0.0332409	0.514165	2.43564	0.00664589	1.34304	-0.272603	0.00178019	0.109566	5.39724e-05	0.000174347	-0.00141255	-9.90313e-05	-0.000196173	0.000411671	0.000539987	-0.144052
21.6	-2.36916	-1.12585	-0.0620576	-0.649362	-0.0398949	0.36346	2.26721	-0.0864361	1.44941	-0.190602	0.00165304	0.110027	0.000134417	0.000118557	-0.00145913	-4.88447e-05	-0.000179964	0.000424863	0.000464548	-0.163998
21.7	-2.05889	-0.995095	0.144052	-0.536334	0.292541	0.60503	2.63953	0.460974	1.59569	0.0952925	0.00144111	0.114046	7.30062e-05	0.0001431	-0.00150219	-3.21502e-05	-0.000255781	0.000369984	0.000468715	-0.436595
21.8	-2.42457	-0.908661	0.055403	-0.775688	0.0664845	0.636058	2.55753	0.281459	1.40731	-0.126331	0.000635783	0.116199	4.24014e-05	0.000144978	-0.00142367	-1.6987e-05	-0.000238546	0.00039938	0.000462274	-0.299188
21.9	-2.4423	-1.01726	0.106376	-0.773472	-0.0842196	0.529678	2.16969	0.0709167	1.53585	-0.416658	0.000762939	0.116047	3.39448e-05	0.000190781	-0.00142871	-4.05474e-05	-0.000234452	0.000381826	0.000501338	-0.181728
22	-2.13646	-0.769039	0.113025	-0.682606	0.148485	0.613895	2.23618	0.359028	1.74639	-0.272603	0.00105964	0.11336	0.000115618	0.000102204	-0.00144002	-3.063e-05	-0.000189122	0.000396593	0.000466921	-0.23935
22.1	-2.03673	-0.658227	0.166215	-0.742444	0.46984	0.755734	2.63289	0.669301	2.0478	-0.259305	0.00178019	0.111328	0.000102142	0.000244901	-0.00140424	-2.62771e-05	-0.000180976	0.000483578	0.000469592	-0.458757
22.2	-1.83948	-0.87985	0.245999	-0.718066	0.378974	0.704761	2.6218	0.941898	1.92369	-0.396712	0.00161065	0.113373	5.90744e-05	0.000227193	-0.00145197	-5.88677e-05	-0.000222225	0.000463001	0.00047946	-0.560704
22.3	-2.21846	-1.00618	-0.241573	-1.01504	-0.0155163	0.370109	2.38467	0.496434	1.71093	-0.582876	0.000974867	0.114382	8.88829e-05	0.000114469	-0.00140017	-8.33229e-05	-0.000218603	0.000326009	0.000469871	-0.277026
22.4	-2.22289	-1.09039	-0.228275	-0.939689	0.170648	0.330217	2.57083	0.472056	1.57796	-0.212764	0.00169542	0.113898	0.000128801	0.00017423	-0.00132065	-8.57831e-05	-0.000163093	0.000348646	0.000492003	-0.259296
22.5	-2.30489	-0.944121	-0.385628	-0.995095	-0.00443512	0.418866	2.5664	0.527461	1.71315	-0.693688	0.00131395	0.113011	9.14903e-05	0.000237067	-0.00133617	1.08911e-05	-0.000182074	0.000412894	0.000448164	-0.283674
22.6	-2.53538	-0.813363	-0.166221	-1.00839	0.376758	0.390055	2.60629	0.523029	2.00126	-0.569578	0.00135634	0.111795	7.09328e-05	0.000188234	-0.00138965	-1.88431e-06	-0.000145992	0.000463476	0.000500675	-0.365675
22.7	-2.45781	-0.952986	-0.161788	-1.02834	0.372325	0.421083	2.67499	0.55184	1.98574	-0.633849	0.00173781	0.114194	7.90035e-05	0.000268975	-0.00138829	4.06433e-05	-0.000184697	0.000429981	0.000511011	-0.343513
22.8	-2.47111	-1.07266	-0.23714	-1.23445	-0.130761	0.285892	2.5797	0.72249	2.08991	-0.651579	0.000551012	0.117277	7.75828e-05	0.000190622	-0.00133852	-2.17783e-05	-0.00014404	0.000355045	0.000515912	-0.261512
22.9	-2.55089	-1.40953	-0.49644	-1.40953	-0.257086	-0.0288134	2.42899	0.38119	1.54471	-0.859906	0.00139872	0.114735	8.9714e-05	0.000209887	-0.00135007	-2.7454e-05	-0.000249133	0.00039406	0.000503938	-0.0243748
23	-2.53316	-1.53586	-0.416655	-1.09261	0.188377	0.203891	2.35142	0.458758	1.3519	-0.73358	0.00165304	0.111516	1.56426e-07	0.000218053	-0.00143231	-6.94447e-05	-0.000126635	0.000441851	0.000545511	-0.139619
23.1	-2.81906	-1.51148	-0.277032	-1.05272	0.183945	-0.146274	2.37359	0.248216	1.09925	-0.919744	0.00152588	0.113218	7.70551e-05	0.00020975	-0.00139447	-3.3383e-05	-0.000142747	0.000442082	0.000550317	-0.137403
23.2	-2.77252	-1.40731	-0.259303	-1.15466	-0.0177325	-0.0820031	2.30267	0.223837	1.01503	-0.797851	0.000551012	0.117246	9.21278e-05	0.000276017	-0.00145563	-2.46828e-05	-0.000184513	0.000435485	0.00048483	-0.117457
23.3	-2.65949	-1.27877	-0.405574	-1.05715	-0.0332462	-0.0221647	2.58856	0.34573	1.10368	-0.516389	0.000762939	0.117351	0.000108985	0.000241252	-0.00142266	6.15585e-06	-0.00012956	0.000443815	0.000459765	-0.217187
23.4	-2.37803	-0.87985	-0.310276	-0.859905	0.268162	0.217189	2.76808	0.458758	1.45828	-0.383415	0.00161065	0.114527	4.83346e-05	0.000226853	-0.0013919	-6.91439e-05	-0.000158891	0.000437432	0.000439523	-0.403351
23.5	-2.38024	-1.16796	-0.0731387	-0.975149	0.0819981	0.270378	2.55532	0.458758	1.43833	-0.259305	0.00178019	0.113276	-5.06829e-05	0.000157695	-0.00147391	-5.05425e-05	-0.000180351	0.000450818	0.00043342	-0.270377
23.6	-2.1963	-1.15245	-0.128545	-0.839959	-0.0110838	0.115242	2.53537	0.263729	1.52477	0.197239	0.00182258	0.114668	3.60977e-05	0.000201997	-0.00142856	-5.79773e-05	-0.000141867	0.000425251	0.00051592	-0.206106
23.7	-2.14089	-0.957419	-0.075355	-0.788985	0.0332409	0.152918	2.49105	0.217188	1.45606	0.0177242	0.00114441	0.115234	4.73883e-05	0.000264991	-0.00135914	-2.2377e-05	-0.000131591	0.000374765	0.000509587	-0.228269
23.8	-2.36695	-1.16574	-0.374547	-0.837742	0.272594	0.097512	2.21623	0.243783	1.66882	-0.190602	0.000890096	0.116206	0.00012116	0.000255654	-0.00140786	-1.95515e-05	-0.000114098	0.000427593	0.000499587	-0.219404
23.9	-2.40905	-1.11699	-0.296979	-0.771255	0.195026	0.0265925	2.22288	0.274811	1.69763	-0.214981	0.00122918	0.117267	8.5194e-05	0.000230323	-0.00137414	-2.09136e-05	-6.77668e-05	0.000437168	0.000500505	-0.308053
24	-2.11429	-1.04828	0.115241	-0.611686	0.505299	0.219405	2.58413	0.766815	1.50039	-0.0842227	0.00148349	0.113894	0.000119248	0.000319303	-0.00138389	-1.34625e-05	-0.000128811	0.000371473	0.000495038	-0.48092
24.1	-1.88824	-0.946338	0.163999	-0.443252	0.636057	0.294757	2.89219	0.857681	1.66882	0.115239	0.00165304	0.115247	6.0741e-05	0.000397424	-0.00143878	-8.34985e-05	-0.000118552	0.000352755	0.000541069	-0.503082
24.2	-2.101	-0.784552	0.0842141	-0.447685	0.312487	0.226054	2.85673	0.709193	1.6245	0.303619	0.00190735	0.117532	7.15758e-05	0.000316741	-0.00141454	-7.44084e-05	-1.67728e-05	0.000384354	0.000567088	-0.514163
24.3	-1.9791	-0.746876	0.152917	-0.562929	0.445461	0.152918	3.08943	0.968493	1.63779	0.653784	0.00161065	0.120585	8.21244e-05	0.000274276	-0.00139117	2.15059e-05	-3.8167e-05	0.000386133	0.000471042	-0.618326
24.4	-2.03008	-0.788985	-0.0709225	-0.74466	0.26373	0.02216	3.00743	0.995087	1.65552	0.321349	0.00135634	0.117173	8.45198e-05	0.000214814	-0.00143253	1.06595e-05	1.19791e-05	0.000372707	0.000432061	-0.58065
24.5	-2.0877	-1.1325	-0.274816	-0.899797	0.141837	-0.192815	2.757	0.79341	1.7885	0.22605	0.00127157	0.118139	0.00013916	0.000227814	-0.00147956	-2.17649e-05	-2.59621e-05	0.000404057	0.000430534	-0.341297
24.6	-1.99462	-1.08818	-0.177302	-0.784553	0.323568	-0.141842	2.75921	0.908654	1.73974	0.416647	0.00135634	0.1189	0.00011602	0.000298924	-0.00143157	-1.55702e-05	-9.34404e-05	0.000378715	0.000450016	-0.434379
24.7	-2.1963	-0.98623	-0.223843	-0.791201	0.372325	-0.230491	2.70381	0.972925	1.68434	0.3147	0.00131395	0.118533	0.000110889	0.000311333	-0.00145135	-3.8979e-05	-9.06986e-05	0.000320742	0.000438609	-0.341297
24.8	-1.92813	-0.977365	-0.172869	-0.795634	0.574003	-0.0332459	2.66835	0.926384	1.93477	0.815569	0.00161065	0.115977	0.000154026	0.000344342	-0.00143219	2.4081e-05	2.51123e-05	0.000301046	0.000526729	-0.478703
24.9	-1.82175	-1.11477	-0.206113	-0.57401	0.698112	0.108593	2.75035	0.837735	1.44277	0.272591	0.00178019	0.115631	0.000259467	0.000297114	-0.0014909	-1.54216e-06	2.84406e-05	0.000389522	0.000483112	-0.405567
25	-2.25392	-1.44277	-0.303627	-0.587308	0.458758	-0.217194	2.52872	0.56957	1.13471	-0.0487629	0.00135634	0.115246	0.00015511	0.000209422	-0.00146865	-8.4599e-06	-1.57349e-05	0.000339229	0.000499473	-0.237134
25.1	-2.37138	-1.33418	-0.328006	-0.514172	0.0664845	-2.38419e-06	2.53759	0.766815	1.03276	-0.0509792	0.00156826	0.119668	0.000200976	0.000247832	-0.00144158	-6.69085e-05	1.8835e-06	0.000262004	0.000487204	-0.25708
25.2	-2.16527	-1.62451	-0.562927	-0.95077	0.0664845	-0.323573	2.26056	0.485353	0.877625	0.0376703	0.00127157	0.119298	0.000162318	0.000316646	-0.00140987	1.90933e-05	-3.16625e-05	0.000340041	0.00041768	-0.0908619
25.3	-2.46224	-1.72424	-1.01726	-1.39845	-0.301411	-0.651576	1.76855	0.0908629	0.802273	-0.500875	0.00169542	0.11857	0.000163261	0.000264191	-0.00134606	1.78308e-05	-5.71022e-06	0.000313493	0.000531042	0.234925
25.4	-2.32927	-1.48045	-0.941903	-1.29207	-0.117463	-0.39006	1.85942	0.401136	0.935248	-0.421091	0.00190735	0.1191	0.000135432	0.000341175	-0.0013725	0.00013802	8.62666e-05	0.000354501	0.000472536	0.113032
25.5	-2.23397	-1.46494	-0.780118	-1.19234	0.265946	-0.361249	2.0212	0.507515	0.999518	-0.106385	0.00199212	0.117554	0.000162768	0.000338011	-0.00141217	7.44141e-05	8.89358e-05	0.000398477	0.000504197	-0.0243748
25.6	-2.28273	-1.40953	-0.6139	-1.12364	0.0886468	-0.119679	2.05666	0.445461	1.18125	0.0598327	0.00122918	0.11891	0.000182899	0.00035181	-0.00139615	0.000103867	7.47158e-06	0.0003193	0.000496822	-0.0376722
25.7	-2.15862	-1.33196	-0.542981	-1.03055	0.0952955	-0.0642732	1.86828	0.274811	1.07265	0.356808	0.00110202	0.121454	0.000175027	0.000281323	-0.00144837	0.000145173	0.000105486	0.000362639	0.000486476	-0.00442867
25.8	-2.10765	-1.09261	-0.527467	-0.848824	-0.00886758	-0.0554083	2.1431	0.305838	1.16352	0.343511	0.00173781	0.116668	0.000234689	0.000262142	-0.00145937	5.43742e-05	2.65728e-05	0.000431434	0.000484278	-0.00664491
25.9	-2.07219	-1.10591	-0.159572	-0.687038	0.12189	-0.0288135	2.3758	0.489785	1.14136	0.168428	0.00186496	0.117266	0.000155361	0.000271494	-0.0014182	4.12617e-05	9.6076e-05	0.000364176	0.000408415	-0.137403
26	-2.1963	-1.11256	-0.0797874	-0.85104	0.0952955	-0.144058	2.31153	0.321351	1.00617	0.0819951	0.00152588	0.117132	0.000245628	0.000317845	-0.00145532	4.97992e-05	0.000139308	0.000284047	0.000513387	-0.0775645
26.1	-1.91483	-0.720281	-0.164004	-0.658227	0.421082	-0.11303	2.18299	0.494218	1.15909	0.00442678	0.000890096	0.11894	0.000231705	0.000326907	-0.0014204	9.74806e-05	7.84011e-05	0.000318954	0.000502949	-0.183944
26.2	-1.88159	-0.804498	-0.2726	-0.545199	0.352379	0.02216	2.34921	0.602814	1.25882	0.195023	0.00211928	0.118111	0.000229911	0.000302283	-0.00142581	4.2313e-05	-8.02548e-06	0.000372673	0.000497831	-0.16843
26.3	-1.71094	-1.03499	0.152917	-0.667092	0.401136	0.0110788	2.2938	0.709193	1.37628	0.374538	0.00211928	0.118568	0.000299952	0.000275461	-0.00146799	0.000109047	2.59907e-05	0.000400514	0.000432127	-0.183944
26.4	-1.59126	-0.895364	0.350162	-0.629416	0.325784	0.308055	2.56418	0.788977	1.4472	0.569567	0.00169542	0.117324	0.000227895	0.000337758	-0.00141189	6.53447e-05	2.36262e-05	0.000347535	0.000476452	-0.332432
26.5	-1.45164	-0.999527	0.272594	-0.669308	0.219405	0.328001	2.59964	0.749085	1.51147	0.438809	0.00135634	0.119418	0.000194041	0.00034387	-0.00145209	5.78886e-05	3.09483e-06	0.000368096	0.00048518	-0.365675
26.6	-1.52256	-0.959635	0.124106	-0.57401	0.212756	0.0930796	2.64397	0.49865	1.52477	0.0842113	0.00110202	0.123037	0.000219899	0.000314857	-0.00139944	4.14921e-05	-2.56764e-06	0.000395665	0.000490136	-0.270377
26.7	-1.81732	-1.33196	-0.416655	-0.882067	-0.0332462	-0.385628	2.37802	0.115241	1.20563	-0.498659	0.00118679	0.116468	0.000258349	0.000250034	-0.00134003	9.90274e-05	4.56087e-05	0.000342336	0.000470561	0.0664909
26.8	-1.63559	-1.28321	-0.0731387	-0.700336	0.099728	-0.0842194	2.52872	0.177296	1.58904	-0.246008	0.00186496	0.115335	0.00038998	0.000330008	-0.00136691	0.000132489	5.66667e-06	0.000331827	0.000514406	-0.11524
26.9	-1.51369	-1.03499	0.0132945	-0.749093	0.425515	-0.0354622	2.78581	0.365676	1.57131	0.006643	0.00220405	0.119131	0.00029264	0.000281745	-0.00131473	8.67719e-05	1.27995e-05	0.000361962	0.000568654	-0.330215
27	-1.2965	-1.11034	0.195026	-0.277035	0.456542	0.130756	2.95202	0.780112	1.78407	0.0864275	0.00139872	0.121671	0.000308256	0.000281035	-0.00132739	2.917e-05	-1.70964e-05	0.000268509	0.000477121	-0.474271
27.1	-1.42283	-1.01504	0.288108	-0.0687083	0.144053	0.113026	2.71267	0.611678	1.44055	0.044319	0.00148349	0.119342	0.000274711	0.00030721	-0.0012999	3.92569e-05	-1.1022e-05	0.000299157	0.000456709	-0.383405
27.2	-1.11699	-1.00839	0.562921	-0.0753569	0.323568	0.170648	2.96311	0.529678	1.60233	0.299186	0.00173781	0.116275	0.000285631	0.00031951	-0.00133688	6.95717e-05	-3.70951e-05	0.000343068	0.000431091	-0.498649
27.3	-1.4184	-1.05272	0.438812	-0.0443296	0.19281	0.243784	2.52207	0.627192	1.67769	0.223834	0.00203451	0.119553	0.000257221	0.000354703	-0.00141617	4.90975e-05	-4.24235e-05	0.000320414	0.000485353	-0.432162
27.4	-1.77299	-1.24775	0.141836	-0.562929	0.0465383	0.068701	2.42013	0.294757	1.4206	0.210537	0.00144111	0.120132	0.000261661	0.000318665	-0.00139828	7.95941e-05	-9.56804e-06	0.000350804	0.00043286	-0.23935
27.5	-1.78851	-1.14802	0.336865	-0.547415	-0.0443273	0.181729	2.58634	0.503083	1.46493	0.319132	0.00122918	0.120222	0.000221326	0.000342168	-0.001302	7.57647e-05	-8.41087e-05	0.000357229	0.00047433	-0.336864
27.6	-1.65997	-0.924175	0.214972	-0.775688	-0.0509761	0.241567	2.53094	0.361244	1.48931	0.192807	0.00139872	0.119546	0.000205892	0.000412656	-0.00137088	8.37134e-05	-6.42496e-05	0.000345365	0.000442791	-0.254863
27.7	-1.56245	-0.678173	0.383406	-0.569578	0.170648	0.186162	2.67721	0.414433	1.58682	0.593946	0.00131395	0.119674	0.000193622	0.000331406	-0.00131623	1.56147e-06	-6.66514e-05	0.000323397	0.000475041	-0.35681
27.8	-1.4871	-0.649362	0.509732	-0.684822	0.195026	-0.015516	2.78581	0.378974	1.47601	0.527459	0.00178019	0.11691	0.000202057	0.000226027	-0.00129855	3.71956e-05	-3.95714e-05	0.000353438	0.000435245	-0.416649
27.9	-1.14137	-0.458766	0.853248	-0.31471	0.478704	0.230486	2.9077	0.855464	1.9392	0.775677	0.00161065	0.119609	0.000258528	0.000193281	-0.00138253	5.70839e-06	-6.04565e-05	0.000336841	0.000489884	-0.726922
28	-1.31202	-0.804498	0.507515	-0.359035	0.199459	-0.062057	2.44894	0.631625	1.81066	0.500864	0.00127157	0.119533	0.000244064	0.000293837	-0.00134481	7.39178e-05	-1.34989e-05	0.000323065	0.000559559	-0.449892
28.1	-1.0505	-0.831093	0.700328	-0.175088	0.549624	0.319136	2.76364	0.826653	2.12315	0.421079	0.00131395	0.119882	0.000259063	0.000344543	-0.00138543	-8.80878e-07	-4.30226e-05	0.000324594	0.000449269	-0.624975
28.2	-0.811147	-0.531901	0.950763	0.115239	0.390055	0.403353	2.6218	1.08817	1.8705	0.868759	0.00165304	0.117713	0.000254575	0.00030429	-0.00137033	8.22117e-06	-3.80817e-05	0.00030109	0.000423753	-0.664867
28.3	-0.870986	-0.585091	0.992871	0.0753471	0.438812	0.294757	2.4977	0.879843	1.87493	0.804488	0.00165304	0.118279	0.000267525	0.000277829	-0.00133792	1.45305e-05	3.92282e-05	0.000365141	0.000358371	-0.59838
28.4	-0.806715	-0.511955	0.952979	0.345728	0.547408	0.514165	2.60851	0.913087	1.86828	0.545188	0.00194973	0.119208	0.000220833	0.000250643	-0.00133455	6.25012e-05	-1.22743e-05	0.000351656	0.000398379	-0.695894
28.5	-0.585091	-0.237142	1.03941	0.128537	0.514164	0.423299	2.91435	1.00838	1.95028	0.27924	0.00144111	0.12138	0.000257012	0.000238936	-0.00131737	1.48937e-05	-6.82751e-05	0.000256058	0.000388888	-0.722489
28.6	-0.85104	-0.370116	0.556272	-0.0221673	0.0930793	0.172864	2.81462	0.873194	1.94585	0.115239	0.000974867	0.120803	0.000249971	0.000263001	-0.00133821	4.9882e-05	-3.41438e-05	0.000351858	0.000413091	-0.61611
28.7	-1.01061	-0.250439	0.401136	-0.0842219	0.0509709	0.339082	2.99192	0.649355	1.98353	0.312484	0.00144111	0.121621	0.0002625	0.000262078	-0.00134852	1.98822e-05	-4.3845e-05	0.000404316	0.000461456	-0.556272
28.8	-1.15245	-0.130762	0.407785	-0.0975193	0.128539	0.110809	2.7304	0.285892	1.79293	0.252645	0.00190735	0.119554	0.000217175	0.000346973	-0.00130712	2.01668e-05	-5.33048e-05	0.000273274	0.0004191	-0.498649
28.9	-1.12142	-0.288115	0.372325	-0.0487621	0.181729	0.130756	2.76364	0.268162	1.55579	-0.0155194	0.00169542	0.116997	0.000222034	0.000385164	-0.00130041	2.61048e-05	-7.20703e-05	0.000318777	0.000386743	-0.542974
29	-0.837742	-0.0177343	0.77568	0.00664383	0.669301	0.467624	3.02516	0.394487	2.08547	0.0997249	0.00144111	0.120587	0.000146816	0.000370766	-0.00128907	3.03382e-05	-3.17557e-05	0.000300812	0.000389686	-0.753517
29.1	-1.32531	-0.46763	0.642706	-0.265953	0.343514	0.328001	2.69716	0.38119	2.01012	0.345727	0.000635783	0.122326	0.000248879	0.000331532	-0.00130285	1.5531e-05	-3.47799e-05	0.0003292	0.000347587	-0.529677
29.2	-1.45386	-0.578442	0.691463	-0.323575	0.418866	0.277027	2.62845	0.545191	1.74861	0.660433	0.00118679	0.120624	0.000238435	0.000284165	-0.00135256	-3.72888e-06	-3.04253e-05	0.000328454	0.000338549	-0.492001
29.3	-1.78629	-0.682605	0.476488	-0.155141	0.208324	0.230486	2.6617	0.376757	1.69542	0.596162	0.00194973	0.118876	0.000285025	0.000306996	-0.00135036	-2.80117e-05	-5.72488e-05	0.000294761	0.000405728	-0.394486
29.4	-1.5691	-0.631632	0.449893	-0.0886544	0.412217	0.270379	2.72375	0.34573	1.62006	0.695893	0.00194973	0.11837	0.000242532	0.000298795	-0.00127803	4.2591e-05	-2.53516e-06	0.000245468	0.000436546	-0.421081
29.5	-1.60456	-0.596172	0.618327	-0.341305	0.458758	0.190594	2.89883	0.396704	1.62228	0.678163	0.00131395	0.119621	0.000281623	0.000387504	-0.00131817	5.56895e-05	-2.05832e-05	0.000279293	0.000346096	-0.474271
29.6	-1.55359	-0.372332	0.91087	-0.0509784	0.538543	0.00664634	2.85673	0.452109	2.01012	0.409998	0.00110202	0.120452	0.000255469	0.000419915	-0.00133106	2.14148e-05	-2.37054e-05	0.000324064	0.000331452	-0.56292
29.7	-1.35634	-0.3679	0.842167	0.301403	0.359028	0.232702	2.95424	0.305838	2.2805	0.208321	0.00156826	0.120564	0.000228484	0.000310149	-0.00136288	4.11728e-05	-2.75783e-05	0.000346154	0.000332047	-0.622759
29.8	-1.09039	-0.636064	0.777896	-0.0620596	0.538543	0.0687009	2.85451	0.221621	2.05223	0.221618	0.00182258	0.121764	0.000241267	0.000293753	-0.00130624	4.79234e-05	-1.69928e-05	0.000354939	0.000386504	-0.531893
29.9	-1.47602	-0.828877	0.458758	-0.121898	0.190594	-0.157355	2.69937	0.221621	2.07661	0.148482	0.00135634	0.121361	0.000273016	0.000377995	-0.00131446	6.06701e-05	-3.74209e-05	0.000309725	0.000394488	-0.334648
30	-1.54029	-0.757957	0.436596	-0.181736	0.183945	0.21054	2.66391	0.294757	2.15418	0.245997	0.00122918	0.121596	-0.00268588	-0.00197707	-0.00138683	-4.70424e-05	-7.52583e-05	0.000336639	0.000352729	-0.363459
30.1	-1.44499	-0.757957	0.383406	-0.226061	-0.0842196	0.26373	2.42013	0.285892	1.84834	0.101941	0.000974867	0.12112	-0.0048954	-0.00574066	-0.0020099	-0.00227207	-0.00291728	-0.00173795	-0.00111059	-0.272593
30.2	-1.4871	-0.788985	0.314703	-0.0797895	-0.248221	0.43438	2.40018	0.343514	1.86607	0.044319	0.00114441	0.121567	-0.00493328	-0.005871	-0.0021497	-0.00276147	-0.00430054	-0.00384732	-0.00431509	-0.288107
30.3	-1.54694	-0.735795	0.496434	-0.104168	-0.232707	0.341298	2.29159	0.356811	1.74196	0.132969	0.00135634	0.123239	-0.00499216	-0.00588875	-0.00213372	-0.00271793	-0.00429521	-0.00381081	-0.00441421	-0.321351
30.4	-1.36299	-0.684822	0.538543	-0.17952	0.0819981	0.290325	2.66391	0.474272	1.88601	0.119671	0.00114441	0.125568	-0.00482208	-0.00582398	-0.0020058	-0.00258034	-0.00407915	-0.00381553	-0.00441977	-0.421081
30.5	-1.32975	-0.447684	0.396703	-0.141844	0.270378	0.489786	2.3758	0.296973	1.99904	0.170645	0.000890096	0.123196	-0.00458262	-0.00564901	-0.00194752	-0.00257057	-0.00410128	-0.0037998	-0.00446287	-0.48092
30.6	-1.40067	-0.589523	0.186161	-0.359035	0.206107	0.5873	2.22067	0.186161	1.98131	0.104157	0.00105964	0.123634	-0.00452081	-0.00547249	-0.00178231	-0.00242909	-0.00390647	-0.00352239	-0.00431691	-0.385621
30.7	-1.45829	-0.365684	0.325784	-0.257088	0.0487546	0.474272	2.3891	0.454326	2.11872	0.254861	0.00144111	0.123205	-0.0042323	-0.00529957	-0.00181098	-0.00237769	-0.00385125	-0.00322312	-0.00394551	-0.458757
30.8	-1.54029	-0.589523	0.332433	-0.246007	0.0332409	0.265946	2.13867	0.511948	1.80401	0.257078	0.00110202	0.124609	-0.000451736	-0.000860548	-0.001533	-0.00102502	-0.00230868	-0.00224593	-0.00323268	-0.394486
30.9	-1.3918	-0.964067	-0.130761	-0.35017	0.0398896	0.341298	1.9791	0.319135	1.87493	0.259294	0.000974867	0.12573	0.000132581	0.00049384	-0.00134695	9.52625e-05	-7.73514e-05	0.000137376	4.33413e-05	-0.25708
31	-1.19899	-0.640497	0.350162	0.0487523	0.148485	0.554057	2.06775	0.449893	1.97909	0.230483	0.00114441	0.124578	0.000203641	0.000420367	-0.0013186	-1.12994e-05	7.10035e-05	0.000267972	0.000457077	-0.494217
31.1	-0.777904	-0.117465	0.742436	0.503081	0.374541	0.866546	2.21402	0.842167	2.18077	0.418863	0.00122918	0.123996	0.000196526	0.000394233	-0.00135941	3.45711e-05	6.78729e-05	0.000279403	0.000420518	-0.740219
31.2	-1.05937	-0.372332	0.620543	0.308052	0.296973	0.744653	2.16083	0.939682	2.13866	0.195023	0.00194973	0.122405	0.000284794	0.000366097	-0.00132736	7.29861e-05	1.24214e-05	0.000313439	0.000377031	-0.68703
31.3	-1.29207	-0.321359	0.34573	-0.0797894	0.301406	0.274811	2.10764	0.378974	1.75969	-0.0199518	0.00178019	0.125733	0.000270004	0.000402457	-0.00126924	9.7096e-05	3.11427e-05	0.000351511	0.000382308	-0.443244
31.4	-1.50705	-0.569577	0.170647	-0.212764	0.0531871	0.290325	2.12094	0.427731	1.86607	0.365673	0.00139872	0.124917	0.000281696	0.000359824	-0.00120286	8.13224e-05	6.4587e-05	0.000255859	0.000403866	-0.372324
31.5	-1.16575	-0.305845	0.392271	0.0997257	0.43438	0.689247	2.76143	0.753518	2.04337	0.578432	0.00144111	0.123877	0.000208257	0.000407135	-0.00127301	8.64804e-05	-1.57335e-05	0.00023734	0.000346238	-0.656002
31.6	-1.09926	-0.376765	0.254864	0.330214	0.144053	0.662652	2.68164	0.547408	2.05223	0.633838	0.00165304	0.124361	0.000194184	0.000360971	-0.00128285	0.000138894	2.90837e-06	0.00027791	0.000340655	-0.602813
31.7	-1.10147	-0.602821	0.228269	0.259295	0.113025	0.518597	2.51764	0.611678	2.24061	0.631622	0.00161065	0.123312	0.000250713	0.000437333	-0.00124728	9.64765e-05	7.29592e-05	0.000322153	0.000374987	-0.542974
31.8	-1.14137	-0.509739	0.219405	0.281457	0.0066461	0.529678	2.43786	0.591732	2.15639	0.631622	0.00173781	0.123054	0.000169392	0.000382417	-0.00132425	0.000135192	8.91595e-05	0.000393198	0.000345517	-0.509731
31.9	-1.07488	-0.480928	0.394487	0.223835	-0.0243812	0.509732	2.55975	0.542975	1.91704	0.738001	0.00156826	0.125372	0.000190083	0.00034745	-0.00132093	7.22175e-05	8.14919e-05	0.000300674	0.000405063	-0.527461
32	-1.4184	-0.416657	0.341298	0.228267	0.00664607	0.492002	2.44894	0.591732	1.74196	0.283673	0.00122918	0.12686	0.000305561	0.000389679	-0.00128855	0.000142871	0.000104359	0.000302884	0.000378602	-0.485352
32.1	-1.34083	-0.529685	0.565137	0.310268	-0.0731384	0.638274	2.37802	0.460974	1.49817	0.101941	0.00144111	0.122911	0.000240841	0.000378744	-0.00126415	0.000140134	8.61537e-05	0.000317937	0.000314569	-0.485352
32.2	-1.05493	-0.325791	0.34573	0.376755	0.0842143	0.700328	2.32705	0.578435	1.69098	0.622757	0.00152588	0.123638	0.000258915	0.000410429	-0.00124049	0.000146035	7.66234e-05	0.000333181	0.000352352	-0.523028
32.3	-1.01504	-0.223844	0.394487	0.296971	-0.0554085	0.624976	2.36915	0.724707	1.9392	0.684811	0.00131395	0.124936	0.000295905	0.000359666	-0.00125087	0.000131616	6.5599e-05	0.000202525	0.000353786	-0.589515
32.4	-0.888716	0.0132929	0.726923	0.675947	0.148485	0.859897	2.67499	1.0239	1.79515	0.906435	0.00152588	0.126757	0.000281092	0.000347583	-0.00124089	7.56378e-05	1.09223e-05	0.00025466	0.000397701	-0.902004
32.5	-0.749093	-0.239358	0.454326	0.516378	0.239351	0.791194	2.42234	0.9286	1.82174	0.636054	0.00216166	0.125462	0.000271291	0.000339425	-0.00116311	0.000131195	6.39053e-05	0.00033059	0.000337221	-0.797841
32.6	-0.846607	-0.146276	0.299189	0.363458	0.423299	0.636058	2.64618	0.997304	1.79293	0.345727	0.00207689	0.126054	0.000234426	0.000370964	-0.00124578	0.00016101	-1.89849e-05	0.000323589	0.000338026	-0.773463
32.7	-0.997311	-0.458765	0.303621	0.263727	0.110809	0.456542	2.4578	0.824437	1.6112	0.409998	0.00178019	0.127474	0.000223491	0.000391675	-0.00123611	0.000134591	7.33396e-05	0.000299092	0.000366404	-0.68703
32.8	-1.33196	-0.580659	0.410001	-0.0133024	0.197242	0.341298	2.28937	0.742436	1.23001	0.299186	0.00165304	0.128865	0.000303552	0.000420792	-0.00126501	0.000153684	3.1294e-05	0.000189208	0.00034524	-0.538542
32.9	-1.23888	-0.12633	0.560705	0.305836	0.602814	0.414434	2.56861	0.921952	1.74196	0.283673	0.00182258	0.125818	0.000244643	0.000481987	-0.00125226	0.000121818	0.00011857	0.000225421	0.000359406	-0.722489
33	-1.15023	-0.0620591	0.627192	0.36789	0.607246	0.523029	2.54424	1.07266	1.75082	0.35016	0.00199212	0.128663	0.000223954	0.000442435	-0.00123066	0.000160273	8.7766e-05	0.000357794	0.000418626	-0.813355
33.1	-1.06601	-0.352386	0.574002	0.308052	0.571786	0.558489	2.42234	0.984006	2.04115	0.401133	0.00122918	0.126289	0.00029242	0.000414241	-0.00123106	0.000190137	0.000126298	0.000268117	0.000401755	-0.831085
33.2	-1.19677	-0.436603	0.376757	0.046536	0.250432	0.294757	2.25169	0.873194	1.50039	0.117455	0.00131395	0.123582	0.000287285	0.000372205	-0.00124317	0.000159479	9.069e-05	0.00020839	0.000383538	-0.582866
33.3	-1.11034	-0.432171	0.195026	0.00221133	-0.059841	0.308055	2.19407	0.882059	1.42947	0.0686976	0.00152588	0.12613	0.000257351	0.000362406	-0.0013097	0.000187416	5.76446e-05	0.000272795	0.000346451	-0.534109
33.4	-0.952986	-0.159574	0.0864303	0.201673	0.0886468	0.525246	2.4024	1.13693	1.54471	0.146266	0.00186496	0.1256	0.000273667	0.000237845	-0.00127312	0.000171669	0.000124735	0.000245032	0.000346522	-0.678165
33.5	-0.74466	-0.157357	0.150701	0.17951	0.0288085	0.467624	2.36472	0.895357	1.63115	0.374538	0.00169542	0.12535	0.000255636	0.000295391	-0.00123852	0.000221145	0.000121606	0.000195221	0.000387535	-0.678165
33.6	-0.948554	-0.429954	0.0443218	0.0775633	0.226054	0.376758	2.28272	0.724707	1.78185	0.166212	0.00156826	0.127281	0.000248824	0.000420411	-0.00123521	0.000214295	0.000104589	0.000267353	0.00039976	-0.631624
33.7	-1.26991	-0.478712	-0.0598413	-0.252656	0.110809	0.503083	2.25613	0.469839	1.67104	0.0110754	0.00118679	0.128171	0.000263965	0.000401069	-0.00128713	0.000174268	4.04513e-05	0.000253007	0.000468231	-0.523028
33.8	-1.17683	-0.398927	-0.0265977	-0.0133023	0.0554033	0.5053	2.20737	0.505299	1.69985	0.263726	0.00161065	0.128233	0.000295622	0.000445453	-0.00128323	0.000207995	5.0248e-05	0.000230466	0.000404875	-0.540758
33.9	-1.17904	-0.263737	0.146269	0.201673	-0.135193	0.77568	2.2805	0.749085	1.7619	0.551837	0.00194973	0.127933	0.000286095	0.000408246	-0.00124799	0.000208052	7.23838e-05	0.000196122	0.000371979	-0.567353
34	-1.26326	-0.226061	0.0132945	0.0443198	-0.0820034	0.673734	2.3204	0.815572	1.65552	0.647135	0.00169542	0.126719	0.00032684	0.000348412	-0.00132375	0.000195466	0.000120224	0.000264868	0.000315584	-0.571785
34.1	-1.54694	-0.392278	-0.108599	-4.91738e-06	-0.370114	0.387839	2.15861	0.746869	1.39401	0.407782	0.00182258	0.125257	0.000282916	0.000344979	-0.00130992	0.000283576	7.83312e-05	0.000239517	0.00036718	-0.48092
34.2	-1.26769	-0.525253	0.0265919	-0.028816	-0.616116	0.374542	2.22731	0.820005	1.40509	0.649352	0.00144111	0.127219	0.000146866	0.000356438	-0.00127526	0.000266422	1.31559e-05	0.000273687	0.00037776	-0.551839
34.3	-0.984014	-0.412225	-0.0775712	-0.139628	-0.554062	0.206108	2.07661	0.808924	1.44498	0.740217	0.00118679	0.128742	0.000262655	0.000409008	-0.00140093	0.000218408	-1.06582e-05	0.000247259	0.000403283	-0.489784
34.4	-0.919743	-0.489793	-0.0465439	0.0199412	-0.709198	0.310271	2.24283	0.9286	1.65774	0.877624	0.00135634	0.129574	0.000223498	0.000405606	-0.00133775	0.000207929	1.72183e-05	0.000237005	0.000367339	-0.523028
34.5	-1.11477	-0.662659	-0.00886786	0.0775633	-0.886497	0.226054	2.29159	0.882059	1.83282	0.746866	0.00186496	0.128427	0.000232096	0.000382019	-0.00133472	0.000236589	3.47011e-05	0.000301541	0.000361022	-0.591731
34.6	-0.972933	-0.682605	0.0997277	0.166213	-0.63163	0.15735	2.32926	0.977358	1.83726	0.181726	0.00122918	0.130911	0.000222849	0.000419396	-0.00133182	0.000221874	-4.11783e-05	0.000337856	0.000407887	-0.589515
34.7	-0.718065	-0.392278	0.228269	0.183943	-0.454331	0.514165	2.48883	1.13249	2.03007	0.26151	0.000974867	0.128593	0.000206014	0.00039728	-0.00132432	0.000288983	-6.65508e-06	0.000309544	0.000347541	-0.740219
34.8	-1.2012	-0.57401	0.152917	-0.0177348	-0.611684	0.283676	2.2805	1.13693	1.77742	0.0354541	0.00194973	0.127479	0.000231168	0.000416489	-0.00133617	0.00023962	7.27179e-06	0.00023764	0.000433152	-0.576218
34.9	-1.24553	-0.370116	0.305838	0.0155087	-0.261519	0.29919	2.51099	1.0372	1.9658	0.152915	0.00182258	0.127698	0.000197735	0.000402626	-0.00139684	0.000221639	4.21495e-05	0.000248012	0.000364263	-0.618326
35	-1.5558	-0.935256	-0.181734	-0.16179	-0.658225	0.0332412	1.95915	0.684814	1.81066	0.0775626	0.00182258	0.129926	0.000258639	0.000403753	-0.00134687	0.000215093	8.16942e-05	0.000265795	0.000365002	-0.237134
35.1	-1.40731	-0.930824	-0.113031	-0.274818	-0.549629	0.168432	1.81509	0.720274	1.71093	0.285889	0.00207689	0.131214	0.000159004	0.000428769	-0.00132843	0.000288773	5.09143e-05	0.000228397	0.000362428	-0.212755
35.2	-1.43834	-0.782336	-0.0310302	-0.0886544	-0.598387	0.119674	1.89931	0.667084	1.5846	-0.0243843	0.00173781	0.131988	0.000196368	0.000451425	-0.0013489	0.000253431	3.61839e-05	0.000276981	0.000308131	-0.352378
35.3	-1.1325	-0.587307	-0.10195	0.0221574	-0.361249	0.230486	2.0611	0.624976	1.8018	0.179509	0.00144111	0.130236	0.000157295	0.000376776	-0.00133081	0.000272609	4.41719e-05	0.000272039	0.000306846	-0.460973
35.4	-1.33196	-0.170655	-0.108599	0.00442749	-0.374547	0.361244	2.31153	1.10812	1.99904	0.518594	0.00144111	0.12928	0.000199273	0.000412244	-0.0013478	0.00024261	8.82972e-05	0.000306837	0.000325089	-0.587299
35.5	-1.18569	-0.146276	-0.13741	0.170645	-0.323573	0.746869	2.14531	1.12363	2.0212	0.593946	0.00114441	0.131741	0.000187056	0.00036345	-0.00131662	0.000244548	7.04505e-05	0.000241325	0.000360596	-0.65157
35.6	-1.24775	-0.325791	-0.0155166	0.190591	-0.509737	0.746869	2.03229	1.23666	1.9658	0.52081	0.000932482	0.132189	0.000182793	0.000450625	-0.00126654	0.000271381	-1.26732e-05	0.00028541	0.000353452	-0.622759
35.7	-1.30758	-0.241574	0.144053	0.177294	-0.30806	0.844384	2.15861	1.10812	1.94807	0.421079	0.00135634	0.129394	0.000195351	0.000446253	-0.00126327	0.000311826	-1.10039e-05	0.000262185	0.000266836	-0.667083
35.8	-1.15023	-0.321359	0.314703	0.321349	-0.121896	0.815573	2.27829	0.877627	2.16526	0.308051	0.00161065	0.129096	0.000193256	0.000435931	-0.00130124	0.000306079	2.57695e-05	0.000242188	0.00027028	-0.691462
35.9	-0.873202	-0.186168	0.283675	0.248214	-0.170653	0.660436	2.25834	0.988439	2.33591	0.359025	0.00131395	0.129697	0.000182293	0.000448305	-0.00132393	0.000218975	5.69654e-05	0.00026062	0.000331229	-0.709192
36	-1.20785	-0.19725	0.110809	0.221619	-0.168437	0.598382	2.25613	0.848816	2.37802	0.509729	0.00127157	0.129373	0.000201595	0.000456307	-0.0013145	0.000224772	4.08025e-06	0.00023363	0.000308806	-0.653786
36.1	-1.27877	-0.527469	0.343514	0.343512	-0.16622	0.511948	1.93477	0.695895	2.14975	0.206104	0.00178019	0.130924	0.000223512	0.000517411	-0.00130627	0.000240882	5.91767e-05	0.000334834	0.000178309	-0.638272
36.2	-1.0638	-0.589523	0.279243	0.551838	-0.279248	0.48757	2.26277	0.968493	2.24061	0.427728	0.00173781	0.131251	0.000205099	0.000378611	-0.00130859	0.000224813	7.87944e-05	0.000253498	0.000175509	-0.718057
36.3	-1.35191	-0.598388	-0.203897	-0.0133024	-0.398925	0.190594	1.97688	1.02833	2.02564	0.00442675	0.00135634	0.131302	0.00020873	0.000392646	-0.00131697	0.000259958	-2.32552e-05	0.000213941	0.000210427	-0.423297
36.4	-1.37186	-0.57401	-0.232708	0.0132925	-0.538548	0.0576198	1.98131	0.961844	1.90596	-0.0199518	0.00156826	0.132111	0.000172426	0.000443737	-0.00132966	0.000266601	1.33225e-05	0.00021038	0.000251619	-0.416649
36.5	-1.19456	-0.372332	-0.0487601	0.155132	-0.345736	0.15735	2.16969	1.04828	2.20072	0.545189	0.00173781	0.133453	0.000194171	0.000438269	-0.0013931	0.000205477	6.45453e-05	0.000244377	0.000275666	-0.589515
36.6	-1.14137	-0.436603	0.177296	0.452107	-0.00443512	0.647139	2.20072	1.15022	2.20958	0.70919	0.00131395	0.131305	0.000227788	0.000457729	-0.00138632	0.000181165	-1.84132e-05	0.000274099	0.000246447	-0.766814
36.7	-1.28985	-0.806715	0.168431	0.181726	-0.0199488	0.669301	2.00791	1.17239	1.89931	0.565135	0.00178019	0.13263	0.000196863	0.000486293	-0.00133712	0.000205831	4.34637e-05	0.000339066	0.000256615	-0.638272
36.8	-1.10147	-0.427738	0.263729	0.199456	0.0886468	0.48757	2.30267	1.00838	1.89709	0.511945	0.00148349	0.131867	0.000172544	0.000471421	-0.00130326	0.000228272	-1.34801e-05	0.00034834	0.000373556	-0.662651
36.9	-1.09704	-0.576226	0.336865	0.126321	-0.232707	0.221621	2.17412	0.715842	1.63558	0.361241	0.00169542	0.133166	0.000212699	0.000462014	-0.00132034	0.000170057	3.68166e-05	0.000306515	0.000272451	-0.509731
37	-1.09261	-0.680389	-0.0421114	-0.0997356	0.0576195	0.29919	1.98131	0.598381	1.57352	0.476485	0.00169542	0.132534	0.000207869	0.00044289	-0.00136545	0.00025439	8.18011e-05	0.000302357	0.000231891	-0.452108
37.1	-1.07045	-0.545199	0.00886202	0.0642659	-0.0398949	0.312487	2.11429	0.631625	1.4206	0.12632	0.00161065	0.131067	0.000196643	0.000452989	-0.0013219	0.000190389	4.20141e-05	0.000254072	0.000257055	-0.456541
37.2	-1.34083	-0.975149	-0.20168	-0.066492	-0.303627	-0.0908681	2.04558	0.766815	1.23001	-0.0709253	0.00169542	0.13362	0.000225495	0.00049071	-0.00130047	0.000205816	9.15022e-05	0.000205413	0.000352484	-0.254863
37.3	-1.18126	-0.735795	0.172864	0.0664822	-0.192815	-0.101949	2.3891	0.972925	1.6932	0.0930762	0.00114441	0.130848	0.000247192	0.000531851	-0.00133489	0.000173487	1.83417e-05	0.000251409	0.000352458	-0.365675
37.4	-1.11256	-0.613902	0.0731329	0.0664822	-0.0842196	0.117458	2.32483	0.731355	1.75304	0.305835	0.00127157	0.132049	0.000234743	0.000598367	-0.00130933	0.000174863	8.0896e-05	0.000223703	0.000307551	-0.465406
37.5	-1.02834	-0.742444	0.166215	0.0753471	-0.0354624	0.0819984	2.19629	0.820005	1.64888	0.12632	0.00169542	0.13536	0.000237558	0.000503042	-0.00135826	0.000119197	0.00010352	0.00027243	0.000290648	-0.48092
37.6	-0.795634	-0.465414	0.17508	0.323566	0.159566	0.305838	2.18521	1.06157	1.65552	0.199456	0.00161065	0.134875	0.000248445	0.000502193	-0.00139407	0.000187078	7.56571e-05	0.000287971	0.000301943	-0.556272
37.7	-0.760174	-0.38563	0.0753491	0.443242	0.277027	0.312487	2.08991	1.0239	1.86828	0.363457	0.00105964	0.133087	0.000263876	0.000478653	-0.00139317	0.000187442	1.18104e-05	0.000148816	0.000329761	-0.569569
37.8	-1.28764	-0.749092	-0.385628	-0.124114	-0.203896	-0.155139	1.77077	0.485353	1.47823	0.363457	0.00110202	0.132069	0.000243641	0.00046745	-0.00133044	0.00020366	6.74201e-05	0.000212588	0.000328678	-0.13297
37.9	-1.40288	-0.855472	-0.243789	-0.0177348	-0.199464	-0.0775706	1.87493	0.618327	1.36963	0.516377	0.00105964	0.132166	0.000271136	0.000513747	-0.00126403	0.000185326	0.000156293	0.000276883	0.000300873	-0.179511
38	-0.979581	-0.423306	0.0199432	0.0620497	0.212756	0.29919	2.01677	0.868762	1.34082	0.172861	0.00131395	0.132727	0.000236792	0.000470691	-0.00132743	0.000253868	6.84428e-05	0.000261951	0.000368964	-0.441027
38.1	-0.784552	-0.598388	-0.206113	0.21497	0.152918	0.414434	1.92369	1.08152	1.53363	-0.0709253	0.00186496	0.130761	0.000214279	0.000490599	-0.00126075	0.000237483	0.000109079	0.000271159	0.000406991	-0.567353
38.2	-1.23666	-0.862121	-0.394493	0.00442752	0.101944	0.319136	1.9392	0.957411	1.61785	-0.418874	0.000847711	0.132679	0.000320407	0.000443997	-0.00131597	0.000247679	0.000101695	0.000244949	0.000326852	-0.403351
38.3	-1.03499	-0.425522	0.0376731	0.177294	0.441028	0.627193	2.2938	0.808924	1.8018	-0.0620604	0.00182258	0.131691	0.000274523	0.000444177	-0.00136863	0.000288398	0.000112801	0.000229395	0.000214625	-0.673732
38.4	-1.10591	-0.250439	0.0642679	0.163997	0.361244	0.460975	2.28715	0.835518	1.78407	-0.241575	0.00173781	0.130269	0.00029217	0.000470254	-0.00128087	0.000243136	0.000161145	0.000285276	0.000263806	-0.613894
38.5	-0.999527	-0.246007	-0.0642738	0.429945	0.682598	0.166215	2.21623	0.91087	1.66661	-0.299198	0.00165304	0.132588	0.000231438	0.000479591	-0.00127636	0.000263497	0.00016408	0.000258751	0.00032465	-0.660435
38.6	-1.02612	-0.219412	-0.179518	0.265943	0.633841	0.183945	2.3625	0.802275	1.83726	-0.378982	0.00144111	0.13238	0.000296178	0.000545577	-0.00129113	0.000333068	0.000133821	0.000209842	0.00033261	-0.658218
38.7	-0.95077	-0.48536	-0.234924	0.139618	0.427731	0.104161	2.22067	0.503083	1.40509	-0.613903	0.00139872	0.132554	0.000239377	0.000512891	-0.00129179	0.000315659	0.00016794	0.000244508	0.000382522	-0.452108
38.8	-0.74466	0.0155091	-0.0864362	0.239349	0.56957	0.423299	2.27386	0.972925	1.67325	-0.181737	0.00165304	0.132929	0.000268563	0.000531682	-0.00126675	0.000342544	0.000167357	0.000219	0.000362296	-0.649354
38.9	-1.10591	-0.0376805	-0.166221	0.252646	0.560705	0.0642685	2.16304	0.992871	1.66217	-0.354604	0.00152588	0.132044	0.000305641	0.000512539	-0.00130977	0.000288429	0.000213836	0.000286928	0.000335926	-0.498649
39	-1.25883	0.042104	-0.301411	0.316917	0.571786	0.206108	2.23618	1.18347	2.00347	-0.192818	0.00122918	0.133467	0.000253305	0.000508859	-0.00131326	0.000269129	0.000193467	0.000228921	0.000322838	-0.636056
39.1	-1.05493	0.00442797	0.0465381	0.505297	0.649355	0.45211	2.14088	1.10368	2.01899	-0.119682	0.00156826	0.133309	0.000316352	0.000552863	-0.00124626	0.00033728	0.00018697	0.000236588	0.00032857	-0.693678
39.2	-1.17461	-0.246007	-0.0110841	0.243781	0.308054	0.345731	1.93699	0.890924	1.60455	-0.16844	0.00161065	0.131963	0.000310237	0.000465806	-0.00124893	0.000308959	0.000224908	0.000231774	0.000323585	-0.514163
39.3	-0.828877	-0.223844	0.0975115	0.341296	0.421082	0.744653	2.1165	1.11698	1.53142	-0.104169	0.00186496	0.131955	0.000309823	0.000425269	-0.00124799	0.000319574	0.00017604	0.000233296	0.000376721	-0.627191
39.4	-0.793417	-0.0642754	0.126323	0.529676	0.41665	0.48757	2.18742	1.02168	1.36076	-0.148494	0.00178019	0.133828	0.000284261	0.000453482	-0.00127805	0.000312853	0.000155396	0.000322847	0.000362189	-0.554055
39.5	-0.864337	-0.246007	-0.0243815	0.290322	0.270378	0.336866	2.15639	0.902005	1.48709	-0.290333	0.000847711	0.134153	0.000318963	0.000488414	-0.00127266	0.000326927	0.000172541	0.000260907	0.000335579	-0.467622
39.6	-0.587307	-0.157357	0.0997277	0.265943	0.367893	0.319136	2.34478	1.01725	1.74196	-0.254873	0.00131395	0.133439	0.000289765	0.000473128	-0.00128564	0.000350582	0.00019329	0.000157891	0.000354069	-0.556272
39.7	-0.549631	0.0310228	0.294757	0.536324	0.290324	0.474272	2.39353	1.0793	1.68212	0.0664814	0.00165304	0.132458	0.000296001	0.000452434	-0.00126804	0.000332491	0.000188014	0.000179079	0.000387682	-0.6693
39.8	-0.704768	0.0243741	-0.0842199	0.434377	-0.0177326	0.288108	2.18742	1.05049	1.64444	-0.0531954	0.00207689	0.133162	0.000295731	0.000369039	-0.00131074	0.000338129	0.000187733	0.000225736	0.000334234	-0.531893
39.9	-0.410008	0.11524	-0.0243815	0.489783	0.0930793	0.769032	2.42899	1.29206	1.80844	-0.0354655	0.00173781	0.133814	0.000280237	0.000523982	-0.00126857	0.000356009	0.000133645	0.000196223	0.000375641	-0.671516
40	-0.505307	-0.237142	0.0509705	0.42108	-0.0376787	0.556273	2.24061	1.10812	1.74861	-0.265954	0.00156826	0.134498	0.000326394	0.00053207	-0.00128088	0.000347035	0.000152191	0.000228567	0.000330691	-0.531893
40.1	-0.653795	0.0952937	0.168431	0.436594	-0.0310299	0.438812	2.26277	1.19898	1.91039	-0.296981	0.00139872	0.137791	0.000383436	0.000440511	-0.00130745	0.00039219	0.000149129	0.000186026	0.000360649	-0.569569
40.2	-0.782336	0.208322	0.15735	0.542973	0.110809	0.312487	2.16748	1.34969	1.90818	-0.299198	0.00114441	0.133711	0.000312955	0.000458444	-0.00126865	0.000369312	0.000212144	0.000176503	0.000323688	-0.511947
40.3	-1.03499	-0.157357	-0.104166	0.387836	0.113025	0.372325	1.96137	1.34969	2.01899	-0.454334	0.00199212	0.131425	0.000334085	0.000554222	-0.00129377	0.000391216	0.000215275	0.000221978	0.000379035	-0.438811
40.4	-0.939689	-0.0731403	-0.195032	0.226051	0.188377	0.525246	1.70872	1.32087	2.16748	-0.438821	0.00161065	0.136326	0.00030879	0.000511471	-0.00129814	0.000355038	0.000131642	0.000197593	0.000439019	-0.560704
40.5	-0.957419	-0.00665319	-0.132977	0.228267	0.166215	0.319136	1.77077	1.1879	2.15418	-0.292549	0.000805325	0.139171	0.000276991	0.000509084	-0.00125494	0.000505605	0.000118788	0.000228333	0.00038411	-0.560704
40.6	-0.85104	0.0354553	0.10416	0.523027	0.292541	0.0554035	1.92369	1.30314	2.3758	0.403349	0.00169542	0.136664	0.000232868	0.000461463	-0.00128576	0.000470376	0.000160953	0.000188815	0.000354756	-0.653786
40.7	-0.866553	0.0288066	0.0243757	0.633839	0.390055	0.226054	2.19629	1.36077	2.22953	0.671514	0.00194973	0.133924	0.000270413	0.000487094	-0.00124329	0.00042251	0.000134772	0.000182874	0.000218671	-0.720273
40.8	-0.751309	0.201673	0.314703	0.582865	0.387839	0.0421062	2.17191	1.37406	2.15196	0.0221567	0.00199212	0.134845	0.000296446	0.000438955	-0.00125441	0.000431219	0.000178553	0.000207978	0.000264487	-0.722489
40.9	-0.722498	0.390053	0.487569	0.669299	0.596165	0.392272	2.47775	1.42725	2.63288	0.0487515	0.00152588	0.137393	0.00023224	0.000482409	-0.00126395	0.000320699	0.000142051	0.000173227	0.000371054	-0.848815
41	-0.687038	0.159565	0.27481	0.536324	0.511948	0.585084	2.47997	1.30758	2.72153	0.285889	0.00131395	0.13881	0.000299243	0.000442276	-0.00129461	0.000349139	9.90122e-05	0.000198402	0.000367323	-0.853247
41.1	-0.633848	0.13297	0.41665	0.704758	0.5873	0.332433	2.33591	1.41617	2.51099	-0.0110869	0.00152588	0.137722	0.000291409	0.000531698	-0.00129153	0.000382538	0.000169029	0.000264248	0.000251081	-0.859896
41.2	-0.64493	0.0952936	0.212756	0.740218	0.498651	0.243784	2.10985	1.50039	2.38023	0.177293	0.00165304	0.136487	0.000270149	0.00045922	-0.00131911	0.000368973	0.000204633	0.00027858	0.000298087	-0.800058
41.3	-0.706984	0.130753	0.188377	0.558487	0.370109	0.330217	1.89931	1.14136	2.43786	0.0487515	0.00211928	0.13397	0.000284864	0.000470583	-0.00118126	0.00041237	0.000147399	0.000277196	0.000308734	-0.693678
41.4	-0.817796	0.0487527	0.208323	0.292538	0.246	0.115242	1.85499	1.02833	2.34256	-0.270387	0.00169542	0.135582	0.000305316	0.000526971	-0.00122377	0.000354044	0.000153127	0.0002702	0.000286947	-0.507514
41.5	-0.870986	0.00886047	-0.0731387	0.341296	0.405569	0.0132951	1.88823	0.968493	2.21402	-0.161791	0.00139872	0.138016	0.000298765	0.000540946	-0.00127158	0.000383106	0.000145771	0.000268783	0.000339767	-0.567353
41.6	-0.678173	-0.192817	-0.108599	0.370107	0.567354	0.163999	1.96358	1.12141	2.30267	0.00221056	0.00127157	0.136659	0.000215017	0.00043671	-0.0013026	0.000381812	0.000210389	0.000157866	0.000312266	-0.6693
41.7	-0.425522	-0.0443292	0.0288082	0.62719	0.516381	0.41665	2.08991	1.19455	2.45559	0.0997249	0.00148349	0.134732	0.000220859	0.000463171	-0.00128502	0.000367128	0.000143877	0.0003002	0.000274896	-0.753517
41.8	-0.562929	-0.152925	-0.217194	0.272592	0.106377	-0.0288135	1.83504	0.806707	2.08547	-0.0243843	0.00190735	0.135135	0.000318259	0.000488048	-0.00131772	0.000412644	0.000169152	0.000276498	0.000369703	-0.416649
41.9	-0.749093	-0.465414	-0.0731387	0.254862	-0.0554085	-0.141842	1.65996	0.780112	1.98796	0.274808	0.00182258	0.137364	0.00034131	0.000504315	-0.00126662	0.000334181	0.000144321	0.000182896	0.000313826	-0.325783
42	-0.580659	-0.14406	0.314703	0.709191	0.303622	0.0819983	1.92147	1.1746	2.34256	0.370106	0.000847711	0.140762	0.000308025	0.000479365	-0.00129595	0.000344721	0.000153026	0.000135109	0.000256359	-0.587299
42.1	-0.569578	-0.16179	0.299189	0.390053	0.323568	0.29919	1.86607	1.04828	2.1298	0.356808	0.00105964	0.135379	0.000299329	0.000407844	-0.0012597	0.000352449	8.05571e-05	0.000205998	0.000311811	-0.531893
42.2	-0.653794	-0.0753565	0.219404	0.228267	0.0864306	0.319136	1.84834	0.895357	2.24283	0.117455	0.00156826	0.138339	0.000294306	0.000473184	-0.00131747	0.0003917	9.34603e-05	0.000267947	0.000225047	-0.511947
42.3	-0.695903	-0.268169	0.223837	0.376755	0.0864306	0.401136	1.82618	0.970709	2.05666	-0.0664928	0.00131395	0.13502	0.000323715	0.000487939	-0.00138626	0.000411756	5.09048e-05	0.000256403	0.000309898	-0.456541
42.4	-0.53855	-0.0598429	0.660436	0.394485	0.367893	0.651571	2.0611	1.38293	2.20515	0.0487515	0.00161065	0.136888	0.000281947	0.000480152	-0.00132122	0.000370009	6.2786e-05	0.000252358	0.000273916	-0.68703
42.5	-0.485361	0.0554014	0.5873	0.525243	0.51638	0.609463	2.17856	1.3386	2.15639	0.0997249	0.00139872	0.136277	0.000259492	0.000491426	-0.00132758	0.000339625	0.000110474	0.000251339	0.00033871	-0.82222
42.6	-0.268169	0.412216	0.864329	0.514162	0.662652	0.418866	2.48661	1.62228	2.32704	0.423295	0.000974867	0.138716	0.000274033	0.000515067	-0.00134003	0.000324007	0.000145743	0.000276383	0.000308308	-0.939681
42.7	-0.0930867	0.416648	0.804491	0.383404	0.831086	0.279243	2.3625	1.62893	2.46002	0.560702	0.00139872	0.136382	0.00032877	0.00051489	-0.00130718	0.000372722	9.92004e-05	0.000224979	0.000235165	-0.886491
42.8	-0.110817	0.124105	0.735788	0.587298	0.933033	0.421083	2.07883	1.68434	2.50656	0.46762	0.00182258	0.13807	0.000247839	0.000499874	-0.00138617	0.000418286	0.000107271	0.000244291	0.000307551	-0.859896
42.9	0.099726	0.241565	0.678165	0.713623	0.735788	0.480921	2.13202	1.52034	2.47332	0.558486	0.00169542	0.138282	0.000285582	0.000452286	-0.0013699	0.000383209	0.000151504	0.00028215	0.000355236	-0.999519
43	0.0265902	-0.0531942	0.70476	0.607244	0.574003	0.361244	1.99683	1.41396	2.40461	0.228267	0.00131395	0.138352	0.000229875	0.000501111	-0.00134581	0.000437955	9.84494e-05	0.000248836	0.000372354	-0.853247
43.1	0.0554012	0.245998	0.855464	0.837732	0.755734	0.729139	2.35586	1.35855	2.28937	0.713622	0.00131395	0.140596	0.000276461	0.000470399	-0.0014013	0.000364472	7.40582e-05	0.000184144	0.000336324	-1.0793
43.2	0.0177252	0.195024	0.642706	0.813354	0.833302	0.414434	2.24061	1.38515	2.34034	0.642703	0.00203451	0.137536	0.000217343	0.00052963	-0.00138305	0.000343014	0.000101634	0.000248852	0.000366482	-0.959627
43.3	-0.0797893	0.13297	0.656003	0.788975	0.968493	0.372325	2.28937	1.1192	2.57969	0.483134	0.00194973	0.135628	0.000242786	0.000575959	-0.00137625	0.000358794	5.47565e-05	0.000323301	0.00032906	-0.981789
43.4	0.228268	0.620542	1.08817	0.939679	0.879843	0.687031	2.36029	1.65996	2.87445	0.773461	0.0023312	0.137349	0.000279249	0.00058689	-0.00136783	0.00040422	0.000127402	0.000331746	0.000282904	-1.20563
43.5	0.288106	0.640488	1.30536	1.33195	0.992871	0.8466	2.53759	1.65996	2.9077	0.567351	0.00165304	0.138871	0.000281818	0.00054716	-0.00136712	0.000369927	7.95981e-05	0.000278204	0.000305968	-1.2832
43.6	0.137402	0.52746	1.09703	1.16574	1.18347	1.00617	2.81905	1.6932	2.93208	0.611676	0.00101725	0.137662	0.00029294	0.000605217	-0.00133986	0.000329321	8.66012e-05	0.000227639	0.000314856	-1.30093
43.7	0.212754	0.671515	1.22114	0.990653	1.28985	1.32974	3.13154	1.56244	3.03402	0.505296	0.00186496	0.135218	0.000221486	0.000590463	-0.00140232	0.000376978	0.000106153	0.000275436	0.00032834	-1.34082
43.8	0.0952935	0.711407	0.955195	0.948544	1.17239	1.11255	2.84786	1.44498	3.0584	0.456539	0.00199212	0.134631	0.0002499	0.000540289	-0.00135	0.000320822	0.000171962	0.000320373	0.000297882	-1.18347
43.9	0.128537	0.73357	0.937465	1.02168	0.986223	0.766816	3.04732	1.54471	2.88332	0.611676	0.00156826	0.135803	0.000257961	0.000556718	-0.00142051	0.000362154	0.00011593	0.000299658	0.000301937	-1.17903
44	0.0376713	0.452108	0.831086	1.06379	0.997304	0.802275	2.83235	1.42282	2.58191	0.345727	0.00105964	0.13907	0.000337608	0.000522282	-0.0013579	0.000343399	0.000146096	0.000242909	0.000301342	-1.07044
44.1	0.0975097	-0.0288156	0.656003	0.902003	1.04828	0.702545	2.67056	1.17682	2.41569	0.35016	0.00144111	0.141315	0.00031828	0.000551516	-0.00139856	0.000289079	0.000168392	0.000225011	0.000277046	-1.01282
44.2	0.0243739	0.101942	0.682598	0.757948	0.984006	0.722491	2.69937	1.20563	2.3071	0.702541	0.00220405	0.135996	0.000263349	0.000503505	-0.00136261	0.000297695	0.000150456	0.000261612	0.000304383	-1.00838
44.3	-0.0820054	-0.328008	0.523029	0.613893	0.848816	0.443245	2.62845	1.13914	2.43564	0.146266	0.00207689	0.135527	0.000219517	0.000529952	-0.00136366	0.000350027	0.000177181	0.000243005	0.000293828	-0.831085
44.4	-0.0487618	-0.27925	0.520813	0.624974	1.15022	0.611679	2.71489	1.23887	2.65283	0.152915	0.00207689	0.135855	0.000198817	0.000521401	-0.00135045	0.000312256	0.000199023	0.000285603	0.000317615	-0.944113
44.5	-0.347954	-0.372332	0.352379	0.764597	0.764599	0.41665	2.48218	1.26325	2.5797	0.0465353	0.00199212	0.137653	0.000214803	0.000436749	-0.00139729	0.000290568	0.000167677	0.00032636	0.000306054	-0.828869
44.6	-0.325791	-0.414441	0.591732	0.975139	0.844384	0.359028	2.68164	1.17904	2.48661	0.0598327	0.00127157	0.139734	0.000281757	0.000506067	-0.00135916	0.000276836	0.000158691	0.000204966	0.000315777	-0.85768
44.7	-0.372333	-0.447684	0.46319	0.81557	0.893141	0.454326	2.42013	0.91087	2.55532	-0.0288168	0.00194973	0.138772	0.00018921	0.000484155	-0.00136288	0.00030478	0.000149455	0.00022212	0.000270709	-0.720273
44.8	-0.232709	-0.308061	0.259297	0.79784	1.05714	0.629409	2.45115	1.07266	2.65948	-0.113034	0.00211928	0.134893	0.000175624	0.000494737	-0.00132663	0.000267809	0.000134902	0.000308462	0.000323441	-0.808923
44.9	-0.294764	-0.0243831	0.339081	0.990653	1.15022	0.662652	2.60186	1.11255	2.4711	-0.00887066	0.00203451	0.135455	0.000274344	0.000468458	-0.00137187	0.000252246	9.95428e-05	0.000318221	0.000302198	-0.851031
45	-0.463198	0.201673	0.223837	0.935247	1.11476	0.762383	2.62624	1.21228	2.41791	0.0509677	0.00127157	0.138133	0.00031994	0.000488054	-0.00136886	0.000342143	9.96256e-05	0.000245873	0.000333092	-0.879842
45.1	-0.518604	0.21497	0.239351	1.00395	1.05049	0.636058	2.5531	1.12585	2.34477	0.3147	0.000847711	0.142036	0.000287147	0.000548609	-0.00138214	0.000350766	0.000145298	0.000258137	0.000387816	-0.83995
45.2	-0.436603	0.226052	0.434379	0.970707	0.955195	0.69368	2.68164	0.941898	2.28494	0.383403	0.000974867	0.141901	0.000251454	0.00057662	-0.00129144	0.000407336	0.000144685	0.000320806	0.000248233	-0.895356
45.3	-0.124114	0.0642663	0.593948	0.937463	1.20785	1.03941	2.88997	1.17682	2.60851	0.0398865	0.00144111	0.14113	0.000219723	0.000471603	-0.00139327	0.000324423	0.000122493	0.000319358	0.00026232	-1.01725
45.4	-0.188385	-0.0953026	0.760166	0.906436	1.28098	1.09039	2.90327	1.32752	2.69051	0.0265892	0.00203451	0.13747	0.000294613	0.000449148	-0.00135183	0.000346965	9.12198e-05	0.000327799	0.000287251	-1.06822
45.5	-0.33244	-0.0531942	0.822221	0.908652	1.24109	1.14136	2.93651	1.35633	2.66613	0.210537	0.00148349	0.137336	0.000304552	0.000476325	-0.00135625	0.000337909	-1.66042e-06	0.000251104	0.000306542	-1.09482
45.6	-0.447685	-0.0155182	0.966276	0.79784	1.23222	1.02833	2.91435	1.11698	2.48661	0.044319	0.000847711	0.14005	0.000260441	0.00051956	-0.00134044	0.000276812	0.00010648	0.000254238	0.000351543	-0.997303
45.7	-0.374549	0.0465365	1.13693	0.837733	1.16352	0.950763	2.99856	1.08152	2.72375	0.179509	0.00114441	0.140031	0.000335852	0.000541536	-0.00134073	0.000323275	0.000160951	0.000314321	0.000350315	-0.99287
45.8	-0.374549	0.0819963	1.25217	0.817786	1.10812	0.948547	3.01186	1.18568	2.99635	0.292538	0.00207689	0.135123	0.000340106	0.000461189	-0.00131973	0.00030495	0.000122213	0.000283259	0.000304568	-1.01282
45.9	-0.554064	-0.141844	0.966276	0.565135	1.07044	0.729139	2.92765	1.18125	2.99856	0.119671	0.00173781	0.137759	0.000377816	0.000478252	-0.00133548	0.000386546	0.000140496	0.00028003	0.000331805	-0.851031
46	-0.620551	0.0864287	1.01725	0.884273	1.33196	0.733572	3.02738	1.46936	3.20246	0.325781	0.00178019	0.138343	0.000378711	0.000445982	-0.00127703	0.000394228	0.00011752	0.000286159	0.000333653	-0.950762
46.1	-0.571794	0.146267	1.30093	0.859895	1.36742	1.0239	3.18694	1.86828	3.00743	0.363457	0.00156826	0.139734	0.000357367	0.000469926	-0.0012725	0.000365716	0.000140953	0.000211907	0.000393463	-1.11255
46.2	-0.72693	-0.0221668	1.05493	0.702542	1.2566	0.651571	2.92543	1.40509	2.85008	0.292538	0.00144111	0.139784	0.00038802	0.000479587	-0.00133728	0.000404837	8.46906e-05	0.000213645	0.000327516	-0.89314
46.3	-0.664876	-0.106384	0.870978	0.412215	1.09703	0.64049	2.69272	1.17904	2.93651	0.259294	0.00169542	0.140312	0.000401153	0.000496223	-0.00130054	0.000422891	0.000127684	0.000178592	0.000318719	-0.797841
46.4	-0.649362	-0.223844	0.89314	0.691461	0.75795	0.523029	2.66391	1.05493	2.98527	0.268159	0.000932482	0.140511	0.000378601	0.000475196	-0.00131673	0.000389425	0.000137471	0.000257654	0.000312489	-0.757949
46.5	-0.948554	-0.347954	0.780112	0.862111	0.633841	0.671517	2.75921	1.03055	2.921	0.221618	0.00135634	0.14069	0.000425116	0.00046767	-0.00130252	0.000367384	0.000126258	0.000273236	0.000298386	-0.706976
46.6	-0.742444	-0.0576267	0.937465	1.0926	0.788978	0.671517	2.51321	0.997304	2.93651	0.445458	0.00105964	0.142026	0.000373205	0.000491046	-0.00135699	0.000375913	0.000148802	0.000277222	0.000296035	-0.782328
46.7	-0.693687	-0.0443292	0.921951	1.07709	0.886492	0.682598	2.44451	1.0793	3.19581	0.292538	0.00173781	0.140333	0.000394667	0.000534641	-0.00125625	0.000421121	0.000136294	0.000262558	0.000299775	-0.846599
46.8	-0.680389	-0.113033	0.82887	0.811138	0.65822	0.325784	2.51099	1.12806	3.13819	0.223834	0.00190735	0.140335	0.000350419	0.000466245	-0.00127109	0.000424289	0.000104416	0.000233469	0.000277271	-0.791193
46.9	-0.791201	-0.0398967	0.970709	0.760164	0.598381	0.212756	2.63953	1.13249	2.97862	0.157347	0.00199212	0.141216	0.000348297	0.000466068	-0.00121595	0.000418551	0.000115142	0.000223163	0.000298478	-0.684813
47	-0.729147	-0.361251	0.826653	0.817786	0.525245	0.217189	2.77472	1.13028	3.02294	0.257078	0.00148349	0.143646	0.000403468	0.000512128	-0.00127941	0.000401036	9.6329e-05	0.000211603	0.000295645	-0.733571
47.1	-0.715849	-0.363467	0.808923	0.784543	0.567354	0.405569	2.80132	1.30093	3.08056	0.175077	0.00165304	0.145119	0.000369181	0.000535958	-0.00123686	0.00043661	7.05752e-05	0.000324516	0.000309554	-0.738003
47.2	-0.414441	0.398918	1.0239	0.988437	0.995088	0.494218	3.08721	1.84834	3.18916	0.514161	0.00190735	0.142251	0.000312651	0.000539608	-0.00129446	0.000387729	9.36021e-05	0.000275982	0.000297877	-1.0926
47.3	-0.316927	0.139618	1.0239	1.15244	1.16352	0.700328	3.14484	1.87493	3.12711	1.08373	0.00186496	0.142514	0.000279426	0.00052665	-0.00126717	0.000440583	2.95762e-05	0.000215039	0.00026529	-1.0793
47.4	-0.500874	-0.234926	0.664868	0.784543	0.919736	0.611679	2.78359	1.54693	3.04732	0.660433	0.00131395	0.142153	0.000263747	0.000419952	-0.00128057	0.000462154	1.68439e-05	0.000262643	0.000263827	-0.910869
47.5	-0.525253	-0.221628	0.972925	0.580649	0.961844	0.492002	2.4977	1.29428	3.04954	0.241564	0.00203451	0.144822	0.000330405	0.00045498	-0.00133665	0.000416451	2.66349e-05	0.000245234	0.000352949	-0.848815
47.6	-0.511955	0.11524	1.06601	0.702542	1.0793	0.718058	2.80354	1.4206	3.35316	0.640487	0.00178019	0.142839	0.000339003	0.000426381	-0.00122017	0.000407128	-1.02241e-06	0.00028087	0.00030081	-1.00838
47.7	-0.516388	0.0598339	0.851032	0.784543	1.09039	0.620544	3.08721	1.3652	3.40635	0.777893	0.00131395	0.145871	0.000377488	0.00044066	-0.00121912	0.000347596	1.77045e-05	0.000269132	0.000358635	-1.00617
47.8	-0.478712	0.128537	0.782329	0.981788	0.879843	0.616111	3.06284	1.60455	2.98305	0.864327	0.00156826	0.145744	0.000406034	0.000509371	-0.00129448	0.000330782	1.1512e-05	0.00020826	0.000257432	-1.04606
47.9	-0.662659	0.576217	0.997304	1.07487	1.21671	0.853249	3.05397	1.50704	2.99191	0.855462	0.00161065	0.144567	0.000340129	0.000521926	-0.00132235	0.000364764	-1.03351e-05	0.000139784	0.000277457	-1.23222
48	-0.820012	0.0354553	0.726923	0.731353	0.771248	0.735788	2.757	1.2699	2.48883	0.425512	0.00156826	0.143986	0.000289257	0.000523403	-0.00132839	0.000330578	6.95331e-05	0.000170649	0.000281608	-0.926383
48.1	-0.828877	-0.12633	0.509732	0.576217	0.75795	0.520813	2.73483	1.04163	2.36472	0.24378	0.00173781	0.143174	0.000275113	0.000488267	-0.00135964	0.000344492	-3.59002e-06	0.000267962	0.000286954	-0.802274
48.2	-0.904229	0.148483	0.744653	0.42108	0.600598	0.367893	2.6617	1.11255	2.47553	0.343511	0.00182258	0.142273	0.000410238	0.000494983	-0.00126735	0.000369023	-6.50744e-07	0.000218523	0.000347227	-0.811139
48.3	-0.78012	0.106375	0.817788	0.226051	0.627192	0.345731	2.5797	0.855464	2.58413	0.496431	0.00152588	0.145318	0.000363215	0.000543469	-0.00128861	0.000369935	4.54293e-05	0.000253562	0.000359744	-0.846599
48.4	-0.855472	0.00664419	0.735788	0.325782	0.589516	0.199459	2.56197	0.680382	2.65283	0.370106	0.00144111	0.145653	0.000356549	0.000516508	-0.00130477	0.000346394	1.3887e-06	0.000187846	0.000321307	-0.709192
48.5	-0.85104	-0.0199506	0.738004	0.445459	0.718058	0.394488	2.66835	0.55184	2.8811	0.429944	0.00144111	0.146283	0.000324457	0.000549902	-0.00129637	0.000286742	-3.68928e-05	0.000163851	0.000320191	-0.735787
48.6	-1.00839	-0.0775728	0.786761	0.332431	0.879843	0.38119	2.70602	0.449893	2.9631	0.385619	0.00199212	0.142581	0.00029522	0.000565011	-0.00128845	0.000279669	7.41501e-06	0.000302101	0.000314152	-0.68703
48.7	-1.32975	-0.483144	0.629408	0.141834	0.764599	-2.38419e-06	2.51986	0.110809	2.57083	0.101941	0.00190735	0.1436	0.000334115	0.00062048	-0.00126685	0.000245359	-1.00782e-05	0.000293285	0.000320755	-0.469838
48.8	-1.46715	-0.835526	0.523029	0.270376	0.88206	0.0110788	2.58413	0.392271	2.8257	0.081995	0.00241597	0.147034	0.000338842	0.000552716	-0.00127472	0.000348624	3.2848e-05	0.000297036	0.000325148	-0.434379
48.9	-1.29429	-0.509739	0.281459	0.312484	0.65822	0.283676	2.59078	0.217188	2.73926	0.252645	0.00207689	0.146777	0.000287221	0.000475364	-0.00128245	0.00032338	-4.30406e-05	0.000318756	0.000273881	-0.438811
49	-0.831093	0.00221175	0.649354	0.724704	0.895357	0.585084	2.84564	0.689247	3.11602	0.52081	0.00139872	0.148957	0.000312397	0.000534702	-0.00130542	0.000311239	-0.000108283	0.000199634	0.000303981	-0.771247
49.1	-0.822228	0.0132929	0.332433	0.463189	0.972925	0.820005	2.70159	0.651571	2.98305	0.693676	0.00161065	0.147798	0.000348732	0.000564528	-0.00126318	0.00027542	-6.12423e-05	0.000238197	0.000283069	-0.724706
49.2	-0.72693	-0.201682	0.294757	0.341295	0.706977	0.644922	2.70381	0.744653	3.02073	0.574	0.00178019	0.146146	0.000345309	0.00058076	-0.00128846	0.000237895	-7.90018e-05	0.000253155	0.000317623	-0.642705
49.3	-0.890932	-0.551847	0.407785	0.370107	0.53411	0.283676	2.71267	0.660436	2.72375	0.277024	0.00169542	0.14615	0.000322045	0.00056771	-0.00127762	0.000262906	-6.72588e-05	0.000218645	0.00029541	-0.547407
49.4	-0.988446	-0.67374	0.350162	0.667082	0.667085	0.150702	2.87224	0.651571	2.62402	0.305835	0.00207689	0.146218	0.000249338	0.000583408	-0.00123741	0.000313353	-5.68421e-05	0.000274055	0.000286072	-0.558488
49.5	-1.01947	-0.527469	0.441028	0.749083	0.742437	0.330217	2.98748	0.562921	2.30488	0.839948	0.00156826	0.147801	0.000263195	0.000641412	-0.00124929	0.000270435	-2.58591e-05	0.000231118	0.00031076	-0.689246
49.6	-1.07266	-0.53855	0.230486	0.520811	0.627192	0.325784	2.54867	0.514164	2.33591	0.491999	0.00144111	0.147987	0.000313716	0.000600723	-0.0012846	0.000278842	-3.54583e-05	0.00023156	0.000236255	-0.571785
49.7	-0.757958	-0.492009	0.709193	0.598379	0.585084	0.81114	2.98748	0.764599	2.50434	0.36789	0.00194973	0.147438	0.000302604	0.000517426	-0.00128769	0.000295466	-9.60658e-05	0.000258148	0.000230392	-0.76903
49.8	-1.0771	-0.416657	0.691463	0.574	0.438812	0.596165	2.87889	0.718058	2.47775	0.429944	0.00173781	0.147159	0.000240678	0.000582414	-0.00125487	0.000246273	-6.93235e-05	0.000260101	0.000205377	-0.607245
49.9	-0.984014	-0.316926	0.556272	0.492	0.56957	0.613895	2.85451	0.970709	2.88332	0.343511	0.00144111	0.14697	0.000354708	0.000555436	-0.00119307	0.000293845	-9.38747e-05	0.00023328	0.000326722	-0.673732
50	-0.740228	-0.252656	0.640489	0.636055	0.642706	0.607246	2.9764	1.07044	3.249	0.0997249	0.000847711	0.150751	0.000336161	0.000624252	-0.0012122	0.000280386	-7.98139e-05	0.000297502	0.00031979	-0.802274
50.1	-0.620551	-0.203898	0.474272	0.616109	0.729139	0.578435	2.79467	0.930817	3.13154	0.0686976	0.00118679	0.146618	0.000293746	0.000704382	-0.00116132	0.000249518	-6.09907e-06	0.000201259	0.000245007	-0.740219
50.2	-0.562929	-0.272602	0.0997277	0.580649	0.571786	0.325784	2.67499	0.959628	2.89662	0.121887	0.00165304	0.148707	0.000367565	0.000676461	-0.00122926	0.000258996	-6.86173e-05	0.000328449	0.000237129	-0.658218
50.3	-0.656011	-0.0576267	0.186161	0.347944	0.55184	0.392272	2.69051	1.05936	3.15813	0.195023	0.00178019	0.148847	0.000285323	0.000575948	-0.00130101	0.000291823	-8.29549e-05	0.000235807	0.000186338	-0.6693
50.4	-0.884283	-0.3679	0.245999	0.152915	0.458758	0.241567	2.51986	0.862113	3.11824	0.197239	0.00182258	0.148654	0.000281105	0.000600808	-0.00128001	0.000240735	-8.44362e-05	0.000217359	0.000307833	-0.560704
50.5	-0.742444	-0.498658	0.183945	0.294755	0.653787	0.427731	2.4578	0.895357	2.89218	0.0398866	0.00165304	0.14662	0.000345357	0.000579319	-0.00122414	0.000226771	-4.93429e-05	0.000272704	0.000206427	-0.667083
50.6	-0.53855	-0.259304	0.540759	0.436594	0.664868	0.702545	2.55532	0.795626	2.94094	0.0132917	0.00156826	0.147401	0.000320283	0.000587217	-0.0012422	0.000266688	-5.0411e-05	0.000240612	0.000140116	-0.80449
50.7	-0.698119	-0.283683	0.31027	0.294755	0.724707	0.662652	2.69937	1.01947	2.97197	0.0664814	0.00211928	0.148508	0.000282949	0.000625754	-0.00118615	0.000237503	-6.11387e-05	0.00024882	0.00017294	-0.795625
50.8	-0.835526	-0.421089	0.261513	0.064266	0.281459	0.520813	2.36694	0.731355	2.84786	-0.0509791	0.00190735	0.149437	0.000256038	0.000577021	-0.00122727	0.000233504	-4.13711e-05	0.000269919	0.000211865	-0.627191
50.9	-0.95077	-0.31471	0.34573	0.254862	0.46984	0.367893	2.40018	0.773464	2.79467	0.101941	0.00173781	0.149318	0.000230366	0.000606499	-0.00126777	0.000289784	-2.81732e-05	0.000305538	0.00026913	-0.640489
51	-1.09926	-0.458765	0.148485	0.334647	0.456542	0.529678	2.53537	0.769031	2.71932	0.359025	0.00139872	0.149711	0.000361387	0.000607131	-0.00122488	0.000252492	-6.99277e-05	0.000218114	0.000232356	-0.638272
51.1	-1.10591	-0.560712	0.0819978	0.283673	0.281459	0.542976	2.57305	0.658219	2.81683	0.487566	0.00165304	0.146352	0.000362433	0.000531141	-0.0011885	0.00027368	-3.76497e-05	0.000300665	0.000247109	-0.702543
51.2	-0.777904	-0.359035	0.161782	0.585082	0.660436	0.795627	2.75256	0.868762	3.12046	0.36789	0.00207689	0.148859	0.000333364	0.00050686	-0.00117097	0.00024267	-4.70029e-05	0.000242992	0.000260365	-0.846599
51.3	-0.611686	-0.246007	0.576219	0.542973	0.742437	0.797843	2.70602	0.788977	2.91213	0.288105	0.00161065	0.148705	0.000334788	0.00069385	-0.00116529	0.000206438	-4.8708e-05	0.000298922	0.000234201	-0.837734
51.4	-0.979581	-0.246007	0.636057	0.562919	0.744653	0.822221	2.68386	0.695895	2.91213	0.345727	0.00182258	0.151408	0.000365831	0.000671018	-0.00115498	0.000168651	-4.15027e-05	0.000273679	0.000230016	-0.82222
51.5	-1.0505	-0.78012	0.279243	0.418864	0.301406	0.631625	2.63732	0.582867	2.90327	0.478701	0.00122918	0.151887	0.000387597	0.000619703	-0.00119303	0.00031028	-3.96133e-05	0.000229043	0.000241197	-0.61611
51.6	-1.18126	-1.01947	-0.0398952	-4.91738e-06	0.0598358	0.330217	2.45115	0.443244	2.56197	0.159563	0.00118679	0.152188	0.000395846	0.000642753	-0.00120483	0.000199345	2.72014e-05	0.000251062	0.000289073	-0.299188
51.7	-0.859905	-0.443252	0.560705	0.414431	0.600598	0.8466	3.0717	1.06157	2.96754	0.562918	0.00207689	0.150888	0.000359008	0.000684526	-0.00117995	0.000248746	-1.9534e-05	0.000282143	0.000210652	-0.740219
51.8	-0.875418	-0.598388	0.441028	0.135186	0.378974	0.567354	3.00743	0.742436	2.7304	0.396701	0.00161065	0.152922	0.000386549	0.000595558	-0.00113336	0.000219819	-2.13629e-05	0.000266217	0.000231718	-0.58065
51.9	-1.09483	-0.656011	0.425514	0.314701	0.161783	0.571787	2.78359	0.77568	2.73262	0.636054	0.00165304	0.150601	0.000367977	0.00067226	-0.00118852	0.000209589	1.61992e-05	0.00031277	0.000247296	-0.523028
52	-1.05272	-0.640497	0.308054	0.534108	0.26373	0.421083	2.87667	0.955195	3.24457	0.788975	0.00190735	0.151702	0.000300921	0.000656278	-0.00122836	0.000252797	-3.66373e-05	0.000233695	0.000249445	-0.565137
52.1	-0.85104	-0.308061	0.456542	0.640487	0.376758	0.465407	3.02073	1.02168	3.15148	0.469836	0.00169542	0.150195	0.00032781	0.000590114	-0.00114342	0.000209769	3.45692e-05	0.00016263	0.000203668	-0.611678
52.2	-1.05272	-0.678173	0.228269	0.186159	0.0975118	0.500867	2.83013	0.824437	2.70824	0.239348	0.00182258	0.14918	0.000413591	0.000614167	-0.00115087	0.000211764	-8.97285e-06	0.000241199	0.000195845	-0.421081
52.3	-0.972933	-0.651578	0.199458	0.139618	0.199459	0.0886471	2.76586	0.664868	2.54867	0.401133	0.00156826	0.152348	0.000432189	0.000637585	-0.00108835	0.000242825	-2.54547e-05	0.000267274	0.00023118	-0.367891
52.4	-0.955203	-0.802282	0.339081	0.294755	0.574003	0.195026	2.57305	0.591732	2.73262	0.26151	0.00161065	0.154418	0.000365093	0.000720214	-0.00117626	0.000274899	-2.4809e-05	0.000203336	0.000199159	-0.434379
52.5	-0.877634	-0.416657	0.41665	0.432161	0.520813	0.206108	2.73483	0.899789	2.86781	0.602811	0.00182258	0.152274	0.000426409	0.000642418	-0.00114434	0.000257286	3.64738e-07	0.000232108	0.000258631	-0.523028
52.6	-0.791201	-0.330224	0.347946	0.551838	0.921952	0.206108	2.86116	1.03055	2.83678	0.76238	0.00245836	0.149871	0.000414995	0.000615301	-0.00108212	0.000217618	1.96065e-05	0.000210679	0.000237112	-0.542974
52.7	-0.859904	-0.589523	0.237134	0.416648	0.75795	0.46984	3.04067	0.877627	2.67943	0.339079	0.00250075	0.152886	0.0003924	0.000566312	-0.0010916	0.000244209	-1.26015e-05	0.000211383	0.000267398	-0.436595
52.8	-1.00618	-0.862121	0.163999	0.0332386	0.511948	0.232702	2.96089	0.884276	2.65726	0.152915	0.00178019	0.152532	0.000397021	0.000590349	-0.00106164	0.000202962	3.7292e-05	0.000251514	0.000258659	-0.343513
52.9	-1.0771	-0.79785	0.252648	-4.91738e-06	0.529678	-0.157355	2.73483	0.806707	2.56418	-0.0288168	0.00148349	0.155024	0.000475538	0.000621051	-0.00113637	0.000277048	2.99252e-05	0.0002405	0.000275884	-0.310269
53	-0.671524	-0.438819	0.199458	0.226051	0.720274	0.190594	2.93208	1.04828	2.79467	0.0243729	0.00165304	0.151371	0.000372517	0.00062606	-0.00120955	0.000268369	4.2982e-05	0.000276647	0.000263403	-0.460973
53.1	-0.667092	-0.427738	0.39892	0.299187	0.489786	0.29919	2.74813	0.751301	2.61072	-0.146277	0.00207689	0.15075	0.000362443	0.000645922	-0.0012219	0.000222406	6.6384e-05	0.000246461	0.000264649	-0.412216
53.2	-0.656011	-0.505306	0.378974	0.294755	0.53411	0.214973	2.69051	0.700328	2.84786	-0.146277	0.00139872	0.151631	0.000355524	0.000646667	-0.00119711	0.000256364	-1.4749e-05	0.00018521	0.000194268	-0.416649
53.3	-0.640497	-0.698119	0.263729	0.223835	0.67595	0.316919	2.64175	0.629408	2.77694	-0.270387	0.00131395	0.153386	0.00043324	0.000658959	-0.00122384	0.000271704	1.961e-05	0.000131842	0.000207891	-0.403351
53.4	-0.804499	-0.718065	0.0642679	-0.0598433	0.591733	0.0554035	2.69937	0.538543	2.51764	-0.294765	0.00152588	0.152951	0.000403812	0.000685425	-0.00127872	0.000191716	-7.0703e-05	0.000182691	0.000253601	-0.294756
53.5	-0.509739	-0.308061	0.257081	0.148483	0.684814	0.179513	2.89219	0.593949	2.76143	-0.0864389	0.00254313	0.149955	0.00031178	0.0007054	-0.00126665	0.000210226	-8.27291e-05	0.000148968	0.000264802	-0.421081
53.6	-0.376765	-0.219412	0.500867	0.203889	0.777896	0.367893	2.96311	0.706977	2.84786	0.10859	0.00224643	0.151276	0.000402008	0.00059358	-0.00116072	0.000251941	-4.30759e-05	0.000183683	0.000301904	-0.514163
53.7	-0.7092	-0.203898	0.507515	0.046536	0.82887	0.257081	3.03402	0.556273	2.67943	-0.0953039	0.00148349	0.153007	0.000438454	0.000626176	-0.00117726	0.00031562	-7.69133e-05	0.000181852	0.000265402	-0.465406
53.8	-0.804499	-0.585091	0.208323	0.0686984	0.562921	0.108593	2.62624	0.467623	2.57305	-0.232711	0.00122918	0.15406	0.000432633	0.000633653	-0.00117263	0.000234374	-8.37148e-05	0.000168576	0.000307466	-0.334648
53.9	-0.463198	-0.529685	0.228269	0.299187	0.724707	0.367893	2.40683	0.540759	2.64397	-0.135196	0.00203451	0.151513	0.000468627	0.000589364	-0.00112781	0.000169371	-0.000174326	0.000181707	0.000160436	-0.390054
54	-0.525253	-0.303629	0.303621	0.305836	0.656003	0.458759	2.32926	0.49865	2.4578	0.081995	0.00207689	0.152186	0.000491172	0.000576589	-0.00108384	0.000282602	-0.000158983	0.000215635	0.000224517	-0.383405
54.1	-0.753525	-0.416657	0.219404	0.0620497	0.429947	0.43438	2.21623	0.410001	2.34921	0.113022	0.00186496	0.15471	0.00037975	0.000664612	-0.00107487	0.000224393	-0.000116727	0.000138445	0.000277303	-0.277026
54.2	-0.436603	-0.190601	0.48092	0.425513	0.698112	0.562922	2.4844	0.514164	2.60186	0.0620489	0.00165304	0.155492	0.000411425	0.00066053	-0.00111004	0.000211938	-0.000119898	0.000200423	0.000271298	-0.401135
54.3	-0.527469	-0.0842215	0.525245	0.429945	0.928601	0.571787	2.68164	0.706977	2.59299	0.128536	0.00220405	0.153044	0.000434322	0.000711495	-0.00112513	0.00019477	-0.000187912	0.000275269	0.000209764	-0.527461
54.4	-0.130763	-0.0288156	0.492002	0.476486	1.19012	0.529678	2.95867	0.935249	2.65283	0.310267	0.00207689	0.154177	0.000469873	0.000589841	-0.00118193	0.000146589	-0.000190969	0.000184805	0.000221874	-0.684813
54.5	-0.540766	0.00442797	0.367892	0.429945	0.808924	0.152918	2.85451	0.636057	2.56418	0.0775626	0.00127157	0.15365	0.0004647	0.00056374	-0.00117133	0.000113856	-0.000201344	0.000193979	0.000291918	-0.467622
54.6	-0.602821	0.0664826	0.465407	0.370107	0.788978	0.312487	2.97862	0.848816	2.44672	0.104157	0.00135634	0.157954	0.000456657	0.000563158	-0.00114473	0.000115232	-0.000213043	0.00017359	0.000271951	-0.425514
54.7	-0.529685	0.0952937	0.613895	0.301403	0.948547	0.396704	3.06505	0.9286	2.33591	0.354592	0.00216166	0.156842	0.000493824	0.000634741	-0.00116154	0.000192287	-0.00015154	0.000225343	0.000283072	-0.438811
54.8	-0.31471	0.248214	0.791194	0.607244	1.1192	0.700328	3.08057	1.20563	2.52872	0.773461	0.00220405	0.153819	0.000391987	0.000512925	-0.00111783	0.000105283	-0.000162623	0.000246213	0.000220531	-0.682597
54.9	-0.494225	-0.168438	0.511948	0.381188	0.955195	0.214973	2.69272	0.988439	2.43342	0.50308	0.00182258	0.154496	0.000471322	0.00060037	-0.00108948	0.000137073	-0.000160859	0.000209509	0.000208105	-0.485352
55	-0.42109	0.0243741	0.438812	0.121888	0.826654	0.214973	2.84786	0.784545	2.50213	0.698109	0.00169542	0.155856	0.000465361	0.000629252	-0.00111905	0.000104389	-0.000179882	0.000126947	0.000256108	-0.449892
55.1	-0.757958	-0.00222075	0.250432	-0.0310322	0.857681	0.206108	3.01186	0.598381	2.50434	0.378971	0.00165304	0.157068	0.000417305	0.000605732	-0.00110388	0.000158624	-0.000272136	0.000136206	0.00022549	-0.429946
55.2	-0.742444	-0.124114	0.124106	0.0952932	1.1059	0.46984	3.04289	0.733571	2.68386	0.268159	0.00122918	0.154741	0.000461044	0.000664765	-0.00110657	0.000164649	-0.000238781	0.00019926	0.000285032	-0.523028
55.3	-0.523037	-0.14406	0.0687004	0.288106	0.952979	0.38119	2.98083	0.939682	2.74813	0.170645	0.00190735	0.154997	0.000486344	0.000678522	-0.00108016	0.000132843	-0.000200843	0.000264422	0.000185499	-0.574001
55.4	-0.800066	-0.383413	-0.106382	-0.0842219	0.272594	0.232702	2.57526	0.729139	2.46223	-0.121899	0.00178019	0.156434	0.000413803	0.000660492	-0.00111335	0.000153139	-0.000276693	0.000211222	0.000171805	-0.35681
55.5	-0.98623	-0.46763	0.0332406	-0.0133023	0.511948	0.370109	2.73705	0.706977	2.53759	-0.0842227	0.00127157	0.157071	0.000407733	0.000683413	-0.00115674	9.51945e-05	-0.00029286	0.000290797	0.000196881	-0.387838
55.6	-1.13029	-0.250439	0.0531867	0.0443198	0.456542	0.383407	2.71045	0.926384	2.71045	-0.219413	0.00165304	0.15417	0.000377242	0.000663513	-0.00114314	3.49653e-05	-0.000321684	0.000228846	0.000172268	-0.416649
55.7	-0.884283	-0.117465	0.396703	0.046536	0.631625	0.472056	2.85673	0.966276	2.63288	0.312484	0.00173781	0.154953	0.000328947	0.000623679	-0.00115758	9.32806e-05	-0.000291088	0.000187	0.000138618	-0.514163
55.8	-0.91531	-0.175087	0.352379	0.290322	0.308054	0.365677	2.68829	0.624976	2.6351	0.452107	0.00211928	0.15508	0.000362699	0.000649501	-0.00110164	8.48794e-05	-0.000212258	0.000264344	0.000157124	-0.401135
55.9	-0.882067	-0.328008	0.308054	0.327998	0.0598358	0.425515	2.67278	0.476488	2.45559	-0.208332	0.00135634	0.157938	0.000385285	0.000601494	-0.00106001	9.60573e-05	-0.00018836	0.000280958	0.000130623	-0.363459
56	-0.733579	-0.31471	0.141836	0.558487	0.385623	0.407785	2.839	0.602814	2.38467	0.148482	0.00169542	0.155724	0.000430225	0.000603062	-0.00112499	9.22206e-05	-0.000238918	0.000247009	0.000141848	-0.48092
56.1	-0.434387	-0.0133019	0.746869	0.955193	0.879843	0.939682	3.1404	1.10812	2.61737	0.447674	0.00194973	0.155532	0.000444397	0.000633912	-0.00112299	2.88464e-05	-0.000191224	0.000226425	0.000160801	-0.7513
56.2	-0.664876	0.0199416	0.919735	0.713623	0.984006	1.08595	2.85451	1.0239	2.45559	0.214969	0.00224643	0.155125	0.000385153	0.000653431	-0.00113113	0.000112506	-0.000208434	0.000213634	0.00016092	-0.729138
56.3	-0.842175	0.159565	0.904222	0.534108	0.795626	0.797843	2.921	0.837735	2.54867	0.321349	0.00173781	0.15839	0.000352269	0.000651031	-0.00113303	9.69941e-05	-0.000212447	0.000211091	0.000188835	-0.631624
56.4	-0.662659	0.0354553	0.877627	0.449891	0.704761	0.784545	2.921	0.997304	2.48218	0.16178	0.00161065	0.156824	0.000366113	0.000648968	-0.00116145	6.97102e-05	-0.000194965	0.000248298	0.000209074	-0.642705
56.5	-0.319143	0.330215	1.17239	0.675947	1.10812	1.07709	3.38862	1.44055	2.79245	0.44989	0.00203451	0.155426	0.000318597	0.000648074	-0.00112875	2.96546e-05	-0.000194513	0.000183031	0.000161743	-0.926383
56.6	-0.0953029	0.50973	1.21449	0.706975	0.870978	1.04385	3.10938	1.58017	2.6617	0.74465	0.00152588	0.155344	0.000438711	0.000653822	-0.00107848	-3.20577e-05	-0.000246005	0.000224355	0.000190484	-0.87541
56.7	-0.312494	0.310269	1.42947	0.638271	0.671517	0.762383	3.28224	1.69763	2.37359	0.886489	0.00194973	0.15495	0.000381506	0.000651912	-0.0011366	-3.05049e-05	-0.000271945	0.000242067	0.000175438	-0.828869
56.8	-0.316926	0.13297	1.47379	0.370107	0.897573	0.751302	3.44624	1.50039	2.21623	0.52081	0.00139872	0.15719	0.000385453	0.000661168	-0.00115734	-4.88419e-06	-0.000258589	0.000153341	0.000201189	-0.817788
56.9	-0.472063	-0.16179	1.13914	0.392269	0.788978	0.549624	3.33322	1.17239	1.89488	0.303619	0.00135634	0.157257	0.000353301	0.000650364	-0.00112667	-7.0522e-06	-0.000145454	0.000207362	0.000239029	-0.640489
57	-0.378981	-0.0687078	0.952979	0.208321	0.438812	0.405569	3.10716	0.959628	1.72201	0.14405	0.00271267	0.153956	0.000408545	0.000681614	-0.00118302	-1.71628e-05	-0.000126229	0.000263438	0.000203158	-0.509731
57.1	-0.183952	0.0354553	1.03941	0.587298	0.769031	0.671517	3.13376	1.01725	2.26499	0.578432	0.00288222	0.15458	0.000405264	0.000700108	-0.00110307	-6.90523e-05	-0.000206394	0.000272596	7.71181e-05	-0.704759
57.2	-0.199466	0.0221578	1.18568	0.580649	0.804491	0.826654	3.10938	1.19455	2.3891	0.263726	0.00165304	0.159783	0.000323932	0.000637166	-0.00119124	-7.21081e-05	-0.000212946	0.00024843	0.000202841	-0.820004
57.3	-0.310278	0.283674	1.04384	0.487567	0.902006	0.952979	3.20911	1.34304	2.33148	0.423295	0.00135634	0.15957	0.000354442	0.000730954	-0.00116627	-4.74846e-05	-0.000203159	0.000228535	0.000177443	-0.83995
57.4	-0.164006	-0.0864377	0.868762	0.370107	0.75795	0.786762	3.26895	1.23222	2.19185	0.265943	0.00173781	0.156576	0.000357912	0.000655446	-0.00113024	-4.93916e-05	-0.000224089	0.000230094	0.000206314	-0.706976
57.5	-0.511955	-0.429954	0.600597	0.172862	0.161783	0.494218	2.92321	0.950763	1.99904	-0.243792	0.00207689	0.155251	0.000391346	0.000599116	-0.00116232	-9.04257e-05	-0.00021122	0.000228604	0.000169119	-0.372324
57.6	-0.531901	-0.12633	0.713625	0.381188	0.556273	0.700328	3.14927	1.08374	2.36029	0.0421028	0.00186496	0.153961	0.000424092	0.000624055	-0.00116518	-0.000142667	-0.000210704	0.000220127	0.000179262	-0.567353
57.7	-0.290332	0.0975099	1.19233	0.288106	0.651571	0.895357	3.17365	0.939682	2.61515	0.0842113	0.00139872	0.159447	0.000340641	0.000616288	-0.0012237	-3.6564e-05	-0.000190519	0.00014928	0.000173341	-0.698111
57.8	-0.0842217	0.00442803	0.98179	0.412215	0.667085	0.997304	3.40857	0.950763	2.57083	0.491999	0.00182258	0.157005	0.00040017	0.000662401	-0.00126006	-2.26537e-05	-0.000172981	0.000181176	0.000175556	-0.753517
57.9	-0.325791	-0.152925	0.788977	0.390053	0.483137	0.782329	3.47949	0.890924	2.36915	0.518594	0.00220405	0.157275	0.000437662	0.000660065	-0.00121163	-0.000112702	-0.00020788	0.000190921	0.00018329	-0.68703
58	-0.425522	-0.206115	0.755734	0.323566	0.378974	0.644922	3.28003	0.638273	2.27607	0.237132	0.00178019	0.161019	0.000416755	0.000612271	-0.00119839	-0.000110427	-0.000127082	0.000255913	0.000167037	-0.498649
58.1	-0.516388	-0.649362	0.538543	0.463189	0.259297	0.458759	3.24235	0.691463	2.09212	0.281456	0.00161065	0.160835	0.000387376	0.000652112	-0.00125811	-0.000101207	-0.000181079	0.000233474	0.000288716	-0.365675
58.2	-0.443252	-0.658227	0.636057	0.487567	0.246	0.476489	3.35538	0.669301	2.05223	0.36789	0.00156826	0.159754	0.000346667	0.000662165	-0.00120365	-9.16378e-05	-0.00021025	0.000227368	0.00017467	-0.372324
58.3	-0.523037	-0.303629	0.720274	0.432161	0.43438	0.545192	3.28003	0.753518	2.07661	0.290321	0.00190735	0.159129	0.00038611	0.000639948	-0.0012225	-0.00011431	-0.000182845	0.000195746	0.000216302	-0.483136
58.4	-0.777904	-0.434387	0.627192	0.292538	0.361244	0.294757	3.1803	0.848816	1.95693	0.0731301	0.00220405	0.159827	0.000387307	0.000687641	-0.00130244	-0.000131401	-0.000195474	0.000188724	0.000174724	-0.350162
58.5	-0.888716	-0.414441	0.764599	0.199456	0.414434	0.279243	3.11603	0.879843	1.97688	0.305835	0.00194973	0.158755	0.000367924	0.000584181	-0.00129542	-7.92669e-05	-0.000255892	0.000205227	0.000161857	-0.347945
58.6	-0.906445	-0.567361	0.782329	0.392269	0.445461	0.39892	3.10494	0.786761	2.06774	-0.0930876	0.00224643	0.163016	0.000347219	0.000637923	-0.00127316	-0.000115707	-0.000211805	0.000117653	0.000182092	-0.292539
58.7	-0.667092	-0.48536	0.729139	0.341296	0.314703	0.354595	3.31327	0.848816	1.90153	-0.077574	0.00173781	0.161103	0.000381704	0.000684467	-0.00123097	-6.4918e-05	-0.000220819	0.000144696	0.000104593	-0.341297
58.8	-0.733579	-0.558496	0.565137	0.199456	0.124107	0.152918	3.2357	0.682598	1.73088	-0.334657	0.00203451	0.159406	0.000336722	0.000664642	-0.00122286	-0.000104956	-0.000213751	0.000161308	0.000105263	-0.190593
58.9	-0.582875	-0.558496	0.844383	0.241565	0.115242	-0.0310297	3.09386	0.447677	1.88158	-0.263738	0.00207689	0.157849	0.000346179	0.000732363	-0.00122612	-6.25547e-05	-0.000183682	0.000237276	8.75069e-05	-0.183944
59	-0.514172	-0.713633	0.788977	0.476486	0.394487	0.199459	3.23349	0.611678	2.02564	0.117455	0.00156826	0.159654	0.000374956	0.000650431	-0.00120997	-7.94054e-05	-0.000197674	0.000213536	0.000153885	-0.330215
59.1	-0.283683	-0.536334	0.649354	0.38562	0.396704	0.48757	3.26451	0.611678	1.92369	-0.0886552	0.00101725	0.158645	0.000392909	0.00063131	-0.00126245	-6.11215e-05	-0.00023392	0.00015006	0.000140371	-0.370108
59.2	-0.343521	-0.254872	0.786761	0.492	0.10416	0.445461	2.92765	0.647138	1.79736	-0.0221681	0.00161065	0.159221	0.000358395	0.000686798	-0.00114838	-4.38756e-05	-0.000166207	0.000195188	0.000123903	-0.350162
59.3	-0.325791	-0.0753565	0.986222	0.731353	0.328	0.536327	3.27781	0.866546	2.07439	0.321349	0.00199212	0.158109	0.000336893	0.000698848	-0.00120784	-4.34224e-05	-0.000180498	0.00018072	0.000152283	-0.56292
59.4	-0.412225	-0.3679	0.992871	0.452107	0.498651	0.370109	3.06505	0.753518	2.01455	0.186158	0.00194973	0.159979	0.000292032	0.000667789	-0.00120057	9.08391e-06	-0.000189656	0.000188289	0.000216499	-0.421081
59.5	-0.277034	-0.580659	0.888708	0.378972	0.494218	0.294757	2.95424	0.904222	2.22731	0.208321	0.00169542	0.158157	0.000351612	0.000582674	-0.00119201	-3.43827e-05	-0.000162891	0.000190348	0.000193447	-0.429946
59.6	-0.305845	-0.465414	0.726923	0.494216	0.378974	0.378974	2.70381	0.877627	1.96801	0.24378	0.00173781	0.159378	0.00030935	0.000616535	-0.00128016	-0.000103246	-0.000175964	0.000189648	0.000134628	-0.414432
59.7	-0.261521	-0.223844	0.859897	0.365674	0.636057	0.492002	2.98748	1.06601	2.05445	0.24378	0.00186496	0.159386	-0.00115181	-0.000197451	-0.00126547	-2.75253e-05	-0.000135184	0.000213889	0.000177012	-0.489784
59.8	-0.372332	-0.212763	0.851032	0.622758	0.833302	0.607246	3.01851	0.908654	2.29823	0.277024	0.00203451	0.158441	-0.00463854	-0.00501545	-0.00178879	-0.00175813	-0.0020174	-0.000916403	-0.000315532	-0.494217
59.9	-0.53855	-0.181736	0.842167	0.478702	0.542975	0.203891	2.77694	0.851032	2.25612	0.10859	0.00178019	0.160767	-0.00482096	-0.0056175	-0.00195651	-0.00275636	-0.00443383	-0.0037332	-0.00411605	-0.310269
60	-0.706984	-0.290331	0.82887	0.425512	0.332433	0.243784	2.70381	1.10812	2.36915	0.053184	0.00161065	0.162262	-0.00487779	-0.00560377	-0.00197731	-0.00278129	-0.00440402	-0.00399759	-0.00471301	-0.268161
60.1	-0.217196	-0.0221668	1.06379	0.480918	0.751302	0.480921	2.89662	1.48044	2.51099	0.507513	0.00203451	0.162289	-0.00476143	-0.00549736	-0.00196967	-0.00276685	-0.00434724	-0.00394908	-0.00461561	-0.571785
60.2	-0.192817	-0.110816	0.866546	0.476486	0.769031	0.465407	2.90992	1.38958	2.36029	0.3147	0.00199212	0.160133	-0.00450787	-0.00544894	-0.00191132	-0.00272281	-0.00433123	-0.00397258	-0.00463234	-0.551839
60.3	-0.172871	-0.175087	0.848816	0.480918	0.753518	0.476489	2.93873	1.39179	2.38688	0.607243	0.00131395	0.161101	-0.00444652	-0.00521621	-0.00169214	-0.00257262	-0.00422423	-0.00382083	-0.00454311	-0.589515
60.4	-0.141844	-0.27925	0.990655	0.463189	0.862113	0.39892	2.82348	1.37406	2.45115	0.496431	0.00156826	0.160098	-0.00441111	-0.00513983	-0.00172558	-0.00251487	-0.00402704	-0.00361912	-0.00416776	-0.569569
60.5	0.108591	0.00221175	1.1746	0.910868	1.16795	0.886492	3.20911	1.48931	2.52651	0.695893	0.00194973	0.158382	-0.0011119	-0.00186195	-0.00145637	-0.00181744	-0.00333583	-0.00316877	-0.00406283	-0.862112
60.6	-0.031032	-0.0398968	0.986222	0.910868	1.1192	0.873195	3.17586	1.64223	2.40683	0.870975	0.00245836	0.159079	0.0003158	0.00062025	-0.00122378	-0.000140081	-0.000547517	-0.000296196	-0.000779628	-0.83995
60.7	0.334647	-0.00886941	1.01503	0.69811	1.14579	0.875411	3.08057	1.8018	2.49548	0.48535	0.00186496	0.161796	0.000324946	0.000569699	-0.00120958	-1.93486e-06	-0.000215184	0.000244044	0.000223895	-0.848815
60.8	0.0110765	-0.141844	0.724706	0.560703	0.682598	0.884276	2.9897	1.57131	2.44007	0.361241	0.00135634	0.162436	0.000311471	0.00063238	-0.00121206	-3.92698e-05	-0.000238571	0.0001761	0.000197436	-0.698111
60.9	-0.031032	-0.285899	0.797842	0.678163	0.65822	0.687031	2.95867	1.54915	2.32704	0.277024	0.00152588	0.161572	0.000331228	0.00061724	-0.00126981	2.03421e-05	-0.000179546	0.000220383	0.000140713	-0.636056
61	-0.0354645	-0.132979	0.926384	0.731353	0.893141	0.516381	2.95424	1.5979	2.67943	0.50308	0.00207689	0.15798	0.00035763	0.000641516	-0.00119268	1.27464e-05	-0.000253509	0.000236631	0.000137953	-0.726922
61.1	-0.12633	-0.343521	0.782329	0.485351	0.720274	0.545192	2.80575	1.3386	2.60407	0.323565	0.0023312	0.157621	0.000442254	0.000609745	-0.00115036	-9.07431e-05	-0.00020837	0.000220304	0.000143925	-0.556272
61.2	-0.132979	-0.0265993	1.00174	0.487567	0.822221	0.804491	2.99856	1.52698	3.08056	0.46762	0.00127157	0.161097	0.000344143	0.000625168	-0.00123004	-9.10493e-05	-0.000216423	0.000185649	0.000105537	-0.760165
61.3	-0.270386	-0.150709	0.870978	0.407783	0.800059	0.494218	3.08278	1.48044	3.14262	0.203888	0.00161065	0.160097	0.000279727	0.000594867	-0.00119391	-5.22082e-05	-0.00020514	0.000237619	0.000169937	-0.642705
61.4	-0.0620593	0.0265903	1.0926	0.642704	0.808924	0.611679	3.08278	1.31644	3.20467	0.319132	0.00194973	0.162504	0.000300824	0.000611205	-0.0011707	-3.91971e-05	-0.000278713	0.000217791	0.000125497	-0.800058
61.5	-0.0576268	0.281458	1.34747	0.791192	0.813356	0.972926	3.38862	1.58239	3.55484	0.50308	0.00182258	0.161525	0.000298196	0.000626129	-0.0012226	-7.06971e-05	-0.000288378	0.000178081	7.10148e-05	-0.984005
61.6	-0.0953029	0.0177253	1.26104	0.706975	0.833302	0.82887	3.48835	1.76634	3.45068	0.443242	0.00101725	0.161034	0.000324827	0.000648538	-0.00119517	-7.01234e-05	-0.000245912	0.00021958	0.000145944	-0.935248
61.7	-0.0288158	0.245998	1.26104	0.664866	0.839951	0.808924	3.20467	2.02342	3.50387	0.292538	0.00178019	0.163014	0.000246701	0.000629112	-0.00116415	-0.000101257	-0.000294206	0.000209417	0.000119098	-0.910869
61.8	0.121888	0.427729	1.45385	0.859895	0.979574	0.957412	3.31549	2.06775	3.5637	0.525242	0.00228882	0.161176	0.000287689	0.000675704	-0.00125522	-8.3599e-05	-0.000283917	0.000220963	5.62945e-05	-1.07709
61.9	-0.124114	0.345728	1.07709	0.618325	0.824437	0.702545	2.85673	1.84612	3.34873	0.210537	0.00207689	0.162031	0.000280681	0.000646271	-0.00121228	-0.000114166	-0.000288773	0.000188839	9.41546e-05	-0.82222
62	-0.0709243	0.392269	1.30758	0.939679	1.05271	0.964061	2.96532	1.98796	3.54819	0.401133	0.00194973	0.162119	0.000335176	0.000588471	-0.00123289	-5.9412e-05	-0.000213782	0.000192537	9.12303e-05	-0.908653
62.1	-0.101952	0.301404	1.2699	1.0106	0.96406	0.647139	2.81905	1.81953	3.36424	0.361241	0.00148349	0.164695	0.000375058	0.000625128	-0.00125249	-8.72587e-05	-0.000281556	0.000128248	7.05905e-05	-0.85768
62.2	0.141834	0.507514	1.40509	1.02168	1.14801	0.839951	3.1537	1.80845	3.57257	0.660433	0.00194973	0.163275	0.000316271	0.000642001	-0.00121669	-9.43706e-05	-0.000309996	0.000140137	0.000127322	-1.05936
62.3	0.132969	0.529676	1.30314	0.941896	1.07044	0.89979	3.34651	1.87272	3.60581	0.74465	0.00258552	0.16215	0.000302046	0.000631286	-0.00124095	-0.000112727	-0.00029557	0.00011368	0.000100898	-1.06379
62.4	0.38562	0.671515	1.22336	1.14136	1.05936	1.32974	3.35981	1.9525	3.62797	0.877624	0.00186496	0.161621	0.000318792	0.000618875	-0.00120423	-7.90681e-05	-0.000343494	7.63227e-05	7.05791e-05	-1.24995
62.5	0.0664824	0.649353	0.961844	0.970707	0.624976	1.25882	2.93429	1.67547	3.27781	0.678163	0.00156826	0.164225	0.000329105	0.000644884	-0.00127012	-0.000124444	-0.000280193	0.000124174	0.000138912	-1.05714
62.6	0.201673	0.602812	1.0926	0.879841	0.441028	1.06601	2.81905	1.86828	3.19581	0.529675	0.00194973	0.162655	0.000307628	0.000645981	-0.00129027	-3.01442e-05	-0.000331581	0.0001775	1.22155e-05	-1.05714
62.7	0.26816	0.824436	1.12585	1.05271	0.886492	1.12363	3.06727	1.88158	3.40192	0.633838	0.00173781	0.16279	0.000309604	0.000639036	-0.00121998	-0.000111883	-0.000263214	0.00023966	8.88193e-05	-1.17239
62.8	0.130753	0.660434	1.18347	0.910868	0.498651	0.808924	2.88332	1.64888	3.40414	0.720271	0.00161065	0.162385	0.000273684	0.000630139	-0.00122669	-7.94719e-05	-0.000327801	0.000158246	6.24159e-05	-0.988438
62.9	0.248214	0.607244	1.17239	0.937463	0.574003	0.647139	2.71267	1.67547	3.41965	0.596162	0.00173781	0.165186	0.000323433	0.000594463	-0.00125258	-0.000117084	-0.000331256	0.000180403	0.000118877	-0.884275
63	0.128537	0.401134	1.08374	0.713623	0.531894	0.390055	2.5664	1.60455	3.45289	0.591729	0.00148349	0.165115	0.000313408	0.000550525	-0.00120498	-0.000106892	-0.000290533	0.000207263	5.48385e-05	-0.82222
63.1	0.186159	0.591731	1.30093	0.808921	0.454326	0.520813	2.36029	1.56909	3.32435	0.414431	0.00190735	0.164141	0.000280716	0.000585705	-0.00121013	-0.000106375	-0.000335608	0.000180491	8.14195e-05	-0.782328
63.2	0.2327	0.576217	1.31866	0.724704	0.51638	0.726923	2.5398	1.6932	3.04289	0.46762	0.00190735	0.163867	0.000349715	0.000610389	-0.00125789	-9.22343e-05	-0.00027399	0.000224635	5.0312e-05	-0.859896
63.3	0.195024	0.622758	1.34525	0.775678	0.536327	0.771248	2.74148	1.87493	3.21354	0.321349	0.00135634	0.16604	0.000320786	0.000536637	-0.00119603	-0.000145316	-0.000251416	0.000208569	3.31772e-05	-0.948545
63.4	0.0731311	0.629407	1.37185	0.824435	0.611679	0.651571	2.65062	1.69763	3.08721	0.381187	0.00148349	0.163953	0.000302104	0.000606383	-0.00125193	-0.000121192	-0.000264135	0.000189426	-1.73748e-05	-0.873193
63.5	0.0465363	0.480919	1.14136	0.769029	0.689247	0.669301	2.3758	1.38293	2.8811	0.394484	0.00161065	0.164288	0.000279386	0.000617345	-0.00122441	-0.000158205	-0.000299815	0.000174518	9.00652e-05	-0.782328
63.6	-0.139628	0.35681	1.21006	0.731353	0.67595	0.325784	2.63953	1.36298	3.00964	0.425512	0.00165304	0.164575	0.000315654	0.000637264	-0.00116519	-0.000114057	-0.000291742	0.000223269	8.83623e-05	-0.760165
63.7	0.277025	0.684813	1.39844	1.04163	0.620544	0.352379	2.97197	1.65774	3.50165	0.917516	0.00199212	0.166076	0.000355656	0.000638019	-0.00115866	-0.000135834	-0.000285156	0.000236724	7.77134e-05	-0.964059
63.8	0.166213	0.762381	1.08817	0.935247	0.711409	0.777897	3.01851	1.83947	3.62354	0.864327	0.00182258	0.165742	0.000298234	0.000671866	-0.00120309	-0.000129448	-0.000245757	0.000248636	6.91398e-05	-0.959627
63.9	-0.0842217	0.465405	0.868762	0.638271	0.505299	0.647139	2.71489	1.66882	3.41078	0.472053	0.00186496	0.167999	0.000353822	0.000650986	-0.00118853	-6.74738e-05	-0.000301272	0.000138887	7.44839e-05	-0.757949
64	-0.0443294	0.155132	0.709193	0.576217	0.385623	0.367893	2.5664	1.43833	3.26673	0.514161	0.00194973	0.16657	0.00026615	0.00064108	-0.00122108	-0.000141795	-0.000332372	0.000180547	9.18119e-05	-0.667083
64.1	-0.334656	0.0930775	0.616111	0.323566	0.239351	0.168432	2.3625	1.25882	3.21354	0.385619	0.00156826	0.163698	0.000366279	0.000586205	-0.00122219	-0.000147855	-0.000245706	0.000168532	6.69128e-05	-0.574001
64.2	-0.436603	0.30362	0.467623	0.183943	0.26373	0.119674	2.63289	1.24552	3.10051	0.121887	0.00161065	0.164354	0.000367197	0.0006149	-0.00123836	-0.000140224	-0.00024505	0.000172809	0.000127581	-0.540758
64.3	-0.230493	0.571785	0.660436	0.638271	0.520813	0.48757	2.84121	1.4339	3.42851	0.334646	0.00186496	0.164585	0.000340449	0.000635572	-0.00117809	-0.000143068	-0.000264805	0.000261326	6.48707e-05	-0.83995
64.4	-0.374549	0.336863	0.303622	0.507513	0.199459	0.312487	2.60407	1.16352	3.16035	-0.031033	0.00194973	0.166873	0.000311241	0.000668863	-0.0011398	-7.05131e-05	-0.000251827	0.000179828	0.000117705	-0.596164
64.5	-0.152925	0.445459	0.702544	0.68038	0.285892	0.268162	2.55532	1.30536	3.14262	0.370106	0.00190735	0.166251	0.000319188	0.000611944	-0.00119092	-0.000143996	-0.000290129	0.000206838	7.96408e-05	-0.720273
64.6	0.090861	0.498649	0.70476	0.902003	0.458758	0.529678	2.61294	1.47379	3.55706	0.190591	0.00110202	0.168381	0.000302803	0.000636395	-0.00122832	-0.000126016	-0.000261354	0.000208213	3.69714e-05	-0.817788
64.7	-0.0376807	0.248214	0.74022	0.831084	0.166215	0.531894	2.29159	1.23444	3.32435	-0.00222194	0.000932482	0.168097	0.000391526	0.000635626	-0.0012127	-8.24394e-05	-0.000228193	0.000121915	4.20097e-05	-0.671516
64.8	-0.17952	-0.0376805	0.394487	0.629406	0.0398897	0.144053	2.24504	1.18568	3.21354	-0.217197	0.00203451	0.165985	0.000349375	0.000631996	-0.00123405	-0.000122913	-0.000245698	0.000215387	3.23009e-05	-0.525244
64.9	-0.0465456	0.07978	0.731355	0.946328	0.410001	0.516381	2.21623	1.37406	3.52824	-0.195035	0.00173781	0.16706	0.000376254	0.00067578	-0.00114567	-7.36129e-05	-0.000216136	0.000205471	8.70784e-05	-0.753517
65	0.0864286	0.423297	0.658219	0.882057	0.571786	0.71141	2.46002	1.51147	3.68116	0.139617	0.00122918	0.165726	0.000340634	0.000652845	-0.00116093	-0.000143803	-0.000241462	0.000135566	7.46147e-05	-0.952978
65.1	0.0421038	0.405567	0.60503	0.853246	0.673733	0.698112	2.52651	1.65774	3.72992	0.053184	-0.00745985	0.169493	0.000301113	0.000660717	-0.00121718	-0.000156521	-0.000259242	0.000132897	3.03761e-05	-0.928599
65.2	-0.210547	0.429945	0.693679	0.69811	0.314703	0.520813	2.55089	1.63115	3.44846	0.121887	-0.0410716	0.171705	0.000339467	0.000523992	-0.00121083	-0.000233398	-0.000320781	-0.000896241	7.43875e-05	-0.793409
65.3	-0.0288157	0.487568	0.992871	0.706975	0.418866	0.483137	2.62402	1.58239	3.57035	0.208321	-0.087187	0.166582	0.000327801	0.0004944	-0.00112349	-0.000254515	-0.000344986	-0.00429853	-0.0018916	-0.868761
65.4	0.177294	0.254863	0.649354	0.500865	0.538543	0.46984	2.40018	1.5558	3.31549	0.270375	-0.12758	0.166133	0.000349424	0.000517101	-0.00116085	-0.000373416	-0.000337965	-0.00734603	-0.00512231	-0.782328
65.5	-0.022167	0.401134	0.658219	0.443242	0.265946	0.540759	2.18742	1.44498	3.30219	0.36789	-0.144619	0.16801	0.000297163	0.000605744	-0.00108549	-0.000380064	-0.000373	-0.00873821	-0.00618306	-0.738003
65.6	0.139618	0.609461	0.788977	0.363458	0.456542	0.529678	2.1165	1.64444	3.21797	0.252645	-0.16098	0.167768	0.000322225	0.000477657	-0.00115436	-0.000432895	-0.000402916	-0.00933365	-0.00649183	-0.757949
65.7	0.0132927	0.631623	0.700328	0.427729	0.246	0.301406	1.85499	1.43833	3.03181	-0.0177356	-0.200314	0.1689	0.000291892	0.000499939	-0.00120274	-0.000441904	-0.000439068	-0.0108119	-0.00708562	-0.631624
65.8	0.0288064	0.578433	0.567354	0.569568	0.432163	0.476488	2.24504	1.56688	3.06727	0.186158	-0.241428	0.168811	-0.000429966	0.000425786	-0.00117366	0.000485191	-0.000587165	-0.0130809	-0.00878482	-0.713624
65.9	0.0819961	0.520811	0.616111	0.554054	0.412217	0.742437	2.35586	1.50925	3.13597	0.274808	-0.260078	0.166328	-0.00110787	0.000469708	-0.00128169	0.00157853	-0.000584529	-0.014396	-0.00980252	-0.724706
66	0.0686986	0.441027	0.808923	0.733569	0.155134	0.609463	2.12315	1.55136	3.25786	0.390052	-0.266775	0.169459	-0.00163673	0.000492546	-0.00161472	0.00219844	-0.000525462	-0.0149371	-0.0100877	-0.802274
66.1	-0.206115	0.498649	0.738004	0.764597	0.135188	0.806708	1.66661	1.28098	3.36646	0.3147	-0.29174	0.170473	-0.00243256	0.00046538	-0.00191904	0.00306743	-0.000603803	-0.0157556	-0.0102657	-0.757949
66.2	0.188375	0.589514	0.930816	1.0793	0.257081	0.948547	2.00126	1.22114	3.27559	0.509729	-0.335948	0.169576	-0.00327483	0.000545586	-0.00227444	0.00403593	-0.000569423	-0.0177874	-0.0109417	-0.877626
66.3	0.0509688	0.682596	0.968492	1.1879	0.099728	0.933033	1.98353	1.19012	3.28889	0.447674	-0.371043	0.17012	-0.00380163	0.00047667	-0.00256971	0.00463439	-0.000615972	-0.0191392	-0.0115137	-0.917518
66.4	0.347944	0.873193	1.05271	1.24109	0.15735	0.961844	2.04558	1.48488	3.37311	0.425512	-0.392066	0.169623	-0.00418193	0.000504349	-0.00281145	0.00505868	-0.00061271	-0.0198178	-0.0116917	-0.968492
66.5	0.596163	0.97514	1.13471	1.31422	0.664868	0.986223	2.22731	1.56688	3.38197	0.558486	-0.425847	0.168627	-0.00448643	0.000496553	-0.00295341	0.00543381	-0.00062754	-0.020703	-0.0117786	-1.04828
66.6	0.132969	0.88649	0.992871	0.924166	0.596165	0.731356	2.24726	1.49152	3.23348	0.359025	-0.472387	0.169759	-0.00475337	0.000476466	-0.00314785	0.00578749	-0.00065854	-0.0223848	-0.0117395	-0.921951
66.7	-0.0953029	0.711407	0.886492	0.877625	0.503083	0.902006	2.25391	1.5159	3.41078	0.480918	-0.501887	0.168392	-0.00514422	0.000474854	-0.00342435	0.00629695	-0.000627749	-0.0238331	-0.0117515	-0.895356
66.8	0.104158	0.726921	1.13914	1.23222	0.751302	0.946331	2.33369	1.34304	3.61468	0.631622	-0.530243	0.168705	-0.00555595	0.000465374	-0.00348099	0.00667581	-0.000671287	-0.0245016	-0.0117815	-0.979573
66.9	0.223835	0.651569	1.19455	1.5159	0.826654	1.1059	2.54202	1.28763	3.659	1.00838	-0.592973	0.170831	-0.00595212	0.000415369	-0.00372324	0.00717221	-0.000699089	-0.025465	-0.0118095	-1.09925
67	0.460973	1.05271	1.16352	1.5979	0.746869	1.40731	2.6351	1.62893	3.84517	0.95076	-0.631544	0.168727	-0.00617459	0.000506643	-0.0038318	0.00740813	-0.000675582	-0.025808	-0.0118285	-1.31201
67.1	0.416648	1.02611	1.14801	1.30757	0.888708	1.23887	2.39575	1.69763	3.7809	0.913084	-0.64621	0.169614	-0.00622074	0.00054518	-0.00392656	0.00748852	-0.000694006	-0.0258971	-0.0118398	-1.24552
67.2	0.345728	0.877625	1.16795	1.28984	0.895357	1.13471	2.20958	1.67547	3.80527	0.631622	-0.662528	0.170801	-0.00632112	0.00047891	-0.00394725	0.00750303	-0.000674235	-0.0259463	-0.0118791	-1.26325
67.3	0.398918	1.08374	1.3519	1.43833	1.24331	1.08374	2.35586	2.07883	4.04684	0.715839	-0.702286	0.168679	-0.00631079	0.000506181	-0.00396032	0.00751188	-0.000652694	-0.0260131	-0.0118909	-1.42282
67.4	0.906436	1.15909	1.59125	1.70428	1.77077	1.2832	2.46002	2.25834	4.18425	0.86211	-0.746028	0.16776	-0.00635659	0.000494717	-0.00396547	0.00750743	-0.00065101	-0.0265141	-0.0118371	-1.63336
67.5	0.749083	0.899788	1.51147	1.38958	1.55801	0.968493	2.13867	2.08548	3.76981	0.558486	-0.768831	0.170704	-0.00633128	0.000510208	-0.00400973	0.00756293	-0.000716829	-0.0269471	-0.0118916	-1.37406
67.6	0.959626	0.959626	1.56688	1.81066	1.5292	1.06379	2.46224	2.02342	4.04241	0.808921	-0.787608	0.170411	-0.00637227	0.000507479	-0.00397641	0.00764444	-0.000676278	-0.0270228	-0.0119208	-1.41617
67.7	0.837733	0.866544	1.42504	1.75747	1.18125	0.870979	2.30932	1.81066	4.08009	0.870975	-0.825924	0.171185	-0.00660152	0.000510314	-0.00411313	0.0078617	-0.000652354	-0.0272091	-0.0119133	-1.28098
67.8	0.695894	0.593947	1.45606	1.79736	1.05049	0.704761	2.34921	2.01234	4.04906	1.00173	-0.870514	0.16832	-0.00694731	0.000516135	-0.00421242	0.00819987	-0.000748483	-0.027919	-0.0118486	-1.25882
67.9	0.740218	0.71584	1.51147	1.69985	1.08817	0.839951	2.34699	2.36251	4.13106	1.14579	-0.893148	0.168219	-0.00704241	0.00055437	-0.00430743	0.00823578	-0.000660645	-0.0286155	-0.0117957	-1.35855
68	0.669299	0.828868	1.5558	1.85942	0.888708	0.968493	2.24726	2.36694	4.17539	0.926381	-0.902473	0.168176	-0.00701707	0.000540681	-0.00431707	0.00830974	-0.000708185	-0.028934	-0.0118747	-1.44277
68.1	0.859895	1.20341	1.83947	1.83061	1.24331	1.17904	2.53759	2.58413	4.45241	1.25217	-0.927056	0.171318	-0.00701318	0.000592488	-0.00428071	0.00825168	-0.000700075	-0.0290832	-0.0118267	-1.66661
68.2	1.02168	1.25882	1.87272	1.79293	1.42504	1.21893	2.51543	2.48883	4.58761	1.45163	-0.971391	0.171446	-0.00702669	0.000647499	-0.00429471	0.00821744	-0.000710312	-0.0292652	-0.0119447	-1.72201
68.3	1.26547	1.33639	1.90596	1.89709	1.44942	1.33639	2.64175	2.46224	4.40587	1.32752	-1.00704	0.17088	-0.00705854	0.000617298	-0.00433217	0.00826957	-0.000644545	-0.0292748	-0.0120333	-1.74861
68.4	1.03941	1.05714	1.38958	1.62006	1.13028	1.16131	2.20737	2.33591	4.00474	1.23222	-1.0267	0.172705	-0.00706221	0.000603017	-0.00435587	0.00821654	-0.000651722	-0.0291881	-0.0120401	-1.48044
68.5	1.42504	1.40952	1.72866	2.28937	1.56688	1.3519	2.56197	2.70159	4.08674	1.77298	-1.05498	0.172795	-0.00701851	0.0006138	-0.00428578	0.00819232	-0.000664653	-0.029176	-0.0120142	-1.82174
68.6	1.47823	1.52698	1.52698	2.17634	1.48044	1.57796	2.60629	2.45115	3.97592	1.54028	-1.10245	0.173435	-0.00705511	0.000666696	-0.00437098	0.00830667	-0.000598249	-0.0292927	-0.0121514	-1.78185
68.7	1.21006	1.51147	1.40066	1.98131	1.55358	1.57353	2.73262	2.73262	3.90944	1.38736	-1.13343	0.174113	-0.00714117	0.000645858	-0.00437005	0.00835969	-0.000609668	-0.0292772	-0.0122085	-1.73531
68.8	0.893139	1.37628	1.26547	1.96358	1.40288	1.49596	2.61959	2.40683	3.87619	1.16352	-1.16988	0.173423	-0.00718188	0.000582082	-0.00438631	0.00834084	-0.000618537	-0.0291865	-0.0117158	-1.67547
68.9	0.777894	1.15909	1.15909	1.76412	1.07044	1.51369	2.53316	2.05666	3.8496	0.791191	-1.22498	0.172205	-0.00703143	0.000579662	-0.00435344	0.00830045	-0.000571999	-0.029061	-0.0114424	-1.45828
69	0.678164	1.04384	1.25217	1.56687	1.18568	1.18568	2.38245	1.91483	3.89836	0.870975	-1.25966	0.170887	-0.00711648	0.000548253	-0.00439929	0.00824993	-0.000591513	-0.0291283	-0.0114029	-1.39401
69.1	0.695894	1.04163	1.20563	1.55801	1.16131	1.0372	2.32926	2.03229	3.78754	1.05492	-1.29441	0.173494	-0.00705417	0.000595426	-0.0044055	0.00830812	-0.00060381	-0.0291636	-0.0112493	-1.38514
69.2	0.560703	0.826652	0.924168	1.68877	1.0793	1.00617	2.31818	1.84169	3.331	1.13249	-1.34536	0.172812	-0.00699895	0.000576352	-0.00443349	0.00826045	-0.000573484	-0.0292204	-0.0112027	-1.24109
69.3	1.06601	1.00173	1.14358	1.90374	1.59126	1.2012	2.83678	2.19407	3.69889	1.05714	-1.38215	0.174367	-0.00710186	0.000573792	-0.00441899	0.00823729	-0.000569299	-0.0292812	-0.0112006	-1.56244
69.4	1.28541	1.12806	1.2832	2.03228	1.53142	1.04385	2.96532	2.11429	3.69889	1.38514	-1.43746	0.170801	-0.00704685	0.000583375	-0.00445933	0.00821084	-0.000579438	-0.0294611	-0.0110461	-1.62671
69.5	1.05936	1.11255	1.42282	1.85277	1.61563	0.888708	2.77251	1.98353	3.49278	1.41839	-1.49303	0.167327	-0.00701928	0.00054577	-0.00447335	0.00823359	-0.000635343	-0.0303253	-0.0110706	-1.5026
69.6	0.472054	0.93968	1.09925	1.73088	1.26547	0.800059	2.47997	1.8572	3.4263	1.30093	-1.51956	0.168951	-0.00698407	0.00066239	-0.00446131	0.00822077	-0.000615797	-0.0305709	-0.0110291	-1.2832
69.7	0.562919	0.964058	1.14136	1.82839	1.5159	1.11476	2.57526	2.18964	3.51495	1.10368	-1.53631	0.170475	-0.00700059	0.000575288	-0.00449169	0.00823841	-0.000700836	-0.0306563	-0.011177	-1.35855
69.8	0.69811	1.1059	1.26325	2.14974	1.38958	1.11698	2.52651	2.17856	3.63462	1.21892	-1.57055	0.170321	-0.00705043	0.000639964	-0.00444411	0.00824448	-0.000664603	-0.0306783	-0.0111633	-1.43169
69.9	0.562919	0.970707	1.17239	2.02785	1.24331	1.26768	2.55088	1.81953	3.52824	1.22114	-1.61387	0.171964	-0.00702856	0.000651093	-0.00445895	0.00827343	-0.000722444	-0.0308355	-0.0111574	-1.44277
70	0.580649	0.731354	0.837735	1.69763	1.05493	0.997304	2.43342	1.71758	3.37089	0.957409	-1.64032	0.172522	-0.00717224	0.000621669	-0.00450365	0.00824608	-0.000720646	-0.0311287	-0.0111793	-1.25882
70.1	0.744651	0.950761	1.12363	1.72644	1.3652	1.12363	2.60407	1.92591	3.43516	1.11919	-1.64524	0.166102	-0.00714453	0.000581331	-0.0044895	0.00816584	-0.000675381	-0.0317004	-0.0112838	-1.37185
70.2	1.26103	1.31201	1.69763	2.27607	1.58461	1.29206	2.84786	2.26721	3.75873	1.55136	-1.64286	0.15628	-0.00708599	0.00067445	-0.00447564	0.00819955	-0.000613607	-0.0328206	-0.0111931	-1.66882
70.3	0.968491	1.13028	1.41839	1.93034	1.38071	1.0793	2.61959	2.03007	3.70554	0.970706	-1.64244	0.159215	-0.00710473	0.000752438	-0.00448017	0.00824859	-0.000626654	-0.0334203	-0.0111492	-1.47158
70.4	0.60946	0.948545	1.33639	1.9658	1.19677	1.21671	2.4711	2.09877	3.26008	0.84438	-1.64952	0.170857	-0.00710601	0.000672143	-0.00445735	0.00827536	-0.000670565	-0.033476	-0.0111078	-1.36963
70.5	0.746867	0.837733	1.30979	1.73752	1.07487	1.18125	2.3891	2.04558	2.91656	0.782326	-1.67575	0.170979	-0.00721747	0.000614337	-0.00447799	0.00829418	-0.000685852	-0.0333739	-0.0111421	-1.37406
70.6	0.853246	0.773462	1.12806	1.56023	1.08374	1.0372	2.49105	1.77742	2.97197	0.658217	-1.72111	0.171436	-0.00715319	0.000685177	-0.00442882	0.00829157	-0.000593633	-0.0333029	-0.0110433	-1.26547
70.7	0.585082	0.518595	1.07044	1.58904	0.751302	1.16131	2.22288	1.56688	2.47332	0.387836	-1.75658	0.174046	-0.00726089	0.000647083	-0.00444213	0.00831893	-0.000626254	-0.0337582	-0.0109889	-1.12141
70.8	0.45654	0.478703	1.24995	1.54471	0.547408	1.01282	1.98796	1.28541	2.41126	0.443242	-1.80613	0.172416	-0.00717155	0.000684396	-0.00443625	0.0083512	-0.00050918	-0.0348163	-0.0109372	-1.05492
70.9	0.724705	0.771246	1.37406	1.66882	0.848816	0.930817	2.41348	1.44055	2.70824	0.833299	-1.85831	0.174543	-0.00722436	0.000704469	-0.00442877	0.00831055	-0.000522668	-0.0365643	-0.0109169	-1.26547
71	0.726921	0.757948	1.36963	1.74417	0.924168	1.22336	2.27607	1.55801	2.86781	0.735785	-1.88993	0.173448	-0.00724647	0.000687899	-0.00447339	0.00830333	-0.000579529	-0.0373824	-0.0109742	-1.30758
71.1	0.629407	0.627191	1.3652	1.56687	0.820005	1.02612	2.05223	1.52034	2.59964	0.660433	-1.94079	0.173498	-0.00726426	0.000582861	-0.00442714	0.00820468	-0.000596938	-0.0380812	-0.0110457	-1.19233
71.2	0.966274	1.01503	1.66661	1.78185	1.10368	1.05493	2.26056	1.53363	2.6218	0.995085	-1.99254	0.173602	-0.00718149	0.000533048	-0.00440629	0.00823545	-0.000516633	-0.0388623	-0.0111178	-1.37628
71.3	0.935247	1.07265	1.57131	1.87493	0.888708	1.38515	2.25169	1.77077	2.89883	0.859894	-2.01954	0.170487	-0.00710141	0.0005667	-0.00444804	0.00824173	-0.00046163	-0.0390413	-0.0110929	-1.44277
71.4	1.32752	0.961842	1.3785	1.84612	0.749085	1.39179	2.30267	1.63558	2.96089	0.842164	-2.04065	0.170348	-0.00716047	0.000599341	-0.00441543	0.00828369	-0.000439004	-0.0392497	-0.011072	-1.44498
71.5	1.17903	0.636055	1.05493	1.39622	0.720274	0.950763	2.20958	1.26325	2.63067	0.558486	-2.07782	0.170941	-0.00715748	0.000650206	-0.00437041	0.00832931	-0.000440131	-0.0395759	-0.0111522	-1.1746
71.6	0.913085	0.613893	1.02168	1.37849	0.582868	0.755734	1.95472	1.09039	2.52651	0.602811	-2.11779	0.170008	-0.00713592	0.000627682	-0.00440874	0.00828258	-0.000484667	-0.0400217	-0.0111176	-0.986221
71.7	0.71584	0.505297	1.23887	1.45385	0.653787	0.777897	1.94585	1.07709	2.40461	0.52081	-2.14776	0.173142	-0.00711716	0.00067746	-0.00445822	0.0082981	-0.00045502	-0.0407029	-0.0110378	-0.995086
71.8	0.578433	0.254863	1.22779	1.26547	0.387839	0.56957	1.83061	0.684814	1.99239	0.480918	-2.19782	0.173299	-0.00713584	0.000664532	-0.00447474	0.00829743	-0.000491409	-0.0418448	-0.0109557	-0.842166
71.9	0.636055	0.277025	1.31423	1.26547	0.678166	0.500867	1.99904	0.800059	2.0345	0.547405	-2.24525	0.171397	-0.00712542	0.000684105	-0.00450286	0.00831374	-0.00041409	-0.0428285	-0.01103	-0.930816
72	0.669299	0.405567	1.31866	1.38071	0.837735	0.704761	1.95028	1.16795	2.3625	0.693676	-2.26813	0.172714	-0.00714884	0.00066465	-0.00452924	0.0083069	-0.000337952	-0.0432352	-0.0109703	-1.0106
72.1	0.531892	0.363458	1.32309	1.26768	0.702544	0.664869	1.8838	1.18125	2.09212	0.509729	-2.27729	0.173502	-0.00705765	0.000633358	-0.00453211	0.00835982	-0.000370322	-0.0434215	-0.0110809	-0.904221
72.2	0.432161	0.288106	1.5425	1.27655	0.804491	0.702545	1.78628	1.02168	2.19185	0.48535	-2.30357	0.173677	-0.00701095	0.000607768	-0.00454935	0.00830665	-0.000365616	-0.0434299	-0.0110988	-0.924167
72.3	0.228268	0.409999	1.28098	1.25217	0.937465	0.930817	1.82839	1.09482	2.0212	0.52081	-2.34752	0.170241	-0.00700838	0.000550611	-0.00456491	0.00824443	-0.000404927	-0.0434672	-0.0110589	-0.941897
72.4	0.735786	0.69811	1.38514	1.41617	0.979574	1.04828	2.10764	1.51369	2.22066	1.11698	-2.37986	0.171672	-0.00698466	0.000597554	-0.00450779	0.00818123	-0.000326083	-0.0437955	-0.0110527	-1.14136
72.5	0.992869	0.693678	1.55358	1.38958	1.27655	1.10147	2.32705	1.52255	2.5664	0.930814	-2.41606	0.17152	-0.00695159	0.000660023	-0.00455865	0.00821443	-0.000331387	-0.0446659	-0.0109247	-1.32531
72.6	0.930815	0.742435	1.34747	1.31644	1.03941	0.724707	1.83947	1.53807	2.36915	1.00395	-2.47036	0.17077	-0.00691269	0.00061172	-0.00458394	0.00825666	-0.000325412	-0.0465917	-0.0108456	-1.19676
72.7	0.638271	0.777894	1.24995	1.44941	0.986223	0.613895	1.87272	1.49817	2.33591	0.629405	-2.50443	0.172344	-0.0069093	0.000612978	-0.00450234	0.00822173	-0.000306371	-0.0479105	-0.0108867	-1.09482
72.8	0.678164	0.855463	1.2965	1.47601	1.18125	0.820005	2.02785	1.63558	2.55532	0.642703	-2.54474	0.17073	-0.00692441	0.000490468	-0.00449883	0.00822284	-0.000340229	-0.0483642	-0.0109257	-1.1746
72.9	0.600595	0.950761	1.41617	1.38736	1.2832	0.886492	2.0611	1.6932	2.52207	0.742434	-2.59031	0.175114	-0.00699628	0.000616423	-0.00454629	0.00817646	-0.000284746	-0.0484595	-0.0109512	-1.33195
73	0.542973	0.775678	1.31644	1.43612	1.38736	0.913087	2.01899	1.67769	2.49326	0.753515	-2.63655	0.17649	-0.00695968	0.000562563	-0.00450961	0.00822028	-0.000234207	-0.0486126	-0.0109817	-1.32087
73.1	0.427729	1.05271	1.36963	1.61785	1.09039	0.992872	2.3204	1.49817	2.55753	0.636054	-2.70415	0.175637	-0.00701101	0.000618543	-0.00444736	0.00834544	-0.000220663	-0.0486744	-0.0110051	-1.28985
73.2	0.757948	1.24995	1.49152	1.53806	1.16131	0.955196	2.58634	1.27655	2.81462	0.735785	-2.75442	0.173842	-0.00701209	0.000564406	-0.00447927	0.0083649	-0.000189023	-0.0487711	-0.0110195	-1.30093
73.3	0.864328	1.11919	1.33196	1.28541	0.917519	0.773464	2.67499	1.32309	2.85451	0.791191	-2.77227	0.175071	-0.00708641	0.00036663	-0.00453161	0.008368	5.57606e-05	-0.0486652	-0.0111462	-1.21893
73.4	0.824435	1.18347	1.4339	1.2433	1.06601	1.02833	2.47997	1.46715	3.04289	0.826651	-2.78286	0.176674	-0.00700907	0.000176801	-0.0046927	0.00843975	0.000367771	-0.048625	-0.011146	-1.30536
73.5	0.569568	1.21671	1.39844	1.64001	0.939682	1.1192	2.39575	1.38515	3.10051	1.25217	-2.8158	0.17691	-0.00705492	-0.000406519	-0.00493134	0.00844028	0.000999462	-0.0486206	-0.0112028	-1.29206
73.6	0.811138	1.20784	1.24331	1.60677	1.11476	1.27433	2.62402	1.51812	3.12932	0.964057	-2.85984	0.178754	-0.00702094	-0.00183677	-0.00562443	0.00851086	0.00251739	-0.0486114	-0.0113129	-1.31422
73.7	0.92195	1.01725	1.24995	1.40066	1.0239	1.01282	2.49105	1.63558	2.83678	0.69146	-2.89014	0.175741	-0.00705384	-0.0032291	-0.00638013	0.00855086	0.00398816	-0.0485149	-0.0113306	-1.13249
73.8	0.782327	1.09482	1.47379	1.31422	0.800059	0.788978	2.55532	1.67769	2.921	0.664865	-2.92146	0.175417	-0.0069949	-0.00409238	-0.00679961	0.00863129	0.0049535	-0.0484195	-0.0113843	-1.15687
73.9	1.0239	1.12141	1.56244	1.4472	1.12363	0.961844	2.57526	1.88158	3.02294	0.660433	-2.97178	0.176689	-0.00698948	-0.00525663	-0.00737059	0.00862581	0.00615997	-0.048664	-0.0113942	-1.35633
74	0.908652	0.846598	1.44942	1.22557	1.39401	0.995088	2.33591	1.89488	2.79024	0.642703	-3.00691	0.175582	-0.00708306	-0.00602292	-0.00776405	0.00869955	0.00692331	-0.0490163	-0.0113894	-1.1879
74.1	1.03719	0.627191	1.64444	1.42947	1.33639	0.910871	2.30267	1.85499	2.75478	0.984003	-3.03824	0.172499	-0.00706633	-0.00629343	-0.00788869	0.00870299	0.00720279	-0.0490557	-0.0114224	-1.11476
74.2	0.531892	0.538541	1.28541	1.28098	1.04384	0.771248	2.22731	1.6378	2.60186	0.877624	-3.09007	0.172677	-0.00702234	-0.00639598	-0.00802808	0.00863977	0.0072813	-0.0492782	-0.0115048	-0.933032
74.3	0.873193	1.0106	1.58904	1.22336	1.17904	0.944114	2.54867	1.93699	2.79024	0.870975	-3.13072	0.174378	-0.00695305	-0.00649957	-0.00804306	0.00867954	0.0074007	-0.0494124	-0.0114699	-1.14801
74.4	0.968491	0.826652	1.52255	1.30757	1.15466	0.888708	2.51764	1.74196	2.59964	1.07709	-3.14861	0.177196	-0.00697149	-0.00648954	-0.00807918	0.00871249	0.00747627	-0.0495488	-0.0114031	-1.12363
74.5	1.01282	0.839949	1.53807	1.22114	1.04384	0.826654	2.40683	1.83504	2.45337	0.948544	-3.16849	0.175466	-0.00695647	-0.00651163	-0.00807165	0.00870225	0.00749378	-0.0498783	-0.011383	-1.00838
74.6	0.771246	1.03055	1.46493	1.15465	0.904222	0.842168	2.54202	1.79515	2.67278	0.740217	-3.20841	0.178188	-0.00698084	-0.00673443	-0.00811652	0.00866855	0.0076152	-0.0509181	-0.0113501	-0.990654
74.7	0.47427	1.0793	1.26104	1.45606	0.839951	0.709193	2.2805	1.54028	2.43564	0.611676	-3.24894	0.179596	-0.00700313	-0.00705016	-0.00821632	0.00869423	0.00787117	-0.0519461	-0.0113371	-0.882058
74.8	0.511946	0.675948	1.30093	1.26103	0.773464	0.691463	2.2938	1.47601	2.26277	0.299186	-3.27204	0.178791	-0.00699723	-0.00733909	-0.00841673	0.00867237	0.00822548	-0.0524619	-0.0113338	-0.820004
74.9	0.831084	0.811138	1.29871	1.40731	1.0793	0.769032	2.50878	1.47823	2.22066	0.771245	-3.29899	0.180266	-0.0069828	-0.00745633	-0.0084664	0.00871134	0.00842885	-0.0528289	-0.0112783	-0.915302
75	0.744651	1.15909	1.19012	1.21228	1.00617	0.744653	2.44007	1.39179	2.27164	0.939679	-3.34519	0.179616	-0.00695227	-0.0076145	-0.00853755	0.00873525	0.00862471	-0.0534495	-0.0113482	-0.890923
75.1	0.43881	1.01946	1.24109	1.08817	0.720274	0.682598	2.28937	1.25882	2.09212	0.308051	-3.38198	0.179179	-0.0069938	-0.00776908	-0.00870786	0.00872166	0.00878033	-0.0538806	-0.0113564	-0.782328
75.2	0.443243	0.906436	1.40287	0.890922	0.620544	0.928601	2.32705	1.21671	1.93255	0.321349	-3.39881	0.178525	-0.00696419	-0.00792345	-0.00881525	0.00873112	0.00888184	-0.0541077	-0.0113886	-0.775679
75.3	0.330215	0.895355	1.32752	0.859895	0.698112	0.875411	2.33148	1.21893	2.0478	0.139617	-3.41949	0.179625	-0.00690683	-0.00808338	-0.00880314	0.00874843	0.00901937	-0.0543043	-0.0114457	-0.749084
75.4	0.372323	0.90422	1.64666	1.10811	0.941898	0.784545	2.30045	1.27433	1.71093	0.137401	-3.45989	0.179961	-0.00699074	-0.00826425	-0.00891805	0.00871959	0.00909176	-0.0545503	-0.01146	-0.80449
75.5	0.441026	1.03719	1.66217	0.979572	0.984006	0.565138	2.08104	1.47158	1.95028	0.101941	-3.49986	0.179299	-0.00703125	-0.00843111	-0.00888562	0.00874458	0.00925902	-0.0549146	-0.0114358	-0.848815
75.6	0.398918	0.992869	0.979574	0.824435	0.906438	0.624976	2.13867	1.63336	1.93034	0.239348	-3.52334	0.17982	-0.00695268	-0.00853267	-0.00902684	0.00877224	0.00942055	-0.0551268	-0.0115042	-0.800058
75.7	0.480919	1.13692	0.988439	0.846597	0.831086	0.356812	2.03893	1.40287	2.08547	0.232699	-3.55691	0.180076	-0.00694935	-0.00866522	-0.00905304	0.00876493	0.00949734	-0.0552238	-0.0115997	-0.76903
75.8	0.487567	1.22557	0.933033	0.939679	1.03498	0.556273	1.98131	1.34969	2.14753	0.0952924	-3.60591	0.179572	-0.00700706	-0.00893908	-0.00921832	0.00877155	0.00976249	-0.0555633	-0.0115473	-0.788976
75.9	0.62719	1.1192	1.30314	1.19898	1.09482	0.755734	2.21402	1.88158	2.47996	0.301403	-3.63829	0.180522	-0.00699885	-0.00918096	-0.00939934	0.00876753	0.0101121	-0.0557786	-0.0114742	-1.06601
76	0.68038	1.06157	1.49817	1.16352	1.2566	0.771248	2.07883	1.92369	2.39353	0.472053	-3.66321	0.18198	-0.00693248	-0.00952347	-0.00957882	0.00878961	0.0103723	-0.0559074	-0.0114925	-1.04828
76.1	0.312485	0.675948	1.11255	0.955193	0.904222	0.596165	1.43833	1.27212	2.07439	0.308051	-3.70683	0.182263	-0.00690258	-0.00977377	-0.00966272	0.0087916	0.0105899	-0.0561356	-0.0114752	-0.775679
76.2	0.339079	0.396702	1.16574	1.05714	0.853248	0.600598	2.00347	1.36963	2.14088	0.44989	-3.74972	0.181956	-0.0069629	-0.00993329	-0.00971384	0.00876412	0.0108116	-0.0563109	-0.0114087	-0.828869
76.3	0.549622	0.689245	1.18568	1.21893	1.07709	0.636058	2.32483	1.59347	2.46667	0.334646	-3.77176	0.180773	-0.00701336	-0.0101441	-0.00985602	0.00876204	0.0110188	-0.0565455	-0.0114211	-0.89314
76.4	0.782327	0.844382	1.13249	1.26103	0.957412	0.733572	2.64618	1.80845	2.75921	0.529675	-3.79139	0.182216	-0.00698018	-0.0103722	-0.01001	0.00878447	0.0112353	-0.0567544	-0.0115005	-1.06157
76.5	0.675948	1.09925	1.07266	1.3519	1.15909	0.813357	2.72375	1.63558	2.65283	0.859894	-3.82953	0.183378	-0.00696509	-0.0108247	-0.0101344	0.0088176	0.0115917	-0.0567619	-0.0117864	-1.14579
76.6	0.538541	0.718056	1.1059	1.21228	1.02168	0.760167	2.48883	1.57353	2.51321	0.589513	-3.87103	0.184201	-0.00697591	-0.0111068	-0.0103164	0.0087684	0.0118758	-0.056948	-0.0118782	-0.95741
76.7	0.54519	0.602812	0.915303	1.00838	0.977358	0.511948	2.05223	1.14358	2.39796	0.383403	-3.89277	0.185032	-0.00694263	-0.0111784	-0.0104285	0.00873893	0.0119735	-0.0575545	-0.0118826	-0.715841
76.8	0.822219	0.890923	1.39844	1.34968	1.04163	0.784545	2.28715	1.38736	2.72153	0.596162	-3.89743	0.181339	-0.00692623	-0.0112362	-0.0104623	0.00879354	0.0120524	-0.057887	-0.0118998	-1.03719
76.9	0.600595	0.85103	1.52477	1.25439	0.941898	0.740221	2.10542	1.18125	2.3204	0.401133	-3.89879	0.180656	-0.00693114	-0.0112863	-0.0104674	0.00883969	0.0120696	-0.0582833	-0.0119052	-0.888707
77	0.760164	0.941896	1.5159	1.27876	1.31201	0.970709	2.24061	1.41617	2.22953	0.755731	-3.91655	0.184651	-0.00697454	-0.0112971	-0.0104793	0.00874798	0.012113	-0.0584907	-0.0119306	-1.01503
77.1	0.855463	0.913085	1.55801	1.55136	1.34747	1.15687	2.23175	1.43833	2.56861	0.760163	-3.95618	0.183121	-0.0069225	-0.0113421	-0.010549	0.00868081	0.0120386	-0.0588971	-0.0119748	-1.07265
77.2	0.957409	1.05714	1.5425	1.6245	1.57353	1.14801	2.00126	1.57574	2.65505	0.979571	-3.99818	0.182761	-0.00685675	-0.011328	-0.0105658	0.00874914	0.012079	-0.0603552	-0.0118684	-1.12584
77.3	0.997302	1.12584	1.66217	1.62893	1.41617	0.948547	2.30267	1.73531	2.74591	1.13249	-4.01819	0.181328	-0.00691856	-0.0112226	-0.0105069	0.00873803	0.0120698	-0.0617382	-0.0118072	-1.1059
77.4	1.21893	1.31866	1.88823	1.97909	1.49817	1.25217	2.30267	2.07439	2.8257	1.45385	-4.02315	0.180542	-0.00687671	-0.0112269	-0.0105556	0.00868534	0.012104	-0.0624399	-0.0118202	-1.32974
77.5	1.09038	1.21006	1.86385	1.72201	1.34747	1.27877	2.48218	2.01899	2.97419	1.07487	-4.03951	0.182344	-0.00689913	-0.011244	-0.0106337	0.00875983	0.012133	-0.0627394	-0.0117845	-1.19898
77.6	1.21671	1.23444	1.9392	1.56244	1.24552	1.42947	2.2938	2.0611	2.86337	0.984003	-4.07736	0.182676	-0.00690636	-0.0112523	-0.0105938	0.00863621	0.0121651	-0.0635653	-0.0119104	-1.19012
77.7	1.18347	1.20563	2.05445	1.64001	1.52477	1.33417	2.35807	2.10985	2.86559	1.3386	-4.11949	0.182636	-0.00691311	-0.0112606	-0.0105192	0.00860893	0.0121114	-0.0648771	-0.0123044	-1.30979
77.8	0.893139	0.806706	1.94585	1.47158	1.40066	1.12585	2.13423	1.81509	2.52207	0.999517	-4.14458	0.183468	-0.00691016	-0.011292	-0.0105492	0.00865286	0.0121075	-0.0656922	-0.0127315	-1.09038
77.9	1.03498	0.90422	1.81953	1.53806	1.31423	1.14801	2.14753	1.79737	2.49991	0.813353	-4.16658	0.182269	-0.00684092	-0.0113115	-0.0105632	0.00863256	0.0121166	-0.0662398	-0.0128908	-1.0926
78	1.27876	1.1613	2.01899	1.27876	1.42947	1.1746	2.1165	1.85942	2.73926	0.981787	-4.20753	0.18415	-0.00688643	-0.0113573	-0.0105404	0.00856108	0.0121	-0.0671177	-0.0134792	-1.14136
78.1	1.26547	0.959626	2.09656	1.2433	1.5292	1.15909	2.10764	1.81953	2.56197	1.16352	-4.24805	0.183512	-0.00692154	-0.01137	-0.0105003	0.00858224	0.0120948	-0.0680735	-0.0139903	-1.09482
78.2	1.5026	1.29206	2.28937	1.43833	1.34747	1.45607	2.2118	1.89266	2.79245	1.36076	-4.26882	0.181522	-0.00691766	-0.0113943	-0.0105723	0.00860124	0.0120729	-0.0683873	-0.0141244	-1.32974
78.3	1.48044	1.05936	2.19629	1.56466	1.4339	1.55801	2.14531	1.58017	2.61737	1.1879	-4.2725	0.179627	-0.00695291	-0.0113303	-0.0105184	0.00862927	0.0121729	-0.0686439	-0.0141771	-1.23222
78.4	1.41617	1.19011	2.44672	1.39179	1.42282	1.43612	2.3625	1.6932	2.53537	1.19455	-4.27106	0.176381	-0.00686672	-0.0113208	-0.0105769	0.0085705	0.0121029	-0.0689714	-0.0141246	-1.28763
78.5	1.27433	1.12806	2.52651	1.18125	1.36742	1.21006	2.13645	1.53585	2.78137	1.08152	-4.27115	0.176949	-0.00686803	-0.0113059	-0.0105335	0.00858184	0.012037	-0.0691621	-0.0141437	-1.19012
78.6	1.35855	1.18125	2.51099	1.15909	1.3652	1.23444	1.88601	1.39623	2.78802	1.01946	-4.27098	0.17702	-0.0069295	-0.0112848	-0.0105306	0.00860711	0.0120777	-0.0693646	-0.0141362	-1.1746
78.7	1.29649	1.28098	2.53094	1.39622	1.42947	1.03498	1.99018	1.67547	2.99856	1.01281	-4.27144	0.175963	-0.00693194	-0.0112959	-0.0105587	0.00861298	0.0121616	-0.0694006	-0.0140647	-1.2433
78.8	1.69985	1.5846	2.39353	1.33417	1.67769	1.19898	2.38467	2.06331	3.23792	1.60898	-4.27216	0.177773	-0.00696371	-0.0113505	-0.0105963	0.0086018	0.0120425	-0.0694289	-0.0141877	-1.46936
78.9	1.77298	1.4472	2.05666	1.27876	1.64666	1.15909	2.34699	1.78185	3.04954	1.68212	-4.27589	0.182556	-0.00692627	-0.0113338	-0.0106534	0.00859551	0.0121424	-0.0695466	-0.0142132	-1.32309
79	1.8018	1.72201	2.30267	1.19233	1.63336	1.39401	2.47553	2.01234	3.30219	1.64001	-4.297	0.184271	-0.00683967	-0.0113712	-0.0106327	0.00865985	0.0121489	-0.0696609	-0.0142683	-1.49817
79.1	2.02342	1.72423	2.65948	1.4472	1.6245	1.69985	2.6617	2.32261	3.61468	2.01012	-4.33833	0.183094	-0.00688331	-0.0113351	-0.0105805	0.00869234	0.0121367	-0.069573	-0.0142656	-1.7198
79.2	1.82174	1.53363	2.52651	1.14801	1.61563	1.52477	2.54867	1.91926	3.35316	1.60677	-4.37745	0.182603	-0.00696601	-0.0114099	-0.0106819	0.00873055	0.0121357	-0.0695428	-0.0143296	-1.48044
79.3	1.56244	1.14357	2.43342	1.10368	1.21449	1.33196	2.55532	1.46715	3.16921	1.08817	-4.39648	0.179641	-0.00703632	-0.0113717	-0.0106774	0.00869121	0.0121759	-0.0695351	-0.0142699	-1.25439
79.4	1.63779	1.46714	2.55089	1.26325	1.43612	1.69542	2.58634	1.95029	3.31549	1.79071	-4.40949	0.183654	-0.00701962	-0.0114718	-0.0106996	0.00866711	0.0121823	-0.0695757	-0.0143035	-1.39844
79.5	1.50704	1.61563	2.36029	1.58904	1.47823	1.69763	2.64175	1.94142	3.1404	2.05666	-4.44171	0.182168	-0.00701344	-0.0115417	-0.0107393	0.00863987	0.0121644	-0.069567	-0.014284	-1.46714
79.6	1.65552	1.59347	2.7991	1.9392	1.42061	1.58682	2.48218	2.02564	3.04732	2.31375	-4.48659	0.180469	-0.00700221	-0.0114511	-0.0107585	0.00869111	0.012159	-0.0694092	-0.014222	-1.52033
79.7	1.4605	1.23222	2.49991	1.8439	1.34747	1.12141	2.2938	1.69763	2.87445	1.99239	-4.51558	0.180954	-0.00706869	-0.0115783	-0.0107513	0.00867405	0.0122342	-0.069381	-0.0141146	-1.33639
79.8	1.2566	1.20341	2.56418	1.61342	1.3652	0.997304	2.12315	1.49817	2.91213	1.50039	-4.5339	0.179946	-0.00706893	-0.0116596	-0.0107524	0.00870643	0.0123865	-0.0694351	-0.0142156	-1.19676
79.9	1.50039	1.13471	2.61737	1.73752	1.49596	1.15022	2.19185	1.72423	3.14705	1.65774	-4.56539	0.182385	-0.00702509	-0.011905	-0.0108343	0.00875657	0.0125365	-0.0696325	-0.0141727	-1.36298
80	1.45163	0.88649	2.42899	1.47379	1.11033	1.07487	2.25834	1.62228	3.06062	1.44276	-4.60896	0.180486	-0.0071096	-0.0126361	-0.0111541	0.00881629	0.0132942	-0.070291	-0.0141055	-1.23887
80.1	1.12584	0.870976	2.43786	1.21893	1.04828	0.702545	2.07218	1.24774	2.90548	1.46049	-4.63876	0.180177	-0.00707072	-0.0135992	-0.0116371	0.00880522	0.0141195	-0.0714247	-0.014082	-1.02833
80.2	0.820003	0.602812	2.13867	1.23001	0.926384	0.702545	1.90596	1.06822	2.89662	1.19898	-4.64817	0.176814	-0.00705243	-0.0139981	-0.0118477	0.00879661	0.014631	-0.0722429	-0.0141018	-0.899788
80.3	0.682596	0.301404	2.10321	1.47822	0.680382	0.69368	1.87272	1.0926	2.78137	1.07265	-4.65109	0.177837	-0.00699766	-0.0142013	-0.01201	0.0088364	0.0148715	-0.0725806	-0.014007	-0.808923
80.4	0.933031	0.638272	2.17413	1.41839	0.831086	0.684815	1.84834	1.22114	2.72818	1.06822	-4.6708	0.179731	-0.00704037	-0.014315	-0.0121008	0.0088208	0.0149496	-0.0727003	-0.0141003	-0.851031
80.5	1.12806	0.620542	2.18742	1.30314	0.930817	0.868762	1.93477	1.23444	2.74148	1.17903	-4.71013	0.182595	-0.00697742	-0.0143488	-0.0120969	0.00885632	0.0150158	-0.0731579	-0.014067	-0.917518
80.6	1.21671	0.54519	2.12537	1.15909	0.897573	0.952979	1.81953	1.31866	2.31375	1.28984	-4.75065	0.182027	-0.00695813	-0.0143969	-0.0121	0.00886308	0.0149697	-0.0742058	-0.0140497	-0.906437
80.7	1.23001	0.574001	1.86607	1.2832	0.820005	0.99952	1.7752	1.17904	2.43121	1.41395	-4.77651	0.18145	-0.00698493	-0.0143524	-0.0121317	0.00884663	0.0149702	-0.0748402	-0.013984	-0.862112
80.8	1.1613	0.642704	1.90374	1.13914	1.05936	0.924168	1.75969	1.53142	2.83235	1.22114	-4.81368	0.183771	-0.00693964	-0.0143926	-0.0120633	0.00880897	0.0149584	-0.0761274	-0.0138624	-0.917518
80.9	1.0793	0.731354	1.89045	1.17238	1.2145	0.735788	1.53142	1.54028	2.65948	1.05492	-4.86103	0.183477	-0.00690467	-0.0144545	-0.0121466	0.00870672	0.0149412	-0.0780884	-0.0137453	-0.837734
81	1.1746	0.902004	1.88158	0.979572	1.11033	0.820005	1.49596	1.58461	2.62402	1.26103	-4.89146	0.184785	-0.00690893	-0.0144424	-0.0121215	0.00874318	0.0149275	-0.079296	-0.013688	-0.83995
81.1	1.21228	1.01946	1.76412	1.03941	1.12363	0.906438	1.21006	1.53807	2.82791	1.77077	-4.92486	0.184245	-0.00689269	-0.0143979	-0.0122134	0.00874588	0.0149102	-0.0798915	-0.013694	-0.933032
81.2	1.10146	0.893139	1.7065	0.933031	1.02168	0.656004	1.19455	1.47158	2.79689	1.1879	-4.97331	0.186969	-0.00699554	-0.014352	-0.0122015	0.00876294	0.0149651	-0.0805248	-0.0139405	-0.791193
81.3	1.09925	0.793408	1.75747	1.20784	0.797843	0.749086	1.29428	1.23222	2.75699	1.148	-5.00641	0.18828	-0.00695984	-0.014359	-0.0121916	0.00874816	0.0149399	-0.0807501	-0.0140813	-0.771247
81.4	1.12363	0.815571	1.90374	1.2012	0.839951	0.906438	1.56688	1.69763	3.02516	1.2699	-5.05257	0.190419	-0.00694518	-0.0144157	-0.0122188	0.00883528	0.014948	-0.0802294	-0.0139601	-0.877626
81.5	1.39179	1.05492	2.28272	1.40066	1.05493	0.984007	1.81509	1.82839	3.085	1.24109	-5.1036	0.190254	-0.0069763	-0.0144425	-0.0121909	0.00880786	0.0150017	-0.0794848	-0.0136324	-1.08817
81.6	1.22557	0.995086	2.05888	1.44277	1.06157	1.07709	1.76412	1.85942	3.20689	1.13471	-5.13861	0.188123	-0.00712469	-0.0145128	-0.0122157	0.00889587	0.0151599	-0.0793496	-0.0136074	-1.04163
81.7	1.11919	0.777895	1.79293	1.38958	1.04163	1.27212	1.33195	1.83282	2.87445	1.12363	-5.19494	0.184696	-0.00718027	-0.0169097	-0.0132885	0.00900503	0.0175368	-0.0799227	-0.0136599	-0.939681
81.8	1.17682	0.797841	1.77964	1.39401	0.902006	1.14136	1.35412	1.73753	3.06062	1.20341	-5.2461	0.183926	-0.0071201	-0.0205421	-0.0151142	0.00911831	0.0210837	-0.080965	-0.0137732	-0.888707
81.9	1.04384	0.817787	1.78628	1.72423	0.917519	0.957412	1.35412	1.84169	3.05175	1.26547	-5.27683	0.183937	-0.0071126	-0.0214832	-0.0156098	0.0091313	0.0221815	-0.0812717	-0.0138512	-0.941897
82	1.34303	1.01282	2.07439	2.00126	1.04163	1.46936	1.56909	2.47775	3.249	1.37849	-5.31773	0.185112	-0.00707273	-0.0219472	-0.0158323	0.00920153	0.0226815	-0.0812795	-0.0138999	-1.23444
82.1	1.35855	1.04384	1.98353	1.72423	1.13471	1.53807	1.48266	2.32926	2.87889	1.42947	-5.36355	0.184268	-0.00711556	-0.0222344	-0.0159248	0.00920512	0.0228951	-0.0814863	-0.0138898	-1.23222
82.2	1.3253	1.27876	2.30932	1.64223	1.20563	1.62672	1.53806	1.99018	3.08721	1.65109	-5.39411	0.184229	-0.00709586	-0.0222997	-0.015966	0.00920796	0.0229552	-0.0816558	-0.0138169	-1.29428
82.3	1.01946	1.07487	2.28272	1.47379	0.684814	1.10147	1.29428	1.68655	2.73262	1.24774	-5.44213	0.184551	-0.00700552	-0.0223567	-0.0161253	0.00923094	0.0230039	-0.0817059	-0.0130292	-0.99287
82.4	0.884274	0.740219	2.09877	1.23222	0.593949	0.722491	0.873194	1.66882	2.56197	0.811137	-5.49325	0.184542	-0.00706396	-0.0222543	-0.0161363	0.00924456	0.022992	-0.0817368	-0.0118091	-0.782328
82.5	1.11476	0.92195	1.92147	1.27876	0.835519	0.649355	0.930816	1.94585	2.31375	1.13692	-5.51838	0.183253	-0.0070369	-0.0222536	-0.0161096	0.00922819	0.0229941	-0.0817593	-0.0115584	-0.882058
82.6	1.40066	0.859895	1.95472	1.36741	0.673733	0.760167	0.826653	2.01899	2.42013	1.24109	-5.52305	0.182013	-0.00696433	-0.0223158	-0.0161258	0.0092357	0.0230027	-0.0818289	-0.0115682	-0.939681
82.7	1.44277	0.824435	1.73531	1.14801	0.642706	0.571787	0.924167	1.68655	2.1985	0.9153	-5.52292	0.18195	-0.00697467	-0.0223571	-0.016155	0.00924599	0.0230204	-0.0821344	-0.011544	-0.784544
82.8	0.981788	0.749083	1.48044	0.957409	0.447677	0.467624	0.518596	1.3785	1.92147	0.713622	-5.53441	0.187828	-0.00699786	-0.0222996	-0.0161944	0.00918355	0.0230006	-0.082308	-0.0115502	-0.585083
82.9	0.671515	0.824436	1.45606	0.915301	0.341298	0.454326	0.629408	1.2012	2.13866	0.833299	-5.56764	0.186512	-0.00703469	-0.0223333	-0.0161677	0.00909839	0.023072	-0.0822919	-0.011527	-0.525244
83	0.913085	0.986221	1.66882	0.882057	0.248216	0.607246	0.833302	1.30979	2.26056	0.890921	-5.60794	0.185227	-0.00701455	-0.0223337	-0.0162279	0.00917455	0.0229059	-0.082632	-0.0116102	-0.58065
83.1	0.870976	0.844382	1.64666	1.13692	0.620544	0.529678	0.970708	1.48709	2.26056	0.67373	-5.64312	0.186807	-0.00707123	-0.0223064	-0.0162075	0.00919306	0.0229653	-0.0833449	-0.0114642	-0.649354
83.2	0.574001	0.689245	1.49152	1.07709	0.494218	0.507516	1.21228	1.34082	2.19407	0.498648	-5.6992	0.18673	-0.00707868	-0.0223274	-0.0162097	0.00922197	0.0230105	-0.0846732	-0.0114341	-0.622759
83.3	0.624974	0.636055	1.44055	1.15909	0.385623	0.454326	1.2012	1.37628	2.08104	0.401133	-5.74222	0.187331	-0.00710039	-0.0224363	-0.0162177	0.00924206	0.0229998	-0.0856596	-0.0113402	-0.58065
83.4	1.01282	0.742435	1.67547	1.19676	0.642706	0.476488	1.19676	1.61342	2.20072	0.547405	-5.77783	0.190191	-0.00715024	-0.0223298	-0.0162089	0.00919047	0.0229864	-0.0862895	-0.0113466	-0.735787
83.5	0.862111	0.376756	1.46493	0.966274	0.376758	0.41665	0.999519	1.31423	2.15861	0.392268	-5.83221	0.188043	-0.00710525	-0.0223342	-0.0162089	0.00916849	0.0229995	-0.0882094	-0.0112651	-0.511947
83.6	1.01725	0.500865	1.76412	0.933031	0.445461	0.223838	1.04384	1.60677	2.22731	0.76238	-5.87048	0.187744	-0.00715021	-0.0223947	-0.0162649	0.00918933	0.0229563	-0.0897844	-0.011327	-0.627191
83.7	0.928598	0.66265	2.02564	1.27211	0.780113	0.252649	1.18125	1.70428	2.30488	0.959625	-5.916	0.187451	-0.00702487	-0.0223255	-0.0162638	0.00912251	0.0229859	-0.0909281	-0.0113422	-0.795625
83.8	0.913085	0.618325	1.69985	1.23222	0.868762	0.341298	1.04384	1.56023	2.46002	0.877624	-5.9756	0.189721	-0.00703592	-0.0223443	-0.0162548	0.00907602	0.0230133	-0.0924749	-0.0111945	-0.704759
83.9	0.811138	0.549622	1.1746	0.919733	0.79341	0.339082	0.75795	1.2566	2.11872	0.695893	-6.01154	0.186654	-0.0071203	-0.0223746	-0.0161858	0.00910379	0.022948	-0.0932408	-0.0113067	-0.48092
84	1.05936	0.738002	1.40287	0.899787	0.669301	0.261514	0.848815	1.21006	2.02785	0.802272	-6.02192	0.183785	-0.00711434	-0.0223891	-0.0161826	0.0091127	0.0230146	-0.0937221	-0.0112749	-0.467622
84.1	1.09482	0.984005	1.62893	1.10368	0.520813	0.361244	0.784544	1.09703	2.14975	0.782326	-6.02052	0.17665	-0.00706072	-0.0223953	-0.0162853	0.00910232	0.0229814	-0.0942337	-0.011268	-0.507514
84.2	0.913085	0.587298	1.2965	0.888706	0.438812	0.163999	0.656003	0.771248	1.90596	0.514161	-6.02014	0.173354	-0.00705717	-0.0224103	-0.0162719	0.00906934	0.0229005	-0.094664	-0.0113045	-0.305837
84.3	1.09038	1.05936	1.59569	1.04163	0.791194	0.319136	0.915302	1.19455	2.17856	0.795623	-6.02074	0.173385	-0.00708705	-0.0223791	-0.0162899	0.00910881	0.0229479	-0.0947897	-0.0112995	-0.704759
84.4	1.34968	1.32087	1.93477	1.23666	0.826654	0.509732	1.11033	1.26768	2.61737	1.02833	-6.02235	0.182043	-0.00710056	-0.0223446	-0.0163275	0.00910217	0.0230104	-0.0948749	-0.0113347	-0.910869
84.5	1.33417	1.70871	1.91261	1.41395	0.862113	0.662652	1.35412	1.3785	2.50656	0.859894	-6.03765	0.187227	-0.00709994	-0.0223579	-0.0163299	0.00919766	0.0229549	-0.0949009	-0.0114106	-0.97514
84.6	1.18568	1.38293	1.93256	1.46493	0.693679	0.527462	1.14579	1.21449	2.46888	1.01946	-6.07461	0.186808	-0.00712217	-0.0223638	-0.0162437	0.00906997	0.0229967	-0.0948219	-0.0113572	-0.868761
84.7	1.13692	1.3519	1.89266	1.29428	0.742437	0.467624	1.10812	1.09925	2.47996	0.948544	-6.11627	0.188408	-0.00711143	-0.0223509	-0.0162872	0.00908541	0.0229965	-0.0950105	-0.0117244	-0.813355
84.8	1.12584	1.32087	1.97245	1.39622	1.06601	0.769032	1.03498	1.20785	2.5664	0.908651	-6.14459	0.188726	-0.00709818	-0.0223842	-0.0163168	0.00910997	0.0229893	-0.0954166	-0.0119064	-0.966275
84.9	1.46271	1.39622	1.99239	1.78407	1.37185	1.03498	1.21228	1.69099	2.57083	1.14357	-6.18706	0.187562	-0.00711297	-0.0225273	-0.0163352	0.00910799	0.0230601	-0.0957888	-0.0121336	-1.1613
85	1.39401	1.30314	2.19407	1.53585	1.11476	1.0926	1.15022	1.90596	2.40904	1.16573	-6.23728	0.186243	-0.00714807	-0.0232661	-0.0166207	0.00919343	0.0237776	-0.095971	-0.0123158	-1.11033
85.1	1.53806	1.26325	2.34256	1.77742	1.02168	0.997304	1.1613	1.74418	2.40018	1.34303	-6.26776	0.187021	-0.00725564	-0.0244172	-0.017235	0.00915798	0.0250552	-0.096015	-0.0123863	-1.12363
85.2	1.48044	1.47601	2.17634	1.82174	0.975141	1.06157	1.3386	1.70428	2.45559	0.87984	-6.30154	0.188883	-0.00730371	-0.0252325	-0.017676	0.00921231	0.0258686	-0.0959402	-0.0124467	-1.13693
85.3	1.74196	1.66439	2.51321	2.02785	1.2012	1.41396	1.53585	1.9525	2.75035	1.48044	-6.35122	0.190371	-0.00721635	-0.0261593	-0.0181194	0.00918839	0.0268368	-0.0958984	-0.0124594	-1.32087
85.4	1.71758	1.89488	2.67943	2.11872	1.15022	1.34082	1.51147	2.1165	2.82126	1.46493	-6.38644	0.190513	-0.00715778	-0.0271715	-0.0185555	0.00921495	0.027796	-0.0958803	-0.0124946	-1.34525
85.5	1.65774	1.75747	2.37359	2.28272	1.09703	1.21006	1.57574	1.99018	2.5664	1.1879	-6.41556	0.190663	-0.00714249	-0.0275585	-0.0187755	0.00926393	0.0282322	-0.0958834	-0.0125174	-1.32974
85.6	1.74417	1.45385	2.31596	2.1431	1.1746	1.36077	1.5159	2.05223	2.57083	1.20341	-6.46244	0.186376	-0.00716793	-0.0277252	-0.0189365	0.00927406	0.0284061	-0.0959386	-0.0124631	-1.21228
85.7	1.33417	1.05492	2.04115	1.91482	1.23666	1.26769	1.39401	1.82396	2.53537	0.842164	-6.50385	0.188755	-0.00716026	-0.0278414	-0.0190363	0.00936111	0.0285338	-0.0960972	-0.0125779	-1.05271
85.8	1.48266	1.23001	2.13645	2.00569	1.46715	1.34082	1.45385	1.82839	2.51321	1.27876	-6.52144	0.186912	-0.00715875	-0.0279748	-0.0190566	0.00933079	0.0286874	-0.096174	-0.0125908	-1.13028
85.9	1.64001	1.28098	2.26942	1.75082	1.40288	0.921952	1.56688	1.8018	2.7038	1.48709	-6.53284	0.189571	-0.00715475	-0.0281785	-0.0190364	0.00931738	0.0287106	-0.0962436	-0.0126649	-1.09925
86	1.41617	1.43612	1.99461	1.56687	1.34525	0.782329	1.23887	1.81066	2.85008	1.4073	-6.56187	0.189787	-0.00722931	-0.0281986	-0.0190562	0.00937443	0.0288959	-0.0960361	-0.0125787	-1.00617
86.1	1.72644	1.66882	2.17413	1.79293	1.54693	0.946331	1.41396	2.04337	3.09829	1.40066	-6.606	0.189935	-0.00723904	-0.0285445	-0.0191771	0.00937672	0.0291972	-0.0959652	-0.0125235	-1.21893
86.2	1.60012	1.49817	2.08548	1.81288	1.47379	1.2012	1.31866	1.99018	3.06505	0.937462	-6.63664	0.192331	-0.00722573	-0.0291348	-0.0194702	0.00932984	0.0297683	-0.096394	-0.0124669	-1.13471
86.3	1.7885	1.36963	2.16526	1.99239	1.35633	1.08595	1.27212	2.03893	2.74813	0.866543	-6.64715	0.190071	-0.00717989	-0.0294907	-0.0196697	0.00929629	0.0301535	-0.0970519	-0.0124648	-1.09703
86.4	1.64666	1.32309	2.20072	1.64223	1.38958	0.902006	1.47601	2.06553	2.69272	1.12806	-6.6516	0.186929	-0.0071706	-0.0296937	-0.0198363	0.00929645	0.0303936	-0.0975858	-0.0124854	-1.13471
86.5	1.30536	0.897571	1.96802	1.19455	1.24995	0.667085	1.30979	1.7885	2.52429	0.890921	-6.67424	0.19034	-0.00716764	-0.0298457	-0.0198735	0.00932963	0.0305156	-0.0977793	-0.0124507	-0.933032
86.6	1.56909	1.03941	1.92147	1.3519	1.14579	0.549624	1.49152	1.67769	2.49991	1.22336	-6.71586	0.19202	-0.00717711	-0.0298319	-0.0199448	0.00930715	0.0305748	-0.0985111	-0.0123734	-0.939681
86.7	1.87936	1.53806	2.17191	1.71536	1.60899	1.12585	1.75969	2.04558	2.68607	1.45163	-6.75307	0.192824	-0.00714047	-0.0298838	-0.0199429	0.00927909	0.0306301	-0.0994315	-0.0123153	-1.23222
86.8	2.42899	1.63779	2.18521	1.94585	1.94807	1.3519	1.95693	2.13423	3.07613	1.43612	-6.77109	0.190441	-0.0070882	-0.0299142	-0.0199823	0.00928305	0.0306409	-0.100084	-0.0123172	-1.43169
86.9	2.3204	1.66661	2.45115	2.02564	1.99904	1.41839	2.0212	2.25169	3.32435	1.21892	-6.78897	0.192115	-0.00712107	-0.0298749	-0.0199479	0.00931277	0.0306327	-0.100441	-0.0122723	-1.48044
87	2.07218	1.38958	2.37802	1.86607	1.71093	1.39401	1.86828	2.33148	3.04067	0.580648	-6.82632	0.192311	-0.00706484	-0.0298464	-0.0199906	0.00927456	0.0306554	-0.101031	-0.0122181	-1.24774
87.1	1.86385	1.14801	2.19629	1.56466	1.6112	1.18568	1.46715	2.06775	3.04954	0.549621	-6.86883	0.195861	-0.00712758	-0.029912	-0.0200617	0.00937	0.0306224	-0.102482	-0.012282	-1.11698
87.2	1.91039	0.972923	1.9791	1.47379	1.25439	1.16352	1.29206	1.91261	2.99635	0.463188	-6.89235	0.192548	-0.00705369	-0.029915	-0.0200466	0.00936273	0.0305871	-0.103286	-0.01255	-0.952978
87.3	1.92369	0.908653	2.25169	1.30757	0.908654	1.01725	1.25439	1.91039	2.921	0.323565	-6.89782	0.191748	-0.00707687	-0.0298806	-0.0200024	0.00936234	0.0305854	-0.10356	-0.0128063	-0.899788
87.4	1.5846	0.744651	1.78407	1.1879	0.647138	0.813356	1.03941	1.62007	2.78581	0.334646	-6.89765	0.189837	-0.00704378	-0.0298964	-0.0199956	0.00932503	0.0305775	-0.103843	-0.0129456	-0.682597
87.5	1.60677	0.766813	1.65996	1.19011	0.917519	0.926385	0.877626	2.02342	2.84564	0.620541	-6.8968	0.18554	-0.00701013	-0.0298431	-0.0200755	0.00938194	0.03055	-0.104137	-0.0129067	-0.720273
87.6	1.81953	0.85103	1.78185	1.43168	1.16131	1.19898	1.03055	1.74861	3.02959	1.28098	-6.89765	0.190042	-0.00702632	-0.0298772	-0.0200874	0.00937044	0.0305661	-0.104211	-0.0129945	-0.926383
87.7	1.87715	1.21449	2.16969	1.79958	1.57796	1.21893	1.18568	1.79072	3.03846	1.29428	-6.89896	0.190495	-0.00704567	-0.029864	-0.0199967	0.0093644	0.0305648	-0.104312	-0.0129915	-1.13028
87.8	1.7885	1.14136	2.03007	1.65331	1.58904	1.0106	1.3386	1.95915	3.03846	0.906435	-6.91024	0.197711	-0.00706576	-0.029839	-0.0199776	0.00935774	0.030493	-0.10441	-0.0130753	-1.14357
87.9	1.79071	0.990653	2.08991	1.60455	1.48044	0.757951	1.53806	2.08326	3.03402	0.926381	-6.94283	0.19699	-0.00706192	-0.0299477	-0.0201149	0.00939442	0.0304733	-0.104311	-0.0130938	-1.13693
88	1.75969	1.00395	1.85499	1.53585	1.41396	0.800059	0.948546	1.93034	2.75699	0.742434	-6.98734	0.195206	-0.0071497	-0.0299143	-0.0200963	0.00938191	0.0305236	-0.104477	-0.0132194	-0.941897
88.1	1.87493	1.26325	1.93256	1.54471	1.38071	1.06157	1.12363	1.85055	2.91213	0.853245	-7.01548	0.195764	-0.00714088	-0.029916	-0.0201178	0.00936878	0.0305136	-0.1046	-0.0133934	-1.05936
88.2	1.65109	0.990653	1.89266	1.52477	1.30536	0.964061	0.950762	1.6932	2.7304	0.757947	-7.0371	0.197205	-0.00709605	-0.029874	-0.0201088	0.00936851	0.0304917	-0.104651	-0.0133137	-0.904221
88.3	1.66217	1.02168	2.11429	1.77298	1.32309	0.820005	0.848815	1.77077	2.66613	0.72692	-7.07783	0.199921	-0.00713588	-0.029961	-0.0201146	0.00944079	0.0305383	-0.104316	-0.0134332	-0.915302
88.4	1.55579	1.00617	2.1985	1.73309	1.36742	0.919736	1.16574	1.64001	2.92321	0.777893	-7.12073	0.199237	-0.00726164	-0.0301466	-0.0201829	0.00954579	0.0306498	-0.103728	-0.0135333	-0.970708
88.5	1.83726	1.17682	2.05445	2.01234	1.42947	0.877627	1.6378	1.78628	3.08278	0.870975	-7.14548	0.199207	-0.00718421	-0.0303667	-0.0201999	0.00950913	0.030868	-0.103659	-0.0134908	-1.05936
88.6	2.17634	1.39844	2.31375	2.0478	1.61563	0.565138	1.74861	2.00126	3.19802	0.988436	-7.16896	0.1991	-0.0071662	-0.0306052	-0.020295	0.00951911	0.0310657	-0.103665	-0.0135163	-1.07709
88.7	2.05223	1.36076	2.44672	2.06774	1.62228	0.480921	1.82618	1.93699	3.17808	1.03941	-7.21211	0.19713	-0.00723868	-0.0307279	-0.0203894	0.00949934	0.0312152	-0.104115	-0.0134616	-1.09038
88.8	1.8838	1.33639	2.13867	1.7885	1.67769	0.933033	1.75969	1.82839	2.96975	0.751299	-7.25208	0.194344	-0.0072148	-0.0310266	-0.0206028	0.00948814	0.0314736	-0.104505	-0.0134648	-1.05271
88.9	1.8439	1.50039	2.09212	1.21006	1.54693	0.921952	1.67326	1.79293	2.92986	0.647135	-7.27005	0.193615	-0.00714424	-0.0314147	-0.020731	0.00953156	0.0318744	-0.104872	-0.0134351	-0.902004
89	1.50925	1.07709	1.91261	1.22114	1.18568	0.611679	1.18125	1.51369	2.81462	0.549621	-7.27361	0.19144	-0.00714583	-0.0317074	-0.0208791	0.00957714	0.0322099	-0.105217	-0.0134506	-0.636056
89.1	1.52698	0.926382	2.1165	1.40509	1.05714	0.516381	1.21893	1.82839	2.96754	0.78011	-7.28739	0.196085	-0.00721457	-0.0319442	-0.0210673	0.00956271	0.0324307	-0.105356	-0.0134823	-0.760165
89.2	1.56687	0.857679	2.17191	1.33417	1.17904	0.432164	1.17239	1.86164	3.10494	0.857678	-7.32252	0.198391	-0.00722353	-0.032027	-0.0211759	0.00952484	0.0325195	-0.105544	-0.0134191	-0.795625
89.3	1.45385	0.656002	2.14975	1.21006	1.16131	0.328001	1.1613	1.74861	3.09608	0.394484	-7.36665	0.195268	-0.00724013	-0.032288	-0.0212152	0.00956887	0.0327507	-0.106085	-0.0133725	-0.660435
89.4	1.49152	0.624974	2.44229	1.48044	1.2965	0.361244	1.18347	1.39844	3.12932	0.505296	-7.39123	0.195652	-0.00722244	-0.0323994	-0.0212654	0.00950893	0.0328591	-0.106633	-0.0134219	-0.76903
89.5	1.45606	0.616109	2.12315	1.2566	1.19898	0.365677	1.09482	1.48931	3.19581	0.403349	-7.39839	0.195296	-0.0100605	-0.0347086	-0.0214622	0.00945124	0.0329204	-0.106962	-0.0133621	-0.642705
89.6	1.45163	0.494216	1.87937	1.21228	0.875411	0.441029	0.986222	1.49817	3.01629	0.3147	-7.4056	0.195065	-0.0123032	-0.0386909	-0.0220234	0.00731209	0.030214	-0.10912	-0.0148506	-0.596164
89.7	1.58904	0.616109	1.92591	1.3652	0.902006	0.689247	1.0239	1.65996	3.32435	0.882056	-7.43328	0.197444	-0.0123221	-0.0388781	-0.0222179	0.00679684	0.0289011	-0.111251	-0.0181759	-0.76903
89.8	1.60233	0.7513	1.82174	1.52033	1.08374	0.336866	1.13693	1.73974	3.43738	0.808921	-7.47719	0.195903	-0.01234	-0.0390387	-0.0222665	0.00676045	0.0289262	-0.11157	-0.0183161	-0.80449
89.9	1.45828	0.788976	1.80623	1.50482	0.897573	0.279243	1.12806	1.53142	3.21797	0.458755	-7.50961	0.195336	-0.0122281	-0.0392247	-0.0222225	0.00676773	0.0293104	-0.11235	-0.018209	-0.784544
90	1.63115	0.977356	1.99239	1.4339	0.904222	0.551841	1.07709	1.63115	3.25343	0.74465	-7.52199	0.194938	-0.0119975	-0.0393676	-0.022379	0.0068684	0.0296939	-0.113091	-0.0181803	-0.890923
90.1	1.51147	1.03719	1.84391	1.18568	0.866546	0.556273	0.890924	1.69099	3.10716	0.684811	-7.53623	0.198406	-0.011981	-0.039533	-0.0224489	0.007033	0.030253	-0.113121	-0.0180006	-0.764598
90.2	1.64223	0.791192	1.81731	1.10146	0.746869	0.516381	0.815572	1.57353	3.27116	0.941895	-7.57099	0.198375	-0.0115077	-0.0395546	-0.0225422	0.00699492	0.0304728	-0.113452	-0.0176448	-0.771247
90.3	1.45828	0.744651	1.94807	1.29649	0.848816	0.600598	1.04384	1.7198	3.07613	1.04827	-7.6149	0.196667	-0.00776288	-0.0351617	-0.0222495	0.00834942	0.0322204	-0.113818	-0.0168405	-0.800058
90.4	1.29428	0.691461	1.87272	1.38958	0.744653	0.45211	0.952978	1.48044	2.87667	0.886489	-7.64041	0.196064	-0.00718387	-0.0339377	-0.0221457	0.00946427	0.03444	-0.112365	-0.0136085	-0.678165
90.5	1.06157	0.757948	1.70428	1.31422	0.762383	0.339082	0.749085	1.39401	3.01851	0.749082	-7.65143	0.199049	-0.00720476	-0.0339648	-0.0221122	0.00946636	0.03451	-0.112692	-0.013272	-0.605029
90.6	1.15909	0.997302	2.00348	1.44277	0.979574	0.760167	1.06601	1.6378	3.28667	1.23444	-7.6736	0.197176	-0.0071819	-0.0340022	-0.0221998	0.00951941	0.0345135	-0.113075	-0.0134357	-0.85768
90.7	1.34082	0.831084	1.96358	1.2566	0.970709	0.713626	1.00395	1.59569	3.44403	1.35633	-7.71595	0.199584	-0.0071263	-0.0340536	-0.0222232	0.00948849	0.0345286	-0.11389	-0.0133177	-0.862112
90.8	1.79293	0.731354	2.0345	1.55801	1.19455	0.855465	1.15466	1.6932	3.4817	1.29428	-7.75384	0.199425	-0.00710295	-0.0340447	-0.0221872	0.00946969	0.0345225	-0.11509	-0.0132309	-0.979573
90.9	1.70207	0.85103	2.06775	1.53363	1.05493	0.948547	1.28985	1.47823	3.24235	1.24109	-7.77427	0.197998	-0.00714959	-0.0340976	-0.0222016	0.00940575	0.0345294	-0.115627	-0.0131925	-0.952978
91	1.46493	0.631623	2.02564	1.12141	0.817789	0.56957	1.13249	1.31423	2.89218	0.972922	-7.80216	0.198136	-0.00713087	-0.034113	-0.0221112	0.00939517	0.03453	-0.116282	-0.01317	-0.706976
91.1	1.59125	0.720272	1.99683	1.35412	0.839951	0.800059	1.40509	1.55801	3.0584	1.15022	-7.84751	0.197056	-0.00716519	-0.0340415	-0.0221739	0.00939924	0.0345157	-0.117482	-0.0134477	-0.800058
91.2	1.69542	0.718056	2.09212	1.53363	1.05714	0.950763	1.33639	1.73974	3.2357	1.17017	-7.88345	0.199159	-0.00711249	-0.0340755	-0.0222306	0.00935987	0.0345678	-0.118498	-0.0137357	-0.910869
91.3	1.82839	0.968491	2.13645	1.5846	1.05049	0.667085	1.17682	1.76412	3.35981	1.21006	-7.90354	0.201557	-0.00709775	-0.0340457	-0.0222114	0.00935833	0.0344549	-0.119112	-0.0139751	-0.97514
91.4	2.03672	1.25439	2.47997	1.74417	1.09039	0.941898	1.49374	1.8151	3.34208	1.37628	-7.93296	0.203054	-0.00700351	-0.034151	-0.0222173	0.00938569	0.0345446	-0.11941	-0.014132	-1.13249
91.5	2.03228	1.17238	2.33369	1.69763	1.13249	0.91752	1.44942	1.79958	3.38862	1.44498	-7.97759	0.200725	-0.00705673	-0.0340984	-0.0221866	0.00935104	0.0345181	-0.119835	-0.0143024	-1.13028
91.6	2.3071	1.28985	2.28494	1.62893	1.26325	0.979574	1.50039	1.90153	3.68338	1.53141	-8.01133	0.199303	-0.00713325	-0.0341218	-0.0222095	0.00935778	0.0345011	-0.120269	-0.014607	-1.18347
91.7	2.38023	1.41174	2.3891	1.93477	1.25882	1.1192	1.65331	2.19629	4.08009	1.75969	-8.02659	0.200211	-0.00711947	-0.0341236	-0.0221533	0.00934585	0.0344636	-0.120589	-0.0147374	-1.36963
91.8	1.85055	1.35633	2.65283	1.74861	0.988439	0.839951	1.50925	1.93256	3.92273	1.42947	-8.04833	0.201745	-0.00703024	-0.0340816	-0.0221992	0.00933492	0.0344674	-0.120735	-0.0149163	-1.21228
91.9	1.4605	1.26325	2.46002	1.60898	0.844384	0.875411	1.43833	1.74639	3.63019	1.1613	-8.08996	0.20228	-0.00713584	-0.034104	-0.022286	0.00946168	0.0344512	-0.120767	-0.0149634	-1.08152
92	1.59125	1.00173	2.13202	1.4206	0.718058	0.45211	1.09703	1.40731	3.37089	0.988436	-8.1281	0.203765	-0.00710219	-0.0340684	-0.0222863	0.00938241	0.0344872	-0.120759	-0.0149645	-0.844382
92.1	1.95028	0.842165	1.87715	1.44941	0.706977	0.465407	1.22114	1.38958	3.30662	0.782326	-8.14667	0.204393	-0.00709495	-0.0340487	-0.0223199	0.00935612	0.0345275	-0.120841	-0.014935	-0.815571
92.2	2.20072	1.02168	2.24061	1.75525	0.977358	0.948547	1.52477	1.70428	3.32435	1.16795	-8.14989	0.19949	-0.00711661	-0.034057	-0.0222549	0.00936921	0.0344585	-0.120856	-0.0149589	-1.13249
92.3	2.22066	1.06379	2.03007	1.89709	0.99952	0.857681	1.47823	1.81509	3.60803	1.26103	-8.14917	0.200762	-0.00708406	-0.0340574	-0.0222852	0.00935028	0.034541	-0.120973	-0.0148874	-1.05714
92.4	1.8838	0.933031	1.74418	1.52477	0.673733	0.808924	1.30536	1.44277	3.69003	1.15687	-8.14993	0.201247	-0.00713587	-0.0340903	-0.0223523	0.00930766	0.03455	-0.121101	-0.0149083	-0.817788
92.5	1.65774	0.944112	1.76412	1.40066	0.766815	0.853249	1.10147	1.48488	3.65235	1.25217	-8.1593	0.205155	-0.00716661	-0.0341198	-0.0223167	0.00927097	0.0345204	-0.121212	-0.0149776	-0.826652
92.6	1.70871	1.02833	2.09656	1.70206	0.733572	0.941898	1.06379	1.67326	3.66787	1.11698	-8.1899	0.206948	-0.00705997	-0.0341278	-0.0223355	0.00933665	0.0344956	-0.121248	-0.015035	-0.89314
92.7	1.94807	0.964058	2.25391	1.87493	0.886492	0.718058	1.09482	1.76855	3.70776	1.04384	-8.23419	0.203658	-0.00711802	-0.0340464	-0.0222865	0.00947168	0.0345289	-0.121118	-0.0149822	-0.933032
92.8	2.03228	1.07044	2.42013	2.19185	0.919736	0.910871	1.2566	1.5979	3.72992	1.08152	-8.26399	0.204918	-0.00708924	-0.034026	-0.022384	0.00944288	0.0345073	-0.121084	-0.0149967	-0.981789
92.9	1.82839	0.753516	2.2251	1.89044	0.511948	0.908655	1.24109	1.27877	3.43959	0.729136	-8.27395	0.198595	-0.00710678	-0.0341699	-0.0224245	0.00945527	0.0345438	-0.121062	-0.0150665	-0.762382
93	1.96136	0.906436	2.40018	1.91261	0.724707	1.00395	1.34747	1.42282	3.70998	1.38293	-8.27429	0.200228	-0.00722295	-0.0341775	-0.022323	0.0094478	0.0345944	-0.12106	-0.0150839	-0.897572
93.1	2.13201	0.731354	2.19629	1.77077	0.777896	0.908655	1.45163	1.42947	3.58587	1.28098	-8.27476	0.200623	-0.00719049	-0.0342222	-0.0223116	0.00933645	0.0345493	-0.121094	-0.0150215	-0.868761
93.2	2.17191	0.899788	1.91926	1.71315	0.565138	0.904222	1.50039	1.71093	3.659	1.12806	-8.27459	0.19909	-0.0071951	-0.034196	-0.0223627	0.00939859	0.034623	-0.121038	-0.0150321	-0.930816
93.3	2.26499	0.862112	2.18299	1.93699	0.618327	0.875411	1.54693	1.86607	3.65014	1.21892	-8.2748	0.198331	-0.00712274	-0.0342737	-0.0223728	0.00938026	0.0346241	-0.121051	-0.0149595	-1.02611
93.4	1.85055	0.788976	1.90374	1.74861	0.314703	0.558489	1.30979	1.45385	3.61246	1.31644	-8.27577	0.200978	-0.00713566	-0.0342369	-0.0222972	0.00937595	0.0346215	-0.121105	-0.0149854	-0.826652
93.5	1.89709	1.03719	2.11872	1.83726	0.560705	0.669301	1.47823	1.59569	3.823	1.14579	-8.27552	0.199213	-0.00709156	-0.0342432	-0.0223414	0.00942751	0.0346374	-0.121062	-0.0149863	-0.95741
93.6	1.95693	1.13692	2.04337	1.90153	0.82887	0.735788	1.48488	1.57574	4.00252	1.1613	-8.27565	0.198186	-0.0071487	-0.0342427	-0.0224147	0.00939574	0.0346538	-0.121115	-0.0150195	-1.01503
93.7	1.97245	1.27655	2.16748	1.82839	0.979574	1.00839	1.65109	1.75969	4.00474	1.55358	-8.28328	0.203255	-0.00717973	-0.0343477	-0.0224518	0.00937943	0.0346079	-0.121204	-0.0150798	-1.05271
93.8	2.35585	1.29206	2.1431	1.9525	1.2699	1.36077	1.78628	2.00791	3.97592	1.61563	-8.31044	0.202975	-0.0071606	-0.0343753	-0.022399	0.00945562	0.0346122	-0.121213	-0.0151421	-1.19898
93.9	2.13866	1.31644	2.03229	1.91926	1.2965	1.18347	1.92591	2.07218	3.70998	1.47601	-8.35499	0.202752	-0.00710579	-0.034348	-0.022392	0.00952425	0.0347231	-0.121145	-0.0151765	-1.19676
94	2.25391	1.41839	2.2938	1.97245	1.22779	1.19455	1.86828	1.96802	3.7809	1.69985	-8.38737	0.204776	-0.00718426	-0.0345024	-0.0224166	0.00956425	0.0348092	-0.12095	-0.0151634	-1.21228
94.1	2.57526	1.49374	2.70159	2.05666	1.32752	1.40952	2.04337	2.00569	4.18203	2.00569	-8.39907	0.202064	-0.00721296	-0.0349037	-0.0226	0.00952755	0.0351344	-0.120965	-0.0151642	-1.40287
94.2	2.47996	1.67104	2.59521	2.0212	1.21671	1.62228	1.89488	1.83726	4.06901	2.20072	-8.40005	0.200707	-0.00702502	-0.0351224	-0.0227269	0.00951647	0.0354733	-0.120946	-0.0151735	-1.42282
94.3	2.32483	1.81731	2.45115	2.06553	1.01282	1.4339	1.65109	1.71758	3.90944	1.77742	-8.39984	0.196919	-0.00723093	-0.0352914	-0.0228982	0.0095286	0.035619	-0.120929	-0.0151803	-1.2433
94.4	2.35364	1.6112	2.53316	2.08991	0.959628	1.28098	1.84169	1.65109	3.69446	1.65552	-8.40039	0.198626	-0.00712912	-0.0353817	-0.0229009	0.00948564	0.0357414	-0.120912	-0.0151638	-1.20341
94.5	1.99018	1.69098	2.50656	2.17634	1.36742	1.45163	1.83726	1.62671	3.48835	1.68433	-8.40039	0.199779	-0.00712761	-0.0355405	-0.0230157	0.00946769	0.0358331	-0.120906	-0.0152038	-1.20341
94.6	2.08547	1.69542	2.47332	2.10985	1.12585	1.40066	1.63336	1.32531	3.29554	1.37849	-8.40077	0.20076	-0.00711011	-0.0356333	-0.0230041	0.00950811	0.0360195	-0.120902	-0.0151198	-1.09925
94.7	2.23175	1.7065	2.28494	2.19185	1.31866	1.23444	1.64444	1.42504	3.53268	1.34747	-8.40039	0.201124	-0.0071627	-0.0356121	-0.0230548	0.00948544	0.0360598	-0.120842	-0.0151207	-1.13914
94.8	2.08547	1.59347	2.36694	2.1165	1.15244	0.884276	1.79736	1.35855	3.70554	1.07265	-8.40047	0.202473	-0.00714415	-0.0357273	-0.0231312	0.00946872	0.0360526	-0.120886	-0.0151563	-1.11476
94.9	2.04337	1.69098	2.47553	1.99904	1.1879	0.966277	1.81066	1.52255	3.70776	1.26103	-8.40081	0.202197	-0.00710325	-0.035751	-0.0231673	0.00943477	0.0360308	-0.120855	-0.0151983	-1.09925
95	2.24948	1.66661	2.4578	2.20293	1.1746	1.07487	1.83061	1.84391	3.81414	1.20563	-8.40123	0.201295	-0.00716047	-0.0357976	-0.0231361	0.00948522	0.0361343	-0.120892	-0.0151441	-1.21449
95.1	2.05666	1.22779	2.26942	1.83061	0.822221	0.913087	1.70428	1.47601	3.44624	1.02611	-8.40085	0.205442	-0.00707118	-0.0358302	-0.0231515	0.00949149	0.0361403	-0.120923	-0.0150668	-1.0106
95.2	1.96358	1.34968	2.11207	1.99461	0.764599	0.937466	1.41396	1.24995	3.3443	1.36741	-8.40094	0.20505	-0.00702133	-0.035881	-0.0231908	0.00952158	0.0362054	-0.120905	-0.0150381	-0.966275
95.3	1.99904	1.57131	2.33591	2.1032	0.682598	1.16352	1.73309	1.26104	3.55484	1.69985	-8.40378	0.205222	-0.00711774	-0.0359453	-0.0231573	0.00951307	0.0361479	-0.120926	-0.0151141	-1.1059
95.4	1.71315	1.23444	2.31818	1.56023	0.478705	1.02833	1.49152	1.19898	3.37976	2.06996	-8.42281	0.210536	-0.00700444	-0.0359802	-0.023203	0.00950441	0.0361753	-0.120875	-0.0150914	-1.02168
95.5	2.06996	1.51812	2.49991	1.91704	0.766815	1.15244	1.74639	1.36742	3.47284	2.35142	-8.46176	0.206273	-0.0071729	-0.0360747	-0.0232153	0.00953583	0.0362752	-0.121205	-0.0151062	-1.18125
95.6	2.00569	1.56687	2.51543	2.26056	1.12141	1.1879	1.80845	1.41174	3.61468	2.08104	-8.50165	0.206517	-0.00711967	-0.0363049	-0.0233338	0.00945611	0.0365096	-0.122044	-0.0151092	-1.23444
95.7	1.61785	1.40952	2.42678	2.33148	1.04384	1.19012	1.79072	1.44277	3.53933	1.62671	-8.52013	0.207131	-0.00710052	-0.0364911	-0.0234336	0.00947892	0.0366409	-0.122646	-0.0151307	-1.09925
95.8	1.9259	1.32309	2.58191	2.3071	1.08817	0.964061	1.78185	1.38736	3.51273	1.97688	-8.52424	0.206668	-0.00709973	-0.036629	-0.0235039	0.00949994	0.0368653	-0.122995	-0.0150892	-1.16795
95.9	2.19629	1.37185	2.44229	2.33591	1.47601	0.937466	1.79515	1.39401	3.53489	1.67104	-8.52492	0.203947	-0.00705044	-0.0367843	-0.023589	0.00947784	0.0369639	-0.123239	-0.0151495	-1.19012
96	2.1165	1.67104	2.30045	2.03007	1.24331	0.797843	1.48488	1.26547	3.10938	1.58239	-8.52377	0.201132	-0.00707534	-0.0369017	-0.0236375	0.00939849	0.0370118	-0.123378	-0.0150958	-1.02833
96.1	1.8838	1.76412	2.31596	2.12315	0.990655	0.808924	1.36741	1.23666	3.23127	1.54914	-8.52428	0.202547	-0.00706275	-0.0369544	-0.0236519	0.00946159	0.0371472	-0.123547	-0.0150927	-1.00617
96.2	1.57796	1.65109	2.34034	2.23175	0.693679	0.915303	1.77077	1.20563	3.28003	1.65331	-8.52487	0.204679	-0.00707185	-0.0370374	-0.0237332	0.00950462	0.0371865	-0.123551	-0.0150802	-1.0106
96.3	1.97023	1.51147	2.38467	2.29158	1.14358	1.25439	1.8971	1.45828	3.577	1.52698	-8.52487	0.201658	-0.00706078	-0.0370623	-0.0237492	0.00955819	0.0372353	-0.123513	-0.0152128	-1.10368
96.4	1.89266	1.54693	2.42013	2.31596	1.2699	1.47379	1.65553	1.83947	3.76981	1.64223	-8.5247	0.20236	-0.00701495	-0.0370888	-0.0238108	0.00953266	0.0372996	-0.123549	-0.0152062	-1.15909
96.5	2.02342	1.71536	2.35807	2.37358	1.48709	1.2566	1.59347	1.6932	3.76981	1.7619	-8.52432	0.202843	-0.00704404	-0.0372009	-0.0238181	0.00954506	0.0373694	-0.123619	-0.0151162	-1.23001
96.6	1.91704	1.55801	2.31153	2.5398	1.42061	1.20785	1.68655	1.54028	3.61468	1.67547	-8.52555	0.206765	-0.00706852	-0.0372465	-0.0238288	0.00958461	0.0373977	-0.12362	-0.0151659	-1.15244
96.7	1.8572	1.32974	2.27164	2.41348	1.35412	0.966277	1.95693	1.40288	3.51716	1.64887	-8.53823	0.210799	-0.00711016	-0.0371977	-0.0238459	0.00954824	0.0373914	-0.123655	-0.015195	-1.13028
96.8	2.32483	1.3386	2.61072	2.51321	1.45385	0.990655	2.14088	1.7198	3.59695	2.18299	-8.57112	0.210533	-0.00706399	-0.0372448	-0.0238658	0.00947466	0.0374634	-0.123808	-0.0152052	-1.30758
96.9	2.4445	1.53585	2.80354	2.50213	1.49374	1.12141	2.05223	1.89266	3.7676	2.08991	-8.61426	0.207998	-0.0070884	-0.0372718	-0.0239175	0.00950083	0.0375665	-0.124534	-0.0151803	-1.36963
97	2.12093	1.38514	2.33591	2.14088	1.19012	1.14136	1.71536	1.48044	3.75208	1.39844	-8.64046	0.20908	-0.00712369	-0.0373059	-0.0238792	0.00947917	0.0375813	-0.125401	-0.0151231	-1.09482
97.1	2.30045	1.54471	2.22953	2.27607	1.36742	1.41396	1.82396	1.78628	3.98036	1.50704	-8.64809	0.204103	-0.00701217	-0.0374865	-0.023961	0.00959017	0.0375991	-0.125875	-0.0152207	-1.17017
97.2	2.56861	1.85277	2.69937	2.35585	1.64223	1.35412	1.88158	2.02785	3.90057	1.60012	-8.64792	0.201161	-0.00702917	-0.0375249	-0.0239354	0.00952945	0.0376894	-0.126187	-0.0151814	-1.32752
97.3	2.48218	1.95693	2.87446	2.38023	1.61342	1.2965	1.99683	1.9525	3.90722	1.55358	-8.64779	0.201423	-0.00704146	-0.0375301	-0.0240478	0.00960084	0.0376907	-0.126417	-0.015109	-1.38958
97.4	2.34034	1.76855	2.76143	2.33148	1.45385	1.19233	1.98353	1.81731	3.71441	1.53363	-8.648	0.203535	-0.00705753	-0.0375461	-0.0240856	0.00960762	0.0377692	-0.126439	-0.0151736	-1.23887
97.5	2.36029	1.82174	2.58856	2.30488	1.09482	1.04828	1.91704	1.81731	3.47505	1.41617	-8.64927	0.204427	-0.00707702	-0.0376603	-0.0240774	0.00961044	0.0378137	-0.126429	-0.0152134	-1.13693
97.6	2.44894	1.65996	2.25613	2.20515	1.16352	0.806708	1.80845	1.71315	3.52824	1.31644	-8.64906	0.201301	-0.00707355	-0.0376092	-0.0240909	0.00955721	0.0378626	-0.126534	-0.0152047	-1.10811
97.7	2.35585	1.63336	2.57083	2.44007	1.36298	0.755734	1.97688	1.71536	3.92717	1.55579	-8.64872	0.202096	-0.00711518	-0.0376667	-0.0241754	0.00958738	0.0378557	-0.126595	-0.0151111	-1.21228
97.8	2.40683	1.73088	2.56862	2.82126	1.52698	1.05271	2.26721	1.83726	3.83187	1.91926	-8.64868	0.201858	-0.00705211	-0.0376815	-0.0241511	0.00955404	0.0378235	-0.126677	-0.0151354	-1.29649
97.9	2.61072	2.06996	2.98527	2.92099	1.89045	1.36742	2.45337	1.82839	3.9449	2.00126	-8.64995	0.2041	-0.00701612	-0.0377245	-0.024135	0.00957738	0.0378884	-0.126732	-0.0151599	-1.47379
98	2.57969	2.05888	2.96311	2.48883	1.7752	1.44498	2.38467	1.89045	3.94046	1.79293	-8.6647	0.208952	-0.00706543	-0.0376957	-0.0241421	0.00956895	0.0379557	-0.126701	-0.0151235	-1.48487
98.1	2.61294	1.92369	3.24457	2.50434	1.81288	1.68434	2.4711	2.04115	3.98922	1.86828	-8.69963	0.209079	-0.00707585	-0.0376771	-0.0241638	0.00960911	0.0378872	-0.126846	-0.0151243	-1.59125
98.2	2.4024	1.78628	3.29776	2.56861	1.65109	1.71093	2.4977	1.95472	3.83187	2.07218	-8.74252	0.209399	-0.00706787	-0.037707	-0.0242452	0.00954433	0.0379261	-0.127465	-0.0151662	-1.55579
98.3	2.25612	1.75304	2.93651	2.5265	1.55136	1.71315	2.39353	1.90596	3.75873	1.61563	-8.76694	0.207954	-0.0071114	-0.0377138	-0.0242462	0.00950325	0.0380002	-0.127982	-0.0151954	-1.47158
98.4	2.3204	1.83726	2.79024	2.32926	1.32974	1.58017	2.32261	1.93699	3.56149	1.71979	-8.77355	0.205413	-0.00708554	-0.0377225	-0.0242639	0.00946571	0.0379561	-0.128396	-0.0152866	-1.36963
98.5	2.12758	1.49374	2.757	1.81509	1.39401	1.25217	2.14531	1.75304	3.70554	1.45828	-8.77376	0.202846	-0.00719508	-0.0377106	-0.0243258	0.00951271	0.0379912	-0.128627	-0.0152245	-1.22558
98.6	1.65331	1.43833	2.35142	1.73531	1.07709	0.647139	1.77299	1.46493	3.37976	1.16573	-8.77262	0.197267	-0.00710375	-0.0377063	-0.0243779	0.00948742	0.038009	-0.12872	-0.0152137	-0.866545
98.7	1.56244	1.32309	2.52207	1.67769	0.995088	0.966277	1.85055	1.66217	3.56592	1.29428	-8.77296	0.204645	-0.00709122	-0.0376606	-0.0242998	0.00952071	0.0380019	-0.128929	-0.0151405	-0.944113
98.8	1.69098	1.38293	2.57748	1.9392	0.884276	1.08374	1.97023	1.63115	3.62576	1.21892	-8.77414	0.210869	-0.00710054	-0.0376987	-0.0243198	0.00953181	0.0379502	-0.128937	-0.0151725	-1.00174
98.9	1.82396	1.32531	2.50878	1.71536	0.96406	1.01947	1.80845	1.53363	3.4263	1.65331	-8.7741	0.208868	-0.00712549	-0.0376686	-0.0243542	0.00949947	0.0379837	-0.128973	-0.0151592	-0.944113
99	1.64001	1.33195	2.49991	1.8572	1.2145	1.15022	1.86164	1.24331	3.29776	1.32752	-8.77376	0.206161	-0.00707346	-0.0377384	-0.024317	0.00953838	0.0379431	-0.128995	-0.0151757	-0.924167
99.1	1.79958	1.54028	2.60186	2.06331	1.13471	1.28763	1.97688	1.34969	3.36203	1.32087	-8.7738	0.205455	-0.00712434	-0.037663	-0.0243522	0.00951601	0.0379592	-0.129036	-0.0151735	-0.995086
99.2	1.90817	1.37406	2.54424	1.97909	1.04828	1.06822	1.86164	1.79293	3.24013	1.53363	-8.7741	0.205301	-0.00709113	-0.0377217	-0.024336	0.00953142	0.0380246	-0.128983	-0.0151007	-0.941897
99.3	2.06331	1.73753	2.77473	2.08769	1.34747	1.16352	1.81731	1.81731	3.58365	1.64666	-8.77435	0.209215	-0.00704866	-0.0378172	-0.024363	0.0094911	0.0380646	-0.128996	-0.0151177	-1.08374
99.4	2.02342	1.87715	2.54424	2.06774	1.45828	1.20563	1.85277	1.69985	3.7676	1.37184	-8.77427	0.206567	-0.00698291	-0.037729	-0.024276	0.00944048	0.0379971	-0.128971	-0.0151396	-1.00617
99.5	2.0345	2.00126	2.72597	2.06996	1.50482	1.47158	2.08326	1.64444	3.79419	1.77077	-8.77469	0.2061	-0.00696917	-0.0377577	-0.0243	0.00944037	0.0380205	-0.128909	-0.0151147	-1.15022
99.6	2.15418	1.86828	2.82127	2.20958	1.48266	1.64001	2.13202	1.58239	3.79198	1.74861	-8.77749	0.209345	-0.00706858	-0.037747	-0.024354	0.00942609	0.0380018	-0.129029	-0.0151557	-1.18125
99.7	2.05888	1.63336	2.31596	1.99461	0.970709	1.27433	1.8572	1.19233	3.47062	1.34968	-8.79686	0.213963	-0.00702511	-0.0377403	-0.0243953	0.00943131	0.0380179	-0.129	-0.0151407	-0.948545
99.8	2.26056	1.94807	2.49991	2.28272	1.21228	1.35412	2.10764	1.49596	3.79198	1.47158	-8.83683	0.213627	-0.00703149	-0.0377081	-0.0243435	0.00947013	0.0379484	-0.128997	-0.0150986	-1.15687
99.9	2.13201	2.0611	2.69716	2.19407	1.28763	1.05936	2.10764	1.67326	3.62797	1.28763	-8.87642	0.210431	-0.00710832	-0.0377318	-0.0243606	0.00943704	0.0379594	-0.129432	-0.0150161	-1.1746
100	1.91704	1.7198	2.34478	1.91482	1.17904	0.995088	1.79958	1.41174	3.32213	1.2566	-8.89515	0.210569	-0.00708384	-0.0377031	-0.0243377	0.0095117	0.0380511	-0.1299	-0.0148964	-0.906437
100.1	1.79071	1.31422	2.15418	1.6799	0.746869	0.806708	1.56909	1.30536	3.33322	1.21228	-8.8985	0.211618	-0.0070229	-0.0377596	-0.0243374	0.0094726	0.0380436	-0.130241	-0.0149407	-0.658218
100.2	1.83504	1.38293	2.35807	1.85277	1.01947	0.919736	1.99904	1.40066	3.24457	1.46714	-8.89863	0.208524	-0.00710104	-0.0377854	-0.0244099	0.00933496	0.0380162	-0.13047	-0.015	-0.811139
100.3	1.80401	1.46936	2.31375	1.90596	0.915303	0.870979	1.93477	1.10147	3.21132	1.29649	-8.89846	0.205228	-0.00703518	-0.037782	-0.024402	0.00930083	0.0379942	-0.13057	-0.0149697	-0.733571
100.4	1.63115	1.30979	2.12758	1.84169	0.904222	0.65822	1.84169	1.06379	3.04067	0.955192	-8.89888	0.207549	-0.00706395	-0.0377692	-0.0243357	0.0093591	0.0380222	-0.130628	-0.014955	-0.600596
100.5	1.74639	1.5979	2.46445	1.91704	1.36742	0.990655	2.16748	1.32087	3.3044	1.19898	-8.89842	0.207086	-0.0070552	-0.0378126	-0.0243041	0.00938669	0.0380294	-0.130685	-0.014937	-0.837734
100.6	1.67769	1.40287	2.51321	1.66217	1.15244	0.740221	2.03007	1.10812	3.42851	0.873192	-8.89884	0.207386	-0.0070645	-0.0378981	-0.0243643	0.00942199	0.0380346	-0.130618	-0.0149382	-0.726922
100.7	1.90596	1.57574	2.65283	1.86828	1.21893	0.839951	1.9525	1.09482	3.70111	1.10146	-8.89893	0.208824	-0.00703603	-0.0379166	-0.0243601	0.00937742	0.0380582	-0.130643	-0.0149898	-0.802274
100.8	2.12315	1.83061	2.88997	2.24504	1.35855	1.05049	1.95472	1.38958	3.82079	1.19233	-8.8991	0.207653	-0.00703543	-0.0378873	-0.0243655	0.00941696	0.0380464	-0.13073	-0.0149889	-0.988438
100.9	2.16747	1.63558	2.87889	2.17191	1.43612	1.02612	1.98131	1.56466	3.96041	1.15244	-8.89876	0.20318	-0.00705574	-0.0379782	-0.0243949	0.00942874	0.0380149	-0.130705	-0.0149371	-0.990654
101	1.81066	1.78628	2.75921	2.03672	1.58461	1.07709	1.98796	1.65774	3.68116	0.999517	-8.90219	0.212839	-0.0069826	-0.0379827	-0.0244233	0.00942651	0.0381115	-0.130777	-0.0149475	-0.921951
101.1	1.58682	1.28541	2.54424	1.8705	1.49152	0.928601	1.74196	1.29428	3.5637	0.9153	-8.92224	0.215727	-0.00694988	-0.0379245	-0.0244518	0.00940426	0.0380995	-0.130674	-0.0149665	-0.749084
101.2	1.56244	1.16574	2.45115	1.74417	1.34525	0.77568	1.81288	1.41174	3.51938	1.17903	-8.96229	0.210688	-0.00704876	-0.0379231	-0.02441	0.00935509	0.0380954	-0.130626	-0.0150184	-0.709192
101.3	1.75747	1.57352	2.52207	1.90374	1.63115	0.979574	2.13202	1.50704	3.39749	1.49152	-9.00137	0.211813	-0.00707233	-0.0382113	-0.0244022	0.00947041	0.0382867	-0.130792	-0.0151126	-0.89314
101.4	2.01012	1.57796	2.81462	2.04558	1.77077	1.25882	2.17856	1.72866	3.81414	1.6666	-9.02138	0.213536	-0.0071223	-0.0383321	-0.0245624	0.00948023	0.0384273	-0.130873	-0.0151393	-1.05936
101.5	2.25834	1.64888	3.23349	1.73309	1.85277	1.5425	2.29823	1.68877	3.96041	1.65552	-9.02337	0.212383	-0.00704339	-0.0384945	-0.024625	0.00944338	0.0386506	-0.130851	-0.0150911	-1.10811
101.6	2.40683	1.58017	3.21354	1.89266	1.82618	1.5425	2.49105	1.75526	3.87176	1.76633	-9.02312	0.211422	-0.0070218	-0.038686	-0.0246659	0.00951332	0.038739	-0.13089	-0.015087	-1.16795
101.7	2.14088	1.47158	3.22019	1.8439	1.28763	1.42061	2.39132	1.5979	3.63906	1.80623	-9.02358	0.210139	-0.0070404	-0.0388035	-0.0247123	0.00949277	0.0388484	-0.13093	-0.0150947	-1.00838
101.8	2.1985	1.51147	3.10716	1.97023	1.4472	1.59347	2.38688	1.62671	3.76317	1.70871	-9.02354	0.211372	-0.00699359	-0.0388553	-0.0247017	0.00948497	0.0389392	-0.130983	-0.0151582	-1.03055
101.9	1.98353	1.66439	3.13376	1.94142	1.35412	1.54693	2.39796	1.71315	3.78754	1.63558	-9.02417	0.213371	-0.00702708	-0.0390409	-0.0247512	0.00946886	0.0390436	-0.130979	-0.0150906	-1.0926
102	2.09877	1.63779	3.20246	1.97909	1.32531	1.49152	2.2938	1.80623	3.89171	1.5846	-9.02473	0.209199	-0.0070545	-0.0390863	-0.0247979	0.00941227	0.039119	-0.131066	-0.0150758	-1.12141
102.1	2.0478	1.56909	2.96754	1.88823	1.28763	1.40952	2.28937	1.37406	3.72327	1.3519	-9.02464	0.209618	-0.00700289	-0.0391498	-0.0248319	0.00941857	0.0392106	-0.131025	-0.0151122	-0.924167
102.2	2.00569	1.46714	2.77694	1.79515	1.18125	1.28763	2.36472	1.36963	3.72106	1.3652	-9.02456	0.207934	-0.00695305	-0.0391704	-0.0248886	0.00943543	0.0392578	-0.130996	-0.0151244	-0.895356
102.3	1.9525	1.79736	2.8944	1.97023	1.57796	1.40288	2.55089	1.50482	4.07787	1.82617	-9.0249	0.207764	-0.00699644	-0.0391917	-0.0248636	0.00943083	0.0392881	-0.131054	-0.0151772	-1.1192
102.4	2.1165	1.92812	2.92986	2.18299	1.44498	1.3386	2.40461	1.74639	4.04684	1.79958	-9.02515	0.206611	-0.00710678	-0.0392045	-0.0249172	0.00943431	0.0393492	-0.131092	-0.0151388	-1.14579
102.5	1.93255	1.60677	3.29111	2.10985	1.41396	1.50704	2.39132	1.69099	3.85181	1.69985	-9.026	0.212479	-0.00711548	-0.0392352	-0.0248721	0.00947558	0.03928	-0.131089	-0.0151762	-1.05714
102.6	1.9525	1.7885	3.18916	2.28715	1.58461	1.53142	2.74813	1.84834	3.95819	2.15196	-9.03774	0.21798	-0.00707373	-0.0392379	-0.0249611	0.00941517	0.0392757	-0.131106	-0.015194	-1.2433
102.7	1.90596	1.98131	3.20468	2.35142	1.46271	1.48044	2.69051	2.01456	4.0956	2.32261	-9.07114	0.21786	-0.0070556	-0.039259	-0.0250577	0.00940168	0.0393165	-0.131104	-0.0152831	-1.22336
102.8	1.97466	1.94585	2.77029	2.23618	1.27433	1.50261	2.76586	1.77742	3.96706	1.81509	-9.11509	0.215375	-0.00703125	-0.0392988	-0.0250159	0.00937975	0.0393063	-0.131022	-0.0152166	-1.13028
102.9	1.90374	1.9658	3.08943	2.35142	1.20341	1.75304	2.63732	1.8838	4.01803	1.84834	-9.14163	0.213181	-0.0070133	-0.0392607	-0.024975	0.00947306	0.0393073	-0.131101	-0.0151205	-1.21449
103	2.09656	1.93034	3.18695	2.49104	1.12363	1.64666	2.47553	1.86164	3.91609	1.67325	-9.14764	0.213595	-0.00697105	-0.0393047	-0.0250073	0.00942757	0.0392488	-0.131327	-0.0150564	-1.2012
103.1	2.20958	1.95915	3.43738	2.65061	1.36742	1.64666	2.65505	1.86164	4.09338	1.96801	-9.14849	0.21375	-0.00707007	-0.0392924	-0.0249611	0.00940463	0.0392577	-0.131511	-0.0151004	-1.26325
103.2	2.40018	2.15418	3.577	2.32926	1.4206	1.50261	2.55975	2.10764	4.26625	1.94585	-9.1479	0.211791	-0.00710168	-0.039275	-0.025058	0.00934595	0.0392359	-0.131681	-0.0150771	-1.34747
103.3	2.18299	1.71093	3.41522	2.4024	1.27877	1.19677	2.48218	1.98353	4.12441	1.69542	-9.14841	0.215344	-0.00705275	-0.0392915	-0.0250348	0.00936702	0.0393147	-0.131764	-0.0150614	-1.1879
103.4	2.60186	1.89045	3.63684	2.59299	1.62228	1.3652	2.85008	2.18521	4.44133	2.00126	-9.14845	0.212458	-0.00706232	-0.0393616	-0.0249926	0.00944661	0.0392856	-0.131788	-0.0151068	-1.42282
103.5	2.27164	1.71758	3.3443	2.26942	1.27655	1.11033	2.6617	2.0345	4.10225	1.85277	-9.14841	0.212852	-0.00716424	-0.0393324	-0.0249517	0.00946925	0.0393567	-0.131856	-0.0150681	-1.18125
103.6	1.98353	1.75082	3.27338	1.94142	1.11033	0.877627	2.49991	1.82839	3.94268	1.69098	-9.14849	0.212448	-0.00712038	-0.0392428	-0.0249752	0.00938322	0.0393422	-0.131888	-0.015054	-0.99287
103.7	2.17856	1.87493	3.37754	2.09877	1.1059	1.1746	2.54645	1.85499	3.95819	1.82839	-9.14913	0.212964	-0.00704375	-0.039247	-0.0249969	0.00935354	0.039283	-0.131956	-0.0150806	-1.1192
103.8	2.24283	1.89045	3.31327	2.05001	1.17017	1.46715	2.4844	1.96358	3.98036	1.95693	-9.14934	0.213283	-0.00711318	-0.0392975	-0.0250144	0.00935035	0.0393005	-0.132031	-0.0151561	-1.17017
103.9	2.26499	1.85055	3.23792	2.11872	0.851032	1.38071	2.40018	1.87937	4.10003	1.97466	-9.15218	0.213533	-0.00708617	-0.0393208	-0.0250262	0.00936091	0.0392703	-0.132112	-0.0151056	-1.14801
104	2.13866	2.03228	3.28668	2.06331	0.656003	1.53585	2.38245	2.13423	4.3549	1.85498	-9.17062	0.215757	-0.00704007	-0.0392558	-0.0249893	0.00941752	0.0393523	-0.132101	-0.0151793	-1.14357
104.1	1.97688	1.71758	3.40857	1.93699	0.636057	1.17017	2.16526	1.8971	3.93825	1.55801	-9.21008	0.217533	-0.00712227	-0.0392868	-0.0249116	0.0094112	0.0392953	-0.132327	-0.0150562	-0.984005
104.2	1.73088	1.54028	3.56149	1.93034	0.684814	1.05049	1.95693	1.56909	3.72771	1.70871	-9.25034	0.21493	-0.00713274	-0.0393323	-0.024897	0.00939065	0.039285	-0.13311	-0.01496	-0.935248
104.3	1.86607	1.47601	3.33987	1.95693	0.436596	1.01503	1.91704	1.64444	3.91165	2.05001	-9.27044	0.216988	-0.00720314	-0.0392174	-0.0249464	0.00937856	0.039271	-0.133687	-0.0149591	-0.979573
104.4	1.87715	1.81953	3.22019	1.87715	0.425515	0.944114	2.07883	1.90153	3.95598	1.67547	-9.27387	0.211454	-0.0070894	-0.0393267	-0.024985	0.00934675	0.0392817	-0.133945	-0.0149659	-0.988438
104.5	1.92369	1.59347	3.21797	1.56244	0.492002	0.757951	1.91261	1.73753	3.65235	1.2699	-9.27374	0.210975	-0.00708377	-0.0392137	-0.0250037	0.00933959	0.0392521	-0.134261	-0.0149273	-0.806706
104.6	2.06996	1.64444	3.59695	1.73309	0.591733	0.946331	1.9392	1.80401	3.71441	1.49595	-9.27408	0.21464	-0.00712501	-0.0391869	-0.0249904	0.00933789	0.0393433	-0.134399	-0.0150066	-0.984005
104.7	2.1165	1.71536	3.49943	1.59569	0.593949	0.86433	2.00569	1.76855	3.45068	1.39844	-9.27387	0.213232	-0.00713543	-0.039245	-0.025003	0.00935508	0.0393078	-0.134308	-0.0149995	-0.890923
104.8	2.3758	1.98574	3.73657	1.85055	0.879843	1.29206	2.17634	1.79737	3.55484	1.57574	-9.27425	0.214986	-0.00710093	-0.0392829	-0.0249426	0.00932923	0.0392941	-0.134264	-0.0149726	-1.12806
104.9	2.26056	1.79958	3.331	1.90817	0.915303	1.29871	2.0345	1.8705	3.66787	1.91926	-9.27311	0.211296	-0.00706458	-0.0392478	-0.0249701	0.00926888	0.0392805	-0.134411	-0.0149574	-1.11698
105	2.09877	1.64888	3.18916	1.87272	0.897573	1.41839	1.84834	1.79515	3.61911	1.66439	-9.27327	0.209197	-0.00715991	-0.0393002	-0.0250133	0.00926882	0.0393108	-0.134527	-0.0149146	-1.06822
105.1	2.32704	1.91482	3.06062	2.0478	0.94633	1.15687	1.97245	1.96802	3.63019	1.45606	-9.27522	0.213114	-0.00709633	-0.0392528	-0.0250302	0.00929186	0.0393274	-0.134491	-0.0149842	-1.06601
105.2	2.29158	1.8705	3.16035	1.84834	0.79341	0.908655	2.13423	1.66882	3.54819	1.52477	-9.28802	0.220715	-0.00719347	-0.0392591	-0.0250605	0.0093296	0.0393422	-0.134552	-0.0150292	-0.941897
105.3	2.01012	1.89045	3.13597	1.6245	0.890925	0.771248	2.04337	1.42947	3.55262	1.34082	-9.32142	0.223861	-0.00715582	-0.0393129	-0.0250894	0.00930644	0.0392878	-0.134491	-0.0149447	-0.842166
105.4	1.99461	1.89266	3.1404	1.89709	0.644922	0.593949	2.10099	1.53585	3.45068	1.43168	-9.36457	0.218915	-0.00717024	-0.0392731	-0.0250294	0.00934622	0.0393324	-0.134903	-0.0150139	-0.884275
105.5	2.23396	2.15418	3.22905	1.95028	0.755734	0.966277	2.27164	1.84391	3.5216	1.69985	-9.38996	0.219134	-0.00720597	-0.0393079	-0.0249677	0.00931102	0.0393461	-0.135429	-0.0150185	-1.08595
105.6	2.0212	1.90153	3.40414	1.88823	1.20341	1.04828	2.39132	1.83504	3.47062	1.74196	-9.39725	0.219709	-0.00712885	-0.039312	-0.0250465	0.00934727	0.0392723	-0.135699	-0.015076	-1.17017
105.7	1.89709	1.90818	3.58365	1.78407	0.917519	1.05936	2.31375	1.81288	3.1803	1.7065	-9.39785	0.214108	-0.00712417	-0.0393104	-0.025064	0.00934149	0.0392713	-0.135866	-0.0150168	-1.04828
105.8	1.75747	1.77742	3.28003	1.8705	0.709193	0.757951	2.17191	1.54028	3.30219	1.64887	-9.39746	0.217206	-0.00713929	-0.0392539	-0.0250345	0.00936812	0.0393008	-0.136037	-0.0150435	-0.961843
105.9	1.68655	1.96136	3.29332	2.05888	0.693679	0.753518	1.88158	1.60234	3.29332	1.5292	-9.39785	0.220806	-0.00719082	-0.0392445	-0.0250115	0.0093948	0.0392998	-0.136117	-0.0149987	-0.926383
106	1.67104	1.67325	3.2623	1.98796	0.72249	0.808924	1.89045	1.83282	3.07835	1.53585	-9.39797	0.220276	-0.00722606	-0.0392004	-0.0250453	0.0093284	0.0393519	-0.136093	-0.0150005	-0.935248
106.1	1.90153	1.43833	3.18473	1.8439	0.547408	1.06601	1.93256	1.67326	3.03846	1.50482	-9.39793	0.218755	-0.00717317	-0.0392612	-0.0250801	0.00934226	0.0393014	-0.136117	-0.0150542	-0.915302
106.2	2.03228	1.61342	3.33765	1.85277	0.651571	0.939682	2.05666	1.57574	2.92321	1.3253	-9.39827	0.217508	-0.00719488	-0.0393276	-0.02499	0.00936657	0.0393188	-0.136159	-0.0150439	-0.968492
106.3	1.76634	1.48266	3.07392	2.0345	0.618327	0.627193	1.62671	1.38958	2.78802	0.939679	-9.39865	0.2196	-0.00720352	-0.0392665	-0.0250098	0.00932391	0.0393152	-0.13608	-0.015048	-0.757949
106.4	1.56023	1.49596	2.61959	1.82174	0.443245	0.536327	1.39401	1.37406	2.70602	1.05714	-9.39789	0.21988	-0.00717203	-0.0392687	-0.0250729	0.00932288	0.0393349	-0.136158	-0.0150051	-0.554055
106.5	1.41617	1.46271	2.93208	1.6799	0.709193	0.600598	1.54471	1.52698	3.13597	1.30314	-9.3981	0.221305	-0.0071569	-0.0393049	-0.0250932	0.00940818	0.0393682	-0.136219	-0.0151095	-0.671516
106.6	1.35855	1.56466	2.95646	1.65552	0.620544	0.545192	1.43612	1.37185	3.07613	1.36076	-9.39865	0.220551	-0.00711309	-0.0392406	-0.0250314	0.00941127	0.0394035	-0.136259	-0.0150427	-0.698111
106.7	1.22114	1.26103	2.921	1.45163	0.26373	0.383407	1.07044	1.03276	2.71267	1.14136	-9.40069	0.221112	-0.00712223	-0.0392477	-0.0250273	0.00936812	0.039415	-0.136334	-0.015086	-0.458757
106.8	1.45163	1.45385	3.30884	1.6932	0.609462	0.627193	1.23001	1.15244	3.02073	0.804488	-9.41743	0.226175	-0.00716149	-0.0392595	-0.0250514	0.00937764	0.0393564	-0.136327	-0.0150809	-0.631624
106.9	1.39401	1.23666	2.88554	1.54693	0.288108	0.354595	1.1879	1.32752	2.99413	0.802272	-9.45557	0.22357	-0.00712228	-0.039221	-0.0250274	0.00945373	0.0394125	-0.136276	-0.0151174	-0.518596
107	1.16795	1.0793	2.7437	1.33639	0.113025	0.314703	1.21228	1.1746	2.99192	0.711406	-9.49682	0.222777	-0.00716534	-0.0393722	-0.0250454	0.00950739	0.0395133	-0.136143	-0.0152712	-0.367891
107.1	1.42947	1.21893	3.11824	1.56687	0.301406	0.485353	1.64666	1.57574	3.07392	0.760163	-9.51814	0.221486	-0.00712794	-0.0397218	-0.0250703	0.00954074	0.0398165	-0.13606	-0.0153132	-0.585083
107.2	1.60012	1.32087	3.08057	1.5846	0.478704	0.520813	1.61342	1.75526	2.94537	0.786758	-9.52314	0.221953	-0.00711811	-0.0401625	-0.025229	0.00953099	0.0401965	-0.136027	-0.0153381	-0.640489
107.3	1.84834	1.46271	3.40857	1.82396	0.520813	0.713626	1.71758	1.85277	3.26894	0.928597	-9.52271	0.217083	-0.00713842	-0.0403846	-0.025447	0.00953075	0.0407018	-0.135889	-0.0153553	-0.735787
107.4	1.65996	1.63779	3.47062	1.7619	0.445461	0.684815	1.46271	1.6799	3.22905	0.729136	-9.52271	0.215034	-0.00717156	-0.0406116	-0.0255845	0.00959914	0.0408924	-0.135869	-0.0153964	-0.68703
107.5	1.69763	1.8705	3.34208	2.12537	0.729139	0.516381	1.71536	1.6245	3.33322	1.00173	-9.52314	0.216869	-0.00712089	-0.0408078	-0.025611	0.00966783	0.0410746	-0.135882	-0.0153008	-0.85768
107.6	1.73974	1.9392	3.24457	2.10764	0.689247	0.684815	1.98796	1.64666	3.16257	1.03276	-9.52288	0.218132	-0.00711889	-0.0410505	-0.025754	0.00960648	0.0411847	-0.135854	-0.0152863	-0.904221
107.7	1.44055	1.48044	3.14927	2.00126	0.374541	0.274811	1.59347	1.25882	2.85229	0.682595	-9.52403	0.221598	-0.00714115	-0.0411218	-0.025797	0.00960534	0.0412963	-0.135931	-0.015377	-0.622759
107.8	1.28098	1.33195	3.19359	2.04337	0.55184	0.485353	1.63336	1.54915	2.9631	1.09038	-9.52331	0.221119	-0.00717181	-0.0412084	-0.0257804	0.00959028	0.0413586	-0.135917	-0.0152751	-0.660435
107.9	1.35855	1.46493	3.1803	1.88601	0.671517	0.71141	1.79958	1.68655	3.01629	1.05271	-9.52335	0.218518	-0.00714556	-0.0411631	-0.0258549	0.00957764	0.0414185	-0.135893	-0.0153463	-0.715841
108	1.46714	1.59125	3.27116	2.02564	0.75795	0.726923	1.66217	1.58461	3.3044	1.06157	-9.52471	0.217053	-0.00705921	-0.0412186	-0.02589	0.00963267	0.0414957	-0.136014	-0.0153521	-0.780111
108.1	1.32087	1.44941	3.37089	1.97688	0.678166	0.702545	1.32974	1.28763	3.26894	1.12363	-9.54013	0.224737	-0.00712096	-0.0414069	-0.0259497	0.00962058	0.0415001	-0.135997	-0.0154139	-0.658218
108.2	1.22336	1.24552	3.33543	1.92147	0.764599	0.744653	1.52698	1.16574	2.93873	1.18346	-9.57676	0.223324	-0.00709634	-0.0414021	-0.0259363	0.0096579	0.0415726	-0.135857	-0.0153844	-0.620542
108.3	1.66882	1.43612	3.29776	2.13645	0.86433	0.997304	1.69763	1.24331	3.21132	1.24552	-9.61935	0.22335	-0.00711033	-0.0414274	-0.0258992	0.00957355	0.0416395	-0.135794	-0.0153832	-0.826652
108.4	1.60012	1.42947	2.99192	2.10764	0.589516	0.800059	1.35412	1.18568	3.0451	1.03054	-9.64186	0.222613	-0.00704055	-0.041518	-0.025981	0.00962714	0.0416214	-0.135627	-0.0153956	-0.718057
108.5	1.39844	1.36076	2.96089	1.85499	0.53411	0.740221	1.37406	0.957411	2.92543	0.773461	-9.64711	0.21998	-0.00705239	-0.0415028	-0.0259896	0.00957189	0.0417127	-0.135517	-0.0153416	-0.600596
108.6	1.41617	1.62671	2.92321	1.84169	0.620544	0.709193	1.41617	0.893141	2.95646	1.03276	-9.64758	0.219325	-0.00704649	-0.0415322	-0.0259899	0.00956894	0.0418045	-0.13555	-0.0153407	-0.596164
108.7	1.33417	1.48487	2.95867	1.9259	0.540759	0.578435	1.55358	1.11033	2.77251	1.03941	-9.6475	0.223203	-0.00705729	-0.0415958	-0.0260174	0.00963452	0.0418138	-0.135503	-0.0153703	-0.540758
108.8	1.18347	1.15022	2.9764	1.68655	0.443245	0.558489	1.29871	0.902005	2.92321	0.831083	-9.64745	0.220451	-0.00704803	-0.0416148	-0.026036	0.00964887	0.0418194	-0.135482	-0.015399	-0.432162
108.9	1.40952	0.997302	2.83013	1.75747	0.500867	0.629409	1.4206	1.01282	3.19581	0.908651	-9.64728	0.217761	-0.00696748	-0.0416685	-0.0261071	0.00965282	0.0418697	-0.135465	-0.015334	-0.474271
109	1.82617	1.40066	3.00965	1.98131	0.937465	0.726923	1.53806	1.4206	3.43295	1.11033	-9.6472	0.216945	-0.00702642	-0.0416496	-0.0260549	0.00960428	0.0418084	-0.135527	-0.0153325	-0.749084
109.1	1.78407	1.35633	3.19138	2.14088	0.724707	0.875411	1.85942	1.81288	3.59252	0.930814	-9.6475	0.22007	-0.00706052	-0.0416799	-0.0260935	0.00961304	0.0418702	-0.135601	-0.0153633	-0.735787
109.2	1.31422	1.16795	2.88997	1.99239	0.505299	0.667085	1.65331	1.54028	3.1803	0.642703	-9.65182	0.226962	-0.00712284	-0.0416742	-0.0261011	0.00962315	0.0419092	-0.135649	-0.0153786	-0.509731
109.3	1.30979	1.05492	2.85451	1.67769	0.574003	0.489786	1.31866	1.13914	3.10051	0.890921	-9.67407	0.227578	-0.00710553	-0.0417482	-0.0260963	0.00963641	0.0418895	-0.135501	-0.015392	-0.316918
109.4	1.13914	0.822219	2.56197	1.7065	0.361244	0.332433	1.19898	1.06157	2.85672	0.777893	-9.71557	0.226984	-0.00706549	-0.0417926	-0.026123	0.00958914	0.0418	-0.135233	-0.0154278	-0.183944
109.5	1.26547	0.92195	2.59078	1.57796	0.602814	0.28146	1.33417	1.19233	2.96975	0.483134	-9.75397	0.223286	-0.00699724	-0.0416754	-0.0261485	0.00964999	0.0418366	-0.135032	-0.0153385	-0.234917
109.6	1.47601	1.21228	2.68164	1.57574	0.919736	0.429948	1.60677	1.54471	3.19359	0.363457	-9.77147	0.222461	-0.00707852	-0.0417386	-0.0261488	0.0096024	0.0418159	-0.135096	-0.0153215	-0.423297
109.7	1.31866	1.02611	2.41791	1.41839	0.859897	0.339082	1.24995	1.42725	2.88332	0.272591	-9.7733	0.222167	-0.00713181	-0.0417581	-0.0261889	0.00963589	0.0418127	-0.135097	-0.015397	-0.208322
109.8	1.49596	1.06157	2.64618	1.64888	0.751302	0.480921	1.39179	1.45163	2.73926	0.441025	-9.77296	0.220362	-0.00712356	-0.0417482	-0.0261768	0.00956516	0.0418308	-0.135105	-0.0153727	-0.23935
109.9	1.92369	1.38958	2.90992	1.79958	0.831086	0.99952	1.40731	1.3652	3.0451	0.795623	-9.77283	0.221153	-0.00707452	-0.041705	-0.0261648	0.00956453	0.04183	-0.135053	-0.0153477	-0.425514
110	1.91039	1.47158	2.91435	1.77742	0.79341	0.742437	1.29428	1.33639	2.96975	0.89757	-9.77436	0.222171	-0.00704834	-0.0417436	-0.0261365	0.00957458	0.0418881	-0.135067	-0.0153347	-0.465406
110.1	2.02342	1.4206	2.94316	2.12315	0.815572	0.873195	1.42504	1.54471	3.0451	1.09925	-9.77482	0.225082	-0.00709312	-0.0417305	-0.0261784	0.009589	0.0418704	-0.135072	-0.0153512	-0.631624
110.2	1.8705	1.61563	2.98748	1.98353	0.86433	0.71141	1.47601	1.36963	3.20689	0.886489	-9.77389	0.222463	-0.0071081	-0.0417894	-0.0262194	0.00955699	0.0417385	-0.135005	-0.0153487	-0.540758
110.3	1.93699	1.59569	3.00078	1.81731	0.782329	0.673734	1.30314	1.47823	3.17808	0.74465	-9.77554	0.225227	-0.00711637	-0.041675	-0.0261645	0.00953809	0.0417885	-0.135104	-0.0153265	-0.523028
110.4	1.85277	1.36076	2.64397	1.60677	0.902006	0.531894	1.19455	1.34082	3.21575	0.664865	-9.79123	0.228569	-0.0071295	-0.0417138	-0.0262341	0.00954559	0.0418151	-0.135165	-0.0154228	-0.41
110.5	1.58239	1.05936	2.5531	1.29206	0.795626	0.208324	1.0106	1.21893	2.92543	0.698109	-9.8281	0.229346	-0.00713218	-0.0417589	-0.0261526	0.00947361	0.0418375	-0.135275	-0.0153405	-0.210539
110.6	1.70871	1.3652	2.65505	1.41395	1.1192	0.560705	1.25439	1.44055	3.00964	0.680379	-9.87053	0.228225	-0.00711815	-0.0417389	-0.0261583	0.00945371	0.0418439	-0.13607	-0.0152451	-0.387838
110.7	2.13645	1.64888	2.76364	1.81509	1.30093	1.03055	1.49817	1.60898	3.14262	0.964057	-9.89321	0.229928	-0.00707359	-0.0417186	-0.0261579	0.00940668	0.0418003	-0.13684	-0.0152383	-0.582866
110.8	2.04115	1.41174	2.59964	1.65331	1.22336	0.822221	1.45606	1.53142	3.11381	0.981787	-9.89812	0.22989	-0.00707699	-0.0417392	-0.026113	0.00942665	0.0418239	-0.137358	-0.0151613	-0.458757
110.9	1.85055	1.03498	2.63289	1.49817	0.738004	0.62276	1.35855	1.22336	2.9897	0.966273	-9.89812	0.227049	-0.00714047	-0.041645	-0.0261466	0.00946642	0.0417659	-0.13759	-0.0152101	-0.323567
111	1.83726	1.0926	2.53759	1.55801	0.607246	0.680382	1.29206	1.64888	3.00965	0.873192	-9.89897	0.22726	-0.00712466	-0.0417667	-0.0260941	0.00946437	0.0417974	-0.137706	-0.0152208	-0.385621
111.1	1.70871	1.39622	2.60851	1.59347	0.884276	1.0106	1.23222	1.46271	2.84343	0.760163	-9.8991	0.226932	-0.00712802	-0.0417542	-0.0260848	0.00938981	0.041788	-0.137732	-0.0151731	-0.48092
111.2	1.77963	1.44055	2.60629	1.68655	0.851032	1.11255	1.46715	1.50482	2.91213	0.995085	-9.89914	0.224402	-0.00712559	-0.0417303	-0.026132	0.0093645	0.0417963	-0.137764	-0.0151756	-0.46319
111.3	1.74861	1.5846	2.70602	1.79958	0.855465	1.07487	1.51812	1.54693	3.11602	0.882056	-9.89884	0.222787	-0.00706474	-0.0417331	-0.0261207	0.00941319	0.0417524	-0.137864	-0.0151478	-0.536325
111.4	1.75525	1.75082	2.98305	1.97023	0.959628	1.03055	1.53806	1.72866	3.24457	0.995085	-9.89939	0.228303	-0.00711201	-0.0416784	-0.0261391	0.00937203	0.0417249	-0.137957	-0.0151194	-0.644921
111.5	1.76634	1.56023	3.02738	1.89709	1.10147	0.919736	1.53363	1.65109	3.15148	1.11476	-9.90016	0.227716	-0.00706257	-0.041764	-0.0261738	0.00933637	0.0417977	-0.13801	-0.0151793	-0.636056
111.6	1.74196	1.73531	2.78137	1.70206	0.919736	0.718058	1.34082	1.56909	2.87889	0.93303	-9.90024	0.228723	-0.00710991	-0.0417749	-0.0261819	0.00937713	0.0417063	-0.13805	-0.0152303	-0.534109
111.7	1.59347	1.55579	2.79024	1.4472	0.722491	0.436596	1.26104	1.29428	2.59299	0.746866	-9.89999	0.228541	-0.00708364	-0.041716	-0.0261351	0.00943421	0.0417343	-0.137969	-0.0151936	-0.294756
111.8	1.5979	1.36741	3.02959	1.52698	1.01947	0.558489	1.43612	1.33639	2.74591	0.848813	-9.90028	0.224127	-0.00704135	-0.0417329	-0.0260815	0.00938856	0.0417444	-0.137989	-0.0151272	-0.387838
111.9	1.85499	1.53363	3.14705	1.74417	1.05493	0.62276	1.66882	1.48931	3.01851	1.03054	-9.90851	0.231205	-0.00713084	-0.0416146	-0.0261803	0.00937154	0.0417531	-0.138003	-0.015174	-0.523028
112	1.82174	1.74639	3.20689	1.90596	1.28098	0.820005	1.66439	1.85055	2.921	1.148	-9.93771	0.234034	-0.00713655	-0.0416587	-0.0261651	0.00936077	0.0417626	-0.138038	-0.0150951	-0.673732
112.1	1.64666	1.60012	3.05397	1.81288	1.11698	0.800059	1.42947	1.6112	2.62845	0.864327	-9.982	0.235506	-0.00710601	-0.0417049	-0.0261993	0.00938084	0.0416999	-0.138696	-0.0151561	-0.56292
112.2	1.63336	1.42504	3.16257	1.75969	1.25439	0.773464	1.47601	1.42282	2.51764	0.689244	-10.0134	0.234746	-0.00713679	-0.0416902	-0.0261601	0.00936625	0.0416356	-0.13946	-0.0152235	-0.542974
112.3	1.58017	1.53585	2.9077	1.71536	1.40731	0.67595	1.4339	1.64666	2.81905	0.930814	-10.0241	0.231856	-0.0071737	-0.041679	-0.0261216	0.00938831	0.0416527	-0.139891	-0.0152543	-0.558488
112.4	1.55801	1.28541	2.77916	1.58682	1.2832	0.345731	1.2965	1.58461	2.84564	0.975138	-10.0248	0.231856	-0.00721598	-0.0416152	-0.0260731	0.00935132	0.0416479	-0.140184	-0.015229	-0.403351
112.5	1.60677	1.04384	2.65505	1.17682	0.957412	0.137404	1.4339	1.21228	2.41791	0.684811	-10.0242	0.230114	-0.00716306	-0.0416271	-0.0260383	0.00926742	0.0417118	-0.140291	-0.0152471	-0.212755
112.6	1.5159	1.33639	2.65505	1.30757	0.906438	0.613895	1.3785	1.24774	2.49991	0.804488	-10.0247	0.231478	-0.00716365	-0.0416304	-0.0260774	0.00933093	0.0416941	-0.140419	-0.0153297	-0.316918
112.7	1.25217	1.48709	2.55532	1.13471	1.17682	0.65822	1.30093	1.14579	2.24948	0.946327	-10.0254	0.233213	-0.00729138	-0.0416653	-0.0260482	0.00933434	0.0416287	-0.140515	-0.0154125	-0.23935
112.8	1.48931	1.54028	2.33591	1.15244	1.04828	0.514165	1.34747	1.24109	2.16969	0.704758	-10.0253	0.232952	-0.00717542	-0.0416569	-0.0259962	0.0092689	0.0416748	-0.14043	-0.0154733	-0.248215
112.9	1.51147	1.30536	2.39575	1.38958	0.908654	0.252649	1.50261	1.14801	2.2938	0.558486	-10.0252	0.23081	-0.00710084	-0.0416562	-0.026017	0.00930101	0.0417064	-0.140397	-0.015449	-0.197241
113	1.09038	1.33195	2.59964	1.30314	0.733572	0.197243	1.40509	1.08152	2.23839	0.496431	-10.0255	0.230431	-0.00714541	-0.041613	-0.0260344	0.0093712	0.0416734	-0.140488	-0.0154608	-0.141835
113.1	1.27876	1.48487	2.85008	1.51812	0.60503	0.201675	1.4472	1.05049	2.24061	0.500864	-10.0258	0.230507	-0.00714449	-0.041691	-0.0260052	0.00933312	0.0417212	-0.140426	-0.0154446	-0.234917
113.2	1.55579	1.41395	2.92765	1.55801	0.851032	0.199459	1.50925	0.935249	2.2251	0.516377	-10.026	0.230679	-0.00708425	-0.0417309	-0.0260609	0.00934331	0.0416494	-0.14049	-0.015492	-0.272593
113.3	0.979572	1.48709	2.61737	1.19898	0.593949	-0.0177323	1.34747	0.897573	2.17634	0.0199404	-10.026	0.231863	-0.00708041	-0.0416173	-0.0260527	0.00934255	0.0416001	-0.14045	-0.0154857	-0.0221586
113.4	1.37628	1.74639	2.94538	1.61563	0.751302	0.303622	1.65109	1.26325	2.34477	0.463188	-10.0254	0.229284	-0.0071174	-0.0416385	-0.0260405	0.00935261	0.0416024	-0.140432	-0.0154811	-0.323567
113.5	1.19898	1.63115	2.72597	1.33417	0.458758	0.110809	1.34082	1.00174	2.0478	0.434377	-10.0254	0.227249	-0.00718586	-0.0416007	-0.0260173	0.00929418	0.041603	-0.14047	-0.0155198	-0.148484
113.6	1.41395	1.60455	2.63732	1.29206	0.660436	0.483137	1.47158	1.0793	2.26721	0.48535	-10.0255	0.230343	-0.00714989	-0.0416223	-0.0260272	0.00926008	0.0415975	-0.140519	-0.0155819	-0.268161
113.7	1.56466	1.76634	2.7171	1.58682	1.02611	0.60503	1.74196	1.34747	2.77916	0.937462	-10.0274	0.234651	-0.00710955	-0.0416391	-0.026041	0.0093137	0.0415663	-0.140476	-0.0156478	-0.483136
113.8	1.82396	1.73309	2.87889	1.82396	0.990655	0.718058	1.69542	1.69099	2.74148	0.928597	-10.0438	0.238159	-0.00709985	-0.0416468	-0.0260733	0.0093396	0.0416606	-0.140479	-0.0156349	-0.618326
113.9	1.71979	1.87493	2.76808	1.81731	0.802275	0.574003	1.6378	1.71315	2.60186	0.813353	-10.0799	0.23933	-0.00717399	-0.041618	-0.0260484	0.00927414	0.0415892	-0.140646	-0.0156944	-0.529677
114	1.5292	1.55579	2.4844	1.83282	0.777896	0.168432	1.26104	1.38736	2.20737	0.693676	-10.1217	0.236899	-0.00712802	-0.0415972	-0.0260846	0.00924777	0.0415671	-0.14108	-0.0158833	-0.330215
114.1	1.66882	1.37185	2.51543	1.70428	0.902006	0.126323	1.28985	1.22779	2.18742	0.706974	-10.1445	0.231722	-0.00709214	-0.0416028	-0.0260301	0.00928851	0.0416083	-0.141522	-0.0160277	-0.290323
114.2	1.66661	1.15465	2.60851	1.55579	0.904222	-0.0709219	1.19455	1.20563	1.91926	0.531891	-10.1495	0.231747	-0.00719101	-0.0416442	-0.0260754	0.00925054	0.0416108	-0.141734	-0.0161361	-0.163998
114.3	1.62228	1.31644	2.67721	1.7752	0.839951	0.124107	1.24552	1.1059	1.73309	0.434377	-10.15	0.231049	-0.00713416	-0.0416497	-0.0260284	0.00932857	0.0415799	-0.141877	-0.0162319	-0.0952944
114.4	1.69098	1.07044	2.52872	1.75969	0.826654	0.288108	1.39623	1.0372	1.79293	0.374538	-10.1495	0.226382	-0.00711567	-0.0417083	-0.0260369	0.0092532	0.0415079	-0.142013	-0.0162506	-0.113024
114.5	1.44941	1.15022	2.35586	1.60898	0.75795	0.22827	1.20341	0.695895	1.94364	0.403349	-10.15	0.231206	-0.00705852	-0.0417177	-0.0260203	0.00920886	0.041499	-0.142094	-0.016303	-0.0332397
114.6	1.55579	1.25439	2.4844	1.71979	0.753518	0.336866	1.12584	0.926384	1.97909	0.616108	-10.1507	0.230902	-0.00705377	-0.0416257	-0.0260746	0.00925745	0.0415553	-0.142137	-0.0164114	-0.101943
114.7	1.73752	1.22557	2.58413	1.87493	0.691463	0.243784	1.06601	1.21671	1.85055	0.436593	-10.1509	0.230451	-0.00704401	-0.0416884	-0.0259966	0.00925921	0.0415425	-0.142181	-0.016428	-0.18616
114.8	1.67769	1.22779	2.54645	1.73309	0.624976	0.113026	0.948546	0.769031	1.5292	0.35016	-10.1511	0.230393	-0.00699585	-0.0416775	-0.0260402	0.00926653	0.0415498	-0.142209	-0.0164433	-0.121889
114.9	1.66217	1.2699	2.81683	1.79958	0.5873	0.343514	1.20341	0.698112	1.62228	0.52081	-10.1507	0.22994	-0.00701367	-0.041706	-0.0260398	0.0091896	0.0415158	-0.142163	-0.0164967	-0.13297
115	1.7752	1.27212	2.67278	2.02342	0.642706	0.576219	1.50261	0.988439	1.74639	0.678163	-10.1503	0.229564	-0.00707619	-0.0416088	-0.026052	0.00930438	0.0415469	-0.142199	-0.016541	-0.237134
115.1	1.92147	1.37185	2.49105	2.05666	0.695896	0.29919	1.36298	0.857681	1.66217	0.713622	-10.1515	0.234873	-0.00704709	-0.041642	-0.0260123	0.00928689	0.0415544	-0.142243	-0.016513	-0.243782
115.2	1.67104	1.24995	2.36915	1.95693	0.700328	0.059836	1.21228	0.786761	1.82839	0.904219	-10.1518	0.233448	-0.00705924	-0.0416389	-0.0260438	0.00930579	0.0415097	-0.142218	-0.0165331	-0.161781
115.3	1.72201	1.20341	2.56862	2.06996	0.802275	0.148485	1.44277	0.729139	1.9525	0.653784	-10.1512	0.233171	-0.0070217	-0.0416287	-0.026011	0.00930561	0.0414792	-0.142198	-0.0165201	-0.166214
115.4	2.18299	1.34747	2.78802	2.36472	1.00174	0.509732	1.70872	1.15022	1.95472	0.824434	-10.1515	0.23403	-0.00705911	-0.0416115	-0.0260578	0.00932513	0.0414586	-0.142286	-0.0166579	-0.403351
115.5	2.34256	1.64444	2.78581	2.51321	1.54028	0.766816	1.97245	1.39623	2.33591	1.05492	-10.1633	0.238617	-0.00705008	-0.0416422	-0.0260217	0.00926964	0.0415211	-0.142307	-0.0166759	-0.691462
115.6	2.28494	1.72644	2.51543	2.2118	1.20785	0.576219	1.82396	1.31866	2.1852	0.981787	-10.1967	0.239328	-0.0070088	-0.041637	-0.0259868	0.00929695	0.0415096	-0.142328	-0.016794	-0.576218
115.7	2.12758	1.6245	2.75256	2.16083	1.02611	0.343514	1.72645	1.16352	2.07883	0.775677	-10.2406	0.23727	-0.00704597	-0.0417287	-0.0260907	0.00925529	0.0414268	-0.142471	-0.016772	-0.441027
115.8	2.00126	1.43168	2.96311	2.06331	0.848816	0.343514	1.65774	1.07709	1.86385	0.89757	-10.2673	0.241228	-0.00711748	-0.0418049	-0.0260347	0.00929763	0.0413873	-0.1426	-0.0166409	-0.372324
115.9	2.01899	1.58017	3.13597	1.94363	1.14801	0.316919	1.78185	0.933033	1.99239	0.917516	-10.2747	0.236621	-0.00716979	-0.0417839	-0.0260849	0.00929087	0.0415264	-0.142742	-0.0166589	-0.365675
116	2.06331	1.70207	3.26673	2.15639	1.05936	0.181729	1.99904	1.23001	2.16969	1.32309	-10.2754	0.236964	-0.0072245	-0.0417035	-0.0260589	0.0093674	0.041427	-0.14279	-0.0165624	-0.436595
116.1	2.01899	1.53585	2.94759	1.97909	0.966277	0.097512	1.69099	1.26104	2.01012	1.26325	-10.2756	0.237391	-0.00727508	-0.0417371	-0.0261091	0.00935818	0.0414785	-0.142847	-0.0166205	-0.292539
116.2	2.07218	2.00347	2.95424	2.15418	1.27212	0.576219	1.9392	1.32309	2.36029	1.44276	-10.276	0.234309	-0.00727651	-0.0417577	-0.0261588	0.00934977	0.0414613	-0.1429	-0.0166351	-0.556272
116.3	2.39353	2.17412	3.21797	2.39796	1.45606	0.651571	2.22731	1.41174	2.6484	1.60012	-10.276	0.23384	-0.00725898	-0.0416797	-0.0261444	0.00931537	0.0414487	-0.142916	-0.016649	-0.709192
116.4	2.55753	2.06774	3.00743	2.54645	1.44498	0.915303	2.32261	1.59569	2.82791	1.7619	-10.2753	0.236818	-0.00722474	-0.0417027	-0.0261379	0.00930498	0.0414119	-0.142977	-0.0166255	-0.848815
116.5	2.44672	1.75082	2.97197	2.20958	1.36077	0.5873	2.06775	1.50039	2.70159	1.0239	-10.2757	0.236722	-0.00728001	-0.0417624	-0.0261842	0.009315	0.0413582	-0.14301	-0.0166236	-0.605029
116.6	2.15418	1.39401	2.95424	1.82839	1.07487	0.268162	1.91704	1.27655	2.5531	0.842164	-10.2765	0.239128	-0.00732036	-0.0416966	-0.026153	0.00932439	0.0413711	-0.143053	-0.0166325	-0.332432
116.7	2.35585	1.58017	3.25122	2.1431	1.36963	0.480921	2.10764	1.32752	2.76143	1.02168	-10.2771	0.241353	-0.00732624	-0.04166	-0.0262194	0.00928637	0.0414111	-0.142975	-0.0167065	-0.556272
116.8	2.55975	1.69542	3.085	2.16747	1.37406	0.547408	1.96358	1.4605	2.75035	1.19011	-10.2907	0.24321	-0.00737834	-0.041658	-0.0262404	0.00928732	0.0414623	-0.143084	-0.0168	-0.65157
116.9	2.4578	1.57796	2.87446	1.93034	1.21006	0.370109	1.86164	1.25882	2.66613	1.09925	-10.3244	0.242797	-0.00728611	-0.0416705	-0.0262888	0.00944344	0.0414225	-0.143098	-0.0166814	-0.520812
117	2.4578	1.49596	2.76143	1.92147	0.933033	0.0465386	1.58904	1.12141	2.49548	0.975138	-10.3678	0.242197	-0.00732025	-0.0416879	-0.0262472	0.00937274	0.0414179	-0.143303	-0.0166948	-0.341297
117.1	2.6617	2.06774	3.21797	2.06774	1.15022	0.401136	1.70428	1.56244	2.85672	1.15465	-10.3925	0.245276	-0.00748835	-0.0416889	-0.0262013	0.00940117	0.04138	-0.143408	-0.0167455	-0.636056
117.2	2.59964	1.8572	3.07835	2.0345	1.05714	0.383407	1.74196	1.31644	2.80797	0.864327	-10.3993	0.242533	-0.00742913	-0.041674	-0.0261958	0.00931844	0.0413993	-0.143542	-0.0167156	-0.547407
117.3	2.60407	1.83061	3.28889	2.0212	1.36742	0.593949	2.12094	1.34304	2.81018	0.742434	-10.3993	0.239003	-0.00742848	-0.0417032	-0.0262624	0.00926461	0.0414045	-0.143576	-0.016702	-0.591731
117.4	2.59299	1.77077	3.003	1.89488	1.2145	0.460975	1.56688	1.18347	2.63288	0.644919	-10.3996	0.237778	-0.00742734	-0.041665	-0.026244	0.00931821	0.0414381	-0.143648	-0.0166361	-0.44546
117.5	2.83456	1.75969	2.94981	1.91482	1.63558	0.536327	2.01012	1.43169	2.92321	0.815569	-10.4	0.239662	-0.00745015	-0.0416894	-0.0262369	0.00931729	0.0413249	-0.143751	-0.0166635	-0.636056
117.6	2.75921	1.68434	3.167	2.2118	1.51369	0.567354	2.27164	1.61785	3.06505	0.941895	-10.4003	0.241727	-0.00744504	-0.0415727	-0.0262193	0.00927225	0.041406	-0.143674	-0.0166729	-0.713624
117.7	2.52429	1.34747	3.23127	1.98574	1.19898	0.560705	2.02564	1.38958	2.98305	0.961841	-10.4001	0.240796	-0.00743469	-0.0416343	-0.0262745	0.00932758	0.0413755	-0.143724	-0.0166782	-0.560704
117.8	2.60186	1.48044	3.18695	2.12758	1.30758	0.662652	2.01899	1.46493	2.74148	1.09038	-10.4006	0.24193	-0.0073649	-0.0415885	-0.0262705	0.00935908	0.0414147	-0.143639	-0.0166586	-0.585083
117.9	2.40683	1.44941	2.90992	2.00126	1.31423	0.343514	1.86164	1.27655	2.86116	0.851029	-10.4001	0.238001	-0.00734969	-0.0416188	-0.0262977	0.00924819	0.0413448	-0.14368	-0.0167523	-0.529677
118	2.35142	1.52255	2.84121	2.14753	1.19233	0.410001	1.82618	1.53363	2.82348	0.84438	-10.4004	0.240313	-0.00740749	-0.0416704	-0.0263223	0.00929899	0.0414249	-0.143806	-0.0167454	-0.536325
118.1	2.45115	1.74639	2.96311	2.4711	1.35412	0.631625	2.13202	1.72866	2.99413	1.08817	-10.4011	0.240986	-0.00747866	-0.0415922	-0.0263207	0.00928577	0.0414397	-0.143747	-0.0166432	-0.709192
118.2	2.26942	1.74417	2.68829	2.21402	1.40509	0.516381	1.92591	1.56688	2.7304	1.02168	-10.3998	0.239973	-0.00749783	-0.0416702	-0.0262977	0.00923557	0.0413791	-0.143731	-0.0167812	-0.556272
118.3	2.63288	2.08326	2.96975	2.48218	1.77742	0.713626	2.22067	1.67547	3.1404	1.16573	-10.3999	0.239718	-0.00740754	-0.0416309	-0.0262899	0.00923117	0.0413576	-0.143696	-0.0168071	-0.802274
118.4	2.79689	2.01677	3.0584	2.4711	1.75747	0.862114	2.19407	1.46715	3.0451	1.45606	-10.3999	0.23837	-0.00742187	-0.0416253	-0.0262191	0.00930964	0.0413989	-0.143708	-0.0167756	-0.755733
118.5	3.003	2.21402	3.18916	2.63953	1.9525	1.08595	2.35586	1.80401	3.413	1.57352	-10.4005	0.242166	-0.0074573	-0.0416393	-0.0262496	0.00926039	0.0414715	-0.143735	-0.0167723	-0.944113
118.6	2.7858	2.01899	3.02294	2.56418	1.68212	1.06379	2.06996	1.99461	3.16478	1.24774	-10.4012	0.242905	-0.00752155	-0.041678	-0.0262774	0.00923643	0.0413765	-0.143747	-0.0167072	-0.926383
118.7	2.38688	1.5979	2.80354	2.2251	1.29206	0.766816	1.90596	1.84834	2.83456	1.0239	-10.4028	0.243208	-0.00748126	-0.0417119	-0.0263362	0.00922281	0.0413929	-0.143763	-0.0168393	-0.605029
118.8	1.97023	1.3652	2.79024	2.08991	1.30536	0.394488	2.07883	1.70428	2.60851	1.04606	-10.4184	0.249309	-0.00748433	-0.0416123	-0.0263111	0.00924163	0.0413661	-0.143793	-0.0168898	-0.438811
118.9	1.85499	1.33195	2.51764	2.03893	1.02611	0.41665	1.85942	1.48266	2.4844	0.624973	-10.4555	0.24912	-0.00742764	-0.0416389	-0.0263706	0.00920845	0.0413737	-0.143728	-0.0169051	-0.303621
119	2.29602	1.61342	2.59078	2.22731	1.23666	0.596165	2.23618	1.79515	2.8811	0.952976	-10.4975	0.249464	-0.00738991	-0.0416216	-0.0263834	0.00920804	0.0414061	-0.143727	-0.0168737	-0.520812
119.1	2.48218	1.64888	2.51321	2.22288	1.20785	0.578435	2.16969	1.73753	2.63067	1.14136	-10.52	0.246202	-0.00746161	-0.0416624	-0.0263625	0.00922323	0.0414125	-0.143734	-0.0168876	-0.542974
119.2	2.14974	1.44941	2.35142	1.92369	0.930817	0.0288087	1.72423	1.41839	2.05666	0.613892	-10.5242	0.244306	-0.00796006	-0.0417724	-0.0263218	0.00915564	0.0414042	-0.143813	-0.0169195	-0.248215
119.3	1.83282	1.00173	1.9658	1.82839	0.797843	-0.0975168	1.62893	1.14801	2.1431	0.401133	-10.5242	0.242333	-0.0119419	-0.0462183	-0.0266868	0.00825838	0.0407193	-0.143962	-0.0169187	-0.0886457
119.4	2.07439	1.11476	2.01899	1.80844	0.919736	0.485353	1.8572	1.42282	2.31375	0.50308	-10.5245	0.241037	-0.0126442	-0.047943	-0.0271692	0.00663073	0.0375625	-0.147139	-0.0202244	-0.290323
119.5	2.06553	1.29428	2.20515	1.86163	1.04606	0.547408	1.73974	1.20785	2.16304	0.347943	-10.5245	0.24228	-0.0126174	-0.047878	-0.0271713	0.00649272	0.0371095	-0.147972	-0.0217491	-0.312486
119.6	2.36472	1.2566	2.40461	2.03893	0.986223	0.542976	1.74417	1.44055	2.58856	0.498648	-10.5247	0.242726	-0.0125385	-0.0478238	-0.0271216	0.00647811	0.0372647	-0.147993	-0.0216792	-0.396703
119.7	2.32261	1.40731	2.46445	2.25834	0.928601	0.525246	1.72866	1.4206	2.68607	0.680379	-10.5251	0.244852	-0.0123741	-0.0477628	-0.0271319	0.00648652	0.0373415	-0.14792	-0.021697	-0.432162
119.8	2.38688	1.26768	2.48883	2.03228	1.00174	0.465407	1.60234	1.26768	2.24504	0.529675	-10.5249	0.241814	-0.0121634	-0.0475254	-0.0269435	0.00655932	0.0373327	-0.147787	-0.0217347	-0.283674
119.9	2.49991	1.50039	2.68164	2.23175	1.26325	0.529678	1.70207	1.26104	2.49769	0.565135	-10.5247	0.242472	-0.0120818	-0.0474749	-0.0268765	0.00671365	0.0375908	-0.147469	-0.021251	-0.41
120	2.60629	1.74417	3.07835	2.24061	1.34747	0.642706	2.04558	1.58461	2.7437	0.746866	-10.5247	0.244934	-0.00995885	-0.0456267	-0.02676	0.00693972	0.0377605	-0.147395	-0.0211369	-0.642705
120.1	2.42677	1.79958	3.09608	2.23839	1.44055	0.653787	2.18742	1.77077	3.13375	0.795623	-10.5253	0.247297	-0.00746685	-0.0416658	-0.026403	0.00882565	0.0406953	-0.14487	-0.0186357	-0.711408
120.2	2.24283	1.53585	3.16478	2.11207	1.27877	0.516381	1.96801	1.60898	2.88997	0.518594	-10.5256	0.248364	-0.00746034	-0.041513	-0.026377	0.00912087	0.0414468	-0.143745	-0.0167833	-0.465406
120.3	2.53537	1.56909	3.12711	1.98796	1.22336	0.662652	2.03672	1.77964	2.94316	0.558486	-10.5256	0.243526	-0.00739339	-0.04163	-0.0263409	0.00915695	0.0414532	-0.143741	-0.0168573	-0.465406
120.4	2.62624	1.53585	3.06062	1.86163	1.11476	0.651571	1.97688	1.64444	3.04732	0.660433	-10.525	0.242943	-0.00738266	-0.0416128	-0.0263877	0.00913944	0.0414354	-0.143739	-0.0169433	-0.492001
120.5	2.57083	1.63336	3.20468	1.98131	1.26768	0.523029	2.07218	1.64001	3.26673	0.567351	-10.526	0.246755	-0.00737647	-0.0415266	-0.0263877	0.00918315	0.0414563	-0.143727	-0.0168764	-0.505298
120.6	2.1852	1.54693	3.20024	1.76412	0.98179	0.549624	1.9392	1.47823	3.12267	0.383403	-10.5376	0.252831	-0.00738922	-0.0415453	-0.0263598	0.00918594	0.0414833	-0.14386	-0.016925	-0.407784
120.7	1.91261	1.17682	2.98084	1.56909	0.913087	0.596165	1.86607	1.42282	2.93208	0.0642651	-10.569	0.253554	-0.00733806	-0.041556	-0.0263194	0.00922672	0.0415419	-0.143649	-0.0169572	-0.283674
120.8	1.95472	1.46936	3.25565	1.72866	1.02611	0.562922	2.07439	1.60677	3.29997	0.294754	-10.6122	0.252727	-0.00755318	-0.0415819	-0.0263255	0.00932006	0.041592	-0.142984	-0.0168339	-0.485352
120.9	2.15196	1.54914	3.60581	1.77963	1.47601	0.662652	2.25391	1.82174	3.51273	0.84438	-10.6409	0.251707	-0.00747396	-0.04169	-0.0262971	0.00934006	0.0416065	-0.142482	-0.016643	-0.63384
121	1.90374	1.37185	3.20246	1.73752	1.17239	0.554057	2.17412	1.72423	3.37089	0.715839	-10.6492	0.247	-0.00747642	-0.0418702	-0.0264378	0.00937585	0.0415862	-0.142162	-0.0165187	-0.434379
121.1	1.7752	1.34968	3.30884	1.76855	1.16574	0.372325	2.03229	1.73088	3.16257	0.718055	-10.6489	0.248721	-0.00748181	-0.0419304	-0.0264439	0.00931295	0.0416975	-0.142114	-0.0165863	-0.412216
121.2	1.92147	1.38736	3.25565	1.71315	0.970709	0.00664634	1.84612	1.81066	2.98083	0.720271	-10.6492	0.24681	-0.00746618	-0.0420255	-0.0264299	0.00929789	0.0417751	-0.142073	-0.0165442	-0.292539
121.3	1.85499	1.1746	3.33765	1.61785	0.738004	-0.0110836	1.44277	1.57796	2.59299	0.423295	-10.6496	0.248376	-0.00744772	-0.0421754	-0.0264313	0.00939196	0.0418857	-0.142002	-0.0165928	-0.1507
121.4	1.60677	1.25882	3.20024	1.55801	0.578435	0.0443224	1.50482	1.42725	2.69716	0.392268	-10.65	0.250138	-0.0074808	-0.0421966	-0.0265554	0.00937028	0.0419155	-0.141974	-0.0165271	-0.166214
121.5	1.55358	1.13028	3.28668	1.55358	0.545192	-0.121895	1.50261	1.42282	2.76143	0.36789	-10.6498	0.246856	-0.00745266	-0.042222	-0.0265823	0.0093818	0.0419835	-0.141966	-0.0165451	-0.146268
121.6	1.85055	1.24109	3.38862	1.64666	0.802275	-0.0975168	1.54693	1.40952	2.68164	0.308051	-10.65	0.247186	-0.00745668	-0.042304	-0.026631	0.00939148	0.0420823	-0.141936	-0.0165333	-0.179511
121.7	2.0345	1.42725	3.42187	1.68877	1.07044	0.485353	1.65774	1.40731	2.78137	0.394484	-10.6496	0.247593	-0.00741027	-0.0423483	-0.0266476	0.00936355	0.0420581	-0.141933	-0.0165504	-0.37454
121.8	1.77077	1.33195	3.33543	1.46714	1.16795	0.425515	1.6112	1.35633	2.7304	0.540756	-10.6503	0.249254	-0.00748085	-0.0423679	-0.0266908	0.00944204	0.0421243	-0.141931	-0.0165063	-0.365675
121.9	1.8838	1.4206	3.40857	1.51147	1.17682	0.243784	1.44942	1.48709	2.84121	0.764596	-10.6503	0.247211	-0.0074936	-0.0424036	-0.0266704	0.00942472	0.0421541	-0.141979	-0.0165496	-0.416649
122	2.05666	1.49596	3.26673	1.56466	0.897573	0.352379	1.40509	1.5159	2.93873	0.746866	-10.6508	0.251015	-0.00750096	-0.0425136	-0.0266738	0.00942001	0.0421947	-0.14194	-0.016569	-0.383405
122.1	1.64888	1.28541	2.99857	1.22336	0.731355	0.15735	1.21006	1.37406	2.96975	0.622757	-10.6505	0.247922	-0.00745341	-0.0424837	-0.0266882	0.00947825	0.0422065	-0.141936	-0.0165309	-0.188376
122.2	1.60233	1.23001	2.8257	0.935247	0.441028	-0.144058	1.06601	1.18125	2.69494	0.545189	-10.6507	0.247499	-0.00745448	-0.0426	-0.0266772	0.00940504	0.042235	-0.141894	-0.0166185	-0.0243748
122.3	1.81953	1.5425	2.98748	1.25439	0.86433	0.0044301	1.31201	1.38071	2.94094	0.536324	-10.6502	0.242794	-0.00745926	-0.0425693	-0.0266676	0.0094537	0.0422931	-0.141895	-0.0165978	-0.241566
122.4	1.97466	1.91704	3.16922	1.48709	0.972925	0.128539	1.55801	1.81509	3.14705	0.647135	-10.6497	0.242402	-0.00745663	-0.0425187	-0.0266792	0.009457	0.0422742	-0.141946	-0.0165412	-0.438811
122.5	1.70428	1.58904	3.02516	1.64666	0.698112	0.186161	1.38071	1.40509	2.76586	0.434377	-10.6505	0.244217	-0.00742776	-0.042522	-0.0267115	0.00943608	0.0422406	-0.141991	-0.0166612	-0.277026
122.6	1.46714	1.16574	2.66391	1.50925	0.472056	-0.175085	1.15244	1.06822	2.65061	0.0797788	-10.6501	0.245789	-0.00744623	-0.0426054	-0.026709	0.00941995	0.0422414	-0.141965	-0.0167018	-0.0177261
122.7	1.56023	1.2433	2.83235	1.48266	0.485353	-0.164004	1.18347	1.24552	3.03181	0.310267	-10.65	0.247203	-0.00739209	-0.0425705	-0.026796	0.00944305	0.0423021	-0.142007	-0.0165757	-0.0398885
122.8	1.83061	1.57352	3.12267	1.75304	0.791194	0.352379	1.62671	1.57353	3.3177	0.423295	-10.65	0.246681	-0.00738442	-0.0425928	-0.0267957	0.00941529	0.0422256	-0.14194	-0.0165292	-0.334648
122.9	1.74417	1.87493	3.10051	1.89488	0.933033	0.523029	1.66661	1.66439	3.3044	0.272591	-10.6514	0.247148	-0.00735738	-0.0426182	-0.0267683	0.00941559	0.0422887	-0.141975	-0.0165423	-0.429946
123	1.40731	1.30314	2.90327	1.42725	0.274811	0.0819984	1.32531	1.19676	2.96532	0.117455	-10.6639	0.254056	-0.00742599	-0.0426028	-0.0267498	0.00941071	0.0423785	-0.14206	-0.0162718	-0.073132
123.1	1.48487	1.04384	2.75921	1.32309	0.268162	-0.0376784	1.24109	1.27433	2.95867	0.0177242	-10.6971	0.252512	-0.00744753	-0.0426833	-0.0267265	0.00944962	0.0423914	-0.141919	-0.0153325	-0.00442867
123.2	1.63558	1.57352	2.98305	1.7065	0.60503	0.232702	1.60677	1.61342	3.1404	0.252645	-10.741	0.251559	-0.00749615	-0.0431487	-0.0269134	0.00946449	0.042769	-0.141608	-0.0145511	-0.281458
123.3	1.75304	1.86163	2.91213	1.77077	0.467623	0.319136	1.72645	1.56466	3.1537	0.316916	-10.767	0.252	-0.00751402	-0.0451869	-0.0279623	0.00961538	0.0448487	-0.14136	-0.0141752	-0.277026
123.4	2.16083	1.86607	3.08721	1.93255	0.702544	0.611679	2.14753	1.56909	3.25121	0.434377	-10.7738	0.251276	-0.0074634	-0.0468151	-0.0287423	0.00959715	0.0464421	-0.141347	-0.0141279	-0.505298
123.5	2.36029	1.81066	3.02959	1.72866	0.624976	0.520813	1.78407	1.28098	2.83678	0.141833	-10.7744	0.251782	-0.00743763	-0.047243	-0.0289717	0.00956896	0.0469897	-0.141298	-0.0141456	-0.438811
123.6	2.25391	1.52255	3.0584	1.72423	0.565138	0.232702	1.47379	1.48931	3.00743	0.0642652	-10.7747	0.247761	-0.00746329	-0.0474808	-0.0291448	0.00956592	0.0472131	-0.141321	-0.0141044	-0.332432
123.7	1.90374	1.32087	2.99192	1.47822	0.602814	-0.104166	1.32309	1.26104	2.59964	-0.108601	-10.7742	0.241555	-0.00743772	-0.0475358	-0.0292321	0.00953022	0.0473385	-0.141311	-0.014089	-0.175079
123.8	1.92812	1.33639	3.13154	1.54028	0.328	-0.0421109	1.31644	1.22558	2.81905	-0.00443818	-10.7742	0.243291	-0.00746328	-0.0476187	-0.0292395	0.00956864	0.0474185	-0.14135	-0.0140905	-0.217187
123.9	2.05445	1.40066	2.97197	1.62228	0.540759	0.126323	1.3785	1.20785	2.8811	0.132968	-10.7748	0.247353	-0.00746894	-0.0476862	-0.0291814	0.00964108	0.047449	-0.141302	-0.0141243	-0.283674
124	1.69763	1.38071	2.82791	1.44498	0.700328	0.254865	1.19233	0.844383	2.54645	0.285889	-10.7754	0.252105	-0.00747999	-0.0476119	-0.0291967	0.00957482	0.0474708	-0.141354	-0.0140762	-0.177295
124.1	1.44498	1.30979	2.52651	1.23887	0.580651	0.0443224	1.02833	1.06822	2.25612	0.598378	-10.775	0.249571	-0.00742997	-0.0477625	-0.0292237	0.00951362	0.0475395	-0.141305	-0.0141451	-0.0576183
124.2	1.37849	0.970707	2.55975	1.13249	0.217189	-0.352384	1.06601	0.806707	1.9658	0.0975087	-10.7749	0.246711	-0.00747269	-0.0477482	-0.0292834	0.00955746	0.0475483	-0.141291	-0.0141082	0.101951
124.3	1.34303	0.744651	2.61072	1.10368	0.383406	-0.270383	1.16574	0.687031	1.6245	-0.319144	-10.7749	0.248824	-0.0074106	-0.0477598	-0.0292249	0.00950461	0.0475547	-0.141215	-0.0140876	0.150708
124.4	1.14357	0.782327	2.62402	1.19676	0.467623	-0.421087	1.34525	0.72249	1.77742	-0.274819	-10.7753	0.25232	-0.00744344	-0.0478155	-0.0292196	0.0094248	0.0475233	-0.141253	-0.014144	0.17287
124.5	1.50039	1.15022	2.77029	1.59569	0.367893	-0.277032	1.86828	1.22779	2.15196	0.188374	-10.785	0.257383	-0.00746672	-0.047751	-0.0292702	0.00953917	0.0475997	-0.141312	-0.0141624	-0.155133
124.6	1.43833	1.01725	2.94981	1.54693	0.352379	-0.274816	1.83061	1.23001	2.0212	0.405566	-10.8138	0.25418	-0.00752843	-0.0478804	-0.0293598	0.00952901	0.0476079	-0.141291	-0.0140697	-0.0842132
124.7	1.48266	0.401134	2.70159	1.3519	0.487569	-0.429952	1.7198	0.970709	1.71315	-0.0110869	-10.8584	0.256326	-0.00750205	-0.0482491	-0.0294025	0.00949313	0.0479096	-0.141106	-0.0139526	0.110816
124.8	1.59125	0.616109	2.6617	1.45163	0.387839	-0.704766	1.68877	1.04384	1.77963	-0.0842227	-10.8896	0.254681	-0.00746805	-0.0484408	-0.0294985	0.00949898	0.0480469	-0.141032	-0.0138267	0.0908695
124.9	1.97466	0.890923	2.88775	1.69542	0.414434	-0.458763	1.67769	1.27877	2.09434	0.0952925	-10.8995	0.250944	-0.00748861	-0.0486178	-0.0296225	0.00949353	0.0482707	-0.141115	-0.0136896	-0.108592
125	1.99018	1.05936	3.07613	1.75747	0.64049	-0.124112	1.8838	1.38958	2.24061	0.365673	-10.8999	0.244582	-0.00746914	-0.0486438	-0.0296253	0.00945988	0.048398	-0.141244	-0.0136146	-0.288107
125.1	1.75525	1.15909	3.19581	1.9525	0.695896	-0.108598	1.79736	1.44277	2.01899	0.288105	-10.8996	0.245782	-0.00744816	-0.0486267	-0.0296517	0.0094305	0.0483578	-0.141379	-0.0136671	-0.252647
125.2	1.64223	1.07265	3.21132	1.54028	0.580651	-0.252653	1.91261	1.31644	2.03672	0.616108	-10.9002	0.252296	-0.0073679	-0.048652	-0.0297845	0.00939494	0.0483959	-0.141481	-0.013617	-0.130754
125.3	1.63336	1.04163	3.01408	1.15465	0.387839	-0.325789	1.7065	1.09925	1.80401	0.288105	-10.9001	0.251656	-0.00749141	-0.0487495	-0.0296557	0.00947079	0.0484808	-0.141533	-0.013578	0.0620584
125.4	1.78407	1.23001	3.13376	1.37628	0.567354	0.126323	1.87493	1.12141	1.81066	0.27924	-10.9003	0.248177	-0.00740929	-0.0487606	-0.0296805	0.00943041	0.0485766	-0.141509	-0.0136163	-0.0398885
125.5	1.75969	0.890923	2.79467	1.05049	0.556273	0.221621	1.75082	0.984006	1.96136	0.265943	-10.9003	0.248982	-0.00737176	-0.0487812	-0.0298242	0.00936226	0.0485501	-0.141557	-0.0136066	0.0354636
125.6	1.87715	1.21006	2.92765	1.39401	0.788978	0.390055	2.10321	1.21893	2.17412	0.434377	-10.9001	0.251386	-0.00738083	-0.0488688	-0.0298733	0.00928661	0.0486077	-0.141663	-0.0135681	-0.126322
125.7	1.92147	0.988437	2.94094	1.05049	0.766815	0.463191	2.07439	1.09925	2.35142	0.523026	-10.9003	0.248542	-0.00750563	-0.0489482	-0.0298155	0.00930846	0.0485733	-0.1416	-0.0135954	-0.0598346
125.8	1.75525	0.808922	2.73262	1.1746	0.611679	0.17508	1.81731	1.03498	2.3071	0.299186	-10.9009	0.248391	-0.00743553	-0.0489743	-0.029881	0.00932332	0.0485657	-0.141616	-0.0137163	0.0820046
125.9	1.76855	0.800057	2.62845	1.4472	1.06379	0.339082	1.66661	1.31423	2.44672	0.310267	-10.9011	0.251502	-0.00736115	-0.0489559	-0.0299053	0.00931696	0.0485754	-0.141611	-0.0136566	-0.0598346
126	2.10985	1.02611	2.87002	1.51147	1.18347	0.252649	1.64444	1.29871	2.65726	0.383403	-10.9005	0.254056	-0.00742902	-0.0489665	-0.0298683	0.00932615	0.0485903	-0.141643	-0.0136691	-0.210539
126.1	1.93477	0.846598	2.68829	1.26103	0.88206	0.0531873	1.58461	1.01503	2.26499	0.0620489	-10.9009	0.249896	-0.00745298	-0.0489351	-0.0298607	0.00931995	0.0485552	-0.141656	-0.0136059	0.0709234
126.2	1.79958	0.873193	2.86559	1.38071	0.731355	0.119674	1.90374	1.07487	2.29158	0.347943	-10.9005	0.2494	-0.00742991	-0.0488885	-0.0299058	0.00934344	0.0485454	-0.141742	-0.0136405	0.0221662
126.3	1.64888	0.90422	2.9077	1.40066	0.806707	-0.0177323	1.96137	1.31423	2.05666	0.312484	-10.9043	0.253606	-0.00743141	-0.0490065	-0.0298756	0.00933692	0.0486423	-0.141688	-0.0135929	0.0133012
126.4	1.69098	0.933031	2.92765	1.40731	0.948547	0.195026	2.1985	1.55358	2.16304	0.330214	-10.9241	0.258427	-0.00741707	-0.0489478	-0.0298818	0.00931603	0.0486138	-0.141779	-0.0137032	-0.035456
126.5	1.50482	0.620542	2.64618	1.3386	0.755734	-0.252653	1.63558	1.13471	1.93034	-0.119682	-10.9646	0.258253	-0.00739466	-0.0489667	-0.0299031	0.00926344	0.0485331	-0.141756	-0.0136807	0.239357
126.6	1.53363	0.427729	2.757	1.4339	0.518597	-0.108598	1.41617	0.950763	1.70428	-0.277035	-11.0032	0.257389	-0.0074031	-0.0489713	-0.0298735	0.00925304	0.048616	-0.141923	-0.0135879	0.354602
126.7	1.60455	0.343512	2.67056	1.46271	0.664868	-0.243788	1.51147	1.15687	1.73753	0.299186	-11.0215	0.254982	-0.00740123	-0.0490501	-0.0299277	0.00926287	0.04854	-0.142409	-0.0136233	0.214979
126.8	1.49152	0.447675	2.73262	1.38293	1.02168	-0.312492	1.52698	1.40066	1.74861	0.560702	-11.0243	0.25105	-0.0073785	-0.0490716	-0.0299304	0.00923152	0.0486564	-0.142611	-0.0137044	0.0930857
126.9	1.5159	0.398918	2.85229	1.31644	0.959628	-0.115247	1.57574	1.12806	1.83726	0.540756	-11.0242	0.251569	-0.00735457	-0.0489613	-0.0299334	0.00920492	0.0486731	-0.142748	-0.0136284	0.0731396
127	1.87936	0.8333	3.10716	1.70206	0.888708	0.359028	2.08104	1.42282	1.8705	0.359025	-11.0243	0.250947	-0.00745099	-0.0489223	-0.0299105	0.00919544	0.0486311	-0.14286	-0.0135755	-0.130754
127.1	1.9658	1.02833	3.04732	1.5159	0.77568	0.560705	2.13867	1.50039	2.1298	0.308051	-11.0243	0.251112	-0.00735601	-0.0488987	-0.02993	0.00931603	0.0486679	-0.142828	-0.0135443	-0.188376
127.2	1.70207	1.1059	3.23792	1.24774	0.715842	0.378974	2.07661	1.60677	2.20515	0.265943	-11.0246	0.248929	-0.00739166	-0.0489874	-0.0299799	0.00923424	0.0486676	-0.142909	-0.0136097	-0.199457
127.3	1.63558	1.26325	3.08057	1.37849	0.875411	0.441029	2.26499	1.30314	1.73974	0.294754	-11.0248	0.250188	-0.00742733	-0.0490271	-0.0299782	0.00922952	0.0486758	-0.142957	-0.0136354	-0.146268
127.4	1.66882	1.24995	2.88775	1.33417	1.11255	0.117458	2.14088	1.08817	1.71758	0.22605	-11.0249	0.253169	-0.00747966	-0.0489373	-0.0300088	0.00920982	0.0486549	-0.142889	-0.0136345	0.0243824
127.5	1.53585	1.14801	2.85673	1.24109	0.749085	-0.228275	1.95029	1.19012	1.74417	0.135185	-11.025	0.253008	-0.00733421	-0.0489955	-0.0299852	0.00925314	0.048659	-0.142964	-0.0136169	0.104167
127.6	1.9259	1.21006	2.83678	1.28984	0.908654	-0.0531921	2.09656	1.2965	1.82839	0.135185	-11.0249	0.254111	-0.00735231	-0.0489892	-0.0299752	0.00931548	0.0486511	-0.142958	-0.0137081	-0.0132936
127.7	1.88601	1.06822	2.84564	1.26103	0.762383	0.0177275	2.22731	1.27212	1.82174	-0.0155194	-11.0258	0.255155	-0.00734366	-0.0489964	-0.0298904	0.00925005	0.0486694	-0.143024	-0.0136502	-0.0155099
127.8	1.4472	1.11033	2.64618	1.25217	0.804491	-0.062057	2.14753	1.14358	1.77742	-0.246008	-11.0357	0.259479	-0.00729806	-0.0489599	-0.0298574	0.00927159	0.0487389	-0.143104	-0.0136732	0.0709234
127.9	1.21893	1.04163	2.74148	1.23887	0.669301	-0.135193	1.94142	1.19898	1.65109	-0.425523	-11.0664	0.262065	-0.00730666	-0.049002	-0.0299516	0.00922593	0.0487421	-0.142958	-0.0136819	0.168438
128	1.33417	0.786759	2.5531	1.27433	0.755734	-0.0820031	2.03672	0.988439	1.60898	-0.248224	-11.1105	0.259927	-0.00727647	-0.0490771	-0.0299775	0.0091594	0.0486906	-0.143287	-0.0136262	0.186168
128.1	1.63336	0.8333	2.7437	1.34525	0.777896	0.02216	2.12758	1.27655	1.67325	0.454323	-11.1396	0.261632	-0.00737172	-0.0490144	-0.0299953	0.00922031	0.0486931	-0.143916	-0.0135935	-0.0332397
128.2	1.53585	0.862112	2.8124	1.53141	0.837735	0.332433	2.29823	1.45385	1.83061	0.401133	-11.1493	0.258655	-0.00749461	-0.0490579	-0.0300242	0.00927542	0.0486491	-0.144395	-0.0136165	-0.106376
128.3	1.25439	0.97514	2.76364	1.45385	0.961844	0.0864309	2.44229	1.4605	1.91482	0.518594	-11.1505	0.257279	-0.00742412	-0.0490705	-0.0300009	0.00932076	0.0486539	-0.14456	-0.0135448	-0.0199423
128.4	1.48266	1.04384	2.94981	1.54028	1.09039	0.241567	2.39796	1.46271	1.92369	0.474269	-11.1504	0.257044	-0.00737774	-0.0491378	-0.0300028	0.00933035	0.0486866	-0.144719	-0.0135141	-0.152917
128.5	1.65109	0.972923	2.8811	1.33417	0.884276	0.152918	2.37802	1.6112	1.97245	0.48535	-11.1504	0.254837	-0.00739441	-0.0490668	-0.029973	0.00926968	0.0487072	-0.144911	-0.013545	-0.13297
128.6	1.78628	1.19676	2.96532	1.42947	1.12141	0.396704	2.47997	1.78407	2.5531	0.808921	-11.1503	0.25506	-0.00729872	-0.0490258	-0.0300162	0.00932973	0.0486762	-0.144846	-0.0135786	-0.330215
128.7	1.63115	1.08817	2.87889	1.43612	0.842167	0.230486	2.57526	1.46493	2.53315	0.749082	-11.1505	0.257195	-0.00727016	-0.0491176	-0.0299868	0.00929778	0.0486978	-0.144886	-0.0135313	-0.210539
128.8	1.89488	1.40952	3.30662	1.57131	1.22558	0.458759	3.01851	1.80401	2.55753	0.895354	-11.1507	0.256961	-0.00728534	-0.0491495	-0.0299444	0.00928834	0.0486891	-0.144998	-0.013528	-0.540758
128.9	1.72866	1.56466	3.21797	1.27211	1.32309	0.36346	2.4578	1.59569	2.16526	0.565135	-11.1505	0.256078	-0.00729197	-0.0491037	-0.0299198	0.00933129	0.04873	-0.145007	-0.0135692	-0.414432
129	1.74861	1.48487	3.16035	1.15244	1.36077	0.465407	2.47997	1.31423	1.92812	0.567351	-11.151	0.256841	-0.00729331	-0.0491198	-0.0299431	0.00928137	0.0486914	-0.145054	-0.0134792	-0.323567
129.1	1.43612	1.24109	2.96311	1.11255	0.979574	0.405569	2.47997	1.18125	1.81066	0.409998	-11.1508	0.254065	-0.00730699	-0.0490845	-0.0299453	0.00931698	0.0486562	-0.145099	-0.0135584	-0.199457
129.2	1.84834	1.37406	3.36646	1.49817	1.15244	0.432164	2.51986	1.63558	1.85277	0.815569	-11.151	0.254524	-0.00732811	-0.0490725	-0.0299637	0.00935295	0.0487117	-0.145034	-0.0135697	-0.394486
129.3	1.80401	1.36298	3.15149	1.45828	1.1192	0.56957	2.63732	1.68212	2.05666	0.753515	-11.1512	0.256753	-0.00728253	-0.0489992	-0.0299801	0.00942911	0.0486657	-0.145094	-0.013561	-0.396703
129.4	1.91926	1.52033	3.11824	1.32309	1.27212	0.600598	2.69494	1.58904	2.22066	0.84438	-11.1511	0.257071	-0.00728047	-0.0490806	-0.0298881	0.00942999	0.0486501	-0.145039	-0.0135553	-0.465406
129.5	1.54028	1.5159	3.04067	1.26547	0.833302	0.536327	2.46224	1.40509	2.14088	0.523026	-11.1532	0.258964	-0.00731243	-0.049131	-0.0299686	0.00935573	0.048657	-0.14514	-0.013671	-0.294756
129.6	1.49152	1.64223	3.08278	1.15244	0.997304	0.418866	2.37359	1.31201	2.10099	0.870975	-11.1697	0.258748	-0.00732854	-0.0491328	-0.0300094	0.00943081	0.048654	-0.145189	-0.0137019	-0.310269
129.7	1.28098	1.43612	3.01851	0.96849	1.0372	0.401136	2.2251	1.33417	1.70207	0.671514	-11.2072	0.262565	-0.00738018	-0.0491149	-0.0299766	0.00940299	0.048733	-0.145261	-0.013609	-0.23935
129.8	1.51812	1.29206	2.95646	1.06379	1.24995	0.356812	2.23396	1.30758	1.62228	0.511945	-11.2483	0.263308	-0.00760731	-0.0491471	-0.0300608	0.0094416	0.0486198	-0.146345	-0.0135175	-0.226052
129.9	1.59125	1.27212	2.90548	1.15465	1.41174	0.365677	2.36472	1.46271	1.58239	0.667082	-11.2697	0.259108	-0.00772048	-0.0490894	-0.0300424	0.00948581	0.0485883	-0.147209	-0.0135625	-0.245998
130	1.65774	1.24552	2.84786	1.2699	1.36077	0.237135	2.26942	1.56909	1.42504	0.627189	-11.2741	0.259182	-0.00774461	-0.0491627	-0.0301114	0.00955894	0.0485845	-0.147606	-0.0135612	-0.214971
130.1	1.85499	1.55136	3.04732	1.24552	1.5425	0.425515	2.44672	1.84391	1.60898	1.1879	-11.2743	0.260066	-0.00775156	-0.0491454	-0.0301095	0.00953152	0.0486286	-0.147824	-0.0134334	-0.460973
130.2	1.80401	1.48487	2.97862	1.54914	1.49817	0.432164	2.26721	1.69099	1.42282	1.17682	-11.2741	0.257592	-0.00775048	-0.0491352	-0.0301288	0.009495	0.0485988	-0.147978	-0.0135331	-0.467622
130.3	1.83726	1.66661	3.06505	1.45828	1.62007	0.485353	2.50878	1.67326	1.68655	1.02168	-11.274	0.258719	-0.00780067	-0.0490881	-0.0301987	0.0094899	0.0486081	-0.148011	-0.0134613	-0.525244
130.4	1.78628	1.61563	3.19581	1.53585	1.45828	0.602814	2.757	1.78628	1.6799	0.904219	-11.2743	0.261729	-0.00790195	-0.0491192	-0.0301666	0.00951648	0.0486094	-0.148049	-0.0134981	-0.576218
130.5	1.66882	1.36741	3.25122	1.49374	1.47379	0.673734	2.63953	1.89931	1.63336	0.651568	-11.2745	0.262632	-0.00786184	-0.0490857	-0.0301946	0.00949175	0.0486159	-0.148112	-0.0134247	-0.467622
130.6	1.6932	1.30093	3.29111	1.50482	1.54471	0.673734	2.65283	1.78407	1.98796	0.948544	-11.2744	0.262006	-0.0078785	-0.0490932	-0.0301945	0.00948074	0.0485824	-0.148187	-0.013444	-0.529677
130.7	1.62893	1.27212	3.33765	1.7619	1.32752	0.777897	2.50434	1.64001	1.79736	0.653784	-11.2754	0.260744	-0.00781274	-0.0490538	-0.0302284	0.0095253	0.0485789	-0.14817	-0.0134611	-0.516379
130.8	1.59347	0.970707	3.22684	1.77298	1.27433	0.726923	2.43121	1.67326	1.99904	0.795623	-11.2746	0.259695	-0.0078419	-0.0490427	-0.0302636	0.00956103	0.0485754	-0.148216	-0.0135407	-0.436595
130.9	1.72201	0.997302	3.4396	1.64001	1.23887	0.642706	2.30932	1.93477	2.13645	1.03276	-11.2748	0.261707	-0.00789876	-0.0490853	-0.0302622	0.00963116	0.0485984	-0.148221	-0.0135295	-0.412216
131	1.72201	0.913085	3.36203	1.68433	1.32974	0.38119	2.10321	1.87493	2.08547	0.924165	-11.2756	0.262711	-0.0079395	-0.0490281	-0.030234	0.00958576	0.0486527	-0.148144	-0.0135201	-0.323567
131.1	1.5292	1.03276	3.003	1.61785	1.20563	0.427731	1.85055	1.47823	2.05223	0.853245	-11.2828	0.26785	-0.00797601	-0.0490822	-0.0302755	0.00958566	0.0486133	-0.14829	-0.0135161	-0.217187
131.2	1.5425	0.946329	3.18251	1.52698	1.05271	0.580652	2.08991	1.45606	2.11207	0.846597	-11.3087	0.266759	-0.00801995	-0.0490739	-0.0302589	0.00958954	0.0485444	-0.148258	-0.013523	-0.281458
131.3	1.76855	1.19676	3.24457	1.66882	1.01947	0.704761	2.36029	1.33417	2.00126	0.815569	-11.3527	0.270891	-0.0080077	-0.0490763	-0.0302807	0.00959089	0.0485773	-0.148813	-0.0134978	-0.332432
131.4	1.48266	1.0239	2.94094	1.54693	1.11255	0.678166	2.25391	1.56023	1.88601	0.786758	-11.3862	0.273293	-0.00800413	-0.0491141	-0.0302568	0.00956274	0.0485777	-0.149404	-0.0134594	-0.254863
131.5	1.6799	1.12363	2.91213	1.65331	0.950763	0.529678	2.14753	1.57131	1.90153	0.751299	-11.3987	0.270933	-0.00799579	-0.0491158	-0.0302275	0.00965564	0.0485639	-0.14967	-0.0133864	-0.210539
131.6	1.53363	1.0926	2.73927	1.75525	1.04828	0.60503	2.14753	1.75082	1.8838	0.979571	-11.4001	0.265832	-0.00799468	-0.0491215	-0.0302706	0.00962306	0.0485599	-0.149942	-0.0134739	-0.263728
131.7	1.42282	1.02168	2.70602	1.46271	0.804491	0.527462	2.06775	1.28098	1.93255	0.760163	-11.3997	0.263512	-0.00795416	-0.0490777	-0.0302146	0.00957173	0.0486411	-0.150118	-0.0134187	-0.208322
131.8	1.26547	0.804489	2.52651	1.47379	0.746869	0.492002	1.81731	1.14579	1.89488	0.540756	-11.4001	0.26383	-0.00791883	-0.0491132	-0.0302149	0.00957473	0.0485919	-0.15017	-0.0134627	-0.0598346
131.9	1.05049	0.669299	2.40018	1.41174	1.08374	0.496435	1.72644	1.0793	1.5026	0.390052	-11.4	0.264934	-0.0079442	-0.0489839	-0.0302337	0.00959645	0.0485762	-0.150351	-0.0134749	0.0310311
132	0.95741	0.622758	2.4844	1.24774	1.20341	0.476489	1.73088	0.877627	1.29871	0.409998	-11.4004	0.265192	-0.00800983	-0.0489895	-0.0302286	0.00956322	0.0486624	-0.15034	-0.0134831	0.057626
132.1	1.10368	0.740219	2.72375	1.20563	1.25217	0.265946	1.94585	0.984006	1.37849	0.611676	-11.4	0.266361	-0.00797206	-0.0490254	-0.0302536	0.0095556	0.0487069	-0.150429	-0.0134925	0.00222004
132.2	1.46714	0.749083	2.54424	1.21893	1.30093	0.292541	1.99461	1.01282	1.5292	0.321349	-11.4004	0.268878	-0.00792483	-0.0490778	-0.0302823	0.00953365	0.0486147	-0.150473	-0.0134705	-0.0398885
132.3	0.842165	0.418864	2.41126	0.902003	1.00617	-0.0687057	1.59125	0.709193	0.88649	0.0132917	-11.4005	0.264601	-0.00793401	-0.0490478	-0.0303136	0.00954845	0.0485713	-0.150478	-0.0134894	0.294763
132.4	0.793408	0.492	2.49105	0.813354	0.972925	-0.0576245	1.72866	0.660436	0.924166	-0.0398979	-11.4006	0.265176	-0.0080119	-0.049034	-0.0302947	0.00955819	0.0486486	-0.15038	-0.0134635	0.294763
132.5	0.771246	0.618326	2.73262	0.882057	1.06379	0.0709172	1.77742	0.75795	1.26547	-0.104169	-11.4006	0.264172	-0.00799476	-0.0491333	-0.0302351	0.00961711	0.0485906	-0.150398	-0.013522	0.26152
132.6	1.06601	0.423297	2.921	1.21671	1.35855	0.343514	1.85055	0.824437	1.48709	0.27924	-11.4049	0.270051	-0.00793516	-0.0491247	-0.030282	0.00961678	0.0486698	-0.150488	-0.0135492	0.048761
132.7	1.1613	0.520811	2.96532	1.56244	1.4605	0.181729	2.02342	0.738004	1.49374	0.36789	-11.4276	0.273498	-0.00801089	-0.0490732	-0.0302733	0.00957427	0.0486642	-0.150402	-0.0136274	-0.0509696
132.8	1.25217	0.336863	2.69716	1.41395	1.32531	0.250432	2.02564	0.784545	1.42282	0.0620489	-11.4698	0.272187	-0.00804984	-0.0490933	-0.0302675	0.0095748	0.0486745	-0.15045	-0.0136353	0.0288149
132.9	1.56244	0.556271	2.76586	1.4339	1.41839	0.534111	2.34477	1.18347	1.43833	0.505296	-11.5065	0.270349	-0.0079547	-0.0491092	-0.0302673	0.00954678	0.0486458	-0.150691	-0.0136166	-0.170646
133	1.11033	0.135186	2.60851	0.98622	1.24109	0.268162	2.01677	0.924168	1.01725	0.44989	-11.5218	0.267518	-0.00799956	-0.0491392	-0.030284	0.00960067	0.0486841	-0.150732	-0.0135846	0.0930857
133.1	0.879841	0.188376	2.17413	0.720272	1.07044	0.372325	1.7752	0.542975	0.806706	0.303619	-11.5239	0.266713	-0.0079636	-0.0491127	-0.0302969	0.00964599	0.048726	-0.150739	-0.0135181	0.277033
133.2	0.837733	0.157348	2.09434	0.638271	0.955195	0.345731	1.85499	0.651571	0.780111	0.421079	-11.5249	0.265823	-0.00798362	-0.0490364	-0.0302768	0.00964093	0.0487439	-0.150799	-0.0135934	0.325791
133.3	0.831084	0.104159	1.98131	0.742434	0.713626	0.139621	1.76634	0.764599	0.642704	0.753515	-11.5256	0.265528	-0.0080097	-0.0490627	-0.0302428	0.00959548	0.0487489	-0.150849	-0.0135731	0.429954
133.4	0.999518	0.228268	1.97688	0.990653	0.857681	0.387839	2.03893	0.813356	0.870977	0.69146	-11.5255	0.26203	-0.00793884	-0.0490592	-0.0302694	0.00963061	0.0486862	-0.150848	-0.0134962	0.303628
133.5	0.824435	0.0598339	1.95029	0.791192	0.904222	0.0864309	1.74418	0.684814	0.99287	0.157347	-11.5248	0.259744	-0.00790696	-0.0490455	-0.0302526	0.00964307	0.0486995	-0.150883	-0.0135675	0.4499
133.6	0.738002	0.308052	2.23396	0.855462	1.30093	0.412218	2.10985	0.769031	1.09925	0.195023	-11.525	0.259269	-0.00798365	-0.0491717	-0.0302447	0.00964274	0.0487515	-0.15091	-0.0135395	0.20833
133.7	0.928598	0.385621	2.59299	0.944112	1.68434	0.472056	2.11872	0.815572	1.36298	0.146266	-11.5257	0.265828	-0.00800888	-0.0491128	-0.0302798	0.00968064	0.0487054	-0.150961	-0.013511	0.126329
133.8	1.08595	0.245998	2.52207	1.13471	1.5979	0.241567	2.01234	0.961844	1.47379	0.523026	-11.5264	0.266611	-0.00795312	-0.0490547	-0.0302559	0.00971305	0.0487347	-0.150962	-0.0135392	0.0908695
133.9	1.01725	0.25043	2.5664	1.2012	1.37185	0.124107	2.03229	0.96406	1.20784	0.753515	-11.5356	0.269837	-0.00789243	-0.0490264	-0.0302358	0.00975637	0.0488026	-0.151065	-0.0135562	0.119681
134	1.06157	0.332431	2.61516	0.981788	1.64444	0.226054	1.90818	1.08374	1.38736	0.50308	-11.5658	0.267512	-0.00790697	-0.049052	-0.0301772	0.00977344	0.0488178	-0.15099	-0.0135512	0.0443285
134.1	1.32309	0.496432	2.68608	1.07709	1.8838	0.589517	2.13645	1.42725	1.64666	0.465404	-11.6102	0.266318	-0.00802103	-0.0490235	-0.030238	0.00971892	0.0487787	-0.151035	-0.0136809	-0.135187
134.2	0.744651	0.159565	2.59299	0.8333	1.42061	0.199459	1.97023	1.13249	1.04163	0.132969	-11.6403	0.268744	-0.00803466	-0.049073	-0.0302642	0.00969801	0.0487534	-0.150858	-0.0137059	0.132978
134.3	0.930815	0.401134	2.8257	0.853246	1.17904	0.403353	2.17191	1.38515	0.864328	0.223834	-11.6504	0.269543	-0.00801831	-0.0490454	-0.0302457	0.00975098	0.0488027	-0.150786	-0.013735	0.0310311
134.4	1.08152	0.434378	2.91656	1.01282	1.1879	0.285892	2.2938	1.5159	1.14136	0.447674	-11.6511	0.261683	-0.00798286	-0.0490661	-0.0302893	0.00985117	0.0487488	-0.150786	-0.0136042	-0.0132936
134.5	0.948545	0.423297	2.91213	0.908652	1.29871	0.190594	2.09434	1.26104	1.19676	0.274808	-11.6511	0.264257	-0.00793076	-0.0491032	-0.0302713	0.00981797	0.0487873	-0.150768	-0.0136535	0.0288149
134.6	1.13028	0.842165	2.9764	1.17903	1.6378	0.274811	2.29823	1.45385	1.50925	0.436593	-11.6509	0.264401	-0.00792443	-0.0491335	-0.0302302	0.00983343	0.0487827	-0.150813	-0.0136548	-0.175079
134.7	0.990653	0.817787	3.0163	1.31422	1.64666	0.478705	2.18521	1.26325	1.61785	0.500864	-11.6512	0.265097	-0.00794043	-0.0491288	-0.0302261	0.00988243	0.0488068	-0.150824	-0.0136251	-0.212755
134.8	1.18125	0.995086	3.39306	1.47601	1.87493	0.851032	2.53094	1.30758	1.67769	0.689244	-11.6515	0.263669	-0.00802024	-0.0491289	-0.0301903	0.00981842	0.048808	-0.150763	-0.0136401	-0.41
134.9	1.16574	1.11476	3.28889	1.31201	1.79293	0.642706	2.72375	1.24331	1.58239	0.718055	-11.6512	0.264767	-0.0079388	-0.0490345	-0.0302128	0.00990757	0.0488446	-0.150805	-0.0136482	-0.378973
135	1.12584	0.846598	3.09608	1.04384	1.62228	0.221621	2.60629	1.29871	1.22114	0.345727	-11.6519	0.269318	-0.0079077	-0.0491074	-0.0301342	0.00993299	0.0488004	-0.150806	-0.0136566	-0.210539
135.1	1.29871	0.771246	3.0983	1.00395	1.68877	0.316919	2.56197	1.22114	1.30314	0.434377	-11.6528	0.269595	-0.00787718	-0.0490917	-0.0301621	0.00992594	0.0488716	-0.150708	-0.0136547	-0.214971
135.2	0.955193	0.518595	2.89883	0.908652	1.60899	0.170648	2.35142	0.875411	1.12806	0.644919	-11.6637	0.271873	-0.00789388	-0.0490723	-0.0302597	0.00984215	0.0488284	-0.150801	-0.0136868	-0.135187
135.3	0.930815	0.638272	2.97419	1.03941	1.70428	0.214973	2.34477	1.10368	1.32752	0.478701	-11.6956	0.273193	-0.00787127	-0.0490788	-0.0302732	0.00985177	0.0488275	-0.150747	-0.0136574	-0.155133
135.4	0.88649	0.711407	2.87667	0.975139	1.70872	0.489786	2.30932	1.17682	1.13693	0.474269	-11.7393	0.273346	-0.00786691	-0.0490295	-0.0302647	0.00990971	0.0488059	-0.150857	-0.0136402	-0.170646
135.5	0.844381	0.718056	3.03402	0.899787	1.50261	0.148485	2.40905	1.33417	0.990653	0.330214	-11.7678	0.271259	-0.00793555	-0.0491702	-0.0302545	0.00993989	0.0488434	-0.150829	-0.0134358	-0.113024
135.6	1.27433	1.00838	3.16478	0.915301	1.91261	0.28146	2.73483	1.6799	1.5026	0.656	-11.7756	0.270565	-0.00784151	-0.0490588	-0.0302366	0.0100226	0.0488502	-0.150759	-0.0133659	-0.343513
135.7	1.23666	1.0793	3.21576	0.831084	1.64888	0.500867	2.50656	1.35633	1.41395	0.414431	-11.7758	0.273072	-0.00789132	-0.0490402	-0.0302329	0.00992453	0.0488366	-0.150844	-0.0132877	-0.206106
135.8	1.49596	0.879841	2.83013	0.828868	1.60677	0.629409	2.24948	1.0372	1.24774	0.343511	-11.7763	0.271257	-0.00804137	-0.0491957	-0.0302856	0.00999447	0.0488232	-0.150839	-0.013321	-0.101943
135.9	1.69098	1.03055	3.14705	1.04827	1.81288	0.784545	2.49105	1.44498	1.45828	0.283673	-11.7763	0.272954	-0.00793394	-0.0491281	-0.0303216	0.00995111	0.0488192	-0.15084	-0.0133692	-0.23935
136	1.60012	1.12141	3.25122	1.08152	2.05223	0.609463	2.40683	1.68434	1.70871	0.330214	-11.7763	0.268068	-0.00783964	-0.0491234	-0.0302526	0.00989099	0.0487925	-0.150857	-0.013338	-0.245998
136.1	1.30093	0.682596	3.35981	1.11255	1.91483	0.458759	2.15196	1.66217	1.52255	0.571783	-11.7764	0.266497	-0.00787034	-0.0490963	-0.0302801	0.00994281	0.0488594	-0.150833	-0.0133233	-0.206106
136.2	1.32309	0.888706	3.25786	0.713623	1.9392	0.67595	2.32705	1.3785	1.5026	0.578432	-11.7763	0.269825	-0.00791356	-0.0491276	-0.030283	0.00998528	0.0488854	-0.150837	-0.0133779	-0.212755
136.3	1.32087	1.13249	2.92321	0.560703	1.98796	0.952979	2.4024	1.42725	1.60233	0.636054	-11.7768	0.27143	-0.00791442	-0.049137	-0.0302824	0.0100013	0.0488396	-0.150879	-0.0133269	-0.281458
136.4	1.38958	1.02611	2.85673	0.839949	2.02564	0.913087	2.36694	1.46271	1.68877	0.651568	-11.7771	0.271888	-0.00791457	-0.0492091	-0.0302559	0.00998395	0.0488839	-0.150804	-0.0132206	-0.279242
136.5	1.28985	0.848814	2.8944	0.653785	1.91483	0.897573	2.52429	1.45606	1.61563	0.664865	-11.7775	0.266963	-0.00791244	-0.0491544	-0.0302602	0.00992623	0.0487751	-0.150754	-0.013313	-0.214971
136.6	1.38293	0.839949	3.15149	0.769029	2.04337	0.995088	2.69937	1.26768	1.7198	0.580648	-11.7768	0.268657	-0.00790886	-0.0491405	-0.0302803	0.00997934	0.0488936	-0.150828	-0.0132878	-0.310269
136.7	1.00617	0.802273	2.8811	0.808921	1.99683	0.968493	2.69272	1.07709	1.54028	0.265943	-11.7769	0.268766	-0.00791067	-0.049121	-0.0303135	0.0100018	0.048851	-0.150816	-0.0133034	-0.232701
136.8	0.895355	0.649353	2.921	0.90422	1.86828	0.997304	2.72597	1.19898	1.60012	0.409998	-11.7772	0.270527	-0.0079644	-0.0491718	-0.0303093	0.0100205	0.0487981	-0.150785	-0.0132988	-0.270377
136.9	0.93968	0.656002	3.03846	0.64492	1.66439	0.941898	2.60186	1.17682	1.50704	0.817786	-11.7772	0.269724	-0.00796324	-0.0492084	-0.0303449	0.010011	0.0488546	-0.150794	-0.0133339	-0.20389
137	1.15909	0.866544	2.65726	0.611676	1.87272	0.946331	2.75921	0.959628	1.35412	0.682595	-11.7769	0.271915	-0.00788019	-0.0492031	-0.0303246	0.0100277	0.04882	-0.150881	-0.0132795	-0.166214
137.1	0.948545	0.742435	2.68829	0.673731	1.97688	0.702545	2.61294	1.0239	1.44055	0.904219	-11.7769	0.268516	-0.00795391	-0.0491603	-0.0303154	0.0100092	0.0488117	-0.150798	-0.0133155	-0.172863
137.2	1.19233	1.00395	2.78802	0.870976	1.99461	0.738004	2.44672	0.908654	1.49152	0.729136	-11.7765	0.264639	-0.00791825	-0.0492126	-0.0302731	0.00998847	0.0488117	-0.150757	-0.0133282	-0.210539
137.3	1.60233	1.10147	2.80354	1.11476	1.97023	0.79341	2.61516	0.988439	1.48044	0.786758	-11.7645	0.245604	-0.00784418	-0.0491755	-0.0302773	0.00996393	0.0487659	-0.151171	-0.0131971	-0.214971
137.4	2.00126	1.23887	3.15149	1.41839	2.42234	1.02833	2.76586	1.12141	1.85942	1.17238	-11.7228	0.219076	-0.00805465	-0.0491413	-0.0302905	0.009994	0.0488117	-0.153501	-0.0138031	-0.414432
137.5	1.73088	0.959626	2.76143	1.31422	2.27829	0.990655	2.51543	0.9286	1.60677	1.12584	-11.6767	0.204498	-0.00808621	-0.0495508	-0.0304301	0.0100139	0.0490984	-0.1548	-0.0144969	-0.237134
137.6	1.63558	1.16795	2.81905	1.36741	2.1564	0.990655	2.55975	1.07709	1.18347	0.797839	-11.6505	0.204087	-0.00806234	-0.0501273	-0.0306956	0.0100254	0.0496211	-0.154804	-0.0145282	-0.214971
137.7	1.49817	1.07709	2.757	1.2566	2.01677	0.808924	2.59743	1.17904	1.18125	0.651568	-11.6447	0.208362	-0.00804747	-0.0505358	-0.0308836	0.0100303	0.0501041	-0.154735	-0.0146242	-0.108592
137.8	1.14136	0.857679	2.34034	1.39844	1.78628	0.571787	2.36029	0.607246	1.0793	0.403349	-11.645	0.214822	-0.00802813	-0.0509259	-0.03115	0.0100579	0.0504436	-0.154682	-0.0145255	0.0775721
137.9	1.68655	1.15022	2.68164	1.63558	2.27829	0.968493	2.51986	0.89314	1.5159	0.760163	-11.6453	0.214692	-0.0080573	-0.0512198	-0.0313142	0.0100607	0.0507618	-0.154581	-0.0145192	-0.283674
138	1.8838	1.14357	3.20689	1.89709	2.47553	1.09039	2.82348	1.2699	1.56909	0.966273	-11.6445	0.21209	-0.00806744	-0.0513604	-0.0313502	0.0100213	0.050942	-0.154569	-0.0146204	-0.498649
138.1	1.46493	0.988437	3.02738	1.6245	2.2938	0.729139	2.47553	0.924168	1.28098	0.660433	-11.645	0.213724	-0.00798322	-0.0514595	-0.0314201	0.0101046	0.051089	-0.154586	-0.0146447	-0.183944
138.2	1.31866	0.780111	2.8944	1.54028	2.0611	0.356812	2.2251	0.977357	1.13249	1.06822	-11.6449	0.213729	-0.00804492	-0.0515758	-0.0314582	0.0101285	0.0511809	-0.15459	-0.0145713	-0.11524
138.3	1.34968	0.755732	3.0163	1.36963	2.22067	0.618328	2.28937	1.24995	1.03941	1.29649	-11.6455	0.216417	-0.00812551	-0.0516461	-0.0314965	0.0100901	0.0512082	-0.154444	-0.0146018	-0.270377
138.4	1.38514	0.782327	2.9764	1.15465	2.33369	0.494218	2.21402	1.09039	1.0793	1.55136	-11.6454	0.217187	-0.00800772	-0.0517116	-0.031506	0.0100775	0.0512633	-0.154453	-0.0146376	-0.190593
138.5	1.13914	0.709191	2.9897	1.10146	1.9658	0.321352	2.28715	1.0926	1.24109	1.19898	-11.645	0.218286	-0.00803713	-0.0517137	-0.0314774	0.0100718	0.0512875	-0.154448	-0.0145206	-0.104159
138.6	1.23222	0.576217	2.72154	1.2699	1.97023	0.378974	2.26499	1.13693	1.30314	0.955192	-11.6451	0.217819	-0.00801526	-0.0516961	-0.0314508	0.0100764	0.051349	-0.154479	-0.0145073	-0.0709158
138.7	1.20784	0.367891	2.54424	1.39844	1.7065	0.374542	2.0611	0.848816	1.15909	1.02611	-11.6451	0.218222	-0.00795693	-0.0518266	-0.0315261	0.0100293	0.0514243	-0.154515	-0.014586	-0.0509696
138.8	1.04606	0.299187	2.38467	1.21449	1.8838	0.339082	2.11429	0.589516	0.800057	0.89757	-11.6451	0.218304	-0.00804314	-0.0518394	-0.0315501	0.0101704	0.0514327	-0.15456	-0.0145401	-0.0642671
138.9	1.06601	0.71584	2.52651	1.44498	2.20737	0.359028	2.31153	0.72249	0.990653	1.1059	-11.6454	0.220857	-0.00803646	-0.0517709	-0.0316081	0.0101292	0.0514212	-0.154532	-0.0145255	-0.208322
139	1.16574	0.476486	2.53759	1.23222	1.98353	0.279243	2.35586	0.567354	0.873193	0.795623	-11.6451	0.223341	-0.0079839	-0.0517657	-0.0316372	0.0100514	0.0515015	-0.154502	-0.0145775	-0.0288073
139.1	1.09482	0.514162	2.65726	1.12584	1.63558	0.576219	2.09212	0.60503	0.961842	0.866543	-11.6465	0.226839	-0.00802595	-0.0518063	-0.031703	0.0101018	0.0515578	-0.154591	-0.0145581	-0.146268
139.2	0.917517	0.514162	2.57526	1.10368	1.79072	0.319136	1.94807	0.361244	0.950761	1.01725	-11.6641	0.258582	-0.0079363	-0.0518749	-0.0317102	0.0100409	0.0515526	-0.153644	-0.0147448	-0.155133
139.3	0.95741	0.633839	2.59078	1.11698	1.8705	0.582868	2.23175	0.503083	0.972923	1.07265	-11.7041	0.275545	-0.00789526	-0.0519077	-0.0317045	0.0100929	0.0515179	-0.152106	-0.01446	-0.292539
139.4	0.813354	0.45654	2.78137	1.10368	1.75082	0.613895	2.44894	0.702544	0.875409	1.37406	-11.747	0.279681	-0.00792075	-0.0519378	-0.0318145	0.0100761	0.0515467	-0.151555	-0.0130259	-0.290323
139.5	0.979572	0.104159	2.46445	1.23887	1.84169	0.403353	2.50878	0.77568	0.549622	1.15022	-11.7695	0.280784	-0.00795109	-0.0519236	-0.0317791	0.010015	0.0515271	-0.151414	-0.0117532	-0.179511
139.6	0.839949	-0.0997351	2.41791	1.066	1.76412	0.341298	2.39132	0.729139	0.418864	0.63827	-11.7745	0.277908	-0.00794559	-0.0518905	-0.0317459	0.00994238	0.0515299	-0.151395	-0.01137	-0.0642671
139.7	1.52033	0.454324	2.73927	1.35633	2.25834	0.791194	2.74591	1.10368	0.811138	1.22557	-11.7732	0.268369	-0.00797036	-0.0519818	-0.0317763	0.0098309	0.0515084	-0.151324	-0.0112769	-0.443244
139.8	1.53141	0.582866	2.67499	1.65552	2.17191	0.862114	2.85894	1.05493	1.05049	1.58682	-11.7727	0.269621	-0.00807725	-0.0520292	-0.0317758	0.00979603	0.0515561	-0.151284	-0.0111587	-0.514163
139.9	1.27212	0.352377	2.55089	1.48266	2.13645	0.656004	2.84121	0.939682	0.961842	1.27433	-11.7739	0.270046	-0.00800985	-0.0519848	-0.0318274	0.00976561	0.0515396	-0.151333	-0.0110889	-0.447676
140	1.19011	0.259295	2.41126	1.2566	2.10542	0.536327	2.57526	0.997304	1.08595	0.972922	-11.7737	0.271068	-0.00803057	-0.0519822	-0.0318078	0.00978786	0.0515446	-0.151328	-0.0110985	-0.405567
140.1	1.23444	0.35681	2.6617	1.27655	1.93699	0.45211	2.63289	0.769031	1.02168	1.07044	-11.7739	0.272733	-0.00798168	-0.0518782	-0.0318276	0.00975215	0.0515702	-0.151341	-0.0110694	-0.365675
140.2	1.10368	0.640488	2.75035	1.64223	2.14088	0.788978	2.839	1.06157	1.1192	1.04827	-11.7742	0.271198	-0.00801875	-0.051993	-0.0318034	0.00982648	0.0515609	-0.151376	-0.0111103	-0.511947
140.3	1.1059	0.580649	2.85229	1.63779	2.30932	0.833303	2.71489	1.10368	1.39179	1.11698	-11.7738	0.270381	-0.00809204	-0.051883	-0.0318255	0.00987196	0.051572	-0.151375	-0.0111102	-0.560704
140.4	0.813354	0.0398878	2.67056	1.22114	1.90818	0.332433	2.33813	0.718058	0.842166	0.824434	-11.7735	0.270446	-0.0080542	-0.0519052	-0.031786	0.00987102	0.0515956	-0.151394	-0.0110823	-0.177295
140.5	0.804489	0.0443202	2.57748	1.05936	1.64223	0.472056	2.31375	0.877627	0.780111	0.598378	-11.7731	0.272796	-0.00812386	-0.0518815	-0.0319097	0.00984923	0.0515584	-0.151318	-0.0110352	-0.230485
140.6	0.605028	-0.106384	2.55753	1.06822	1.57796	0.454326	2.16083	0.642706	0.472054	0.84438	-11.7739	0.273892	-0.00811765	-0.0519074	-0.0319038	0.00995185	0.0515028	-0.151323	-0.0109201	-0.117457
140.7	0.959626	0.0664826	2.7437	1.12584	2.15196	0.760167	2.35586	0.724707	0.605028	1.20563	-11.7734	0.269808	-0.00814043	-0.0519381	-0.0319374	0.00993303	0.0514907	-0.151265	-0.010888	-0.281458
140.8	1.24552	0.0709151	2.64175	1.22114	2.27164	0.660436	2.59743	0.822221	0.684813	1.28541	-11.7736	0.269696	-0.00819079	-0.052011	-0.0319106	0.00994851	0.0515329	-0.151283	-0.0108694	-0.290323
140.9	0.689245	0.135186	2.44672	1.21671	1.96358	0.751302	2.4711	0.675949	0.633839	0.545189	-11.7766	0.276869	-0.00816539	-0.0519668	-0.0319179	0.0101052	0.051608	-0.151198	-0.0108164	-0.199457
141	0.301403	0.157348	2.49326	0.984004	1.84169	0.480921	2.28272	0.489785	0.531892	0.46762	-11.7958	0.286815	-0.00823584	-0.0519184	-0.031952	0.0101027	0.0516018	-0.150881	-0.0108522	-0.159565
141.1	0.622758	0.2327	2.64397	1.04827	1.92812	0.529678	2.3204	0.376757	0.7513	0.518594	-11.8359	0.285567	-0.00823836	-0.0520117	-0.031959	0.0101237	0.0516092	-0.150757	-0.0107654	-0.212755
141.2	1.08817	0.403351	2.73927	1.30314	2.10764	0.616111	2.46667	0.527461	1.10811	0.620541	-11.8779	0.287127	-0.00827637	-0.05195	-0.0318787	0.0101863	0.0516232	-0.151273	-0.0106971	-0.414432
141.3	0.85103	0.469838	2.72154	1.54914	2.21845	0.77568	2.61072	0.764599	1.08152	0.702541	-11.8976	0.287528	-0.00820298	-0.0519249	-0.0319241	0.010174	0.0515435	-0.151834	-0.0106775	-0.460973
141.4	0.870976	0.62719	2.71489	1.32974	2.03007	0.698112	2.73927	1.09482	0.926383	0.700325	-11.9003	0.281927	-0.00825856	-0.0519867	-0.0318865	0.0101267	0.0515467	-0.152122	-0.0105921	-0.387838
141.5	0.804489	0.660434	2.67721	1.21228	2.05666	0.613895	2.79024	1.06157	1.1059	0.930814	-11.8994	0.274437	-0.00822691	-0.0519651	-0.0319124	0.0101432	0.0515272	-0.152458	-0.0106223	-0.418865
141.6	0.511946	0.423297	2.35807	1.40509	2.01012	0.542976	2.67721	0.77568	0.952977	0.906435	-11.9001	0.27437	-0.00823104	-0.0519637	-0.0319792	0.0102097	0.0515978	-0.152483	-0.0107072	-0.323567
141.7	0.726921	0.07978	2.54424	1.31422	2.07439	0.436596	2.58191	0.658219	0.937464	0.970706	-11.9002	0.275801	-0.00822666	-0.0518975	-0.0318742	0.0102398	0.0515552	-0.152535	-0.0107064	-0.314702
141.8	0.649353	-0.0687079	2.35807	1.09703	2.02121	0.390055	2.67943	0.908654	1.09703	0.864327	-11.9003	0.276321	-0.0082191	-0.0519061	-0.0319109	0.0102542	0.0515614	-0.152582	-0.0106389	-0.33908
141.9	0.636055	-0.14406	2.2384	0.817786	1.73088	0.126323	2.39353	0.79341	0.682597	0.687028	-11.9	0.271944	-0.0082965	-0.05197	-0.0319616	0.0102473	0.0514931	-0.152561	-0.0106146	-0.166214
142	0.618325	0.0908612	2.16083	0.828868	1.93477	0.0199438	2.21402	0.733571	0.915301	0.478701	-11.8997	0.275758	-0.00830384	-0.0519698	-0.0319034	0.0103002	0.0515761	-0.152623	-0.0107081	-0.166214
142.1	0.596163	0.390053	2.13202	0.975139	2.12094	0.350163	2.31818	0.879843	0.890923	0.644919	-11.9004	0.274284	-0.00830037	-0.0519683	-0.0319845	0.0103975	0.0515536	-0.152674	-0.0107011	-0.237134
142.2	0.40335	0.201673	2.1985	1.01946	2.05002	0.097512	2.40905	0.948546	0.811138	0.525242	-11.9001	0.27716	-0.00833355	-0.0520306	-0.0319679	0.0103643	0.051517	-0.152638	-0.0106935	-0.139619
142.3	0.775678	0.547406	2.55975	1.25438	2.16526	0.144053	2.4844	0.870978	1.07709	0.930814	-11.8996	0.274315	-0.00830046	-0.0520206	-0.0320296	0.0103607	0.0515371	-0.152647	-0.0107143	-0.308053
142.4	0.817787	0.525244	2.56197	1.34747	2.40018	0.345731	2.76586	1.09039	1.2012	0.853245	-11.9002	0.27277	-0.00839678	-0.0519294	-0.0319965	0.0104131	0.0515722	-0.152689	-0.0106931	-0.39227
142.5	0.445459	0.135186	2.20737	1.12584	2.00126	0.170648	2.63953	0.870978	1.03941	0.285889	-11.9001	0.274637	-0.00837583	-0.0519359	-0.03191	0.0104702	0.0515666	-0.15269	-0.0107727	-0.181728
142.6	0.620542	0.186159	2.2938	1.40066	2.02564	0.137404	2.63953	0.720274	1.31422	0.498648	-11.9001	0.278431	-0.00837089	-0.0519415	-0.0319487	0.0104255	0.051584	-0.152699	-0.0106603	-0.265945
142.7	0.301403	0.409999	2.41126	1.28984	2.07218	0.0842146	2.42678	0.627192	1.30979	0.50308	-11.9001	0.278477	-0.00846196	-0.0519672	-0.0319968	0.0104628	0.0515533	-0.152695	-0.0106966	-0.259296
142.8	0.263727	0.376756	2.55089	1.16352	1.97688	-2.36928e-06	2.58856	0.77568	1.34968	0.487566	-11.9001	0.277735	-0.00838126	-0.0519703	-0.0319963	0.0105489	0.0515615	-0.152692	-0.0106701	-0.219404
142.9	0.500865	0.69811	2.68608	1.30093	2.31818	0.272595	3.17365	1.60012	1.85055	0.67373	-11.9008	0.280199	-0.00839086	-0.0519113	-0.0320684	0.010457	0.051567	-0.152651	-0.0107137	-0.498649
143	0.494216	0.569568	2.42456	1.02611	2.06553	0.21054	3.13154	1.28985	1.35412	0.494215	-11.9011	0.280722	-0.00840962	-0.0519013	-0.0319857	0.0104867	0.0515187	-0.152687	-0.0106923	-0.332432
143.1	0.150699	0.323566	2.39797	0.972923	1.86828	0.21054	2.85229	0.939681	0.966275	0.281456	-11.901	0.276891	-0.00844154	-0.0519239	-0.0320183	0.0105155	0.0515156	-0.152721	-0.010741	-0.13297
143.2	0.370107	0.383404	2.67943	1.27655	2.11207	0.704761	3.17143	0.979574	1.40066	0.514161	-11.9005	0.274876	-0.00843304	-0.0519509	-0.0320961	0.0105236	0.0515058	-0.152682	-0.0106906	-0.398919
143.3	0.290322	0.0310228	2.25834	1.10146	2.03672	0.396704	2.76808	1.05271	1.38736	0.36789	-11.9007	0.279445	-0.00842874	-0.0519515	-0.032094	0.0105247	0.051466	-0.152708	-0.0107186	-0.212755
143.4	0.108591	-0.0908702	2.0212	0.746867	2.03007	0.124107	2.38688	0.802275	1.19676	0.186158	-11.9012	0.279881	-0.00849553	-0.0519351	-0.0320788	0.0105014	0.0514933	-0.152688	-0.0107269	-0.0864294
143.5	0.0177252	-0.14406	1.83061	0.509729	1.69542	-0.0598408	2.24504	0.831086	1.13028	0.0753463	-11.9013	0.279345	-0.00847937	-0.0519133	-0.0321228	0.0105742	0.051533	-0.152701	-0.0107323	-0.0398885
143.6	0.141834	-0.177303	1.86607	0.436594	1.68655	-0.119679	2.21623	0.487569	0.857679	0.0753463	-11.9	0.274115	-0.00845608	-0.0519719	-0.0321458	0.0105823	0.0514095	-0.152675	-0.0107437	0.0421123
143.7	0.314701	-0.110816	2.0345	0.658217	1.77742	0.068701	2.37802	0.899789	0.833301	0.201672	-11.9002	0.275813	-0.00848069	-0.0520014	-0.0321319	0.0105818	0.0515073	-0.152693	-0.0106758	-0.0177261
143.8	0.137402	-0.164006	2.21845	0.658217	1.83947	0.208324	2.57526	0.930817	0.919734	0.0797788	-11.9002	0.277108	-0.00851264	-0.0519175	-0.0320915	0.0106002	0.0515371	-0.15268	-0.0107009	0.0465448
143.9	0.210538	-0.168438	2.38245	0.720272	1.82618	0.356812	2.53537	0.804491	1.03498	0.044319	-11.9007	0.280181	-0.00851715	-0.0517983	-0.0320973	0.010578	0.0515006	-0.152762	-0.0107403	-0.106376
144	0.124105	-0.0975189	2.30932	0.602811	1.93699	0.492002	2.36472	0.780112	1.07044	0.392268	-11.901	0.279969	-0.00857393	-0.0518795	-0.0321519	0.0105338	0.0514923	-0.152792	-0.0106597	-0.195025
144.1	-0.170655	-0.0509779	2.13423	0.432161	1.93477	0.292541	2.40683	0.835518	0.990653	0.405566	-11.9006	0.278764	-0.00858906	-0.0519179	-0.0321399	0.0105505	0.0515088	-0.15272	-0.0106662	-0.117457
144.2	-0.0576268	0.0620501	2.34034	1.01725	1.97466	0.288108	2.34921	0.968493	1.17238	0.454323	-11.8999	0.277333	-0.0085562	-0.051947	-0.0321747	0.0105898	0.051488	-0.152671	-0.0106671	-0.170646
144.3	0.0199414	0.128537	2.4024	0.926382	2.14975	0.257081	2.53316	1.12363	1.02833	0.263726	-11.9002	0.278239	-0.00859328	-0.0518823	-0.0321518	0.0105387	0.0515673	-0.152756	-0.0106866	-0.250431
144.4	0.130753	0.354593	2.34034	0.735786	2.30045	0.39892	2.34478	1.21893	1.14136	0.206104	-11.9003	0.281891	-0.00858909	-0.052026	-0.0322302	0.0106412	0.0515271	-0.152733	-0.010747	-0.245998
144.5	-0.181736	0.0642664	2.20294	0.574	2.05888	0.336866	2.18521	0.882059	0.877625	0.190591	-11.9007	0.281534	-0.00865254	-0.0519522	-0.0322083	0.0106544	0.0514475	-0.152725	-0.0106926	-0.0952944
144.6	-0.106384	0.126321	2.39575	0.538541	2.10321	0.230486	2.09434	0.751301	0.800057	0.0642652	-11.9005	0.281316	-0.00858224	-0.0519759	-0.0321713	0.0105976	0.0514743	-0.152723	-0.0107287	-0.119673
144.7	0.141834	0.113024	2.42234	0.536324	2.1431	0.277027	2.49991	0.988439	1.00838	0.115239	-11.9002	0.281324	-0.00859236	-0.0519702	-0.0322203	0.0106263	0.0515419	-0.152727	-0.0106731	-0.272593
144.8	-0.0953029	-0.0620591	2.52651	0.398918	2.01234	0.144053	2.43564	0.724707	0.73357	0.00221053	-11.9002	0.281058	-0.00865857	-0.0519973	-0.0321659	0.010673	0.0514907	-0.152699	-0.0107228	-0.139619
144.9	-0.6272	-0.412225	2.12315	0.115239	1.64444	-0.212761	1.95472	0.390055	0.507514	-0.234927	-11.9007	0.282928	-0.00869282	-0.0519992	-0.032144	0.0105978	0.0514896	-0.152803	-0.0107309	0.177303
145	-0.334656	-0.0975189	2.17413	0.259295	1.80845	0.0775659	1.90596	0.79341	0.724705	0.195023	-11.9011	0.282428	-0.00863315	-0.051931	-0.0321754	0.0105778	0.051531	-0.152712	-0.0107217	3.80251e-06
145.1	-0.226061	0.0443202	2.16083	0.212754	1.79293	0.188378	1.92147	0.651571	0.749084	0.221618	-11.9006	0.279001	-0.00870575	-0.0519346	-0.0321692	0.0106472	0.0514726	-0.152641	-0.0107523	-0.026591
145.2	-0.285899	-0.119681	2.01456	0.0421036	1.49374	-0.0509758	1.83726	0.480921	0.354594	-0.0820065	-11.8999	0.283194	-0.00872371	-0.0519314	-0.0322424	0.0105877	0.0515027	-0.152633	-0.0108266	0.177303
145.3	-0.0554106	0.241565	2.08991	0.292538	1.83061	0.161783	2.21402	0.598381	0.882058	0.00664301	-11.9	0.282887	-0.00871808	-0.0520075	-0.032252	0.0106524	0.051491	-0.152718	-0.0107838	-0.0664833
145.4	-0.148493	0.163997	2.16748	0.390053	2.01012	0.128539	2.39132	0.868762	0.933031	0.137401	-11.9008	0.284975	-0.00881453	-0.0520293	-0.0322325	0.0106827	0.0515345	-0.152766	-0.0107906	-0.106376
145.5	-0.0155184	0.195024	2.54645	0.534108	2.1564	0.401136	2.36472	0.906438	1.07487	-0.0753578	-11.9008	0.28223	-0.00873472	-0.0518997	-0.032221	0.0106759	0.0515533	-0.15277	-0.0107579	-0.241566
145.6	-0.124114	0.192808	2.55753	0.687028	2.09212	0.270378	2.38467	0.777896	1.02611	0.203888	-11.9	0.280593	-0.00874376	-0.05185	-0.032158	0.0106827	0.0515461	-0.152643	-0.0108228	-0.175079
145.7	-0.0576268	0.290323	2.57526	0.66265	2.16083	0.279243	2.33148	0.986222	1.23444	0.192807	-11.8999	0.283125	-0.00881684	-0.0518371	-0.0322222	0.010642	0.0514781	-0.152692	-0.0107895	-0.265945
145.8	0.310268	0.387837	2.7991	0.85103	2.4024	0.653787	2.70602	1.27433	1.55801	0.43216	-11.8999	0.281046	-0.0087831	-0.0518883	-0.0322322	0.0106732	0.0514863	-0.152704	-0.0108155	-0.500866
145.9	0.137402	0.305836	2.87667	0.941896	2.11872	0.815573	2.78359	1.13471	1.29871	0.398917	-11.9004	0.283578	-0.00876728	-0.0518616	-0.0322274	0.0106601	0.0514709	-0.15273	-0.0108203	-0.429946
146	0.254863	0.465405	2.76364	1.11919	2.15861	0.86433	2.71045	1.15909	1.41617	0.336862	-11.901	0.282872	-0.0087889	-0.0518493	-0.0322263	0.0107773	0.0514302	-0.152759	-0.0108414	-0.489784
146.1	0.183943	0.460973	2.57526	1.03055	2.19186	0.687031	2.51543	1.09039	1.58904	0.323565	-11.9003	0.282161	-0.00884376	-0.0518713	-0.0322523	0.0107173	0.0514747	-0.152799	-0.0107842	-0.449892
146.2	0.141834	0.370107	2.46888	0.895355	2.26056	1.0372	2.49548	0.886492	1.26768	0.257078	-11.9002	0.280627	-0.00878322	-0.0519841	-0.0322267	0.0107609	0.0514683	-0.152745	-0.0108475	-0.319134
146.3	-0.0133021	0.354593	2.59078	1.08595	2.38245	1.04606	2.30488	0.833302	1.2433	0.277024	-11.9002	0.282712	-0.00882712	-0.0519326	-0.0322657	0.0107514	0.0514319	-0.152738	-0.0108781	-0.341297
146.4	0.141834	0.245998	2.5797	0.828868	2.24726	0.833303	2.2384	0.984006	1.40287	0.0975087	-11.9006	0.282232	-0.00880863	-0.0519876	-0.032284	0.0107187	0.0515257	-0.152757	-0.0108554	-0.265945
146.5	0.00442779	0.0975099	2.45115	0.760164	2.27386	0.616111	2.26056	1.07487	1.46271	0.0598327	-11.9006	0.283338	-0.00883356	-0.0518804	-0.0323197	0.0107281	0.0515033	-0.15277	-0.0108558	-0.161781
146.6	-0.170655	-0.088654	2.17634	0.966274	2.12537	0.596165	2.50656	1.25439	1.63336	-0.0155194	-11.9004	0.282802	-0.00881755	-0.0518871	-0.0323595	0.0107104	0.0515075	-0.152785	-0.0108171	-0.214971
146.7	-0.17952	-0.0731403	2.36251	1.11919	1.9791	0.755734	2.42456	1.37628	1.36298	0.0376703	-11.9005	0.284011	-0.00875891	-0.051952	-0.0323038	0.0107153	0.0514899	-0.152675	-0.0108165	-0.35681
146.8	0.0709149	0.43881	2.75478	1.37406	2.28715	0.995088	2.52429	1.72423	1.5026	0.534107	-11.9006	0.281389	-0.00879027	-0.0518567	-0.0322754	0.0107337	0.0514844	-0.152723	-0.0108549	-0.587299
146.9	0.166213	0.56292	3.02738	1.62671	2.65727	1.18347	2.69272	1.74196	1.73753	0.689244	-11.9004	0.283423	-0.00871463	-0.0519591	-0.0323074	0.0107463	0.0515305	-0.152686	-0.0107798	-0.718057
147	-0.0620593	0.425513	2.71489	1.20784	2.36472	0.764599	2.39575	1.21449	1.28541	0.283673	-11.9008	0.284811	-0.00886075	-0.0519779	-0.0323111	0.0107898	0.0515507	-0.152657	-0.010799	-0.447676
147.1	0.0332388	0.500865	2.66835	1.19011	2.62181	0.895357	2.50656	1.12141	1.28098	0.472053	-11.9007	0.287124	-0.00885409	-0.0519148	-0.0323008	0.0108529	0.051573	-0.152736	-0.0107958	-0.538542
147.2	0.150699	0.613893	2.88997	1.09703	2.47332	0.851032	2.42456	1.19455	1.32752	0.434377	-11.9002	0.287802	-0.00880288	-0.0519216	-0.032354	0.0108208	0.0515403	-0.152795	-0.0107689	-0.649354
147.3	0.155132	0.319134	2.71045	0.972923	2.24948	0.755734	2.26499	1.31644	1.01282	0.321349	-11.9009	0.285062	-0.00886677	-0.0519421	-0.0323742	0.0107984	0.0515728	-0.152694	-0.0108046	-0.456541
147.4	0.0598337	0.336863	2.89662	1.03055	2.2118	0.921952	2.53759	1.66882	1.10368	0.376755	-11.9008	0.287064	-0.00891106	-0.0519591	-0.0322888	0.0108202	0.051559	-0.152748	-0.0107276	-0.585083
147.5	-0.148493	0.241565	2.77694	1.13692	2.03229	1.03941	2.5664	1.61342	1.23222	0.325781	-11.9009	0.288242	-0.0088833	-0.0520137	-0.032283	0.0108009	0.0515026	-0.152675	-0.0108177	-0.560704
147.6	0.124105	0.609461	2.91656	1.41174	2.20294	1.19677	2.89662	1.8018	1.73309	0.474269	-11.9009	0.287753	-0.00886391	-0.0519981	-0.0322995	0.0107977	0.0515589	-0.152656	-0.0108106	-0.808923
147.7	0.150699	0.483135	2.77473	1.27433	1.87937	1.15909	2.80354	1.69763	1.8439	0.476485	-11.9009	0.289558	-0.00881646	-0.0519215	-0.0323315	0.010831	0.0515461	-0.152685	-0.0107747	-0.775679
147.8	0.0332389	0.042104	2.60629	0.915301	1.70872	1.08595	2.54645	1.62893	1.49596	0.429944	-11.9009	0.28933	-0.00885372	-0.0518517	-0.0323549	0.0108206	0.0514821	-0.152792	-0.0107422	-0.571785
147.9	-0.239358	0.13297	2.69051	0.875409	2.04337	0.977358	2.34478	1.35855	1.14579	0.354592	-11.9008	0.289368	-0.00883978	-0.051904	-0.0323186	0.0107966	0.0515834	-0.152753	-0.0108178	-0.531893
148	-0.00443715	0.2327	2.64618	0.939679	2.01234	1.11698	2.26499	1.20563	0.950761	0.387836	-11.901	0.288144	-0.00881665	-0.0518546	-0.0323598	0.0108659	0.0515769	-0.152763	-0.0106991	-0.569569
148.1	-0.0265995	0.157348	2.4711	1.01282	1.91483	1.09482	2.39796	1.21893	1.02611	0.509729	-11.9008	0.28951	-0.00885205	-0.0518309	-0.0323588	0.0108528	0.0515209	-0.152798	-0.010795	-0.538542
148.2	0.0199414	0.32135	2.53537	1.24552	2.04337	1.18568	2.68386	1.15466	1.16352	0.571783	-11.9003	0.286611	-0.00887162	-0.0519254	-0.0322787	0.0108525	0.0514971	-0.15277	-0.0108199	-0.675948
148.3	0.212754	0.720272	2.68386	1.3519	2.3891	1.25439	2.71489	1.27433	1.38071	0.817786	-11.9005	0.28829	-0.00885931	-0.0519496	-0.0322567	0.0108652	0.0515231	-0.1529	-0.0108104	-0.844382
148.4	-0.00222093	0.649353	2.62402	1.27876	2.56197	1.14579	2.67943	1.64001	1.42504	1.21671	-11.9012	0.288745	-0.00883379	-0.0519596	-0.0322882	0.0108445	0.0515193	-0.152774	-0.0107288	-0.835517
148.5	0.310268	0.738002	2.85673	1.3519	2.62181	1.15687	2.5531	1.65331	1.34525	1.13471	-11.9011	0.289476	-0.00883059	-0.0519404	-0.032245	0.0108602	0.0515577	-0.15277	-0.0107232	-0.87541
148.6	0.30362	0.56292	2.62845	1.13914	2.42234	1.00839	2.22953	1.76855	1.11033	0.902003	-11.9008	0.289251	-0.00884518	-0.0518643	-0.0323084	0.0108794	0.0514801	-0.152749	-0.0107108	-0.766814
148.7	0.152916	0.591731	2.7171	1.15909	2.43786	1.07709	2.40018	1.75082	1.19233	0.997301	-11.9006	0.289943	-0.00884483	-0.0518595	-0.0323084	0.0108587	0.051479	-0.152746	-0.0107439	-0.817788
148.8	-0.0133021	0.507514	2.54202	0.888706	2.45116	0.944114	2.69937	1.84612	1.08152	0.899786	-11.9011	0.291105	-0.00881813	-0.0518347	-0.0322753	0.0109855	0.0515405	-0.15281	-0.0108231	-0.684813
148.9	0.161781	0.828868	2.65948	1.13028	2.4711	1.06822	2.49105	1.71093	1.40287	1.18568	-11.9009	0.290962	-0.00886347	-0.0518885	-0.0323255	0.0109617	0.051484	-0.152701	-0.0108461	-0.762382
149	0.265944	0.66265	2.4844	1.23444	2.26942	1.22558	2.66835	1.86164	1.4605	0.984003	-11.9008	0.289079	-0.0117323	-0.0542149	-0.0324768	0.0107957	0.0514736	-0.152717	-0.010819	-0.82222
149.1	0.254863	0.394486	2.44894	1.15244	2.01012	1.17904	2.46002	1.61785	1.39622	0.706974	-11.9007	0.290231	-0.0140192	-0.0580785	-0.0330148	0.00870626	0.0485626	-0.154857	-0.0123315	-0.695894
149.2	-0.228277	0.257079	2.40905	1.05714	2.21402	0.941898	2.22953	1.60455	1.44055	0.662649	-11.9009	0.291798	-0.0141235	-0.0581101	-0.033161	0.00823321	0.0471868	-0.157032	-0.0155012	-0.582866
149.3	-0.022167	0.618326	2.7304	1.55801	2.55975	1.15909	2.61737	1.60455	1.53806	1.05049	-11.9011	0.292599	-0.0140454	-0.0582035	-0.0331426	0.00823047	0.0472465	-0.156964	-0.0156501	-0.864329
149.4	-0.0288157	0.542973	2.76143	1.31422	2.34699	0.835519	2.73483	1.52255	1.45163	1.03054	-11.9009	0.29354	-0.0139587	-0.0581582	-0.0330884	0.00825065	0.0472723	-0.156944	-0.0156765	-0.740219
149.5	-0.436603	0.370107	2.96532	1.2699	2.24948	0.698112	2.43121	1.38071	1.40066	0.919733	-11.9008	0.291933	-0.0136918	-0.0579032	-0.0329911	0.00831103	0.0473138	-0.156957	-0.0156054	-0.509731
149.6	-0.281467	0.531892	2.93873	1.20341	2.4578	1.01282	2.69937	1.50482	1.69763	0.795623	-11.9007	0.291164	-0.0136518	-0.0577793	-0.0328822	0.00841398	0.0475776	-0.156641	-0.0153482	-0.744652
149.7	-0.0177346	0.689245	3.0983	1.50482	2.57083	0.957412	2.93429	1.83726	1.71315	1.20563	-11.9011	0.293335	-0.0128778	-0.0574125	-0.0329116	0.00846176	0.0476476	-0.156394	-0.0151304	-1.01503
149.8	0.0177252	0.587298	2.87002	1.07487	2.53537	0.742437	2.92765	1.97466	1.75304	1.00617	-11.9008	0.291954	-0.00924408	-0.0528805	-0.0325489	0.0101338	0.0496763	-0.154975	-0.0139484	-0.913086
149.9	0.0554012	0.618326	2.79024	1.09038	2.43786	0.680382	2.85673	1.77077	1.76855	1.00617	-11.9011	0.291043	-0.00891076	-0.0520111	-0.0324454	0.011046	0.0514564	-0.152873	-0.0110393	-0.862112
150	0.0177252	0.899788	3.01408	1.24552	2.80132	0.884276	2.93651	1.8971	1.91704	1.27433	-11.9006	0.289161	-0.00889636	-0.0519723	-0.0323879	0.0109699	0.0514412	-0.1528	-0.0107683	-0.935248
150.1	-0.0775729	0.910869	2.8944	1.11919	2.70381	1.31644	2.839	1.95029	1.97466	1.3386	-11.9009	0.291492	-0.00885952	-0.0520182	-0.0324299	0.0109679	0.0514215	-0.15278	-0.0107564	-0.882058
150.2	-0.223845	0.786759	2.87446	0.906436	2.61294	1.41174	2.84564	1.7198	1.81288	1.37184	-11.9015	0.292931	-0.00884822	-0.0519826	-0.0324115	0.0109552	0.0513695	-0.152868	-0.0108571	-0.815571
150.3	0.00442779	0.879841	2.87667	1.08152	2.58635	1.33196	3.01186	2.04337	1.91482	1.28763	-11.9017	0.293472	-0.00892141	-0.0519928	-0.0323889	0.0109565	0.0513417	-0.152843	-0.0107806	-0.972924
150.4	-0.172871	0.726921	2.97862	1.22779	2.51543	1.31201	3.09608	1.99683	1.72423	1.13027	-11.9013	0.290073	-0.00888934	-0.0520289	-0.0324232	0.0109383	0.0513677	-0.152813	-0.0107656	-0.970708
150.5	-0.525253	0.33908	2.57083	1.09703	2.45116	1.21671	2.68608	1.8572	1.40287	0.786758	-11.9011	0.290507	-0.00890104	-0.0520051	-0.0324044	0.0108951	0.0514034	-0.152845	-0.0108479	-0.711408
150.6	-0.429955	0.469838	2.4844	1.10811	2.36472	1.03055	2.58634	1.68655	1.22779	0.87984	-11.9007	0.293351	-0.00891632	-0.0520172	-0.0324779	0.0109505	0.0514236	-0.15275	-0.0108428	-0.709192
150.7	-0.713633	0.0842125	2.16083	1.02168	2.18077	0.910871	2.46445	1.41174	1.32531	0.811137	-11.901	0.295192	-0.0088957	-0.0520774	-0.032466	0.0109126	0.0514102	-0.152851	-0.0108087	-0.569569
150.8	-0.469847	0.237133	2.18299	1.05271	2.23175	1.26104	2.63732	1.68434	1.60233	1.11255	-11.9011	0.292203	-0.00897531	-0.0520897	-0.0325572	0.0109513	0.0514452	-0.152877	-0.0107995	-0.755733
150.9	-0.718065	0.32135	2.08104	0.740218	2.21845	0.910871	2.46224	1.34969	1.14801	0.970706	-11.9013	0.293563	-0.00897849	-0.0521293	-0.0324239	0.0109402	0.0513715	-0.152903	-0.0108606	-0.529677
151	-0.653794	0.327999	2.19629	0.835516	2.05666	0.98179	2.47553	1.38958	1.11476	0.999517	-11.9013	0.292186	-0.00895933	-0.0520846	-0.0324382	0.0109722	0.0513694	-0.152826	-0.0108185	-0.516379
151.1	-0.636065	0.361242	2.50656	1.24109	2.26721	1.09925	2.73705	1.5979	1.27655	1.33417	-11.9015	0.292945	-0.00894447	-0.0520675	-0.0324843	0.0109338	0.051361	-0.152859	-0.0108467	-0.762382
151.2	-0.826661	0.197241	2.33148	0.899787	2.1564	0.855465	2.64175	1.5979	1.36076	1.09482	-11.9012	0.295197	-0.00900124	-0.0520477	-0.0324257	0.0109115	0.0513343	-0.152866	-0.0107096	-0.631624
151.3	-0.995095	0.042104	2.05002	0.884273	2.08548	0.904222	2.49991	1.47379	1.16352	0.851029	-11.9011	0.293608	-0.00898563	-0.0520201	-0.0324352	0.0109017	0.0513558	-0.152824	-0.0107675	-0.518596
151.4	-1.14358	-0.192817	1.62228	0.68038	1.82174	0.682599	2.5398	1.26104	0.793408	0.86211	-11.9012	0.293209	-0.00901684	-0.0520166	-0.0325471	0.0109282	0.0513064	-0.152793	-0.0108356	-0.290323
151.5	-1.21893	-0.121898	1.5979	0.520811	1.84169	0.684815	2.54867	1.34525	0.664867	0.820002	-11.9015	0.29417	-0.00900416	-0.0520509	-0.0325308	0.010941	0.0513888	-0.152815	-0.0107944	-0.268161
151.6	-1.01726	0.144051	1.82618	0.68038	1.76191	0.833303	2.50656	1.54471	0.846598	0.698109	-11.9018	0.295672	-0.00903342	-0.0520802	-0.0324644	0.0108977	0.0513586	-0.152767	-0.0108146	-0.398919
151.7	-0.738011	0.423297	2.50213	0.997302	1.89931	0.851032	2.70824	1.91261	1.09703	0.620541	-11.9013	0.294406	-0.00903566	-0.0520591	-0.0324694	0.0108621	0.051365	-0.152764	-0.010791	-0.660435
151.8	-0.924175	0.206106	2.51099	0.948544	2.01012	0.704761	2.5531	1.49596	1.04606	0.53854	-11.9012	0.292914	-0.00904266	-0.0520346	-0.0325229	0.0108955	0.0513118	-0.152788	-0.010791	-0.560704
151.9	-0.766823	0.137402	2.52872	0.667082	2.0611	0.79341	2.37359	1.26768	1.31201	0.438809	-11.9008	0.292134	-0.00908077	-0.0520918	-0.0324746	0.0108833	0.051292	-0.152849	-0.0107582	-0.536325
152	-0.498658	0.374539	2.77251	0.735786	1.87937	0.729139	2.55089	1.1879	1.55358	0.806704	-11.9014	0.297384	-0.00906548	-0.0521218	-0.0325304	0.0108566	0.0512994	-0.152846	-0.0108271	-0.664867
152.1	-0.7092	0.168429	2.34699	0.81557	1.64444	0.680382	2.5664	1.32531	0.908653	0.698109	-11.902	0.299065	-0.00905793	-0.052114	-0.0325663	0.010788	0.051332	-0.15277	-0.0108552	-0.578434
152.2	-0.74466	-0.0288156	2.32705	0.68038	1.65331	0.613895	2.6351	1.23222	0.76903	0.441025	-11.9013	0.295749	-0.00897505	-0.0520278	-0.0325269	0.0108469	0.0512873	-0.152754	-0.0108539	-0.425514
152.3	-0.647146	0.126321	2.27164	0.651569	1.98131	0.673734	2.65726	1.22779	1.05936	1.03941	-11.9008	0.296615	-0.00898646	-0.0521515	-0.0324957	0.0108691	0.0513527	-0.15274	-0.010857	-0.514163
152.4	-0.53855	0.511946	2.33591	0.88649	2.36694	0.955196	2.68608	1.39623	1.3519	1.07044	-11.9008	0.298253	-0.00907916	-0.0521973	-0.0325355	0.0107888	0.0513117	-0.152792	-0.0107984	-0.702543
152.5	-0.157357	0.724705	2.52429	1.38958	2.70159	1.1746	3.07613	1.73531	1.39401	1.16573	-11.9016	0.301861	-0.00898795	-0.0520761	-0.0325679	0.0107689	0.0512679	-0.152747	-0.01079	-0.977357
152.6	-0.119681	0.711407	2.56197	1.29649	2.62624	1.17904	3.23792	1.71315	1.32974	1.13027	-11.9015	0.298201	-0.00908657	-0.0520074	-0.03258	0.0108058	0.0512816	-0.152892	-0.0108251	-1.02611
152.7	-0.308062	0.675948	2.30267	1.13692	2.16304	0.979574	2.92986	1.41396	1.21006	0.833299	-11.9016	0.295222	-0.00905819	-0.0520792	-0.0325254	0.0107989	0.051247	-0.152853	-0.0108407	-0.764598
152.8	-0.128546	0.363458	2.43786	1.04163	2.1985	0.944114	2.82348	1.40731	1.22779	0.76238	-11.9009	0.297203	-0.00898254	-0.052087	-0.0326316	0.0107781	0.0512711	-0.152795	-0.0108188	-0.757949
152.9	-0.0288157	0.370107	2.37802	0.917517	2.10764	0.879844	2.62845	1.47158	0.972924	0.598378	-11.9013	0.298313	-0.00908378	-0.0521552	-0.0325676	0.0107785	0.051324	-0.152797	-0.0108104	-0.638272
153	-0.312494	0.458756	2.15418	0.651569	1.84834	0.520813	2.34699	1.34969	0.746867	0.582865	-11.9008	0.300214	-0.0090284	-0.0521337	-0.0325256	0.0107929	0.0513185	-0.152791	-0.010771	-0.441027
153.1	-0.551848	0.460973	2.12094	0.500865	1.51812	0.29919	2.6218	1.39401	0.618326	0.649352	-11.9014	0.298825	-0.00902909	-0.0521169	-0.0325149	0.0107959	0.0512576	-0.152803	-0.0108504	-0.394486
153.2	-0.110817	0.578433	2.18742	0.941896	2.09656	0.806708	2.99192	1.87937	0.888706	0.700325	-11.9011	0.297184	-0.00906564	-0.0521324	-0.0325412	0.0107148	0.0512214	-0.152812	-0.0109037	-0.775679
153.3	-0.42109	0.361242	1.98575	0.782327	1.73088	0.636058	2.80797	1.7065	0.771246	0.700325	-11.9009	0.298811	-0.00902305	-0.0521038	-0.0325662	0.0107548	0.0513061	-0.15279	-0.0107983	-0.675948
153.4	-0.445468	0.128537	1.8705	0.764597	1.44055	0.602814	2.52651	1.23001	0.935247	0.460971	-11.9012	0.301207	-0.0090842	-0.0520486	-0.032627	0.0107499	0.0512735	-0.152763	-0.0108539	-0.538542
153.5	-0.465414	0.452108	2.09877	1.00173	1.64666	0.740221	2.52651	1.03055	1.03055	0.540756	-11.9011	0.300282	-0.00910283	-0.0520573	-0.0325374	0.0107413	0.0512339	-0.152739	-0.010804	-0.596164
153.6	-0.613902	0.607244	1.92147	0.824435	1.72645	0.746869	2.4844	1.17904	0.966275	0.611676	-11.9008	0.299951	-0.00913301	-0.0520698	-0.0325343	0.0107178	0.0512572	-0.152796	-0.010812	-0.514163
153.7	-0.217196	0.620542	2.20737	0.888706	1.80845	1.08595	2.6484	1.52034	1.27655	0.788975	-11.9005	0.300244	-0.00906131	-0.0520987	-0.032501	0.0107563	0.0512984	-0.15283	-0.0108447	-0.726922
153.8	-0.445468	0.551838	2.1431	0.839949	1.69099	1.07487	2.60186	1.49152	1.34082	0.917516	-11.9013	0.299283	-0.00910088	-0.0521007	-0.0326058	0.0107623	0.0512784	-0.152744	-0.0109082	-0.675948
153.9	-0.722498	0.155132	1.58682	0.733569	1.33196	0.729139	2.35586	1.33639	0.879842	1.16795	-11.9013	0.301659	-0.00908418	-0.0520288	-0.0326187	0.0106857	0.0512789	-0.152779	-0.0108487	-0.41
154	-0.740228	0.0819963	1.62007	0.390053	1.24331	0.664869	2.30045	1.15244	0.813354	1.09482	-11.901	0.300641	-0.00917402	-0.0520425	-0.0327002	0.0107194	0.0513087	-0.152816	-0.0107841	-0.414432
154.1	-0.740228	0.0664826	1.80845	0.545189	1.11698	0.627193	2.35142	1.02168	1.14801	1.02611	-11.9013	0.299648	-0.00914831	-0.0520107	-0.0327078	0.0108018	0.0512542	-0.152742	-0.0107829	-0.46319
154.2	-0.638281	0.334647	2.15196	1.03498	1.17239	0.653787	2.36915	1.28541	1.20341	1.01281	-11.9011	0.299796	-0.00914487	-0.0521038	-0.0326334	0.0107663	0.0512352	-0.152765	-0.0107971	-0.558488
154.3	-0.64493	0.381188	1.95693	0.870976	1.23222	0.467624	2.32705	1.17682	1.33195	0.924165	-11.9006	0.297068	-0.00908064	-0.0521422	-0.0325545	0.0107647	0.051295	-0.152798	-0.0108234	-0.416649
154.4	-0.935257	0.117456	1.81953	0.376755	1.24995	0.292541	2.23618	1.12141	1.15022	0.939679	-11.9006	0.299948	-0.00911591	-0.0521169	-0.0325726	0.0107443	0.0512691	-0.152865	-0.0107745	-0.285891
154.5	-0.98623	-0.199466	1.42947	0.17951	1.05493	0.308055	2.36472	1.08374	0.917518	0.86211	-11.9017	0.304875	-0.00911395	-0.0520746	-0.0326227	0.0107535	0.0512797	-0.152763	-0.0108308	-0.141835
154.6	-0.605037	-0.0243831	1.64888	0.212754	1.30314	0.547408	2.42456	1.27212	1.07709	1.01946	-11.9017	0.303017	-0.00910222	-0.0521602	-0.0326847	0.0107442	0.051409	-0.152765	-0.0107759	-0.321351
154.7	-0.585091	0.219403	1.82174	0.334647	1.17682	0.562922	2.44007	1.19455	1.09482	0.613892	-11.9011	0.30042	-0.00904499	-0.0521637	-0.0326306	0.0107707	0.0512666	-0.152823	-0.010813	-0.398919
154.8	-0.782336	0.152916	1.78185	0.195024	1.26104	0.527462	2.42456	0.950763	0.948545	0.689244	-11.9007	0.302159	-0.00910388	-0.0520989	-0.0326681	0.0107565	0.0512715	-0.152782	-0.0107874	-0.321351
154.9	-0.877634	0.294755	2.21623	0.339079	1.4472	0.556273	2.61072	0.950763	1.21449	1.066	-11.901	0.30363	-0.00909132	-0.0521	-0.0326614	0.010733	0.0512617	-0.152771	-0.0107445	-0.483136
155	-1.03499	-0.0398967	1.81731	0.124104	1.23444	0.314703	2.36029	0.738004	1.04828	0.811137	-11.9012	0.303092	-0.009172	-0.0521543	-0.0326686	0.010784	0.051183	-0.152872	-0.0107719	-0.217187
155.1	-1.21007	-0.0310318	1.68877	0.356809	1.22558	0.609463	2.23618	1.01725	1.08595	0.760163	-11.9016	0.30373	-0.00911547	-0.0521574	-0.0326834	0.0108412	0.0512414	-0.152873	-0.0108048	-0.25708
155.2	-1.15245	-0.115249	1.76855	0.345728	1.08374	0.631625	2.13202	1.08595	1.06379	0.671514	-11.9018	0.303989	-0.00918195	-0.0522164	-0.0326045	0.0107411	0.0511899	-0.152833	-0.0107399	-0.296972
155.3	-1.03055	-0.106384	1.9392	0.66265	1.33196	0.769032	2.36472	1.24774	1.01503	0.69146	-11.9011	0.30068	-0.00913978	-0.0521109	-0.0326929	0.0107917	0.0512168	-0.152842	-0.0108262	-0.414432
155.4	-0.935256	-0.0509779	1.71536	0.673731	1.26547	0.418866	2.19629	1.59126	1.10147	0.835515	-11.901	0.301638	-0.00910412	-0.0521562	-0.0327407	0.0108039	0.0512517	-0.152761	-0.0107408	-0.425514
155.5	-0.731363	0.0531852	1.67326	0.390053	1.43169	0.704761	2.41126	1.45828	0.7513	0.715839	-11.9013	0.304128	-0.00910882	-0.0522027	-0.0326203	0.0107437	0.0512368	-0.152763	-0.0107466	-0.432162
155.6	-0.95077	-0.263737	1.48044	0.228267	1.34304	0.394488	2.13202	1.10368	0.884274	0.423295	-11.9013	0.305878	-0.0090886	-0.0522679	-0.0326952	0.0107485	0.0511977	-0.152806	-0.0107741	-0.285891
155.7	-0.941905	-0.494225	1.54471	0.0022113	1.2965	0.257081	1.99018	0.979574	0.948545	0.101941	-11.9008	0.30507	-0.00909529	-0.0522751	-0.0327171	0.010809	0.051254	-0.152834	-0.0107842	-0.208322
155.8	-0.600605	-0.392278	1.60234	0.536324	1.75304	0.81114	2.28937	1.34969	1.38514	0.363457	-11.9009	0.303187	-0.00909914	-0.0523111	-0.0327539	0.0108383	0.051271	-0.152756	-0.0107648	-0.531893
155.9	-0.636065	-0.523036	1.6245	0.651569	1.59569	0.534111	2.35142	1.30979	1.23666	0.447674	-11.9012	0.30234	-0.00907658	-0.0521421	-0.032717	0.0108686	0.0512621	-0.152844	-0.0108144	-0.514163
156	-0.771255	-0.580658	1.58239	0.465405	1.54915	0.423299	2.0212	1.23222	1.1192	0.281456	-11.9013	0.307234	-0.0091708	-0.052168	-0.0328217	0.0108491	0.0512426	-0.152774	-0.0108319	-0.372324
156.1	-0.578442	-0.334656	1.79072	0.494216	1.8838	0.647139	2.18742	1.52698	1.39844	0.658217	-11.9011	0.30626	-0.00909131	-0.0522096	-0.0327972	0.0107651	0.0511537	-0.152854	-0.0107975	-0.549623
156.2	-0.607253	-0.148492	1.76634	0.848814	1.83283	0.82887	2.23618	1.65553	1.6245	0.797839	-11.9013	0.306424	-0.00909288	-0.0522476	-0.0327953	0.0108281	0.051174	-0.15289	-0.0106796	-0.605029
156.3	-0.935257	-0.234926	1.75747	0.769029	1.77964	0.480921	1.97688	1.34525	1.27433	0.361241	-11.9013	0.305571	-0.00906287	-0.0522373	-0.0327553	0.0108513	0.0511816	-0.15283	-0.0107244	-0.401135
156.4	-1.2278	-0.616118	1.49817	0.463189	1.44277	-0.0110836	1.65109	0.74022	0.56292	0.0775626	-11.9012	0.304352	-0.00905423	-0.0522254	-0.0328037	0.0108388	0.0512055	-0.152798	-0.0107661	-0.141835
156.5	-1.00839	-0.633848	1.25439	0.467621	1.31201	-0.015516	1.85055	0.959628	0.565136	0.259294	-11.9013	0.304133	-0.0090574	-0.052294	-0.032727	0.0107842	0.0512118	-0.152814	-0.0107131	-0.148484
156.6	-0.91531	-0.334656	1.67547	0.611676	1.54471	0.438812	2.08104	1.18347	0.839949	0.558486	-11.9014	0.306458	-0.00912716	-0.0522497	-0.0327591	0.0108344	0.0512243	-0.152796	-0.0107503	-0.39227
156.7	-0.846607	-0.378981	1.73753	0.587298	1.72201	0.516381	2.11872	1.33196	0.687029	0.649352	-11.9016	0.309631	-0.00908145	-0.0522591	-0.032793	0.0108054	0.0511983	-0.152885	-0.0108303	-0.498649
156.8	-0.946338	-0.248223	1.68212	0.718056	1.7065	0.467624	2.07218	1.26547	0.815571	0.70919	-11.9013	0.305458	-0.0091492	-0.0522084	-0.0327292	0.0108145	0.0510973	-0.152887	-0.0108388	-0.396703
156.9	-0.667092	-0.383413	1.9392	0.429945	1.66882	0.356812	1.93699	1.04163	1.11476	0.749082	-11.9012	0.304273	-0.00911861	-0.0522717	-0.03275	0.0108235	0.0511701	-0.152805	-0.0107854	-0.365675
157	-0.576226	-0.325791	1.91261	0.724704	1.74196	0.292541	1.94364	1.21671	1.10811	0.680379	-11.9012	0.305958	-0.00910353	-0.0522225	-0.0327016	0.0108194	0.0511819	-0.152853	-0.0107752	-0.460973
157.1	-0.908662	-0.352386	1.81509	0.742434	1.5979	0.332433	1.90818	1.32531	1.28763	0.35016	-11.9009	0.30761	-0.00913276	-0.0522054	-0.0327221	0.0108743	0.0512209	-0.15282	-0.0107387	-0.443244
157.2	-1.12142	-0.78012	1.69542	0.296971	1.23666	-0.121895	1.64666	0.975141	1.04384	0.119671	-11.9017	0.310579	-0.00913054	-0.0522403	-0.032679	0.0108594	0.0511938	-0.152841	-0.0106176	-0.157349
157.3	-1.28099	-0.93304	1.63115	0.132969	1.10368	-0.456547	1.50039	0.886492	0.926383	0.110806	-11.9016	0.310583	-0.00913408	-0.052251	-0.0327141	0.0108604	0.0511041	-0.152816	-0.0107651	-0.0132936
157.4	-0.957419	-0.582875	1.74639	0.0531848	1.44942	-0.152923	1.62228	1.09703	1.17682	0.0576165	-11.9014	0.306876	-0.00915024	-0.0523015	-0.0327382	0.0108395	0.0511237	-0.152785	-0.0108143	-0.141835
157.5	-1.09704	-1.00839	1.71758	0.203889	1.36298	-0.0864356	1.71536	0.915303	0.948545	0.175077	-11.9011	0.306616	-0.00915353	-0.0522001	-0.0327438	0.0108307	0.0511307	-0.152795	-0.010826	-0.0554021
157.6	-1.22337	-1.0505	1.45606	-0.00665364	1.05493	-0.478709	1.49596	0.633841	0.902004	0.157347	-11.9013	0.307506	-0.00916411	-0.0522443	-0.0327338	0.010834	0.0510854	-0.152796	-0.0107566	0.0820046
157.7	-1.3785	-0.808931	1.45828	0.130753	1.14801	-0.150706	1.50039	0.726923	0.959626	0.378971	-11.9017	0.310298	-0.00912703	-0.0522515	-0.0327387	0.0107836	0.0511255	-0.152795	-0.0107516	-0.0842132
157.8	-1.26991	-0.826661	1.30758	0.416648	1.21228	-0.13076	1.60234	0.660436	0.636056	0.434377	-11.901	0.308101	-0.0092002	-0.0522164	-0.0327301	0.010861	0.0511354	-0.152872	-0.0107235	-0.130754
157.9	-1.38072	-0.844391	1.39623	0.245997	1.21006	-0.414439	1.42282	0.474272	0.516379	0.476485	-11.9012	0.307621	-0.00918097	-0.0522061	-0.0328047	0.0108181	0.0511645	-0.152791	-0.0107057	-0.0177261
158	-1.3918	-0.921959	1.4472	-4.92625e-06	1.22558	-0.370114	1.51147	0.288108	0.432162	0.392268	-11.9011	0.307757	-0.0091923	-0.0523136	-0.0327945	0.0108672	0.0511189	-0.152758	-0.010701	3.80251e-06
158.1	-1.47602	-0.890932	1.37628	-0.175088	1.13471	-0.316924	1.26104	0.113025	0.243782	0.0310216	-11.9012	0.308948	-0.00921158	-0.0523081	-0.0327598	0.0108008	0.0510818	-0.152797	-0.0107381	0.126329
158.2	-1.91483	-1.23002	1.07709	-0.414441	0.984006	-0.487574	0.986222	0.0177271	-0.0133018	-0.427739	-11.9019	0.309803	-0.0092247	-0.0521934	-0.0327915	0.0107903	0.0511386	-0.152847	-0.0107745	0.37898
158.3	-1.7597	-1.08596	1.46271	-0.341305	1.11698	-0.312492	1.19012	0.243783	-0.0265992	0.00664301	-11.9015	0.307419	-0.00922515	-0.0522023	-0.0327329	0.0107701	0.0511609	-0.15282	-0.010766	0.223844
158.4	-1.66661	-0.944121	1.6112	-0.230494	1.15909	-0.246005	1.13914	0.378974	-0.0177343	0.0199404	-11.9008	0.306113	-0.00924585	-0.0522578	-0.032719	0.0108086	0.0510867	-0.152868	-0.0107956	0.237141
158.5	-1.53586	-0.831093	1.77742	-0.436604	1.03941	0.0398899	1.32531	0.332433	0.022158	0.0686976	-11.9006	0.311996	-0.00925698	-0.052261	-0.0327237	0.0107726	0.0510957	-0.152828	-0.0107714	0.1906
158.6	-1.57353	-1.19456	1.40731	-0.507523	0.560705	-0.110814	1.31644	0.352379	-0.401143	-0.239359	-11.9011	0.310391	-0.00931554	-0.0523397	-0.032776	0.0107108	0.0511468	-0.15293	-0.0107365	0.34352
158.7	-1.61342	-1.35856	1.27877	-0.587308	0.556273	-0.110814	1.20563	0.410001	-0.494225	0.0288054	-11.9014	0.309928	-0.00927756	-0.0522019	-0.0327597	0.010815	0.0512049	-0.15283	-0.0107143	0.314709
158.8	-1.38515	-0.93304	1.08595	-0.296981	0.820005	0.0753497	1.23444	0.438812	-0.0177343	-0.0155194	-11.9014	0.308525	-0.00921686	-0.0521677	-0.0327264	0.0108514	0.0511142	-0.152769	-0.0107506	0.108599
158.9	-1.45607	-0.822228	1.19233	-0.372333	1.10812	0.0842146	1.40509	0.485353	-0.104167	0.0398866	-11.9009	0.311448	-0.00923294	-0.0522115	-0.0327523	0.0108084	0.0511436	-0.152772	-0.0107268	0.0554097
159	-1.82397	-1.13693	0.797842	-0.45655	1.03276	-0.343519	1.08595	0.412217	-0.152925	-0.166223	-11.9015	0.310338	-0.00922401	-0.0522133	-0.0327587	0.0107806	0.0512237	-0.152751	-0.0107135	0.248222
159.1	-1.57797	-0.995095	0.917519	-0.392279	1.15244	0.0332412	1.1746	0.214972	-0.3679	-0.137412	-11.9015	0.309972	-0.00922041	-0.0522315	-0.0328181	0.0107441	0.0511955	-0.152766	-0.01075	0.272601
159.2	-1.66218	-1.07266	0.815572	-0.547415	0.882059	-0.181734	1.22336	0.135188	-0.569577	-0.00665441	-11.9014	0.311211	-0.00924678	-0.0522158	-0.0328263	0.0107582	0.0511207	-0.152813	-0.010755	0.36125
159.3	-1.91262	-1.25218	0.494218	-0.711417	0.884276	-0.416655	1.03055	0.0997278	-0.804498	-0.0687091	-11.9016	0.310128	-0.00924341	-0.0521706	-0.032807	0.0107523	0.0511403	-0.152746	-0.0108277	0.591739
159.4	-1.83283	-1.19899	0.644922	-0.60947	0.89979	-0.383411	0.89314	-0.0443275	-0.684821	-0.190602	-11.9014	0.308747	-0.00918536	-0.0522798	-0.0327756	0.0108516	0.0511911	-0.152751	-0.0108014	0.518603
159.5	-1.54915	-1.27212	1.0106	-0.261521	0.687031	-0.230491	0.995087	-0.0421113	-0.498658	-0.128547	-11.9011	0.309305	-0.00923165	-0.0523078	-0.0328067	0.0108357	0.0512429	-0.152771	-0.0106507	0.334656
159.6	-1.46715	-1.44721	0.771247	-0.226061	0.908654	-0.197247	1.17239	-0.00221908	-0.545199	0.106374	-11.9012	0.308785	-0.00927277	-0.0522391	-0.0328471	0.0108096	0.0511848	-0.152794	-0.0107724	0.392278
159.7	-1.49153	-1.23666	0.667084	0.14405	0.950763	-0.228275	1.14357	0.0155108	-0.447684	-0.0908714	-11.9016	0.311199	-0.0092686	-0.0522034	-0.0328669	0.0108439	0.0511841	-0.152787	-0.0108053	0.310277
159.8	-1.49153	-1.30758	0.680382	-0.12633	1.08152	-0.545197	1.11698	0.270378	-0.334656	0.0199404	-11.9015	0.31023	-0.00926462	-0.0521951	-0.0328464	0.0108267	0.051192	-0.15278	-0.0108501	0.319142
159.9	-1.45829	-1.1192	0.995087	0.0975095	1.24995	-0.272599	1.42282	0.653787	-0.152925	0.784542	-11.9015	0.308115	-0.00925246	-0.052203	-0.0327957	0.0108527	0.0512285	-0.15282	-0.0106967	0.0908695
160	-1.35634	-1.24331	0.924168	-0.12633	1.07487	-0.188382	1.30758	0.642706	-0.0753564	0.811137	-11.9018	0.313003	-0.00932318	-0.0522318	-0.0327878	0.0108602	0.051251	-0.152749	-0.0107111	0.115248
160.1	-1.31867	-1.25883	0.977357	0.0443198	0.886492	-0.0265972	1.29871	0.556273	-0.237142	0.0598327	-11.9016	0.310347	-0.00928621	-0.0522317	-0.0327276	0.0108633	0.0512146	-0.152666	-0.0107427	0.15514
160.2	-1.0505	-1.05493	1.23001	0.017725	1.11033	-0.124112	1.59347	0.777896	-0.104167	0.044319	-11.9015	0.308108	-0.00927131	-0.0522166	-0.0328193	0.0109333	0.0512211	-0.15268	-0.0107489	-0.0376722
160.3	-1.19234	-0.935256	1.36963	-0.0864381	1.12806	-0.226059	1.99683	0.817788	0.0842126	0.498648	-11.9012	0.307805	-0.00933417	-0.0522352	-0.0328022	0.0108769	0.0512256	-0.152688	-0.0107753	-0.108592
160.4	-1.26548	-1.22558	1.19455	-0.150709	1.0372	-0.119679	2.11429	0.800059	0.013293	0.319132	-11.9011	0.307764	-0.0093018	-0.0521518	-0.0328065	0.0108568	0.05121	-0.152759	-0.0108122	-0.026591
160.5	-1.27656	-1.40288	1.17239	-0.00222116	0.979574	-0.155139	2.24504	0.667084	0.0576178	0.514161	-11.9013	0.309052	-0.00932405	-0.0521749	-0.0328194	0.0108316	0.0512519	-0.152712	-0.0108016	0.0332474
160.6	-1.71537	-1.52699	0.835518	-0.365684	0.797843	-0.520818	1.80623	0.591732	0.0709152	0.0952925	-11.9015	0.311647	-0.00929843	-0.0522204	-0.0328664	0.0107818	0.0513335	-0.152691	-0.0106991	0.228276
160.7	-2.0057	-1.80624	0.55184	-0.86877	0.60503	-0.853253	1.15909	0.449893	-0.104167	-0.454334	-11.9017	0.310535	-0.00929119	-0.0521751	-0.0328154	0.0108035	0.0512473	-0.152609	-0.0107256	0.48536
160.8	-2.27165	-1.48932	0.17508	-0.760174	0.585084	-0.944119	1.19455	0.361244	-0.14406	-0.589525	-11.9014	0.308309	-0.00918653	-0.052201	-0.0328122	0.0108564	0.0513348	-0.152714	-0.0107239	0.496441
160.9	-1.67991	-1.27877	0.633841	-0.16179	0.859897	-0.46098	1.71536	0.671517	0.39227	-0.166223	-11.9017	0.311689	-0.00921755	-0.0522244	-0.0327813	0.0108637	0.0513007	-0.152762	-0.0107338	0.110816
161	-1.79959	-1.54694	0.800059	0.0265899	0.86433	-0.445466	1.71536	0.425515	0.354593	0.263726	-11.9015	0.311396	-0.00926791	-0.0522163	-0.0328341	0.0109016	0.0512629	-0.152707	-0.0107506	0.124113
161.1	-1.91483	-1.2965	1.06601	-0.119682	1.00617	-0.206112	1.82839	0.478704	0.405567	-0.0642766	-11.9013	0.307918	-0.00925401	-0.0521498	-0.0328176	0.0108079	0.0513542	-0.152703	-0.0107236	0.0642747
161.2	-1.937	-1.08818	0.94633	-0.469847	1.02833	-0.314708	1.51812	0.414433	0.155132	-0.58066	-11.9019	0.310727	-0.0092576	-0.0522164	-0.0328296	0.010821	0.0512609	-0.152681	-0.0107515	0.1906
161.3	-1.95916	-1.10812	1.12363	-0.414441	1.19012	-0.164004	1.88158	0.281459	0.179511	-0.507524	-11.9011	0.312063	-0.00923181	-0.0522343	-0.0328143	0.0109184	0.051295	-0.152685	-0.0106223	0.130762
161.4	-2.09656	-1.28321	0.89314	-0.3679	0.937465	-0.403357	1.56244	0.0997278	0.0443203	-0.438821	-11.9014	0.314094	-0.00924922	-0.0522073	-0.0327767	0.0109396	0.051253	-0.152703	-0.0107034	0.22606
161.5	-1.6777	-0.961851	0.926384	-0.217196	1.2699	-0.108598	1.81066	0.272594	0.436594	-0.101953	-11.9015	0.312375	-0.00929114	-0.0522297	-0.0327194	0.0108952	0.0512849	-0.152679	-0.0106287	0.00443628
161.6	-1.4051	-1.01282	1.23666	-0.192818	1.28763	0.139621	2.04337	0.467623	0.460973	-0.155142	-11.9017	0.309809	-0.0092644	-0.0521897	-0.0327789	0.0108716	0.051286	-0.152725	-0.0106749	-0.119673
161.7	-1.63337	-1.10369	1.09703	-0.263737	1.01947	-0.16622	1.63336	0.277027	0.350161	-0.500875	-11.9012	0.313887	-0.0091931	-0.052072	-0.0327515	0.0109367	0.0513635	-0.152712	-0.0106443	0.104167
161.8	-1.48045	-0.944121	1.21228	-0.23271	1.19455	-0.0310297	1.75526	0.418866	0.32135	-0.363469	-11.9013	0.313136	-0.00928977	-0.0521648	-0.0327747	0.011026	0.0513064	-0.152707	-0.0106623	0.0155175
161.9	-1.58905	-1.15023	0.933033	-0.301413	1.19012	-0.42552	1.70428	0.172864	0.141835	-0.45655	-11.901	0.313798	-0.00931398	-0.0522247	-0.0328677	0.0109996	0.0513142	-0.152735	-0.0107046	0.141843
162	-1.56688	-1.40731	0.955195	-0.443252	1.24109	-0.394492	1.82839	0.374541	0.214971	-0.203899	-11.9015	0.312156	-0.00927504	-0.0522159	-0.0328163	0.0109218	0.0513278	-0.152718	-0.0106823	0.152924
162.1	-1.50483	-1.31645	0.89314	-0.314711	1.18568	-0.223842	1.83947	0.511948	0.381188	-0.436604	-11.9016	0.313673	-0.00931054	-0.0522714	-0.0327894	0.0109389	0.0513003	-0.152773	-0.0106583	0.152924
162.2	-1.52034	-1.14802	1.07044	-0.359035	1.16795	-0.0953006	1.81953	0.478704	0.432162	-0.574011	-11.9008	0.311247	-0.0092261	-0.0521758	-0.0328137	0.0110302	0.0513113	-0.152661	-0.0107118	0.0753559
162.3	-1.40067	-1.28542	1.22558	-0.321359	1.14579	-0.23714	1.74196	0.41665	0.296971	-0.45655	-11.9013	0.315144	-0.00921225	-0.0522304	-0.0328368	0.0109884	0.0512711	-0.152713	-0.0106079	-0.0487534
162.4	-1.66883	-1.30537	1.15466	-0.560713	0.848816	-0.365681	1.55136	0.299189	0.310269	-0.33909	-11.9011	0.314943	-0.00928275	-0.0520945	-0.0328299	0.0109927	0.0512432	-0.152715	-0.0106691	0.057626
162.5	-1.76635	-1.21672	1.22114	-0.387846	1.08152	-0.274816	1.88823	0.53411	0.467622	-0.223846	-11.9011	0.313624	-0.00928793	-0.0521559	-0.0329353	0.0110688	0.0512887	-0.152789	-0.0106273	-0.0864294
162.6	-1.46272	-0.957419	1.17682	-0.503091	1.24774	-0.241572	1.59347	0.536326	0.534109	-0.283684	-11.9008	0.310093	-0.0092082	-0.0521362	-0.0329872	0.0110008	0.0512934	-0.152693	-0.0106555	-0.0177261
162.7	-1.54029	-1.19012	0.915303	-0.704768	1.24552	-0.33687	1.50482	0.265946	0.427729	-0.294765	-11.9013	0.315285	-0.00922147	-0.0521383	-0.0329028	0.0110495	0.0512537	-0.152667	-0.0106759	0.0997344
162.8	-1.46272	-1.30537	1.13028	-0.492009	1.3785	-0.480926	1.4605	0.347946	0.325782	-0.159575	-11.9015	0.316955	-0.00925723	-0.0520942	-0.0329411	0.0110013	0.0513187	-0.152773	-0.0106403	0.0465448
162.9	-1.57797	-1.54472	0.695895	-0.633849	1.37628	-0.624981	1.28098	0.186161	0.2327	-0.460983	-11.9017	0.316904	-0.00928202	-0.0521595	-0.0329421	0.0110165	0.0512668	-0.152744	-0.0106608	0.22606
163	-1.26326	-1.19456	1.16352	-0.201682	1.75082	-0.39006	1.84834	0.565138	0.387837	-0.068709	-11.901	0.314027	-0.00925548	-0.0521682	-0.0329426	0.0111051	0.0512471	-0.152737	-0.0106208	-0.110808
163.1	-1.30315	-1.21229	1.22558	-0.243791	1.67769	-0.157355	1.94364	0.744653	0.591731	0.305835	-11.9017	0.314532	-0.0092573	-0.0521867	-0.032927	0.0111316	0.0512599	-0.15274	-0.0107013	-0.16843
163.2	-1.51813	-1.40953	1.15687	-0.359035	1.46271	-0.197247	2.12758	0.467623	0.367891	0.0199404	-11.9024	0.31842	-0.00929868	-0.0521992	-0.0329136	0.0111084	0.0512708	-0.152781	-0.0106655	-0.104159
163.3	-1.30315	-1.31645	1.42282	-0.321359	1.47823	-0.383411	2.03672	0.75795	0.498649	-0.283684	-11.9029	0.318177	-0.00928265	-0.0521766	-0.03295	0.0110869	0.0512828	-0.152774	-0.0106484	-0.144052
163.4	-1.48932	-1.61121	1.16795	-0.511956	1.02833	-0.622765	1.92369	0.445461	0.283674	-0.310279	-11.903	0.316769	-0.00925197	-0.0521706	-0.0329269	0.0111451	0.0512486	-0.152645	-0.0106419	0.0310311
163.5	-1.5957	-1.57575	1.07044	-0.523037	1.02611	-0.607251	2.0611	0.199458	0.350161	-0.323576	-11.903	0.317712	-0.00918761	-0.0521685	-0.0329101	0.0111247	0.0511948	-0.15271	-0.0106625	0.0155175
163.6	-1.67548	-1.78408	1.05936	-0.664876	0.8466	-0.910876	1.65553	0.132971	0.319134	-0.283684	-11.904	0.319531	-0.00932218	-0.0522291	-0.0329559	0.0110524	0.0512501	-0.152804	-0.0106838	0.1906
163.7	-1.52256	-1.58905	1.29871	-0.487577	1.17682	-0.538548	2.00791	0.356811	0.301404	0.183942	-11.9051	0.318622	-0.00925253	-0.0521273	-0.0329423	0.0110675	0.0512689	-0.152818	-0.0107149	-0.00664491
163.8	-1.63115	-1.54694	1.19898	-0.460982	1.23222	-0.536332	1.94807	0.308054	0.0421041	0.217185	-11.9047	0.316014	-0.00922871	-0.0521973	-0.0330046	0.0111749	0.0512023	-0.152783	-0.0106892	0.0221662
163.9	-1.87272	-1.59126	1.16352	-0.520821	0.886492	-0.39006	1.76412	0.323568	0.0819964	0.152915	-11.9045	0.321004	-0.00924216	-0.0521986	-0.0329634	0.0111205	0.0511493	-0.152759	-0.010747	0.119681
164	-1.76413	-0.93304	1.31201	-0.168439	1.1059	-0.186166	1.91926	0.631625	0.148483	0.0930762	-11.9054	0.317214	-0.00924192	-0.0521738	-0.0329457	0.0111683	0.0511835	-0.152744	-0.0107633	-0.155133
164.1	-1.44942	-0.786768	1.30979	-0.0354647	1.38736	-0.343519	1.93477	0.959628	0.18616	-0.181737	-11.9054	0.32061	-0.00921843	-0.0521207	-0.0329337	0.0111404	0.0511459	-0.152784	-0.0107619	-0.261512
164.2	-1.37629	-0.831093	1.38293	-0.130763	1.49374	-0.101949	2.13645	0.8466	0.234917	-0.0155194	-11.9067	0.320458	-0.00926619	-0.0521354	-0.0329331	0.0110944	0.0511655	-0.152762	-0.010641	-0.268161
164.3	-1.53807	-0.988446	1.67104	-0.294764	1.22558	0.0819984	2.39575	0.817788	0.290323	0.053184	-11.9068	0.319205	-0.00925253	-0.0521321	-0.0329361	0.0111172	0.0511116	-0.152722	-0.0106643	-0.283674
164.4	-1.49596	-0.979581	1.66217	-0.17952	1.24774	0.0930796	2.50213	0.771248	0.859895	0.0842113	-11.9071	0.320827	-0.0092778	-0.052083	-0.0329945	0.0111299	0.0511089	-0.152788	-0.0106666	-0.372324
164.5	-1.52699	-1.1192	1.68655	-0.223845	1.62672	-0.0022186	2.28494	0.675949	0.560703	-0.141845	-11.9069	0.321285	-0.00932177	-0.052182	-0.0329841	0.0111182	0.0511087	-0.152792	-0.0106842	-0.314702
164.6	-1.43391	-0.886499	1.87715	0.139618	1.6245	0.150702	2.46667	1.10812	0.449892	0.274808	-11.9074	0.324811	-0.00930194	-0.0521283	-0.033019	0.0111943	0.0511381	-0.152733	-0.0106528	-0.496433
164.7	-1.49153	-1.22337	1.50039	-4.91738e-06	1.2832	-0.053192	2.0345	0.81114	0.343512	0.128536	-11.9088	0.325941	-0.00933385	-0.0521262	-0.0330011	0.0111385	0.0511916	-0.152725	-0.0106386	-0.325783
164.8	-1.67991	-1.18791	1.48931	-0.128547	1.20341	-0.024381	1.77742	0.660436	0.241565	0.00885925	-11.9095	0.318381	-0.00934119	-0.0522023	-0.0329983	0.0111111	0.051122	-0.152772	-0.0107947	-0.259296
164.9	-1.91705	-1.22115	1.02168	-0.108601	1.0372	-0.265951	1.83726	0.815572	0.429946	-0.175088	-11.909	0.320465	-0.00926956	-0.05223	-0.0329278	0.0111753	0.0511311	-0.152758	-0.0106966	-0.11524
165	-2.05002	-1.4184	0.939681	-0.345738	0.893141	-0.489791	1.80845	1.02611	0.354593	-0.385631	-11.9094	0.319678	-0.00927391	-0.0521981	-0.0329475	0.0111432	0.0511532	-0.152617	-0.0107092	0.0221662
165.1	-2.10321	-1.42061	0.959628	-0.319143	0.926384	-0.496439	2.01677	0.955195	0.221619	-0.124115	-11.9105	0.325367	-0.00932932	-0.0521803	-0.0329648	0.0110685	0.051116	-0.152665	-0.0107074	-0.00442867
165.2	-2.20738	-1.30094	0.842167	-0.520821	1.15244	-0.381195	2.05666	0.74022	0.372323	-0.13298	-11.9119	0.327667	-0.00937936	-0.0521896	-0.0329742	0.0111164	0.0510583	-0.152738	-0.0107657	-0.0509696
165.3	-2.17635	-1.16796	1.05493	-0.529685	1.27433	-0.144058	2.15861	0.864329	0.16843	0.00221054	-11.9129	0.322702	-0.00931718	-0.052299	-0.0329374	0.0111349	0.0510607	-0.152625	-0.0107097	-0.104159
165.4	-2.17635	-1.54472	0.837735	-0.416657	1.23666	-0.347952	2.01234	0.60503	-0.110816	-0.299198	-11.9131	0.323333	-0.00932842	-0.0521899	-0.0329273	0.011156	0.0511191	-0.152605	-0.0107511	0.104167
165.5	-2.20959	-1.2012	0.930816	-0.208331	1.43612	-0.232707	2.08991	0.804491	0.299188	-0.203899	-11.9135	0.325956	-0.00936243	-0.0521878	-0.0329588	0.0111761	0.0510994	-0.15268	-0.0107514	-0.0997268
165.6	-2.07662	-1.27212	1.08374	-0.429955	1.15022	-0.374546	1.90596	0.797842	0.28589	-0.159575	-11.9139	0.327199	-0.0093343	-0.0521593	-0.0328721	0.011222	0.0511329	-0.152621	-0.0107542	-0.0642671
165.7	-2.12538	-1.26104	1.18568	-0.494226	1.22114	-0.288113	1.91261	1.06157	0.0819964	0.0354541	-11.9149	0.326816	-0.00945938	-0.0521557	-0.0329251	0.0111782	0.0510792	-0.152725	-0.0107785	-0.13297
165.8	-1.85499	-1.08596	1.10147	-0.607254	1.20785	-0.257086	1.8018	0.961844	-0.0376804	-0.0908714	-11.9152	0.325622	-0.00940775	-0.0521739	-0.0329624	0.0112173	0.0510711	-0.152652	-0.010727	-0.135187
165.9	-2.25613	-1.38515	0.773464	-0.724714	1.01725	-0.441033	1.51147	0.631625	0.0199418	-0.394496	-11.9154	0.324411	-0.00942775	-0.0522036	-0.0329991	0.0112432	0.0510749	-0.152595	-0.0106991	0.150708
166	-2.28938	-1.40067	0.848816	-0.857689	1.13249	-0.582873	1.57574	0.96406	0.206106	-0.454334	-11.9157	0.325962	-0.00937956	-0.0521973	-0.032982	0.0111886	0.0511358	-0.152675	-0.0107385	0.124113
166.1	-2.1697	-1.49818	1.14136	-0.78012	1.27433	-0.168436	1.68877	1.03941	0.0487528	-0.039898	-11.9164	0.325497	-0.00944089	-0.0521777	-0.0329937	0.0112427	0.0510869	-0.152575	-0.0107298	0.00443628
166.2	-2.08548	-1.57353	0.970709	-0.647146	1.23001	-2.37487e-06	1.72866	0.941898	-0.16179	0.0620489	-11.9177	0.326686	-0.00946148	-0.0521475	-0.0329908	0.0112318	0.0510779	-0.152566	-0.0107658	-0.0221586
166.3	-1.79959	-1.39845	1.43169	-0.773471	1.3519	-0.0332459	2.05888	0.902005	0.0819964	-0.0421142	-11.9179	0.330136	-0.00947532	-0.0521032	-0.0329629	0.0112019	0.0510954	-0.152497	-0.0106797	-0.081997
166.4	-1.58461	-1.36299	1.94364	-0.392279	1.30093	0.305838	2.32926	0.873194	0.265944	-0.00887066	-11.9183	0.329275	-0.00946063	-0.0521542	-0.0329778	0.0112359	0.0511038	-0.152446	-0.010651	-0.294756
166.5	-1.51148	-1.1458	1.90153	-0.168439	1.53585	0.370109	2.47553	1.09482	0.330215	0.228267	-11.9193	0.327213	-0.00940095	-0.0521333	-0.0329667	0.0112183	0.051144	-0.152542	-0.0106755	-0.385621
166.6	-1.78408	-1.19899	1.6932	-0.596173	1.22558	0.0731334	2.44451	0.977358	0.0753477	0.0642652	-11.9194	0.329946	-0.00942318	-0.0521332	-0.032956	0.0112671	0.0511099	-0.152536	-0.0107778	-0.219404
166.7	-1.94586	-1.48267	1.57574	-0.726931	1.23666	-0.128544	2.26721	0.842167	-0.0598428	-0.0177356	-11.9196	0.326966	-0.00948092	-0.0520939	-0.0330386	0.0112742	0.0511691	-0.15251	-0.0107252	-0.0443209
166.8	-1.97246	-1.43834	1.51812	-0.576226	1.27655	0.223838	2.33591	0.966276	0.181727	0.257078	-11.9197	0.32891	-0.00950374	-0.0521029	-0.0330389	0.0112839	0.0510976	-0.152358	-0.0107269	-0.197241
166.9	-1.94586	-1.10812	1.46271	-0.226061	1.36077	0.394488	2.34477	0.995087	0.0819964	0.303619	-11.9207	0.331491	-0.00944712	-0.0521555	-0.0330513	0.0112834	0.0510083	-0.152278	-0.0107408	-0.319134
167	-1.97024	-0.992878	1.32974	-0.398927	1.27212	0.201675	2.2384	0.724707	0.350161	0.26151	-11.9218	0.329378	-0.00951545	-0.0521587	-0.0330785	0.0113229	0.0511248	-0.152325	-0.0107454	-0.245998
167.1	-2.429	-1.34969	1.51147	-0.640497	1.25882	0.288108	2.28715	0.633841	0.421081	0.294754	-11.9224	0.33031	-0.00941218	-0.0520094	-0.0330717	0.0113318	0.0511715	-0.152294	-0.0106926	-0.144052
167.2	-1.89267	-1.0505	1.75747	-0.505307	1.23666	0.527462	2.25613	0.771248	0.567352	0.24378	-11.9227	0.330868	-0.00945264	-0.0520499	-0.03304	0.0112948	0.0511764	-0.152245	-0.0106719	-0.272593
167.3	-1.62451	-1.28542	1.51369	-0.390063	1.45385	0.620544	2.13866	1.05493	0.724705	0.609459	-11.9229	0.331483	-0.00944988	-0.0520679	-0.0330916	0.0113189	0.0511877	-0.15231	-0.0106948	-0.381189
167.4	-1.62672	-1.41396	1.33417	-0.40336	1.76412	0.536327	2.35142	1.2012	0.88649	0.574	-11.9229	0.329764	-0.00951498	-0.0521493	-0.0331542	0.01133	0.0511405	-0.1522	-0.0107213	-0.454325
167.5	-1.61564	-1.27656	1.46271	-0.328008	1.84169	0.560706	2.24726	1.23887	1.04606	0.704758	-11.924	0.333211	-0.00956029	-0.0521797	-0.0330974	0.0113829	0.05118	-0.152192	-0.0106521	-0.478703
167.6	-1.85943	-1.24331	1.38736	-0.21498	1.87715	0.480921	2.14531	1.30979	0.995086	0.667082	-11.9253	0.331732	-0.00944872	-0.0521494	-0.0330705	0.0113688	0.0512032	-0.152165	-0.0106636	-0.42773
167.7	-1.87494	-0.957419	1.45163	-0.356819	1.85499	0.60503	2.26942	1.16574	1.05049	0.576216	-11.9254	0.333495	-0.00954605	-0.0520977	-0.0331447	0.0114664	0.0512118	-0.152143	-0.0106489	-0.492001
167.8	-1.85499	-1.10591	1.38293	-0.281467	1.36742	0.356812	2.0478	0.933033	1.05049	0.498648	-11.9256	0.332723	-0.00954334	-0.052123	-0.033044	0.0114641	0.0511387	-0.152136	-0.0106788	-0.261512
167.9	-1.61342	-1.03499	1.70428	-0.135195	1.64001	0.545192	2.15639	0.966276	1.25217	0.445458	-11.9266	0.332196	-0.00958595	-0.0521698	-0.0330371	0.011491	0.0512302	-0.152085	-0.0107496	-0.363459
168	-1.77964	-0.824445	1.58461	-0.296981	1.57574	0.5873	2.24726	0.961844	0.972923	0.596162	-11.9273	0.331976	-0.00955969	-0.0521604	-0.0330732	0.0114817	0.0512005	-0.152113	-0.0106821	-0.332432
168.1	-2.14532	-0.995095	1.30093	-0.585091	1.28763	0.511948	2.28937	0.733571	0.813354	0.875408	-11.9285	0.333446	-0.00957547	-0.0521245	-0.0330632	0.0114955	0.0511766	-0.152047	-0.0106234	-0.179511
168.2	-1.89045	-1.14802	1.27212	-0.372333	1.21006	0.449894	2.33813	0.81114	1.13914	0.886489	-11.9286	0.333666	-0.00965777	-0.0521563	-0.0330854	0.0115014	0.0512475	-0.152056	-0.0106722	-0.308053
168.3	-2.00348	-1.37407	1.26768	-0.507523	1.16574	0.310271	2.13423	0.784545	0.990653	0.478701	-11.929	0.332441	-0.0096659	-0.0521567	-0.0331726	0.0115775	0.0512123	-0.152107	-0.0106532	-0.199457
168.4	-2.05667	-1.30094	1.38736	-0.531902	1.35412	0.445461	2.08326	0.970709	0.749084	0.43216	-11.9298	0.3333	-0.00964668	-0.0521509	-0.0331394	0.011544	0.0512289	-0.152086	-0.0106229	-0.252647
168.5	-2.16084	-1.35856	1.41839	-0.667092	1.29206	0.365677	2.06775	0.762383	0.972923	0.476485	-11.93	0.330953	-0.00960108	-0.0521348	-0.0330952	0.011547	0.0512136	-0.152133	-0.0106588	-0.23935
168.6	-1.99019	-1.27434	1.50039	-0.199466	1.78628	0.582868	1.92812	1.01947	1.12584	1.08373	-11.9311	0.330489	-0.00957812	-0.0521219	-0.033128	0.0115752	0.051202	-0.152147	-0.0107005	-0.432162
168.7	-1.9791	-1.27656	1.38071	-0.17952	1.9658	0.662652	1.8705	1.21449	1.18125	0.926381	-11.9315	0.330876	-0.00965173	-0.0521294	-0.033172	0.0116222	0.0512171	-0.152041	-0.0106707	-0.467622
168.8	-2.13867	-1.25883	1.13914	-0.281467	2.05445	0.427731	1.79072	1.21006	1.29206	0.596162	-11.932	0.333341	-0.00960684	-0.0521487	-0.0330771	0.0116416	0.0512244	-0.152026	-0.0106334	-0.443244
168.9	-2.05446	-1.12364	1.0372	-0.460982	1.74418	0.26373	1.75526	1.0106	1.28541	0.500864	-11.9331	0.333368	-0.0095696	-0.0520816	-0.0330781	0.011721	0.0512505	-0.152083	-0.0106574	-0.330215
169	-1.98797	-1.35191	0.990655	-0.611686	1.49596	0.0753497	1.53142	0.862113	1.20563	0.245997	-11.9334	0.333199	-0.00963257	-0.0521949	-0.0330423	0.0117175	0.0512306	-0.152122	-0.0106572	-0.135187
169.1	-2.1963	-1.69543	0.864329	-0.715849	1.48266	-0.248221	1.48709	1.03941	1.02168	0.370106	-11.9336	0.332996	-0.00961558	-0.052215	-0.0330593	0.011698	0.0511986	-0.152095	-0.0107277	-0.0775645
169.2	-2.47997	-1.77743	0.695895	-0.711417	1.34969	0.0642685	1.48488	0.882059	0.950761	0.36789	-11.9345	0.335285	-0.00966897	-0.0521606	-0.0330991	0.0117275	0.0512491	-0.152122	-0.0107275	-0.0177261
169.3	-2.28273	-1.52921	1.00617	-0.804499	1.30536	0.217189	1.54028	0.882059	1.17903	0.365673	-11.9354	0.338717	-0.0096373	-0.0521213	-0.0331251	0.0117847	0.0512663	-0.152147	-0.010641	-0.0908619
169.4	-2.30932	-1.37185	0.977357	-0.722498	1.30314	0.230486	1.54028	1.09703	1.28985	0.301402	-11.9358	0.335649	-0.00958219	-0.0521206	-0.0331811	0.0117705	0.0512181	-0.152111	-0.010639	-0.0509696
169.5	-1.94808	-1.35413	0.904222	-0.410009	1.46936	0.294757	1.94142	1.42504	1.35412	0.352376	-11.9363	0.336889	-0.00956362	-0.052151	-0.0331707	0.0117211	0.0511986	-0.152112	-0.0106464	-0.22162
169.6	-1.73089	-1.41175	0.921952	-0.166223	1.60677	0.432164	2.00569	1.15687	1.60677	0.425512	-11.9372	0.33487	-0.00962955	-0.052097	-0.0331477	0.0117378	0.0511676	-0.152062	-0.0106995	-0.288107
169.7	-1.89932	-1.66218	1.03498	-0.104168	1.52477	0.48757	2.08326	1.25217	1.38293	0.228267	-11.9377	0.335934	-0.00963418	-0.0521176	-0.0331013	0.0117455	0.0512057	-0.152041	-0.0106602	-0.268161
169.8	-2.08105	-1.43613	1.07709	-0.330224	1.68212	0.405569	1.88823	1.40066	1.41839	0.015508	-11.938	0.336113	-0.00957968	-0.0521468	-0.0331435	0.0117701	0.05124	-0.152093	-0.0105974	-0.237134
169.9	-1.98354	-1.3098	1.04163	-0.480928	1.54028	0.405569	1.81731	1.34082	1.18568	-0.272603	-11.9383	0.338307	-0.00963997	-0.0521261	-0.0331251	0.0117827	0.0512417	-0.152088	-0.0106479	-0.223836
170	-2.101	-1.46494	1.03276	-0.423306	1.61563	0.248216	1.73753	0.875411	1.11033	-0.259305	-11.9392	0.335957	-0.00962394	-0.0522012	-0.0331132	0.0117937	0.0512465	-0.152137	-0.0106855	-0.144052
170.1	-1.98575	-1.62672	0.862113	-0.392279	1.40066	0.0997283	1.64223	1.01503	1.15465	-0.414442	-11.9401	0.339297	-0.00966939	-0.0521943	-0.0331367	0.0118039	0.0512396	-0.152086	-0.0107647	-0.0842132
170.2	-2.15862	-1.53364	0.760166	-0.489793	1.25882	0.117458	1.62893	1.25439	1.15022	-0.323576	-11.9404	0.338301	-0.00962877	-0.0521684	-0.033105	0.011815	0.0512403	-0.152044	-0.0107102	-0.0554021
170.3	-1.94143	-1.53586	0.968492	-0.460982	1.29428	0.0310249	1.6932	1.19455	0.990653	-0.458767	-11.9406	0.337732	-0.00962398	-0.0522412	-0.0330832	0.0117896	0.051159	-0.152066	-0.0106686	-0.0908619
170.4	-2.04781	-1.6511	0.744653	-0.494226	1.28541	0.0199438	1.78185	1.09482	0.919734	-0.405577	-11.9414	0.33772	-0.00967813	-0.0521726	-0.03309	0.0117576	0.0511679	-0.152069	-0.0107083	-0.0376722
170.5	-1.61786	-0.802282	1.23222	0.00442755	1.61342	0.788978	2.29602	1.39623	1.26325	0.407782	-11.942	0.337157	-0.00963445	-0.0522042	-0.0331205	0.0118068	0.0511982	-0.152158	-0.0106927	-0.503082
170.6	-1.8151	-1.29872	0.992871	-0.485361	1.52477	0.534111	1.85055	1.15022	1.06379	0.458755	-11.9431	0.336982	-0.00967529	-0.0521785	-0.0331523	0.0118179	0.0512597	-0.152113	-0.0106994	-0.268161
170.7	-2.03451	-1.44499	0.822221	-0.687038	1.39623	0.527462	1.62228	1.35633	1.11255	0.0376703	-11.943	0.339061	-0.00974435	-0.0521717	-0.0332446	0.0118747	0.0512797	-0.152117	-0.0105689	-0.152917
170.8	-1.79959	-1.36299	1.12585	-0.55628	1.46493	0.545192	2.18964	1.57796	1.13693	0.472053	-11.9437	0.335802	-0.00975426	-0.0523042	-0.0332608	0.0118858	0.051245	-0.152026	-0.0106515	-0.365675
170.9	-1.69986	-1.28764	1.14579	-0.45655	1.4339	0.511948	2.09212	1.38515	1.04384	0.469836	-11.9445	0.336636	-0.00978296	-0.0522536	-0.0332059	0.0118677	0.0512685	-0.15202	-0.0108023	-0.319134
171	-1.83283	-1.47159	1.02168	-0.463198	1.20341	0.370109	2.00569	1.4339	1.10147	0.751299	-11.9449	0.339303	-0.00979246	-0.0521941	-0.0332374	0.0118237	0.0512077	-0.151981	-0.0107484	-0.245998
171.1	-2.02786	-1.62451	0.729139	-0.698119	1.32974	0.503083	1.81953	1.37185	0.917518	0.305835	-11.9458	0.339132	-0.00982656	-0.0522387	-0.0332451	0.0117628	0.0512033	-0.151988	-0.0107324	-0.183944
171.2	-2.00791	-1.29429	0.98179	-0.432171	1.15466	0.835519	1.8838	1.30536	1.40952	0.110806	-11.9461	0.334916	-0.00981144	-0.052315	-0.0331948	0.0117316	0.0512384	-0.152052	-0.0107728	-0.319134
171.3	-2.24727	-1.41175	0.773464	-0.607254	0.997304	0.429948	1.58904	1.19455	1.1879	0.0664814	-11.9466	0.333937	-0.00978881	-0.052301	-0.0332132	0.0117379	0.0512253	-0.152017	-0.0107268	-0.0775645
171.4	-2.25392	-1.36964	0.733571	-0.704768	1.25882	0.529678	1.59125	1.17682	1.16352	0.239348	-11.9466	0.335997	-0.00982024	-0.0522568	-0.0331815	0.0117388	0.0511883	-0.152006	-0.01076	-0.113024
171.5	-2.32484	-1.34969	0.864329	-0.416657	1.32309	0.735788	1.73531	0.941898	1.40066	0.363457	-11.948	0.337786	-0.00977874	-0.0522207	-0.0331551	0.0117655	0.0512013	-0.152016	-0.0107621	-0.206106
171.6	-2.265	-1.0505	0.800058	-0.370116	1.15244	0.649355	1.7065	0.937465	1.22779	0.104157	-11.9489	0.334421	-0.00981358	-0.0523011	-0.0332597	0.0118245	0.0511683	-0.152004	-0.0107405	-0.330215
171.7	-2.20294	-1.01504	0.795626	-0.23271	1.00839	0.757951	1.79293	1.1879	1.14357	-5.72205e-06	-11.9481	0.331112	-0.0097374	-0.0522771	-0.0333007	0.0117607	0.0511492	-0.152077	-0.0107441	-0.363459
171.8	-2.12094	-1.20785	0.857681	-0.106384	0.795626	0.81114	1.72201	1.36742	1.15465	0.0731301	-11.9487	0.340338	-0.00975508	-0.0521399	-0.033235	0.0117867	0.0511638	-0.151978	-0.0108101	-0.341297
171.9	-2.0611	-1.36299	0.959628	-0.159574	0.738004	0.585084	1.40952	1.27655	1.23666	-0.00887066	-11.9504	0.338725	-0.00973448	-0.0522206	-0.0332532	0.0116944	0.051126	-0.151988	-0.0108424	-0.279242
172	-2.28494	-1.3364	1.01282	-0.589524	0.585084	0.46984	1.24331	1.00174	1.1879	-0.117466	-11.9502	0.340975	-0.00969711	-0.0523076	-0.033313	0.0117269	0.0512021	-0.152023	-0.0107043	-0.135187
172.1	-2.49992	-1.21007	1.1059	-0.445468	0.571786	0.627193	1.36741	0.906438	1.23222	0.00885925	-11.9509	0.340735	-0.00968434	-0.0523981	-0.0332619	0.0117555	0.0511523	-0.152033	-0.0107051	-0.181728
172.2	-2.48441	-1.23445	1.03941	-0.414441	0.629409	0.682598	1.05714	1.08817	1.17903	-5.70714e-06	-11.9514	0.342114	-0.00973299	-0.0522848	-0.0332361	0.011762	0.0511564	-0.152054	-0.0106909	-0.175079
172.3	-2.34257	-1.31867	0.961844	-0.392279	0.447677	0.589517	1.01503	0.941898	1.10811	0.163996	-11.9517	0.342633	-0.00972025	-0.0523659	-0.0332083	0.0116675	0.0511138	-0.152111	-0.0108263	-0.144052
172.4	-2.45338	-1.20342	0.711409	-0.361251	0.248216	0.354595	0.995087	0.959628	0.842166	0.0686976	-11.9525	0.340745	-0.00966509	-0.0524162	-0.0331639	0.0117131	0.0511312	-0.151976	-0.010759	-0.0753482
172.5	-2.49327	-1.4605	0.709193	-0.624984	0.445461	0.29919	1.20341	0.762383	0.656002	-0.0620603	-11.9536	0.34217	-0.00969585	-0.0523696	-0.0331446	0.0117255	0.0511832	-0.152032	-0.0107646	-0.0288073
172.6	-2.70603	-1.47823	0.407785	-0.618335	0.56957	0.270378	0.9286	0.616111	0.848814	-0.301414	-11.9544	0.339632	-0.00978014	-0.0523092	-0.0332069	0.011723	0.0511349	-0.151996	-0.0107499	0.0797883
172.7	-2.81019	-1.3785	0.206107	-0.649362	0.410001	0.0952958	0.631624	0.53411	0.69811	-0.201683	-11.9545	0.341215	-0.00973047	-0.0523314	-0.0331881	0.0117905	0.0511668	-0.152001	-0.0107292	0.177303
172.8	-2.80576	-1.7198	0.277027	-0.822229	0.206107	0.02216	0.407784	0.390055	0.704759	-0.25044	-11.9549	0.339659	-0.00972026	-0.0523509	-0.0331713	0.0117879	0.0510441	-0.152055	-0.0107573	0.257087
172.9	-3.15371	-1.82175	0.245999	-0.78012	0.099728	-0.0310297	0.456541	0.378974	0.742435	-0.201683	-11.9554	0.34188	-0.00978643	-0.052342	-0.0332241	0.01169	0.0510437	-0.15202	-0.0107548	0.274817
173	-3.00965	-1.5004	0.387839	-0.653795	0.237135	0.0044301	0.574002	0.711409	0.78676	-0.0975201	-11.9565	0.341794	-0.00974062	-0.0522909	-0.0332524	0.0117196	0.051151	-0.15202	-0.0107429	0.164005
173.1	-2.67057	-1.57797	0.163999	-0.955203	0.294757	-0.0288135	0.70476	0.839951	0.835517	-0.277035	-11.9573	0.340483	-0.00971344	-0.0523514	-0.0332081	0.0117177	0.0510517	-0.151968	-0.0108887	0.157357
173.2	-2.29159	-1.29207	0.257081	-0.769039	0.41665	0.00664634	0.997303	0.897573	1.38514	-0.126331	-11.9573	0.340822	-0.0097582	-0.0523189	-0.0332655	0.0117045	0.051172	-0.151991	-0.0108607	-0.0310235
173.3	-2.01235	-1.21893	0.618327	-0.624984	0.660436	0.436596	1.30536	1.24109	1.65109	0.217185	-11.9583	0.340903	-0.00982388	-0.0522935	-0.0332869	0.0117511	0.0511739	-0.152054	-0.010836	-0.310269
173.4	-2.27165	-1.52256	0.511948	-0.489793	0.460975	0.540759	1.15022	1.19233	1.34747	0.458755	-11.9589	0.342527	-0.00982233	-0.0523512	-0.0332578	0.0117329	0.0511139	-0.152069	-0.0107771	-0.245998
173.5	-2.85673	-1.71537	0.101944	-0.746877	0.347947	0.104161	0.72249	0.682598	0.88649	0.230483	-11.9597	0.34112	-0.0098042	-0.0523471	-0.0332059	0.0117754	0.0511747	-0.151959	-0.0108065	0.0398961
173.6	-2.61073	-1.8284	0.148485	-1.00174	0.0687007	0.159567	0.647138	0.773464	0.68038	0.0221567	-11.9596	0.339952	-0.00974117	-0.0524389	-0.0332451	0.0117616	0.0511596	-0.152031	-0.0107394	0.110816
173.7	-2.30711	-1.58461	-0.0177328	-0.884283	0.15735	0.15735	0.549623	0.536326	0.811138	-0.164007	-11.96	0.341809	-0.00978226	-0.0524093	-0.0332014	0.0117527	0.0511332	-0.152053	-0.010799	0.183951
173.8	-2.45338	-1.49818	-0.0797874	-0.724714	0.445461	0.17508	0.49865	0.74022	1.27655	-0.113034	-11.9609	0.342738	-0.00975824	-0.0523798	-0.0332219	0.0117392	0.0511559	-0.152029	-0.0108505	0.00886875
173.9	-2.47554	-1.5691	-0.10195	-0.79785	0.285892	0.0731334	0.206107	0.671517	1.30979	0.372322	-11.9612	0.34449	-0.00979846	-0.0524136	-0.0332698	0.0117913	0.0511471	-0.152004	-0.0108433	0.0376798
174	-2.50657	-1.69543	-0.124112	-0.98623	0.359028	-0.0731382	0.155133	0.631625	1.18125	0.421079	-11.9618	0.34346	-0.00980385	-0.0524386	-0.0332304	0.0118594	0.0511042	-0.152083	-0.0108107	0.168438
174.1	-2.63954	-1.80845	-0.503089	-0.839959	0.387839	-0.232707	0.328	0.611678	1.26768	0.223834	-11.9623	0.345502	-0.00983082	-0.0524388	-0.0333132	0.011783	0.0511465	-0.152038	-0.0108311	0.150708
174.2	-2.69938	-1.83283	-0.47871	-0.966284	0.319135	-0.288113	0.383406	0.458758	1.40287	-0.164007	-11.9634	0.34602	-0.00980335	-0.0524805	-0.0332424	0.0117754	0.0511423	-0.152037	-0.0108015	0.197249
174.3	-2.66835	-1.85499	-0.565143	-1.28321	0.119674	-0.458763	0.0554026	0.332433	1.34525	-0.0199518	-11.9629	0.343098	-0.00977219	-0.0523639	-0.0332171	0.0117941	0.0512014	-0.152048	-0.0108445	0.394494
174.4	-2.85008	-1.6777	-0.467629	-1.19677	0.365676	-0.427736	0.237134	0.423298	1.27655	0.0465353	-11.9635	0.342555	-0.00976748	-0.0523754	-0.0331798	0.011847	0.0511908	-0.152072	-0.0108176	0.254871
174.5	-2.87668	-1.8018	-0.567359	-1.26769	0.514164	-0.547413	0.383406	0.206107	1.21006	0.09086	-11.9648	0.342899	-0.00967275	-0.0524146	-0.0331696	0.0118376	0.0511766	-0.152058	-0.0107764	0.319142
174.6	-2.49327	-1.45386	-0.155139	-0.926392	0.751302	-0.332438	0.507515	0.458758	1.65996	0.511945	-11.9651	0.345681	-0.00977623	-0.0524797	-0.0332798	0.0117882	0.051115	-0.152091	-0.0107865	0.086437
174.7	-2.24727	-1.74197	-0.381196	-0.738012	0.330217	-0.268167	0.186161	0.374541	1.69763	0.436593	-11.9658	0.343969	-0.00980196	-0.0524368	-0.0333704	0.0117397	0.0511572	-0.152062	-0.0107826	0.177303
174.8	-2.04337	-1.54694	-0.352385	-0.915311	0.170648	-0.483142	0.150701	0.34573	1.59569	0.523026	-11.9662	0.34443	-0.00970765	-0.0524012	-0.0333427	0.0118138	0.0511661	-0.152057	-0.0107774	0.135194
174.9	-2.21402	-1.42726	-0.474278	-0.85104	0.190594	-0.587305	0.308054	0.314703	1.37628	0.591729	-11.9671	0.342799	-0.00973144	-0.0524254	-0.0333113	0.0117522	0.0511394	-0.152064	-0.0107423	0.181735
175	-2.28494	-1.4184	-0.2726	-0.695903	-0.115247	-0.40779	0.392271	0.370109	1.40952	0.509729	-11.9673	0.345891	-0.00978817	-0.0524616	-0.0333344	0.0118282	0.0512106	-0.152048	-0.0107881	0.115248
175.1	-2.25392	-1.6378	-0.294762	-0.602821	-0.0997333	-0.538548	0.23935	0.186161	1.53806	0.412214	-11.9679	0.345132	-0.00970985	-0.0523704	-0.0332957	0.0118186	0.0511743	-0.152108	-0.0107929	0.146275
175.2	-2.37359	-1.64224	-0.332438	-0.764607	0.0288084	-0.46098	0.214972	0.064268	1.30536	0.22605	-11.9688	0.345187	-0.00973606	-0.0523186	-0.033274	0.0118241	0.0510984	-0.152091	-0.0107916	0.201681
175.3	-2.04781	-1.30094	-0.332438	-0.569578	0.254865	-0.164004	0.401136	0.370109	1.40731	0.319132	-11.9695	0.34246	-0.00972011	-0.0523962	-0.0332892	0.0117789	0.0511079	-0.152112	-0.0107867	0.0332474
175.4	-2.11873	-1.28321	-0.401142	-0.633849	0.0443221	-0.308059	0.434379	0.296973	1.21228	0.558486	-11.9699	0.343805	-0.00967445	-0.0523819	-0.0332388	0.0117595	0.0511595	-0.152083	-0.0107771	0.0820046
175.5	-1.89489	-1.15023	-0.228275	-0.771255	0.126323	-0.25487	0.622759	0.609462	1.4339	1.00838	-11.971	0.342108	-0.00971765	-0.0523326	-0.0332346	0.0118036	0.0511457	-0.152094	-0.010764	0.0288149
175.6	-1.88602	-1.2411	-0.523035	-0.567361	0.0687007	-0.146274	0.458758	0.64049	1.46714	0.527459	-11.9706	0.343923	-0.00973366	-0.0522842	-0.0332845	0.0119289	0.0513009	-0.152041	-0.0107853	0.00222004
175.7	-1.80845	-1.26326	-0.494224	-0.882067	0.130755	-0.243788	0.460974	0.684814	1.55579	0.265943	-11.9715	0.345265	-0.00978875	-0.0522932	-0.0332281	0.0119083	0.0512699	-0.151888	-0.0107426	0.0265986
175.8	-2.26057	-1.71316	-0.540765	-1.06823	-0.0133	-0.6139	0.0443214	-0.0398951	1.09703	-0.0133031	-11.9724	0.344184	-0.00978055	-0.0523076	-0.0332627	0.011833	0.0511272	-0.151933	-0.0107604	0.34352
175.9	-2.04116	-1.66218	-0.40779	-0.651578	0.261513	-0.418871	0.347946	0.0886466	1.27876	0.0554002	-11.9728	0.342952	-0.00970125	-0.0522773	-0.0333015	0.0118596	0.0511647	-0.151912	-0.0107809	0.148492
176	-1.79294	-1.43834	-0.268168	-0.618335	0.159566	-0.505304	0.188377	0.401136	1.30979	0.254862	-11.9731	0.34587	-0.00966948	-0.0523374	-0.0332457	0.0118575	0.0511608	-0.151816	-0.0108376	0.121897
176.1	-1.90597	-1.59126	-0.607252	-1.00396	-0.0908683	-0.844389	-0.285898	0.257081	0.937464	0.146266	-11.9734	0.344896	-0.011015	-0.05223	-0.0344306	0.0135507	0.0519007	-0.151554	-0.010823	0.365683
176.2	-2.06332	-1.84391	-0.47871	-0.941905	-0.106382	-0.675955	-0.374547	0.261513	0.649353	-0.141845	-11.9742	0.343782	-0.0138003	-0.0534052	-0.0369913	0.0163812	0.0536204	-0.15123	-0.011082	0.412224
176.3	-1.83948	-1.50705	-0.13741	-0.709201	0.181729	-0.252653	0.0110779	0.715842	0.80449	0.106374	-11.9751	0.345146	-0.0141123	-0.0538311	-0.0371804	0.0163754	0.0537703	-0.151252	-0.0112893	0.146275
176.4	-2.03451	-1.39402	-0.363466	-0.862121	0.217189	-0.370114	0.00886166	0.992871	0.895355	0.321349	-11.9751	0.344292	-0.0142122	-0.0539303	-0.0372437	0.0162959	0.0537112	-0.151308	-0.01125	0.166222
176.5	-1.83726	-1.10147	-0.210545	-0.567362	0.520813	0.101945	0.359027	1.30093	1.05492	0.658217	-11.9753	0.345684	-0.0141684	-0.0540001	-0.0372744	0.0163914	0.053736	-0.151327	-0.0112445	-0.157349
176.6	-1.78186	-1.32975	-0.445466	-0.74466	0.301406	-0.0731382	0.285891	0.820005	0.687029	0.514161	-11.9765	0.346721	-0.0141858	-0.053991	-0.0372666	0.016251	0.0537826	-0.151321	-0.0112053	0.0376798
176.7	-1.90375	-1.33196	-0.534116	-0.908662	0.221621	-0.246005	0.294756	0.509732	0.607244	0.29697	-11.9764	0.346014	-0.0141966	-0.0540825	-0.0373633	0.0163451	0.0537481	-0.151335	-0.0112329	0.195033
176.8	-2.13646	-1.42726	-0.791199	-1.05715	0.0664845	-0.385628	0.177296	0.166215	0.498649	0.562918	-11.9773	0.348242	-0.014153	-0.0540718	-0.0372817	0.016307	0.0537458	-0.151383	-0.0112447	0.365683
176.9	-1.74862	-1.40953	-0.689253	-1.07266	0.0554033	-0.144058	0.170647	0.496434	0.775678	0.223834	-11.9773	0.348397	-0.0142369	-0.0540521	-0.0372702	0.0163066	0.0537219	-0.151407	-0.0112425	0.179519
177	-1.61564	-1.12585	-0.463196	-0.684822	0.212756	0.132972	0.359027	0.820005	0.817787	0.560702	-11.9787	0.345713	-0.0141284	-0.054046	-0.0372596	0.0162943	0.0537095	-0.151347	-0.0112401	-0.0332397
177.1	-1.69543	-1.22115	-0.438818	-0.631632	0.392271	0.0908633	0.458758	0.842167	1.06157	0.376755	-11.9789	0.345269	-0.0141545	-0.0540136	-0.0372888	0.0162825	0.0537698	-0.15136	-0.0112099	-0.0243748
177.2	-1.7597	-1.19234	-0.456548	-0.467631	0.580651	0.168432	0.438812	1.02168	1.05271	0.365673	-11.9794	0.345949	-0.0141994	-0.0540416	-0.0372373	0.0162721	0.0537804	-0.151392	-0.011309	-0.0842132
177.3	-1.60234	-1.23666	-0.536332	-0.520821	0.578435	0.217189	0.396703	0.9286	1.1613	0.545189	-11.9795	0.345433	-0.0141855	-0.054124	-0.0372434	0.0163105	0.0537895	-0.151419	-0.0112836	-0.159565
177.4	-1.67991	-1.52699	-0.600603	-0.979582	0.445461	-0.141842	0.183944	0.667084	1.08374	0.582865	-11.9811	0.34389	-0.0141836	-0.0541078	-0.0372825	0.016259	0.053692	-0.151383	-0.0113425	0.0709234
177.5	-1.79294	-1.27656	-0.13741	-0.651578	0.633841	-0.0265972	0.20389	0.764599	1.28985	0.534107	-11.981	0.34711	-0.0142002	-0.0541244	-0.0372962	0.0162976	0.0537537	-0.151406	-0.0112893	-0.00664491
177.6	-1.72867	-1.29207	-0.32579	-0.516388	0.429947	0.139621	0.343513	0.742436	1.19455	0.542972	-11.9819	0.346877	-0.0142077	-0.0541898	-0.0373192	0.0162601	0.0536479	-0.151459	-0.0112501	0.0465448
177.7	-1.5957	-1.11034	-0.161788	-0.494226	0.547408	0.183945	0.487569	0.864329	1.39179	0.578432	-11.9822	0.3464	-0.0142016	-0.054164	-0.0372761	0.0163072	0.0537381	-0.151448	-0.0112948	-0.0686995
177.8	-1.49153	-0.855472	0.288108	-0.279251	0.859897	0.328001	0.580651	1.15466	1.60898	0.866543	-11.9829	0.347368	-0.0142175	-0.0540699	-0.0373227	0.0163023	0.053689	-0.151397	-0.0112504	-0.272593
177.9	-1.49596	-1.17683	0.166215	-0.361251	0.480921	0.183945	0.36346	0.731355	1.27212	0.283673	-11.984	0.347733	-0.0141756	-0.054135	-0.0373119	0.0162395	0.0537233	-0.151418	-0.0113079	-0.0155099
178	-1.45164	-1.41396	-0.0465439	-0.376765	0.483137	0.137404	0.325783	0.64049	0.961842	0.0376703	-11.9843	0.346415	-0.0141739	-0.05416	-0.0372946	0.0162112	0.0536931	-0.151406	-0.0112633	0.0775721
178.1	-1.41618	-1.63115	-0.139626	-0.458766	0.556273	0.0664847	0.186161	0.806707	0.913085	-0.0731415	-11.9844	0.349281	-0.0141909	-0.054223	-0.0373441	0.0162221	0.0536784	-0.151393	-0.0112205	0.0930857
178.2	-1.72645	-1.50261	-0.0509764	-0.57401	0.527462	0.248216	0.352378	0.698112	0.95741	0.203888	-11.9848	0.348606	-0.0141971	-0.0541786	-0.0373641	0.0162002	0.0536565	-0.151384	-0.0113074	0.0376798
178.3	-1.69321	-1.48045	0.181728	-0.804499	0.565138	0.365677	0.27481	0.735788	0.813354	0.0332378	-11.9857	0.347877	-0.0141988	-0.0541525	-0.0372777	0.0162396	0.0536469	-0.15144	-0.0112663	0.086437
178.4	-1.55359	-1.19899	0.285892	-0.505307	0.680382	0.560705	0.476488	0.729139	1.38293	0.405566	-11.9865	0.350141	-0.0142111	-0.0541428	-0.0372786	0.0161531	0.0536994	-0.15145	-0.0112916	-0.0598346
178.5	-1.62007	-1.43169	0.0731329	-0.738012	0.458758	0.447677	0.365676	0.5873	1.27655	0.290321	-11.9876	0.349174	-0.0142375	-0.0541202	-0.03728	0.0161649	0.0536937	-0.15142	-0.0113281	0.0221662
178.6	-1.57132	-1.48488	0.0199432	-0.664876	0.237135	0.152918	0.261513	0.691463	0.873193	0.183942	-11.9876	0.347509	-0.0142209	-0.0542138	-0.0373836	0.0161758	0.0536842	-0.15144	-0.0112998	0.0886533
178.7	-1.47602	-1.10147	0.232702	-0.443252	0.401136	0.254865	0.565137	0.713625	1.20784	0.398917	-11.9886	0.347124	-0.014207	-0.054215	-0.0373287	0.01617	0.053688	-0.151399	-0.0112576	-0.0686995
178.8	-1.44056	-0.972932	0.270378	-0.239358	0.325784	0.36346	0.715841	0.609462	1.09925	0.441025	-11.9891	0.348501	-0.0169081	-0.0562599	-0.0375027	0.0160644	0.053681	-0.15141	-0.0112705	-0.11524
178.9	-1.4605	-1.35191	-0.13741	-0.237142	0.181729	0.141837	0.684814	0.744653	0.711408	0.667081	-11.9895	0.350552	-0.019341	-0.0602208	-0.0380716	0.013999	0.0509162	-0.153417	-0.0125277	3.80251e-06
179	-1.45829	-1.34304	-0.498656	-0.545199	0.281459	0.0332412	0.667084	0.691463	0.649353	0.407782	-11.9895	0.35275	-0.0193955	-0.0603329	-0.0381973	0.0134507	0.0494264	-0.155627	-0.0159027	0.0886533
179.1	-1.15245	-1.2012	-0.281465	-0.203899	0.576219	0.350163	0.802274	0.647138	0.760165	0.434377	-11.9902	0.34915	-0.0194005	-0.0605229	-0.0382464	0.0134658	0.0493321	-0.155669	-0.0161606	-0.124105
179.2	-1.00618	-1.40953	0.0687004	-0.0886544	0.529678	0.290325	1.14136	0.997304	1.03498	0.859894	-11.9911	0.350485	-0.0192339	-0.0604431	-0.0380888	0.0135036	0.0495304	-0.155553	-0.0161326	-0.230485
179.3	-0.975149	-1.28321	0.17508	-0.00886986	0.671517	0.234919	1.13914	0.853248	1.11476	0.775677	-11.9918	0.351599	-0.0190606	-0.0602146	-0.0380603	0.0134905	0.0495824	-0.155542	-0.0160515	-0.310269
179.4	-1.05493	-1.05493	0.124106	-0.028816	0.602814	0.56957	0.859897	0.933033	1.1613	0.445458	-11.992	0.352698	-0.0189546	-0.0601139	-0.0379051	0.013665	0.0497693	-0.155261	-0.0159008	-0.296972
179.5	-0.946338	-0.935256	-0.0687063	-0.288116	0.505299	0.341298	0.855464	0.780112	0.917518	0.35016	-11.9929	0.351304	-0.0186699	-0.0599877	-0.0378808	0.0136482	0.0499018	-0.154969	-0.0155686	-0.170646
179.6	-1.2012	-1.08153	-0.252654	-0.285899	0.168431	0.0930796	0.6693	0.492002	0.930815	0.294754	-11.9932	0.347647	-0.0149315	-0.0555652	-0.0375554	0.0149537	0.0513384	-0.154154	-0.0149071	-0.0376722
179.7	-1.21007	-1.12807	-0.106382	-0.740228	0.0664845	0.0398899	0.718057	0.507515	0.746867	0.232699	-11.9937	0.350628	-0.0142798	-0.054081	-0.0374687	0.0161148	0.0535389	-0.151599	-0.0116271	-0.00664491
179.8	-1.18791	-1.13472	-0.0110841	-0.735796	0.15735	0.059836	0.833302	0.418866	0.835517	0.10859	-11.9944	0.349288	-0.0142329	-0.0541704	-0.0374287	0.0161625	0.0536658	-0.15147	-0.0111733	0.0421123
179.9	-0.846607	-0.9685	0.0952952	-0.536334	0.274811	0.350163	1.02611	0.531894	1.0239	0.234915	-11.9951	0.350249	-0.0142196	-0.0541981	-0.037356	0.0161333	0.0536661	-0.151384	-0.0112359	-0.106376
180	-0.888716	-1.00396	-0.115247	-0.47428	0.523029	0.334649	1.07044	0.877627	0.895355	0.376755	-11.9956	0.351195	-0.0142161	-0.0542133	-0.0373702	0.0161817	0.0536631	-0.151368	-0.0112315	-0.137403
180.1	-0.95077	-0.877634	-0.228275	-0.580659	0.642706	0.41665	0.972925	0.744653	0.817787	0.483134	-11.9959	0.350112	-0.0142698	-0.0541254	-0.0373869	0.01622	0.0537421	-0.151335	-0.0112676	-0.0886457
180.2	-1.0638	-1.08596	-0.0221653	-0.684822	0.704761	0.250432	0.855464	0.538543	0.742435	0.248213	-11.9968	0.35038	-0.0143093	-0.0541176	-0.0373226	0.0161756	0.0537245	-0.151351	-0.0111751	0.0243824
180.3	-1.12142	-1.01282	0.250432	-0.569578	0.642706	0.283676	0.915302	0.660436	0.627191	0.201672	-11.9969	0.352479	-0.0142805	-0.0542256	-0.0372301	0.016123	0.0536629	-0.151346	-0.0111884	-0.0398885
180.4	-0.855472	-0.706984	0.51638	-0.25044	0.824437	0.638274	1.00838	0.859897	0.609461	0.598378	-11.9979	0.352171	-0.0142842	-0.0541935	-0.0372945	0.0161147	0.0537537	-0.15131	-0.0112521	-0.1507
180.5	-1.03277	-0.937473	0.341298	-0.562929	0.485353	0.378974	0.948546	0.538543	0.540757	0.396701	-11.9979	0.352186	-0.0142083	-0.0541793	-0.0373639	0.0161641	0.0537658	-0.151333	-0.0112214	0.0509772
180.6	-1.11256	-1.20342	0.0975115	-0.738012	0.31027	0.498651	0.986222	0.511948	0.520811	0.343511	-11.9988	0.350804	-0.0142584	-0.0541817	-0.0373882	0.0161602	0.0537578	-0.151373	-0.0111779	0.0598422
180.7	-1.06823	-1.03499	0.146269	-0.613902	0.498651	0.598382	1.13471	0.53411	0.711408	0.695893	-11.9987	0.352225	-0.0142407	-0.0542101	-0.0373199	0.0162147	0.053842	-0.151355	-0.0111708	-0.0642671
180.8	-1.30315	-0.946338	-0.0775712	-0.578443	0.390055	0.230486	0.988438	0.365676	0.498649	0.633838	-12.0001	0.35336	-0.0142844	-0.054267	-0.0373196	0.01622	0.0538336	-0.151324	-0.0112571	0.0155175
180.9	-1.29872	-1.17018	-0.121896	-0.791201	0.0797819	0.186161	1.06822	0.172864	0.290323	0.223834	-12.0008	0.356893	-0.0142179	-0.0542656	-0.037351	0.0161778	0.0537304	-0.151308	-0.0111762	0.175086
181	-1.4605	-1.06823	0.0243757	-0.755742	0.201675	0.139621	1.16574	0.441028	0.146267	0.558486	-12.0011	0.355951	-0.01415	-0.0542948	-0.0374304	0.0161845	0.0537681	-0.151288	-0.0112206	0.0886533
181.1	-1.29872	-1.10812	0.12189	-0.773471	-0.00443511	0.259297	1.30093	0.230486	-0.0487616	0.327997	-12.0018	0.350999	-0.0141485	-0.0542573	-0.0374313	0.0161506	0.053812	-0.151265	-0.0111784	0.146275
181.2	-1.27434	-0.997311	0.128539	-0.536334	0.217189	0.26373	1.1059	0.328	0.0376717	0.177293	-12.0025	0.353223	-0.014199	-0.0542626	-0.0374111	0.0161722	0.0538145	-0.151324	-0.0111766	0.214979
181.3	-1.40953	-1.02169	0.113025	-0.647146	0.525245	0.0842146	1.2012	0.0487544	-0.166222	0.10859	-12.0033	0.353765	-0.0142606	-0.0542151	-0.0374194	0.0161232	0.0537464	-0.151257	-0.0112013	0.270385
181.4	-1.63559	-1.27434	0.126323	-0.678173	0.642706	-0.0886519	1.20563	0.166215	0.0332392	0.0620489	-12.0031	0.354605	-0.0143267	-0.0541342	-0.0374596	0.0162001	0.0538692	-0.151337	-0.0112138	0.22606
181.5	-1.43613	-1.30315	0.163999	-0.458766	0.689247	0.110809	1.54693	0.53411	0.128537	0.0199404	-12.0038	0.353846	-0.0142192	-0.0541756	-0.0374479	0.0161642	0.0538699	-0.151427	-0.0112098	0.117464
181.6	-0.995095	-0.904229	0.405568	-0.449901	0.968493	0.472056	1.94807	0.620543	0.310269	0.150698	-12.0049	0.354186	-0.014211	-0.0542652	-0.0374585	0.0161658	0.0537875	-0.151333	-0.0111987	-0.0930781
181.7	-1.18569	-1.2145	0.0265919	-0.454333	0.806708	0.405569	1.65553	0.427731	0.0709152	0.0642652	-12.0051	0.354073	-0.0142228	-0.0542953	-0.0374692	0.0161953	0.0537589	-0.151376	-0.011152	0.0886533
181.8	-1.27434	-0.979581	0.0110783	-0.376765	0.957412	0.46984	1.63336	0.620543	0.124105	0.221618	-12.0049	0.352386	-0.0141851	-0.0542779	-0.0374779	0.0161616	0.053774	-0.151416	-0.0111692	0.0199499
181.9	-1.16131	-0.79785	0.465407	-0.352387	1.19012	0.65822	1.92591	0.77568	0.425513	0.611676	-12.0062	0.354924	-0.014166	-0.0542243	-0.0374534	0.0162667	0.05381	-0.151414	-0.0111676	-0.243782
182	-1.23223	-0.937473	0.321351	-0.542983	0.939682	0.347947	1.8705	0.538543	0.1507	0.644919	-12.0075	0.355698	-0.0142276	-0.0541721	-0.0374362	0.0162606	0.0538495	-0.151465	-0.011135	-0.0775645
182.1	-1.36521	-0.952986	0.195026	-0.35017	0.984006	0.396704	1.91704	0.507515	-0.0709239	0.383403	-12.0074	0.354696	-0.0141932	-0.0542409	-0.0374179	0.0162671	0.0539042	-0.151358	-0.0111208	-0.0576183
182.2	-1.31202	-1.14137	0.206107	-0.321359	0.944114	0.29919	1.6799	0.429947	-0.0953026	0.445458	-12.0077	0.35409	-0.0142501	-0.0542329	-0.0374423	0.0162967	0.0538401	-0.151405	-0.01112	-0.00442867
182.3	-1.32088	-1.03055	0.405568	-0.26817	1.06379	0.190594	1.62893	0.565137	-0.124114	0.347943	-12.0082	0.353563	-0.0141922	-0.0542213	-0.0374779	0.0162813	0.0537745	-0.15133	-0.0111672	-0.00442867
182.4	-1.31202	-0.79785	0.649354	-0.164006	0.975141	0.361244	1.69099	0.571786	-0.146276	0.436593	-12.0085	0.35301	-0.014116	-0.0541958	-0.037502	0.0162459	0.0538347	-0.151343	-0.0111896	-0.0199423
182.5	-1.29207	-1.05937	0.347946	-0.536334	0.554057	0.250432	1.45163	0.199458	-0.0953025	0.316916	-12.0092	0.353258	-0.0141409	-0.0541471	-0.0374964	0.0162751	0.0538771	-0.151342	-0.0111337	0.119681
182.6	-1.48932	-1.51591	0.0997277	-0.964068	0.150701	-0.0132998	1.22558	-0.190599	-0.549631	0.177293	-12.0099	0.353261	-0.0141947	-0.0541162	-0.0374578	0.0162777	0.0539363	-0.151378	-0.0111411	0.476495
182.7	-1.64002	-1.39845	0.00886202	-1.22115	0.234918	-0.0066511	1.13693	-0.0044353	-0.622767	0.0509677	-12.0103	0.35375	-0.0141625	-0.0541963	-0.0375481	0.016333	0.0538422	-0.151303	-0.0110835	0.511954
182.8	-1.46715	-1.37185	0.170647	-1.12807	0.0731332	0.059836	1.09703	-0.11968	-0.587307	0.208321	-12.0111	0.355757	-0.014087	-0.0542628	-0.0374379	0.0163192	0.0538442	-0.151413	-0.0110759	0.416656
182.9	-1.36742	-1.72645	0.312486	-1.21894	0.150701	0.00443009	1.0793	0.0465381	-0.651578	0.549621	-12.0122	0.355064	-0.0142237	-0.0543332	-0.0374127	0.0163413	0.0538165	-0.151367	-0.0111509	0.416656
183	-1.44056	-1.51369	0.325784	-1.04607	0.341298	0.254865	1.15244	0.177296	-0.301413	0.159563	-12.0124	0.35497	-0.0141848	-0.0543126	-0.0373905	0.016288	0.0538822	-0.151393	-0.0111514	0.341304
183.1	-1.28985	-1.2012	0.449893	-0.800066	0.279243	0.472056	1.41839	0.359028	-0.292548	0.241564	-12.0127	0.356899	-0.0141444	-0.05426	-0.0374184	0.0163227	0.0538394	-0.151397	-0.0111868	0.246006
183.2	-1.37407	-1.22115	0.500867	-0.988446	0.347947	0.350163	1.30536	0.438812	-0.443252	0.312484	-12.0132	0.356968	-0.0141424	-0.0542407	-0.0374301	0.0162833	0.05384	-0.15136	-0.0111602	0.214979
183.3	-1.2145	-1.09704	0.720274	-0.944122	0.378974	0.429948	1.40287	0.443244	-0.254872	0.636054	-12.014	0.355873	-0.0140799	-0.0541811	-0.037433	0.0163291	0.053926	-0.151399	-0.0111566	0.0709234
183.4	-1.03499	-1.01726	0.636057	-0.904229	0.660436	0.0531873	1.3386	0.372325	-0.270385	0.678163	-12.0151	0.356758	-0.0140895	-0.0542142	-0.0374359	0.0164134	0.0538675	-0.151329	-0.0111633	0.130762
183.5	-1.03499	-1.25883	0.452109	-1.28321	0.591733	0.0975121	1.12806	0.254864	-0.465414	0.596162	-12.0157	0.354624	-0.0141393	-0.0541998	-0.0374944	0.0163571	0.053848	-0.151425	-0.0111434	0.186168
183.6	-0.988446	-0.802282	0.613895	-0.997311	0.941898	0.28146	1.73088	0.449893	-0.445468	0.70919	-12.0161	0.355413	-0.0141068	-0.0543033	-0.0374935	0.0164085	0.0538963	-0.15141	-0.0111713	-0.0376722
183.7	-1.15023	-0.74466	0.492002	-1.02169	0.8466	0.321352	1.98131	0.410001	-0.489793	0.567351	-12.0172	0.354869	-0.0141434	-0.0542676	-0.0374868	0.0163435	0.0538944	-0.151401	-0.0112076	0.0421123
183.8	-1.23888	-0.948554	0.354595	-1.30315	0.602814	0.279243	1.69099	0.296973	-0.616118	0.460972	-12.017	0.356274	-0.0141486	-0.0542546	-0.0374719	0.0163851	0.0538737	-0.151367	-0.0111897	0.214979
183.9	-1.19899	-1.02834	0.365676	-1.08374	0.458758	0.347947	1.65996	0.252648	-0.693686	0.67373	-12.0174	0.355678	-0.0141523	-0.054167	-0.0374562	0.0164032	0.0538789	-0.151323	-0.0110964	0.1906
184	-1.42061	-1.10369	0.172864	-1.13693	0.372325	0.0110788	1.42504	0.0975116	-0.844391	0.175077	-12.0182	0.355458	-0.0141737	-0.0541999	-0.0374781	0.0163828	0.0538871	-0.151391	-0.0110768	0.325791
184.1	-1.31423	-0.957419	0.25708	-1.22337	0.596165	0.155134	1.81509	0.281459	-0.642713	0.148482	-12.0189	0.355068	-0.0141717	-0.0543261	-0.0374036	0.016323	0.0538541	-0.151374	-0.0111869	0.254871
184.2	-1.08596	-1.10369	0.29254	-1.25218	0.585084	0.246	1.67547	0.108593	-0.514171	0.33243	-12.0193	0.353356	-0.0141226	-0.054268	-0.0374308	0.0163037	0.0538814	-0.151351	-0.0112044	0.234925
184.3	-0.995095	-1.22337	0.38119	-1.03499	0.678166	0.445461	1.83504	0.115241	-0.569577	0.491999	-12.0199	0.352913	-0.0141296	-0.0542357	-0.0373935	0.0163222	0.0539201	-0.151358	-0.0111007	0.159573
184.4	-0.675957	-0.842174	0.735788	-0.848824	0.804491	0.607246	2.14975	0.36346	-0.48536	0.678163	-12.0208	0.353371	-0.0140853	-0.0542243	-0.0373621	0.0163574	0.0539168	-0.151384	-0.0110777	3.80251e-06
184.5	-1.08374	-1.0771	0.554056	-1.15688	0.802275	0.436596	1.79958	0.0332407	-0.669308	0.35016	-12.0213	0.354952	-0.0141259	-0.0542692	-0.0373421	0.0163462	0.0538974	-0.151323	-0.0111216	0.195033
184.6	-0.864337	-1.11699	0.545191	-1.11034	0.60503	0.629409	1.74861	0.0775655	-0.616118	0.438809	-12.0221	0.356305	-0.0141288	-0.0542284	-0.0373796	0.0164064	0.0539282	-0.151368	-0.0111526	0.195033
184.7	-1.06823	-1.24553	0.644922	-0.992879	0.500867	0.359028	1.79293	0.110809	-0.525252	0.199456	-12.0219	0.354567	-0.0141739	-0.0542712	-0.0374087	0.016403	0.0539278	-0.151308	-0.0110616	0.268168
184.8	-1.21672	-1.23445	0.797842	-1.09704	0.545192	-0.0554083	1.78628	0.0797817	-0.811147	0.22605	-12.0227	0.350753	-0.0141626	-0.0542524	-0.0374589	0.0163412	0.0538054	-0.151314	-0.0111313	0.272601
184.9	-1.10591	-1.0505	0.846599	-0.870986	0.98179	0.188378	1.91483	0.203891	-0.791201	0.274808	-12.0232	0.35594	-0.0141452	-0.0541998	-0.0373978	0.0164148	0.0538273	-0.151356	-0.0110534	0.139627
185	-1.38072	-1.3785	0.782329	-1.00618	0.957412	-0.0687057	1.53142	-0.146274	-1.13029	-0.0620603	-12.0243	0.356792	-0.0142235	-0.0542135	-0.0373533	0.0163476	0.0538838	-0.151287	-0.0111068	0.288115
185.1	-1.36299	-1.43169	0.675949	-1.0372	0.744653	-0.0554083	1.72645	0.0421056	-0.802282	-0.0243843	-12.0243	0.354558	-0.0141521	-0.0542265	-0.0374145	0.0163448	0.0538838	-0.151319	-0.011081	0.272601
185.2	-1.21672	-1.24553	0.680382	-1.13915	0.56957	0.418866	1.41617	0.199458	-0.784552	-0.0155194	-12.0249	0.355775	-0.0141897	-0.0543028	-0.0374037	0.0163825	0.0539107	-0.151352	-0.0110187	0.179519
185.3	-1.02169	-1.07045	0.919735	-1.06823	0.560705	0.405569	1.30979	0.305838	-0.671524	0.113022	-12.0254	0.35707	-0.0141976	-0.0542666	-0.0374022	0.0163987	0.0538421	-0.151318	-0.0110695	0.181735
185.4	-1.03942	-1.13472	0.788977	-1.10147	0.580651	0.0664847	1.34304	0.217188	-0.365683	-0.0266005	-12.0259	0.353878	-0.0141236	-0.0542342	-0.0374182	0.0163603	0.0538577	-0.151333	-0.0111053	0.166222
185.5	-1.03277	-1.00618	0.955195	-0.709201	0.948547	0.265946	1.69099	0.478704	-0.0953025	0.272591	-12.0266	0.353963	-0.0141773	-0.0541976	-0.0373764	0.0163546	0.0538774	-0.151348	-0.0111494	-0.108592
185.6	-1.15245	-1.12364	0.948546	-0.873202	0.8466	0.26373	1.86385	0.290324	-0.195033	0.356808	-12.0267	0.355589	-0.0141688	-0.0542556	-0.0373887	0.0163537	0.0538687	-0.151308	-0.0111156	0.0398961
185.7	-1.02169	-0.93304	1.0239	-0.820012	1.15244	0.43438	2.00126	0.733571	-0.0775727	0.527459	-12.0278	0.356158	-0.0141908	-0.0542509	-0.0374222	0.0163661	0.0538848	-0.151297	-0.0111038	-0.0975106
185.8	-1.34526	-0.995095	0.75795	-0.959635	0.817789	0.183945	1.64666	0.356811	-0.416657	0.157347	-12.029	0.359361	-0.0141648	-0.0542861	-0.0373728	0.016308	0.0538719	-0.151331	-0.0111488	0.126329
185.9	-1.39845	-1.09704	0.804491	-0.724714	1.02611	0.390055	1.78628	0.319135	-0.319142	0.55627	-12.0292	0.356112	-0.0142084	-0.0543179	-0.0373313	0.0163075	0.0538372	-0.151346	-0.0111387	0.0310311
186	-1.39402	-1.3918	0.494218	-1.07931	0.813356	0.22827	1.47823	0.308054	-0.175087	0.319132	-12.0301	0.355264	-0.0142718	-0.0541976	-0.0373496	0.0162899	0.0539089	-0.151434	-0.0110898	0.13741
186.1	-1.2965	-1.41618	0.571786	-1.03277	1.04384	0.0177275	1.37185	0.374541	-0.106384	0.183942	-12.0297	0.356692	-0.0142402	-0.0542149	-0.0374274	0.0162838	0.0539327	-0.151352	-0.0111526	0.168438
186.2	-1.68213	-1.40731	0.580651	-0.882067	0.919736	-0.161788	1.50925	0.359028	-0.201682	0.146266	-12.0304	0.35826	-0.0141838	-0.054252	-0.0373571	0.0163505	0.0538992	-0.151305	-0.0110627	0.183951
186.3	-1.54029	-1.41175	0.797842	-1.26769	0.835519	-0.234923	1.49152	0.214972	-0.480928	0.33243	-12.0311	0.357102	-0.0141766	-0.0542389	-0.0373436	0.0163766	0.053947	-0.151294	-0.0110461	0.214979
186.4	-1.50261	-1.30315	0.857681	-1.26991	1.0239	0.0642685	2.01677	0.36346	-0.394494	0.327997	-12.0324	0.359209	-0.0142254	-0.0542784	-0.0373405	0.0163276	0.053819	-0.151261	-0.011172	0.0797883
186.5	-1.48045	-1.42061	0.804491	-1.47602	0.782329	0.101945	2.04558	0.13962	-0.478711	0.135185	-12.0328	0.357935	-0.0142439	-0.0543233	-0.0373092	0.0163438	0.0539205	-0.151325	-0.0111272	0.212763
186.6	-1.51369	-1.51148	0.729139	-1.51148	0.786761	0.219405	1.87937	-0.0155165	-0.423306	0.132969	-12.0327	0.357186	-0.0142813	-0.0543052	-0.0372836	0.0163113	0.0539367	-0.151327	-0.0110139	0.288115
186.7	-1.32088	-1.62672	0.571786	-1.57132	0.924168	0.0731334	1.71093	0.0908629	-0.452117	-0.0243843	-12.0334	0.357032	-0.0142208	-0.0542378	-0.0373201	0.0163443	0.0539463	-0.151297	-0.0110501	0.325791
186.8	-1.46937	-1.49375	0.937465	-1.27656	1.58461	0.274811	1.81953	0.190594	-0.164006	0.365673	-12.0345	0.357062	-0.0142036	-0.0542184	-0.0373507	0.0164316	0.053949	-0.151326	-0.0111051	0.0775721
186.9	-1.36077	-1.32975	1.09703	-0.895365	1.68434	0.507516	1.94807	0.39892	-0.237142	0.600594	-12.0345	0.358564	-0.01421	-0.0542608	-0.0373248	0.0163838	0.0539272	-0.151294	-0.0111305	-0.124105
187	-1.30537	-1.1458	1.23444	-0.731363	1.56466	0.43438	1.75082	0.460974	-0.139627	0.385619	-12.035	0.357868	-0.0141845	-0.0542233	-0.0373983	0.0163161	0.053941	-0.151351	-0.0111028	-0.110808
187.1	-1.36299	-1.4605	0.895357	-0.733579	1.13028	0.0354574	1.65996	0.372325	-0.319142	0.150698	-12.0357	0.357014	-0.0141642	-0.0541607	-0.0373934	0.0162635	0.0539467	-0.151385	-0.0110744	0.0554097
187.2	-1.16131	-1.32088	0.884275	-1.01283	1.32974	0.139621	2.03007	0.711409	-0.456549	0.206104	-12.0359	0.357422	-0.0142334	-0.0542031	-0.037311	0.0162961	0.0539228	-0.151296	-0.0111741	-0.0199423
187.3	-1.2145	-1.24996	1.12363	-0.930824	1.51812	0.454326	2.21402	0.636057	-0.0177343	0.347943	-12.037	0.358533	-0.0142047	-0.0542469	-0.037245	0.0162879	0.0539263	-0.151273	-0.0111613	-0.117457
187.4	-1.55137	-1.14358	0.711409	-1.0372	1.52034	0.292541	1.98796	0.596165	0.0664827	0.157347	-12.0377	0.355845	-0.0141844	-0.0542327	-0.0372922	0.0163116	0.0539151	-0.15125	-0.0110489	0.0509772
187.5	-1.67105	-1.12807	0.733571	-0.924176	1.18347	0.274811	2.06775	0.769031	0.0443204	0.26151	-12.0369	0.354791	-0.0142104	-0.0542368	-0.037314	0.0162551	0.0539077	-0.151246	-0.0109997	0.0598422
187.6	-1.72867	-1.19012	0.77568	-1.01947	0.859897	0.303622	1.93477	0.609462	-0.0842214	0.119671	-12.038	0.357198	-0.0142275	-0.0542089	-0.037314	0.0162895	0.0539205	-0.151298	-0.0110583	0.159573
187.7	-1.40953	-0.902013	1.06822	-0.613902	1.15466	0.421083	2.51321	0.777896	0.121889	0.429944	-12.0391	0.358823	-0.0142167	-0.0542277	-0.0373674	0.0162573	0.0539564	-0.151303	-0.0111448	-0.0908619
187.8	-1.49153	-0.944121	0.984006	-0.651579	1.18568	0.429948	2.32483	0.565137	0.126321	0.12632	-12.04	0.36035	-0.0142312	-0.0542355	-0.0374094	0.0162893	0.0538953	-0.151356	-0.0110731	0.0354636
187.9	-1.62007	-0.800066	0.755734	-0.698119	1.33196	0.316919	2.34478	0.656003	0.323566	0.14405	-12.0403	0.359832	-0.014179	-0.0542029	-0.0373267	0.0163261	0.053986	-0.151338	-0.0110615	-0.0243748
188	-1.937	-1.02834	0.627192	-0.970717	1.24552	0.385623	2.09656	0.514164	-0.00443685	0.0421028	-12.0402	0.359448	-0.0141677	-0.0541681	-0.0373589	0.0163151	0.0540274	-0.151346	-0.0110228	0.164005
188.1	-1.91483	-1.24775	0.744653	-0.977365	1.17682	0.314703	2.18964	0.463191	0.323566	0.0598327	-12.0402	0.362025	-0.0141169	-0.0541442	-0.0373254	0.0163222	0.053991	-0.15134	-0.0110419	0.230492
188.2	-1.7331	-1.36964	0.771247	-1.09039	0.924168	0.277027	2.25834	0.432163	0.117456	-0.00887065	-12.0411	0.361109	-0.0142036	-0.0541964	-0.0373569	0.0163106	0.0540564	-0.151352	-0.0110025	0.223844
188.3	-1.46272	-1.41396	0.877627	-1.15023	1.18125	0.254865	2.22953	0.780112	0.0731314	0.006643	-12.0427	0.361227	-0.0141316	-0.054191	-0.0372614	0.0163481	0.0539746	-0.151362	-0.0110453	0.095302
188.4	-1.57797	-1.35856	0.536326	-1.18791	1.04828	0.172864	2.06775	0.77568	0.243782	-0.0554116	-12.0434	0.358299	-0.014148	-0.0541735	-0.0373708	0.0163515	0.0540204	-0.15137	-0.0110413	0.161789
188.5	-1.86829	-1.65332	0.574002	-1.27434	0.944114	0.108593	2.06331	0.764599	-0.0709239	-0.0709253	-12.0438	0.357135	-0.014134	-0.0542511	-0.0372739	0.0163553	0.0541077	-0.151355	-0.0110846	0.219411
188.6	-1.60456	-1.30537	0.662652	-1.01283	1.12141	0.261514	2.08991	0.751301	-0.268169	0.199456	-12.0441	0.358841	-0.0141515	-0.0541441	-0.0372425	0.0163519	0.0540492	-0.151365	-0.0111175	0.0731396
188.7	-1.30094	-1.19677	0.919735	-0.616119	1.31866	0.607246	2.28272	0.582867	0.0465366	0.571783	-12.0447	0.362233	-0.0141562	-0.0541553	-0.0373166	0.0162988	0.0539938	-0.15136	-0.0110354	-0.146268
188.8	-1.48488	-1.56024	0.988439	-0.784553	1.03498	0.339082	1.90596	0.370109	-0.0354642	0.580648	-12.045	0.361248	-0.0141907	-0.054143	-0.0372991	0.0163294	0.0540268	-0.151331	-0.0109822	0.110816
188.9	-1.36742	-1.31645	1.21671	-0.751309	1.12806	0.483137	2.10099	0.589516	-0.0354642	0.405566	-12.0464	0.359855	-0.0142236	-0.0541444	-0.0372732	0.0163193	0.0540781	-0.151288	-0.0110757	-0.0509696
189	-1.44499	-1.36964	1.06157	-0.902013	1.23666	0.687031	2.04337	0.658219	0.0465366	0.301402	-12.0467	0.359139	-0.0141344	-0.0541631	-0.0372957	0.0163621	0.0541121	-0.151301	-0.0110828	-0.00442867
189.1	-1.70872	-1.72202	0.921951	-1.07045	1.22336	0.485353	1.87937	0.709193	-0.119681	0.48535	-12.0469	0.359801	-0.014125	-0.0542163	-0.0372624	0.0164397	0.0540625	-0.151316	-0.0110829	0.121897
189.2	-2.07219	-2.01456	0.647138	-1.17904	0.926384	-0.157355	1.54915	0.492002	-0.483144	0.569567	-12.048	0.360259	-0.0141744	-0.0542131	-0.0372485	0.0163867	0.0540355	-0.151266	-0.0109838	0.34352
189.3	-2.0611	-1.81067	0.684814	-1.14802	0.751302	-0.168436	1.58239	0.370109	-0.195033	0.0842113	-12.0486	0.360252	-0.0142054	-0.0542675	-0.0372689	0.0164418	0.0540596	-0.151352	-0.0110298	0.37898
189.4	-2.10321	-1.97024	0.649354	-0.935257	0.835519	-0.168436	1.88601	0.660436	0.0664827	-0.101953	-12.0489	0.357954	-0.0141713	-0.0542037	-0.0373126	0.0164212	0.0540372	-0.151328	-0.0110304	0.374548
189.5	-2.28716	-1.95029	0.60503	-1.0372	0.862113	-0.0908681	1.86385	0.571786	-0.113032	-0.25044	-12.0492	0.359149	-0.0141851	-0.0542181	-0.0373037	0.0164133	0.0540331	-0.15133	-0.0109929	0.48536
189.6	-2.19186	-1.79072	0.877627	-0.95077	0.941898	0.261514	1.87272	0.596165	-0.24379	0.0332378	-12.05	0.359063	-0.0142232	-0.0541994	-0.0373084	0.0163917	0.0540711	-0.151373	-0.0110141	0.312493
189.7	-2.20959	-1.82175	0.906438	-0.966284	1.12585	0.221621	1.78185	0.441028	-0.17952	0.195023	-12.051	0.360271	-0.0141266	-0.0542525	-0.0372953	0.0163971	0.0540785	-0.151287	-0.0109896	0.290331
189.8	-2.26278	-1.80402	0.813356	-1.09039	1.09925	0.241567	1.73309	0.454326	-0.113032	0.396701	-12.0511	0.359966	-0.0141279	-0.0542222	-0.0373067	0.0164097	0.0540584	-0.151306	-0.0110119	0.283682
189.9	-2.34257	-1.99905	0.713625	-1.07045	0.784545	0.113026	1.73088	0.168431	-0.33244	0.139617	-12.0514	0.358592	-0.0140922	-0.0541931	-0.0372829	0.016469	0.054127	-0.151375	-0.0110211	0.410008
190	-2.43343	-2.02564	0.531894	-1.2965	0.808924	0.237135	1.69763	0.141836	-0.629416	-0.077574	-12.0519	0.362499	-0.0141337	-0.0542543	-0.0372358	0.0164975	0.0541479	-0.151357	-0.0110204	0.434386
190.1	-2.22732	-1.74862	0.844383	-1.26104	0.913087	0.36346	2.14975	0.29254	-0.489793	0.277024	-12.0525	0.360736	-0.0141434	-0.054243	-0.0372741	0.0164474	0.0541169	-0.151347	-0.0110373	0.292547
190.2	-2.22067	-1.66661	0.995087	-1.11034	0.760167	0.250432	2.20737	0.272594	-0.434387	0.259294	-12.0535	0.362669	-0.014182	-0.0542833	-0.0373409	0.0164626	0.0540844	-0.15137	-0.0109717	0.248222
190.3	-2.24727	-1.75748	0.771247	-1.13693	0.576219	0.163999	1.9658	0.232702	-0.711416	0.124104	-12.0534	0.362027	-0.0141786	-0.0542892	-0.0372983	0.016413	0.0540083	-0.151336	-0.010944	0.39671
190.4	-2.429	-1.56688	0.343514	-1.46272	0.729139	-0.0864356	1.69985	0.0576193	-0.811147	0.00221053	-12.0541	0.36221	-0.014204	-0.0542287	-0.0373413	0.0164385	0.0540782	-0.151321	-0.0110199	0.494225
190.5	-2.23397	-1.55802	0.500867	-1.3364	0.961844	-0.0310297	1.94142	0.177296	-0.436603	0.0310216	-12.055	0.359711	-0.0141556	-0.0542443	-0.0373663	0.0164931	0.0540851	-0.151362	-0.0110226	0.336872
190.6	-2.25613	-1.76635	0.554056	-1.55802	0.744653	-0.141842	1.71093	0.423298	-0.416657	0.361241	-12.0552	0.360745	-0.0141491	-0.0542075	-0.0374212	0.0164644	0.0540871	-0.151342	-0.0109645	0.487576
190.7	-2.17413	-1.91262	0.494218	-1.49153	0.607246	-0.0642732	1.82839	0.259297	-0.354602	0.50308	-12.056	0.363512	-0.0141186	-0.0542616	-0.0373814	0.0164565	0.054112	-0.151233	-0.0110786	0.496441
190.8	-2.03229	-1.94143	0.321351	-1.54915	0.691463	0.059836	1.68655	0.252648	-0.387846	0.117455	-12.0561	0.361957	-0.0141295	-0.0542429	-0.0373201	0.0165087	0.0541331	-0.151211	-0.011114	0.469846
190.9	-2.13867	-1.42061	0.19281	-1.40288	0.784545	0.141837	1.81953	0.259297	-0.31471	-0.106385	-12.0567	0.362454	-0.0141476	-0.0543136	-0.0373439	0.0164733	0.0540557	-0.151216	-0.0109997	0.383413
191	-2.183	-1.39623	0.303622	-1.52034	0.948547	0.237135	2.0212	0.265946	-0.188384	0.0288054	-12.0574	0.363393	-0.0141675	-0.0543097	-0.0373306	0.0164724	0.0541243	-0.151291	-0.0110113	0.314709
191.1	-2.13424	-1.40953	0.155134	-1.47602	0.879843	0.124107	1.79293	0.0288082	-0.336872	-0.128547	-12.0581	0.363357	-0.0141137	-0.0542998	-0.0372481	0.0164278	0.0541744	-0.151259	-0.0109982	0.418873
191.2	-2.20959	-1.70872	0.223837	-1.57353	0.797843	-0.365681	1.83947	-0.0997335	-0.454333	-0.144061	-12.0592	0.360982	-0.0142173	-0.0543481	-0.0372668	0.0165096	0.0541105	-0.151303	-0.0110215	0.523036
191.3	-2.36473	-1.75305	0.41665	-1.55359	0.957412	-0.0731382	1.67104	0.0642681	-0.640497	0.0265892	-12.0596	0.363022	-0.0142329	-0.054259	-0.0372808	0.0165	0.0540542	-0.151349	-0.0110398	0.523036
191.4	-2.26943	-1.67105	0.449893	-1.48488	1.11255	0.0155113	1.92812	0.0332407	-0.505306	-0.259305	-12.06	0.362336	-0.0141752	-0.054162	-0.0372965	0.0165082	0.0541316	-0.151285	-0.0110343	0.423305
191.5	-2.20959	-1.51148	0.556272	-1.15023	1.16131	-0.0797869	1.98796	0.259297	-0.356818	0.0797788	-12.0601	0.362982	-0.0141631	-0.0542736	-0.0372822	0.0165045	0.0541144	-0.151274	-0.0109957	0.345737
191.6	-2.37803	-1.87051	0.494218	-1.38515	1.0793	0.00664634	1.7619	0.237135	-0.394494	0.168428	-12.0611	0.363463	-0.0141693	-0.0542379	-0.0372608	0.0164725	0.0540855	-0.151326	-0.0109211	0.429954
191.7	-2.37803	-1.69321	0.314703	-1.39623	1.23666	0.0398899	1.87272	0.254864	-0.416657	-0.00887063	-12.0616	0.363048	-0.0141247	-0.0541736	-0.0372429	0.0165025	0.0540631	-0.151239	-0.0109868	0.350169
191.8	-2.55533	-1.82618	0.336865	-1.70429	0.870978	-0.0265972	1.67104	-0.0155165	-0.540766	-0.166223	-12.0625	0.3624	-0.0141209	-0.0541995	-0.0372487	0.0165443	0.0541082	-0.151216	-0.0109765	0.447684
191.9	-2.757	-2.08548	0.365676	-1.60899	0.992871	-0.110814	1.82396	-0.223843	-0.640497	-0.077574	-12.063	0.363598	-0.014114	-0.0542845	-0.0372497	0.0164885	0.0541468	-0.151307	-0.011053	0.483143
192	-2.93873	-2.20959	0.0509706	-1.67326	0.820005	-0.13076	1.69985	-0.197248	-0.711416	-0.124115	-12.0633	0.36401	-0.0142168	-0.0542895	-0.0372734	0.0164782	0.0540787	-0.15128	-0.0110445	0.611685
192.1	-2.80576	-2.03451	0.314703	-1.56024	0.616111	-0.514169	1.78407	-0.18395	-0.622767	-0.130764	-12.0639	0.363238	-0.0142521	-0.0543078	-0.0372567	0.0165413	0.0540797	-0.151333	-0.0110508	0.574009
192.2	-2.71046	-1.90375	0.0531868	-1.54472	0.62276	-0.217194	1.71758	-0.0842198	-0.593956	0.179509	-12.0644	0.362494	-0.0142014	-0.0543614	-0.03728	0.016475	0.054055	-0.151331	-0.0109972	0.558495
192.3	-2.54868	-1.89489	0.303621	-1.53364	0.693679	-0.108598	1.72645	-0.159572	-0.698119	0.43216	-12.0653	0.363103	-0.0141992	-0.0543319	-0.037287	0.0165098	0.0540112	-0.151336	-0.0110074	0.545198
192.4	-2.46889	-1.71759	0.376757	-1.40288	0.72249	-0.104165	1.71536	-0.0443276	-0.571793	0.385619	-12.0655	0.364297	-0.0142062	-0.0543483	-0.0372971	0.0165433	0.0540555	-0.151341	-0.0109979	0.578442
192.5	-2.65949	-2.16305	0.378974	-1.66661	0.421082	-0.161788	1.66217	0.117458	-0.921959	0.489783	-12.0661	0.361904	-0.0142931	-0.054299	-0.0372847	0.0164858	0.0541222	-0.151343	-0.0110312	0.718064
192.6	-2.42457	-1.95694	0.698112	-1.71316	0.695896	0.0753497	1.98796	0.128539	-0.416657	1.11698	-12.0667	0.362427	-0.014272	-0.0541924	-0.0372169	0.0164607	0.0540864	-0.151299	-0.0110675	0.48536
192.7	-2.02564	-1.99905	0.744653	-1.34304	1.25439	0.26373	1.92147	0.350163	-0.281466	0.775677	-12.0669	0.364174	-0.0142276	-0.0542774	-0.0372235	0.0165069	0.0541255	-0.151338	-0.0110626	0.294763
192.8	-2.347	-1.94586	0.527461	-1.30315	1.30536	-0.132977	1.88601	0.285892	-0.518604	0.372322	-12.0678	0.362681	-0.0142372	-0.054224	-0.0371967	0.0165119	0.0540915	-0.151357	-0.0110731	0.341304
[truncated: 31,515 more rows]
