# Supplementary material for: Normal stress distribution in built-up cold-formed column in relation to interconnecting bolt spacing
Source: Sci Rep. 2024 Mar 5;14:5415. doi: 10.1038/s41598-024-55986-7 (PMC10914763; doi:10.1038/s41598-024-55986-7)
Supplement: Supplementary file 1 — Supplementary Information. [file 41598_2024_55986_MOESM1_ESM.zip › Supplementary raw materials/Column tests/slup_08.XLSX]

## Sheet: Arkusz1
File comment:
Time 1 - slow sample rate	L1_A	L1_D	L2_AP	L2_AL	L3_A	L3_C	L3_D	L4_AP	L4_AL	L5_A	kopemnsacja	droga	Sila	L3_MA_Lewy	L3_MA_prawy	L3_MA_srodkowy	L3_MB_lewy	L3_MB_prawy	L1_MA	L1_MD
s	µm/m	µm/m	µm/m	µm/m	µm/m	µm/m	µm/m	µm/m	µm/m	µm/m	µm/m	mm	kN	mm	mm	mm	mm	mm	mm	mm
0	-0.385625	0.175083	-0.303624	0.226056	-0.839954	0.831089	-0.999523	-0.325787	-0.11746	0.0354598	-0.370112	-1.12495	0.0674112	-0.00843215	0.00316209	-0.00213225	0.00953531	-0.00270387	0.00186787	0.0247423
0.1	-0.381193	0.0775683	-0.319138	0.323571	-0.784548	0.733574	-0.700331	-0.252651	-0.299192	-0.0509734	-0.405571	-1.12504	0.0665166	-0.00845049	0.00318238	-0.00201609	0.00948637	-0.00265037	0.0019113	0.0247779
0.2	-0.427734	0.00664872	-0.392274	0.319138	-0.596168	0.6006	-0.667087	-0.314706	-0.505302	-0.00443247	-0.339084	-1.12517	0.0672767	-0.0084963	0.00312064	-0.00208463	0.00950364	-0.00267499	0.00194273	0.0248309
0.3	-0.596168	0.106379	-0.542978	0.0886494	-0.75352	0.569573	-0.507518	-0.436599	-0.296976	0.0155136	-0.265948	-1.125	0.0627335	-0.00850227	0.00318066	-0.00203001	0.00954691	-0.00270681	0.00190028	0.0248012
0.4	-0.591735	0.354598	-0.744655	-0.110812	-0.9419	0.472058	-0.704763	-0.609465	-0.18838	-0.0952982	-0.20611	-1.12462	0.0645532	-0.00841566	0.00313762	-0.002065	0.00954339	-0.00267734	0.00184919	0.0247391
0.5	-0.755737	0.345733	-0.478707	-0.0177299	-0.997306	0.485356	-0.687033	-0.598384	-0.137407	-0.0775683	-0.252651	-1.12478	0.0632981	-0.00839843	0.00316209	-0.00206871	0.00952217	-0.00270835	0.00193463	0.0248072
0.6	-0.687033	0.449896	-0.574005	0.172866	-0.698114	0.607249	-0.749088	-0.523032	-0.208326	-0.137407	-0.334652	-1.12508	0.0640604	-0.00842186	0.00313773	-0.0020797	0.0094568	-0.00269427	0.00190265	0.0247883
0.7	-0.713628	0.17065	-0.733574	-0.110812	-0.817791	0.385625	-0.873197	-0.598384	-0.345733	-0.336868	-0.18838	-1.12576	0.0671944	-0.00846745	0.00313725	-0.00209571	0.00948829	-0.00269911	0.00190651	0.024793
0.8	-0.556275	0.246002	-0.631627	-0.00443251	-0.656006	0.6006	-0.731358	-0.598384	-0.328003	-0.155137	-0.230489	-1.12483	0.0604453	-0.00843703	0.00314044	-0.00214862	0.00947125	-0.0026799	0.00188675	0.0248073
0.9	-0.713628	0.290327	-0.633844	0.106379	-0.879846	0.602816	-0.704763	-0.441031	-0.352382	-0.418869	-0.155137	-1.12474	0.0612399	-0.00841075	0.003182	-0.00208493	0.0095351	-0.00270882	0.00189798	0.0247778
1	-0.656006	0.301408	-0.423301	0.121893	-0.848818	0.445464	-0.6006	-0.42995	-0.441031	-0.403355	-0.199461	-1.12508	0.065578	-0.00836283	0.00318762	-0.00213653	0.0094822	-0.00270037	0.00198039	0.0247504
1.1	-0.516383	0.101947	-0.6006	-0.0221624	-0.999523	0.356814	-0.438815	-0.456545	-0.410004	-0.046541	-0.183948	-1.12627	0.0689314	-0.00836681	0.00315872	-0.00209527	0.00949834	-0.0026662	0.00190896	0.0248332
1.2	-0.41222	0.106379	-0.77125	-0.22384	-1.21228	0.527464	-0.631627	-0.381193	-0.571789	0.250435	-0.210542	-1.13886	0.0820698	-0.00838118	0.00316971	-0.00210115	0.00947943	-0.00271149	0.00181045	0.0250548
1.3	-0.250435	0.425517	-0.469842	-0.0664872	-1.12142	0.41222	-0.764602	-0.274813	-0.472058	0.139623	-0.325787	-1.17399	0.0864727	-0.00840784	0.00315568	-0.00207821	0.00944768	-0.00268713	0.000978677	0.0255376
1.4	-0.121893	0.438815	-0.172866	0.106379	-0.910873	0.480923	-0.496437	-0.0731359	-0.288111	0.0620546	-0.494221	-1.21901	0.086127	-0.00851012	0.00304702	-0.00211573	0.00939863	-0.00273	-0.000352653	0.026247
1.5	-0.303624	0.314706	-0.0265948	0.0797845	-0.75352	0.63606	-0.44768	-0.418869	-0.203894	-0.0598384	-0.478707	-1.24452	0.0825582	-0.00851536	0.00314843	-0.00210198	0.00938446	-0.00267529	-0.00103394	0.0267385
1.6	-0.288111	0.24157	-0.110812	0.115244	-0.864332	0.740223	-0.660439	-0.387841	-0.00886488	0.101947	-0.500869	-1.24986	0.0725612	-0.0085375	0.00315095	-0.00205571	0.00943196	-0.00267511	-0.0012752	0.0267038
1.7	-0.314706	0.434382	-0.159569	0.226056	-0.766818	0.899792	-0.520816	-0.316922	5.96046e-08	0.084217	-0.511951	-1.25003	0.0696449	-0.0084969	0.00311035	-0.0020574	0.00946271	-0.0026609	-0.00129763	0.0266315
1.8	-0.511951	0.285895	-0.332435	-0.104163	-0.660438	0.715844	-0.669303	-0.339084	-0.0709195	-0.0155137	-0.441031	-1.25008	0.0708785	-0.00846467	0.00317368	-0.00204386	0.00945066	-0.00260365	-0.00133077	0.0266818
1.9	-0.274813	0.294759	-0.197245	0.075352	-0.407787	0.797845	-0.687033	-0.305841	0.104163	0.0997306	-0.423301	-1.24957	0.0653016	-0.00853357	0.00309856	-0.00211334	0.009445	-0.00262443	-0.00134054	0.0267184
2	-0.175083	0.505302	-0.190596	0.0687033	-0.536329	0.713628	-0.906441	-0.396706	-0.18838	-0.0421085	-0.421085	-1.24982	0.0708082	-0.00842422	0.00317236	-0.0021197	0.00950706	-0.00264489	-0.00128749	0.0266134
2.1	-0.463193	0.192813	-0.383409	-0.0354598	-0.873197	0.438815	-0.784548	-0.454329	-0.325787	-0.472058	-0.250435	-1.25889	0.0860121	-0.00846618	0.00312011	-0.00210557	0.0093978	-0.00260952	-0.00136937	0.0266758
2.2	-0.527464	0.250435	-0.609465	0.199461	-0.800061	0.474275	-0.722493	-0.354598	-0.407787	-0.250435	-0.367895	-1.28835	0.0844522	-0.00851275	0.00313095	-0.00208087	0.00945914	-0.00264501	-0.00186285	0.026886
2.3	-0.644925	0.121893	-0.749088	0.0864332	-0.921954	0.274813	-0.762385	-0.507518	-0.607249	-0.489788	-0.210542	-1.33447	0.0867851	-0.00859387	0.00313263	-0.00205885	0.00942598	-0.00254703	-0.00274338	0.0269413
2.4	-0.536329	0.250435	-0.274813	0.150704	-1.04606	0.520816	-0.651574	-0.660439	-0.336868	-0.407788	-0.354598	-1.3646	0.0856304	-0.0086162	0.00320815	-0.00207066	0.00939543	-0.00247557	-0.00343701	0.0269287
2.5	-0.423301	0.503086	-0.458761	-0.0487573	-0.82444	0.374544	-0.78898	-0.633844	-0.463193	-0.436599	-0.310273	-1.37418	0.0774369	-0.00860065	0.00322934	-0.00209336	0.00939185	-0.00243338	-0.00379027	0.0269091
2.6	-0.330219	0.383409	-0.578438	0.0332435	-1.02833	0.474275	-0.997307	-0.460977	-0.485356	-0.467626	-0.179515	-1.37456	0.076318	-0.0083943	0.00315704	-0.00210748	0.00938085	-0.00241001	-0.00387181	0.0267905
2.7	-0.764602	-0.139623	-0.709196	-0.265948	-1.12806	0.148488	-1.12806	-0.731358	-0.870981	-0.89536	0.0310273	-1.378	0.0848751	-0.00835615	0.0032015	-0.00215389	0.00938808	-0.00234894	-0.00386025	0.026832
2.8	-0.720277	-0.228272	-0.844386	-0.383409	-1.06158	0.037676	-1.07487	-1.01725	-0.591735	-0.888711	-0.00443247	-1.39995	0.0886958	-0.00833293	0.00321874	-0.00209346	0.0093919	-0.00229746	-0.00417645	0.0268347
2.9	-0.514167	-0.226056	-0.786764	-0.398923	-1.09704	0.101947	-0.890927	-1.01725	-0.58287	-0.764602	0.0864332	-1.44369	0.082216	-0.00832327	0.00325271	-0.00206925	0.00938536	-0.00214979	-0.00521989	0.0267295
3	-0.44768	-0.146272	-0.777899	-0.13519	-1.19455	0.507518	-0.593951	-0.718061	-0.334652	-0.6006	0.00886495	-1.48188	0.080508	-0.00813047	0.00308701	-0.00205459	0.00938167	-0.00194999	-0.00636783	0.0264414
3.1	-0.802278	-0.221624	-0.913089	-0.46541	-1.14358	0.305841	-1.16352	-0.640492	-0.551843	-0.651574	0.155137	-1.49913	0.0738575	-0.00793056	0.00300024	-0.00210357	0.00948977	-0.001676	-0.00693831	0.0264203
3.2	-0.591735	-0.201678	-0.944117	-0.560708	-1.16796	0.0952982	-1.19455	-0.726926	-0.675952	-0.658222	0.243786	-1.5007	0.0633262	-0.00753576	0.00276505	-0.00194567	0.0094797	-0.00137939	-0.00708118	0.0263533
3.3	-0.316922	-0.161785	-0.864332	-0.42995	-1.05714	0.164002	-1.10369	-0.534113	-0.65379	-0.525248	0.119677	-1.50074	0.0660518	-0.00738815	0.002664	-0.00190842	0.00930463	-0.0013337	-0.00719866	0.0263588
3.4	-0.195029	0.0908657	-0.868765	-0.352382	-0.815575	0.492005	-0.926387	-0.587303	-0.474275	-0.363463	0.075352	-1.50036	0.0595438	-0.00744405	0.0027046	-0.00192638	0.00931341	-0.00126586	-0.00724189	0.0263807
3.5	-0.407788	0.279246	-0.795629	-0.434382	-1.1059	0.288111	-1.05714	-0.682601	-0.434382	-0.403355	0.075352	-1.50011	0.0596207	-0.00724924	0.00263063	-0.00194221	0.00917626	-0.00120019	-0.00726678	0.0262932
3.6	-0.0531897	0.669303	-0.401139	-0.00443251	-0.888711	0.39449	-0.915306	-0.254867	-0.0775682	-0.24157	-0.212759	-1.50074	0.0678002	-0.00720509	0.00263053	-0.0018895	0.00911464	-0.0012318	-0.00730818	0.0263907
3.7	0.0864332	0.531897	-0.20611	0.0620546	-0.817791	0.718061	-0.780115	0.0132973	0.113028	-0.226056	-0.250435	-1.50057	0.0618892	-0.00720071	0.00268242	-0.00186821	0.00910665	-0.00125842	-0.00721853	0.0263641
3.8	0.0997306	0.403355	-0.166218	0.15292	-0.811142	0.487572	-0.80671	-0.363463	0.0509735	-0.268165	-0.237137	-1.50117	0.0647269	-0.00718585	0.00264866	-0.00185282	0.00911101	-0.00128446	-0.00722733	0.0262625
3.9	-0.330219	0.201678	-0.65379	-0.175083	-1.1325	0.210542	-0.813359	-0.423301	-0.24157	-0.61833	0.00664871	-1.501	0.0680604	-0.00718915	0.00265703	-0.00185433	0.00909246	-0.00121362	-0.00727652	0.0263466
4	-0.556275	-0.0265948	-1.00617	-0.239354	-1.20563	-0.106379	-1.28542	-0.687033	-0.682601	-0.760169	0.208326	-1.50036	0.0624076	-0.00717588	0.00264295	-0.00182863	0.00909453	-0.0012181	-0.00730936	0.0262906
4.1	-0.784548	0.347949	-0.99509	-0.270381	-1.36742	-0.0886495	-1.36742	-1.06823	-0.835521	-0.735791	0.172866	-1.5113	0.0794773	-0.00723595	0.00267662	-0.00189439	0.00900402	-0.00126222	-0.007408	0.0264206
4.2	-0.503086	0.226056	-0.933036	-0.480923	-1.41396	-0.037676	-1.34969	-1.01725	-0.627195	-0.709196	0.0908657	-1.54466	0.0828677	-0.00731417	0.00268162	-0.00184075	0.00899323	-0.00122821	-0.00806228	0.0266262
4.3	-0.458761	0.0709196	-1.01947	-0.494221	-1.31866	-0.18838	-1.35634	-0.791197	-0.658222	-0.729142	0.108596	-1.59064	0.081098	-0.00730488	0.00268144	-0.00185665	0.00908604	-0.00114617	-0.00954011	0.0270351
4.4	-0.294759	0.212759	-0.866548	-0.190596	-1.2699	0.15292	-1.11698	-0.58287	-0.527464	-0.46541	-0.0709196	-1.61815	0.0787493	-0.00723829	0.00257269	-0.00186867	0.00899554	-0.000971478	-0.0104096	0.0274149
4.5	-0.367895	-0.0177299	-0.897576	-0.199461	-1.09482	0.121893	-1.2699	-0.67152	-0.567357	-0.243786	0.00664871	-1.62548	0.0687438	-0.00705966	0.00240107	-0.00189785	0.00894297	-0.000794593	-0.0108109	0.0276205
4.6	-0.485356	0.199461	-0.449896	0.0642708	-0.8599	0.387841	-0.961847	-0.378977	-0.139623	0.13519	-0.137407	-1.62506	0.0652494	-0.006399	0.00203371	-0.00191795	0.0084818	-0.00050278	-0.0109963	0.0275335
4.7	-0.454328	0.228272	-0.396706	0.248218	-1.05493	0.354598	-0.966279	-0.487572	-0.208326	0.132974	-0.164002	-1.63023	0.0742587	-0.00643559	0.00189936	-0.00184924	0.00834797	-0.000464184	-0.0110569	0.0276296
4.8	-0.301408	0.361247	-0.48314	0.214975	-1.13028	0.128542	-0.946333	-0.334652	-0.252651	0.119677	-0.119677	-1.65575	0.084349	-0.00643681	0.00190515	-0.00182829	0.0082812	-0.000484118	-0.0115336	0.027868
4.9	-0.219407	0.390058	-0.405571	0.243786	-1.03498	0.310273	-0.917522	-0.560708	-0.106379	0.0820007	-0.144055	-1.70042	0.0804812	-0.00645021	0.00189526	-0.00188745	0.00828827	-0.000335841	-0.0127308	0.0284019
5	-0.252651	0.585086	-0.576222	0.00221618	-1.15688	0.146272	-0.97736	-0.658222	-0.137407	-0.210542	-0.0664871	-1.7359	0.0818501	-0.0064243	0.00180087	-0.00186209	0.00831892	-0.000273952	-0.013889	0.0285097
5.1	-0.299192	0.44768	-0.549627	-0.055406	-1.2965	0.232705	-1.17904	-0.882062	-0.378976	-0.467626	-0.0243786	-1.7501	0.0739012	-0.00642755	0.00169217	-0.00184878	0.00834092	-0.000180345	-0.0144668	0.0285071
5.2	-0.323571	0.336868	-0.691466	-0.150704	-1.27212	0.299192	-1.15023	-0.808926	-0.172866	-0.598384	-0.0620546	-1.75497	0.0762282	-0.00634357	0.00152215	-0.00184273	0.00831792	5.01563e-05	-0.0147417	0.0286068
5.3	-0.607249	-0.13519	-1.15466	-0.270381	-1.32753	0.214975	-1.42726	-0.749088	-0.425517	-0.933036	0.110812	-1.77739	0.0826076	-0.00631432	0.00150505	-0.00185945	0.00828929	8.86349e-05	-0.0151493	0.0288734
5.4	-0.316922	0.186164	-1.15023	-0.239354	-1.16131	0.150704	-1.56688	-0.6006	-0.680385	-1.05936	0.0908657	-1.82084	0.0851591	-0.00630048	0.00138878	-0.00183377	0.00827428	0.000310728	-0.0161278	0.0293815
5.5	0.0598384	0.540762	-0.904225	0.0398922	-0.848818	0.257083	-1.20563	-0.372328	-0.507518	-0.585086	-0.126325	-1.85835	0.0828594	-0.00632345	0.00112465	-0.0018179	0.00830097	0.000532713	-0.0171644	0.0297106
5.6	-0.0908657	0.378976	-0.839954	0.179515	-0.673736	0.124109	-1.13028	-0.549627	-0.445463	-0.77125	-0.0797845	-1.87505	0.0764402	-0.00620227	0.000976937	-0.00182349	0.00817935	0.000775997	-0.017762	0.0297011
5.7	-0.272597	0.405571	-0.908657	0.0709195	-0.715844	0.0886495	-1.04828	-0.80671	-0.587303	-1.01947	-0.0354598	-1.8837	0.0780639	-0.0057921	0.000641957	-0.00187737	0.00789095	0.00096748	-0.0180799	0.0297128
5.8	-0.279246	0.305841	-1.0239	0.00664866	-0.875413	0.263732	-1.03277	-0.702547	-0.556275	-0.952982	-0.0554059	-1.91294	0.084449	-0.00573206	0.000513415	-0.0018645	0.00784534	0.00103813	-0.0186906	0.0295887
5.9	-0.0354598	0.702547	-0.631627	0.168434	-0.80671	0.336868	-0.952982	-0.356814	-0.305841	-0.673736	-0.303624	-1.95808	0.083916	-0.00567182	0.000375926	-0.00188823	0.00775773	0.00125802	-0.0198492	0.0294979
6	0	0.580654	-0.549627	0.130758	-1.04606	0.330219	-0.839954	-0.316922	-0.319138	-0.997306	-0.234921	-1.99051	0.0838466	-0.00561932	0.000212757	-0.00185262	0.00768026	0.00142348	-0.0208834	0.0292598
6.1	0.0509734	0.54741	-0.505302	0.028811	-0.946333	0.390058	-0.749088	-0.281462	-0.611681	-0.822224	-0.201678	-2.0017	0.0796382	-0.00532776	6.01686e-05	-0.00190938	0.00751711	0.00170036	-0.0214852	0.0290573
6.2	-0.230489	0.602816	-0.744655	0.210542	-0.833305	0.208326	-0.857684	-0.489788	-0.585086	-0.144055	-0.192813	-2.00768	0.0808673	-0.00509182	-0.000107382	-0.00196745	0.00733462	0.00192487	-0.0216826	0.0290492
6.3	-0.0687034	0.638276	-0.722493	0.460977	-0.436599	0.449896	-0.675952	-0.345733	-0.39449	-0.0952982	-0.401139	-2.034	0.0845213	-0.00510086	-0.000230713	-0.00200521	0.00730597	0.00192049	-0.0223375	0.0286557
6.4	0.155137	0.870981	-0.41222	0.647141	-0.11746	0.651574	-0.578438	-0.407788	-0.199461	-0.117461	-0.549627	-2.07863	0.0807979	-0.00506354	-0.000429787	-0.00212819	0.00723276	0.0021919	-0.0238989	0.0280287
6.5	-0.261516	0.902008	-0.640492	0.330219	-0.168434	0.301408	-0.786764	-0.658222	-0.387841	-0.172866	-0.334652	-2.11288	0.0809157	-0.00505343	-0.000542515	-0.0022164	0.00724194	0.00226423	-0.0250306	0.0275343
6.6	-0.228272	0.975144	-0.682601	0.221624	-0.330219	0.633844	-0.722493	-0.308057	-0.387841	0.137407	-0.401139	-2.13081	0.0798293	-0.00507843	-0.000665543	-0.00229028	0.00722519	0.00225788	-0.0256863	0.0271282
6.7	0.350165	0.990658	-0.726926	0.356814	-0.441031	0.698115	-0.733574	-0.0664871	-0.423301	-0.161785	-0.496437	-2.15624	0.0820461	-0.00508829	-0.000699752	-0.0022922	0.00716025	0.00231489	-0.026352	0.0268019
6.8	0.301408	0.846602	-0.746872	0.334652	-0.669303	0.485356	-0.605033	-0.0908658	-0.700331	-0.0709196	-0.463193	-2.20006	0.0811833	-0.00505444	-0.000789138	-0.00230648	0.00716723	0.00230504	-0.0276143	0.0262066
6.9	0.401139	0.80671	-0.678168	0.268165	-0.815575	0.423301	-0.760169	-0.46541	-0.605033	-0.243786	-0.347949	-2.23562	0.0807311	-0.00500896	-0.000810964	-0.00229282	0.00717673	0.00228067	-0.0288963	0.0256956
7	0.445464	0.928603	-0.381193	0.622762	-0.662655	0.691466	-0.569573	-0.257083	-0.303624	0.177299	-0.567357	-2.25745	0.0820633	-0.0049779	-0.000794693	-0.00235132	0.00714406	0.00238769	-0.0296663	0.0254634
7.1	0.325787	0.744655	-0.75352	0.381193	-0.777899	0.527464	-0.598384	-0.523032	-0.591735	-0.0642709	-0.427734	-2.29615	0.0863299	-0.0050886	-0.000783094	-0.00245607	0.00715009	0.00247209	-0.0308787	0.0253489
7.2	0.181731	0.77125	-1.12585	0.226056	-0.804494	0.228272	-0.700331	-0.698115	-0.445463	-0.115244	-0.396706	-2.34201	0.0856597	-0.00512682	-0.00101862	-0.00257218	0.00710897	0.00265249	-0.0324279	0.0253901
7.3	0.0797845	0.726926	-1.06823	0.288111	-1.06158	0.3413	-0.722493	-0.6006	-0.434382	-0.0997306	-0.350165	-2.37096	0.0822013	-0.00510451	-0.00141808	-0.00268427	0.00722453	0.00302071	-0.0332294	0.0253882
7.4	0.367895	1.04385	-0.662655	0.682601	-0.831089	0.63606	-0.336868	-0.177299	-0.217191	0.104163	-0.578438	-2.41822	0.0811348	-0.00506048	-0.00186431	-0.00298202	0.00727072	0.00359756	-0.0343133	0.0257644
7.5	0.192813	1.04385	-0.813359	0.839954	-0.627195	0.463193	-0.3413	-0.332436	-0.281462	0.0930819	-0.611681	-2.46904	0.0778349	-0.00496601	-0.00279921	-0.00352976	0.00716341	0.00445578	-0.035588	0.0264767
7.6	0.115244	1.19234	-0.908657	0.762385	-0.647141	0.489788	-0.39449	-0.243786	-0.228272	-0.128542	-0.558492	-2.49803	0.0765738	-0.00497056	-0.00348368	-0.00387501	0.00711718	0.00504634	-0.0361521	0.0267437
7.7	0.226056	1.13915	-0.866549	0.434382	-0.587303	0.296976	-0.370112	-0.343517	-0.132974	-0.0531897	-0.554059	-2.54152	0.0798459	-0.0050138	-0.00419567	-0.00436011	0.00712772	0.00603257	-0.037234	0.0273841
7.8	0.164001	0.835521	-1.07044	0.443247	-0.835521	0.294759	-0.631628	-0.534113	-0.354598	-0.104163	-0.467626	-2.59268	0.0824441	-0.00504183	-0.00608995	-0.0053682	0.00720014	0.00790523	-0.0388778	0.0282819
7.9	0.195029	0.740223	-0.955198	0.61833	-0.802278	0.58287	-0.540762	-0.418869	-0.485356	-0.0753521	-0.500869	-2.62193	0.0856677	-0.00523232	-0.0075004	-0.00618717	0.00723052	0.00915142	-0.0399289	0.0288264
8	0.0199461	0.514167	-1.07709	0.489788	-0.673736	0.514167	-0.580654	-0.640492	-0.452112	-0.232705	-0.316922	-2.66211	0.085724	-0.00534196	-0.00823709	-0.00671339	0.00717616	0.0098364	-0.0409322	0.0294803
8.1	-0.0199461	0.587303	-0.893143	0.292543	-0.627195	0.398923	-0.673736	-0.398923	-0.441031	0.0975144	-0.350165	-2.70975	0.0864418	-0.00545506	-0.00920253	-0.00730262	0.00719758	0.0107591	-0.0423471	0.0300908
8.2	0.144055	0.709196	-0.78898	0.179515	-0.673736	0.416653	-0.715844	-0.545194	-0.42995	0.46541	-0.378976	-2.7465	0.0886362	-0.00557486	-0.0100294	-0.00771923	0.00720055	0.0115798	-0.0433583	0.0302756
8.3	0.0598384	0.780115	-0.844386	0.203894	-0.52968	0.492005	-0.467626	-0.449896	-0.378976	0.372328	-0.489788	-2.80749	0.0859229	-0.0056857	-0.010965	-0.00846224	0.00718567	0.0125548	-0.0453506	0.0302135
8.4	0.239354	0.662655	-0.67152	0.199461	-0.405571	0.252651	-0.780115	-0.556275	-0.527464	0.0908657	-0.37676	-2.85577	0.0841907	-0.006086	-0.011661	-0.00905443	0.00716782	0.0130011	-0.0470015	0.0298167
8.5	0.2593	0.742439	-0.762385	-0.0132975	-0.700331	-0.0687033	-0.780115	-0.596168	-0.684817	0.0642709	-0.312489	-2.88073	0.084042	-0.0061808	-0.0118335	-0.00915369	0.00719001	0.0130802	-0.047813	0.0294728
8.6	0.17065	0.870981	-0.660439	-0.113028	-0.848819	0.314706	-0.680385	-0.383409	-0.702547	0.214975	-0.321354	-2.92011	0.0864	-0.00624063	-0.0119688	-0.00916907	0.00711169	0.0131857	-0.0488807	0.0290361
8.7	0.234921	0.853251	-0.410004	0.132974	-0.804494	0.558492	-0.511951	0.124109	-0.494221	0.104163	-0.474275	-2.96885	0.0806448	-0.0061335	-0.0121632	-0.0092661	0.0071396	0.0134589	-0.0503452	0.0287697
8.8	0.219407	0.828872	-0.177299	0.316922	-0.667087	0.498653	-0.527464	-0.0332437	-0.365679	0.0997306	-0.509734	-2.99589	0.0782251	-0.00612865	-0.012503	-0.00942716	0.00714527	0.0137721	-0.0512855	0.0288654
8.9	0.234921	0.815575	-0.263732	0.39449	-0.449896	0.662655	-0.651574	0.0221623	-0.41222	0.104163	-0.549627	-3.01429	0.0811647	-0.00617751	-0.0126641	-0.00953259	0.0071467	0.0140293	-0.0517569	0.029188
9	-0.0177299	0.660438	-0.370112	0.0908656	-0.542978	0.438815	-0.722493	-0.139623	-0.480923	-0.0664871	-0.436599	-3.04773	0.0858719	-0.00614064	-0.0130091	-0.00976903	0.00713266	0.0144812	-0.052653	0.0297076
9.1	0.0820007	0.751304	-0.104163	0.3413	-0.352382	0.312489	-0.562924	0.144055	-0.2593	0.084217	-0.6006	-3.09211	0.0818384	-0.0061679	-0.0136504	-0.0100704	0.00715483	0.0150777	-0.054028	0.0302464
9.2	0.0155137	0.780115	-0.0908657	0.0709195	-0.511951	0.104163	-0.554059	0.0820007	-0.596168	0.113028	-0.529681	-3.11941	0.0822739	-0.00619054	-0.0143659	-0.0104532	0.00714277	0.0156273	-0.0550244	0.0305666
9.3	-0.168434	0.762385	-0.108596	0.101947	-0.332435	0.203894	-0.396706	0.0265948	-0.520816	-0.0531897	-0.56514	-3.16387	0.0834193	-0.00613156	-0.0147827	-0.0107322	0.00707512	0.0160919	-0.0563499	0.0305611
9.4	-0.296976	0.948549	-0.257083	0.164001	-0.372328	0.296976	-0.585086	0.0199461	-0.844386	-0.195029	-0.456545	-3.21672	0.0814857	-0.0061797	-0.0155061	-0.0112655	0.00711293	0.0168247	-0.0583198	0.0307486
9.5	-0.261516	0.775683	-0.270381	0.084217	-0.463193	0.29476	-0.684817	0.0531896	-0.689249	-0.104163	-0.511951	-3.24622	0.0813193	-0.00621445	-0.0158333	-0.0113737	0.0070412	0.017108	-0.0592036	0.0304718
9.6	-0.221624	0.208326	-0.332435	-0.197245	-0.684817	-0.108596	-0.975144	-0.272597	-0.631627	-0.20611	-0.323571	-3.28225	0.0826069	-0.00635522	-0.0160109	-0.0115854	0.00708904	0.0173278	-0.0599654	0.0301193
9.7	-0.0598384	0.177299	-0.234921	-0.261516	-0.622762	-0.195029	-1.14579	-0.150704	-0.757953	0.00886494	-0.339084	-3.3332	0.0817691	-0.00642283	-0.0161985	-0.0116056	0.00715767	0.0174935	-0.0610863	0.0300148
9.8	0.0864332	0.372328	-0.301408	0.110812	-1.00617	-0.210542	-1.12363	-0.0509735	-1.08817	-0.093082	-0.332435	-3.36401	0.0816421	-0.00640039	-0.0164067	-0.0117183	0.0071443	0.0177503	-0.0619368	0.0299337
9.9	-0.0997306	0.390058	-0.425517	0.155137	-0.961847	-0.212759	-1.17017	-0.237137	-1.23666	0.283678	-0.272597	-3.40648	0.0823901	-0.0064664	-0.0168405	-0.0120115	0.00709251	0.0183207	-0.063069	0.0299714
10	-0.0908657	0.405571	-0.410004	-0.155137	-0.769034	-0.0265948	-1.13471	-0.263732	-1.01282	0.144055	-0.252651	-3.45819	0.0829052	-0.00648397	-0.0178627	-0.0125723	0.00708648	0.0193759	-0.0646776	0.0303345
10.1	0.330219	0.786764	0.175083	0.283678	-0.624979	0.139623	-0.808926	-0.181731	-0.662655	0.0952981	-0.54741	-3.49096	0.0812526	-0.00647824	-0.0183982	-0.0128843	0.00705965	0.0197497	-0.065583	0.0305421
10.2	0.128542	0.436599	-0.18838	0.0930819	-0.538545	0.161785	-0.580654	-0.159569	-0.826656	-0.037676	-0.46541	-3.54703	0.0797658	-0.00659348	-0.0189733	-0.0133655	0.00709844	0.0204772	-0.0670765	0.0309336
10.3	0.190596	0.48314	-0.0177299	0.119677	-0.492004	0.385625	-0.576222	-0.190596	-0.576221	0.22384	-0.542978	-3.59879	0.0783011	-0.00668891	-0.0197506	-0.0138567	0.00715295	0.0211464	-0.0686127	0.031209
10.4	0.226056	0.434382	0.0421085	0.416652	-0.385625	0.303624	-0.514167	-0.370112	-0.476491	0.538545	-0.596168	-3.62795	0.0812584	-0.0067001	-0.020257	-0.0140016	0.00709449	0.0214202	-0.0695266	0.0311912
10.5	0.265948	0.797845	0.148488	0.407788	-0.443247	0.467626	-0.868765	-0.299192	-0.605033	0.591735	-0.589519	-3.67444	0.0849439	-0.00674855	-0.0203321	-0.0141383	0.00708972	0.021656	-0.0706958	0.0311365
10.6	0.274813	0.673736	-0.0576221	0.146272	-0.476491	0.343517	-1.07931	-0.177299	-0.574005	0.46541	-0.516383	-3.72416	0.0845012	-0.00669076	-0.0209316	-0.0144246	0.00707607	0.022299	-0.07231	0.0313534
10.7	0.192813	0.498653	0.0775683	-0.0110812	-0.627195	-0.0421084	-1.2699	-0.0820008	-0.487572	0.39449	-0.469842	-3.75188	0.0865771	-0.00674006	-0.0213731	-0.014654	0.00713121	0.0225726	-0.0730724	0.0314208
10.8	0.0288111	0.265948	-0.110812	-0.0332436	-0.853251	-0.0398923	-1.27212	-0.230489	-0.354598	0.434382	-0.356814	-3.7905	0.0870826	-0.00674755	-0.0215298	-0.0147424	0.00712482	0.022851	-0.0740096	0.0315958
10.9	0.0731358	0.352382	-0.363463	-0.164002	-0.986225	-0.0975144	-1.40509	-0.254867	-0.720277	0.157353	-0.303624	-3.84047	0.0880264	-0.00683341	-0.021701	-0.0148782	0.00703495	0.0230176	-0.0756012	0.0319777
11	0.292543	0.620546	-0.150704	0.361247	-0.826656	-0.312489	-1.27212	-0.299192	-0.704763	0.0598384	-0.421085	-3.86946	0.0853538	-0.00679258	-0.0220825	-0.0149963	0.00712142	0.0234172	-0.0766189	0.0320584
11.1	0.658222	0.640492	0.0687034	0.39449	-0.84217	-0.0642709	-0.997307	-0.0952982	-0.365679	0.381193	-0.578438	-3.91524	0.0889363	-0.00682328	-0.0234455	-0.0158116	0.00710453	0.0248575	-0.0782979	0.0321497
11.2	0.232705	0.214975	0.0199462	0.108596	-0.839954	-0.139623	-1.30315	-0.237137	-0.480923	0.226056	-0.414436	-3.96317	0.0861744	-0.00679665	-0.0250456	-0.0167859	0.0071397	0.0264494	-0.0799635	0.0323228
11.3	0.350165	0.308057	-0.137407	0.226056	-1.04385	-0.0598384	-1.15023	-0.161785	-0.534113	0.398923	-0.520816	-3.99666	0.0900705	-0.00703345	-0.0259913	-0.0173557	0.00709959	0.0272367	-0.0809092	0.0323874
11.4	-0.0443247	0.214975	-0.261516	0.0576221	-1.32531	-0.0952981	-1.1192	-0.35903	-0.68925	0.67152	-0.328003	-4.05443	0.086134	-0.00713915	-0.026599	-0.0178551	0.00715661	0.027946	-0.0829778	0.0323795
11.5	-0.132974	0.3413	-0.203894	0.110812	-1.29428	-0.115244	-1.30093	-0.456545	-0.574005	0.67152	-0.272597	-4.09537	0.0846517	-0.00720312	-0.0271721	-0.0182741	0.00711785	0.0284171	-0.084327	0.0324398
11.6	0.212759	0.545194	-0.0576221	0.175083	-1.11698	0.075352	-1.40953	-0.0576222	-0.42995	0.385625	-0.396706	-4.13619	0.0858516	-0.00728939	-0.0274404	-0.0183116	0.00708091	0.0286246	-0.0853778	0.0324697
11.7	0.22384	0.733574	-0.0554059	0.334652	-0.952982	0.00664875	-1.21007	-0.0997307	-0.67152	0.423301	-0.46541	-4.18688	0.0793696	-0.0073974	-0.0278707	-0.0186391	0.00712062	0.0290549	-0.0866681	0.032774
11.8	0.343517	0.706979	0.110812	0.217191	-0.695898	0.0421085	-1.19898	-0.0598384	-0.534113	0.175083	-0.463193	-4.22902	0.0815071	-0.00750476	-0.0282305	-0.0188473	0.00711577	0.029401	-0.0877874	0.0329653
11.9	0.476491	0.611681	0.281462	0.13519	-0.558492	0.141839	-1.14358	0.00886488	-0.248218	0.352382	-0.651574	-4.29781	0.0831967	-0.00752139	-0.0290376	-0.019349	0.00713662	0.0302535	-0.0897954	0.0332904
12	0.197245	0.401139	0.084217	-0.0709196	-0.766818	-0.272597	-1.34304	-0.130758	-0.46541	-0.113028	-0.407788	-4.341	0.0849849	-0.00744859	-0.0302173	-0.0198958	0.007245	0.0314069	-0.0914088	0.0334154
12.1	0.299192	0.434382	0.0864332	-0.119677	-0.784548	-0.3413	-1.38293	-0.372328	-0.421085	0.190596	-0.381193	-4.38572	0.0840802	-0.00740227	-0.031113	-0.0204377	0.00716917	0.0323898	-0.0927064	0.0335028
12.2	0.270381	0.516383	0.197245	-0.203894	-0.895359	-0.108596	-1.10369	-0.226056	-0.378976	0.292543	-0.449896	-4.44887	0.0834036	-0.00754931	-0.0327396	-0.0216018	0.00715067	0.0340729	-0.0949346	0.0339456
12.3	0.128542	0.365679	0.0310273	-0.18838	-0.855467	-0.334652	-1.17239	-0.217191	-0.551843	0.139623	-0.378976	-4.48837	0.0834342	-0.00769463	-0.0334321	-0.0219588	0.0071183	0.0347878	-0.0965147	0.0339636
12.4	0.0288111	0.396706	-0.144055	0.0243786	-0.972928	-0.762385	-1.08374	-0.407788	-0.580654	-0.0177299	-0.230489	-4.51936	0.084609	-0.00759016	-0.0338344	-0.0221412	0.00716455	0.0352192	-0.0976383	0.0339449
12.5	-0.3413	0.201678	-0.243786	-0.155137	-1.04385	-0.952982	-1.37628	-0.463194	-0.485356	-0.0531897	-0.0731358	-4.57132	0.0827524	-0.00769894	-0.0345356	-0.0224818	0.00715838	0.0358453	-0.0999107	0.0343785
12.6	-0.292543	0.261516	-0.423301	-0.195029	-1.07266	-0.800061	-1.33196	-0.27703	-0.675952	0.181731	-0.108596	-4.60637	0.0839408	-0.0076693	-0.0356466	-0.0231467	0.00723252	0.0368438	-0.101532	0.0349139
12.7	-0.0531897	0.443247	0.159569	0.164001	-0.746872	-0.39449	-1.10812	-0.201678	-0.562924	0.365679	-0.396706	-4.64261	0.0810302	-0.00769773	-0.0362071	-0.0234928	0.00715594	0.0373894	-0.102856	0.035221
12.8	-0.432166	0.18838	-0.18838	-0.0265949	-0.804494	-0.63606	-1.4605	-0.314706	-0.997306	0.354598	-0.177299	-4.69788	0.0809873	-0.0080414	-0.0364593	-0.0238468	0.0071293	0.0374968	-0.10469	0.0356161
12.9	-0.117461	0.387841	-0.124109	0.257083	-0.598384	-0.385625	-1.39845	-0.199461	-0.624979	0.509734	-0.365679	-4.73277	0.0768725	-0.00816234	-0.0366277	-0.023938	0.00712634	0.037535	-0.105571	0.0356176
13	-0.179515	0.558492	-0.0132974	0.478707	-0.518599	-0.232705	-1.29428	-0.323571	-0.418869	0.392274	-0.452112	-4.77286	0.0793762	-0.00827396	-0.0366706	-0.0240055	0.00712567	0.0375402	-0.106403	0.0356616
13.1	-0.281462	0.531897	-0.148488	0.226056	-0.875413	-0.407788	-1.20563	-0.485356	-0.288111	0.305841	-0.316922	-4.82949	0.0780843	-0.008338	-0.0368862	-0.0242043	0.00714266	0.0378613	-0.107946	0.0358716
13.2	-0.434382	0.305841	-0.274813	0.179515	-0.937468	-0.472058	-1.35412	-0.398923	-0.525248	0.372328	-0.203894	-4.86467	0.078205	-0.00828644	-0.0371634	-0.024278	0.0072058	0.0381741	-0.109012	0.0358789
13.3	-0.390058	0.139623	-0.682601	0.210542	-1.0505	-0.587303	-1.17461	-0.314706	-0.67152	0.387841	-0.166218	-4.89468	0.0819476	-0.0082428	-0.0374363	-0.0244338	0.00721157	0.0385	-0.109865	0.0357934
13.4	-0.128542	0.281462	-0.660438	0.230489	-0.769034	-0.42995	-0.80671	-0.387841	-0.445463	0.414436	-0.2593	-4.94338	0.0774755	-0.00827131	-0.0376092	-0.0244915	0.00723384	0.0387101	-0.111004	0.0357731
13.5	0.0332436	0.649357	-0.281462	0.416652	-0.682601	-0.452112	-1.06601	-0.339084	-0.339084	0.296976	-0.370112	-4.97873	0.0752798	-0.0082852	-0.0380441	-0.0247424	0.00720414	0.0392697	-0.112042	0.0356302
13.6	0.0908657	0.915306	-0.183948	0.345733	-0.410004	-0.177299	-0.941901	-0.372328	-0.299192	0.35903	-0.529681	-5.02951	0.0786582	-0.00827151	-0.0394794	-0.0256529	0.00724663	0.0408081	-0.113238	0.0356356
13.7	0.106379	0.715844	-0.281462	0.237137	-0.585086	-0.2593	-1.06601	-0.514167	-0.44768	0.261516	-0.452112	-5.08609	0.0795523	-0.00825238	-0.0413802	-0.026703	0.0072256	0.0426632	-0.114771	0.0355049
13.8	-0.0509734	0.733574	-0.252651	0.104163	-0.616114	-0.401139	-1.14579	-0.511951	-0.554059	0.279246	-0.418869	-5.11623	0.0818296	-0.0082793	-0.0425682	-0.0273999	0.00726641	0.0438368	-0.115677	0.0354449
13.9	-0.332436	0.609465	-0.387841	0.208326	-1.19677	-0.503086	-1.46272	-0.401139	-0.67152	0.0908657	-0.234921	-5.15853	0.081068	-0.00833821	-0.0428942	-0.027597	0.00722684	0.0441837	-0.116729	0.0353625
14	-0.347949	0.536329	-0.363463	0.175083	-1.19898	-0.713628	-1.49153	-0.445464	-0.68925	-0.106379	-0.164002	-5.21071	0.080278	-0.00829331	-0.0436675	-0.0281071	0.0072091	0.0450454	-0.118251	0.0350889
14.1	-0.505302	0.549627	-0.101947	0.172866	-0.988441	-0.556275	-1.4605	-0.24157	-0.498653	-0.186164	-0.243786	-5.24144	0.080596	-0.00841557	-0.0441965	-0.0284042	0.0071712	0.0454924	-0.119185	0.0351085
14.2	-0.283678	0.540762	0.126326	0.301408	-0.73579	-0.401139	-1.34082	-0.2593	-0.452112	0.239354	-0.272597	-5.24822	0.0646514	-0.00837979	-0.044505	-0.0284318	0.00723956	0.0459104	-0.119592	0.0351396
14.3	-0.308057	0.6006	0.126326	0.385625	-0.527464	-0.312489	-1.49374	-0.350165	-0.687033	-0.0177299	-0.186164	-5.2469	0.0543486	-0.00821532	-0.0447771	-0.0285321	0.00727138	0.0461845	-0.119783	0.0351052
14.4	-0.108596	0.585086	0.212759	0.456545	-0.58287	-0.374544	-1.29428	-0.0221624	-0.611681	-0.0731358	-0.2593	-5.24724	0.0539705	-0.00826257	-0.0450468	-0.0286412	0.00725301	0.0463982	-0.119799	0.0350339
14.5	-0.285895	0.219407	-0.126325	0.301408	-0.984009	-0.704763	-1.57353	-0.24157	-0.616114	-0.22384	-0.0132974	-5.25059	0.0670264	-0.00835779	-0.0451929	-0.0288804	0.00723632	0.0464911	-0.119948	0.0349479
14.6	-0.084217	0.405571	-0.0576221	0.669303	-0.99509	-0.221624	-1.23001	0.150704	-0.587303	0.166218	-0.232705	-5.27441	0.0795557	-0.00865254	-0.0452443	-0.029122	0.00718094	0.0465451	-0.12045	0.0349482
14.7	0.146272	0.820008	0.17065	0.917522	-0.620546	-0.115244	-1.18569	0.285894	-0.691466	0.480923	-0.443247	-5.31854	0.0763129	-0.00876739	-0.0453556	-0.0292191	0.00720558	0.0465508	-0.121373	0.0349331
14.8	0.283678	0.815575	0.310273	0.904224	-0.42995	-0.108596	-1.10369	0.534113	-0.6006	0.350165	-0.445464	-5.35291	0.0788014	-0.00873305	-0.0456298	-0.0292285	0.00711539	0.0467998	-0.122207	0.0347166
14.9	0.305841	0.988442	0.308057	1.03277	-0.343517	-0.24157	-1.01282	0.438815	-0.660438	0.330219	-0.46541	-5.38559	0.0757276	-0.00864336	-0.0460923	-0.0294893	0.00713086	0.0474364	-0.122831	0.034462
15	0.115244	0.78898	-0.0509734	0.897576	-0.651573	-0.390058	-1.20563	-0.128542	-0.738007	0.00886491	-0.270381	-5.43933	0.0762739	-0.00849111	-0.04778	-0.0303577	0.00721582	0.04928	-0.124268	0.0343007
15.1	0.208326	0.410004	0.00221625	0.598384	-0.782331	-0.598384	-1.31866	-0.250435	-1.0106	0.0421085	-0.226056	-5.48172	0.077287	-0.00847514	-0.0491052	-0.0311137	0.00715214	0.0505244	-0.125649	0.0340744
15.2	0.197245	0.381193	0.352382	0.602816	-0.609465	-0.46541	-1.06158	-0.155137	-1.15244	0.144055	-0.250435	-5.50253	0.0792237	-0.00840744	-0.0498067	-0.0315926	0.00716561	0.0512381	-0.126503	0.0339719
15.3	-0.119677	0.569573	0.321354	0.496437	-0.631627	-0.678168	-1.09704	-0.0576222	-1.01725	0.192813	-0.270381	-5.53199	0.0778888	-0.00851171	-0.050217	-0.03175	0.00719688	0.0517553	-0.127455	0.033739
15.4	0.270381	0.67152	0.294759	0.68925	-0.183948	-0.370111	-1.00617	0.354598	-0.662655	0.558492	-0.496437	-5.57827	0.0790041	-0.0086055	-0.0507445	-0.032139	0.00720802	0.0523448	-0.129036	0.0335876
15.5	0.22384	0.718061	0.126325	0.711412	-0.132974	-0.168434	-0.817791	0.336868	-0.545194	0.438815	-0.44768	-5.61206	0.0742366	-0.00849305	-0.0513211	-0.0324313	0.00713228	0.0527033	-0.1303	0.0335173
15.6	0.0354598	0.862116	-0.0110812	0.489788	-0.226056	-0.124109	-0.915306	0.268165	-0.773467	0.545194	-0.367895	-5.63537	0.0797169	-0.00852746	-0.0516426	-0.0325911	0.00716411	0.0529809	-0.131007	0.0335304
15.7	0.179515	1.21671	0.093082	0.505302	-0.24157	-0.108596	-1.01947	0.290327	-0.702547	0.529681	-0.467626	-5.67758	0.0795613	-0.00860626	-0.0517826	-0.0327294	0.00719541	0.0532299	-0.132242	0.0336144
15.8	0.254867	1.26325	-0.0288111	0.640492	-0.339084	-0.190596	-0.944117	0.166218	-0.711412	0.642709	-0.44768	-5.72315	0.0758556	-0.0087334	-0.0526674	-0.0332617	0.00716908	0.0542122	-0.133849	0.033983
15.9	0.219407	1.2012	0.214975	0.910873	-0.432166	-0.0243786	-0.687033	0.0842169	-0.363463	0.711412	-0.492005	-5.74587	0.0717374	-0.00889323	-0.053144	-0.0336021	0.00709896	0.0545469	-0.134516	0.0339839
16	0.489788	1.18569	0.254867	0.915306	-0.374544	-0.0576221	-0.884278	0.130758	-0.367895	0.593951	-0.507518	-5.75244	0.069298	-0.00886287	-0.05334	-0.0336567	0.00710206	0.0547708	-0.134769	0.0340054
16.1	0.0132974	1.06379	0.0265949	0.569573	-0.492004	-0.190596	-1.16131	-0.279246	-0.722493	0.330219	-0.314706	-5.7727	0.075672	-0.0089079	-0.0535854	-0.033851	0.0070888	0.0548961	-0.135231	0.0341142
16.2	0.0465409	1.27877	0.0820008	0.649357	-0.279246	-0.110812	-1.07709	-0.226056	-0.760169	0.469842	-0.372328	-5.8144	0.0740295	-0.00905287	-0.0536769	-0.0339426	0.00713792	0.0550698	-0.136208	0.0343655
16.3	-0.237137	1.21007	0.084217	0.755737	-0.37676	-0.257083	-1.35855	-0.177299	-0.722493	0.365679	-0.303624	-5.85378	0.074829	-0.0089958	-0.053976	-0.0340908	0.00713418	0.0554337	-0.137193	0.0345925
16.4	-0.452112	1.07931	-0.0598384	0.374544	-0.472058	-0.239354	-1.29428	-0.421085	-0.762385	0.0265948	-0.159569	-5.87167	0.0700209	-0.00895891	-0.0544219	-0.0343154	0.00701713	0.0557809	-0.137752	0.0345822
16.5	-0.157353	1.05271	0.121893	0.476491	-0.534113	0.0531897	-1.03942	-0.0952982	-0.438815	0.281462	-0.254867	-5.88281	0.0758259	-0.00901698	-0.054938	-0.0346393	0.00711291	0.0562699	-0.138069	0.0347681
16.6	-0.0908657	1.35412	0.0265948	0.715844	-0.642708	0.0531897	-0.957414	-0.01773	-0.476491	0.591735	-0.356814	-5.91316	0.0782956	-0.00903645	-0.0551153	-0.0347607	0.00714935	0.0565224	-0.138682	0.0349142
16.7	-0.17065	1.15688	0.106379	0.673736	-0.576221	0.210543	-1.09704	-0.0886495	-0.339084	0.67152	-0.467626	-5.95856	0.0781819	-0.00903548	-0.0553144	-0.0348614	0.00708391	0.0567955	-0.139926	0.0350482
16.8	-0.0155137	1.40066	0.110812	0.687033	-0.438815	0.0775683	-1.1192	-0.0797846	-0.445463	0.61833	-0.498653	-5.98933	0.0800878	-0.00896197	-0.0557748	-0.0350938	0.00710982	0.0570612	-0.140878	0.0352566
16.9	-0.0443247	1.38293	0.13519	0.669303	-0.416652	-0.17065	-1.21671	-0.0975145	-0.556275	0.460977	-0.398923	-5.99887	0.0722926	-0.008997	-0.0560484	-0.0352246	0.00710017	0.057333	-0.14129	0.0353809
17	0.037676	1.38293	0.257083	0.89536	-0.201677	-0.0554059	-0.919738	0.0443247	-0.172866	0.651574	-0.514167	-5.99848	0.0620799	-0.00907117	-0.0564209	-0.0353218	0.00712489	0.0578245	-0.141348	0.035432
17.1	0.084217	1.46715	0.0753521	0.813359	-0.534113	-0.0421085	-1.00174	-0.055406	-0.230489	0.813359	-0.503086	-6.00302	0.070893	-0.00917879	-0.0566661	-0.035605	0.0071287	0.0579024	-0.141425	0.0353817
17.2	0.084217	1.37628	0.0886495	0.496437	-0.246002	-0.141839	-0.97736	0.0952981	-0.234921	0.897576	-0.580654	-6.02637	0.0802517	-0.00935882	-0.0567706	-0.0357881	0.00705579	0.057937	-0.141864	0.0355043
17.3	0.0531897	1.07931	-0.0886494	0.410004	-0.374544	-0.237137	-1.16352	-0.117461	-0.374544	0.68925	-0.350165	-6.07033	0.0754282	-0.00937025	-0.0567612	-0.035888	0.00707453	0.0580449	-0.142944	0.0358087
17.4	0.126325	1.01947	-0.00221622	0.558492	-0.237137	-0.108596	-0.952982	-0.0177299	-0.316922	0.857684	-0.454329	-6.10458	0.0764845	-0.00940374	-0.0569207	-0.0358915	0.00710509	0.0580723	-0.143883	0.0358687
17.5	0.523032	1.30536	0.545194	1.01725	0.119677	0.113028	-0.764602	0.421085	0.0221624	1.19234	-0.813359	-6.13683	0.0806712	-0.00942106	-0.0570217	-0.0359074	0.00707391	0.0581981	-0.144593	0.0358809
17.6	0.0975144	1.07266	0.0975144	0.870981	-0.445463	-0.0908657	-1.02612	0.219407	-0.201678	0.902008	-0.525248	-6.19155	0.0776154	-0.00944477	-0.0574508	-0.0362004	0.0071468	0.0587602	-0.14588	0.0361782
17.7	-0.159569	1.02833	0.037676	0.817791	-0.520816	-0.161785	-1.00396	0.460977	-0.248218	0.802278	-0.487572	-6.22838	0.0735246	-0.00949728	-0.0581883	-0.03671	0.00713904	0.0594526	-0.146802	0.036547
17.8	0.0354598	0.921954	0.0044325	0.624979	-0.520816	-0.239354	-1.07266	-0.108596	-0.531897	0.549627	-0.336868	-6.26471	0.0750414	-0.00964808	-0.0585215	-0.0369132	0.00709802	0.059763	-0.147612	0.0370709
17.9	0.405571	0.966279	-0.00664869	0.751304	-0.268165	-0.15292	-0.941901	-0.132974	-0.347949	0.726926	-0.480923	-6.32087	0.0806175	-0.00983537	-0.0591007	-0.0373684	0.00708019	0.0602027	-0.149176	0.0374573
18	0.467626	1.26769	0.141839	0.742439	-0.239353	-0.00886491	-0.669303	0.0132974	-0.407787	0.857684	-0.480923	-6.36109	0.0794314	-0.00981773	-0.0593834	-0.0374329	0.00718114	0.0604115	-0.150281	0.0374915
18.1	0.609465	1.33417	0.254867	0.644925	-0.436599	0.046541	-0.695898	-0.046541	-0.485356	1.28763	-0.476491	-6.38288	0.0762308	-0.00987579	-0.059545	-0.037626	0.00715915	0.060591	-0.150865	0.0375483
18.2	0.398923	1.31201	0.476491	0.576221	-0.536329	-0.117461	-0.999523	-0.197245	-0.722493	0.941901	-0.423301	-6.422	0.0806777	-0.00984158	-0.0596946	-0.0376801	0.00713143	0.0607955	-0.15207	0.0375079
18.3	0.438815	1.48709	0.702547	0.757953	-0.316922	0.0132974	-0.893143	-0.137407	-0.396706	0.95963	-0.569573	-6.46888	0.0785357	-0.00983746	-0.0602658	-0.0379854	0.00719486	0.0614059	-0.153469	0.0374239
18.4	-0.126325	1.67547	0.667087	0.846602	-0.449896	0.0687034	-1.09482	0.028811	-0.598384	0.793413	-0.42995	-6.49507	0.0741912	-0.0098705	-0.0604165	-0.038157	0.00719365	0.0615576	-0.154285	0.0374076
18.5	0.0598384	1.38515	0.538546	0.695898	-0.607249	0.0975145	-1.23001	0.0886494	-0.797845	0.904225	-0.334652	-6.50016	0.0643996	-0.00996224	-0.0607376	-0.0382286	0.00714955	0.0617367	-0.154635	0.0373881
18.6	-0.093082	1.20342	0.305841	0.78898	-0.760169	-0.0132974	-1.3785	0.0155136	-0.780115	0.523032	-0.177299	-6.49986	0.0557712	-0.0142867	-0.063879	-0.0397179	0.00666911	0.0616597	-0.154781	0.0373165
18.7	-0.321354	0.882062	0.0044325	0.534113	-0.472058	-0.283678	-1.48266	-0.299192	-0.820007	0.467626	-0.0421085	-6.49974	0.0549274	-0.0157556	-0.0662021	-0.0421463	0.00461597	0.058581	-0.157729	0.0347906
18.8	-0.332435	1.1192	-0.161785	0.651574	-0.383409	-0.0952981	-1.13028	-0.157353	-0.642709	0.651574	-0.157353	-6.50016	0.0572109	-0.0158103	-0.0662556	-0.0422993	0.0044616	0.0578692	-0.158984	0.0326103
18.9	-0.316922	0.921954	-0.179515	0.518599	-0.478707	-0.239354	-1.35412	-0.458761	-0.746872	0.494221	-0.0443247	-6.49969	0.054267	-0.0159547	-0.0663177	-0.042324	0.00462249	0.0578844	-0.159034	0.0325713
19	-0.219407	0.68925	-0.126325	0.347949	-0.775683	-0.323571	-1.61564	-0.425517	-0.680385	0.474275	-0.0886495	-6.50868	0.0703092	-0.0157915	-0.0662378	-0.0424239	0.00462979	0.0580577	-0.159158	0.0325845
19.1	-0.115244	0.41222	-0.441031	-0.0620547	-0.890927	-0.343517	-1.68656	-0.503086	-0.682601	0.308057	0.0199461	-6.54038	0.0797303	-0.0156632	-0.0661561	-0.0424597	0.00474673	0.058083	-0.159943	0.0325544
19.2	0.0598384	0.571789	0.084217	0.186164	-0.616114	-0.197245	-1.27434	-0.119677	-0.536329	0.531897	-0.197245	-6.58616	0.0777533	-0.0155984	-0.0662904	-0.0423852	0.00485451	0.0585877	-0.161084	0.0328593
19.3	0.00221625	0.822224	0.281462	0.478707	-0.372328	-0.148488	-0.961847	0.0110811	-0.292543	0.78898	-0.410004	-6.61642	0.0758762	-0.0138664	-0.0662509	-0.0423187	0.00494001	0.059298	-0.161969	0.0330755
19.4	-0.0642709	0.729142	-0.263732	0.445464	-0.405571	-0.549627	-1.30536	-0.183948	-0.423301	0.622762	-0.20611	-6.62825	0.0735381	-0.0100459	-0.0630194	-0.0397655	0.00683305	0.0625455	-0.160441	0.0347744
19.5	-0.139623	0.733574	-0.294759	0.124109	-0.602816	-0.760169	-1.41396	-0.332436	-0.478707	0.531897	-0.115244	-6.64758	0.0774762	-0.00986414	-0.0629963	-0.0395257	0.00732446	0.0641307	-0.159204	0.0371684
19.6	-0.13519	1.11698	-0.124109	0.334652	-0.627195	-0.520816	-0.882062	-0.212759	-0.310273	0.835521	-0.274813	-6.6895	0.0775706	-0.00985347	-0.063339	-0.03975	0.00726479	0.0645823	-0.160207	0.0373627
19.7	-0.248219	0.888711	0.0731358	0.279246	-0.700331	-0.418869	-0.961847	-0.0132975	-0.272597	0.751304	-0.303624	-6.72925	0.0761123	-0.00997436	-0.0637659	-0.0400442	0.00735656	0.065025	-0.161353	0.0376055
19.8	0.310273	0.656006	0.0554059	0.334652	-0.503086	-0.410004	-0.813359	-0.0443248	-0.283678	0.518599	-0.325787	-6.74803	0.072455	-0.00988532	-0.0641376	-0.0401773	0.00733702	0.0652343	-0.161892	0.037679
19.9	0.274813	0.970712	0.128542	0.545194	-0.350165	-0.290327	-0.762385	0.0687033	-0.436599	1.0926	-0.416652	-6.75023	0.0618524	-0.00988601	-0.0644636	-0.0402997	0.00744702	0.0656575	-0.162124	0.0377511
20	0.305841	1.11033	0.378976	0.711412	-0.445463	-0.0952982	-0.902008	0.0221623	-0.334652	1.33639	-0.580654	-6.7627	0.0729375	-0.00996721	-0.0646487	-0.0405378	0.00738131	0.0659204	-0.16235	0.037968
20.1	0.181731	1.05714	0.0620546	0.585086	-0.616114	-0.00886494	-0.866549	-0.150704	-0.336868	0.970712	-0.476491	-6.79758	0.0779092	-0.0100401	-0.0647791	-0.0406445	0.00735691	0.0660357	-0.163225	0.0380517
20.2	0.121893	1.16796	0.0753521	0.731358	-0.571789	-0.201678	-0.882062	-0.128542	-0.15292	0.944117	-0.44768	-6.84225	0.07789	-0.00992061	-0.0651777	-0.0408152	0.00737786	0.0663771	-0.164516	0.0383911
20.3	0.308057	1.54472	0.141839	0.948549	-0.0177298	0.192813	-0.551843	0.221624	0.181731	1.01947	-0.61833	-6.86785	0.0753762	-0.0099572	-0.0655263	-0.0409622	0.00738358	0.0666449	-0.165396	0.0384966
20.4	0.27703	1.66218	0.208326	1.1059	0.210543	0.285895	-0.35903	0.32357	0.201678	1.1325	-0.720277	-6.87442	0.063568	-0.00987864	-0.0657	-0.0411467	0.00735905	0.0669937	-0.165768	0.0385177
20.5	0.18838	1.47823	0.254867	0.984009	-0.0864331	0.458761	-0.472058	-5.96046e-08	0.0332436	0.822224	-0.675952	-6.87612	0.0666298	-0.0098835	-0.0659808	-0.0412399	0.0073667	0.0672846	-0.165764	0.0385361
20.6	0.257083	1.32088	0.323571	0.769034	-0.00886482	0.319138	-0.609465	0.192813	-0.159569	0.711412	-0.669303	-6.89596	0.0787165	-0.00996241	-0.0660952	-0.0414705	0.00737075	0.0673233	-0.166282	0.0385233
20.7	0.325787	1.19677	0.17065	0.822224	-0.177299	0.181731	-0.613898	0.365679	-0.294759	0.930819	-0.613898	-6.93673	0.0775318	-0.0100852	-0.0661417	-0.0415972	0.00736689	0.0673583	-0.167332	0.0385084
20.8	0.347949	1.13471	0.008865	0.864332	-0.390058	0.150704	-0.647141	0.166218	-0.195029	0.946333	-0.518599	-6.97742	0.075179	-0.0101285	-0.0663288	-0.0416041	0.00729517	0.0675601	-0.168729	0.0385486
20.9	0.518599	1.34969	0.217191	1.05271	-0.104163	0.405571	-0.61833	0.203894	0.093082	0.808926	-0.660439	-6.99675	0.0719025	-0.0100787	-0.0668843	-0.041813	0.0073794	0.0679869	-0.169459	0.0385895
21	0.523032	1.32531	0.0177299	0.966279	-0.106379	0.372328	-0.656006	0.250435	-0.148488	0.343517	-0.527464	-6.99938	0.0575101	-0.0100415	-0.0673204	-0.042025	0.00736742	0.0685014	-0.169832	0.0386452
21.1	0.00443247	1.19234	0.0110812	0.968495	-0.261516	0.104163	-0.764602	0.0820007	-0.217191	0.489788	-0.410004	-6.99908	0.056878	-0.00997054	-0.0677613	-0.0423063	0.00737786	0.068965	-0.169758	0.0386244
21.2	0.0421085	1.04828	0.126326	0.844386	-0.181731	0.0775683	-0.598384	0.0930819	-0.232705	0.46541	-0.454329	-6.99929	0.056244	-0.0100722	-0.0679941	-0.042447	0.00739209	0.0691125	-0.169779	0.0385897
21.3	0.416652	1.32309	0.303624	0.742439	0.0775684	0.221624	-0.467626	0.0354597	-0.22384	0.469842	-0.540762	-6.99899	0.0569266	-0.0101322	-0.0681333	-0.042555	0.0073458	0.0692073	-0.169855	0.0386612
21.4	0.702547	1.46936	0.228272	0.926387	0.00886506	0.195029	-0.494221	0.172866	-0.0576221	0.935252	-0.554059	-6.99972	0.0579104	-0.0102266	-0.0681053	-0.042612	0.0073601	0.0693141	-0.169884	0.0386194
21.5	0.868765	1.39845	0.0310273	1.02612	0.0908658	0.00886494	-0.445464	0.0398922	0.168434	0.500869	-0.509734	-6.99921	0.057245	-0.0103157	-0.0681829	-0.0427118	0.00734245	0.0692935	-0.169838	0.0385392
21.6	0.700331	1.58018	0.0864333	0.888711	0.2593	0.128542	-0.487572	0.270381	0.37676	0.509734	-0.660439	-6.99959	0.0607267	-0.0103032	-0.0682591	-0.0427309	0.00736449	0.0693123	-0.169797	0.0385502
21.7	0.20611	1.47601	-0.308057	0.418869	0.0709197	-0.110812	-0.709196	0.168434	0.117461	0.2593	-0.449896	-7.00667	0.0711739	-0.010307	-0.0682035	-0.0428438	0.00736859	0.0692912	-0.170026	0.0385567
21.8	0.452112	1.4472	-0.0576221	0.642709	0.230489	-0.0132974	-0.507518	0.226056	-0.0332435	0.460977	-0.554059	-7.03748	0.0797333	-0.0102855	-0.0681988	-0.0428207	0.00736033	0.0693006	-0.170688	0.0384861
21.9	0.390058	1.43391	-0.126325	0.667087	-0.126325	-0.0997306	-0.438815	-0.0332436	0.0110812	0.496437	-0.523032	-7.08355	0.0788968	-0.0103816	-0.0681732	-0.0428848	0.00733011	0.0693176	-0.172039	0.0385706
22	0.288111	1.67769	0.219407	0.817791	0.0687035	-0.159569	-0.164002	0.119677	0.0908658	0.463193	-0.695898	-7.11534	0.0762015	-0.0103892	-0.0682379	-0.0428726	0.00732504	0.0693389	-0.173042	0.0385855
22.1	0.401139	1.69985	0.44768	0.726926	0.230489	0.130758	0.0398923	0.509734	0.124109	0.633844	-0.797845	-7.12573	0.0719807	-0.0103855	-0.0683251	-0.0428653	0.0073795	0.0693867	-0.173508	0.0386201
22.2	0.325787	1.87937	0.405571	0.642709	0.0265949	0.104163	-0.104163	0.56514	0.208326	0.505302	-0.67152	-7.12556	0.06037	-0.0103456	-0.0684595	-0.0428857	0.00733493	0.0695701	-0.173535	0.038552
22.3	0.308057	1.79294	0.130758	0.423301	-0.019946	-0.0110812	-0.0797846	0.20611	0.155137	0.624979	-0.61833	-7.12573	0.0617876	-0.0103286	-0.0686311	-0.0429992	0.00736924	0.0697974	-0.173534	0.0385689
22.4	0.383409	1.65775	0.217191	0.427734	0.0908658	0.126325	-0.458761	0.115244	-0.0664871	0.760169	-0.587303	-7.12632	0.0623612	-0.0103072	-0.0688737	-0.0430907	0.00732823	0.0700088	-0.173527	0.0386085
22.5	0.523032	1.64223	0.141839	0.576221	0.0243787	0.334652	-0.281462	0.334652	-0.161785	0.715844	-0.724709	-7.13908	0.0849812	-0.0102802	-0.0688909	-0.0432535	0.00724892	0.0700545	-0.17381	0.0385844
22.6	0.283678	1.38736	-0.0509735	0.567356	-0.414436	-0.381193	-0.37676	0.108596	-0.651573	0.387841	-0.580654	-7.17532	0.135771	-0.010352	-0.0689628	-0.0432879	0.00727678	0.0700278	-0.174221	0.0369431
22.7	0.383409	1.7198	0.432166	0.715844	-0.378976	-0.37676	0.00664866	0.281462	-0.629411	0.407788	-0.82444	-7.21931	0.193121	-0.0105583	-0.0689075	-0.0435192	0.0071331	0.0699666	-0.174431	0.0310877
22.8	0.494221	1.71315	0.624979	0.48314	-0.496437	-0.78898	-0.172866	0.141839	-0.649357	0.339084	-0.698115	-7.24466	0.221498	-0.01059	-0.0689666	-0.0436278	0.00714788	0.0702169	-0.1756	0.0276388
22.9	0.24157	1.32531	0.161785	0.141839	-0.449896	-0.97736	-0.210543	-0.0620547	-0.742439	0.396706	-0.476491	-7.25013	0.201951	-0.0106625	-0.0696004	-0.0438728	0.00717581	0.0708475	-0.176539	0.02668
23	0.0265948	1.23444	0.00221628	-0.210543	-0.839954	-1.03941	-0.27703	-0.407788	-0.944117	0.159569	-0.370112	-7.24983	0.201639	-0.0106023	-0.0701138	-0.0442199	0.00710291	0.0713345	-0.176645	0.026635
23.1	0.157353	1.15466	0.124109	-0.0687034	-0.715844	-0.80671	-0.334652	-0.208326	-0.784548	0.121893	-0.381193	-7.25068	0.206533	-0.0105073	-0.0701581	-0.0442787	0.00715512	0.0714887	-0.176813	0.0266767
23.2	0.161785	1.35634	0.328003	-0.046541	-0.58287	-0.870981	-0.472058	-0.303624	-0.946333	0.183948	-0.536329	-7.2567	0.228218	-0.0104789	-0.0703242	-0.044385	0.00712711	0.0715385	-0.177086	0.0261076
23.3	0.576221	1.54915	0.551843	-0.0687034	-0.718061	-0.855467	-0.177299	-0.516383	-0.724709	0.334652	-0.729142	-7.28357	0.269553	-0.0105398	-0.0704743	-0.0445562	0.00709894	0.0716283	-0.180344	0.0228428
23.4	0.354598	1.59347	0.115244	-0.534113	-1.13915	-1.43169	-0.536329	-0.791196	-1.32531	-0.13519	-0.757953	-7.32918	0.383489	-0.0105144	-0.0721021	-0.0455381	0.00708749	0.073395	-0.187505	0.0160662
23.5	-0.536329	1.46715	-0.305841	-1.49374	-2.11651	-2.33148	-1.01282	-1.30315	-2.02786	-0.78898	-0.602816	-7.36313	0.553258	-0.0110919	-0.077531	-0.0490049	0.0071317	0.0787133	-0.19343	0.0110485
23.6	-1.03277	1.37407	-0.472058	-1.8284	-2.1298	-2.61294	-1.0505	-1.33639	-2.05667	-0.950766	-0.658222	-7.37635	0.619227	-0.0120373	-0.0810275	-0.0515162	0.00717245	0.0816921	-0.197014	0.00945321
23.7	-1.23888	1.47158	-0.571789	-1.94807	-2.03894	-2.39354	-0.853251	-1.44942	-2.10986	-0.952982	-0.598384	-7.3761	0.593386	-0.0125174	-0.0822471	-0.0525199	0.00727988	0.0828193	-0.197684	0.00927181
23.8	-1.44499	1.62229	-0.682601	-2.02121	-2.3891	-2.44008	-0.95963	-1.45828	-2.4024	-1.17682	-0.514167	-7.37703	0.605812	-0.0128432	-0.0829616	-0.0530831	0.00748382	0.0834398	-0.197992	0.00929342
23.9	-2.08548	1.67547	-0.99509	-2.66392	-2.91657	-3.12711	-1.1325	-1.46493	-2.92322	-1.27877	-0.551843	-7.3925	0.759707	-0.0134685	-0.0850553	-0.0546395	0.00801153	0.0854337	-0.200742	0.00743873
24	-3.64571	1.5558	-1.93256	-4.80037	-4.36155	-4.89123	-1.57574	-2.48662	-4.58096	-2.42456	-0.620546	-7.4295	1.10634	-0.0221591	-0.101801	-0.0681915	0.0160256	0.102408	-0.207624	0.00125964
24.1	-5.61816	1.72202	-3.30884	-7.34904	-6.23649	-7.08531	-1.79737	-3.73879	-6.38054	-3.73214	-0.718061	-7.47282	1.57328	-0.0405598	-0.134035	-0.0948667	0.0328503	0.135074	-0.212776	-0.007221
24.2	-6.93017	1.96359	-4.31501	-9.1863	-7.30028	-8.60565	-2.38689	-4.92669	-7.72358	-4.73167	-0.589519	-7.49673	1.84999	-0.0530872	-0.154624	-0.112427	0.0441914	0.155702	-0.214761	-0.0126592
24.3	-7.02769	2.08326	-4.29507	-9.47663	-7.5485	-8.52143	-2.02121	-4.85799	-7.68369	-4.79594	-0.684817	-7.50084	1.8877	-0.0593559	-0.163343	-0.120152	0.0501672	0.164402	-0.216015	-0.014022
24.4	-6.73514	2.14532	-4.15766	-9.173	-7.42882	-8.27986	-1.87715	-4.63193	-7.51526	-4.59647	-0.749088	-7.5008	1.86843	-0.0616557	-0.166267	-0.122832	0.0523651	0.167361	-0.216912	-0.0140341
24.5	-6.94125	2.13645	-4.37928	-9.48993	-7.56845	-8.63889	-2.13867	-4.78485	-7.64823	-4.66961	-0.598384	-7.50059	1.85525	-0.0630691	-0.168214	-0.124508	0.0537025	0.169276	-0.217538	-0.0140532
24.6	-6.82822	2.34921	-4.38372	-9.3503	-7.6438	-8.77851	-2.20959	-4.87794	-7.55737	-4.65188	-0.605033	-7.50186	1.85223	-0.0639567	-0.169275	-0.125543	0.0545181	0.170373	-0.218149	-0.0140826
24.7	-6.45368	2.25613	-4.1089	-9.08879	-7.53964	-8.25105	-2.10542	-4.6275	-7.6305	-4.50561	-0.709196	-7.50118	1.83537	-0.0643854	-0.169962	-0.126056	0.0549804	0.171115	-0.218639	-0.0141058
24.8	-6.74844	2.15197	-3.78533	-9.07106	-7.37342	-8.28208	-1.65996	-4.59204	-7.69699	-4.24853	-0.722493	-7.50126	1.83201	-0.0646605	-0.170404	-0.126463	0.055287	0.171596	-0.218982	-0.0141795
24.9	-6.99888	2.0744	-3.87398	-9.14862	-7.32466	-8.3131	-1.65553	-4.26847	-7.50418	-4.19312	-0.746872	-7.50122	1.82507	-0.0649398	-0.170859	-0.126855	0.0555402	0.172013	-0.219331	-0.0141839
25	-6.88363	2.45781	-3.80085	-9.01343	-7.35569	-8.23332	-1.69099	-4.23744	-7.74575	-4.06901	-0.84217	-7.50088	1.8247	-0.0651819	-0.171207	-0.127031	0.0556664	0.172267	-0.219532	-0.0141824
25.1	-6.73293	2.40018	-3.52825	-8.86273	-7.27369	-8.01834	-2.09213	-4.14215	-7.68812	-4.14436	-0.870981	-7.50118	1.82435	-0.0653211	-0.17148	-0.127383	0.0558935	0.172558	-0.219778	-0.014144
25.2	-7.03433	2.09656	-3.87177	-9.06884	-7.58396	-8.28651	-2.33813	-4.53885	-7.88315	-4.10004	-0.611681	-7.50156	1.82331	-0.0653886	-0.171601	-0.127465	0.0559551	0.172688	-0.22021	-0.0141693
25.3	-6.69303	2.4711	-3.76095	-8.75192	-7.24931	-7.94078	-2.2384	-4.20863	-7.59283	-4.06679	-0.831089	-7.50109	1.81706	-0.0654012	-0.171697	-0.127556	0.0560446	0.172804	-0.220419	-0.0141757
25.4	-6.58666	2.4844	-3.59917	-9.04668	-7.01439	-8.10921	-2.21402	-4.3128	-7.47537	-4.3682	-0.833305	-7.50131	1.8208	-0.0655294	-0.171774	-0.127598	0.0560697	0.172866	-0.220628	-0.0141679
25.5	-6.70855	2.39797	-3.6723	-9.17744	-7.1518	-8.00948	-2.22067	-4.26404	-7.60391	-4.46793	-0.751304	-7.50126	1.81664	-0.0655372	-0.171823	-0.127651	0.0561052	0.173013	-0.220861	-0.0141519
25.6	-6.6199	2.57527	-3.5216	-8.92035	-7.10525	-7.76569	-2.12537	-4.23523	-7.54407	-4.56545	-0.808926	-7.50114	1.81008	-0.0655105	-0.171995	-0.127643	0.056168	0.173146	-0.221052	-0.0142972
25.7	-6.56671	2.63289	-3.6169	-8.85165	-6.92131	-7.92526	-2.21845	-4.17982	-7.40666	-4.72058	-0.820008	-7.50114	1.8125	-0.0656337	-0.172062	-0.1278	0.056197	0.173214	-0.221248	-0.0142057
25.8	-6.47141	2.65062	-3.41965	-8.55911	-6.69968	-7.67483	-2.23397	-4.33939	-7.39115	-4.4768	-0.988442	-7.50143	1.81706	-0.0656695	-0.172155	-0.127864	0.0562116	0.173224	-0.221414	-0.0141956
25.9	-6.60882	2.73705	-3.2623	-8.69873	-6.77947	-7.57288	-2.24726	-4.43691	-7.53299	-4.00252	-0.992874	-7.50131	1.80612	-0.0657489	-0.17217	-0.127937	0.0561901	0.173274	-0.221677	-0.0141449
26	-5.68465	2.62846	-2.7304	-7.59948	-6.00157	-6.85482	-1.60234	-3.83852	-6.51352	-2.94316	-0.968495	-7.49003	1.59216	-0.0656232	-0.172232	-0.127763	0.056188	0.173288	-0.223012	-0.0130499
26.1	-3.49722	2.15418	-1.58018	-4.53664	-3.78976	-4.16652	-0.97736	-2.23175	-4.24188	-1.0106	-0.831089	-7.45714	1.02271	-0.0664364	-0.172019	-0.12716	0.0568034	0.172374	-0.223381	-0.00282011
26.2	-0.596168	1.50704	0.239354	-0.638276	-0.886495	-1.11033	-0.407788	-0.314706	-1.50482	0.42995	-0.820008	-7.41081	0.346857	-0.0679648	-0.164329	-0.122516	0.058859	0.164222	-0.217459	0.0108348
26.3	0.629411	1.6245	1.11033	0.921954	0.0775684	0.177299	0.168434	0.523032	-0.354598	1.01947	-0.928603	-7.38347	0.100411	-0.0669539	-0.156199	-0.117124	0.0589795	0.156391	-0.210033	0.0158487
26.4	0.339084	1.74418	1.19234	0.875413	-0.261516	0.15292	0.0421085	0.669303	-0.263732	0.961847	-0.870981	-7.37623	0.0979252	-0.0663328	-0.154823	-0.116113	0.0590525	0.155329	-0.206381	0.0163738
26.5	0.339084	1.71093	1.15688	1.1325	-0.274813	-0.00886494	0.0221624	0.820007	-0.237137	0.802278	-0.964063	-7.37678	0.116999	-0.066253	-0.154643	-0.116021	0.0590831	0.155028	-0.205956	0.016298
26.6	0.485356	2.10764	1.3098	1.38515	0.119677	0.0952982	0.274813	0.899792	0.046541	0.986225	-1.15909	-7.37712	0.118226	-0.0662205	-0.154535	-0.115961	0.0591028	0.154934	-0.205816	0.016172
26.7	0.660438	2.18743	1.15023	1.43169	0.263732	0.164001	0.54741	0.839954	-0.00664866	1.02169	-1.23666	-7.3769	0.113851	-0.0661428	-0.15453	-0.115896	0.0590686	0.154895	-0.205663	0.0161796
26.8	0.596168	1.90596	1.00396	1.06601	0.0820009	0.234921	0.367895	0.607249	-0.0554059	0.695898	-1.06158	-7.37724	0.117009	-0.066211	-0.154486	-0.11587	0.0590514	0.154811	-0.205629	0.0161712
26.9	0.243786	1.59126	0.791196	0.713628	-0.0775682	0.084217	0.210542	0.485356	-0.467626	0.312489	-0.864332	-7.37754	0.12433	-0.0662042	-0.154493	-0.115926	0.0590447	0.154725	-0.205567	0.0161486
27	-0.0288111	1.6245	0.65379	0.589519	-0.37676	-0.037676	-0.0820008	0.319138	-0.598384	-0.0509735	-0.704763	-7.37741	0.11767	-0.0661921	-0.154345	-0.115856	0.0589759	0.154688	-0.205551	0.0159972
27.1	0.263732	1.94142	0.915306	0.972928	-0.239353	0.101947	0.144055	0.667087	-0.494221	0.146272	-0.862116	-7.37779	0.118888	-0.0661862	-0.154397	-0.115906	0.0590166	0.15469	-0.205558	0.0160034
27.2	0.536329	2.00126	1.00839	1.16131	-0.219407	0.0487572	0.401139	0.687033	-0.18838	0.702547	-1.00396	-7.37741	0.115413	-0.0661865	-0.154325	-0.115789	0.0590108	0.154667	-0.205526	0.0159196
27.3	0.46541	1.9658	1.06158	1.14579	-0.261516	0.00221622	0.345733	0.687033	-0.0687033	0.811143	-1.02833	-7.37703	0.114045	-0.0661894	-0.15433	-0.115789	0.0589164	0.154592	-0.20559	0.0158443
27.4	0.288111	1.79737	0.844386	0.815575	-0.425517	0.0398923	0.24157	0.602816	-0.155136	0.385625	-1.00617	-7.37741	0.11866	-0.0661854	-0.15434	-0.115787	0.0589925	0.154522	-0.205483	0.0159748
27.5	0.141839	1.66218	1.06379	0.704763	-0.319138	-0.321354	0.101947	0.401139	-0.226056	0.0864332	-0.89536	-7.3772	0.114661	-0.0662022	-0.154324	-0.115774	0.0589441	0.154491	-0.205449	0.0158961
27.6	0.208326	1.57131	0.955198	0.702547	-0.472058	-0.390058	0.0265948	0.201678	-0.243786	0.407788	-0.751304	-7.3775	0.114451	-0.0662202	-0.154307	-0.115727	0.0589687	0.154531	-0.205454	0.0158501
27.7	0.0908657	1.68434	0.87763	0.651574	-0.345733	-0.569573	-0.181731	0.292543	-0.343517	0.988442	-0.815575	-7.37724	0.119783	-0.0661454	-0.154307	-0.115795	0.0589545	0.1545	-0.205445	0.0158977
27.8	-0.037676	1.71537	0.738007	0.525248	-0.119677	-0.343517	-0.108596	0.42995	-0.421085	0.523032	-0.802278	-7.37767	0.119468	-0.0661209	-0.154269	-0.115789	0.0589464	0.154451	-0.205503	0.0157955
27.9	0.130758	1.59126	1.11033	0.731358	-0.328003	-0.314706	0.00221622	0.454328	-0.63606	0.35903	-0.822224	-7.3775	0.116136	-0.0660796	-0.154291	-0.11574	0.0589416	0.154487	-0.205506	0.0157607
28	-0.0132974	1.11255	0.917522	0.682601	-0.729142	-0.410004	-0.246002	0.334652	-0.75352	0.139623	-0.605033	-7.37729	0.115103	-0.0661432	-0.154269	-0.115745	0.0589575	0.154449	-0.205512	0.015736
28.1	0.141839	1.18347	1.0505	0.61833	-0.505302	-0.246002	0.0820007	0.401139	-0.469842	0.319138	-0.729142	-7.37775	0.122401	-0.0662476	-0.154282	-0.115773	0.0589009	0.154396	-0.20544	0.0158089
28.2	-0.0820007	1.18569	0.904225	0.720277	-0.560708	-0.347949	-0.0642709	0.378976	-0.700331	0.525248	-0.711412	-7.37733	0.115832	-0.06621	-0.154291	-0.11582	0.0589756	0.154456	-0.205525	0.0157579
28.3	-0.139623	1.38515	1.06823	0.904225	-0.633844	-0.0709195	0.0132974	0.472058	-0.638276	0.904225	-0.804494	-7.37805	0.117874	-0.0653723	-0.154282	-0.11559	0.0589502	0.154881	-0.205502	0.015803
28.4	0.312489	1.82618	0.988442	1.00839	-0.463193	-0.212759	0.084217	0.514167	-0.489788	0.695898	-0.87763	-7.37792	0.115264	-0.0645503	-0.154279	-0.115234	0.0588957	0.155319	-0.20553	0.0158299
28.5	-0.15292	1.50926	0.498653	0.436599	-0.480923	-0.569573	-0.392274	0.121893	-0.65379	0.214975	-0.551843	-7.37733	0.11262	-0.0643625	-0.154252	-0.11512	0.0587756	0.155364	-0.20555	0.0158264
28.6	0.164002	1.50261	0.520816	0.507518	-0.356814	-0.56514	-0.288111	0.3413	-0.613897	0.24157	-0.680385	-7.37767	0.115222	-0.064374	-0.154255	-0.115137	0.0588514	0.155468	-0.205539	0.0157457
28.7	0.339084	1.75083	0.738007	0.39449	-0.124109	-0.319138	0.13519	0.398923	-0.385625	0.316922	-0.797845	-7.3775	0.108644	-0.0643706	-0.154216	-0.115137	0.0587938	0.155463	-0.20558	0.0157285
28.8	0.370112	1.84169	0.897576	0.6006	-0.161785	-0.159569	0.292543	0.460977	-0.101947	0.567357	-0.952982	-7.37754	0.117612	-0.0642786	-0.15419	-0.115032	0.0586847	0.155495	-0.205548	0.0156776
28.9	0.458761	1.7885	0.984009	0.87763	-0.0398922	-0.0820007	0.292543	0.549627	-0.0443248	0.698114	-0.968495	-7.37792	0.121752	-0.0643218	-0.154175	-0.11506	0.0586016	0.155443	-0.205576	0.0157513
29	0.425517	1.58018	0.873197	0.516383	-0.155136	-0.130758	-0.210543	0.296976	-0.250435	0.257083	-0.764602	-7.37758	0.114792	-0.064353	-0.15424	-0.115063	0.05857	0.155453	-0.205527	0.0156923
29.1	0.574005	1.63115	1.03055	0.638276	-0.121893	0.0753521	-0.0509734	0.525248	-0.0620545	0.638276	-0.921954	-7.37779	0.119178	-0.064256	-0.154205	-0.114976	0.0586243	0.15546	-0.205697	0.015741
29.2	0.722493	1.54028	1.17904	0.804494	-0.0332434	0.132974	0.11746	0.633844	0.0421085	0.695898	-0.999523	-7.37775	0.116368	-0.0643815	-0.154238	-0.11496	0.0586334	0.155386	-0.20563	0.0157202
29.3	0.797845	1.72202	1.38736	0.9419	0.0199462	0.0398922	0.22384	0.713628	-0.0110812	0.992874	-1.00396	-7.37741	0.113164	-0.0643941	-0.154172	-0.115048	0.058601	0.155395	-0.20561	0.0157515
29.4	0.576222	1.69764	0.97736	0.664871	-0.0775682	-0.179515	0.0443247	0.463193	-0.22384	0.724709	-0.844386	-7.37729	0.114928	-0.064395	-0.154237	-0.114958	0.0586022	0.155447	-0.205685	0.015803
29.5	0.596168	1.80402	1.02169	0.651574	-0.22384	0.159569	0.0531896	0.416652	-0.35903	0.414436	-0.855467	-7.37673	0.115932	-0.0644631	-0.15425	-0.114978	0.0586201	0.155465	-0.205622	0.0158072
29.6	0.930819	1.81953	1.17017	0.8599	-0.0221622	0.17065	0.168434	0.56514	-0.312489	0.755737	-1.00839	-7.37707	0.120712	-0.0645382	-0.154272	-0.115061	0.0585838	0.155413	-0.205617	0.0157032
29.7	1.07931	1.86164	1.19234	1.03941	0.29476	0.230489	0.132974	0.813359	-0.00443244	0.786764	-1.06601	-7.37767	0.120004	-0.0645728	-0.154236	-0.114976	0.0586228	0.155387	-0.205565	0.0157126
29.8	1.16574	2.05002	1.3918	1.17461	0.523032	0.434382	0.620546	0.970712	0.288111	1.0505	-1.30758	-7.37729	0.114689	-0.0645671	-0.154275	-0.114997	0.0586412	0.155353	-0.205525	0.0156621
29.9	1.05493	1.76634	1.3519	1.23888	0.0620548	0.281462	0.46541	0.656006	0.121893	0.766818	-1.14136	-7.37729	0.11425	-0.0645582	-0.154221	-0.114977	0.0585781	0.155278	-0.205632	0.01561
30	0.848819	1.70207	1.41618	1.06823	0.2593	-0.110812	0.476491	0.503086	0.073136	0.738007	-1.08374	-7.37758	0.117376	-0.064546	-0.154254	-0.114971	0.0585584	0.155297	-0.205541	0.0156626
30.1	0.487572	1.38072	1.24996	0.904225	0.0265949	-0.381193	0.0620546	0.210542	-0.303624	0.299192	-0.773467	-7.37762	0.115313	-0.0646299	-0.154266	-0.114967	0.0585708	0.155374	-0.205528	0.0156241
30.2	0.427734	1.32088	0.957414	0.718061	-0.104163	-0.37676	-0.0687034	0.296976	-0.294759	0.208326	-0.718061	-7.37754	0.117441	-0.0647205	-0.154271	-0.114971	0.0584948	0.155349	-0.205566	0.0155585
30.3	0.680385	1.62007	1.31423	1.0239	0.0443248	0.0199462	0.0820007	0.63606	-0.115244	0.478707	-0.997306	-7.37771	0.119074	-0.0647856	-0.154271	-0.115059	0.0584838	0.155345	-0.205615	0.0155484
30.4	0.56514	1.5292	1.17017	0.87763	-0.066487	0.00664872	-0.110812	0.445464	-0.124109	0.56514	-0.941901	-7.37686	0.112675	-0.0647557	-0.154307	-0.114976	0.0584705	0.155325	-0.20551	0.0155709
30.5	0.817791	1.6378	1.19234	0.678168	0.046541	-0.0864333	-0.0398923	0.41222	-0.110812	0.793413	-1.03277	-7.37758	0.11967	-0.0648689	-0.154316	-0.114959	0.0585065	0.155197	-0.205592	0.015579
30.6	0.811143	1.66883	1.12585	0.952982	0.113028	-0.075352	-0.00664866	0.633844	-0.0421084	1.17461	-1.0106	-7.37754	0.111975	-0.0649076	-0.154414	-0.114976	0.058481	0.155164	-0.205539	0.015637
30.7	0.786764	1.70207	1.16796	0.875413	-0.0265948	-0.228272	0.0421085	0.567356	-0.0354598	0.8599	-0.997306	-7.37741	0.115339	-0.0649357	-0.154356	-0.115033	0.0584955	0.155053	-0.205442	0.0156609
30.8	0.979577	1.83283	1.04606	0.910873	0.0576223	-0.323571	-0.115244	0.378976	-0.11746	0.917522	-0.908657	-7.37767	0.117167	-0.0654871	-0.154345	-0.114988	0.058414	0.154754	-0.205478	0.0156245
30.9	0.917522	1.75526	0.828873	0.77125	0.159569	-0.237137	-0.0687034	0.265948	-0.365679	1.20342	-0.926387	-7.37729	0.114095	-0.0657468	-0.1542	-0.115048	0.0583506	0.154427	-0.205417	0.0156042
31	0.839954	1.73753	0.609465	0.77125	0.00664884	-0.115244	0.0199462	0.166218	-0.427734	0.939684	-0.851035	-7.37784	0.122245	-0.0657169	-0.154059	-0.115074	0.0584072	0.154339	-0.205346	0.015526
31.1	0.833305	1.61342	0.846602	0.660438	-0.0376759	-0.316922	-0.0820007	0.084217	-0.585086	0.831089	-0.811143	-7.37792	0.119487	-0.0658289	-0.15399	-0.115041	0.0583434	0.154292	-0.205422	0.0155619
31.2	0.702547	1.55358	0.910873	0.651574	-0.0354596	-0.283678	-0.237137	0.0775682	-0.536329	0.693682	-0.742439	-7.37703	0.114552	-0.0657418	-0.153918	-0.115046	0.0584105	0.154199	-0.205382	0.0155622
31.3	0.780115	1.68434	1.2012	0.961847	0.0797846	-0.192813	-0.126326	0.598384	-0.410004	0.751304	-0.955198	-7.37767	0.12046	-0.0657494	-0.153959	-0.11503	0.0584395	0.154231	-0.205342	0.015579
31.4	0.733574	1.66661	1.28542	0.970712	0.221624	-0.210542	0.179515	0.456545	-0.232705	0.884278	-0.964063	-7.3769	0.118669	-0.0657823	-0.15394	-0.115074	0.0583701	0.154143	-0.205306	0.0156186
31.5	0.507518	1.40953	0.89536	0.607249	0.101947	-0.243786	-0.0443248	0.347949	-0.405571	0.813359	-0.800061	-7.3772	0.119035	-0.0658334	-0.15395	-0.115133	0.0584107	0.154098	-0.205297	0.0156095
31.6	0.647141	1.33639	0.866549	0.709196	0.272597	-0.101947	0.0509734	0.330219	-0.558492	0.897576	-0.851035	-7.37737	0.123491	-0.0658734	-0.153897	-0.115118	0.058409	0.154075	-0.205293	0.015653
31.7	0.518599	1.30758	0.795629	0.472058	0.168434	-0.334652	-0.239354	0.248218	-0.673736	0.784548	-0.664871	-7.37741	0.11877	-0.0658186	-0.153913	-0.115071	0.0584182	0.154054	-0.205355	0.0155498
31.8	0.733574	1.81953	1.08152	0.733574	0.2593	-0.195029	0.137407	0.469842	-0.332435	0.913089	-0.933036	-7.37762	0.12189	-0.0658706	-0.153803	-0.115052	0.0583842	0.154056	-0.205312	0.0155389
31.9	0.917522	1.94586	1.09704	0.77125	0.330219	-0.201678	0.159569	0.441031	-0.32357	0.80671	-0.902008	-7.37758	0.125928	-0.0658826	-0.153892	-0.1151	0.0583578	0.154036	-0.20532	0.0155165
32	0.826656	1.43834	0.937468	0.68925	0.268165	-0.0820007	-0.0709196	0.580654	-0.44768	0.815575	-0.857684	-7.3775	0.117248	-0.0658852	-0.153915	-0.115026	0.0584462	0.154087	-0.205301	0.0155075
32.1	0.65379	1.74861	1.08374	0.698114	0.2593	0.00886494	-0.265948	0.509734	-0.598384	0.862116	-0.87763	-7.37754	0.119334	-0.0658105	-0.153909	-0.115091	0.0584944	0.154075	-0.205266	0.0155185
32.2	0.751304	1.79515	0.735791	0.811143	0.183948	-0.283678	-0.328003	0.179515	-0.538545	0.434382	-0.797845	-7.37801	0.120845	-0.0658814	-0.153906	-0.115116	0.0584533	0.154022	-0.205287	0.0155524
32.3	0.8599	1.8971	1.03942	0.862116	0.232705	-0.0509734	-0.113028	0.414436	-0.283678	0.800061	-0.97736	-7.3769	0.11792	-0.0658494	-0.153915	-0.115111	0.0584484	0.154022	-0.20527	0.0155604
32.4	0.764602	2.08105	1.05493	0.857684	0.239354	-0.121893	-0.0044325	0.445464	-0.514167	0.782332	-0.99509	-7.37741	0.118792	-0.0657903	-0.153936	-0.115099	0.0584271	0.154088	-0.205307	0.0155413
32.5	0.542978	1.70429	0.981793	0.656006	0.319138	-0.425517	-0.239354	0.246002	-0.48314	0.554059	-0.822224	-7.37758	0.119341	-0.0657864	-0.153875	-0.115071	0.0584339	0.15411	-0.20533	0.0155809
32.6	0.540762	1.70207	1.03498	0.496437	0.064271	-0.385625	-0.3413	0.0310273	-0.22384	0.862116	-0.804494	-7.37745	0.113793	-0.0657876	-0.153867	-0.115126	0.0584555	0.154062	-0.205338	0.0154951
32.7	0.669303	1.78407	0.897576	0.531897	-0.101947	-0.396706	-0.195029	0.272597	-0.175083	1.37185	-0.853251	-7.37771	0.114346	-0.0658215	-0.153877	-0.115138	0.0584764	0.154029	-0.205355	0.0155118
32.8	0.644925	1.50704	0.875413	0.571789	0.0398924	-0.401139	-0.22384	0.15292	-0.310273	1.30536	-0.731358	-7.37758	0.119192	-0.0658175	-0.153806	-0.115168	0.0585208	0.154036	-0.205271	0.0155791
32.9	0.308057	1.52255	0.866549	0.569573	-0.150704	-0.567357	-0.381193	0.217191	-0.460977	1.00839	-0.61833	-7.37745	0.113239	-0.0657949	-0.153911	-0.115129	0.0584219	0.153957	-0.205247	0.0155853
33	0.405571	1.49818	0.731358	0.403355	-0.496437	-0.580654	-0.387841	0.239354	-0.656006	0.540762	-0.58287	-7.37779	0.118235	-0.0656849	-0.153885	-0.115097	0.0584101	0.154026	-0.205258	0.0155022
33.1	0.374544	1.56023	0.472058	0.574005	-0.41222	-0.84217	-0.58287	0.201678	-0.791196	0.454329	-0.558492	-7.37805	0.115763	-0.0657333	-0.153835	-0.115131	0.0584444	0.154006	-0.205202	0.015511
33.2	0.494221	1.31644	0.432166	0.463193	-0.67152	-0.68925	-0.63606	0.146272	-0.813359	0.354598	-0.496437	-7.37737	0.113779	-0.0657796	-0.153879	-0.115185	0.0584307	0.153985	-0.205221	0.0154569
33.3	0.234921	1.30758	0.270381	0.363463	-0.75352	-0.73579	-0.334652	0.084217	-0.873197	0.363463	-0.489788	-7.37741	0.119462	-0.065731	-0.153841	-0.115128	0.0584354	0.153978	-0.205233	0.0154786
33.4	0.203894	1.43391	0.421085	0.418869	-0.775683	-0.882062	-0.485356	-0.106379	-1.0106	0.370112	-0.390058	-7.37745	0.117301	-0.0658304	-0.153857	-0.11514	0.0584394	0.154002	-0.205205	0.0155342
33.5	0.390058	1.58239	0.755737	0.17065	-0.472058	-0.791196	-0.421085	-0.221624	-0.868765	0.398923	-0.556275	-7.37754	0.119442	-0.0658353	-0.153864	-0.115123	0.0583797	0.15397	-0.205188	0.0155861
33.6	0.239354	1.54915	0.509734	0.00664866	-0.494221	-0.775683	-0.558492	-0.0975145	-0.964063	0.339084	-0.560708	-7.37737	0.120196	-0.0658058	-0.153725	-0.115098	0.0584097	0.153927	-0.205269	0.0155177
33.7	0.529681	1.76634	0.828872	0.458761	-0.22384	-0.299192	-0.332436	0.292543	-0.605033	0.587303	-0.864332	-7.37767	0.119393	-0.0657403	-0.153788	-0.115149	0.0584317	0.154	-0.205331	0.015413
33.8	0.558492	1.6511	0.966279	0.314706	-0.370111	-0.65379	0.0664871	0.403355	-0.633844	0.503086	-0.817791	-7.37767	0.118174	-0.0657	-0.153759	-0.115134	0.0585001	0.153952	-0.205286	0.0154895
33.9	0.54741	1.44277	0.870981	0.345733	-0.558491	-0.879846	0.075352	0.310273	-1.09704	0.330219	-0.711412	-7.37712	0.117163	-0.0657009	-0.153833	-0.115076	0.0584297	0.153948	-0.205331	0.0154939
34	0.602816	1.32531	0.620546	0.179515	-0.596168	-0.890927	-0.361247	0.270381	-1.11477	0.644925	-0.585086	-7.37745	0.116861	-0.0656762	-0.153801	-0.115115	0.0584157	0.153881	-0.205232	0.0155511
34.1	0.410004	1.22558	0.372328	-0.084217	-0.795629	-0.997306	-0.620546	0.288111	-1.21671	0.157353	-0.454329	-7.37784	0.119182	-0.065776	-0.153834	-0.115106	0.0584442	0.153926	-0.205265	0.0154438
34.2	0.554059	1.42726	0.642709	0.141839	-0.658222	-0.472058	-0.467626	0.303624	-0.964063	0.234921	-0.560708	-7.3775	0.119526	-0.0657047	-0.153848	-0.115062	0.0584118	0.153881	-0.205296	0.0154443
34.3	0.283678	1.3918	0.684817	0.132974	-0.534113	-0.591735	-0.899792	0.0465409	-0.972928	0.254867	-0.480923	-7.37788	0.119042	-0.065765	-0.153805	-0.115087	0.0584121	0.153877	-0.20514	0.0154265
34.4	0.458761	1.42504	0.802278	0.2593	-0.675952	-0.330219	-0.746872	0.00221622	-0.930819	0.332436	-0.542978	-7.37779	0.117159	-0.0657782	-0.15375	-0.115118	0.0584114	0.153875	-0.205251	0.0154227
34.5	0.197245	1.36077	0.624979	0.18838	-0.886495	-0.613897	-0.908657	-0.0731359	-0.948549	0.274813	-0.405571	-7.37754	0.113478	-0.0656774	-0.153763	-0.115138	0.0584948	0.153881	-0.205204	0.0154673
34.6	0.365679	1.25439	1.01947	0.13519	-0.886495	-0.711412	-0.613898	0.203894	-0.647141	0.68925	-0.569573	-7.37729	0.111424	-0.0657903	-0.153858	-0.115137	0.0584326	0.153857	-0.205231	0.015478
34.7	0.316922	1.52477	0.986225	0.221624	-0.919738	-0.611681	-0.704763	0.0997306	-0.857684	0.334652	-0.494221	-7.37758	0.119749	-0.0657584	-0.153846	-0.115148	0.0584072	0.153868	-0.205259	0.0154659
34.8	0.303624	1.68877	0.888711	0.281462	-0.84217	-0.63606	-0.558492	0.3413	-0.709196	0.516383	-0.598384	-7.3775	0.113299	-0.0657955	-0.153788	-0.115145	0.0583671	0.153853	-0.205202	0.0153764
34.9	0.203894	1.54472	0.793413	0.166218	-0.744655	-0.611681	-0.374544	0.197245	-0.948549	0.458761	-0.6006	-7.37745	0.11671	-0.0657858	-0.153806	-0.115126	0.0583876	0.153853	-0.205249	0.015414
35	0.452112	1.50261	0.58287	0.226056	-0.398922	-0.660438	-0.403355	-0.15292	-0.992874	0.410004	-0.560708	-7.37771	0.117004	-0.0657337	-0.153736	-0.115116	0.0582824	0.153843	-0.20524	0.0153651
35.1	0.598384	1.7885	0.917522	0.226056	-0.144055	-0.279246	0.0044325	0.119677	-0.766818	1.04828	-0.77125	-7.37754	0.115193	-0.0657062	-0.153742	-0.115105	0.058328	0.153794	-0.205218	0.0154453
35.2	0.507518	1.8018	0.813359	0.48314	-0.150704	-0.0132974	-0.046541	0.310273	-0.835521	0.890927	-0.797845	-7.37792	0.117354	-0.0658312	-0.153768	-0.115125	0.0583646	0.153788	-0.205226	0.0154571
35.3	0.651574	1.68656	1.0106	0.454328	-0.126325	0.0664871	0.270381	0.383409	-0.591735	0.981793	-0.817791	-7.37758	0.111544	-0.0658303	-0.15377	-0.11516	0.0583577	0.15381	-0.205215	0.015461
35.4	0.773467	1.91483	1.21893	0.485356	0.0243787	-0.0731358	0.137407	0.514167	-0.560708	0.549627	-0.886495	-7.37678	0.109804	-0.0657508	-0.153792	-0.115181	0.0583511	0.153904	-0.205232	0.0153667
35.5	0.425517	1.4605	0.84217	0.15292	-0.281462	-0.378976	-0.347949	0.119677	-0.928603	0.208326	-0.61833	-7.37767	0.116904	-0.0658206	-0.153758	-0.115112	0.0583811	0.153804	-0.205293	0.015365
35.6	-0.0997306	1.25661	0.518599	-0.0731359	-0.427734	-0.554059	-0.551843	-0.363463	-1.09704	0.0775683	-0.401139	-7.37805	0.113871	-0.0658196	-0.153765	-0.115098	0.0583694	0.153825	-0.205206	0.0154476
35.7	-0.0664871	1.12585	0.458761	0.037676	-0.61833	-0.766818	-0.800061	-0.441031	-1.26104	-0.361247	-0.250435	-7.37843	0.114842	-0.0657568	-0.153741	-0.115192	0.0583299	0.153795	-0.205119	0.015436
35.8	0.104163	1.24109	0.667087	0.00443241	-0.492004	-0.644925	-0.500869	-0.199461	-1.06379	-0.0576222	-0.416652	-7.37754	0.113394	-0.0658412	-0.15374	-0.115139	0.0583477	0.153779	-0.205127	0.0154131
35.9	0.0908657	1.26325	0.67152	0.270381	-0.489788	-0.660438	-0.472058	-0.0620547	-0.813359	0.037676	-0.578438	-7.37788	0.119428	-0.0657782	-0.153793	-0.115138	0.0582636	0.153726	-0.205191	0.0154633
36	-0.0952982	0.970712	0.46541	0.113028	-0.780115	-1.09482	-0.598384	-0.396706	-0.988441	-0.146272	-0.361247	-7.37788	0.115848	-0.0657736	-0.153805	-0.115141	0.0583145	0.15375	-0.205228	0.015408
36.1	0.197245	1.02169	0.531897	0.24157	-0.709196	-1.03498	-0.401139	-0.0775683	-0.802278	-0.195029	-0.385625	-7.37779	0.112671	-0.0658359	-0.15373	-0.115175	0.0582646	0.15379	-0.205221	0.0153345
36.2	0.084217	1.18569	0.531897	0.201678	-0.664871	-0.89536	-0.46541	-0.0775684	-0.939684	-0.0797845	-0.441031	-7.37809	0.113983	-0.0657877	-0.153771	-0.115164	0.0583029	0.15377	-0.205239	0.0153947
36.3	0.181731	1.19012	0.917522	0.305841	-0.385625	-0.839954	-0.436599	-0.263732	-0.862116	0.139623	-0.514167	-7.37801	0.111835	-0.065797	-0.153796	-0.115122	0.0582619	0.153755	-0.205252	0.01542
36.4	0.487572	1.64445	1.13028	0.476491	-0.0908656	-0.673736	-0.301408	-0.221624	-0.574005	0.651574	-0.795629	-7.37796	0.111952	-0.065804	-0.153761	-0.115178	0.0582672	0.1538	-0.205234	0.015407
36.5	0.647141	1.41839	1.06158	0.336868	-0.166218	-0.523032	-0.487572	-0.252651	-0.629411	0.596168	-0.751304	-7.3783	0.111572	-0.0657952	-0.153768	-0.115181	0.0582357	0.153812	-0.205179	0.0154056
36.6	0.150704	1.09482	0.997306	0.028811	-0.352381	-0.58287	-0.846602	-0.281462	-0.793413	0.489788	-0.520816	-7.37805	0.109346	-0.0657629	-0.153775	-0.115205	0.0582859	0.153812	-0.205204	0.0154251
36.7	-0.0709196	0.939684	0.80671	0.113028	-0.820007	-0.605033	-0.786764	-0.41222	-0.660439	0.540762	-0.463193	-7.37792	0.109348	-0.065772	-0.153776	-0.115103	0.058346	0.153828	-0.205116	0.015403
36.8	0.0177299	1.12363	0.884278	0.0731358	-0.483139	-0.915306	-0.551843	-0.332436	-0.52968	0.179515	-0.460977	-7.37745	0.111761	-0.0658214	-0.153759	-0.115119	0.0582569	0.153785	-0.205218	0.0154645
36.9	0.230489	1.45385	1.01282	0.124109	-0.445463	-0.611681	-0.148488	-0.226056	-0.239353	0.571789	-0.742439	-7.37805	0.116235	-0.0658207	-0.153775	-0.115164	0.0582595	0.153815	-0.205132	0.0155161
37	0.538545	1.79515	1.2832	0.489788	-0.199461	-0.494221	0.0487572	0.119677	-0.0155136	1.19898	-0.948549	-7.37775	0.113001	-0.065789	-0.153826	-0.115143	0.0582795	0.153844	-0.205172	0.0154574
37.1	0.44768	1.90153	1.07044	0.268165	-0.237137	-0.631627	-0.119677	0.390058	-0.104163	0.884278	-0.835521	-7.37745	0.115421	-0.0658576	-0.153802	-0.115143	0.0582863	0.1538	-0.205269	0.0154081
37.2	0.443247	1.7198	1.06158	0.141839	-0.345733	-0.691466	-0.268165	0.265948	-0.299192	0.587303	-0.757953	-7.37745	0.117168	-0.0658041	-0.153764	-0.11516	0.0583411	0.153794	-0.205248	0.0153689
37.3	0.795629	1.71315	0.984009	0.370111	-0.126325	-0.283678	-0.201678	0.261516	-0.18838	0.629411	-0.882062	-7.37745	0.110714	-0.0658275	-0.153792	-0.115164	0.0582712	0.153864	-0.205215	0.0153549
37.4	0.534113	1.51591	0.935252	0.571789	-0.20611	-0.398923	-0.29476	0.226056	-0.197245	0.826656	-0.82444	-7.37758	0.109138	-0.0658376	-0.153868	-0.115191	0.0582382	0.153837	-0.205175	0.0153927
37.5	0.609465	1.77299	1.22115	0.757953	0.0531898	-0.50087	-0.0908657	0.624979	0.0598384	1.09039	-1.10812	-7.37771	0.114031	-0.0658559	-0.15382	-0.1152	0.0581854	0.153821	-0.20523	0.0154042
37.6	0.560708	1.86385	0.990658	0.403355	0.141839	-0.378976	0.00443244	0.662655	-0.0443248	0.853251	-1.07931	-7.37767	0.112596	-0.06583	-0.153828	-0.115226	0.0582626	0.153782	-0.205214	0.0152878
37.7	0.54741	1.62229	0.961847	0.385625	0.0221625	-0.684817	-0.343517	0.456545	-0.084217	0.762385	-0.99509	-7.37771	0.113002	-0.0658122	-0.153917	-0.115165	0.0582731	0.15377	-0.205225	0.0153301
37.8	-0.0243787	1.17461	0.523032	0.210542	-0.454328	-1.24774	-0.518599	0.0465409	-0.534113	0.268165	-0.698115	-7.37775	0.11076	-0.0658587	-0.153818	-0.115193	0.058216	0.153806	-0.205265	0.0153853
37.9	0.0797845	0.924171	0.65379	0.161785	-0.678168	-1.07266	-0.525248	0.066487	-0.738007	0.569573	-0.551843	-7.37741	0.114527	-0.065918	-0.153795	-0.115169	0.0582384	0.15381	-0.205127	0.0154064
38	0.0155136	1.25661	0.773467	0.20611	-0.800061	-0.868765	-0.609465	0.226056	-0.68925	0.492004	-0.620546	-7.37796	0.115944	-0.0658393	-0.153872	-0.115168	0.0582683	0.153742	-0.205128	0.0153945
38.1	0.183948	1.45163	0.509734	0.265948	-0.764602	-0.939684	-0.540762	0.458761	-0.797845	0.472058	-0.642709	-7.37788	0.110806	-0.0658231	-0.153836	-0.115214	0.0583234	0.153796	-0.205185	0.0153743
38.2	0.248219	1.3918	0.556275	0.250435	-0.682601	-1.13028	-0.403355	0.443247	-0.87763	0.467626	-0.656006	-7.37762	0.11557	-0.0658432	-0.153848	-0.115136	0.058292	0.153806	-0.205178	0.0153639
38.3	0.296976	1.70207	0.695898	0.540762	-0.476491	-0.831089	-0.319138	0.492004	-0.935252	0.8599	-0.811143	-7.3775	0.111439	-0.0658765	-0.153877	-0.115197	0.0582494	0.153838	-0.205233	0.0152747
38.4	0.489788	1.67326	0.780115	0.549627	-0.489788	-0.713628	-0.321354	0.294759	-0.740223	0.738007	-0.831089	-7.37788	0.111429	-0.0659147	-0.153817	-0.115144	0.0582675	0.153856	-0.205177	0.0153911
38.5	0.591735	1.73088	0.904225	0.32357	-0.219407	-0.782332	-0.106379	0.416652	-0.751304	0.678168	-0.87763	-7.37724	0.112831	-0.0658938	-0.15377	-0.115137	0.0583123	0.153865	-0.205209	0.0153966
38.6	0.598384	1.69985	1.07044	0.480923	-0.319138	-0.846602	0.0155136	0.458761	-0.542978	0.545194	-0.873197	-7.37737	0.108394	-0.0659149	-0.153854	-0.115124	0.0583185	0.153819	-0.205162	0.0154247
38.7	0.80671	1.59791	0.868765	0.633844	-0.667087	-0.857684	0.115244	0.350165	-0.629411	0.456545	-0.873197	-7.37716	0.110251	-0.0657836	-0.153845	-0.11516	0.058339	0.153879	-0.205169	0.0153976
38.8	0.664871	1.58683	0.884278	0.740223	-0.503086	-0.826656	-0.0820007	0.283678	-0.882062	0.458761	-0.897576	-7.37737	0.10745	-0.0657921	-0.153855	-0.115184	0.058298	0.153813	-0.205129	0.0153693
38.9	0.438815	1.49374	0.944117	0.37676	-0.58287	-0.981793	-0.22384	0.310273	-1.12585	0.175083	-0.817791	-7.37801	0.10825	-0.0658536	-0.153779	-0.115209	0.0582947	0.153824	-0.205094	0.0154084
39	0.265948	1.22336	0.567357	0.283678	-0.722493	-1.14801	-0.607249	0.303624	-1.34747	0.237137	-0.651574	-7.37754	0.10918	-0.065819	-0.153853	-0.11519	0.058287	0.153872	-0.205125	0.0154121
39.1	0.378976	1.2965	0.514167	0.370111	-0.421085	-1.13028	-0.551843	-0.00664878	-1.17904	0.469842	-0.658222	-7.37745	0.110752	-0.0658188	-0.153846	-0.115176	0.0583065	0.153894	-0.205168	0.0153496
39.2	0.527464	1.40731	0.596168	0.418869	-0.460977	-1.10369	-0.773467	-0.0487573	-0.913089	0.330219	-0.711412	-7.37796	0.113346	-0.0658341	-0.15383	-0.115182	0.0583138	0.153864	-0.205084	0.0154193
39.3	0.620546	1.31644	0.729142	0.336868	-0.531897	-0.990658	-0.63606	0.0997306	-1.05714	0.383409	-0.715844	-7.37733	0.109859	-0.0658122	-0.153824	-0.115144	0.0583071	0.153901	-0.205058	0.0154271
39.4	0.367895	1.36742	0.633844	0.272597	-0.678168	-0.946333	-0.474275	0.0997306	-0.77125	0.472058	-0.722493	-7.37754	0.11435	-0.0658332	-0.153841	-0.115072	0.0583164	0.1539	-0.205129	0.0154798
39.5	0.698114	1.6112	0.746872	0.42995	-0.381193	-0.755737	-0.343517	0.22384	-0.720277	0.769034	-0.873197	-7.37737	0.114543	-0.0658811	-0.15384	-0.115168	0.0583623	0.153845	-0.205158	0.0155118
39.6	0.749088	1.72202	0.80671	0.640492	-0.469842	-0.312489	-0.305841	0.438815	-0.755737	0.933036	-0.997306	-7.37754	0.118115	-0.0658713	-0.153818	-0.115161	0.0583671	0.153802	-0.20514	0.0155025
39.7	0.496437	1.70429	1.07266	0.627195	-0.416652	-0.334652	-0.008865	0.445464	-0.870981	1.0106	-1.02612	-7.37729	0.117319	-0.0658718	-0.153856	-0.115176	0.0583412	0.153868	-0.205104	0.015417
39.8	0.558492	1.59347	1.17904	0.58287	-0.405571	-0.168434	-0.0487572	0.37676	-0.65379	0.80671	-0.999523	-7.37754	0.116364	-0.065743	-0.153836	-0.115142	0.0583895	0.15383	-0.205135	0.0154008
39.9	0.627195	1.42726	1.13693	0.474275	-0.611681	-0.263732	-0.254867	-0.0687034	-0.704763	0.691466	-0.910873	-7.37796	0.119421	-0.065747	-0.153911	-0.115145	0.0583391	0.153811	-0.205092	0.0154049
40	0.427734	1.23666	0.780115	0.248218	-0.786764	-0.536329	-0.682601	-0.416653	-0.718061	0.283678	-0.68925	-7.37724	0.110266	-0.0658259	-0.153864	-0.115187	0.0583522	0.153811	-0.205124	0.0154512
40.1	0.545194	1.2012	1.01947	0.656006	-0.474275	-0.438815	-0.611681	-0.268165	-0.350165	0.598384	-0.904225	-7.37809	0.111888	-0.0657671	-0.153907	-0.115181	0.0582984	0.153821	-0.205112	0.0154415
40.2	0.631627	1.40288	1.07709	0.928603	-0.350165	-0.272597	-0.540762	-0.121893	-0.418869	0.656006	-1.01504	-7.37868	0.111556	-0.0658402	-0.153802	-0.115157	0.0583476	0.153882	-0.205076	0.0153983
40.3	0.667087	1.49153	1.14136	1.06158	-0.312489	-0.179515	-0.627195	0.270381	-0.489788	0.602816	-0.986225	-7.37737	0.104791	-0.0658549	-0.153813	-0.115136	0.0583773	0.153727	-0.205098	0.0154782
40.4	0.757953	1.44942	1.12142	1.13028	-0.192813	-0.190596	-0.560708	0.325787	-0.660439	0.811143	-1.03277	-7.37758	0.113294	-0.0658335	-0.153784	-0.115061	0.058361	0.153762	-0.205051	0.0154547
40.5	0.649357	1.55801	1.12142	1.15466	-0.277029	-0.443247	-0.0398922	0.503086	-0.622762	0.828873	-1.0239	-7.37796	0.114109	-0.0657885	-0.153795	-0.11509	0.0583354	0.153801	-0.205123	0.0154406
40.6	0.17065	1.17239	0.755737	0.760169	-0.955198	-0.749088	-0.580654	0.0155136	-1.05271	0.478707	-0.65379	-7.37805	0.109927	-0.0658278	-0.153848	-0.115162	0.0582838	0.153819	-0.205143	0.0153876
40.7	0.3413	1.44499	0.695898	0.899792	-0.775683	-0.567357	-0.534113	0.0908656	-0.680385	0.531897	-0.791196	-7.37784	0.107785	-0.0658371	-0.153859	-0.115192	0.0582735	0.153819	-0.205156	0.0154527
40.8	0.261516	1.25661	0.893143	0.726926	-0.611681	-0.755737	-0.410004	0.119677	-0.924171	0.680385	-0.795629	-7.37767	0.110013	-0.0658701	-0.15384	-0.115205	0.0582642	0.153797	-0.205134	0.0153595
40.9	0.0487572	1.12806	0.906441	0.261516	-0.82444	-0.777899	-0.591735	0.00886488	-1.0372	0.673736	-0.673736	-7.37758	0.111466	-0.0658548	-0.153822	-0.115138	0.0583641	0.153841	-0.205056	0.015377
41	0.248218	1.19234	0.831089	0.246002	-0.589519	-0.784548	-0.432166	-0.0443248	-1.03055	0.744655	-0.673736	-7.37758	0.110814	-0.0658123	-0.153797	-0.115133	0.0583679	0.153775	-0.205112	0.0153801
41.1	0.00221622	1.13028	0.61833	0.301408	-0.766818	-0.888711	-0.846602	-0.15292	-0.742439	0.644925	-0.638276	-7.37754	0.111898	-0.0657606	-0.153837	-0.115105	0.0583402	0.153759	-0.205112	0.0154476
41.2	0.248218	1.06601	0.775683	0.328003	-0.780115	-0.837737	-1.06158	-0.257084	-0.651573	0.682601	-0.593951	-7.37792	0.109081	-0.0657445	-0.15385	-0.115163	0.0583065	0.153809	-0.205107	0.015384
41.3	0.531897	1.18125	0.984009	0.378976	-0.523032	-0.720277	-0.75352	-0.130758	-0.554059	1.00839	-0.742439	-7.37745	0.106415	-0.0658008	-0.15379	-0.115131	0.0583265	0.153778	-0.20518	0.0153366
41.4	0.383409	1.05493	0.815575	0.104163	-0.862116	-0.855467	-1.15023	-0.580654	-0.972928	0.95963	-0.580654	-7.37729	0.10901	-0.0658204	-0.153808	-0.115148	0.0583079	0.153781	-0.205158	0.0153905
41.5	0.56514	1.48266	1.01947	0.54741	-0.476491	-0.308057	-0.731358	-0.0354599	-0.609465	1.12363	-0.957414	-7.37784	0.106733	-0.0658021	-0.1538	-0.115202	0.0582896	0.153688	-0.205127	0.0153267
41.6	0.89536	1.45607	1.24996	0.893143	-0.356814	-0.117461	-0.562924	0.0398922	-0.381193	1.28542	-1.11255	-7.37741	0.104927	-0.0658292	-0.153837	-0.115156	0.0583174	0.15374	-0.205107	0.01541
41.7	0.538545	1.23666	0.8599	0.54741	-0.378976	-0.620546	-0.647141	0.0132973	-0.46541	1.17239	-0.944117	-7.37729	0.108009	-0.0657832	-0.153792	-0.115146	0.0583535	0.153723	-0.205089	0.0154067
41.8	0.702547	1.44277	0.937468	0.474275	0.0243787	-0.449896	-0.48314	0.0908656	-0.571789	1.32531	-1.07709	-7.37784	0.109331	-0.0657987	-0.153755	-0.11514	0.0582619	0.153755	-0.205086	0.0154231
41.9	0.673736	1.50039	1.19677	0.538545	0.0930821	-0.492005	-0.210542	0.139623	-0.631627	1.04385	-1.13693	-7.37741	0.108793	-0.0658145	-0.153782	-0.11517	0.0583038	0.153789	-0.205058	0.0153632
42	0.777899	1.24552	1.07931	0.445463	-0.186164	-0.589519	-0.330219	0.414436	-0.531897	0.795629	-1.04606	-7.37779	0.104642	-0.0657558	-0.153835	-0.115115	0.0582924	0.153678	-0.20509	0.0153931
42.1	0.762385	1.36299	1.00396	0.24157	-0.531897	-0.644925	-0.243786	0.367895	-0.620546	0.631627	-0.964063	-7.37733	0.105727	-0.0657705	-0.153745	-0.11521	0.0582946	0.15369	-0.205118	0.0154629
42.2	0.769034	1.18347	0.919738	0.332435	-0.487572	-0.558492	-0.345733	0.39449	-0.463193	0.928603	-0.972928	-7.37716	0.102454	-0.0658394	-0.153765	-0.11518	0.0582912	0.1537	-0.205086	0.0154617
42.3	0.757953	1.2145	1.11698	0.538545	-0.22384	-0.487572	-0.150704	0.527464	-0.374544	0.99509	-1.11698	-7.37775	0.105801	-0.0657459	-0.153784	-0.11515	0.0582976	0.153743	-0.205091	0.0154849
42.4	0.569573	1.32974	0.802278	0.598384	-0.443247	-0.649357	-0.239354	0.469842	-0.640492	0.713628	-0.930819	-7.3775	0.100632	-0.0657602	-0.153763	-0.115137	0.0582776	0.153687	-0.205189	0.015416
42.5	0.540762	1.2278	0.813359	0.396706	-0.507518	-0.888711	-0.288111	0.177299	-0.598384	0.589519	-0.853251	-7.37792	0.108111	-0.0657948	-0.153831	-0.11516	0.0581674	0.153725	-0.205121	0.0154408
42.6	0.749088	1.56245	1.09039	0.633844	-0.219407	-0.777899	-0.0775683	0.443247	-0.523032	0.813359	-1.0372	-7.37792	0.106606	-0.0657908	-0.153836	-0.115188	0.0581706	0.153715	-0.205096	0.0154755
42.7	0.602816	1.66883	0.804494	0.633844	-0.075352	-0.729142	-0.403355	0.418869	-0.514167	0.675952	-1.03942	-7.37822	0.104953	-0.065798	-0.153847	-0.115163	0.0582107	0.153742	-0.205114	0.0154736
42.8	0.77125	1.24552	1.0505	0.729142	0.0398923	-0.757953	-0.445464	0.345733	-0.232705	0.698114	-1.06601	-7.37813	0.110074	-0.0658789	-0.153866	-0.115177	0.0582817	0.153757	-0.205056	0.0154106
42.9	0.472058	0.84217	0.562924	0.531897	-0.288111	-0.784548	-0.662655	0.168434	-0.494221	0.41222	-0.875413	-7.37712	0.0993658	-0.0658489	-0.153775	-0.115141	0.0582472	0.153785	-0.205066	0.0154469
43	0.2593	0.740223	0.817791	0.487572	-0.438815	-0.853251	-0.567357	0.396706	-0.551843	0.61833	-0.924171	-7.37771	0.108429	-0.0658062	-0.153819	-0.11513	0.0581999	0.153731	-0.20505	0.0154641
43.1	0.274813	0.837737	0.804494	0.35903	-0.574005	-0.800061	-0.596168	0.254867	-0.627195	0.760169	-0.813359	-7.37741	0.110034	-0.0658083	-0.153783	-0.115198	0.0582319	0.153707	-0.204962	0.0154484
43.2	0.498653	1.19677	1.13471	0.469842	-0.370111	-0.757953	-0.37676	0.407787	-0.478707	0.569573	-0.904225	-7.37745	0.109375	-0.065807	-0.153723	-0.115184	0.058258	0.153738	-0.204973	0.0154529
43.3	0.569573	1.27212	0.970712	0.664871	-0.00443232	-0.485356	-0.352382	0.755737	-0.454328	0.75352	-1.10147	-7.37775	0.110125	-0.0658915	-0.15382	-0.115132	0.0581776	0.153747	-0.205036	0.0154491
43.4	0.507518	1.26547	0.906441	0.334652	-0.161785	-0.467626	-0.50087	0.749088	-0.536329	0.888711	-1.01947	-7.37729	0.106693	-0.0658528	-0.153827	-0.115185	0.0581392	0.153765	-0.204997	0.0154777
43.5	0.511951	1.21671	0.800061	0.456545	-0.219407	-0.656006	-0.503086	0.516383	-0.35903	0.616114	-1.00617	-7.37762	0.108209	-0.0658848	-0.153808	-0.115131	0.0581833	0.153707	-0.204962	0.015441
43.6	0.644925	1.40953	0.828873	0.822224	-0.00886488	-0.197245	-0.288111	0.968495	-0.18838	0.715844	-1.2012	-7.37741	0.108255	-0.0658392	-0.153856	-0.115194	0.0581856	0.153755	-0.204938	0.015392
43.7	0.208326	0.924171	0.6006	0.611681	-0.294759	-0.587303	-0.352382	0.673736	-0.305841	0.474275	-0.970712	-7.3775	0.110488	-0.0659061	-0.15378	-0.115169	0.0581944	0.153675	-0.204981	0.0154796
43.8	0.334652	0.795629	0.822224	0.702547	-0.0443246	-0.538545	-0.0509734	0.545194	-0.270381	0.620546	-1.03942	-7.37779	0.107978	-0.0658858	-0.153766	-0.115205	0.0581881	0.153752	-0.204984	0.0154478
43.9	0.113028	0.687033	0.693682	0.44768	-0.232705	-0.722493	-0.372328	0.425517	-0.518599	0.339084	-0.846602	-7.37758	0.106679	-0.0658361	-0.153776	-0.115225	0.0582367	0.153735	-0.204877	0.0154835
44	0.350165	0.782332	0.77125	0.6006	-0.141839	-0.620546	-0.108596	0.494221	-0.263732	0.6006	-0.924171	-7.37771	0.110461	-0.065833	-0.153826	-0.11514	0.0581818	0.153768	-0.204937	0.0155123
44.1	0.454329	0.826656	1.00617	0.523032	-0.217191	-0.593951	0	0.449896	-0.476491	0.616114	-0.952982	-7.37771	0.107701	-0.0658893	-0.153795	-0.115161	0.0581496	0.153801	-0.205043	0.0154077
44.2	0.316922	0.95963	1.0372	0.642709	-0.288111	-0.675952	0.128542	0.516383	-0.562924	0.724709	-0.984009	-7.37767	0.10711	-0.065911	-0.153863	-0.115156	0.0582013	0.153798	-0.205027	0.0154095
44.3	0.35903	0.84217	0.844386	0.403355	-0.252651	-0.775683	0.0775683	0.392274	-0.56514	0.746872	-0.97736	-7.37805	0.111591	-0.0659093	-0.15393	-0.115165	0.0581767	0.153688	-0.204998	0.0154023
44.4	0.294759	0.990658	0.691466	0.330219	-0.3413	-0.700331	-0.48314	0.250435	-0.321354	0.691466	-0.979577	-7.37784	0.110918	-0.0659503	-0.153909	-0.115182	0.0581376	0.153722	-0.204944	0.0154241
44.5	0.44768	0.760169	0.662655	0.20611	-0.203894	-0.791196	-0.58287	0.181731	-0.607249	0.729142	-0.87763	-7.3772	0.110454	-0.0659043	-0.153916	-0.115218	0.0581682	0.153754	-0.204908	0.0154387
44.6	0.401139	0.875413	0.518599	0.405571	-0.179515	-0.416653	-0.363463	0.325787	-0.390058	1.1059	-0.975144	-7.37801	0.108132	-0.0658488	-0.153811	-0.115192	0.0581962	0.153695	-0.204944	0.0154174
44.7	0.503086	0.744655	0.605033	0.42995	-0.308057	-0.347949	-0.602816	0.0975143	-0.354598	0.89536	-0.941901	-7.37775	0.109217	-0.0658909	-0.153872	-0.115144	0.058186	0.153666	-0.204975	0.0155104
44.8	0.121893	0.77125	0.571789	0.172866	-0.514167	-0.624979	-0.791197	0.137407	-0.616114	0.715844	-0.802278	-7.37792	0.107631	-0.0659036	-0.153948	-0.115162	0.0581601	0.153684	-0.204947	0.0154238
44.9	0.217191	1.03055	0.811143	0.257083	-0.212759	-0.80671	-0.585086	0.319138	-0.540762	1.05493	-0.915306	-7.37741	0.10274	-0.0658666	-0.153917	-0.115204	0.0581755	0.153775	-0.205005	0.0154225
45	-0.00664872	0.913089	0.822224	0.3413	-0.316922	-1.06601	-0.738007	0.0709195	-0.784548	0.720277	-0.769034	-7.37788	0.111367	-0.065923	-0.153916	-0.115144	0.0582382	0.153773	-0.204991	0.015497
45.1	-0.0443247	0.992874	0.884278	0.48314	-0.507518	-0.972928	-0.933036	0.392274	-0.673736	0.680385	-0.882062	-7.37767	0.107504	-0.0658801	-0.153964	-0.115157	0.0581686	0.153761	-0.204937	0.0154289
45.2	-0.124109	0.968495	0.505302	0.361246	-0.616114	-1.02169	-0.902008	0.265948	-0.742439	0.551843	-0.760169	-7.3772	0.10481	-0.0658604	-0.15391	-0.115173	0.0581436	0.153781	-0.205004	0.0154105
45.3	-0.0664871	1.12142	0.414436	0.115244	-0.403355	-0.740223	-0.556275	0.270381	-0.888711	0.54741	-0.862116	-7.37805	0.110853	-0.065859	-0.1539	-0.115159	0.0582519	0.153773	-0.204956	0.0154496
45.4	0.046541	1.05714	0.316922	0.201677	-0.709196	-0.844386	-0.503086	0.214975	-0.726926	0.585086	-0.784548	-7.37733	0.107198	-0.0658943	-0.153941	-0.11526	0.0582073	0.153818	-0.204989	0.0154701
45.5	-0.203894	0.966279	0.0554059	0.281462	-0.817791	-1.01725	-0.629411	0.217191	-0.755737	0.605033	-0.720277	-7.37737	0.108033	-0.0658759	-0.153966	-0.11521	0.0581843	0.153726	-0.204966	0.0154879
45.6	-0.0044325	1.09704	0.27703	0.558492	-0.605033	-0.946333	-0.150704	0.54741	-0.660438	0.80671	-0.924171	-7.37712	0.108979	-0.0658771	-0.153946	-0.115266	0.0581917	0.153742	-0.204968	0.015394
45.7	0.113028	0.944117	0.347949	0.436599	-0.574005	-1.09039	-0.232705	0.299192	-0.769034	0.500869	-0.828873	-7.3775	0.105387	-0.0659202	-0.153991	-0.115188	0.0582323	0.153794	-0.20497	0.0154362
45.8	-0.093082	0.928603	0.529681	0.283678	-0.715844	-0.890927	-0.516383	0.290327	-0.627195	0.540762	-0.864332	-7.37779	0.10988	-0.0659023	-0.154021	-0.115166	0.0582081	0.153703	-0.204899	0.0154342
45.9	0.321354	1.40288	0.755737	0.423301	-0.536329	-0.746872	-0.301408	0.593951	-0.405571	1.10369	-1.04163	-7.37729	0.103909	-0.065885	-0.153906	-0.115191	0.0582082	0.153704	-0.204939	0.0154635
46	0.265948	1.18347	0.469842	0.316922	-0.456545	-0.888711	-0.343517	0.505302	-0.509734	0.762385	-0.937468	-7.37775	0.104683	-0.0659146	-0.153933	-0.115252	0.0581527	0.153729	-0.204945	0.0155781
46.1	0.363463	1.16574	0.622762	0.334652	-0.328003	-0.576222	-0.175083	0.443247	-0.190596	0.904224	-1.03277	-7.37771	0.103018	-0.0659596	-0.153983	-0.115268	0.0581924	0.153726	-0.204888	0.0155266
46.2	0.367895	1.32974	0.558492	0.627195	-0.265948	-0.609465	-0.228272	0.381193	-0.281462	1.12806	-1.08817	-7.37733	0.103035	-0.065885	-0.153965	-0.115165	0.0582875	0.153736	-0.204999	0.0154923
46.3	0.0952982	1.2832	0.680385	0.633844	-0.423301	-0.42995	-0.308057	0.647141	-0.441031	1.13471	-1.05936	-7.37801	0.105331	-0.0658849	-0.15392	-0.11516	0.0582891	0.153811	-0.205011	0.0154591
46.4	-0.190596	1.0505	0.835521	0.372328	-0.720277	-0.507518	-0.396706	0.434382	-0.629411	0.882062	-0.89536	-7.37737	0.101769	-0.0659132	-0.153906	-0.115241	0.0582201	0.153805	-0.204945	0.0154113
46.5	-0.0975145	1.07709	1.08596	0.181731	-0.746872	-0.52968	-0.20611	0.350165	-0.855467	0.711412	-0.886495	-7.37758	0.102977	-0.0658567	-0.153921	-0.115254	0.0582201	0.153842	-0.204973	0.0154326
46.6	0.144055	0.950766	0.715844	0.190596	-0.706979	-0.731358	-0.385625	0.113028	-0.682601	0.511951	-0.804494	-7.37767	0.0987504	-0.0658562	-0.15394	-0.115263	0.058174	0.153801	-0.204984	0.0154987
46.7	-0.146272	1.14579	0.562924	0.263732	-0.407788	-0.751304	-0.314706	0.363463	-0.587303	0.467626	-0.833305	-7.37762	0.0988977	-0.0658665	-0.153922	-0.115235	0.0582214	0.153803	-0.204929	0.0154723
46.8	-0.0952982	1.17017	0.784548	0.228272	-0.518599	-0.67152	-0.460977	0.308057	-0.574005	0.458761	-0.828873	-7.3775	0.0994601	-0.0658759	-0.153893	-0.115225	0.0582515	0.153793	-0.204962	0.0155105
46.9	0.190596	1.16131	0.791197	0.210542	-0.489788	-0.713628	-0.254867	0.449896	-0.509734	0.835521	-0.899792	-7.3783	0.10626	-0.0659238	-0.153944	-0.115234	0.0582348	0.153784	-0.204995	0.0154195
47	0	1.17904	0.893143	0.161785	-0.487572	-0.525248	-0.301408	0.234921	-0.624979	1.16352	-0.908657	-7.37741	0.103814	-0.0658525	-0.153926	-0.115146	0.0582808	0.153769	-0.204954	0.0155262
47.1	0.028811	1.06158	1.00839	0.301408	-0.301408	-0.591735	-0.20611	0.197245	-0.536329	0.8599	-0.926387	-7.37813	0.106481	-0.0658675	-0.153946	-0.115185	0.058266	0.153757	-0.205007	0.0154477
47.2	0.0155137	1.14136	0.939684	0.281462	-0.61833	-0.667087	-0.516383	0.15292	-0.698115	0.644925	-0.837737	-7.37796	0.107164	-0.0659268	-0.153906	-0.11522	0.0582367	0.153683	-0.205038	0.0154464
47.3	0.121893	1.08374	0.817791	0.201678	-0.350165	-0.673736	-0.449896	0.378976	-0.649357	0.658222	-0.952982	-7.37792	0.107854	-0.0659428	-0.153927	-0.115252	0.058198	0.153758	-0.205014	0.0154953
47.4	0.137407	1.15244	0.695898	0.243786	-0.00443244	-0.425517	-0.492005	0.265948	-0.37676	0.733574	-1.0505	-7.37801	0.112284	-0.0658853	-0.15391	-0.115217	0.0582315	0.153744	-0.204973	0.015523
47.5	0.263732	1.24109	0.797845	0.0952981	-0.00664866	-0.396706	-0.41222	0.46541	-0.310273	0.926387	-1.16131	-7.37729	0.106871	-0.065933	-0.153913	-0.115219	0.0582571	0.153726	-0.204938	0.0154454
47.6	0.0797845	1.23444	0.899792	0.0354598	-0.128542	-0.647141	-0.489788	0.531897	-0.432166	1.00839	-1.08817	-7.37707	0.106473	-0.0658846	-0.154013	-0.115224	0.0582532	0.153751	-0.204914	0.015403
47.7	0.190596	1.26104	0.77125	0.104163	-0.128542	-0.489788	-0.514167	0.562924	-0.580654	1.28098	-1.03055	-7.37784	0.106697	-0.0658503	-0.153922	-0.115286	0.0582622	0.15371	-0.204975	0.0153965
47.8	-0.0731358	1.26104	0.811143	0.0731357	-0.290327	-0.609465	-0.469842	0.44768	-0.562924	0.713628	-0.941901	-7.37729	0.103407	-0.0658914	-0.15393	-0.115289	0.0582761	0.153651	-0.204965	0.0154439
47.9	-0.197245	1.3785	0.782332	0.0775682	-0.485356	-0.675952	-0.392274	0.398923	-0.715844	0.538546	-0.937468	-7.37767	0.111144	-0.0658645	-0.153937	-0.115243	0.0582605	0.153698	-0.204972	0.0154572
48	-0.217191	1.56688	1.0239	0.403355	-0.381193	-0.381193	-0.157353	0.613898	-0.467626	0.742439	-1.06823	-7.37712	0.108246	-0.0658307	-0.153904	-0.115235	0.0582749	0.153741	-0.205023	0.015435
48.1	0.128542	1.39401	1.00839	0.640492	0.0487573	-0.314706	-0.285895	0.675952	-0.401139	1.03055	-1.19898	-7.37762	0.107993	-0.0659098	-0.153908	-0.115192	0.0582778	0.15368	-0.204968	0.0154394
48.2	0.0443248	1.18347	1.17239	0.624979	0.203894	-0.802278	-0.558492	0.700331	-0.46541	0.87763	-1.11033	-7.37779	0.105984	-0.0659116	-0.1539	-0.115225	0.0583105	0.153694	-0.204938	0.015437
48.3	0.27703	1.32309	1.28098	0.48314	0.370112	-0.585086	-0.268165	0.75352	-0.316922	1.42726	-1.21671	-7.37805	0.104466	-0.0660183	-0.15393	-0.115315	0.0582525	0.153666	-0.205007	0.0154347
48.4	0.172866	1.26104	1.04385	0.425517	0.257084	-0.693682	-0.449896	0.549627	-0.356814	1.38072	-1.05493	-7.37767	0.107317	-0.0704556	-0.157101	-0.116755	0.057636	0.153399	-0.20501	0.0154361
48.5	0.292543	1.38958	0.928603	0.795629	0.283678	-0.629411	-0.485356	0.56514	-0.469842	1.14136	-1.14358	-7.37779	0.0994793	-0.071863	-0.159244	-0.119112	0.0557273	0.150175	-0.20799	0.0129337
48.6	0.00443244	1.2012	0.906441	0.556275	0.15292	-0.556275	-0.438815	0.228272	-0.633844	1.05493	-1.00174	-7.37762	0.104491	-0.0719395	-0.159253	-0.119232	0.0555773	0.149457	-0.209146	0.0107485
48.7	0.00664872	1.17017	0.764602	0.449896	-0.0354596	-0.589519	-0.691466	0.17065	-0.702547	0.755737	-0.930819	-7.37741	0.104378	-0.0719237	-0.15918	-0.119234	0.0556048	0.149533	-0.209135	0.0107127
48.8	-0.0731358	1.08817	0.817791	0.374544	0.0243787	-0.67152	-1.07709	0.18838	-0.913089	0.68925	-0.8599	-7.37712	0.0994198	-0.071795	-0.159169	-0.119154	0.0555656	0.149555	-0.209088	0.0107374
48.9	0.110812	0.933036	0.97736	0.441031	-0.019946	-0.802278	-0.875414	0.128542	-0.893143	0.970712	-0.948549	-7.37767	0.107651	-0.0715005	-0.158976	-0.11902	0.0556879	0.149613	-0.209036	0.0107493
49	0.562924	1.18569	1.12142	0.662655	0.0731359	-0.263732	-0.161785	0.234921	-0.296976	1.26547	-1.17239	-7.37712	0.104314	-0.0715225	-0.158866	-0.11888	0.0558237	0.149832	-0.208763	0.0110041
49.1	0.746872	1.17239	0.848819	0.509734	0.106379	-0.454329	-0.387841	0.0177298	-0.423301	1.23223	-1.11477	-7.37788	0.108377	-0.0702347	-0.158189	-0.118727	0.0558935	0.149828	-0.208592	0.0112055
49.2	0.77125	1.09925	0.853251	0.367895	-0.0775682	-0.46541	-0.574005	0.0930819	-0.503086	0.802278	-1.04385	-7.37775	0.103767	-0.066174	-0.154408	-0.115873	0.0576285	0.152203	-0.206781	0.0127126
49.3	0.67152	1.11033	0.915306	0.252651	0.0199462	-0.39449	-0.505302	0.363463	-0.596168	0.906441	-1.01725	-7.37754	0.0995522	-0.0658769	-0.153936	-0.115292	0.0582709	0.153665	-0.204904	0.0153131
49.4	0.904225	1.45828	1.14579	0.746872	0.221624	-0.164001	-0.352382	0.782331	-0.32357	1.30093	-1.27877	-7.37754	0.105379	-0.0658471	-0.153975	-0.115236	0.0582967	0.153709	-0.204926	0.0154209
49.5	1.09482	1.64002	1.32974	1.0372	0.203894	0.115244	-0.290327	0.866548	-0.254867	1.25439	-1.36742	-7.37737	0.0958827	-0.065852	-0.153931	-0.115261	0.0582027	0.153623	-0.204864	0.0154048
49.6	0.808926	1.51812	1.41618	0.613898	0.27703	0.0354598	-0.177299	0.868765	-0.301408	1.34082	-1.31201	-7.37792	0.103832	-0.0658979	-0.153943	-0.115279	0.0581843	0.153595	-0.204798	0.0154629
49.7	0.567357	1.62893	1.42504	0.578438	0.237137	-0.166218	-0.0687033	0.687033	-0.441031	1.17461	-1.27877	-7.37767	0.101814	-0.0658858	-0.153905	-0.115241	0.0581974	0.153613	-0.20481	0.0154111
49.8	0.489788	1.60899	1.3519	0.691466	0.248219	-0.257083	-0.0753521	0.80671	-0.675952	0.935252	-1.23666	-7.37762	0.0974418	-0.0658926	-0.153924	-0.11522	0.0582369	0.153658	-0.204846	0.0153703
49.9	0.700331	1.46936	1.38072	0.523032	0.197245	-0.18838	0.104163	0.808926	-0.733574	0.952982	-1.31644	-7.3775	0.102826	-0.065797	-0.153947	-0.115202	0.0581487	0.153674	-0.204782	0.0153898
50	0.598384	1.41396	1.31201	0.467626	0.101947	-0.332435	0.124109	0.75352	-0.605032	0.815575	-1.30536	-7.37754	0.0994882	-0.0658062	-0.153896	-0.115208	0.0581854	0.153663	-0.204762	0.0154198
50.1	0.456545	1.26769	0.970712	0.432166	-0.181731	-0.658222	-0.301408	0.589519	-0.567357	0.831089	-1.11255	-7.37707	0.107192	-0.0658929	-0.153921	-0.115245	0.0581953	0.153638	-0.204759	0.0154196
50.2	0.531897	1.12585	0.986225	0.46541	-0.226056	-0.642709	-0.299192	0.800061	-0.443247	0.873197	-1.08374	-7.37771	0.107911	-0.0658486	-0.153931	-0.115274	0.0581552	0.153697	-0.204788	0.0153934
50.3	0.63606	1.58904	1.19898	0.523032	-0.148488	-0.239354	-0.179515	0.855467	-0.354598	0.946333	-1.24553	-7.3775	0.0997369	-0.0658875	-0.153929	-0.115235	0.0582011	0.153686	-0.204753	0.0154057
50.4	1.03277	1.91926	1.13693	0.664871	0.296976	-0.0509735	0.270381	1.22558	-0.195029	1.13915	-1.47823	-7.37762	0.101822	-0.0658961	-0.15393	-0.115192	0.0581535	0.153708	-0.204791	0.0154107
50.5	0.913089	1.77299	1.08152	0.32357	0.299192	-0.232705	0.0265949	1.00617	-0.598384	1.05714	-1.24774	-7.37745	0.103692	-0.0658452	-0.15392	-0.115266	0.0581816	0.153673	-0.204753	0.0154821
50.6	0.332435	1.31423	0.480923	0.128542	0.119677	-0.622763	-0.18838	0.511951	-1.13028	0.562924	-0.939684	-7.37771	0.102713	-0.0658805	-0.153941	-0.115258	0.0581793	0.153702	-0.204822	0.0154139
50.7	0.405571	1.34304	0.826656	0.226056	0.0797846	-0.312489	-0.261516	0.642709	-0.952982	0.757953	-1.04163	-7.37784	0.102441	-0.0658597	-0.15395	-0.115257	0.0581555	0.153722	-0.204759	0.015447
50.8	0.492005	1.54915	0.831089	0.469842	0.20611	-0.177299	-0.0531896	0.952982	-0.910873	0.726926	-1.19898	-7.37745	0.102423	-0.0658308	-0.153899	-0.115239	0.0581414	0.153711	-0.20474	0.0154627
50.9	0.467626	1.64888	0.713628	0.560708	0.219408	-0.32357	-0.00221622	0.820008	-0.846602	0.769034	-1.2145	-7.37779	0.102622	-0.0658643	-0.1539	-0.115224	0.0581769	0.153728	-0.204776	0.015419
51	0.67152	1.83061	0.928603	0.662655	0.17065	-0.321354	0.046541	0.870981	-0.589519	0.791196	-1.31201	-7.37745	0.0981922	-0.0658462	-0.15393	-0.115241	0.0581619	0.153685	-0.204786	0.0154841
51.1	0.593951	1.39845	0.784548	0.363463	-0.119677	-0.593951	-0.146272	0.607249	-0.669303	0.886495	-1.11477	-7.37775	0.0998148	-0.0658798	-0.15398	-0.115246	0.058172	0.153687	-0.204745	0.0154625
51.2	0.558492	1.51147	0.802278	0.722493	0.281462	-0.367895	-0.0376761	0.569573	-0.42995	0.862116	-1.17461	-7.37758	0.0971166	-0.0658576	-0.153908	-0.115181	0.0581332	0.153767	-0.204749	0.0154501
51.3	0.290327	1.45828	0.82444	0.651574	0.361247	-0.452112	-0.0864333	0.523032	-0.0731357	0.826656	-1.2012	-7.37741	0.100963	-0.0658309	-0.153921	-0.115216	0.0581196	0.153735	-0.204756	0.0155094
51.4	0.438815	1.75526	0.8599	0.571789	0.252651	-0.274813	0.0620545	0.718061	0.128542	0.970712	-1.30315	-7.37788	0.100928	-0.0658535	-0.153962	-0.115215	0.058161	0.153717	-0.204742	0.0155426
51.5	0.627195	1.77521	0.89536	0.567356	-0.0554059	-0.168434	0.0509734	0.622762	-0.0797845	0.981793	-1.25439	-7.37775	0.0987672	-0.0658377	-0.153871	-0.115231	0.058147	0.153724	-0.204716	0.015481
51.6	0.363463	1.12142	0.560708	0.101947	-0.534113	-0.542978	-0.432166	0.294759	-0.536329	0.54741	-0.866549	-7.37741	0.097864	-0.0658901	-0.15387	-0.115242	0.0581435	0.15375	-0.204731	0.0154126
51.7	0.518599	1.33196	0.826656	0.294759	-0.303624	-0.203894	-0.354598	0.720277	-0.438815	0.755737	-1.06158	-7.3775	0.10166	-0.0659325	-0.153893	-0.115235	0.0581625	0.153761	-0.204785	0.015481
51.8	0.678168	1.37185	0.879846	0.596168	-0.0376759	0.121893	-0.261516	1.10812	-0.494221	1.0106	-1.18125	-7.37733	0.102029	-0.0658465	-0.153884	-0.115258	0.0581999	0.153754	-0.204817	0.0154766
51.9	0.598384	1.62007	1.00839	0.647141	-0.272597	-0.254867	-0.201678	1.16352	-0.629411	0.904225	-1.16574	-7.37707	0.100954	-0.0658949	-0.153892	-0.115181	0.0582097	0.153693	-0.204791	0.01549
52	0.323571	1.85056	0.997307	0.469842	0.0155138	-0.32357	-0.303624	1.22558	-0.527464	0.833305	-1.23001	-7.37779	0.103785	-0.0658829	-0.153894	-0.115277	0.0582154	0.15369	-0.204765	0.0154904
52.1	0.219407	1.61564	1.10147	0.436599	0.00886512	-0.110812	-0.392274	0.742439	-0.514167	0.764602	-1.13693	-7.37737	0.094438	-0.0658179	-0.153921	-0.115209	0.0582343	0.153783	-0.204728	0.0154608
52.2	0.613898	1.75083	1.0505	0.405571	0.199461	-0.0820007	-0.361247	0.782331	-0.46541	0.797845	-1.24331	-7.37754	0.105138	-0.0658449	-0.153873	-0.115267	0.0582071	0.153738	-0.204829	0.0154174
52.3	0.678168	1.87715	0.99509	0.467626	0.372328	-0.0554059	-0.542978	0.990658	-0.246002	0.802278	-1.31423	-7.37775	0.10022	-0.0658521	-0.153955	-0.11521	0.0581849	0.153672	-0.204719	0.0155027
52.4	0.445464	1.72866	0.862116	0.622762	0.580654	-0.00221622	-0.239354	0.957414	-0.438815	0.536329	-1.25217	-7.37724	0.0978357	-0.0659643	-0.153918	-0.115262	0.0581747	0.153742	-0.204733	0.0155643
52.5	0.58287	1.66218	0.828873	0.855467	0.593952	-0.144055	-0.210542	0.558492	-0.472058	0.509734	-1.24553	-7.37771	0.099962	-0.0658754	-0.153899	-0.115243	0.058204	0.153663	-0.204733	0.0155263
52.6	0.574005	1.69985	0.744656	0.534113	0.203894	-0.197245	-0.620546	0.3413	-0.403355	0.494221	-1.11698	-7.3772	0.100044	-0.0658196	-0.153954	-0.115216	0.0582487	0.15365	-0.20471	0.0155231
52.7	0.589519	1.83283	0.78898	0.485356	0.0398924	-0.115244	-0.587303	0.32357	-0.347949	0.42995	-1.1192	-7.37699	0.101	-0.0658818	-0.153896	-0.115143	0.0581659	0.153665	-0.204743	0.0156022
52.8	0.704763	1.60234	0.800061	0.505302	-0.075352	0.124109	-0.390058	0.516383	-0.283678	0.332435	-1.13471	-7.37716	0.104091	-0.065858	-0.153897	-0.115174	0.0582402	0.153713	-0.204741	0.0155002
52.9	0.549627	1.65331	0.804494	0.367895	0.0842171	0.0243787	-0.456545	0.372328	-0.56514	0.272597	-1.0239	-7.37771	0.106273	-0.065862	-0.153808	-0.115186	0.0582299	0.15368	-0.204707	0.0155505
53	0.514167	1.59791	1.03277	0.270381	-0.0243785	-0.166218	-0.323571	0.478707	-0.480923	0.503086	-1.03498	-7.3769	0.0977589	-0.0658856	-0.153803	-0.115153	0.0582779	0.153707	-0.204746	0.0155299
53.1	0.469842	1.59569	0.866548	0.292543	-0.232705	-0.17065	-0.197245	0.347949	-0.593951	0.797845	-1.03498	-7.37741	0.108781	-0.0659573	-0.153858	-0.115236	0.0582141	0.153749	-0.204789	0.0155556
53.2	0.370111	1.54915	0.622763	0.210542	-0.110812	-0.27703	-0.148488	0.558492	-0.627195	0.75352	-0.95963	-7.37775	0.100267	-0.0659102	-0.153898	-0.11523	0.0582316	0.153647	-0.20475	0.0154842
53.3	0.54741	1.70207	0.507518	0.190596	0.10638	-0.35903	-0.046541	0.527464	-0.385625	0.460977	-1.05493	-7.37792	0.0990558	-0.0658657	-0.153851	-0.115185	0.0582153	0.153683	-0.204761	0.0155563
53.4	0.44768	1.63115	0.647141	0.128542	0.0975145	-0.44768	0.132974	0.345733	-0.0243785	0.596168	-1.14358	-7.3775	0.0959309	-0.0658442	-0.15386	-0.11522	0.0582383	0.153678	-0.204772	0.0155834
53.5	0.633844	1.98132	0.591735	0.432166	0.113028	-0.29476	0.148488	0.647141	0.0177299	0.638276	-1.19234	-7.37754	0.0928449	-0.0658831	-0.15387	-0.11518	0.0582512	0.153724	-0.204796	0.0155772
53.6	0.476491	1.98353	0.846602	0.476491	0.0465411	-0.274813	0.126325	0.709196	0.0310274	0.498653	-1.18347	-7.37695	0.100945	-0.0658565	-0.153873	-0.115224	0.0582689	0.153734	-0.204681	0.0154804
53.7	0.407788	1.74639	0.596168	0.164001	-0.126325	-0.529681	-0.124109	0.383409	-0.407788	0.487572	-0.988442	-7.37729	0.103916	-0.0657984	-0.153882	-0.11524	0.0582558	0.153643	-0.204708	0.0156012
53.8	0.46541	1.50704	0.54741	0.0531896	-0.308057	-0.507518	-0.425517	0.195029	-0.445463	0.301408	-0.875413	-7.37771	0.0993502	-0.0658794	-0.153918	-0.115272	0.0582453	0.153718	-0.204702	0.0156232
53.9	0.817791	1.56245	0.930819	0.416653	0.113028	-0.192813	-0.18838	0.529681	-0.0443246	0.496437	-1.1325	-7.37758	0.0982586	-0.0658101	-0.153774	-0.115224	0.0581758	0.153692	-0.204787	0.0155482
54	1.0106	1.57353	0.992874	0.576221	0.175083	0.00664878	0.0155137	0.536329	-0.183948	0.436599	-1.13693	-7.37716	0.0990335	-0.065817	-0.153827	-0.115241	0.0582089	0.153726	-0.204839	0.0155999
54.1	0.837737	1.58904	0.946333	0.332435	0.0997308	-0.172866	-0.0975144	0.319138	-0.234921	0.226056	-1.05271	-7.37754	0.0973899	-0.0658067	-0.153839	-0.115266	0.0582252	0.153701	-0.204767	0.0155921
54.2	0.61833	1.47601	0.886495	0.343517	-0.11746	-0.350165	-0.179515	0.35903	-0.303624	-0.161785	-0.928603	-7.37754	0.0981001	-0.0657743	-0.15384	-0.115238	0.0581943	0.153703	-0.204793	0.0156881
54.3	0.651574	1.53364	0.833305	0.44768	0.252651	-0.527464	-0.27703	0.268165	-0.514167	0.0576222	-1.0372	-7.37801	0.101934	-0.0657808	-0.153797	-0.115248	0.0582377	0.153648	-0.20487	0.0156472
54.4	0.527464	1.50704	1.04606	0.432166	0.343517	-0.556275	-0.305841	0.32357	-0.441031	0.155137	-1.0505	-7.37801	0.104415	-0.0657583	-0.15384	-0.115236	0.0582342	0.153701	-0.204852	0.0156097
54.5	0.662655	1.77742	1.33861	0.485356	0.150704	-0.500869	-0.246002	0.523032	-0.237137	0.673736	-1.1325	-7.37847	0.109524	-0.0659068	-0.153857	-0.115274	0.0582855	0.153747	-0.204744	0.0156546
54.6	0.729142	1.81067	1.24109	0.319138	0.00221646	-0.385625	-0.0288111	0.642709	-0.13519	0.343517	-1.17904	-7.37911	0.114263	-0.0658336	-0.153811	-0.115208	0.0582309	0.153687	-0.2047	0.0156508
54.7	0.638276	1.7331	1.2145	0.387841	0.0155138	-0.232705	-0.2593	0.602816	-0.232705	0.24157	-1.10369	-7.37915	0.110073	-0.0658056	-0.153822	-0.115233	0.0582915	0.153689	-0.204755	0.0155631
54.8	0.578438	1.50261	0.955198	0.356814	-0.0265948	-0.467626	-0.372328	0.704763	-0.474275	0.454328	-1.03277	-7.37877	0.11585	-0.0657903	-0.153819	-0.115239	0.0582479	0.153652	-0.204688	0.0156143
54.9	0.651574	1.20563	0.808926	0.363463	-0.203894	-0.589519	-0.443247	0.374544	-0.509734	0.485356	-1.00174	-7.3794	0.121083	-0.0658959	-0.153874	-0.115304	0.0582194	0.153649	-0.204744	0.0156066
55	0.449896	1.26769	0.866549	0.217191	0.0265949	-0.795629	-0.155137	0.407787	-0.687033	0.580654	-0.968495	-7.37957	0.119007	-0.0658401	-0.153854	-0.115221	0.0582026	0.15367	-0.20471	0.0155885
55.1	0.556275	1.33639	0.919738	0.13519	-0.414436	-0.538545	-0.503086	0.414436	-0.775683	0.56514	-0.972928	-7.3797	0.12707	-0.0658169	-0.15386	-0.115202	0.0582324	0.153669	-0.20469	0.0156055
55.2	0.496437	1.18347	1.0505	0.150704	-0.857683	-0.390058	-0.46541	0.254867	-0.988441	0.432166	-1.02169	-7.38021	0.129263	-0.0658619	-0.15392	-0.115212	0.0581918	0.153593	-0.204713	0.0156196
55.3	0.403355	0.948549	0.941901	-0.0354598	-0.77125	-0.777899	-0.729142	0.128542	-1.37407	0.197245	-0.822224	-7.38059	0.135913	-0.0658269	-0.153777	-0.115198	0.0581705	0.153611	-0.204743	0.0156241
55.4	0.312489	1.06379	0.99509	0.0155136	-0.631627	-0.848819	-0.585087	-0.0908658	-1.44499	0.246002	-0.848819	-7.38038	0.136701	-0.065865	-0.153818	-0.115181	0.058224	0.153626	-0.204657	0.0155851
55.5	0.183948	0.691466	0.649357	-0.292543	-0.689249	-1.14579	-0.733574	-0.310273	-1.58904	0.106379	-0.613898	-7.38029	0.139998	-0.0658498	-0.153844	-0.115247	0.0582457	0.153629	-0.204758	0.0156239
55.6	0.252651	0.722493	0.808926	-0.0642709	-0.560708	-0.919738	-0.715844	-0.203894	-1.34747	0.13519	-0.709196	-7.38089	0.14845	-0.0658279	-0.153777	-0.11522	0.0582707	0.153661	-0.204753	0.0156553
55.7	0.296976	0.886495	1.03055	0.0354598	-0.613897	-0.888711	-0.897576	-0.328003	-1.15688	0.0531896	-0.751304	-7.38097	0.148671	-0.0658201	-0.153779	-0.115216	0.0582561	0.153661	-0.204668	0.015577
55.8	0.378976	1.02833	1.04606	-0.126326	-0.731358	-0.669303	-0.647141	-0.354598	-1.23888	0.221624	-0.844386	-7.38174	0.153095	-0.0658489	-0.153782	-0.115254	0.0582425	0.153641	-0.204687	0.0155653
55.9	0.56514	1.19677	1.23888	0.0886494	-0.41222	-0.596168	-0.365679	-0.221624	-1.1192	0.63606	-1.03277	-7.38165	0.154317	-0.065856	-0.153808	-0.115206	0.0581528	0.153634	-0.204661	0.0155563
56	0.48314	1.37628	0.981793	0.18838	-0.492004	-0.571789	-0.509734	-0.00664878	-1.01504	0.458761	-1.0239	-7.38203	0.160996	-0.0658869	-0.15374	-0.115222	0.0581823	0.153618	-0.204634	0.0156912
56.1	0.463193	1.6112	0.97736	-0.0177299	-0.678168	-0.498653	-0.452112	-0.0709197	-1.19455	0.248218	-0.975144	-7.38267	0.165345	-0.0659102	-0.153766	-0.115253	0.0581714	0.15362	-0.204682	0.0156142
56.2	0.396706	1.71315	0.935252	0.203894	-0.272597	-0.445464	-0.328003	0.17065	-0.817791	0.61833	-1.19012	-7.38254	0.166062	-0.0658263	-0.153785	-0.115262	0.0581932	0.153654	-0.204741	0.0156182
56.3	0.693682	1.90375	1.06158	0.314706	-0.321354	-0.562924	-0.137407	0.046541	-0.629411	0.56514	-1.21671	-7.38352	0.1752	-0.0658942	-0.153778	-0.115234	0.0581709	0.153589	-0.204626	0.0156341
56.4	0.407788	1.89488	0.99509	0.0908656	-0.472058	-0.766818	-0.325787	0.0797844	-0.775683	0.952982	-1.11033	-7.38352	0.173908	-0.0658149	-0.153719	-0.115221	0.0581748	0.153592	-0.204618	0.0156269
56.5	0.292543	1.68434	0.651574	-0.2593	-0.820007	-1.16574	-0.642709	-0.239354	-0.899792	0.562924	-0.897576	-7.38297	0.172437	-0.0658537	-0.153709	-0.115195	0.0582229	0.153598	-0.20466	0.0156517
56.6	0.407788	1.18125	0.540762	-0.434382	-0.868765	-1.04828	-0.813359	-0.343517	-1.13471	0.347949	-0.813359	-7.38343	0.180367	-0.0658232	-0.153794	-0.115208	0.0582275	0.153646	-0.204625	0.0156232
56.7	0.456545	1.24774	0.520816	-0.403355	-0.853251	-1.26547	-0.855467	-0.230489	-0.981793	0.164002	-0.77125	-7.38419	0.180593	-0.0658447	-0.153764	-0.115222	0.0581498	0.153647	-0.204671	0.0155331
56.8	0.195029	1.2965	0.3413	-0.503086	-0.895359	-1.48045	-0.786764	-0.172867	-1.03055	-0.0421085	-0.735791	-7.38445	0.184362	-0.0658518	-0.153711	-0.11524	0.0581862	0.153592	-0.204697	0.0155835
56.9	0.356814	1.30315	0.321354	-0.562924	-0.715844	-1.26547	-0.751304	-0.113028	-1.35412	0.128542	-0.722493	-7.38453	0.177196	-0.0658414	-0.153815	-0.11524	0.058124	0.153619	-0.204664	0.0155778
57	0.425517	1.44277	0.509734	-0.485356	-0.585086	-1.05714	-0.591735	0.11746	-1.00396	0.516383	-0.937468	-7.38458	0.188936	-0.0658561	-0.153779	-0.115215	0.0581127	0.153682	-0.204598	0.0155641
57.1	0.67152	1.74861	1.0239	-0.00443256	-0.186164	-0.68925	-0.285895	0.285894	-0.733574	0.888711	-1.2012	-7.38504	0.192288	-0.0658354	-0.153734	-0.115227	0.0582336	0.153706	-0.20466	0.0156051
57.2	0.449896	1.5691	1.02833	-0.210543	-0.361246	-0.84217	-0.217191	-0.0487573	-0.822224	0.669303	-1.10812	-7.38513	0.191825	-0.0659375	-0.153817	-0.115157	0.058251	0.153648	-0.204664	0.0156008
57.3	0.609465	1.62672	0.961847	0.0221623	-0.405571	-0.556275	-0.18838	0.0132973	-0.873197	0.520816	-1.21671	-7.38542	0.197111	-0.0659078	-0.153849	-0.115209	0.0581981	0.15361	-0.204649	0.0156099
57.4	0.642709	1.68877	0.839954	0.0908656	-0.339084	-0.613898	-0.15292	0.221624	-1.1059	1.01947	-1.21671	-7.38525	0.202958	-0.0658433	-0.153825	-0.115222	0.0581574	0.153648	-0.204588	0.0156007
57.5	0.474275	1.76856	0.46541	-0.0731359	-0.489788	-0.651574	-0.372328	-0.046541	-1.30093	0.868765	-1.05936	-7.38614	0.205163	-0.0659132	-0.153763	-0.115257	0.058164	0.153589	-0.204588	0.015574
57.6	0.356814	1.52699	0.290327	-0.201678	-0.757953	-0.68925	-0.50087	-0.387841	-1.52477	0.392274	-0.904225	-7.38636	0.206024	-0.0658859	-0.153773	-0.115247	0.0581951	0.153641	-0.204655	0.0156063
57.7	0.363463	1.41839	0.722493	-0.0288111	-0.726925	-0.720277	-0.520816	-0.228272	-1.45385	0.392274	-1.0239	-7.38653	0.216482	-0.0659026	-0.153784	-0.115183	0.0581942	0.153671	-0.204743	0.0156391
57.8	0.58287	1.56466	0.795629	-0.265948	-0.882062	-0.749088	-0.230489	-0.0332435	-1.52255	0.0155137	-1.0372	-7.38703	0.216889	-0.0659731	-0.153789	-0.115156	0.0582227	0.153695	-0.20478	0.0155871
57.9	0.520816	1.70429	0.496437	-0.44768	-1.10369	-0.935252	-0.159569	-0.27703	-1.16131	0.139623	-1.08152	-7.38733	0.222718	-0.065925	-0.153816	-0.115167	0.0581583	0.15367	-0.204728	0.0156454
58	0.305841	1.8018	0.757953	-0.281462	-1.05714	-0.921954	-0.115244	-0.281462	-0.8599	0.538545	-1.17017	-7.38775	0.224433	-0.0659591	-0.153795	-0.115149	0.0581584	0.153658	-0.204787	0.0156502
58.1	0.478707	1.61564	0.638276	-0.35903	-0.937468	-0.87763	-0.17065	-0.436599	-0.857684	0.321354	-1.12363	-7.3875	0.221631	-0.0659153	-0.153738	-0.11518	0.0582139	0.15368	-0.204852	0.0156673
58.2	0.578438	1.77964	0.749088	-0.119677	-0.631627	-0.775683	-0.0509734	-0.3413	-1.06379	0.385625	-1.16574	-7.38822	0.228766	-0.0659355	-0.153788	-0.115229	0.0581982	0.153666	-0.204819	0.0156546
58.3	0.445464	1.64666	0.554059	-0.509735	-0.886495	-0.908657	-0.374544	-0.356814	-1.27655	0.124109	-1.03055	-7.3886	0.226105	-0.06597	-0.153872	-0.115252	0.0581932	0.153673	-0.204804	0.0156431
58.4	0.365679	1.65775	0.684817	-0.523032	-0.784548	-0.848819	-0.252651	-0.312489	-1.33196	0.350165	-1.07487	-7.38831	0.22928	-0.0659505	-0.153771	-0.115232	0.0582547	0.153662	-0.204817	0.0156169
58.5	0.239354	1.72423	0.744656	-0.664871	-0.968495	-1.15909	-0.332436	-0.292543	-1.48931	0.132974	-0.990658	-7.3889	0.237198	-0.0659885	-0.153756	-0.115264	0.0581982	0.153657	-0.204898	0.0156092
58.6	0.347949	1.70872	1.15023	-0.609465	-0.981793	-0.9419	-0.214975	-0.372328	-1.4472	0.456545	-1.06158	-7.38911	0.234067	-0.0659916	-0.15384	-0.115252	0.0582377	0.153658	-0.204894	0.0156622
58.7	0.46541	1.86386	0.833305	-0.518599	-0.950765	-0.95963	-0.352382	-0.54741	-1.39401	0.496437	-1.05271	-7.38941	0.236499	-0.06603	-0.153877	-0.115253	0.0581961	0.153725	-0.204995	0.0155455
58.8	0.591735	1.89488	0.999523	-0.427734	-0.866548	-0.897576	-0.146272	-0.0620546	-0.930819	0.480923	-1.23444	-7.38949	0.237543	-0.0659669	-0.153837	-0.115231	0.0582128	0.153758	-0.205012	0.0155691
58.9	0.957414	2.19851	1.04163	-0.106379	-0.540762	-0.693682	0.20611	0.312489	-0.755737	0.769034	-1.62672	-7.39004	0.243642	-0.0660175	-0.153812	-0.115189	0.0582537	0.153708	-0.205065	0.0156328
59	0.846602	2.36916	1.06823	0.0243785	-0.704763	-0.77125	0.115244	0.2593	-0.904225	0.822224	-1.62672	-7.39076	0.25504	-0.0660163	-0.153782	-0.115171	0.0582142	0.153741	-0.205096	0.0155992
59.1	0.58287	1.91261	0.762385	-0.24157	-0.908657	-1.21007	-0.037676	-0.192813	-1.10147	0.780115	-1.30758	-7.39102	0.262077	-0.0659923	-0.153835	-0.115216	0.0581563	0.153734	-0.205251	0.0155707
59.2	0.680385	1.70429	0.904225	-0.48314	-0.704763	-0.988441	-0.046541	-0.101947	-1.24109	0.870981	-1.32974	-7.39148	0.267871	-0.0659449	-0.153845	-0.115197	0.0582199	0.153721	-0.205338	0.0155615
59.3	0.562924	1.77077	0.698115	-0.378976	-0.729142	-0.957414	-0.168434	-0.124109	-1.48709	0.797845	-1.34526	-7.39191	0.274501	-0.06593	-0.153803	-0.115193	0.0582415	0.153752	-0.205477	0.015528
59.4	0.569573	1.8705	1.09039	-0.314706	-0.638276	-1.00174	-0.246002	-0.0376761	-1.51369	0.893143	-1.37628	-7.39212	0.274844	-0.0659587	-0.15387	-0.115225	0.0581759	0.153719	-0.205495	0.0154704
59.5	0.500869	1.73753	1.16352	-0.398923	-0.642708	-1.06601	0.0155137	0.130758	-1.62007	0.89536	-1.40509	-7.39212	0.276481	-0.0659663	-0.153889	-0.115231	0.0582576	0.153761	-0.205604	0.0153203
59.6	0.37676	1.6378	0.924171	-0.303624	-0.908657	-1.38293	-0.00664866	0.0864332	-1.64001	0.731358	-1.28985	-7.39233	0.276253	-0.065996	-0.153855	-0.115215	0.0582701	0.153764	-0.205707	0.015362
59.7	0.523032	1.69542	0.687033	-0.232705	-1.03277	-1.25439	0.0398922	-0.0132974	-1.26325	0.472058	-1.28098	-7.3928	0.280143	-0.0658665	-0.153807	-0.11526	0.0582101	0.153695	-0.205675	0.0153351
59.8	0.456545	1.61785	0.744655	-0.254867	-0.882062	-1.30536	-0.0620546	0.0310272	-0.939684	0.476491	-1.31866	-7.39233	0.280904	-0.0659562	-0.153842	-0.115232	0.0582501	0.153695	-0.2057	0.0152384
59.9	0.239354	1.92591	0.879846	-0.398923	-0.797845	-0.902008	-0.195029	0.0709195	-0.968495	0.551843	-1.38072	-7.39297	0.287039	-0.0659294	-0.153789	-0.115272	0.0582501	0.15377	-0.20569	0.0152308
60	0.401139	1.89045	0.729142	0.00221622	-0.616114	-1.07044	-0.192813	-0.00221634	-1.17904	0.403355	-1.32753	-7.39326	0.285578	-0.0659931	-0.15385	-0.115224	0.0582682	0.153718	-0.205633	0.0152193
60.1	0.290327	1.8838	0.536329	0.0310273	-0.833305	-1.21671	-0.144055	-0.239354	-1.24774	0.598384	-1.32088	-7.39335	0.28729	-0.0659095	-0.153853	-0.115251	0.0582456	0.153684	-0.205732	0.0152659
60.2	0.339084	1.75304	0.352382	-0.219407	-0.864332	-1.13915	-0.0288111	-0.474275	-1.6112	0.870981	-1.34304	-7.39348	0.292115	-0.0659474	-0.153849	-0.115207	0.058261	0.1537	-0.205832	0.015184
60.3	0.144055	1.73531	0.432166	-0.285895	-0.773466	-1.28542	-0.261516	-0.516383	-1.69764	0.678168	-1.17682	-7.39369	0.294673	-0.0659188	-0.153834	-0.115242	0.0582782	0.153709	-0.20591	0.0151656
60.4	0.0398923	1.70207	0.523032	-0.354598	-0.742439	-1.62672	-0.265948	-0.611681	-1.68877	0.347949	-1.11698	-7.39437	0.30069	-0.0658567	-0.15391	-0.115257	0.058252	0.15372	-0.205938	0.0151252
60.5	0.203894	1.7885	0.316922	-0.228272	-0.698114	-1.51812	-0.0443248	-0.421085	-1.4472	0.303624	-1.23001	-7.39428	0.299813	-0.0658897	-0.153857	-0.115219	0.0583394	0.153719	-0.206024	0.0150354
60.6	0.115244	1.91704	0.407788	-0.61833	-0.695898	-1.38515	-0.137407	-0.323571	-1.42282	0.0820009	-1.17904	-7.39411	0.302044	-0.065893	-0.153804	-0.115237	0.0583773	0.153697	-0.206162	0.0150188
60.7	0.217191	1.74861	0.507518	-0.534113	-0.715844	-1.31644	-0.427734	-0.159569	-1.27655	0.0354598	-1.20342	-7.39496	0.311212	-0.0659326	-0.153819	-0.11528	0.0583632	0.153713	-0.206162	0.0149558
60.8	0.354598	1.86164	0.680385	-0.631628	-0.738007	-1.13693	-0.164002	-0.148488	-1.25439	0.0797845	-1.2832	-7.39547	0.305377	-0.0659702	-0.153769	-0.115254	0.058416	0.153787	-0.206168	0.0147916
60.9	0.141839	1.91926	0.496437	-0.656006	-0.569573	-1.16574	-0.144055	-0.288111	-1.45385	0.181731	-1.27212	-7.39504	0.310922	-0.0660499	-0.15379	-0.115277	0.0583166	0.153658	-0.206232	0.0148259
61	0.141839	1.98575	0.678168	-0.405571	-0.518599	-0.984009	-0.203894	-0.261516	-1.22336	0.17065	-1.28763	-7.39568	0.314772	-0.0659714	-0.153763	-0.115284	0.0583021	0.153728	-0.206286	0.0148511
61.1	-0.203894	1.75526	0.613898	-0.684817	-0.702547	-1.12363	-0.478707	-0.39449	-1.23888	0.0199461	-1.13471	-7.3961	0.315764	-0.0659504	-0.1537	-0.115289	0.0583633	0.153723	-0.206291	0.014745
61.2	-0.248219	1.65331	0.647141	-0.780115	-0.711412	-1.15466	-0.37676	-0.24157	-1.24996	0.454328	-1.24774	-7.39661	0.318344	-0.0659311	-0.153725	-0.115229	0.0583579	0.153669	-0.206302	0.0147304
61.3	-0.168434	1.67769	0.203894	-0.964063	-0.839954	-1.38958	-0.290327	-0.208326	-1.43834	0.593951	-1.18347	-7.39666	0.319993	-0.0660225	-0.153736	-0.115246	0.0583001	0.15373	-0.206369	0.014748
61.4	0.0132974	1.80402	0.507518	-0.857684	-0.873197	-1.34082	-0.0598384	-0.219407	-1.38736	0.769034	-1.27434	-7.39683	0.32012	-0.065993	-0.153744	-0.11527	0.0583134	0.153696	-0.206402	0.0147236
61.5	0.0775683	1.85056	0.68925	-0.585087	-0.531897	-1.2965	-0.0886494	-0.290327	-1.34082	0.839954	-1.46493	-7.39687	0.323507	-0.0660209	-0.153662	-0.11532	0.0583113	0.15367	-0.206442	0.0146358
61.6	0.243786	1.77299	0.560708	-0.529681	-0.449896	-1.24331	0.0398923	-0.263732	-1.34969	0.63606	-1.45164	-7.39797	0.333842	-0.0660067	-0.153724	-0.11528	0.0583188	0.153741	-0.206491	0.0145343
61.7	-0.00221622	1.64666	0.456545	-0.562924	-0.551843	-1.30093	0.15292	-0.352382	-1.45607	0.345733	-1.40953	-7.3975	0.328248	-0.0659656	-0.153751	-0.115319	0.0583094	0.153713	-0.206653	0.0144364
61.8	0.164002	1.72423	0.554059	-0.567357	-0.54741	-1.18125	0.155137	-0.503086	-1.79958	0.283678	-1.44942	-7.39788	0.33695	-0.0659658	-0.15372	-0.115377	0.0583293	0.153625	-0.206697	0.0143388
61.9	0.387841	1.95029	0.642709	-0.523032	-0.39449	-1.01725	0.0886495	-0.392274	-1.62672	0.520816	-1.64223	-7.39856	0.341437	-0.0659278	-0.153733	-0.115253	0.0583118	0.153647	-0.206771	0.0143121
62	0.308057	2.13424	0.804494	-0.401139	-0.303624	-0.997306	0.115244	-0.343517	-1.21671	0.656006	-1.70872	-7.39793	0.333587	-0.0659828	-0.153719	-0.115307	0.0583169	0.153694	-0.206882	0.0142508
62.1	0.108596	1.8838	0.884278	-0.680385	-0.496437	-1.15023	-0.0509734	-0.403355	-1.1879	0.427734	-1.61342	-7.39865	0.345822	-0.0659793	-0.153765	-0.11538	0.058313	0.153651	-0.20695	0.01424
62.2	-0.0753521	1.92369	0.656006	-1.00617	-0.387841	-1.31201	-0.0620546	-0.554059	-1.46493	0.296976	-1.40288	-7.39916	0.346793	-0.065902	-0.153805	-0.115304	0.0583348	0.153728	-0.207105	0.0142617
62.3	0.283678	2.34921	0.769034	-0.616114	-0.0332434	-0.851035	-0.0310273	-0.421085	-1.44499	0.472058	-1.56245	-7.39911	0.347692	-0.0659894	-0.153789	-0.115233	0.0583301	0.153701	-0.207125	0.0142619
62.4	0.246002	2.30932	0.540762	-0.906441	-0.398923	-1.17682	-0.008865	-0.642709	-1.60899	0.221624	-1.50704	-7.39979	0.352709	-0.0659971	-0.15367	-0.115283	0.0582944	0.153743	-0.207081	0.0142057
62.5	0.0509734	2.25613	0.751304	-0.680385	-0.456545	-1.33861	-0.141839	-0.766818	-1.5558	0.106379	-1.50926	-7.3995	0.342823	-0.0659716	-0.153729	-0.115373	0.0582709	0.153698	-0.207246	0.0142045
62.6	0.250435	2.3337	0.828873	-0.529681	-0.254867	-1.12585	-0.0487572	-0.18838	-1.38958	0.343517	-1.66218	-7.40013	0.354487	-0.0659679	-0.153692	-0.11536	0.0583594	0.153645	-0.207235	0.0142073
62.7	-0.110812	1.91483	0.478707	-0.813359	-0.496437	-1.14358	-0.272597	-0.305841	-1.77077	0.157353	-1.45607	-7.40034	0.354165	-0.0660585	-0.153711	-0.11536	0.0583538	0.153631	-0.20729	0.0140946
62.8	-0.18838	2.11207	0.381193	-0.851035	-0.724709	-1.06823	-0.239354	-0.449896	-1.64888	0.13519	-1.51591	-7.40022	0.354325	-0.0659862	-0.153788	-0.115407	0.0583586	0.153699	-0.207396	0.0139641
62.9	-0.0709195	2.30489	0.378976	-0.868765	-0.316922	-1.1879	-0.0398923	-0.110812	-1.56688	0.2593	-1.69099	-7.40098	0.359547	-0.0659701	-0.153739	-0.115409	0.0583156	0.153686	-0.207412	0.0139721
63	-0.00443256	2.04337	0.172866	-0.811143	-0.285894	-1.31644	-0.292543	-0.299192	-1.69099	0.104163	-1.58683	-7.40119	0.359931	-0.0660788	-0.153793	-0.115392	0.0583403	0.153676	-0.207553	0.0139738
63.1	-0.254867	2.00569	0.336868	-0.897576	-0.585086	-1.3918	-0.407788	-0.438815	-1.83283	0.0886494	-1.53807	-7.4014	0.367777	-0.0660454	-0.153759	-0.115443	0.0583103	0.153706	-0.207492	0.0139259
63.2	-0.0132974	2.2517	0.363463	-0.893143	-0.283678	-1.18347	-0.0952982	-0.405571	-1.74639	0.301408	-1.59347	-7.4014	0.364309	-0.066039	-0.153675	-0.115382	0.0582062	0.153703	-0.207693	0.0138271
63.3	-0.234921	2.2517	0.283678	-0.742439	-0.217191	-1.33417	-0.365679	-0.265948	-1.78629	0.177299	-1.57574	-7.40204	0.368191	-0.0660692	-0.153776	-0.115402	0.0582157	0.153685	-0.207746	0.0138388
63.4	-0.536329	1.94364	0.0952983	-0.952982	-0.704763	-1.58904	-0.662655	-0.449896	-1.89488	-0.20611	-1.41618	-7.40178	0.376333	-0.0660516	-0.153788	-0.115393	0.0582171	0.153722	-0.207805	0.0137993
63.5	-0.542978	1.8018	0.0775683	-1.0106	-0.972928	-1.39623	-0.80671	-0.529681	-1.60234	-0.130758	-1.30315	-7.40246	0.372601	-0.0660617	-0.15372	-0.11537	0.0582542	0.153705	-0.207874	0.0136942
63.6	-0.476491	1.85499	0.139623	-0.917522	-0.873197	-1.38072	-0.966279	-0.664871	-1.89045	-0.0243785	-1.32531	-7.40327	0.378785	-0.0660489	-0.153715	-0.115357	0.0582959	0.153716	-0.207949	0.0137349
63.7	-0.186164	1.83948	0.32357	-0.939684	-0.760169	-1.23444	-0.890927	-0.478707	-1.81067	0.0243785	-1.4738	-7.4028	0.376446	-0.0660305	-0.153796	-0.115409	0.0582371	0.15371	-0.208016	0.0135884
63.8	-0.274813	2.01013	0.292543	-1.01282	-0.848819	-1.45828	-1.08374	-0.720277	-1.8151	-0.00443244	-1.43834	-7.40272	0.384171	-0.0661138	-0.153709	-0.115427	0.0582559	0.153675	-0.208061	0.013562
63.9	-0.416653	2.05445	0.316922	-0.924171	-0.87763	-1.31201	-1.0372	-0.520816	-1.78407	-0.0376761	-1.39845	-7.40395	0.389464	-0.066102	-0.153774	-0.115396	0.0582659	0.153639	-0.208132	0.0135445
64	-0.407787	2.02342	0.700331	-0.884278	-0.937468	-1.36963	-1.0505	-0.731358	-1.75748	-0.292543	-1.40066	-7.40361	0.384497	-0.0660361	-0.153761	-0.11541	0.0582458	0.153716	-0.208256	0.0135072
64.1	-0.882062	1.93034	0.640492	-1.30315	-1.15244	-1.69985	-1.09925	-0.924171	-1.84391	-0.279246	-1.26104	-7.40382	0.393986	-0.0661231	-0.153769	-0.115397	0.0582267	0.153802	-0.20822	0.0135252
64.2	-1.03942	2.13867	0.54741	-1.43169	-1.20342	-1.96137	-0.970712	-0.921955	-1.84834	-0.265948	-1.15688	-7.40445	0.397614	-0.0660928	-0.153732	-0.115448	0.0582722	0.153731	-0.208311	0.0135006
64.3	-0.89536	2.13202	0.897576	-1.28985	-1.04385	-1.68434	-1.05271	-0.975144	-1.53142	-0.48314	-1.22336	-7.40454	0.395247	-0.0661049	-0.15373	-0.115442	0.058299	0.153704	-0.208366	0.0133524
64.4	-0.988442	1.95694	0.576221	-1.32309	-1.26104	-1.7885	-1.03277	-0.726926	-1.43834	-0.65379	-1.24109	-7.40492	0.400438	-0.0661095	-0.15377	-0.115447	0.0582354	0.153721	-0.208424	0.0133172
64.5	-0.870981	2.31597	0.538546	-1.09482	-1.23888	-1.45385	-0.78898	-0.423301	-1.42282	-0.554059	-1.43169	-7.40547	0.400073	-0.0661453	-0.153722	-0.115409	0.0582284	0.153686	-0.208443	0.0132624
64.6	-0.924171	2.27386	0.611681	-1.18347	-1.29428	-1.26325	-0.498653	-0.478707	-1.4738	-0.208326	-1.51369	-7.40564	0.405748	-0.0661808	-0.153709	-0.11543	0.0582406	0.15372	-0.208543	0.0132716
64.7	-0.793413	2.14088	0.742439	-1.25661	-1.04163	-1.36742	-0.254867	-0.472059	-1.32088	0.296976	-1.53142	-7.40602	0.406866	-0.0661237	-0.153804	-0.115422	0.0582815	0.153693	-0.208697	0.0131918
64.8	-1.08596	2.06996	0.611681	-1.43612	-1.14579	-1.64888	-0.454329	-0.680385	-1.57574	0.41222	-1.36299	-7.40602	0.405981	-0.0662146	-0.153744	-0.115476	0.0582738	0.153678	-0.208758	0.0131112
64.9	-0.964063	2.01678	0.63606	-1.4472	-1.24109	-1.78407	-0.613898	-0.722493	-1.83948	0.0775683	-1.31423	-7.40662	0.410428	-0.0661249	-0.153819	-0.115465	0.0582621	0.153737	-0.20883	0.0130938
65	-0.917522	1.87272	0.438815	-1.69099	-1.21228	-1.62893	-0.562924	-0.616114	-1.66439	-0.383409	-1.3098	-7.40649	0.411715	-0.0661049	-0.153696	-0.115424	0.0582315	0.153782	-0.208897	0.0130696
65.1	-0.844386	1.95472	0.441031	-1.52255	-1.18347	-1.74196	-0.620546	-0.731358	-1.98353	-0.476491	-1.34304	-7.40683	0.416662	-0.066098	-0.153764	-0.115465	0.0582717	0.153738	-0.208869	0.0130195
65.2	-0.711412	2.23618	0.576222	-1.21228	-0.948549	-1.32753	-0.596168	-0.347949	-1.6932	-0.168434	-1.51369	-7.40653	0.414255	-0.066093	-0.153789	-0.115486	0.0582527	0.153697	-0.208951	0.0129814
65.3	-0.777899	2.40018	0.478707	-1.38958	-1.07044	-1.40953	-0.762385	-0.593951	-1.77521	-0.268165	-1.42282	-7.40755	0.417803	-0.0661526	-0.153809	-0.115453	0.0582437	0.153683	-0.209085	0.013006
65.4	-0.99509	2.16305	0.498653	-1.45828	-1.26547	-1.72202	-0.68925	-0.793413	-2.00791	-0.518599	-1.34082	-7.40759	0.419694	-0.0661698	-0.153827	-0.115485	0.0582993	0.15367	-0.209103	0.0129985
65.5	-0.919738	2.15197	0.372328	-1.40066	-1.12806	-1.58018	-0.744655	-0.722493	-2.05667	-0.507518	-1.34304	-7.40772	0.42097	-0.0660902	-0.153771	-0.115509	0.0583516	0.15375	-0.209196	0.012967
65.6	-0.735791	2.06997	0.509734	-1.19677	-1.22558	-1.58904	-0.700331	-0.452112	-1.96359	-0.381193	-1.42061	-7.40848	0.423268	-0.0661158	-0.1538	-0.115462	0.0582985	0.15372	-0.209194	0.0128994
65.7	-0.65379	2.16305	0.427734	-1.09039	-1.22115	-1.5558	-0.682601	-0.27703	-1.9658	-0.15292	-1.51369	-7.40844	0.426517	-0.0661972	-0.153788	-0.115515	0.0582646	0.153742	-0.20932	0.0128301
65.8	-0.576221	2.24948	0.545194	-0.915306	-1.03498	-1.44055	-0.452112	-0.164002	-1.75969	-0.0221624	-1.62893	-7.40916	0.425248	-0.0662088	-0.153765	-0.115553	0.0582957	0.153724	-0.209362	0.0127997
65.9	-0.6006	1.92369	0.257083	-1.26326	-1.40731	-1.65331	-0.363463	-0.237137	-1.66661	-0.093082	-1.48709	-7.40891	0.427985	-0.0661026	-0.153794	-0.115498	0.058325	0.153761	-0.209358	0.0127787
66	-0.680385	1.94586	0.197245	-1.43169	-1.50039	-1.71315	-0.509734	-0.316922	-1.90818	-0.214975	-1.43834	-7.40937	0.439184	-0.066158	-0.153802	-0.115502	0.0583125	0.153761	-0.209385	0.0127671
66.1	-0.58287	2.06997	0.228272	-1.59126	-1.51812	-1.69764	-0.458761	-0.478707	-2.08105	-0.055406	-1.44055	-7.4095	0.435118	-0.0662439	-0.153793	-0.115555	0.0582984	0.153736	-0.209436	0.0127028
66.2	-0.523032	2.0611	0.234921	-1.4472	-1.49374	-1.70872	-0.607249	-0.474275	-1.89045	0.0132974	-1.52034	-7.40958	0.447949	-0.0661832	-0.153807	-0.115543	0.0583255	0.153731	-0.209495	0.0126942
66.3	-0.585087	2.30932	0.0664871	-1.16796	-1.3785	-1.45163	-0.432166	-0.0531898	-1.91261	-0.0975144	-1.64445	-7.41009	0.454529	-0.0661858	-0.153858	-0.115521	0.0583791	0.153727	-0.209742	0.0125606
66.4	-0.478707	2.32705	0.343517	-1.13693	-1.34082	-1.41396	-0.139623	0.214975	-1.66439	0.292543	-1.78185	-7.41035	0.452421	-0.0661453	-0.153816	-0.115495	0.058317	0.153724	-0.209788	0.0125583
66.5	-0.574005	2.01456	0.343517	-1.20563	-1.41174	-1.53585	-0.250435	0.0531896	-1.83948	-0.0110812	-1.65553	-7.41124	0.455765	-0.066056	-0.153836	-0.115549	0.0584168	0.153751	-0.209877	0.0125048
66.6	-0.746872	1.86164	0.480923	-1.32753	-1.33861	-1.53585	-0.487572	0.0731357	-2.14975	-0.0820007	-1.59569	-7.41085	0.455708	-0.0660631	-0.153835	-0.115482	0.0583939	0.153801	-0.210067	0.0124412
66.7	-0.288111	2.40018	0.682601	-0.955198	-0.820007	-1.42504	-0.0398922	0.350165	-1.87494	0.323571	-1.89045	-7.41102	0.461889	-0.0660723	-0.153824	-0.115567	0.0583947	0.153847	-0.210125	0.0123732
66.8	-0.52968	2.22732	0.254867	-0.955198	-0.784548	-1.6112	-0.18838	-0.144055	-1.86385	0.192813	-1.7331	-7.41115	0.463591	-0.0661124	-0.153821	-0.115491	0.0584229	0.153779	-0.21017	0.0123036
66.9	-0.647141	1.89045	0.172866	-0.99509	-0.926387	-1.68877	-0.365679	-0.607249	-1.86164	-0.119677	-1.63115	-7.41162	0.46838	-0.0661923	-0.153801	-0.115528	0.0583655	0.153772	-0.210159	0.0122511
67	-0.718061	1.93699	0.421085	-1.16131	-1.04163	-1.79294	-0.356814	-0.569573	-2.07883	-0.226056	-1.60234	-7.41213	0.470041	-0.0661707	-0.153813	-0.11552	0.0583851	0.153771	-0.21015	0.0122183
67.1	-0.857684	1.95915	0.155137	-1.56688	-1.32531	-1.89931	-0.509734	-0.658222	-2.22732	-0.321354	-1.45164	-7.41196	0.473107	-0.0661189	-0.153777	-0.115536	0.0584211	0.153769	-0.210213	0.0121951
67.2	-0.879846	2.0744	0.139623	-1.40066	-1.24996	-2.03894	-0.285895	-0.598384	-1.9791	-0.190596	-1.54693	-7.41242	0.478604	-0.06618	-0.153753	-0.115528	0.0584035	0.153804	-0.210327	0.0121559
67.3	-0.831089	2.03672	0.301408	-1.49374	-1.50261	-1.8971	-0.403355	-0.41222	-2.09878	-0.172867	-1.60456	-7.41259	0.479077	-0.0661143	-0.153687	-0.115581	0.0583871	0.153838	-0.210472	0.0121274
67.4	-0.80671	2.04337	0.296976	-1.56245	-1.30758	-1.8971	-0.290327	-0.343517	-2.08991	-0.257083	-1.65331	-7.41327	0.485049	-0.0661154	-0.153721	-0.115561	0.0583679	0.153786	-0.210502	0.0120175
67.5	-1.00396	2.14753	0.130758	-1.66218	-1.22558	-1.94364	-0.330219	-0.472058	-2.31818	-0.356814	-1.48709	-7.41382	0.48645	-0.0660583	-0.153766	-0.115562	0.0583285	0.153728	-0.210627	0.0119849
67.6	-0.802278	2.29159	0.456545	-1.48266	-0.780115	-2.0611	-0.18838	-0.383409	-2.18299	-0.0443248	-1.65775	-7.4145	0.489733	-0.0660583	-0.153756	-0.115549	0.0583662	0.153775	-0.210733	0.0118895
67.7	-0.65379	2.44894	0.441031	-1.21671	-0.870981	-2.08769	0.0709195	-0.237137	-1.75969	0.137407	-1.73753	-7.41429	0.491499	-0.0661193	-0.153746	-0.115486	0.0583396	0.153768	-0.210719	0.011866
67.8	-0.669304	2.48883	0.536329	-1.29428	-0.884278	-2.08548	0.0642709	-0.121893	-1.83948	0.00443244	-1.75526	-7.41429	0.49044	-0.0660912	-0.153738	-0.115639	0.0583555	0.153745	-0.210802	0.0118008
67.9	-0.769034	2.26499	0.418869	-1.60677	-1.29207	-2.00126	-0.00221634	-0.434383	-2.0478	-0.0820009	-1.6511	-7.41399	0.493134	-0.0660616	-0.153766	-0.115656	0.0583799	0.153736	-0.210881	0.0117454
68	-1.07266	1.93921	-0.157353	-2.12094	-1.45385	-2.26943	-0.35903	-0.715845	-2.51764	0.0886495	-1.35855	-7.41425	0.497693	-0.0661153	-0.153726	-0.115587	0.0583652	0.153751	-0.210868	0.011697
68.1	-0.910873	1.85277	0.219407	-1.66883	-1.17017	-1.9924	-0.421085	-0.525248	-2.36916	-0.214975	-1.56466	-7.41531	0.506279	-0.0660958	-0.153757	-0.115612	0.0583358	0.153763	-0.210931	0.0117239
68.2	-0.948549	1.82396	0.35903	-1.58239	-1.15023	-2.01456	-0.48314	-0.704763	-1.96137	-0.252651	-1.58239	-7.41543	0.501669	-0.0660615	-0.153753	-0.115584	0.058325	0.153764	-0.211158	0.0117218
68.3	-1.04606	1.87272	0.32357	-1.76412	-1.3519	-2.11207	-0.372328	-0.760169	-1.8018	-0.208326	-1.52477	-7.41581	0.509244	-0.0660142	-0.153735	-0.115566	0.0583931	0.153741	-0.21116	0.0116563
68.4	-1.0505	2.22732	0.591735	-1.81953	-0.864332	-1.76856	-0.055406	-0.44768	-1.52034	-0.15292	-1.7065	-7.41624	0.51234	-0.0659854	-0.15369	-0.115597	0.0583368	0.153765	-0.211223	0.0115036
68.5	-1.27434	2.28051	0.46541	-1.91926	-1.07266	-2.02342	-0.119677	-0.270381	-1.45164	-0.37676	-1.62672	-7.41628	0.515775	-0.0660346	-0.15374	-0.115551	0.0583643	0.153734	-0.211312	0.0114379
68.6	-1.07487	2.09434	0.492005	-2.05445	-1.25217	-2.16526	-0.192813	-0.403355	-1.89267	-0.407788	-1.54693	-7.41738	0.52165	-0.0660129	-0.153775	-0.115621	0.0583904	0.153776	-0.211411	0.0114432
68.7	-1.11698	1.70207	0.571789	-2.14088	-1.03277	-2.11872	-0.115244	-0.418869	-1.95694	-0.383409	-1.58018	-7.41658	0.520323	-0.0659938	-0.153657	-0.115637	0.058278	0.153754	-0.211535	0.0113971
68.8	-1.34082	1.81731	0.345733	-2.02121	-1.18347	-2.08326	-0.312489	-0.545194	-2.21402	-0.629411	-1.46936	-7.41768	0.531609	-0.0660815	-0.153646	-0.11557	0.0583382	0.153737	-0.211499	0.0113594
68.9	-1.13693	2.13202	0.432166	-1.8971	-1.34082	-1.65774	-0.234921	-0.37676	-1.96359	-0.239354	-1.61342	-7.41738	0.531934	-0.0660158	-0.153704	-0.115611	0.0583495	0.153752	-0.211617	0.0112309
69	-1.32531	2.0478	0.212759	-2.02564	-1.48931	-1.91261	-0.350165	-0.642709	-2.2938	-0.243786	-1.53807	-7.41844	0.535832	-0.0659742	-0.153766	-0.115627	0.0583046	0.153765	-0.211727	0.0110847
69.1	-1.68656	1.8971	0.292543	-1.9791	-1.59791	-2.19407	-0.458761	-0.587303	-2.41348	-0.250435	-1.5425	-7.41823	0.539325	-0.0660251	-0.153786	-0.115604	0.0583176	0.153754	-0.211733	0.0110891
69.2	-1.3098	2.06553	0.0886494	-1.88159	-1.70872	-2.10321	-0.339084	-0.496437	-2.31153	-0.121893	-1.58904	-7.41853	0.538134	-0.0659511	-0.15371	-0.115591	0.0582839	0.153784	-0.211765	0.0110766
69.3	-1.03277	2.24726	0.121893	-1.88823	-1.46715	-2.06775	-0.316922	-0.54741	-2.21845	0.0975144	-1.7065	-7.41891	0.544183	-0.066049	-0.153734	-0.115668	0.0583215	0.153804	-0.21186	0.0110289
69.4	-1.14136	2.32483	0.268165	-1.87937	-1.33861	-2.28494	-0.0531896	-0.54741	-2.24505	-0.0687033	-1.78407	-7.41916	0.544308	-0.0660142	-0.153804	-0.115624	0.0582623	0.153844	-0.211965	0.0110532
69.5	-1.20785	2.38024	0.221624	-1.98132	-1.42061	-2.26278	0.0820007	-0.77125	-2.27829	-0.0199461	-1.78629	-7.41937	0.545209	-0.0659037	-0.1538	-0.115638	0.0582923	0.153832	-0.211972	0.0110035
69.6	-1.21228	2.25613	0.0598384	-1.96802	-1.34082	-2.03229	-0.146272	-0.769034	-2.36029	-0.126325	-1.68656	-7.41984	0.548269	-0.0659777	-0.153706	-0.11561	0.0582393	0.153869	-0.212103	0.0109538
69.7	-1.1192	2.14088	-0.0398922	-2.09434	-1.37407	-1.98132	-0.343517	-0.75352	-2.31597	-0.299192	-1.65775	-7.41988	0.552907	-0.0659767	-0.153639	-0.115676	0.0582923	0.153841	-0.21211	0.0108867
69.8	-0.990658	2.48662	0.093082	-1.87272	-0.986225	-1.81731	0.246002	-0.556275	-1.95694	-0.296976	-1.8151	-7.4198	0.550919	-0.0659512	-0.153695	-0.115721	0.0583676	0.153855	-0.212111	0.0108809
69.9	-1.06158	2.65948	0.0288111	-1.95472	-0.992874	-1.74418	0.0509734	-0.434382	-1.87715	-0.478707	-1.85056	-7.42022	0.563326	-0.0659423	-0.153766	-0.115637	0.0582705	0.153856	-0.212141	0.010793
70	-1.1879	2.52208	-0.110812	-1.8971	-1.35412	-2.06996	-0.126325	-0.609465	-2.10542	-0.65379	-1.71093	-7.42082	0.567051	-0.065924	-0.153677	-0.115627	0.0583071	0.153869	-0.212345	0.0106665
70.1	-0.930819	2.839	0.250435	-1.76634	-1.09039	-1.69099	0.144055	-0.407788	-1.78185	-0.166218	-1.97467	-7.42039	0.56376	-0.0658909	-0.153791	-0.115658	0.0583007	0.153823	-0.212398	0.0106944
70.2	-1.07044	2.97862	0.0842171	-1.81288	-1.09482	-1.8151	0.181731	-0.452112	-2.14975	-0.161785	-1.95472	-7.42137	0.573825	-0.0658937	-0.153761	-0.115673	0.0583007	0.153824	-0.212443	0.0106312
70.3	-1.24553	2.64175	-0.144055	-1.85056	-1.47158	-2.09878	-0.046541	-0.656006	-2.45337	-0.363463	-1.70429	-7.42086	0.573619	-0.0658786	-0.153789	-0.115681	0.0582276	0.153794	-0.212469	0.0105683
70.4	-1.3652	2.66835	0.115244	-1.8284	-1.36299	-2.20737	0.121893	-0.981793	-2.34478	-0.115244	-1.76634	-7.42179	0.577967	-0.0659318	-0.153819	-0.11567	0.0582147	0.153801	-0.212511	0.0105034
70.5	-1.17239	2.88554	0.110812	-1.87937	-1.43834	-2.02121	0.250435	-0.804494	-2.17634	0.509734	-1.83504	-7.42175	0.582437	-0.0659802	-0.153806	-0.115762	0.058263	0.153843	-0.212663	0.0104713
70.6	-1.07931	2.79467	-0.195029	-2.14753	-1.83061	-2.28494	0.243786	-1.06379	-2.24726	0.463193	-1.61342	-7.422	0.582002	-0.0659161	-0.153763	-0.115718	0.0582903	0.153883	-0.212617	0.0104021
70.7	-1.18347	2.91878	-0.230489	-2.11207	-1.66439	-2.3891	0.0687033	-1.0239	-2.54202	0.252651	-1.71537	-7.42196	0.584732	-0.0659334	-0.153757	-0.115705	0.0582257	0.153918	-0.212638	0.0103281
70.8	-1.26769	2.74813	-0.436599	-1.93921	-1.75969	-2.48219	-0.0376761	-0.975144	-2.67278	0.0398922	-1.67547	-7.42268	0.587938	-0.0659118	-0.153757	-0.115728	0.058268	0.153848	-0.212674	0.0102627
70.9	-1.42947	2.62402	-0.649357	-2.26499	-1.90153	-2.51764	-0.243786	-1.19455	-2.95203	-0.139623	-1.51591	-7.4231	0.59026	-0.0659277	-0.153873	-0.115655	0.0582365	0.153924	-0.212773	0.0102075
71	-1.5292	2.70602	-0.443247	-2.24948	-1.8705	-2.45781	-0.239354	-0.959631	-2.86559	-0.13519	-1.5691	-7.42315	0.595352	-0.0658892	-0.153923	-0.115753	0.0582184	0.153877	-0.212847	0.0101887
71.1	-1.41618	2.50878	-0.41222	-2.37581	-1.79294	-2.25613	-0.458761	-0.831089	-2.69938	-0.398923	-1.60456	-7.42332	0.595903	-0.0659153	-0.15389	-0.115793	0.0582589	0.153894	-0.212898	0.0101623
71.2	-1.26325	2.69273	-0.702547	-2.34478	-1.87715	-2.40905	-0.675952	-0.795629	-3.00965	-0.48314	-1.48266	-7.42374	0.601049	-0.0658865	-0.153825	-0.115744	0.0582649	0.153968	-0.212985	0.0100232
71.3	-1.24774	2.51986	-0.613898	-2.2251	-1.77742	-2.37802	-0.804494	-0.800061	-3.0717	-0.589519	-1.48931	-7.42408	0.600959	-0.0658803	-0.153771	-0.115698	0.0582864	0.153942	-0.212982	0.0100326
71.4	-1.38515	2.28051	-0.611681	-2.40018	-1.86829	-2.54867	-0.930819	-0.596168	-3.36203	-0.61833	-1.34082	-7.4245	0.602172	-0.065873	-0.15382	-0.115726	0.0581942	0.153936	-0.21306	0.0100561
71.5	-1.2012	2.23175	-0.301408	-2.10986	-1.74418	-2.26499	-0.846602	-0.503086	-2.9077	-0.569573	-1.53585	-7.42429	0.60924	-0.0659176	-0.15385	-0.115764	0.0582324	0.153919	-0.213148	0.0099352
71.6	-1.60677	2.14975	-0.305841	-2.38689	-1.80845	-2.53094	-1.02833	-0.704763	-3.12711	-0.802278	-1.40509	-7.42459	0.614885	-0.0659752	-0.153867	-0.115739	0.0582443	0.153935	-0.213201	0.00991055
71.7	-1.50261	2.30045	-0.2593	-2.31375	-1.9104	-2.8257	-0.826656	-0.704763	-3.20911	-0.693682	-1.40288	-7.4251	0.623276	-0.0659484	-0.153938	-0.115827	0.0582182	0.153986	-0.21325	0.00987374
71.8	-1.42726	2.3204	-0.35903	-2.2517	-1.87272	-2.45337	-0.605033	-0.724709	-3.33322	-0.562924	-1.54915	-7.42607	0.62849	-0.0658506	-0.153886	-0.115828	0.0582089	0.15407	-0.213341	0.00969237
71.9	-1.54472	1.93256	-0.361247	-2.24505	-1.94142	-2.5664	-0.698115	-1.00174	-3.12933	-0.700331	-1.50261	-7.42582	0.623524	-0.0658328	-0.15387	-0.115796	0.0582366	0.154075	-0.213433	0.00956494
72	-1.67991	1.8284	-0.438815	-2.35808	-2.16083	-2.81019	-0.784548	-0.904225	-3.11381	-0.711412	-1.47601	-7.42599	0.628095	-0.0659465	-0.153907	-0.115802	0.0581816	0.154111	-0.213587	0.00956126
72.1	-1.58683	2.10321	-0.110812	-1.90596	-1.79072	-2.61738	-0.769034	-0.862116	-2.97419	-0.585087	-1.64445	-7.42599	0.628863	-0.0658388	-0.153932	-0.115781	0.0582065	0.154072	-0.21368	0.00950543
72.2	-1.50261	2.22953	-0.208326	-1.9791	-1.89931	-2.50435	-0.718061	-0.97736	-3.01408	-0.808926	-1.61342	-7.42641	0.63494	-0.0658307	-0.153936	-0.11573	0.0581669	0.154047	-0.213691	0.00943317
72.3	-1.40288	2.22732	-0.638276	-2.22953	-1.86386	-2.62846	-0.682601	-1.01947	-3.37976	-1.01947	-1.58461	-7.427	0.640226	-0.0658708	-0.153971	-0.115824	0.0582293	0.154119	-0.213641	0.00938992
72.4	-1.32088	2.18299	-0.77125	-2.44451	-1.9791	-2.70381	-0.777899	-1.05493	-3.30219	-1.19898	-1.45607	-7.427	0.642284	-0.0658451	-0.153907	-0.115827	0.0581481	0.154158	-0.213762	0.00935041
72.5	-1.27655	2.13424	-0.868765	-2.65948	-2.17191	-2.89219	-0.939684	-1.1879	-3.46398	-1.28763	-1.40066	-7.42713	0.644496	-0.0657604	-0.153947	-0.115779	0.0581381	0.154182	-0.213801	0.00931623
72.6	-1.54472	1.9104	-0.673736	-2.60186	-2.19851	-2.86559	-0.868765	-1.2699	-3.46398	-0.944117	-1.41618	-7.42726	0.648314	-0.0658356	-0.153918	-0.115797	0.0581379	0.154104	-0.213907	0.00920606
72.7	-1.64666	2.08548	-0.576222	-2.54202	-1.93699	-2.92765	-0.742439	-1.17904	-3.23792	-1.23666	-1.41396	-7.42772	0.654199	-0.0657383	-0.153968	-0.115776	0.0581539	0.154116	-0.21399	0.009112
72.8	-1.89267	2.18964	-0.642709	-2.76143	-2.22289	-2.96311	-0.935252	-1.19898	-3.23349	-1.24331	-1.28542	-7.42811	0.658176	-0.0658283	-0.153967	-0.115812	0.0582012	0.154208	-0.213954	0.00907516
72.9	-1.56466	2.27164	-0.441031	-2.56862	-2.15418	-2.88776	-0.87763	-0.795629	-3.26008	-0.897576	-1.44277	-7.42861	0.659442	-0.0657515	-0.153973	-0.115822	0.0581916	0.154196	-0.214142	0.00897726
73	-1.72202	2.19629	-0.288111	-2.73262	-2.25613	-2.81019	-1.15466	-0.924171	-3.51717	-0.80671	-1.42726	-7.42878	0.660237	-0.0657054	-0.153941	-0.11583	0.0582258	0.154218	-0.214135	0.00891843
73.1	-1.29207	2.43343	-0.226056	-2.52208	-1.90375	-2.54867	-0.862116	-0.886495	-3.17808	-0.627195	-1.65331	-7.42866	0.657465	-0.0657942	-0.153971	-0.115845	0.0581458	0.154192	-0.214143	0.00892252
73.2	-1.40509	2.23175	-0.56514	-2.6617	-2.0478	-2.70824	-1.02612	-1.23666	-3.23792	-1.0106	-1.4738	-7.42908	0.665461	-0.0658005	-0.153966	-0.115914	0.0581913	0.154183	-0.214172	0.00886615
73.3	-1.49818	2.38467	-0.567356	-2.49548	-2.03229	-2.49548	-0.602816	-0.910873	-3.28225	-0.682601	-1.58018	-7.429	0.663773	-0.0658066	-0.153964	-0.115831	0.0581754	0.154229	-0.214181	0.00887279
73.4	-1.59126	2.11872	-0.731358	-2.51986	-2.22953	-2.56419	-0.627195	-1.08596	-3.32214	-0.837738	-1.50926	-7.42972	0.667836	-0.0658298	-0.153936	-0.115915	0.0581135	0.154094	-0.214268	0.00889163
73.5	-1.42947	2.02564	-0.997306	-2.71267	-2.19629	-2.5664	-0.864332	-1.14136	-3.41965	-0.910873	-1.45385	-7.42984	0.679448	-0.0658262	-0.153945	-0.115914	0.0581732	0.154156	-0.214216	0.00878413
73.6	-1.45828	2.16748	-0.855467	-2.56862	-2.08105	-2.37359	-0.855467	-1.16796	-3.16922	-0.890927	-1.52699	-7.43001	0.683244	-0.0657428	-0.153927	-0.115866	0.0582546	0.154226	-0.214276	0.00872231
73.7	-1.37628	2.22953	-0.826656	-2.61516	-1.85056	-2.20737	-0.786764	-1.08817	-3.01851	-0.460977	-1.6245	-7.43052	0.69172	-0.0657698	-0.153919	-0.11585	0.0582575	0.154187	-0.214368	0.00863129
73.8	-1.43834	2.16748	-0.698114	-2.39575	-1.79072	-2.36029	-0.921954	-1.16131	-3.22019	-0.58287	-1.57353	-7.43052	0.686064	-0.0658339	-0.153871	-0.115817	0.0582504	0.154165	-0.214452	0.00861136
73.9	-1.50926	2.37359	-0.580654	-2.2384	-1.90153	-2.34256	-0.864332	-0.926387	-3.23571	-0.864332	-1.56245	-7.43095	0.692924	-0.0657472	-0.153906	-0.115861	0.0582566	0.154229	-0.214439	0.00851243
74	-1.54472	2.55089	-0.826656	-2.30045	-1.82175	-2.57748	-1.06158	-1.05271	-3.33765	-1.0106	-1.54693	-7.43112	0.700783	-0.0657782	-0.154024	-0.115914	0.0582284	0.154216	-0.214531	0.00849789
74.1	-1.88159	2.28051	-0.744655	-2.39354	-2.09878	-2.58413	-1.05493	-0.906441	-3.37754	-1.08374	-1.52255	-7.43128	0.699408	-0.0657677	-0.153998	-0.11588	0.0582462	0.154196	-0.214639	0.00850334
74.2	-1.50039	2.58413	-0.813359	-2.5664	-2.2384	-2.31375	-1.00839	-0.851035	-3.31771	-0.902008	-1.61564	-7.43239	0.702264	-0.0657244	-0.153981	-0.115857	0.0582582	0.154204	-0.214679	0.00836746
74.3	-1.48709	2.65284	-0.658222	-2.22067	-2.24505	-2.40462	-0.811143	-0.693682	-3.3443	-0.797845	-1.75748	-7.43247	0.706051	-0.065669	-0.153973	-0.115848	0.0582807	0.154274	-0.214756	0.00833719
74.4	-1.84391	2.19407	-0.966279	-2.54867	-2.59743	-2.66613	-1.1192	-0.981793	-3.63463	-1.00617	-1.41618	-7.43243	0.711545	-0.0657258	-0.153952	-0.115886	0.058255	0.15431	-0.214696	0.00839359
74.5	-1.90375	1.97688	-1.01504	-2.85673	-2.75921	-2.70159	-1.37628	-1.26326	-3.82079	-1.38958	-1.2145	-7.43273	0.717467	-0.0657361	-0.153941	-0.115939	0.0582784	0.154326	-0.214819	0.00821108
74.6	-1.62007	2.11651	-0.75352	-2.49327	-2.38024	-2.55089	-1.05493	-0.968495	-3.48392	-1.16352	-1.48931	-7.4326	0.716119	-0.0657084	-0.153937	-0.115904	0.0582132	0.154272	-0.214887	0.00816529
74.7	-1.83061	2.04115	-0.906441	-2.82127	-2.47997	-2.7703	-0.822224	-1.23223	-3.86068	-0.961847	-1.38958	-7.43285	0.719826	-0.0657195	-0.153976	-0.115924	0.0582848	0.154283	-0.214899	0.00817061
74.8	-1.6378	2.25835	-0.839954	-2.89884	-2.67278	-2.75035	-0.414436	-1.30758	-3.8629	-1.01725	-1.40953	-7.43353	0.72289	-0.0656185	-0.153951	-0.115969	0.0582891	0.154416	-0.214893	0.00808922
74.9	-1.70207	2.19407	-1.06158	-3.10052	-2.63954	-3.05619	-0.538545	-1.35634	-3.80971	-0.846602	-1.35634	-7.43408	0.732231	-0.0655885	-0.153943	-0.115989	0.0583466	0.154407	-0.214934	0.00797575
75	-2.03451	2.21624	-1.19898	-3.37754	-2.86338	-3.13819	-0.811143	-1.17904	-3.99587	-0.948549	-1.25217	-7.43463	0.741342	-0.0656658	-0.153948	-0.11595	0.0583363	0.154391	-0.21504	0.00770007
75.1	-1.98353	1.94142	-1.43391	-3.29998	-3.08057	-3.26008	-0.873197	-1.34082	-4.23301	-1.08152	-1.13915	-7.43455	0.738601	-0.0656156	-0.153963	-0.115905	0.0582629	0.154439	-0.215185	0.00763639
75.2	-2.03894	2.12094	-1.21007	-3.05176	-2.74813	-3.2623	-1.1059	-1.55358	-4.05571	-1.00839	-1.28985	-7.43552	0.746506	-0.0655437	-0.153952	-0.115909	0.0582429	0.154457	-0.2153	0.00768872
75.3	-2.22953	1.79072	-1.37185	-3.47284	-2.7304	-3.40414	-1.24996	-1.64666	-4.33939	-1.62229	-1.10369	-7.43535	0.743987	-0.0655657	-0.153917	-0.115947	0.0582777	0.154403	-0.215375	0.00761034
75.4	-2.18078	1.66439	-1.65553	-3.413	-3.12046	-3.53047	-1.19234	-1.48488	-4.30172	-2.03894	-1.02833	-7.43582	0.75512	-0.0655979	-0.153945	-0.115918	0.0582736	0.154439	-0.215351	0.00754957
75.5	-2.0478	1.98796	-1.23666	-3.10938	-2.839	-3.28668	-1.09925	-1.05493	-3.92939	-1.72202	-1.2699	-7.43586	0.753811	-0.0655354	-0.153887	-0.1159	0.0582984	0.154454	-0.215391	0.0075244
75.6	-1.9525	2.26499	-0.99509	-3.02295	-2.59521	-3.14927	-0.981793	-0.941901	-3.83631	-1.42504	-1.42726	-7.43595	0.762545	-0.0655316	-0.153978	-0.115938	0.0582107	0.154425	-0.215441	0.00746724
75.7	-1.86607	2.32483	-1.11255	-3.01187	-2.69051	-3.02295	-1.10369	-0.855467	-4.02469	-1.14358	-1.44277	-7.43654	0.766565	-0.0655791	-0.153994	-0.115934	0.0582253	0.154455	-0.215545	0.00731623
75.8	-1.77077	2.36251	-1.14579	-3.0983	-2.44894	-3.16035	-1.08596	-0.950765	-4.27955	-0.695898	-1.45607	-7.43679	0.766109	-0.0655694	-0.153957	-0.115918	0.0582278	0.154479	-0.215585	0.00723387
75.9	-2.02564	2.18964	-1.24774	-3.28668	-2.95424	-3.3576	-1.17904	-1.2012	-4.33053	-0.773467	-1.2699	-7.43696	0.770026	-0.0655372	-0.153947	-0.115981	0.0582508	0.15447	-0.215634	0.00717225
76	-1.64445	2.2517	-1.04828	-3.33765	-2.94759	-3.413	-1.19898	-1.40509	-4.15988	-1.12142	-1.2832	-7.43718	0.774617	-0.0655152	-0.153942	-0.115958	0.0582088	0.15445	-0.21572	0.0071124
76.1	-1.34082	2.55089	-0.715844	-2.96754	-2.5797	-2.94981	-0.939684	-1.14801	-4.10447	-1.51147	-1.56023	-7.43718	0.77438	-0.0654466	-0.153915	-0.11599	0.0582031	0.154444	-0.215804	0.00699969
76.2	-1.5425	2.58635	-0.742439	-2.96311	-2.79024	-3.13376	-0.966279	-1.11477	-4.15101	-1.38293	-1.53364	-7.43764	0.776866	-0.065461	-0.153934	-0.115975	0.0581859	0.154488	-0.215816	0.00699221
76.3	-1.42061	2.70381	-0.63606	-2.61738	-2.63289	-3.00743	-0.786764	-0.888711	-4.08009	-1.19012	-1.66439	-7.43777	0.780365	-0.0654837	-0.15393	-0.116	0.0581568	0.154476	-0.215871	0.00697858
76.4	-1.5425	2.62624	-0.826656	-2.98749	-2.75257	-3.23792	-1.11255	-0.964063	-4.43469	-1.36963	-1.48709	-7.4379	0.784885	-0.0654648	-0.153911	-0.115981	0.0581846	0.154549	-0.215918	0.00696865
76.5	-1.80845	2.54867	-1.12363	-3.19581	-3.16922	-3.66122	-1.26547	-1.27434	-4.39258	-1.65553	-1.32531	-7.43857	0.792439	-0.0654415	-0.153981	-0.115944	0.0581663	0.154632	-0.215931	0.00684695
76.6	-1.64002	2.2938	-1.71758	-3.14927	-2.94316	-3.3709	-1.45607	-1.19898	-4.35712	-1.70207	-1.33639	-7.43887	0.787387	-0.0654615	-0.15393	-0.115954	0.0581849	0.15458	-0.215984	0.00668323
76.7	-1.68877	2.17856	-1.25439	-3.02738	-2.9077	-3.44403	-1.28985	-1.2012	-4.52556	-1.59791	-1.41618	-7.43908	0.795987	-0.0654953	-0.153986	-0.11602	0.0581133	0.154556	-0.215955	0.00671459
76.8	-1.58018	2.6617	-0.886495	-2.675	-2.88111	-3.22462	-1.27655	-0.959631	-4.41696	-1.06601	-1.58461	-7.43938	0.792038	-0.0654625	-0.153973	-0.116014	0.058131	0.154583	-0.21608	0.00662071
76.9	-1.47158	2.429	-1.09925	-2.85895	-2.85673	-3.331	-1.39845	-1.07709	-4.45242	-1.03055	-1.5292	-7.4398	0.797322	-0.0653789	-0.153968	-0.116018	0.0581596	0.154586	-0.216177	0.00653137
77	-1.65996	2.19629	-1.33639	-3.17587	-2.76808	-3.32657	-1.39845	-0.997307	-4.36599	-1.4738	-1.48488	-7.43985	0.802262	-0.0653446	-0.153881	-0.116025	0.0581014	0.154621	-0.216214	0.0064746
77.1	-1.71315	2.32705	-1.23223	-3.0296	-2.55532	-3.24457	-1.20563	-1.0106	-4.21971	-1.50926	-1.54028	-7.43989	0.800631	-0.0653842	-0.15392	-0.116056	0.0581549	0.154655	-0.216176	0.0064718
77.2	-1.7885	2.40462	-1.41839	-3.23792	-2.56197	-3.4529	-1.34526	-1.37628	-4.27069	-1.70207	-1.40953	-7.44002	0.809318	-0.0654543	-0.15397	-0.116106	0.0582019	0.154553	-0.216226	0.00641029
77.3	-1.59569	2.32705	-1.16131	-3.085	-2.6484	-3.62355	-1.26547	-1.33861	-4.6275	-1.30536	-1.48045	-7.44002	0.807013	-0.0655036	-0.153936	-0.116024	0.0581026	0.154613	-0.216209	0.00637225
77.4	-1.58904	2.6617	-1.0505	-2.8523	-2.88776	-3.32214	-1.31423	-1.06158	-4.3682	-1.19677	-1.59126	-7.44069	0.816111	-0.0654065	-0.153956	-0.116079	0.0580868	0.154661	-0.216178	0.0062448
77.5	-1.2965	2.90992	-0.970712	-2.839	-2.61516	-3.00743	-1.03055	-0.948549	-4.1222	-0.868765	-1.8284	-7.44086	0.820432	-0.0654023	-0.153951	-0.116103	0.058116	0.154682	-0.216275	0.00618025
77.6	-1.38072	2.80576	-1.07266	-2.91878	-2.74148	-3.15149	-1.08152	-0.972928	-4.12885	-0.868765	-1.74418	-7.44082	0.823614	-0.0653775	-0.154032	-0.116064	0.0580854	0.154639	-0.216362	0.00610767
77.7	-1.38515	2.73927	-1.13028	-3.04068	-2.83013	-3.5083	-1.26547	-1.13028	-4.15101	-0.873197	-1.66661	-7.44167	0.828213	-0.0654015	-0.15399	-0.116082	0.0581271	0.15466	-0.216473	0.00613787
77.8	-1.37407	2.63954	-1.20342	-3.003	-2.7703	-3.77868	-1.48709	-1.18347	-4.23744	-1.14358	-1.6112	-7.44201	0.826434	-0.0653705	-0.153979	-0.116055	0.0580959	0.154667	-0.216475	0.0060279
77.9	-1.60234	2.39797	-1.38736	-3.1803	-2.85673	-3.73214	-1.61342	-1.31423	-4.55215	-1.47158	-1.48709	-7.44235	0.828032	-0.0653815	-0.153979	-0.116119	0.0580191	0.154641	-0.216493	0.00597077
78	-1.40731	2.58856	-1.05936	-2.79467	-2.81684	-3.55041	-1.46493	-0.844386	-4.23523	-1.35634	-1.64666	-7.44184	0.831824	-0.0654669	-0.154034	-0.116103	0.0580032	0.154662	-0.216508	0.0058944
78.1	-1.41618	2.62624	-0.678168	-2.78359	-2.97197	-3.47949	-1.40953	-0.890927	-4.09117	-1.34304	-1.72866	-7.44218	0.843208	-0.0655761	-0.154009	-0.116122	0.0580423	0.15468	-0.21659	0.00583924
78.2	-1.46493	2.79024	-0.853251	-2.82127	-3.15814	-3.50609	-1.08152	-0.844386	-4.08009	-0.873197	-1.8151	-7.44277	0.843003	-0.0699039	-0.157005	-0.11749	0.0575228	0.154427	-0.216604	0.00572653
78.3	-1.44942	2.77916	-0.715844	-2.54646	-3.05619	-3.51495	-1.07931	-0.82444	-4.15766	-0.908657	-1.86607	-7.44252	0.843717	-0.0714445	-0.159392	-0.11996	0.0555297	0.151194	-0.219503	0.00331269
78.4	-1.46936	3.05176	-0.390058	-2.52873	-3.17808	-3.26673	-1.07709	-0.890927	-3.94268	-0.957414	-1.91261	-7.44319	0.853355	-0.0714977	-0.159439	-0.120158	0.0553523	0.15051	-0.220914	0.000890145
78.5	-1.79958	2.79246	-0.65379	-2.74813	-3.34208	-3.53711	-1.18569	-1.17682	-4.1909	-1.08817	-1.67104	-7.44349	0.854471	-0.0714776	-0.159392	-0.120189	0.0553304	0.150605	-0.220895	0.000860961
78.6	-1.72202	2.63954	-0.804494	-2.90105	-3.42409	-3.57479	-1.14136	-1.00839	-4.17761	-1.35634	-1.63115	-7.44379	0.854644	-0.0713335	-0.159307	-0.120064	0.0553372	0.150642	-0.220942	0.000782412
78.7	-1.97688	2.5797	-0.941901	-3.13376	-3.57036	-3.67895	-1.28985	-1.2965	-4.2862	-1.58461	-1.42947	-7.44387	0.860081	-0.0711501	-0.159082	-0.11995	0.0554337	0.150664	-0.220956	0.000736176
78.8	-2.1431	2.65284	-1.09482	-3.07835	-3.6302	-3.89171	-1.15244	-1.33417	-4.43247	-1.63115	-1.42282	-7.44417	0.865072	-0.0710923	-0.158944	-0.119808	0.055608	0.150988	-0.220677	0.000906701
78.9	-2.08326	2.65284	-1.19677	-3.085	-3.31771	-3.93604	-1.45607	-1.38736	-4.31945	-1.68656	-1.48266	-7.44455	0.868888	-0.0690063	-0.157904	-0.119406	0.055705	0.151009	-0.22065	0.00112905
79	-1.54693	2.97641	-0.706979	-2.84786	-3.167	-3.60803	-1.43834	-1.13693	-4.08674	-1.49153	-1.68434	-7.44493	0.869301	-0.0655434	-0.154355	-0.116592	0.0577177	0.153801	-0.218426	0.0030633
79.1	-1.51147	3.05841	-0.939684	-2.56862	-3.06284	-3.51274	-1.32088	-0.950765	-4.11334	-1.24996	-1.82175	-7.44502	0.877606	-0.0654625	-0.154074	-0.116221	0.0580689	0.154842	-0.217054	0.00510898
79.2	-1.69985	3.04289	-1.18569	-2.90327	-3.0717	-3.8762	-1.7065	-1.19234	-4.37707	-1.38072	-1.63337	-7.44536	0.883	-0.0654262	-0.15403	-0.116187	0.0580921	0.154868	-0.217007	0.00498644
79.3	-1.57796	2.99192	-1.14579	-3.01851	-3.16257	-3.7543	-1.53585	-1.1059	-4.43026	-1.49153	-1.69764	-7.44612	0.888562	-0.0653838	-0.154068	-0.116184	0.0581296	0.15494	-0.217087	0.00492709
79.4	-2.1298	2.55975	-1.48931	-3.10716	-3.37754	-3.70998	-1.92369	-1.67547	-4.66075	-2.05002	-1.35634	-7.44646	0.887405	-0.0653786	-0.154092	-0.116224	0.0580814	0.154965	-0.21721	0.00481619
79.5	-1.94142	3.08943	-1.23888	-2.73484	-3.08722	-3.30884	-1.73088	-1.26325	-4.45242	-1.56466	-1.62229	-7.44671	0.886585	-0.065367	-0.153991	-0.116286	0.0581081	0.154965	-0.217303	0.00475882
79.6	-1.48709	3.28003	-1.29207	-2.62624	-3.36868	-3.62798	-1.56688	-1.23001	-4.52334	-1.22115	-1.66218	-7.44646	0.894523	-0.0653041	-0.154107	-0.116291	0.0581209	0.154997	-0.217215	0.00469037
79.7	-1.69764	3.22906	-1.02612	-2.66835	-3.40636	-3.83187	-1.68656	-1.13028	-4.68512	-1.41618	-1.64002	-7.44671	0.902113	-0.0652235	-0.154088	-0.116284	0.0580902	0.154973	-0.217256	0.00465342
79.8	-1.86164	3.11824	-0.924171	-2.839	-3.40636	-3.97593	-1.73088	-1.41618	-4.77821	-1.50482	-1.60899	-7.44786	0.908111	-0.0653123	-0.154105	-0.116253	0.058144	0.155022	-0.217231	0.00463916
79.9	-1.9658	3.02738	-1.2699	-3.3576	-3.30662	-4.08896	-1.69542	-1.6378	-4.67404	-1.74639	-1.48488	-7.44765	0.908238	-0.065267	-0.154112	-0.116283	0.0580565	0.155054	-0.21742	0.00450591
80	-2.07218	3.26673	-1.37407	-3.33544	-3.23792	-4.14436	-1.66883	-1.46272	-4.77156	-1.98796	-1.42061	-7.44786	0.909616	-0.0652698	-0.154132	-0.116347	0.058022	0.155035	-0.217446	0.00444904
80.1	-2.29159	3.0163	-1.53585	-3.49944	-3.65236	-4.23744	-1.75969	-1.69099	-4.69621	-1.9924	-1.39401	-7.44849	0.918208	-0.0653693	-0.154133	-0.116321	0.0581219	0.155055	-0.217456	0.00435124
80.2	-1.69542	3.1116	-1.10147	-3.33322	-3.5903	-4.10447	-1.49818	-1.28985	-4.2862	-1.4738	-1.6378	-7.4482	0.915059	-0.0653003	-0.154101	-0.116315	0.0581563	0.155155	-0.217443	0.00431434
80.3	-1.48709	3.32214	-0.964063	-3.085	-3.46841	-3.80528	-1.46715	-1.1059	-4.16652	-1.15023	-1.79958	-7.44845	0.926377	-0.0652227	-0.154086	-0.116241	0.0580864	0.155243	-0.217437	0.00415575
80.4	-1.6112	3.28225	-1.03942	-3.13598	-3.54155	-3.77647	-1.44499	-1.29207	-4.55215	-1.0106	-1.71315	-7.44934	0.925947	-0.0652384	-0.154164	-0.116257	0.0581644	0.155252	-0.217596	0.00408105
80.5	-1.59791	3.17808	-1.04385	-3.0717	-3.43073	-3.95155	-1.71758	-1.4738	-4.60091	-1.12585	-1.61564	-7.44909	0.92588	-0.0652578	-0.154126	-0.116337	0.0581459	0.155255	-0.217641	0.0040883
80.6	-1.54028	3.10273	-1.28985	-3.01408	-3.36868	-4.24409	-1.91483	-1.62672	-4.63193	-1.18569	-1.58461	-7.44985	0.9311	-0.0651693	-0.154201	-0.116441	0.0581459	0.15529	-0.217716	0.00394045
80.7	-1.61564	3.37754	-1.36963	-3.30219	-3.51717	-3.89393	-1.8838	-1.6378	-4.76934	-1.09704	-1.55801	-7.4501	0.928306	-0.0652214	-0.154267	-0.116413	0.0581406	0.155364	-0.217624	0.00388075
80.8	-1.39401	3.76317	-1.03942	-3.0983	-3.10273	-3.6856	-1.49818	-1.46272	-4.56545	-1.0239	-1.79737	-7.44993	0.935218	-0.0652408	-0.154331	-0.116439	0.0581929	0.155485	-0.217713	0.00392486
80.9	-1.63558	3.44182	-1.25217	-3.21576	-3.43073	-3.79641	-1.71537	-1.74861	-4.71394	-1.05936	-1.56688	-7.45027	0.93774	-0.0651886	-0.154352	-0.116476	0.0581679	0.155498	-0.21778	0.00386268
81	-1.78185	3.09165	-1.24552	-3.49722	-3.52825	-3.89171	-1.83283	-1.78629	-4.84913	-1.28098	-1.52699	-7.45121	0.943709	-0.0652928	-0.154404	-0.116515	0.0581757	0.155577	-0.217814	0.00371078
81.1	-1.85499	3.16035	-1.21671	-3.44846	-3.43738	-3.85404	-1.75526	-1.72202	-4.87572	-1.2965	-1.54472	-7.45104	0.951766	-0.0652688	-0.154502	-0.116637	0.0581679	0.155644	-0.217853	0.00367206
81.2	-1.77742	3.36646	-0.844386	-3.08943	-3.31327	-3.55706	-1.41618	-1.33196	-4.57431	-1.08817	-1.75969	-7.45104	0.951676	-0.0652814	-0.154617	-0.116726	0.0581785	0.155732	-0.217985	0.0035103
81.3	-1.65996	3.52382	-0.853251	-2.94538	-3.13154	-3.29554	-1.39623	-1.39401	-4.56323	-1.1059	-1.94586	-7.45121	0.95621	-0.0652113	-0.154739	-0.116739	0.0582207	0.155849	-0.218046	0.00342582
81.4	-1.13693	3.54598	-0.742439	-2.85008	-3.03403	-3.47949	-1.17461	-1.11477	-4.07344	-0.906441	-2.10099	-7.45163	0.963021	-0.0652148	-0.154836	-0.116824	0.0581669	0.155935	-0.218067	0.00331597
81.5	-1.13028	3.74544	-1.00174	-2.97641	-3.09387	-3.92939	-1.43612	-1.17682	-4.40145	-1.21893	-1.93477	-7.45214	0.963415	-0.0653326	-0.154874	-0.116784	0.0580819	0.156014	-0.218074	0.00327054
81.6	-1.40731	3.55041	-1.03942	-3.22241	-3.23571	-4.12663	-1.64445	-1.37407	-4.59426	-1.49374	-1.81731	-7.45235	0.96546	-0.0653176	-0.154952	-0.116869	0.05809	0.156081	-0.218084	0.00323421
81.7	-1.24552	3.57257	-0.75352	-2.91435	-3.19138	-4.11555	-1.48045	-0.921954	-4.47237	-1.67104	-2.01234	-7.45201	0.968072	-0.0652886	-0.155086	-0.116987	0.0581448	0.156195	-0.218066	0.00317903
81.8	-1.23888	3.80306	-0.427734	-2.6883	-3.30441	-4.00031	-1.40953	-0.902008	-4.4635	-1.69985	-2.06775	-7.4526	0.974694	-0.0652445	-0.155252	-0.117037	0.058105	0.156293	-0.218116	0.00316392
81.9	-1.72423	3.78312	-0.731358	-2.88332	-3.52603	-4.26626	-1.56023	-1.26326	-4.51226	-1.92369	-1.84169	-7.45286	0.978353	-0.0652082	-0.155248	-0.117081	0.0581323	0.156296	-0.218178	0.00306594
82	-1.53585	3.91831	-0.93082	-3.11603	-3.49944	-4.22858	-1.2832	-1.08596	-4.70507	-1.72423	-1.82396	-7.45307	0.98533	-0.0653034	-0.155401	-0.117165	0.0581112	0.156425	-0.218197	0.0030979
82.1	-1.89267	3.59474	-1.07266	-3.46841	-3.61468	-4.41696	-1.5691	-1.30536	-5.06188	-2.10321	-1.56466	-7.45333	0.990082	-0.065277	-0.155422	-0.117149	0.0581485	0.156442	-0.218131	0.0029898
82.2	-1.78185	3.73657	-0.990658	-3.42187	-3.62798	-4.37707	-1.6112	-0.975144	-4.96659	-1.98796	-1.67104	-7.45417	0.988618	-0.0653282	-0.155505	-0.117267	0.0581365	0.15657	-0.218259	0.002899
82.3	-1.5292	4.03577	-0.777899	-3.36868	-3.49279	-4.25961	-1.21228	-0.910873	-5.04194	-1.76634	-1.86607	-7.45375	0.992034	-0.0653738	-0.155615	-0.117291	0.0581122	0.156623	-0.218292	0.00283457
82.4	-1.21671	4.31501	-0.511951	-3.05176	-3.28003	-3.83852	-0.902008	-0.89536	-4.3682	-1.59126	-2.12315	-7.45443	0.995525	-0.0654066	-0.155712	-0.117359	0.0580915	0.156624	-0.218266	0.0029322
82.5	-1.52477	3.9715	-0.571789	-3.05176	-3.2623	-4.11112	-1.03942	-1.2278	-4.42804	-1.97688	-1.98132	-7.45489	1.00161	-0.0654065	-0.155723	-0.117408	0.0580929	0.15666	-0.218236	0.00280543
82.6	-1.85721	3.86512	-0.704763	-3.42852	-3.71441	-4.44134	-1.50039	-1.65775	-4.95551	-2.01234	-1.7065	-7.45447	0.99726	-0.0653902	-0.155894	-0.117529	0.0581662	0.156858	-0.218424	0.00267958
82.7	-1.81731	3.78755	-0.678168	-3.32879	-3.70998	-4.52999	-1.61564	-1.73088	-5.01313	-1.50704	-1.72866	-7.45549	1.00477	-0.065438	-0.155956	-0.117585	0.0580944	0.156871	-0.218346	0.00258768
82.8	-1.47601	3.82079	-0.607249	-3.13376	-3.31771	-4.33274	-1.32531	-1.41396	-4.74939	-1.2699	-1.99905	-7.45532	1.00493	-0.065467	-0.156008	-0.117675	0.0581188	0.156993	-0.218487	0.00245176
82.9	-1.69542	3.77203	-0.804494	-3.14041	-3.27338	-4.34161	-1.09482	-1.38515	-4.97767	-1.57796	-1.88158	-7.45549	1.01067	-0.0654569	-0.156183	-0.117751	0.0580534	0.157098	-0.218503	0.00255423
83	-1.83504	4.16652	-0.981793	-3.36868	-3.48392	-4.25517	-1.50704	-1.32531	-4.7228	-2.10321	-1.85056	-7.45621	1.01276	-0.0654302	-0.156354	-0.11787	0.0579995	0.157269	-0.218461	0.00249052
83.1	-1.6932	3.98923	-0.941901	-3.31106	-3.42187	-4.20863	-1.4605	-1.40288	-4.72945	-2.14975	-1.88823	-7.45591	1.01616	-0.0654709	-0.156477	-0.117947	0.0580903	0.157321	-0.21854	0.00234969
83.2	-1.73975	3.77425	-1.05714	-3.32657	-3.63684	-4.15323	-1.23888	-1.32531	-4.80037	-1.99905	-1.9104	-7.45642	1.02764	-0.0654369	-0.156559	-0.117955	0.0580463	0.157473	-0.21853	0.00231089
83.3	-1.94364	3.79863	-0.981793	-3.28668	-3.60138	-4.17096	-1.13028	-1.62007	-4.57431	-2.27829	-1.86164	-7.45667	1.03347	-0.0654985	-0.156677	-0.118036	0.05808	0.157571	-0.218614	0.00210612
83.4	-1.63558	3.79198	-1.15244	-2.98305	-3.58809	-4.14436	-1.26104	-1.59791	-4.49231	-1.9658	-1.92148	-7.45714	1.03842	-0.0655235	-0.156827	-0.118162	0.0580799	0.157746	-0.218617	0.00205898
83.5	-1.44942	3.88285	-1.06823	-3.03624	-3.2756	-3.98701	-1.04385	-1.4605	-4.3682	-1.82618	-2.05888	-7.45752	1.03661	-0.0654716	-0.156975	-0.118209	0.0579971	0.157829	-0.218656	0.00196135
83.6	-1.50039	3.9316	-1.06158	-3.1537	-3.27781	-4.00696	-1.23001	-1.57796	-4.45464	-1.95029	-2.05445	-7.45765	1.04397	-0.0655891	-0.157048	-0.118271	0.0580243	0.157878	-0.21868	0.00197369
83.7	-1.83948	3.96041	-1.13915	-3.14041	-3.67674	-4.13771	-1.26769	-1.54915	-4.60534	-2.27164	-2.03229	-7.45799	1.04794	-0.0656009	-0.157095	-0.118326	0.0579742	0.157973	-0.218648	0.00179257
83.8	-2.16526	3.77203	-1.13471	-3.46398	-3.87841	-4.21528	-1.32753	-1.54693	-4.84691	-2.35808	-1.86164	-7.45828	1.05384	-0.0655823	-0.157231	-0.118487	0.0580996	0.158114	-0.218739	0.00169658
83.9	-2.14532	3.85625	-1.22115	-3.53046	-3.78312	-4.26847	-1.58461	-1.77742	-4.95994	-2.28937	-1.79958	-7.45879	1.05915	-0.0656428	-0.157423	-0.118639	0.0580793	0.158236	-0.218861	0.00158166
84	-2.14088	3.65236	-1.45828	-3.62798	-3.45511	-4.21085	-1.71758	-2.1431	-5.05524	-2.37137	-1.72423	-7.45913	1.06216	-0.0656566	-0.157592	-0.118698	0.0580425	0.158366	-0.218917	0.00154148
84.1	-2.04559	3.51938	-1.54915	-3.72106	-3.35095	-4.07123	-1.50926	-1.94586	-5.00205	-2.28051	-1.78629	-7.45909	1.05958	-0.065657	-0.157699	-0.118748	0.0580862	0.158446	-0.21891	0.00144163
84.2	-2.20959	3.59474	-1.54915	-3.88063	-3.67674	-4.10447	-1.52034	-1.70429	-5.26578	-2.22953	-1.78629	-7.45977	1.0645	-0.0656897	-0.15782	-0.118818	0.0580136	0.158507	-0.218968	0.00138233
84.3	-1.95472	3.73436	-1.48709	-3.77868	-3.56592	-4.23966	-1.53807	-1.72202	-5.30124	-2.17413	-1.79737	-7.46032	1.0684	-0.0657188	-0.157826	-0.11886	0.05798	0.158628	-0.218989	0.00136527
84.4	-1.93699	3.75874	-1.40066	-3.80971	-3.39971	-4.19977	-1.47158	-1.69099	-5.23032	-2.19407	-1.83948	-7.46006	1.06926	-0.0657816	-0.157922	-0.118924	0.0579191	0.158701	-0.218938	0.00133518
84.5	-1.74861	3.97593	-1.43169	-3.53268	-3.38198	-4.04242	-1.3918	-1.76191	-5.00426	-1.98353	-1.9791	-7.4604	1.07733	-0.0656974	-0.158019	-0.118962	0.0580086	0.158736	-0.218938	0.00130264
84.6	-1.87715	3.92274	-1.45607	-3.70112	-3.76317	-4.56323	-1.56688	-2.17413	-5.22589	-2.25613	-1.75083	-7.46023	1.07752	-0.0657023	-0.158023	-0.119035	0.0580644	0.158854	-0.218944	0.00120507
84.7	-1.73531	3.91387	-1.36299	-3.67452	-3.85404	-4.43026	-1.6112	-2.08991	-5.28572	-2.24948	-1.73975	-7.46083	1.0867	-0.0657366	-0.158138	-0.119052	0.0580116	0.158903	-0.219078	0.00117297
84.8	-1.2965	4.26182	-0.999523	-3.58365	-3.32657	-4.11334	-1.36742	-1.60456	-4.97988	-1.87715	-2.08326	-7.46108	1.08525	-0.0657926	-0.158262	-0.119136	0.0579729	0.159018	-0.21919	0.00100685
84.9	-1.61785	4.13771	-1.31866	-3.50165	-3.43295	-4.16431	-1.63337	-1.8151	-5.20372	-1.95472	-1.98353	-7.46045	1.0866	-0.0659173	-0.15838	-0.119205	0.0579874	0.159067	-0.21909	0.000925132
85	-1.63337	4.27069	-1.05493	-3.77203	-3.5216	-4.03577	-1.8284	-1.91483	-5.30789	-1.95029	-2.03451	-7.46146	1.10299	-0.0658742	-0.158397	-0.119221	0.0580159	0.159143	-0.218984	0.000860451
85.1	-1.72423	3.94933	-1.28542	-4.01139	-3.88063	-4.5588	-2.03894	-2.24948	-5.63589	-2.43564	-1.78185	-7.46206	1.10538	-0.0658324	-0.158503	-0.119301	0.0580494	0.159288	-0.219163	0.000743639
85.2	-1.70872	4.08674	-1.29207	-4.0402	-3.72106	-4.33274	-1.95694	-1.93477	-5.7467	-2.32705	-1.86607	-7.46265	1.10661	-0.0658159	-0.158687	-0.119392	0.0580299	0.159358	-0.219204	0.000615281
85.3	-1.93034	4.09782	-1.3652	-3.92717	-3.79863	-4.15101	-1.66883	-1.86607	-5.77773	-2.18521	-1.91261	-7.4629	1.11317	-0.0658654	-0.158785	-0.119474	0.0580823	0.15949	-0.21923	0.000571453
85.4	-1.94807	4.04906	-1.23444	-3.90501	-3.74322	-4.24631	-1.86386	-2.09434	-5.83092	-2.26499	-1.83504	-7.4629	1.11208	-0.0659665	-0.158922	-0.119613	0.0580739	0.159552	-0.219242	0.000514451
85.5	-2.03451	4.50118	-0.784548	-3.82301	-3.86733	-3.92052	-1.71537	-1.97023	-5.54281	-2.06553	-2.01678	-7.46367	1.11626	-0.0659552	-0.159086	-0.119656	0.0580204	0.159643	-0.219281	0.000454661
85.6	-2.22067	4.32166	-0.957414	-4.1909	-3.99587	-4.24409	-1.97688	-2.05445	-5.68686	-1.95029	-1.84391	-7.46379	1.11695	-0.0659834	-0.15912	-0.119713	0.0580408	0.159751	-0.219367	0.00027398
85.7	-2.18078	4.2862	-0.999523	-4.29507	-4.10004	-4.36155	-2.22289	-1.94364	-5.85973	-2.31375	-1.8018	-7.46346	1.12665	-0.0660537	-0.159225	-0.119824	0.0579743	0.159858	-0.219359	0.000216774
85.8	-1.93034	4.32609	-1.15688	-4.30836	-4.06679	-4.13107	-2.05888	-1.73975	-5.68686	-2.40462	-1.91926	-7.46388	1.13283	-0.0660303	-0.159406	-0.119914	0.0579885	0.159959	-0.219403	0.00017227
85.9	-2.19851	4.15323	-1.33196	-4.56545	-4.03355	-4.60091	-2.39797	-2.0478	-6.05919	-2.65062	-1.71758	-7.46384	1.13075	-0.0659623	-0.159577	-0.12	0.0580448	0.160116	-0.219456	8.97292e-05
86	-2.12094	4.3948	-1.2145	-4.42361	-4.08231	-4.46572	-2.34256	-1.99461	-6.16557	-2.71711	-1.78185	-7.46477	1.14247	-0.065976	-0.159685	-0.12008	0.058049	0.16023	-0.219427	-3.71903e-05
86.1	-2.09434	4.68291	-0.760169	-4.1089	-3.69003	-4.25296	-2.11872	-1.46936	-6.10352	-2.45116	-1.99018	-7.46507	1.13415	-0.0660737	-0.159844	-0.120196	0.0580232	0.160339	-0.219545	-0.000140441
86.2	-2.21845	4.56988	-0.917522	-4.40809	-3.77868	-4.12442	-2.23175	-1.63337	-5.99935	-2.37581	-2.00791	-7.46532	1.14027	-0.0660827	-0.159978	-0.120225	0.0580765	0.160453	-0.21951	-0.000151209
86.3	-2.00126	4.62529	-0.972928	-4.48566	-3.73879	-4.31723	-2.26943	-1.87272	-5.76886	-2.49992	-1.99683	-7.46528	1.14744	-0.0660744	-0.160129	-0.120386	0.058138	0.160572	-0.219631	-0.000182125
86.4	-1.79515	4.54107	-1.00839	-4.21971	-3.7122	-4.30836	-2.38689	-2.00126	-5.64697	-2.5664	-2.00126	-7.46613	1.15111	-0.0661793	-0.160163	-0.120379	0.0580323	0.160646	-0.219656	-0.000296993
86.5	-1.74861	4.70064	-0.937468	-3.82966	-3.66787	-4.26182	-2.23618	-1.78407	-5.7334	-2.50213	-2.09434	-7.46604	1.15268	-0.0662307	-0.160294	-0.120525	0.0581237	0.160725	-0.219701	-0.00039056
86.6	-1.58904	4.88459	-0.811142	-3.70998	-3.65236	-4.37042	-2.10099	-1.46936	-5.66692	-2.32926	-2.25835	-7.466	1.15393	-0.0662613	-0.160428	-0.120604	0.0580978	0.160893	-0.219709	-0.00045915
86.7	-1.53364	4.80258	-0.784548	-4.11777	-4.02469	-4.2175	-2.06996	-1.62229	-5.6913	-2.511	-2.17413	-7.46646	1.16235	-0.0662945	-0.160551	-0.120681	0.0581129	0.16096	-0.219725	-0.000463285
86.8	-1.66661	5.05302	-1.0505	-4.28177	-3.98701	-4.35712	-2.11207	-1.67769	-5.8287	-2.48219	-2.09878	-7.46693	1.16529	-0.0662774	-0.160673	-0.120734	0.0581783	0.161068	-0.219741	-0.000492997
86.9	-1.45607	5.0774	-1.15466	-4.45242	-4.12663	-4.42804	-2.16305	-1.78407	-6.06806	-2.65062	-2.03229	-7.46672	1.16848	-0.0662569	-0.160725	-0.120911	0.0581906	0.16117	-0.219731	-0.000620139
87	-1.27877	5.19929	-0.99509	-4.37263	-4.17539	-4.4768	-2.18521	-1.69764	-5.87303	-2.35143	-2.08769	-7.46735	1.17473	-0.0663164	-0.160791	-0.120933	0.0581585	0.161193	-0.219786	-0.000684818
87.1	-1.27434	5.21702	-0.952982	-4.2308	-3.80085	-4.33718	-1.99461	-1.40288	-5.64475	-1.87494	-2.14088	-7.4674	1.17309	-0.0663312	-0.160952	-0.120967	0.058144	0.161318	-0.219797	-0.000758655
87.2	-1.1192	5.11951	-1.07931	-4.26182	-3.98036	-4.42804	-2.02564	-1.59791	-6.006	-1.82175	-2.13424	-7.46782	1.18051	-0.0663329	-0.160982	-0.120985	0.0581533	0.161439	-0.219774	-0.000753402
87.3	-1.24109	5.03086	-1.16574	-4.10004	-4.32831	-4.52556	-2.12315	-1.59126	-5.99492	-2.26278	-2.0744	-7.46799	1.1867	-0.0663112	-0.161136	-0.121033	0.0581422	0.161435	-0.219789	-0.000860841
87.4	-1.1879	5.34778	-1.08596	-3.98258	-4.19755	-4.4768	-2.04115	-1.78629	-5.90405	-1.93034	-2.18299	-7.46858	1.18682	-0.0663645	-0.161243	-0.121147	0.0581709	0.16154	-0.219757	-0.00103068
87.5	-1.60899	5.25026	-0.986225	-4.23744	-4.16431	-4.69842	-1.97023	-1.6112	-5.84865	-2.02786	-2.18299	-7.46892	1.19082	-0.0663516	-0.161217	-0.121135	0.0582264	0.161615	-0.219744	-0.00113806
87.6	-1.37407	5.3101	-1.15244	-4.11112	-4.28177	-4.78264	-1.8838	-1.61342	-5.71124	-2.31818	-2.22953	-7.46875	1.18905	-0.0663652	-0.161331	-0.121196	0.0582306	0.161738	-0.219813	-0.00117181
87.7	-1.41396	5.24583	-0.751304	-3.9316	-3.85625	-4.47458	-1.83061	-1.31423	-5.35664	-2.46667	-2.43121	-7.46918	1.19501	-0.0664202	-0.161466	-0.121314	0.0583107	0.161782	-0.21991	-0.00114656
87.8	-1.53585	5.07297	-0.961847	-4.09339	-4.10225	-4.76048	-2.12759	-1.63558	-5.60929	-2.56862	-2.2251	-7.46897	1.20026	-0.0664227	-0.161558	-0.121339	0.0582182	0.161823	-0.219992	-0.00115509
87.9	-1.19898	5.12394	-0.904224	-4.2042	-3.91166	-4.77156	-2.10321	-1.71537	-5.7467	-2.36472	-2.25835	-7.46892	1.20621	-0.066383	-0.161521	-0.121439	0.0582072	0.161944	-0.219991	-0.00121133
88	-1.21228	5.02642	-0.986225	-4.57874	-4.10225	-4.97102	-2.00126	-1.91261	-6.10352	-2.62846	-2.12315	-7.46964	1.2193	-0.0664369	-0.161689	-0.121503	0.058223	0.162038	-0.219952	-0.00132987
88.1	-1.17461	5.31675	-0.760169	-4.52112	-3.90723	-4.64966	-1.65331	-1.71315	-5.81984	-2.46667	-2.24948	-7.4699	1.21858	-0.0664672	-0.161835	-0.121648	0.0582247	0.162132	-0.22005	-0.00146987
88.2	-1.04163	5.55389	-0.642709	-4.06015	-3.70998	-4.48566	-1.57796	-1.76412	-5.66248	-2.58856	-2.36029	-7.47079	1.22447	-0.0664726	-0.162003	-0.121701	0.058258	0.162205	-0.220098	-0.00160222
88.3	-1.26104	5.57827	-0.507518	-4.09782	-3.7942	-4.25074	-1.62672	-1.89045	-5.6514	-2.47332	-2.39797	-7.47024	1.22053	-0.0665154	-0.162127	-0.121727	0.0582172	0.162378	-0.220116	-0.00166896
88.4	-1.32531	5.4187	-0.642709	-4.50561	-3.81193	-4.51669	-1.51591	-1.8838	-5.92843	-2.49548	-2.2938	-7.47087	1.22235	-0.0665592	-0.162181	-0.121767	0.058202	0.162399	-0.220155	-0.00170235
88.5	-1.61785	4.98432	-0.939684	-4.64966	-4.01582	-5.07961	-1.68656	-2.19407	-6.15671	-2.64619	-2.05445	-7.47155	1.23311	-0.0665604	-0.162167	-0.121846	0.0581966	0.16242	-0.220067	-0.00174678
88.6	-1.66661	4.84248	-1.09704	-4.64966	-4.26404	-5.12616	-2.02121	-2.31818	-6.28525	-2.80576	-1.87494	-7.47142	1.22787	-0.0665236	-0.16214	-0.121856	0.0582857	0.16246	-0.220148	-0.00169709
88.7	-1.8018	5.08626	-1.10147	-4.67404	-4.4901	-4.7361	-2.12759	-2.50878	-6.07249	-2.757	-1.94586	-7.47147	1.23742	-0.0664354	-0.162286	-0.121858	0.0582935	0.162553	-0.220035	-0.00179674
88.8	-1.8971	5.19264	-1.28763	-4.60312	-4.49453	-4.70285	-2.03229	-2.30045	-5.73784	-2.81684	-1.99683	-7.47206	1.24213	-0.0664936	-0.162352	-0.121963	0.0583111	0.162626	-0.220129	-0.0018719
88.9	-1.70872	5.21702	-1.35855	-4.58761	-4.30172	-4.59647	-1.90596	-2.29159	-5.74892	-2.85895	-2.05002	-7.47236	1.24404	-0.0665084	-0.162403	-0.122052	0.0582543	0.16265	-0.220124	-0.00192945
89	-1.90596	5.15275	-1.16574	-4.46572	-4.25739	-4.66296	-1.98353	-2.19851	-5.6647	-2.82792	-2.15418	-7.47278	1.25429	-0.0665364	-0.162447	-0.122099	0.0582858	0.162749	-0.220168	-0.00206702
89.1	-1.67326	5.0641	-0.921954	-4.34382	-4.40366	-4.43247	-2.0611	-2.15418	-5.74005	-2.55532	-2.14532	-7.47312	1.25375	-0.0665421	-0.162661	-0.122188	0.0583052	0.162749	-0.22027	-0.00222399
89.2	-1.80402	4.82031	-1.14801	-4.42361	-4.58983	-4.58539	-1.9791	-2.18521	-6.09908	-2.50878	-2.08105	-7.47329	1.26503	-0.0665501	-0.162781	-0.122277	0.0582592	0.162929	-0.2202	-0.00226951
89.3	-2.20737	4.31501	-1.65996	-4.94664	-4.86907	-4.82918	-2.2517	-2.63954	-6.16114	-2.6617	-1.74861	-7.47299	1.26627	-0.0666788	-0.162891	-0.12237	0.0582478	0.163104	-0.220301	-0.00238522
89.4	-2.16748	4.41253	-1.48045	-5.05524	-4.95107	-4.97545	-2.46002	-2.56862	-6.31406	-2.60629	-1.69099	-7.47333	1.27125	-0.0666369	-0.163074	-0.122397	0.058302	0.163202	-0.220254	-0.00253639
89.5	-2.32483	4.4635	-1.3098	-5.01756	-4.83804	-5.01978	-2.55532	-2.65284	-6.39163	-2.77473	-1.70429	-7.47443	1.27999	-0.0666657	-0.163147	-0.122506	0.0582991	0.163195	-0.220243	-0.00253505
89.6	-1.85721	4.76712	-0.684817	-4.80037	-4.57653	-4.43469	-2.20516	-2.13424	-5.87081	-2.57748	-2.08548	-7.47431	1.27573	-0.0666169	-0.163247	-0.122525	0.058264	0.163331	-0.220323	-0.00261413
89.7	-1.81953	4.90896	-0.919738	-4.72502	-4.53664	-4.53885	-1.96359	-2.32262	-5.96832	-2.7437	-2.1298	-7.47469	1.28469	-0.0667108	-0.163398	-0.122608	0.0582574	0.163496	-0.220308	-0.00265182
89.8	-1.87937	4.92226	-1.13471	-4.77377	-4.51226	-4.73167	-1.85721	-2.36472	-6.03703	-3.05841	-2.05002	-7.47481	1.28907	-0.0667621	-0.163523	-0.12273	0.0582476	0.163586	-0.220426	-0.00271667
89.9	-1.8971	4.93113	-1.31644	-4.83804	-4.3549	-4.92226	-1.90375	-2.26278	-6.20546	-2.94538	-2.03451	-7.47532	1.29061	-0.0667033	-0.163551	-0.122868	0.0582917	0.163767	-0.220462	-0.00283277
90	-2.02121	5.02864	-1.50704	-5.06632	-4.56988	-4.98432	-1.85721	-2.2384	-6.31406	-3.23349	-1.95029	-7.47549	1.29721	-0.0666683	-0.163639	-0.122947	0.0582711	0.163867	-0.220409	-0.00287294
90.1	-1.8151	5.01313	-1.37628	-4.97988	-4.61642	-4.86907	-1.76634	-2.28494	-6.45811	-3.413	-1.95915	-7.47592	1.29836	-0.0667625	-0.163783	-0.123011	0.0582585	0.163912	-0.220446	-0.00301958
90.2	-1.66439	5.02199	-1.20563	-4.97102	-4.64523	-4.68512	-1.45607	-2.08326	-6.14119	-3.11603	-2.08769	-7.47617	1.30162	-0.0668169	-0.163947	-0.123124	0.0582915	0.164053	-0.22048	-0.00307437
90.3	-1.46936	5.12616	-1.40953	-5.24805	-4.46128	-4.61864	-1.41618	-1.93921	-6.16114	-3.05397	-2.12759	-7.47643	1.30307	-0.0668277	-0.164089	-0.123151	0.0582402	0.164089	-0.22041	-0.00311433
90.4	-1.50482	5.04859	-1.50482	-5.45416	-4.71393	-4.8735	-1.60456	-2.08991	-6.48028	-3.3576	-2.05224	-7.47659	1.31107	-0.0668999	-0.164186	-0.123228	0.0582874	0.164179	-0.220362	-0.00322822
90.5	-1.72423	4.92448	-1.51591	-5.41205	-5.07518	-4.96215	-1.74418	-2.14532	-6.78168	-3.22684	-1.9525	-7.47693	1.31357	-0.0669547	-0.16428	-0.12336	0.0582643	0.164333	-0.220507	-0.00328819
90.6	-1.29207	5.25248	-0.952982	-5.16383	-4.78264	-4.71172	-1.5558	-1.81731	-6.38719	-3.17143	-2.17634	-7.47702	1.31621	-0.0669793	-0.164387	-0.123367	0.0582401	0.164421	-0.220539	-0.00331801
90.7	-1.36299	5.18599	-1.05936	-5.11729	-4.90896	-4.9001	-1.66883	-2.01678	-6.60882	-3.62798	-2.05224	-7.47715	1.33052	-0.0670477	-0.16458	-0.12361	0.0582769	0.164686	-0.220445	-0.0035252
90.8	-1.67104	4.77377	-1.16796	-5.73119	-5.2547	-5.17491	-2.05667	-2.36251	-6.96785	-3.63463	-1.73753	-7.47816	1.33389	-0.0671313	-0.16493	-0.123833	0.0583142	0.164948	-0.220542	-0.0036805
90.9	-1.29207	4.9688	-1.24331	-5.53394	-5.35443	-5.16162	-1.8018	-2.17191	-6.66201	-3.47506	-1.93256	-7.47799	1.33706	-0.0672349	-0.165095	-0.124004	0.0583553	0.165127	-0.220612	-0.00373363
91	-1.48045	4.71394	-1.24331	-5.42756	-5.34778	-5.15053	-1.95029	-2.17634	-6.78612	-3.69668	-1.88602	-7.4785	1.34306	-0.0672475	-0.165255	-0.124071	0.0582768	0.165221	-0.220688	-0.00375004
91.1	-1.34082	4.8048	-0.797845	-5.28794	-5.00426	-5.07961	-1.88602	-1.94142	-6.6886	-3.51717	-2.08769	-7.47867	1.3437	-0.0672248	-0.165376	-0.12418	0.0583053	0.165289	-0.220664	-0.00383756
91.2	-1.43169	4.5721	-1.06379	-5.34556	-5.08183	-4.99318	-1.85499	-2.09878	-6.86812	-3.56371	-1.98353	-7.47893	1.34676	-0.0672081	-0.165397	-0.1242	0.0583153	0.165335	-0.220598	-0.00380774
91.3	-1.38958	4.72058	-1.01947	-5.44308	-4.91783	-5.01978	-1.94364	-2.20294	-6.94347	-3.5349	-1.91483	-7.47935	1.34952	-0.0672718	-0.165498	-0.124245	0.0582891	0.165454	-0.220547	-0.00383598
91.4	-1.19455	5.03086	-0.879846	-5.53394	-4.79815	-4.88015	-1.79294	-2.0478	-6.87255	-3.53933	-2.01456	-7.47986	1.3586	-0.0673315	-0.165548	-0.124228	0.0582869	0.165389	-0.220576	-0.00400352
91.5	-1.34304	5.17048	-0.75352	-5.56497	-4.80258	-4.96659	-1.79737	-1.92591	-6.77504	-3.57036	-2.01678	-7.48007	1.35613	-0.0673008	-0.1656	-0.124273	0.0583127	0.165506	-0.220545	-0.0040254
91.6	-1.6245	4.88459	-1.07931	-5.74449	-5.06632	-5.09956	-2.14532	-2.16305	-6.9745	-3.59917	-1.83283	-7.48028	1.36213	-0.0673257	-0.165679	-0.124359	0.0583171	0.165648	-0.220517	-0.00412626
91.7	-1.33196	5.05524	-1.25217	-5.51178	-4.78929	-4.75826	-1.75748	-1.90596	-6.5113	-3.06062	-2.10321	-7.48054	1.36663	-0.0672923	-0.16577	-0.124341	0.0583003	0.16566	-0.220565	-0.00417886
91.8	-1.28985	5.41205	-1.15466	-5.54502	-4.77156	-4.90675	-1.65331	-1.84169	-6.67309	-3.20025	-2.23397	-7.48126	1.37158	-0.0673452	-0.165817	-0.124404	0.0583026	0.165739	-0.220569	-0.00420689
91.9	-1.74861	5.00648	-1.17904	-5.94173	-5.18599	-5.30345	-2.11651	-2.18521	-6.97893	-3.36203	-1.92813	-7.48096	1.37317	-0.0673209	-0.165888	-0.124562	0.0582783	0.165842	-0.220617	-0.00432171
92	-1.73753	5.02421	-1.28985	-5.99935	-5.27243	-5.43643	-2.02121	-2.54867	-7.07644	-3.45955	-1.89045	-7.48134	1.37931	-0.0674068	-0.165951	-0.124626	0.0582342	0.165921	-0.220652	-0.00436257
92.1	-1.41396	5.16383	-1.23666	-5.78881	-5.12394	-5.36551	-2.10099	-2.36694	-7.00774	-3.29333	-2.01234	-7.48143	1.38549	-0.0674364	-0.166002	-0.124621	0.0582986	0.165993	-0.220752	-0.00450006
92.2	-1.15688	5.37659	-0.910873	-5.42978	-4.84913	-5.07961	-1.71315	-1.91261	-6.63763	-2.85008	-2.37581	-7.48202	1.39205	-0.0674263	-0.166074	-0.12469	0.0582513	0.166034	-0.220718	-0.00455842
92.3	-1.39623	5.31454	-0.71806	-5.46524	-4.80037	-5.09513	-1.48709	-1.77521	-6.5379	-3.12933	-2.33148	-7.48189	1.39266	-0.0673675	-0.166177	-0.124704	0.0582765	0.166169	-0.22081	-0.00456405
92.4	-1.90375	4.93113	-1.21893	-5.85751	-5.20151	-5.59821	-1.79737	-2.39797	-7.22493	-3.44403	-1.89045	-7.48223	1.3999	-0.0674482	-0.166331	-0.124779	0.0582641	0.166283	-0.220837	-0.00474401
92.5	-2.00348	4.73388	-1.2965	-5.924	-5.41427	-5.8553	-2.01899	-2.74148	-7.34239	-3.55928	-1.73531	-7.48249	1.40061	-0.0675078	-0.166373	-0.124923	0.0583435	0.166278	-0.220866	-0.00490353
92.6	-2.20294	4.66739	-1.43169	-5.82649	-5.23032	-5.79324	-2.14088	-2.57527	-7.28034	-3.82744	-1.73531	-7.48304	1.39972	-0.0675492	-0.166534	-0.124951	0.0583279	0.166356	-0.220787	-0.00493226
92.7	-2.08991	4.9134	-1.43391	-5.83757	-5.10178	-5.66027	-1.77299	-2.52208	-7.34682	-3.59252	-1.93034	-7.48342	1.41129	-0.0674719	-0.166696	-0.125033	0.058303	0.166572	-0.220798	-0.00496504
92.8	-2.06553	5.02864	-1.53585	-5.93287	-5.01534	-5.66248	-1.79515	-2.61959	-7.35569	-3.86512	-1.94142	-7.48418	1.41046	-0.0675266	-0.166812	-0.125163	0.058368	0.16665	-0.220862	-0.00506237
92.9	-1.97467	4.82031	-1.54028	-5.94838	-4.88459	-5.79324	-1.9104	-2.61294	-7.2892	-4.05128	-1.86829	-7.48376	1.41074	-0.0676284	-0.167075	-0.125263	0.0583239	0.166852	-0.220919	-0.00517496
93	-2.27829	4.63858	-1.36299	-6.12125	-5.00648	-5.55611	-1.94586	-2.47332	-7.29807	-3.83852	-1.81288	-7.48355	1.4208	-0.0677507	-0.167226	-0.125462	0.0584526	0.167115	-0.220896	-0.00515684
93.1	-2.0611	4.5588	-1.1192	-6.08579	-4.97324	-5.5827	-2.00569	-2.40683	-7.5618	-3.64793	-1.86386	-7.48439	1.42198	-0.0676975	-0.167399	-0.125612	0.0584598	0.167205	-0.220957	-0.00533136
93.2	-1.92148	4.70507	-1.03942	-5.90405	-4.80702	-5.46746	-2.04559	-2.57527	-7.39337	-3.66122	-2.03451	-7.48456	1.42772	-0.0677219	-0.167493	-0.125666	0.0584038	0.167262	-0.220929	-0.00545801
93.3	-1.91483	4.80258	-0.937468	-6.15006	-4.76269	-5.37659	-2.13202	-2.34256	-7.33574	-3.50609	-2.05445	-7.48533	1.43129	-0.0677459	-0.167624	-0.125735	0.0583477	0.167362	-0.220934	-0.00541117
93.4	-2.20294	4.93556	-1.15466	-6.06806	-5.22589	-5.76443	-2.2517	-2.5664	-7.50861	-3.78312	-1.86164	-7.48511	1.43714	-0.0677918	-0.167674	-0.125754	0.0584248	0.167472	-0.221026	-0.00550807
93.5	-1.8838	5.02421	-1.18347	-5.96389	-5.02642	-5.56497	-1.98575	-2.80576	-7.46428	-3.74766	-1.93921	-7.48592	1.45067	-0.0677414	-0.167764	-0.125906	0.0584687	0.167576	-0.221005	-0.00554675
93.6	-1.98575	4.60756	-1.28985	-6.20768	-5.00869	-5.71124	-1.84613	-3.13154	-7.58175	-3.8629	-1.8151	-7.48634	1.44962	-0.0678314	-0.167858	-0.125938	0.0584696	0.167648	-0.221015	-0.00558845
93.7	-1.74418	4.78929	-1.25439	-5.99492	-4.73166	-5.74892	-1.86385	-2.86116	-7.29807	-3.67895	-1.95472	-7.48605	1.44875	-0.0678889	-0.167976	-0.125923	0.0585185	0.16765	-0.221091	-0.00571283
93.8	-1.89045	4.77821	-1.27434	-6.03038	-4.72945	-5.78881	-2.01678	-2.6883	-7.24045	-3.48171	-1.99683	-7.48613	1.45702	-0.0678293	-0.168056	-0.125975	0.0584728	0.167702	-0.220983	-0.005682
93.9	-2.0744	4.96215	-1.22115	-6.07027	-4.84248	-5.87746	-1.89488	-2.69938	-7.43104	-3.33544	-1.96137	-7.48698	1.45949	-0.067799	-0.168152	-0.12613	0.0584476	0.167812	-0.221022	-0.0057482
94	-2.11651	5.06853	-1.12806	-6.2653	-4.9555	-5.85086	-2.24283	-2.85008	-7.49088	-3.35317	-1.8838	-7.48689	1.46528	-0.067778	-0.168245	-0.126144	0.0584774	0.167938	-0.221048	-0.00586611
94.1	-2.14753	4.86464	-1.3652	-6.49579	-5.06188	-6.088	-2.33813	-2.96089	-7.48866	-3.35317	-1.76191	-7.48728	1.47472	-0.0678774	-0.168242	-0.126173	0.0584435	0.167988	-0.221088	-0.00600545
94.2	-2.14975	4.74053	-1.43169	-6.6066	-5.01313	-6.17	-2.34921	-2.88776	-7.58396	-3.5083	-1.8151	-7.48757	1.47675	-0.0679859	-0.168439	-0.126292	0.0585356	0.168106	-0.221097	-0.00606321
94.3	-2.17191	4.70507	-1.30315	-6.37611	-4.98432	-6.03924	-2.10542	-2.86781	-7.47758	-3.54376	-1.87937	-7.48787	1.48057	-0.0679363	-0.168574	-0.126426	0.0585517	0.168191	-0.221072	-0.00619139
94.4	-2.28716	4.62972	-1.24109	-6.30519	-5.18156	-5.99714	-2.18743	-2.91878	-7.43547	-3.89614	-1.8018	-7.48808	1.48364	-0.0679709	-0.168716	-0.126484	0.0585007	0.16832	-0.221155	-0.00624425
94.5	-2.1298	4.81367	-1.00839	-6.17	-4.85356	-5.79103	-1.96137	-2.8523	-7.02769	-3.45511	-2.05445	-7.48842	1.49352	-0.0680072	-0.168844	-0.126645	0.0585436	0.168496	-0.221102	-0.00638727
94.6	-2.02564	4.7361	-1.12142	-6.12346	-5.01978	-6.01487	-2.05002	-2.91435	-7.12742	-3.52382	-1.9791	-7.48855	1.49125	-0.0680401	-0.169025	-0.126798	0.0585407	0.168537	-0.221144	-0.00642559
94.7	-1.60012	5.02421	-0.866548	-5.85086	-4.76934	-5.55389	-1.68212	-2.77694	-6.99444	-3.38419	-2.23397	-7.4894	1.49764	-0.0680169	-0.169072	-0.126793	0.0585122	0.16865	-0.221085	-0.00647144
94.8	-1.83504	4.99761	-0.9419	-5.78659	-4.49231	-5.64919	-1.61785	-2.73927	-7.00109	-3.34873	-2.22289	-7.48923	1.49851	-0.0679881	-0.169166	-0.126828	0.0585592	0.168723	-0.221119	-0.00657446
94.9	-1.71758	5.19486	-0.857684	-5.84643	-4.76269	-5.8287	-1.72645	-2.80354	-7.2072	-3.25787	-2.20072	-7.48956	1.50234	-0.0680106	-0.169221	-0.126916	0.0585436	0.16877	-0.221146	-0.00660227
95	-1.9525	5.1594	-0.873197	-6.03703	-4.78485	-5.87746	-1.60899	-2.84122	-7.5485	-3.57257	-2.1564	-7.48935	1.50845	-0.0681462	-0.16935	-0.126913	0.058578	0.168859	-0.221157	-0.00661242
95.1	-1.91483	5.01756	-0.89536	-6.23206	-4.97545	-6.25644	-1.70872	-3.003	-7.77456	-3.61468	-2.07661	-7.48982	1.51554	-0.06823	-0.169461	-0.12702	0.058547	0.168923	-0.221152	-0.00679053
95.2	-1.97467	5.09956	-1.00839	-6.24979	-5.02864	-6.1013	-1.78629	-3.003	-7.42439	-3.53268	-2.19629	-7.49067	1.52594	-0.0682012	-0.169585	-0.127131	0.0585025	0.169089	-0.221112	-0.00691761
95.3	-2.05667	5.04415	-1.14358	-6.36725	-5.01313	-6.1013	-1.83061	-3.14262	-7.26704	-3.7809	-2.0611	-7.49029	1.52419	-0.0681788	-0.169673	-0.127149	0.0585367	0.169169	-0.221209	-0.00698783
95.4	-1.86607	5.19264	-0.986225	-6.20103	-5.05524	-5.83313	-1.60899	-2.94759	-7.3158	-3.53711	-2.26499	-7.49126	1.52925	-0.0682265	-0.169796	-0.127235	0.0584869	0.169245	-0.221297	-0.00708802
95.5	-1.5425	5.1328	-0.839954	-6.06362	-5.12837	-5.95946	-1.39401	-2.83013	-7.13628	-3.35317	-2.32705	-7.49134	1.5334	-0.0682629	-0.169954	-0.127399	0.0585494	0.169388	-0.221227	-0.0071705
95.6	-1.40509	5.33227	-0.545194	-5.89076	-5.02421	-5.76665	-1.34747	-2.71711	-7.24931	-3.27338	-2.45337	-7.49151	1.5333	-0.0683207	-0.169996	-0.127452	0.0585376	0.169449	-0.221304	-0.00716782
95.7	-1.83504	5.60929	-0.961847	-5.84865	-5.33448	-5.93508	-1.64445	-3.07614	-7.41774	-3.64128	-2.27386	-7.49147	1.54186	-0.0682647	-0.170048	-0.127497	0.0585952	0.16951	-0.221189	-0.00730897
95.8	-1.99683	5.42978	-1.44499	-5.9927	-5.25026	-6.20546	-1.79072	-3.20689	-7.48645	-3.72993	-2.16748	-7.49215	1.54265	-0.0682728	-0.170119	-0.127541	0.0586452	0.169669	-0.22124	-0.00741868
95.9	-1.9525	5.32562	-1.69764	-6.40492	-5.21259	-6.42487	-1.75083	-3.35317	-7.54407	-3.90722	-2.0478	-7.49257	1.55144	-0.0683508	-0.170225	-0.1276	0.0586322	0.16971	-0.221229	-0.00742419
96	-2.40683	5.23697	-1.67547	-6.73293	-5.50956	-6.55784	-2.1697	-3.54155	-7.84769	-3.91166	-1.9104	-7.49266	1.55183	-0.0682928	-0.170265	-0.127642	0.0585743	0.169758	-0.221261	-0.00754084
96.1	-2.45781	5.22145	-1.5425	-6.63763	-5.59378	-6.36725	-1.97245	-3.6302	-8.10699	-3.93825	-1.98353	-7.49304	1.55961	-0.0682507	-0.170407	-0.127713	0.0586204	0.169793	-0.221323	-0.00756748
96.2	-2.12537	5.37659	-1.68877	-6.44925	-5.38989	-6.25422	-1.99683	-3.60582	-7.76348	-3.84295	-2.07218	-7.49342	1.56839	-0.0683498	-0.170534	-0.127783	0.0586707	0.169885	-0.221328	-0.00755536
96.3	-2.23175	5.43421	-1.83061	-6.67309	-5.61816	-6.44038	-2.22067	-3.58365	-7.75018	-3.78755	-1.9658	-7.49368	1.56845	-0.0684095	-0.170627	-0.127845	0.0585936	0.16998	-0.221313	-0.00768785
96.4	-2.16083	5.26356	-1.95694	-6.74401	-5.65362	-6.56671	-2.14975	-3.48836	-7.82775	-3.91166	-1.91704	-7.49385	1.57498	-0.0683697	-0.170685	-0.127859	0.0586096	0.170044	-0.22137	-0.00770506
96.5	-2.35808	4.95551	-2.26943	-7.06758	-5.99492	-6.73958	-1.99461	-3.87177	-7.95629	-4.17761	-1.70207	-7.49418	1.57617	-0.0683981	-0.17065	-0.127939	0.0585552	0.170118	-0.221307	-0.00779483
96.6	-2.58856	4.93556	-2.11651	-7.10525	-6.00822	-6.66201	-2.0611	-4.02025	-8.0804	-4.29507	-1.69099	-7.49452	1.58383	-0.0684234	-0.170735	-0.127999	0.058565	0.170204	-0.221332	-0.00800891
96.7	-2.62402	5.12394	-1.73088	-7.08088	-5.7733	-6.60217	-2.00348	-3.5903	-7.76126	-3.84295	-1.88158	-7.49461	1.59031	-0.0684908	-0.170821	-0.128059	0.0585732	0.17021	-0.221352	-0.00806091
96.8	-2.51321	5.15497	-1.47158	-6.82158	-5.75778	-6.54011	-2.01678	-3.28668	-7.79229	-3.73657	-1.99461	-7.49478	1.5908	-0.0684114	-0.170928	-0.128107	0.0586016	0.170336	-0.221301	-0.00811575
96.9	-2.41791	5.15275	-1.37628	-6.96342	-5.84422	-6.57779	-1.94142	-3.29333	-7.94299	-4.01139	-1.92813	-7.49503	1.59303	-0.06841	-0.171006	-0.128257	0.058582	0.170435	-0.221345	-0.00821412
97	-2.68165	5.00205	-1.53807	-6.91244	-5.93287	-6.30963	-2.14753	-3.39749	-7.82775	-3.90501	-1.87715	-7.49541	1.59823	-0.0684859	-0.171104	-0.128249	0.0585522	0.170585	-0.221348	-0.00837638
97.1	-2.78581	4.93778	-1.53585	-7.1252	-6.0326	-6.38276	-2.03451	-3.25344	-7.57731	-3.84295	-1.93034	-7.49571	1.59985	-0.0684585	-0.171221	-0.128252	0.0585756	0.170696	-0.2214	-0.00842994
97.2	-2.36472	5.11064	-1.2965	-6.94569	-5.79989	-6.27195	-1.76634	-3.21354	-7.53964	-3.90944	-2.02121	-7.49541	1.6061	-0.0684781	-0.171241	-0.128322	0.0585989	0.170704	-0.221395	-0.00848449
97.3	-2.64397	4.92891	-1.38958	-6.91023	-5.76886	-6.47806	-1.89267	-3.18695	-7.6438	-4.00031	-1.93256	-7.49584	1.61559	-0.0685187	-0.171378	-0.128434	0.0586261	0.170797	-0.221307	-0.00858505
97.4	-2.38245	5.08405	-1.48045	-6.93904	-6.02816	-6.56893	-2.03894	-3.54598	-7.89202	-3.97371	-1.95472	-7.49618	1.62132	-0.0684768	-0.171373	-0.128472	0.0585963	0.170875	-0.221271	-0.00861116
97.5	-2.40683	5.09956	-1.55137	-6.97671	-5.67357	-6.48249	-1.97245	-3.64571	-7.57066	-3.87398	-2.01899	-7.49702	1.62158	-0.068497	-0.171452	-0.128502	0.0585869	0.170971	-0.221385	-0.00882566
97.6	-2.29824	5.22145	-1.78407	-7.03212	-5.65805	-6.52238	-2.04115	-3.66787	-7.77456	-3.90723	-1.97467	-7.49677	1.62348	-0.0685464	-0.171675	-0.128642	0.0586075	0.171103	-0.221387	-0.00882239
97.7	-2.22732	5.42091	-1.56245	-6.95455	-5.72011	-6.24535	-1.74418	-3.35317	-7.59061	-3.68782	-2.20959	-7.49724	1.62844	-0.0685727	-0.171771	-0.128726	0.0585674	0.171163	-0.221391	-0.00895033
97.8	-2.38245	5.3367	-1.95915	-7.16509	-5.82427	-6.28746	-1.96137	-3.48171	-7.85434	-3.79863	-2.03894	-7.49719	1.63407	-0.0685747	-0.171822	-0.128804	0.0585637	0.171222	-0.2213	-0.00894442
97.9	-2.61073	5.03086	-2.43786	-7.30028	-6.16557	-6.86812	-2.14088	-3.97815	-8.15575	-4.06901	-1.70872	-7.49804	1.64015	-0.0686039	-0.171888	-0.12886	0.0585014	0.171367	-0.221374	-0.0090667
98	-2.69051	4.95994	-2.4024	-7.1252	-6.19216	-7.00552	-2.1564	-3.7543	-8.25991	-4.07344	-1.75304	-7.49842	1.64045	-0.0686663	-0.17205	-0.128933	0.0585932	0.171434	-0.221504	-0.00923225
98.1	-2.61738	4.90453	-2.40905	-7.08088	-5.93951	-7.15623	-2.11872	-3.46841	-7.98288	-3.96706	-1.82175	-7.49847	1.64323	-0.0687564	-0.172191	-0.12901	0.0586271	0.171592	-0.221493	-0.0092984
98.2	-2.55089	5.13724	-2.24505	-6.94347	-5.84865	-7.00331	-2.03007	-3.31549	-7.96515	-4.03798	-1.98132	-7.49838	1.64701	-0.0688172	-0.172327	-0.129154	0.0585987	0.171585	-0.221477	-0.00931817
98.3	-2.6617	5.0907	-2.02342	-6.84152	-5.88632	-6.80828	-1.7198	-3.17587	-7.55515	-4.08452	-2.14975	-7.49931	1.65603	-0.068812	-0.172422	-0.129172	0.0586047	0.171745	-0.221396	-0.00942191
98.4	-2.80576	4.89123	-2.11207	-6.87477	-6.08135	-6.99666	-1.90818	-3.59474	-7.61056	-4.26847	-2.02786	-7.49927	1.66096	-0.0688125	-0.172558	-0.12925	0.058596	0.171804	-0.221403	-0.00950927
98.5	-2.73262	5.30124	-1.85721	-6.67752	-5.88189	-6.75952	-1.64888	-3.54376	-7.40888	-4.14436	-2.22067	-7.49999	1.66786	-0.0688206	-0.172615	-0.129412	0.0586304	0.171877	-0.221431	-0.00963181
98.6	-2.54867	5.42756	-1.69099	-6.59774	-5.70459	-6.44925	-1.32974	-3.39527	-6.96785	-4.0535	-2.41791	-7.50029	1.66325	-0.0688398	-0.172675	-0.129298	0.0586091	0.171877	-0.221436	-0.00970385
98.7	-2.75257	5.21037	-1.8838	-7.00331	-5.91292	-6.50687	-1.64666	-3.41522	-7.37564	-4.26847	-2.24062	-7.50046	1.67202	-0.0689082	-0.172772	-0.129398	0.058575	0.171992	-0.221437	-0.00976876
98.8	-2.94538	5.05967	-2.04337	-7.09417	-6.11903	-6.85704	-1.8151	-3.53047	-7.52412	-4.15101	-2.12315	-7.50042	1.67391	-0.068929	-0.172776	-0.129476	0.0585684	0.172037	-0.221448	-0.00981518
98.9	-3.28446	4.75161	-2.21624	-7.16509	-6.26752	-6.87477	-2.14088	-3.82744	-8.2311	-4.21085	-1.89488	-7.50088	1.67742	-0.0689961	-0.172831	-0.129511	0.0585911	0.172167	-0.2214	-0.00991448
99	-3.0983	4.88015	-2.1564	-7.11412	-6.24092	-6.63763	-2.01013	-3.80306	-8.22224	-4.32166	-2.03007	-7.50139	1.68466	-0.0689671	-0.172938	-0.129557	0.0585903	0.17225	-0.221433	-0.00985094
99.1	-2.96089	4.9001	-2.12094	-7.06536	-6.09243	-6.42044	-1.80402	-3.87398	-8.07818	-4.2308	-2.08548	-7.50173	1.68176	-0.0690026	-0.173047	-0.129587	0.0586611	0.172236	-0.221431	-0.00994354
99.2	-2.76808	4.93556	-2.10764	-7.08531	-6.03924	-6.50465	-1.64445	-3.78533	-8.2311	-4.06458	-2.10099	-7.50173	1.69071	-0.0690575	-0.173058	-0.129693	0.058662	0.17231	-0.221372	-0.00998537
99.3	-2.51986	5.1594	-1.87715	-6.82379	-5.98606	-6.4559	-1.44942	-3.37754	-8.17126	-3.6723	-2.26721	-7.50173	1.69356	-0.0690644	-0.173185	-0.129745	0.0586261	0.172362	-0.221402	-0.0100797
99.4	-2.78359	4.84248	-2.03672	-6.98779	-6.32957	-6.54233	-1.46715	-3.35095	-8.58348	-4.22636	-2.05888	-7.50245	1.70009	-0.0690415	-0.173276	-0.129756	0.0586238	0.172463	-0.221395	-0.0100822
99.5	-2.65284	5.05967	-2.06332	-7.06093	-6.43152	-6.64206	-1.60456	-3.44182	-8.49927	-4.26404	-2.08326	-7.50258	1.70321	-0.0691769	-0.173375	-0.12987	0.0586648	0.172536	-0.221364	-0.0103064
99.6	-2.64619	4.97767	-2.04115	-7.19612	-6.53347	-6.70412	-2.03451	-3.54155	-8.52365	-4.24188	-2.01899	-7.50287	1.71082	-0.0691696	-0.173337	-0.129963	0.0586613	0.172644	-0.221346	-0.0104503
99.7	-2.42456	5.3234	-1.55801	-7.15623	-6.07692	-6.44925	-1.60677	-3.19138	-8.37737	-3.91831	-2.28494	-7.50321	1.71348	-0.0692092	-0.173547	-0.130007	0.0586579	0.172735	-0.221392	-0.010467
99.8	-2.19186	5.31897	-1.37407	-7.37564	-5.95281	-6.45811	-1.13915	-3.14927	-8.29537	-3.65014	-2.40018	-7.50317	1.71843	-0.0691805	-0.173576	-0.13007	0.0586487	0.172791	-0.221393	-0.0104911
99.9	-2.54867	5.0641	-1.73531	-7.43104	-6.31184	-6.75509	-1.44277	-3.27117	-8.4084	-4.09782	-2.21402	-7.5033	1.72762	-0.0691335	-0.173658	-0.130027	0.058709	0.172818	-0.221392	-0.0105721
100	-2.92322	5.00648	-1.74196	-7.40445	-6.31849	-6.74401	-1.69542	-3.37533	-8.51256	-4.2308	-2.13867	-7.50376	1.73665	-0.0691714	-0.173701	-0.130078	0.0587688	0.172902	-0.221319	-0.0107425
100.1	-2.70159	5.41205	-1.55137	-6.95898	-6.10795	-6.60217	-1.73088	-3.34652	-8.53029	-4.22636	-2.35364	-7.50453	1.74455	-0.06928	-0.173833	-0.130255	0.0587068	0.173015	-0.221294	-0.0108566
100.2	-2.7304	5.34335	-1.48266	-7.04542	-6.21211	-6.52017	-1.67547	-3.60138	-8.58348	-3.8629	-2.34699	-7.50499	1.74744	-0.0693668	-0.173989	-0.130319	0.0586961	0.173152	-0.221291	-0.0108818
100.3	-2.71711	5.47189	-1.42947	-7.02104	-6.17665	-6.53347	-1.5691	-3.40636	-8.52143	-3.6169	-2.43121	-7.50537	1.7483	-0.0693307	-0.174112	-0.130421	0.0587498	0.173236	-0.221346	-0.010954
100.4	-2.72597	5.18378	-1.35412	-6.6753	-6.28746	-6.41379	-1.57796	-3.38198	-8.32418	-4.44577	-2.39575	-7.50571	1.75299	-0.0693469	-0.174144	-0.130491	0.0587613	0.173294	-0.221277	-0.0110252
100.5	-2.79911	4.98432	-1.61785	-6.93682	-6.47806	-6.5933	-1.81731	-3.75209	-8.69873	-4.8181	-2.16748	-7.50614	1.75732	-0.0692911	-0.174294	-0.130604	0.0587315	0.173417	-0.22129	-0.011058
100.6	-2.96754	5.05524	-1.8838	-7.04542	-6.61768	-6.87477	-2.10764	-3.73658	-8.85608	-4.47901	-2.09213	-7.50601	1.76029	-0.0693455	-0.174348	-0.130575	0.0587559	0.173519	-0.221315	-0.0111923
100.7	-2.85008	5.31897	-1.61564	-6.70633	-6.27638	-6.65314	-1.97467	-3.36868	-8.435	-3.91609	-2.32705	-7.50682	1.7691	-0.0693656	-0.174429	-0.130562	0.058708	0.17355	-0.221246	-0.0112344
100.8	-2.76808	5.27908	-1.72202	-6.7152	-6.51352	-6.49136	-1.75526	-3.31992	-8.29759	-3.86955	-2.38245	-7.50669	1.77235	-0.0693868	-0.174525	-0.130713	0.0587265	0.173573	-0.221286	-0.0113652
100.9	-2.68829	5.23032	-2.05445	-7.00996	-6.5933	-6.75509	-1.8018	-3.35538	-8.23775	-3.86512	-2.33148	-7.50754	1.78651	-0.0694198	-0.174679	-0.130805	0.0587795	0.173748	-0.221293	-0.0114119
101	-2.73262	5.23475	-2.05002	-7.11412	-6.41379	-6.80385	-1.75526	-3.56371	-8.0804	-4.21528	-2.28716	-7.50775	1.78389	-0.0693698	-0.174688	-0.130912	0.0587723	0.173801	-0.221313	-0.0115602
101.1	-2.57748	5.42756	-1.61785	-6.79941	-6.14341	-6.6066	-1.66661	-3.3576	-7.87429	-4.09117	-2.60186	-7.5086	1.79876	-0.0694102	-0.174857	-0.130923	0.0588022	0.173906	-0.221206	-0.0115737
101.2	-2.72819	5.25691	-2.02786	-6.73514	-6.48914	-6.77725	-1.91926	-3.66122	-8.22889	-4.47458	-2.41791	-7.5083	1.79596	-0.0694848	-0.174956	-0.131009	0.0587174	0.174059	-0.221244	-0.0117023
101.3	-2.89884	5.19707	-1.80845	-6.84817	-6.31627	-6.70412	-1.94142	-3.51717	-8.04272	-4.17982	-2.4157	-7.50834	1.79969	-0.069407	-0.175009	-0.131017	0.0588107	0.17409	-0.22129	-0.0116611
101.4	-2.96089	5.01534	-1.78629	-7.01882	-6.42709	-6.78833	-1.90375	-3.57479	-8.27986	-4.37707	-2.44673	-7.50932	1.80776	-0.0693927	-0.175086	-0.131092	0.0588066	0.174118	-0.221228	-0.0117922
101.5	-3.16922	4.86242	-2.08548	-7.03434	-6.72849	-7.03877	-2.15861	-3.7809	-8.4217	-4.64523	-2.22732	-7.50923	1.81171	-0.0694791	-0.175123	-0.131173	0.0588722	0.174186	-0.221265	-0.0118302
101.6	-3.32214	5.01978	-1.99905	-6.99444	-6.75731	-6.83266	-1.93699	-3.68339	-8.40397	-4.75604	-2.32262	-7.50953	1.82432	-0.0694691	-0.175135	-0.131249	0.0588003	0.174242	-0.221201	-0.011974
101.7	-3.40192	4.96215	-2.0611	-7.10304	-6.95677	-7.18947	-2.00569	-3.84739	-8.41283	-4.89788	-2.12759	-7.50944	1.82177	-0.0694948	-0.175172	-0.131243	0.0587802	0.174328	-0.2212	-0.0121871
101.8	-3.55928	4.86464	-2.19186	-7.65267	-6.94347	-7.47537	-1.98796	-4.20863	-8.59678	-5.11729	-1.95694	-7.51067	1.83579	-0.0694941	-0.175265	-0.131324	0.058825	0.174429	-0.221191	-0.0123062
101.9	-3.53268	4.89345	-2.02342	-7.48645	-6.70412	-7.67483	-1.77521	-4.11334	-8.7364	-5.15053	-2.00348	-7.51072	1.83806	-0.0695064	-0.175461	-0.131405	0.0588126	0.174435	-0.221294	-0.0124431
102	-3.37311	5.09734	-1.6245	-7.32023	-6.7019	-7.43326	-1.40731	-3.61025	-8.41948	-4.59426	-2.19186	-7.51042	1.83514	-0.0696003	-0.175556	-0.131462	0.0588537	0.174561	-0.22128	-0.0125044
102.1	-3.52825	4.96659	-1.84391	-7.43104	-6.82823	-7.34461	-1.75526	-3.61911	-8.64775	-5.04637	-2.08548	-7.51114	1.84964	-0.069587	-0.17564	-0.131621	0.0588396	0.174684	-0.221132	-0.0125096
102.2	-3.5083	4.92448	-1.96802	-7.56845	-6.81714	-7.41109	-1.79294	-3.69447	-8.65219	-5.00426	-2.10986	-7.51156	1.84482	-0.0695964	-0.17571	-0.131637	0.0588984	0.174758	-0.221222	-0.0125205
102.3	-3.63241	4.7361	-1.92813	-7.74575	-6.83266	-7.54185	-1.76634	-3.91609	-8.6544	-4.64302	-2.14975	-7.51127	1.8602	-0.0696418	-0.175749	-0.13162	0.058919	0.174774	-0.22108	-0.0125382
102.4	-3.6302	4.81145	-2.18743	-7.90088	-7.08531	-7.40223	-1.82396	-3.86068	-8.66327	-4.50339	-2.11651	-7.51182	1.86254	-0.0695827	-0.175781	-0.131606	0.0588467	0.17493	-0.221142	-0.0126302
102.5	-3.66122	4.72945	-2.14975	-8.15797	-6.87477	-7.44656	-1.74196	-3.86955	-8.88268	-4.67626	-2.04559	-7.51258	1.86353	-0.0696023	-0.17599	-0.131742	0.0588675	0.174943	-0.221193	-0.0127249
102.6	-3.58144	4.76934	-2.00569	-8.01391	-6.73071	-7.24266	-1.76412	-3.92274	-8.60786	-4.69177	-2.19629	-7.51326	1.87279	-0.0697169	-0.176062	-0.131899	0.0588456	0.175044	-0.22111	-0.0128009
102.7	-3.52603	4.76048	-1.95029	-7.96072	-6.77282	-6.96563	-1.56023	-3.82744	-8.41062	-4.78042	-2.3071	-7.51326	1.87128	-0.0697086	-0.176118	-0.131966	0.0588672	0.175115	-0.221149	-0.0128482
102.8	-4.00917	4.66518	-2.14088	-8.28429	-7.23601	-7.50639	-2.06553	-4.02247	-8.74084	-5.06853	-2.01678	-7.51377	1.88136	-0.0697272	-0.176165	-0.131966	0.0588823	0.175159	-0.221092	-0.0128995
102.9	-3.83631	4.67626	-1.86607	-8.22889	-7.09196	-7.76126	-2.13202	-4.04463	-8.6123	-4.92448	-2.02342	-7.51385	1.88778	-0.0697403	-0.176241	-0.132034	0.058898	0.175218	-0.221099	-0.0130462
103	-3.64571	4.97324	-2.11429	-8.28651	-6.97228	-7.81888	-2.24726	-3.9316	-8.66548	-4.88459	-2.08991	-7.51406	1.89135	-0.0697278	-0.176247	-0.13206	0.0589082	0.175284	-0.221054	-0.0130938
103.1	-3.53268	5.06632	-2.17634	-7.99618	-7.03434	-7.72358	-2.15197	-3.86955	-8.61673	-4.78264	-2.2251	-7.5144	1.89997	-0.0697595	-0.176347	-0.132138	0.0588213	0.175374	-0.221105	-0.0132039
103.2	-3.56149	5.23253	-2.09434	-8.04494	-6.78612	-7.48201	-1.86829	-3.91166	-8.4217	-4.75604	-2.32926	-7.51444	1.89634	-0.0698104	-0.176422	-0.132165	0.058821	0.175368	-0.221109	-0.0132556
103.3	-3.7543	5.28572	-1.96137	-8.12029	-6.5379	-7.2205	-2.17634	-3.73879	-8.36186	-4.67404	-2.36029	-7.51508	1.90821	-0.0697304	-0.176467	-0.132191	0.0588076	0.175457	-0.221092	-0.0133046
103.4	-3.58144	5.04194	-2.00791	-8.26656	-6.7152	-7.51969	-2.00348	-3.76095	-8.38402	-4.78264	-2.28494	-7.51474	1.90491	-0.0697705	-0.176475	-0.132258	0.0588277	0.175507	-0.22113	-0.0133503
103.5	-3.42187	4.92448	-1.94142	-8.38402	-6.74179	-7.43326	-1.73975	-3.8762	-8.25326	-4.88237	-2.31597	-7.5155	1.91556	-0.0697731	-0.176599	-0.132268	0.0589466	0.175522	-0.221051	-0.0134814
103.6	-3.49057	5.0774	-1.91261	-8.11586	-6.66422	-7.34682	-1.74418	-3.92717	-8.36186	-4.90453	-2.38024	-7.51542	1.91528	-0.069754	-0.176606	-0.132363	0.0589015	0.175596	-0.221086	-0.0135356
103.7	-3.7942	5.00205	-2.20294	-8.19343	-6.82601	-7.46207	-2.19407	-4.28177	-8.67435	-4.84248	-2.26721	-7.5161	1.91899	-0.0697645	-0.176691	-0.132354	0.0587506	0.175725	-0.221055	-0.0135224
103.8	-3.65014	5.09513	-2.25391	-8.10921	-6.75952	-7.27812	-2.07661	-4.20642	-8.58348	-4.96659	-2.28272	-7.51631	1.92636	-0.0698435	-0.176801	-0.132419	0.0588372	0.175802	-0.22103	-0.013608
103.9	-3.39084	4.80702	-2.13867	-8.19564	-6.84595	-7.13185	-2.06775	-3.79641	-8.45937	-4.87572	-2.3204	-7.51682	1.9263	-0.0699372	-0.176905	-0.132529	0.0588875	0.175833	-0.221076	-0.0138054
104	-3.45511	4.45464	-2.12759	-8.29537	-6.87698	-7.44212	-2.19629	-3.87398	-8.76965	-5.04637	-2.28272	-7.5169	1.93338	-0.0698309	-0.176952	-0.132582	0.0589068	0.17594	-0.221099	-0.0138429
104.1	-3.54155	4.72058	-2.07661	-8.19343	-6.77725	-7.42883	-1.98796	-3.89393	-8.67435	-5.4054	-2.30489	-7.51758	1.93812	-0.0698875	-0.177106	-0.132645	0.0589004	0.176034	-0.221092	-0.013859
104.2	-3.51495	4.64523	-2.04337	-8.2311	-6.73071	-7.45985	-1.74639	-3.8895	-8.53694	-5.44308	-2.34035	-7.5172	1.94383	-0.0698836	-0.177143	-0.132644	0.0588015	0.176057	-0.221099	-0.0139245
104.3	-3.43295	4.76269	-1.79958	-8.25548	-6.61547	-7.53964	-1.7198	-3.85625	-8.51256	-5.40097	-2.44894	-7.51758	1.95201	-0.0699896	-0.177273	-0.132804	0.0587726	0.176188	-0.221161	-0.014029
104.4	-3.32214	4.94221	-1.73753	-7.92305	-6.50244	-7.30915	-1.60012	-3.70112	-8.36186	-5.03307	-2.63732	-7.51788	1.95603	-0.0699873	-0.177391	-0.132866	0.0588693	0.176323	-0.221144	-0.0140421
104.5	-3.1537	4.98875	-1.56245	-7.75683	-6.32514	-7.24266	-1.51591	-3.54376	-8.41948	-4.97767	-2.73927	-7.51801	1.95724	-0.0700358	-0.177518	-0.133046	0.058847	0.176463	-0.221151	-0.0141075
104.6	-3.61911	4.70285	-1.72202	-8.23997	-6.63098	-7.70142	-1.69099	-4.17096	-8.73419	-5.11951	-2.45781	-7.51885	1.96926	-0.0701824	-0.177672	-0.133114	0.0588826	0.176589	-0.22106	-0.0140772
104.7	-3.74322	4.48566	-1.94586	-8.39289	-6.8526	-7.66818	-1.71093	-4.24631	-8.845	-5.29237	-2.3891	-7.51885	1.97055	-0.0701583	-0.177813	-0.133151	0.058869	0.176639	-0.22115	-0.0142061
104.8	-3.86068	4.44355	-2.01678	-8.61451	-6.85925	-7.8211	-1.64002	-4.04463	-8.76965	-5.54059	-2.31153	-7.51906	1.96651	-0.0701111	-0.177864	-0.133145	0.0587972	0.176643	-0.22118	-0.0142855
104.9	-3.97814	4.61642	-2.61073	-8.435	-6.9346	-7.74575	-1.93699	-4.25517	-8.94916	-5.3921	-2.29159	-7.5197	1.97865	-0.0702097	-0.177908	-0.133262	0.0588867	0.176742	-0.2211	-0.0143617
105	-3.57479	4.67183	-2.37581	-8.52143	-6.94125	-7.51747	-2.1298	-4.03133	-8.9403	-5.38102	-2.28494	-7.51953	1.97941	-0.0702343	-0.178048	-0.133422	0.0589479	0.176832	-0.221197	-0.0146259
105.1	-3.1803	5.0641	-2.22289	-8.24662	-6.80828	-7.65267	-2.03894	-3.90279	-8.79181	-4.82696	-2.51543	-7.52008	1.98327	-0.070254	-0.178158	-0.13344	0.0589312	0.177009	-0.221216	-0.0146582
105.2	-3.59917	4.97102	-2.37581	-8.40619	-6.98114	-7.74131	-2.05445	-4.06015	-9.02008	-4.85134	-2.34699	-7.52034	1.98294	-0.0703153	-0.178325	-0.133556	0.0589139	0.177162	-0.221198	-0.0145663
105.3	-3.76539	4.9001	-2.26943	-8.11364	-6.98336	-7.55737	-1.93256	-3.84295	-8.80732	-5.24805	-2.46224	-7.52038	1.98762	-0.0703365	-0.178364	-0.133622	0.0588451	0.177274	-0.221217	-0.0145964
105.4	-3.87398	4.92226	-2.16526	-8.41505	-6.91244	-7.89202	-2.03007	-4.01139	-8.75192	-5.29459	-2.39575	-7.52068	1.99684	-0.0702979	-0.17852	-0.133708	0.0588753	0.177336	-0.221114	-0.014665
105.5	-3.97814	4.77821	-2.26943	-8.51257	-6.93682	-7.63715	-2.1431	-4.24853	-8.87159	-5.47854	-2.3204	-7.52089	1.99999	-0.0703863	-0.178622	-0.133735	0.0588934	0.177406	-0.221146	-0.014789
105.6	-3.82522	5.00205	-2.14532	-8.35743	-6.87477	-7.50639	-2.09434	-4.15544	-9.08657	-5.38767	-2.40018	-7.52127	2.00815	-0.0704167	-0.178649	-0.13382	0.0589375	0.177467	-0.221073	-0.0147868
105.7	-4.02469	5.19264	-2.11872	-8.66105	-6.71741	-7.44434	-1.91261	-4.12885	-8.97133	-5.04637	-2.54646	-7.52199	2.01775	-0.0704145	-0.178727	-0.133869	0.0589701	0.177579	-0.22106	-0.0149314
105.8	-3.85404	5.18156	-2.16748	-8.60565	-6.72185	-7.25153	-1.89488	-4.02025	-8.68543	-4.85799	-2.58635	-7.52246	2.01512	-0.0705066	-0.178759	-0.133986	0.0589598	0.177621	-0.22106	-0.0149953
105.9	-3.82744	4.96659	-2.32483	-8.98684	-7.1119	-7.43991	-2.0611	-4.22193	-9.09987	-5.11507	-2.38245	-7.52246	2.0242	-0.0704908	-0.178827	-0.133973	0.0590025	0.177682	-0.221051	-0.0149543
106	-3.86068	4.94664	-2.66392	-9.23727	-7.42882	-7.73245	-2.24505	-4.39036	-9.14862	-5.26578	-2.20959	-7.52309	2.0288	-0.0704513	-0.179	-0.134034	0.058979	0.177787	-0.221064	-0.0150117
106.1	-3.94047	5.03529	-2.50878	-9.01787	-7.20277	-7.69256	-2.17856	-4.18425	-9.06662	-5.40762	-2.33813	-7.52301	2.0259	-0.070506	-0.179034	-0.13403	0.0589947	0.177885	-0.220996	-0.0151012
106.2	-3.97371	4.90896	-2.46446	-8.89154	-7.12742	-7.73688	-2.03229	-4.21307	-8.93143	-5.4054	-2.36251	-7.52352	2.03624	-0.0705416	-0.179058	-0.134142	0.0590015	0.177882	-0.221072	-0.0151145
106.3	-3.96485	4.95994	-2.27386	-8.80289	-6.91023	-7.8898	-2.2118	-4.30172	-8.95138	-5.42756	-2.36694	-7.52368	2.03758	-0.0706236	-0.179129	-0.13423	0.0590234	0.177945	-0.221091	-0.0151869
106.4	-3.85182	4.92226	-2.1298	-8.8583	-6.95677	-7.95186	-2.48883	-4.25739	-9.17079	-5.62259	-2.37137	-7.52411	2.04485	-0.0705588	-0.179314	-0.134242	0.0589986	0.178012	-0.221041	-0.0152401
106.5	-3.65901	4.88237	-2.12315	-8.76965	-6.95677	-7.79229	-2.47332	-4.25739	-9.00235	-4.97102	-2.45559	-7.52419	2.04598	-0.0705902	-0.179363	-0.134318	0.0589896	0.178097	-0.221056	-0.0152677
106.6	-4.04685	4.66518	-2.31597	-9.091	-7.17839	-7.90532	-2.57305	-4.47237	-9.30376	-5.01313	-2.29602	-7.52419	2.05217	-0.0706375	-0.17939	-0.134331	0.0590742	0.178201	-0.22106	-0.0153004
106.7	-4.24409	4.57874	-2.429	-9.06662	-7.14958	-8.11364	-2.77251	-4.50561	-9.18852	-5.1461	-2.12094	-7.52407	2.05463	-0.0706117	-0.179406	-0.134418	0.0591252	0.178285	-0.221047	-0.0152574
106.8	-4.23966	4.38593	-2.90992	-9.40792	-7.39336	-8.31532	-2.73927	-4.73167	-9.26609	-5.79989	-1.91704	-7.52491	2.05721	-0.070704	-0.179539	-0.134529	0.0590609	0.178238	-0.221082	-0.0153689
106.9	-4.06236	4.81145	-2.68608	-9.1043	-7.18061	-8.14467	-2.51764	-4.60756	-9.20181	-5.60929	-2.13202	-7.52504	2.05939	-0.0707747	-0.179634	-0.134542	0.0590979	0.17837	-0.221018	-0.0154
107	-4.08896	4.86242	-2.58635	-9.0223	-7.19612	-8.02499	-2.24505	-4.56766	-9.3636	-5.52508	-2.26499	-7.52458	2.06534	-0.0707752	-0.179682	-0.134598	0.0590741	0.178437	-0.22097	-0.0153693
107.1	-4.10225	5.14167	-2.39797	-8.94916	-7.03655	-8.10035	-2.05002	-4.47237	-9.40571	-5.44751	-2.36029	-7.52542	2.07511	-0.0707782	-0.1797	-0.134605	0.0591744	0.178531	-0.220956	-0.0155337
107.2	-4.20642	4.7915	-2.48662	-9.44782	-7.17174	-8.26435	-2.26721	-4.46793	-9.46111	-5.71567	-2.13645	-7.52593	2.07464	-0.0707663	-0.179897	-0.134696	0.0592268	0.178662	-0.22107	-0.0156201
107.3	-4.25296	4.78485	-2.2384	-9.17744	-7.16953	-8.00726	-1.95029	-4.6142	-9.30819	-5.69794	-2.23175	-7.52585	2.07955	-0.0708722	-0.179961	-0.134856	0.0593188	0.17869	-0.221122	-0.0156813
107.4	-4.1909	4.78042	-2.37581	-8.84722	-7.36677	-7.77456	-1.90153	-4.50783	-9.17079	-5.56275	-2.32262	-7.52602	2.08272	-0.071011	-0.180105	-0.134938	0.0593834	0.178805	-0.221076	-0.0157961
107.5	-4.15323	4.80037	-2.36029	-9.00457	-7.32023	-7.87207	-2.08105	-4.35491	-9.19073	-5.32783	-2.36916	-7.52657	2.0877	-0.0711059	-0.180273	-0.134962	0.059424	0.17898	-0.220972	-0.0157996
107.6	-3.96928	4.93556	-2.33591	-8.99349	-7.34461	-7.94078	-1.94364	-4.47015	-9.05776	-5.33448	-2.45337	-7.52695	2.095	-0.0712073	-0.180379	-0.135138	0.0596158	0.179087	-0.220979	-0.0158279
107.7	-3.95155	5.30124	-2.02121	-8.54581	-6.92131	-7.51083	-1.60677	-4.30615	-8.84057	-4.70507	-2.70159	-7.5272	2.0965	-0.0713269	-0.180424	-0.135263	0.0596699	0.179159	-0.221061	-0.0159456
107.8	-4.08896	4.96215	-2.24061	-8.87824	-7.22272	-7.86986	-1.99905	-4.50783	-9.14862	-5.16161	-2.45559	-7.52767	2.09822	-0.0713596	-0.180578	-0.135385	0.0597838	0.17933	-0.221055	-0.0159296
107.9	-4.31723	4.58761	-2.429	-9.16857	-7.48645	-8.06045	-2.36251	-4.81588	-9.48549	-5.28794	-2.30489	-7.52792	2.10402	-0.0715334	-0.180798	-0.135533	0.0598947	0.179443	-0.221089	-0.0160439
108	-4.11112	4.89788	-2.3337	-9.20625	-7.5352	-7.79229	-2.03229	-4.71172	-9.40571	-5.17935	-2.47332	-7.52809	2.11015	-0.0752081	-0.182922	-0.136473	0.0598275	0.179585	-0.221116	-0.0160192
108.1	-4.13107	5.09956	-2.12094	-9.32371	-7.48645	-7.76126	-1.87715	-4.60534	-9.22398	-5.06188	-2.51321	-7.52801	2.10813	-0.0777943	-0.186322	-0.139537	0.0579001	0.176872	-0.223431	-0.017688
108.2	-4.18425	5.08405	-2.28051	-9.28603	-7.5485	-7.84548	-2.03007	-4.64523	-8.96246	-4.82475	-2.47997	-7.52814	2.11025	-0.0778337	-0.186606	-0.139931	0.0575674	0.17579	-0.225459	-0.0206243
108.3	-3.94933	4.9821	-2.37802	-9.20846	-7.48201	-8.00505	-2.45116	-4.97767	-8.79181	-5.23032	-2.44008	-7.52898	2.11543	-0.0780481	-0.18673	-0.140225	0.0576877	0.176149	-0.225436	-0.0208328
108.4	-4.10447	5.03972	-2.22067	-9.09765	-7.44656	-7.77013	-2.35586	-4.49453	-8.79403	-5.22367	-2.55975	-7.52877	2.11434	-0.0780178	-0.186931	-0.140284	0.0577272	0.176509	-0.225367	-0.0208361
108.5	-4.2995	4.98653	-2.4024	-9.27052	-7.40666	-7.76348	-2.24726	-4.58539	-9.07327	-5.51621	-2.52429	-7.52936	2.12245	-0.0780288	-0.186945	-0.140466	0.0579644	0.176649	-0.225284	-0.0208349
108.6	-4.39923	5.03529	-2.25835	-9.17522	-7.38672	-7.94742	-2.12537	-4.48123	-9.13754	-5.61151	-2.55532	-7.52953	2.12174	-0.078178	-0.18695	-0.140477	0.0582976	0.177091	-0.225051	-0.0206924
108.7	-4.23523	5.21037	-2.08991	-9.23063	-7.34682	-7.88094	-2.06997	-4.26847	-9.06884	-5.47854	-2.62624	-7.53004	2.13155	-0.0774706	-0.186984	-0.140573	0.0584392	0.177472	-0.224862	-0.0204609
108.8	-4.45242	5.11286	-2.00569	-9.22841	-7.57731	-8.12694	-2.03451	-4.57431	-9.13089	-5.78438	-2.52873	-7.53025	2.13121	-0.0732794	-0.18348	-0.138132	0.0601577	0.179651	-0.223517	-0.0194403
108.9	-4.76269	4.80258	-2.6617	-9.50987	-7.63494	-8.27543	-2.3071	-4.92005	-9.43009	-5.95724	-2.30267	-7.5303	2.13735	-0.0729624	-0.182786	-0.137426	0.0612581	0.181711	-0.221201	-0.0165092
109	-4.46793	4.71394	-2.84343	-9.4456	-7.81667	-8.22002	-2.1431	-4.76491	-9.64728	-5.91957	-2.30267	-7.53034	2.14894	-0.0730805	-0.183039	-0.137617	0.0614326	0.182056	-0.221124	-0.0164023
109.1	-4.47458	4.79594	-2.74148	-9.58966	-7.94078	-8.34635	-2.27829	-4.73831	-9.84674	-5.99049	-2.20737	-7.53064	2.15149	-0.0732856	-0.183334	-0.137807	0.0615981	0.182233	-0.221145	-0.0164359
109.2	-4.42804	4.96437	-2.64397	-9.39241	-7.84991	-7.94299	-2.23175	-4.56545	-9.66722	-5.81984	-2.37359	-7.53157	2.15602	-0.0735786	-0.183666	-0.138073	0.0617432	0.18253	-0.221109	-0.0165368
109.3	-4.58318	5.03086	-2.839	-9.39463	-7.7125	-8.16905	-2.31818	-4.68734	-9.7736	-5.66027	-2.35586	-7.53123	2.15215	-0.073707	-0.183917	-0.138443	0.0619588	0.182859	-0.221246	-0.0165656
109.4	-4.39258	5.01534	-2.77694	-9.54976	-7.79229	-8.27321	-2.1431	-4.72502	-9.56084	-5.39654	-2.40462	-7.53157	2.16165	-0.0740189	-0.184262	-0.138761	0.0621873	0.183153	-0.221113	-0.016659
109.5	-4.33274	4.85356	-2.84122	-9.74258	-7.96515	-8.21781	-2.09434	-4.66518	-9.72263	-5.4741	-2.33813	-7.53203	2.16586	-0.0742782	-0.184582	-0.138997	0.0624928	0.183462	-0.221112	-0.0168257
109.6	-4.92005	4.5588	-3.08943	-9.96198	-7.95407	-8.72089	-2.37581	-5.09513	-10.0794	-5.77551	-2.0611	-7.53246	2.17054	-0.0745285	-0.184904	-0.139342	0.0627721	0.183814	-0.221092	-0.0168739
109.7	-4.96215	4.82696	-2.96976	-9.87998	-7.82996	-8.51921	-2.34921	-5.13945	-10.0661	-6.08579	-2.19851	-7.53263	2.1751	-0.0748638	-0.185301	-0.139617	0.0629966	0.184226	-0.221024	-0.0169131
109.8	-4.82253	5.00426	-2.91435	-9.86225	-7.63715	-8.60121	-2.10542	-5.03972	-10.0617	-5.79324	-2.30489	-7.53301	2.17554	-0.0751405	-0.185655	-0.139989	0.0632775	0.184529	-0.221194	-0.0169425
109.9	-4.71394	4.95994	-3.00743	-9.82679	-7.58175	-8.47267	-2.05667	-5.03751	-10.0994	-5.52286	-2.32926	-7.53356	2.1775	-0.0753479	-0.185874	-0.140231	0.06345	0.184843	-0.221228	-0.0169225
110	-4.82031	5.01978	-2.86338	-9.4323	-7.77899	-8.06267	-2.0611	-4.67848	-9.74922	-5.80654	-2.49105	-7.53352	2.18197	-0.075512	-0.186147	-0.140452	0.0636088	0.185146	-0.221194	-0.0169643
110.1	-4.96437	4.92669	-2.93873	-9.69382	-8.01834	-8.271	-2.26056	-4.79815	-9.74036	-6.09687	-2.41791	-7.53407	2.1948	-0.0758569	-0.186503	-0.140763	0.0638523	0.185483	-0.221021	-0.0169116
110.2	-4.97988	5.12616	-3.11381	-10.0617	-7.95851	-8.54359	-2.37359	-5.01978	-10.0085	-5.91292	-2.36029	-7.5339	2.1959	-0.0760716	-0.186768	-0.14097	0.0640825	0.185723	-0.221118	-0.016958
110.3	-5.17713	5.00869	-3.25565	-10.3144	-7.73245	-8.63446	-2.61294	-5.07297	-10.0063	-5.84643	-2.20516	-7.5342	2.1972	-0.0761498	-0.187142	-0.141279	0.064203	0.186068	-0.221163	-0.0171575
110.4	-5.4874	4.82253	-3.46398	-10.5648	-7.94742	-8.93365	-2.80132	-5.22589	-10.2036	-6.22319	-2.06553	-7.53496	2.21112	-0.0763577	-0.187355	-0.141545	0.0644009	0.186284	-0.221097	-0.017156
110.5	-5.62702	4.48566	-3.81414	-10.6889	-8.13802	-9.06441	-3.07835	-5.47632	-10.669	-6.58444	-1.87494	-7.53496	2.21442	-0.0765577	-0.187646	-0.14183	0.0646372	0.186657	-0.221159	-0.0172872
110.6	-5.76222	4.47015	-3.56371	-10.516	-8.35078	-8.86273	-3.04954	-5.36994	-10.5714	-6.40049	-1.90596	-7.53564	2.22139	-0.0767996	-0.188019	-0.14209	0.064806	0.186926	-0.221152	-0.0173259
110.7	-5.6647	4.41474	-3.38863	-10.2457	-8.45494	-8.82727	-2.80354	-5.16605	-10.3853	-6.13454	-2.01456	-7.53585	2.22106	-0.0770568	-0.188283	-0.142357	0.0650141	0.187177	-0.221116	-0.0173574
110.8	-5.89297	4.46793	-3.27338	-10.2169	-8.38624	-8.87603	-2.97419	-5.26799	-10.434	-6.088	-1.94807	-7.53615	2.22746	-0.0771868	-0.188506	-0.142582	0.0651384	0.187368	-0.221116	-0.0174723
110.9	-5.95724	4.55215	-3.62355	-10.3188	-8.44165	-8.84057	-2.95203	-5.65805	-10.5027	-5.91292	-1.86386	-7.53661	2.2295	-0.0773879	-0.188811	-0.142786	0.0653007	0.187713	-0.221173	-0.0174826
111	-5.80654	4.72723	-3.28225	-10.1105	-8.28651	-8.99127	-2.88997	-5.46081	-10.3653	-6.25422	-2.03451	-7.5364	2.23203	-0.077673	-0.189106	-0.143082	0.0655222	0.188038	-0.221246	-0.0176061
111.1	-5.78881	4.86242	-3.22019	-9.94425	-8.07153	-8.7763	-2.94538	-5.35886	-10.0085	-6.40492	-2.16083	-7.53623	2.24139	-0.0778774	-0.189334	-0.143372	0.0658038	0.188285	-0.221129	-0.0177479
111.2	-6.06806	5.13945	-3.249	-10.1437	-8.36629	-8.97133	-2.81462	-5.30789	-9.8689	-6.4692	-2.09656	-7.53721	2.24288	-0.0781657	-0.1897	-0.143669	0.0660372	0.188617	-0.221203	-0.0178599
111.3	-5.76222	5.11729	-3.0296	-10.0617	-8.25548	-9.07549	-2.84786	-5.12172	-10.0595	-6.40936	-2.16083	-7.53776	2.24629	-0.0783752	-0.190085	-0.143899	0.0661556	0.188977	-0.221204	-0.0179303
111.4	-5.77773	5.27686	-2.82792	-10.1459	-8.1358	-9.00679	-2.73262	-4.9954	-9.83566	-6.17222	-2.3071	-7.5381	2.25177	-0.078513	-0.190228	-0.144165	0.066247	0.189183	-0.221199	-0.0179877
111.5	-5.39875	5.60043	-2.54202	-9.73149	-7.51083	-8.54802	-2.50878	-4.57431	-9.85117	-5.93508	-2.65727	-7.53788	2.25906	-0.0786154	-0.190517	-0.144422	0.0665308	0.189477	-0.221165	-0.0179073
111.6	-5.5007	5.30345	-2.53759	-9.56084	-7.70142	-8.59013	-2.43564	-4.53664	-9.81793	-5.68908	-2.60629	-7.53822	2.26549	-0.0789102	-0.190761	-0.144679	0.066727	0.189813	-0.221205	-0.0179454
111.7	-5.52065	5.04859	-2.73927	-9.87555	-7.96737	-8.64332	-2.7437	-4.86021	-9.98193	-5.77108	-2.51986	-7.53835	2.2639	-0.0791893	-0.191254	-0.14502	0.0669462	0.190148	-0.221238	-0.0180451
111.8	-5.52729	5.01756	-2.98749	-10.0661	-8.07818	-8.5724	-2.71046	-5.0907	-9.97307	-6.15227	-2.44894	-7.53877	2.26745	-0.0794043	-0.191536	-0.145239	0.0671199	0.190423	-0.221326	-0.0179984
111.9	-5.64032	5.06632	-2.93873	-10.2457	-8.20008	-8.63446	-2.75478	-5.07961	-9.62068	-6.23206	-2.48883	-7.53899	2.27608	-0.0795386	-0.191758	-0.145499	0.0672827	0.190693	-0.22125	-0.0180547
112	-5.95281	4.81588	-3.05397	-10.2989	-8.20451	-8.86495	-2.73927	-5.27908	-9.86447	-6.49801	-2.27164	-7.53937	2.27991	-0.0797399	-0.191974	-0.145687	0.0674742	0.190942	-0.221285	-0.0181158
112.1	-5.84643	4.78042	-2.90327	-10.3321	-8.33748	-9.00679	-2.80576	-4.99318	-9.9775	-6.52017	-2.23618	-7.54	2.27792	-0.0798578	-0.192302	-0.145906	0.0675945	0.191183	-0.221353	-0.0180367
112.2	-5.65805	4.76491	-2.93208	-10.1925	-7.94742	-9.05776	-2.73262	-4.82696	-10.0639	-6.38276	-2.3337	-7.54005	2.28504	-0.0801006	-0.192502	-0.146169	0.0677449	0.19134	-0.221332	-0.0182505
112.3	-5.46524	4.95107	-2.9077	-10.3365	-7.80115	-9.17522	-2.54867	-5.04194	-9.90215	-6.32514	-2.39354	-7.53966	2.286	-0.0802588	-0.192728	-0.146306	0.0678766	0.191644	-0.221432	-0.0183256
112.4	-5.83535	4.81588	-3.22241	-10.5316	-8.15797	-9.48106	-2.93873	-5.12172	-10.3343	-6.74622	-2.17191	-7.54026	2.29563	-0.0804909	-0.192878	-0.14644	0.0680427	0.191853	-0.221192	-0.0183535
112.5	-5.96611	4.97988	-3.19138	-10.4119	-8.24662	-9.58079	-2.81684	-5.29237	-10.208	-6.81493	-2.17191	-7.54072	2.29634	-0.0805304	-0.193041	-0.146626	0.0681473	0.192015	-0.221296	-0.0183363
112.6	-6.13233	4.95107	-3.085	-10.4917	-8.33083	-9.45446	-2.75921	-5.2148	-9.96863	-6.89914	-2.16526	-7.54089	2.29941	-0.0806513	-0.193267	-0.146796	0.0682213	0.192205	-0.221351	-0.0184028
112.7	-5.93508	5.20594	-2.83235	-10.7465	-8.30867	-9.39241	-2.85008	-4.91561	-9.99744	-6.62876	-2.2938	-7.54119	2.30063	-0.0807992	-0.193469	-0.147001	0.06836	0.192417	-0.221451	-0.0183839
112.8	-5.87746	5.16383	-3.04733	-10.505	-8.45051	-9.49657	-2.76586	-4.88902	-10.2257	-6.7019	-2.25613	-7.54144	2.30892	-0.0809788	-0.193654	-0.147182	0.068565	0.192602	-0.221316	-0.0184255
112.9	-5.90405	4.97988	-3.04511	-10.4695	-8.52808	-9.31706	-2.91657	-5.14167	-10.4185	-6.7019	-2.22953	-7.54174	2.31307	-0.081131	-0.193917	-0.147273	0.0685867	0.192759	-0.221307	-0.0183966
113	-5.61151	5.09956	-2.90327	-10.3454	-8.34191	-9.07549	-2.82127	-5.01756	-10.2767	-6.7152	-2.42456	-7.54195	2.32269	-0.0813014	-0.194119	-0.147538	0.0688354	0.193059	-0.221303	-0.0185285
113.1	-5.8154	5.26578	-2.77694	-10.2457	-8.41505	-8.94473	-2.84122	-5.10399	-10.188	-6.52903	-2.47332	-7.54246	2.3286	-0.0815401	-0.194331	-0.147854	0.0690425	0.19327	-0.22137	-0.0185523
113.2	-5.86859	5.26799	-2.97641	-10.3144	-8.51257	-8.7497	-2.76143	-5.23253	-10.3321	-6.5512	-2.46446	-7.54276	2.33048	-0.0817026	-0.19463	-0.14805	0.0692464	0.193567	-0.221318	-0.0185339
113.3	-5.85751	5.17048	-3.24235	-10.3454	-8.38181	-8.83613	-2.51321	-5.40318	-10.2678	-6.65314	-2.41348	-7.54318	2.337	-0.0818657	-0.194939	-0.148205	0.0694062	0.193922	-0.221354	-0.0186514
113.4	-5.84422	5.02864	-3.43073	-10.4097	-8.45273	-9.11538	-2.57527	-5.22145	-9.95312	-6.44703	-2.40018	-7.54361	2.33779	-0.0820621	-0.195164	-0.148526	0.0694732	0.194111	-0.221407	-0.0187194
113.5	-5.48075	5.12837	-3.29333	-10.2989	-8.5857	-9.02452	-2.58413	-5.00205	-9.91101	-6.29633	-2.54424	-7.54395	2.34707	-0.0822038	-0.195378	-0.148735	0.0696672	0.194262	-0.221406	-0.0187309
113.6	-5.55389	5.25248	-3.36646	-10.2856	-8.38624	-8.88046	-2.45116	-5.13059	-9.91988	-6.63541	-2.52208	-7.54386	2.35017	-0.0824235	-0.195607	-0.148933	0.0698084	0.194552	-0.221435	-0.0187435
113.7	-5.68243	5.36773	-3.43073	-10.3676	-8.40397	-8.95138	-2.72154	-5.29459	-9.95977	-6.5512	-2.52208	-7.54361	2.34989	-0.0825343	-0.195927	-0.149133	0.0699464	0.194791	-0.221372	-0.0188541
113.8	-5.44751	5.35664	-3.29333	-10.3166	-8.29981	-8.93808	-2.62846	-5.09956	-10.0706	-6.10795	-2.58856	-7.54475	2.36237	-0.0827381	-0.196149	-0.149377	0.0702014	0.195005	-0.22131	-0.0188735
113.9	-5.52729	5.28572	-3.2889	-10.5094	-8.35078	-8.80954	-2.77251	-5.12172	-10.0462	-6.15006	-2.5797	-7.54471	2.35961	-0.0829186	-0.196427	-0.149582	0.0704135	0.195384	-0.221472	-0.0189748
114	-5.52508	5.57827	-3.20689	-10.2501	-8.12029	-8.74527	-2.60851	-4.98875	-10.1614	-6.44925	-2.76143	-7.54467	2.37238	-0.0830734	-0.196756	-0.149834	0.070548	0.195631	-0.221431	-0.0190837
114.1	-5.28129	5.74227	-3.05397	-10.1969	-8.10478	-9.0223	-2.54202	-4.99096	-10.1038	-6.52238	-2.72819	-7.54526	2.37723	-0.0832914	-0.19689	-0.150025	0.0708107	0.195845	-0.221452	-0.0190421
114.2	-5.20151	5.7334	-2.83457	-10.2058	-8.10034	-9.12203	-2.46446	-5.11064	-10.1747	-6.17444	-2.76143	-7.54539	2.38041	-0.0834769	-0.197191	-0.150248	0.0708579	0.196078	-0.22144	-0.0190988
114.3	-5.5827	5.47632	-2.94095	-10.4983	-8.37073	-9.24614	-2.57748	-5.3101	-10.5559	-6.52903	-2.55975	-7.54598	2.38959	-0.0836149	-0.197226	-0.150447	0.0710058	0.196269	-0.221434	-0.0191767
114.4	-5.65584	5.58713	-2.76365	-10.4385	-8.18235	-8.99792	-2.50213	-5.02642	-10.423	-6.49579	-2.70381	-7.54615	2.39371	-0.0837041	-0.197486	-0.150587	0.0710879	0.196429	-0.221398	-0.0191589
114.5	-5.74892	5.5694	-2.85008	-10.6291	-8.23332	-8.98684	-2.73262	-4.90453	-10.4296	-6.53347	-2.70381	-7.54636	2.39927	-0.0838485	-0.197673	-0.15074	0.0712368	0.196615	-0.22137	-0.0191525
114.6	-5.72676	5.72011	-3.01408	-10.7332	-8.17791	-8.92035	-2.67057	-5.19929	-10.8086	-6.3739	-2.63067	-7.54649	2.40182	-0.0839901	-0.197955	-0.150949	0.0712828	0.196853	-0.221452	-0.0192723
114.7	-5.97276	5.53616	-3.02073	-10.6446	-8.28429	-8.99349	-2.56862	-5.50735	-10.5825	-6.43373	-2.53759	-7.54687	2.41436	-0.0841942	-0.198197	-0.151224	0.0715349	0.197161	-0.221408	-0.0193934
114.8	-6.14784	5.37659	-3.06284	-10.6357	-8.43943	-9.18187	-2.66613	-5.27908	-10.6379	-6.30741	-2.44008	-7.54725	2.41202	-0.0844695	-0.198496	-0.151448	0.0717544	0.197412	-0.22141	-0.0194062
114.9	-5.99714	5.25248	-3.25787	-10.9216	-8.58792	-9.29933	-2.86781	-5.20816	-10.8219	-6.73071	-2.3204	-7.54746	2.41473	-0.0845494	-0.198746	-0.151699	0.0718874	0.19765	-0.22156	-0.0193868
115	-5.90849	5.40983	-2.97419	-11.0856	-8.83835	-9.01343	-2.79246	-5.27686	-10.8662	-6.93239	-2.44894	-7.54763	2.41703	-0.0847293	-0.199034	-0.151898	0.0719983	0.197859	-0.221639	-0.0194505
115.1	-5.86195	5.46967	-2.84565	-10.7089	-8.7763	-8.92922	-2.79024	-5.09513	-10.4939	-6.73736	-2.61959	-7.54827	2.4236	-0.0849894	-0.199118	-0.152065	0.0721672	0.198088	-0.221542	-0.019513
115.2	-5.94838	5.26799	-3.37976	-10.8618	-8.65884	-9.31041	-3.06727	-5.09291	-10.8884	-6.95233	-2.37359	-7.54857	2.42877	-0.0851511	-0.19945	-0.152306	0.0723358	0.198425	-0.221628	-0.0195382
115.3	-6.22098	5.00205	-3.53711	-10.9593	-8.8583	-9.31041	-2.96754	-5.29902	-10.915	-6.99887	-2.31375	-7.54895	2.43263	-0.0853493	-0.199702	-0.152586	0.0725885	0.198678	-0.221638	-0.0194925
115.4	-6.15006	5.08405	-3.58144	-10.7	-8.91814	-9.12646	-3.0717	-5.4054	-10.8928	-6.56893	-2.4024	-7.54912	2.43355	-0.0856196	-0.199978	-0.152855	0.072864	0.198952	-0.221716	-0.0196178
115.5	-6.15227	5.34778	-3.72106	-11.0878	-9.22398	-9.34587	-3.12711	-5.62038	-11.008	-6.42709	-2.38024	-7.54924	2.44003	-0.0857744	-0.200425	-0.153115	0.0730228	0.199281	-0.221769	-0.0196696
115.6	-6.06584	5.45637	-3.5083	-10.8064	-8.80511	-9.43452	-3.05176	-5.37659	-10.7266	-6.53125	-2.51764	-7.54954	2.44773	-0.0859351	-0.200591	-0.153372	0.0732737	0.199615	-0.221763	-0.0196428
115.7	-5.77773	5.70016	-3.30219	-10.516	-8.67213	-9.00235	-2.91878	-5.16383	-10.3232	-6.56893	-2.84343	-7.54975	2.45311	-0.0862459	-0.2009	-0.153609	0.0734609	0.199835	-0.221782	-0.0196902
115.8	-5.68021	5.60265	-3.26673	-10.3764	-8.61894	-8.79624	-2.75035	-4.90675	-10.3454	-6.4293	-2.93873	-7.5503	2.46048	-0.0864103	-0.20113	-0.153829	0.0736434	0.200094	-0.221815	-0.0196607
115.9	-6.06806	5.42091	-3.42852	-10.7399	-8.55689	-8.93143	-2.82127	-5.09291	-10.6512	-6.85482	-2.69051	-7.55085	2.46054	-0.0865379	-0.201437	-0.154057	0.0737764	0.200396	-0.22178	-0.0197495
116	-6.05476	5.39875	-3.54819	-10.8795	-8.58348	-9.07549	-2.83013	-5.09291	-10.6003	-6.88585	-2.69716	-7.55081	2.46581	-0.0866777	-0.20176	-0.154357	0.0739432	0.200656	-0.221785	-0.0197866
116.1	-6.04589	5.27021	-3.46398	-11.2385	-8.92035	-9.32149	-3.23349	-5.20816	-10.7953	-7.0299	-2.60851	-7.55132	2.46836	-0.086877	-0.201918	-0.154593	0.0741947	0.20094	-0.22177	-0.0197646
116.2	-5.92622	5.18156	-3.331	-11.1299	-8.89819	-9.37025	-3.10716	-5.28572	-10.9859	-6.54898	-2.64619	-7.55196	2.4758	-0.0871461	-0.202216	-0.154823	0.0743551	0.201153	-0.221828	-0.0198957
116.3	-6.33179	5.1461	-3.74322	-11.4469	-9.08657	-9.48993	-3.24014	-5.74449	-11.3072	-6.69747	-2.40683	-7.55191	2.47834	-0.0873548	-0.202479	-0.155027	0.0744926	0.2014	-0.221793	-0.0199139
116.4	-6.68639	4.85577	-3.84074	-11.6264	-9.61625	-9.82901	-3.45733	-5.86416	-11.356	-6.85482	-2.19629	-7.55251	2.4866	-0.0876017	-0.202675	-0.155237	0.0746332	0.201587	-0.221799	-0.0199503
116.5	-6.39606	5.03751	-3.90944	-11.6729	-9.20403	-9.66722	-3.26452	-5.62038	-10.9615	-6.87477	-2.28716	-7.55276	2.48861	-0.0876956	-0.202957	-0.15549	0.0748341	0.201879	-0.221795	-0.0198975
116.6	-6.5113	5.15053	-4.0402	-11.8015	-9.08435	-9.6229	-3.4396	-5.92622	-11.0169	-7.01882	-2.23618	-7.55251	2.49076	-0.0878514	-0.203112	-0.155717	0.0749822	0.202121	-0.221862	-0.0199519
116.7	-6.44925	5.48519	-3.7942	-11.6109	-8.92922	-9.63398	-3.25565	-5.97719	-10.946	-6.97006	-2.4024	-7.55259	2.4993	-0.0880183	-0.203327	-0.155906	0.0751161	0.20236	-0.221721	-0.020011
116.8	-6.50244	5.4054	-3.72106	-11.6774	-8.98684	-9.68717	-3.28668	-5.93065	-10.8042	-7.10082	-2.36916	-7.5528	2.50917	-0.0881555	-0.203598	-0.156085	0.0751594	0.202543	-0.221748	-0.0201038
116.9	-6.29854	5.3921	-3.6856	-11.6951	-9.10873	-9.65393	-3.36203	-5.842	-10.6246	-7.00774	-2.41348	-7.55306	2.51487	-0.0883968	-0.20382	-0.156293	0.0753413	0.202687	-0.221712	-0.0201239
117	-6.1833	5.60708	-3.65457	-11.2851	-9.255	-9.41236	-3.39971	-5.71124	-10.4185	-6.89693	-2.53094	-7.55344	2.51556	-0.0885649	-0.204056	-0.156603	0.0755578	0.202948	-0.221748	-0.0201785
117.1	-6.12568	5.54059	-3.72328	-11.1853	-8.92257	-9.34144	-3.04289	-5.50292	-10.3232	-6.27195	-2.79024	-7.55441	2.52589	-0.0888107	-0.204352	-0.156813	0.0757747	0.203159	-0.221669	-0.0202245
117.2	-6.22541	5.4054	-3.43738	-11.356	-8.88489	-9.30376	-2.99635	-5.61373	-10.4141	-6.2653	-2.71932	-7.55408	2.52046	-0.0889058	-0.204584	-0.15698	0.0758922	0.20349	-0.221861	-0.0202525
117.3	-6.006	5.514	-3.04733	-11.1189	-9.11981	-8.97797	-2.93651	-5.432	-10.2036	-6.27195	-2.89884	-7.55424	2.52714	-0.0890426	-0.204793	-0.157212	0.0759602	0.203731	-0.221739	-0.0202538
117.4	-5.9927	5.41427	-3.30441	-11.3161	-9.10652	-9.1996	-2.84122	-5.46524	-10.4252	-6.67752	-2.82127	-7.55467	2.53325	-0.0892808	-0.204933	-0.157357	0.0762199	0.203858	-0.22169	-0.020294
117.5	-6.09243	5.52729	-3.37311	-11.1942	-9.11095	-9.20181	-2.81462	-5.36108	-10.2368	-6.6753	-2.87446	-7.5548	2.52671	-0.0893326	-0.20515	-0.157503	0.0763166	0.204061	-0.221765	-0.0203229
117.6	-6.17887	5.60265	-3.36425	-11.2873	-8.88489	-9.12868	-2.8944	-5.42756	-10.2457	-6.68417	-2.93873	-7.55535	2.53729	-0.0894795	-0.205325	-0.15776	0.0763694	0.204169	-0.22168	-0.0203614
117.7	-5.93065	5.50956	-3.413	-11.4712	-8.96689	-9.33257	-3.19803	-5.66027	-10.4584	-6.68639	-2.84565	-7.55526	2.53738	-0.0895773	-0.205496	-0.1578	0.0764872	0.204227	-0.221809	-0.0204892
117.8	-6.23206	5.29681	-3.87398	-11.6552	-9.05554	-9.46111	-3.21798	-5.84643	-10.7288	-6.9479	-2.6883	-7.55607	2.5485	-0.0897563	-0.205612	-0.158011	0.0765996	0.204401	-0.221733	-0.0204787
117.9	-6.61547	5.35664	-4.0136	-11.7926	-9.14862	-9.4323	-3.26008	-6.00822	-10.5471	-6.90136	-2.64619	-7.55603	2.55355	-0.0899901	-0.205851	-0.158196	0.0767491	0.204625	-0.221709	-0.0204755
118	-5.99714	5.69794	-3.7809	-11.4978	-8.88046	-9.14862	-2.98749	-5.6093	-10.3188	-6.48249	-2.93208	-7.55653	2.56114	-0.0901638	-0.206103	-0.158428	0.0769406	0.204898	-0.221713	-0.0204916
118.1	-5.85973	5.82205	-3.68338	-11.4336	-8.91814	-8.96911	-2.96976	-5.29016	-10.4806	-6.50687	-3.02295	-7.55611	2.55622	-0.0903977	-0.206338	-0.158709	0.0771048	0.205215	-0.22178	-0.0205917
118.2	-6.04589	5.5827	-3.62576	-11.4535	-9.21511	-9.06884	-2.88554	-5.514	-10.6933	-6.60439	-2.94981	-7.557	2.56707	-0.0904147	-0.206503	-0.158803	0.0771558	0.205301	-0.22166	-0.0206299
118.3	-5.81984	5.68465	-3.51274	-11.4735	-8.90262	-9.07327	-2.85008	-5.48519	-10.4052	-6.69525	-3.05841	-7.55709	2.57472	-0.0905372	-0.206672	-0.158946	0.0773745	0.205458	-0.221694	-0.0205805
118.4	-5.80211	5.62702	-3.38198	-11.4823	-8.78959	-9.11316	-2.69716	-5.46524	-10.3831	-6.57114	-3.06506	-7.55709	2.57275	-0.0905963	-0.206919	-0.159152	0.0775222	0.205733	-0.221788	-0.0207121
118.5	-6.30298	5.53616	-3.51052	-11.4358	-9.15084	-9.53203	-2.78803	-5.65584	-10.5293	-6.47806	-2.97862	-7.55759	2.5823	-0.0908258	-0.207088	-0.159332	0.0775697	0.205902	-0.221643	-0.0207159
118.6	-6.42487	5.69351	-3.42852	-11.3582	-9.00457	-9.59187	-3.11603	-5.78659	-10.4296	-6.17665	-2.95203	-7.55802	2.58504	-0.0909377	-0.207339	-0.159503	0.0777292	0.206072	-0.221681	-0.0207369
118.7	-6.65757	5.46524	-3.58365	-11.6153	-8.95803	-9.59187	-3.39527	-5.93951	-10.4606	-6.84374	-2.76365	-7.55797	2.59186	-0.0911686	-0.207527	-0.159687	0.0778763	0.206282	-0.221723	-0.0207934
118.8	-6.62876	5.40318	-3.51274	-11.8546	-9.00679	-9.46333	-3.45068	-5.87081	-10.4584	-6.79498	-2.78803	-7.55819	2.58882	-0.0913727	-0.207776	-0.159911	0.0780187	0.206549	-0.221761	-0.020799
118.9	-6.71076	5.71567	-3.74544	-11.7217	-9.05111	-9.61847	-3.29333	-5.80432	-10.6512	-6.77282	-2.75921	-7.55878	2.59341	-0.0914259	-0.207955	-0.160011	0.0781568	0.206818	-0.221833	-0.0208808
119	-6.55341	5.47189	-3.81193	-11.7904	-9.09765	-9.83123	-3.40636	-6.01708	-10.9327	-6.89914	-2.70824	-7.55887	2.59738	-0.0915746	-0.208191	-0.160211	0.0782733	0.207019	-0.221848	-0.0208975
119.1	-6.56449	5.52729	-3.5349	-11.8369	-9.02895	-9.78247	-3.30663	-6.01043	-10.7355	-6.80385	-2.83235	-7.55946	2.60642	-0.0917464	-0.208273	-0.160463	0.0784156	0.207161	-0.221808	-0.0208978
119.2	-6.47141	5.64032	-3.63463	-11.8569	-9.10208	-9.68939	-3.41522	-5.99492	-10.7709	-7.09417	-2.87224	-7.55916	2.6068	-0.091923	-0.208473	-0.16063	0.0785815	0.207343	-0.221855	-0.0209578
119.3	-6.82601	5.57827	-3.67674	-11.8059	-9.28825	-9.71155	-3.11381	-5.95503	-10.7177	-7.1385	-2.90327	-7.55954	2.61083	-0.0921648	-0.208779	-0.160865	0.0787185	0.207656	-0.221839	-0.021011
119.4	-6.69968	5.46302	-3.51052	-11.5488	-9.1309	-9.47663	-3.08279	-5.76886	-10.7288	-6.72628	-2.99857	-7.56052	2.62409	-0.0923993	-0.209066	-0.161109	0.0788907	0.207792	-0.221767	-0.0210266
119.5	-6.71076	5.39875	-3.86068	-11.5821	-9.29268	-9.63841	-3.23792	-5.91735	-10.9127	-6.90136	-2.84343	-7.56065	2.62424	-0.0924906	-0.209237	-0.16126	0.0790469	0.208118	-0.221812	-0.0210561
119.6	-6.79941	5.34556	-3.98258	-11.6729	-9.49436	-9.92209	-3.46398	-6.04589	-11.2651	-7.23158	-2.77694	-7.56137	2.63063	-0.0926806	-0.209621	-0.161565	0.0792366	0.208306	-0.221832	-0.0210721
119.7	-6.87255	5.58713	-3.95155	-11.684	-9.47441	-9.68495	-3.32435	-5.924	-11.0612	-7.07866	-2.86116	-7.5609	2.622	-0.0929366	-0.209861	-0.161742	0.0793754	0.208603	-0.221874	-0.0211026
119.8	-7.03877	5.50513	-4.01139	-11.7106	-9.60739	-9.66501	-3.30441	-6.03481	-11.1056	-7.07423	-2.70159	-7.56145	2.62861	-0.0929958	-0.210023	-0.161945	0.0794821	0.208859	-0.221875	-0.0211332
119.9	-6.99888	5.36994	-3.82966	-11.8369	-9.39241	-9.65836	-3.37754	-6.04368	-11.0036	-7.1252	-2.73927	-7.56154	2.64051	-0.0932188	-0.210218	-0.162093	0.07968	0.209028	-0.22182	-0.021144
120	-7.19834	5.30789	-3.98479	-11.9499	-9.64949	-9.97306	-3.41744	-6.57557	-11.2275	-7.31136	-2.6617	-7.56204	2.64288	-0.0934252	-0.21041	-0.162309	0.0797822	0.209263	-0.221872	-0.0212024
120.1	-7.40223	4.73388	-4.40366	-12.2403	-10.0661	-10.1947	-3.63463	-6.87033	-11.3759	-7.58839	-2.46002	-7.56234	2.64616	-0.0936041	-0.210679	-0.162556	0.0799495	0.209463	-0.221871	-0.0212347
120.2	-7.14736	5.07297	-4.39036	-12.0674	-9.88442	-10.0617	-3.37533	-6.73736	-11.2673	-7.23823	-2.67278	-7.56255	2.64969	-0.0937253	-0.210826	-0.162727	0.0801538	0.209675	-0.221865	-0.0213095
120.3	-7.21607	5.10178	-4.20863	-11.7904	-9.88442	-9.90658	-3.28003	-6.45146	-11.3117	-6.69747	-2.84565	-7.56327	2.65408	-0.0939016	-0.211132	-0.162882	0.0803849	0.209959	-0.221888	-0.0212354
120.4	-7.40888	4.93556	-4.30172	-11.9566	-9.94204	-9.98193	-3.47949	-6.40714	-11.2341	-6.82379	-2.69938	-7.5631	2.65883	-0.0941122	-0.211455	-0.163147	0.080539	0.210213	-0.221985	-0.0213556
120.5	-7.53299	4.9688	-4.31501	-11.9012	-9.94425	-10.0174	-3.70998	-6.48028	-11.4269	-6.92131	-2.63732	-7.56306	2.66937	-0.094279	-0.21164	-0.163402	0.0807218	0.210371	-0.221895	-0.0213897
120.6	-7.19169	4.95551	-4.24188	-11.8015	-9.79577	-9.92652	-3.54376	-6.40049	-11.4203	-7.1518	-2.70159	-7.56382	2.66968	-0.0945024	-0.211885	-0.163664	0.0808738	0.210673	-0.222006	-0.0214733
120.7	-7.13185	5.16162	-4.19755	-11.7882	-9.47884	-9.68939	-3.3709	-6.05254	-11.1189	-7.02547	-2.90992	-7.56416	2.67371	-0.0946709	-0.212178	-0.163883	0.0810363	0.210942	-0.222025	-0.0214445
120.8	-7.46872	5.14389	-4.07566	-11.7328	-9.45447	-9.95755	-3.56592	-6.1833	-11.0236	-6.98779	-2.839	-7.56429	2.67649	-0.0948445	-0.212429	-0.164095	0.0812653	0.211232	-0.222039	-0.0214103
120.9	-7.32245	5.36773	-4.08009	-11.6995	-9.47884	-9.71377	-3.52603	-5.98162	-11.0191	-6.89693	-2.9897	-7.56459	2.68376	-0.095051	-0.212725	-0.16437	0.081466	0.211485	-0.222028	-0.0215032
121	-7.2205	5.30567	-4.15323	-11.7904	-9.53203	-9.84452	-3.25122	-6.08579	-10.9327	-6.96785	-2.96311	-7.56471	2.68232	-0.0951397	-0.212929	-0.16456	0.0816255	0.21175	-0.222031	-0.0214847
121.1	-7.48866	5.432	-4.16209	-11.8325	-9.44338	-10.0218	-3.36646	-6.28525	-10.8751	-6.87698	-2.85451	-7.56484	2.68959	-0.0952848	-0.21306	-0.164697	0.0817824	0.211922	-0.222016	-0.0215316
121.2	-7.2892	5.37437	-4.12663	-11.8746	-9.48549	-9.93539	-2.91878	-6.1146	-11.1299	-6.93682	-2.98305	-7.56518	2.69323	-0.09552	-0.213246	-0.164856	0.0819251	0.212076	-0.221968	-0.0215767
121.3	-7.20055	5.24805	-4.39923	-12.2735	-9.70268	-10.0329	-3.20689	-6.17	-11.3715	-7.05207	-2.85451	-7.5656	2.69303	-0.0956597	-0.213541	-0.165092	0.0820303	0.212353	-0.221978	-0.0215899
121.4	-7.05871	5.24805	-4.10669	-12.1029	-9.75366	-9.98193	-3.37976	-6.14341	-11.2962	-6.80828	-2.94316	-7.5662	2.70623	-0.0958427	-0.213821	-0.165276	0.0822653	0.212523	-0.221902	-0.0215967
121.5	-7.1939	5.28794	-4.0402	-12.0696	-9.88442	-10.0285	-3.47284	-6.04368	-11.4579	-6.82158	-2.89884	-7.56616	2.70908	-0.0961543	-0.214033	-0.165575	0.0825387	0.212819	-0.221955	-0.0216142
121.6	-7.30472	5.23918	-3.99587	-12.0031	-10.095	-10.0883	-3.34208	-6.088	-11.6397	-7.13628	-2.79024	-7.56679	2.71444	-0.0963223	-0.21431	-0.165823	0.0826956	0.213094	-0.221948	-0.0216504
121.7	-7.28034	5.14389	-4.3128	-12.2314	-10.2634	-10.0351	-3.63463	-6.36282	-11.8214	-7.27369	-2.6484	-7.56709	2.72023	-0.0965454	-0.214575	-0.166094	0.0828909	0.213346	-0.221963	-0.0217642
121.8	-7.24266	5.1727	-4.45907	-12.1627	-10.106	-10.0285	-3.53933	-6.49357	-11.6973	-7.1252	-2.66392	-7.56747	2.71523	-0.0967123	-0.214883	-0.166365	0.083008	0.21357	-0.222043	-0.0218161
121.9	-7.16953	5.38767	-4.3682	-12.125	-10.0063	-10.177	-3.3576	-6.61325	-11.7239	-7.22493	-2.69938	-7.56734	2.72668	-0.0967551	-0.215116	-0.166456	0.0831763	0.213854	-0.222009	-0.0218518
122	-7.21385	5.2414	-4.54107	-11.848	-10.0396	-10.2789	-3.19138	-6.62211	-11.6751	-7.3712	-2.75921	-7.56768	2.7352	-0.0970295	-0.215353	-0.166625	0.0833751	0.214042	-0.221999	-0.0219245
122.1	-7.08974	5.22145	-4.14879	-11.7859	-9.82901	-9.84231	-3.0163	-6.40936	-11.3493	-7.23823	-2.94981	-7.56819	2.73556	-0.0970952	-0.21555	-0.166841	0.083463	0.214314	-0.221965	-0.021914
122.2	-7.09861	5.4054	-4.22636	-11.9566	-9.91101	-9.6229	-3.23792	-6.22762	-11.6995	-6.99223	-2.90327	-7.56861	2.7391	-0.0973765	-0.215767	-0.167088	0.0835961	0.21443	-0.222044	-0.0219984
122.3	-7.03655	5.44086	-4.2729	-11.961	-9.82236	-9.66279	-3.10716	-6.11016	-11.6153	-6.84595	-3.05176	-7.56853	2.74566	-0.0974215	-0.215917	-0.167338	0.0837845	0.214662	-0.221995	-0.0220345
122.4	-7.00774	5.37437	-4.47458	-11.7948	-9.66944	-9.80685	-3.03846	-6.09465	-11.6219	-6.78612	-3.12489	-7.56938	2.75721	-0.0977339	-0.216281	-0.167658	0.0841439	0.214987	-0.221925	-0.0220047
122.5	-7.0565	5.45194	-4.56323	-11.9854	-9.78025	-9.71377	-3.07392	-6.03703	-11.571	-6.6199	-3.0717	-7.56933	2.7561	-0.0980166	-0.216543	-0.167958	0.0843629	0.21531	-0.221906	-0.022033
122.6	-6.8526	5.62924	-4.50339	-12.043	-9.61182	-9.56749	-2.81019	-5.94838	-11.243	-6.54676	-3.14927	-7.56959	2.76508	-0.0982217	-0.216869	-0.168207	0.0844039	0.215633	-0.221905	-0.0221361
122.7	-7.03434	5.59156	-4.64302	-11.9056	-9.77582	-9.80906	-2.77694	-6.08357	-11.11	-6.47363	-3.20025	-7.56993	2.76882	-0.0984582	-0.217132	-0.168498	0.0847019	0.215921	-0.221889	-0.022165
122.8	-7.02769	5.74449	-4.35269	-11.6264	-9.60074	-9.82458	-2.839	-5.72897	-11.0612	-6.4426	-3.28446	-7.56997	2.76884	-0.0985965	-0.217466	-0.168679	0.0849001	0.216209	-0.221995	-0.0222551
122.9	-7.28477	5.64475	-4.57431	-11.8125	-9.91766	-9.98193	-3.05841	-5.99935	-11.2829	-6.98779	-3.11824	-7.57073	2.77789	-0.0988614	-0.217635	-0.168932	0.085069	0.216385	-0.221994	-0.0222831
123	-7.09417	5.49627	-4.64302	-11.6884	-9.81793	-9.96863	-3.0296	-6.20546	-11.3937	-7.20942	-3.07614	-7.57035	2.77311	-0.0990044	-0.217832	-0.169137	0.0851435	0.216675	-0.222094	-0.0223499
123.1	-7.43326	5.27243	-4.84469	-11.9588	-10.1481	-10.4584	-3.30884	-6.51352	-11.6175	-7.47758	-2.81905	-7.57082	2.78229	-0.0990845	-0.218083	-0.169364	0.0853061	0.216832	-0.222062	-0.0223276
123.2	-7.70585	5.00426	-4.67183	-12.0785	-10.1703	-10.68	-3.54819	-6.83931	-11.7483	-7.79672	-2.72375	-7.57141	2.7909	-0.099258	-0.218299	-0.169549	0.0855156	0.217085	-0.222011	-0.0223399
123.3	-7.40445	5.33005	-4.4901	-12.0918	-9.91323	-10.1105	-3.31549	-6.07914	-11.4868	-7.55293	-2.98305	-7.57145	2.78741	-0.0995294	-0.218618	-0.16973	0.0857095	0.217461	-0.222069	-0.0224687
123.4	-7.76348	5.3101	-5.05967	-12.309	-10.2058	-10.4119	-3.66122	-6.10352	-11.5067	-7.64158	-2.78359	-7.5712	2.80114	-0.0998286	-0.218883	-0.17008	0.085941	0.217604	-0.222062	-0.0225491
123.5	-7.49088	5.49405	-4.75604	-11.9566	-9.9775	-10.1127	-3.43295	-5.93508	-11.4269	-7.4111	-3.10495	-7.57192	2.80744	-0.100007	-0.219158	-0.170265	0.0861375	0.217787	-0.222081	-0.0225363
123.6	-7.4532	5.13724	-4.90453	-12.278	-10.3565	-10.2257	-3.70776	-6.04589	-11.6818	-7.54185	-3.00743	-7.57256	2.81525	-0.100195	-0.219297	-0.170485	0.0862933	0.218047	-0.222058	-0.0225262
123.7	-7.54185	5.06188	-4.88015	-12.3821	-10.3498	-10.4695	-3.7676	-6.12568	-12.1383	-7.60834	-2.87003	-7.57234	2.81142	-0.10034	-0.219638	-0.17066	0.0863775	0.21826	-0.222003	-0.0226413
123.8	-7.72137	5.01534	-5.04859	-12.4553	-10.2723	-10.6113	-3.69447	-6.10573	-12.2868	-7.78564	-2.80797	-7.57281	2.82417	-0.100408	-0.219752	-0.170835	0.0865635	0.218514	-0.222019	-0.0225778
123.9	-7.38007	5.28794	-4.64745	-12.2935	-10.1459	-10.4318	-3.55484	-5.8287	-11.8635	-7.62607	-3.02516	-7.57315	2.82728	-0.100747	-0.220075	-0.171164	0.0867971	0.218785	-0.222039	-0.0227121
124	-7.20055	5.37659	-4.49453	-12.1051	-10.0617	-10.4363	-3.40414	-5.96168	-11.571	-7.5485	-3.06727	-7.5726	2.82281	-0.100876	-0.220395	-0.171404	0.0869293	0.219092	-0.222164	-0.022696
124.1	-7.22493	5.26799	-4.68291	-12.3334	-10.1016	-10.4828	-3.19581	-6.06362	-11.6929	-7.53964	-3.05397	-7.57306	2.83476	-0.100952	-0.220671	-0.171634	0.0870838	0.21924	-0.222129	-0.0227877
124.2	-7.43326	5.13502	-4.7361	-12.5949	-10.2501	-10.403	-3.52825	-6.24757	-11.6774	-7.58618	-2.90105	-7.57383	2.84521	-0.101194	-0.220832	-0.171811	0.0872949	0.219444	-0.222087	-0.0228516
124.3	-7.81002	4.82253	-4.74939	-12.6525	-9.92874	-10.6778	-3.5216	-6.334	-11.797	-7.55072	-2.85673	-7.57412	2.84617	-0.101397	-0.220996	-0.172063	0.087417	0.219658	-0.222088	-0.0228627
124.4	-7.51969	5.31232	-4.51669	-12.4663	-9.93317	-10.6978	-3.22906	-6.15892	-11.6242	-7.67926	-2.96089	-7.57476	2.85079	-0.101619	-0.221264	-0.172246	0.0875758	0.219913	-0.222159	-0.0228619
124.5	-7.70586	5.07297	-4.47458	-12.5705	-10.1969	-10.7532	-3.32435	-5.92843	-11.6219	-7.60834	-2.92322	-7.57476	2.85105	-0.101778	-0.221498	-0.172417	0.0876928	0.220077	-0.222243	-0.0229328
124.6	-8.11364	4.93334	-4.82918	-12.8298	-10.505	-10.8374	-3.56814	-6.21876	-12.0231	-7.55072	-2.77473	-7.57531	2.8562	-0.101933	-0.221685	-0.172567	0.0878458	0.220425	-0.222172	-0.0229597
124.7	-8.03386	5.09734	-4.74496	-12.9118	-10.4185	-10.587	-3.12046	-6.29411	-11.9655	-7.82996	-2.88554	-7.57552	2.86534	-0.102172	-0.221951	-0.172884	0.0880706	0.220654	-0.222167	-0.0229874
124.8	-7.77899	5.08626	-4.65853	-12.8231	-10.4385	-10.6623	-3.20025	-6.34952	-11.8502	-8.20229	-2.89662	-7.57565	2.87288	-0.102382	-0.222178	-0.17312	0.088231	0.220811	-0.222074	-0.0229876
124.9	-8.27986	4.93113	-5.01978	-13.1201	-10.6379	-10.9837	-3.72328	-6.89693	-11.9898	-8.47711	-2.60408	-7.57624	2.87625	-0.102609	-0.22242	-0.173326	0.0884454	0.220952	-0.222079	-0.0230451
125	-8.24218	5.00426	-4.95551	-13.3617	-10.321	-11.0502	-3.78976	-6.94125	-12.1361	-8.64554	-2.56419	-7.57624	2.87444	-0.102837	-0.222647	-0.173549	0.0886529	0.221333	-0.222177	-0.0231094
125.1	-8.28872	4.86686	-5.24583	-13.4747	-10.5005	-11.1299	-3.65679	-7.18726	-12.4043	-8.59457	-2.4711	-7.57658	2.88246	-0.103104	-0.22303	-0.173866	0.0888612	0.221771	-0.222231	-0.0231259
125.2	-8.18235	4.97988	-5.51621	-13.2509	-10.6446	-10.9815	-3.95155	-7.00552	-12.3511	-8.3951	-2.511	-7.57646	2.88478	-0.103293	-0.223371	-0.174076	0.0890656	0.221978	-0.222242	-0.0231739
125.3	-8.35964	5.15497	-5.33891	-13.098	-10.403	-10.8596	-3.54155	-6.8792	-12.2935	-8.26213	-2.71711	-7.57667	2.8926	-0.103519	-0.223625	-0.174352	0.0893433	0.222198	-0.222245	-0.0231992
125.4	-8.10034	5.20151	-5.25691	-13.2021	-10.4496	-10.8662	-3.29998	-6.64206	-12.1405	-8.42391	-2.7437	-7.57709	2.89364	-0.103783	-0.223896	-0.174615	0.0895512	0.22242	-0.222205	-0.0232124
125.5	-8.25105	5.35886	-5.24583	-13.0071	-10.3764	-10.6867	-3.22684	-6.66201	-11.8968	-8.59678	-2.84565	-7.5773	2.89997	-0.103972	-0.224127	-0.174863	0.0897365	0.222682	-0.222216	-0.0232131
125.6	-8.45051	5.05302	-5.24583	-13.027	-10.5382	-10.7443	-3.13154	-6.67752	-12.1428	-8.54803	-2.84343	-7.57798	2.90883	-0.104298	-0.224331	-0.175119	0.0899148	0.222995	-0.222291	-0.0233134
125.7	-8.60786	5.11286	-5.1727	-13.2021	-10.4407	-10.7354	-2.99635	-6.75066	-12.2935	-8.35964	-2.82349	-7.57824	2.91286	-0.104519	-0.224579	-0.175357	0.0901011	0.22322	-0.222294	-0.0233517
125.8	-8.40397	5.01091	-5.39875	-13.2952	-10.2856	-10.7997	-3.09387	-6.58666	-12.1937	-8.33083	-2.79246	-7.57845	2.91894	-0.104658	-0.224882	-0.175575	0.0903561	0.223511	-0.222273	-0.0233674
125.9	-8.37959	4.91783	-5.57384	-13.4282	-10.6047	-11.0612	-3.1803	-6.72849	-12.2159	-8.65662	-2.73705	-7.57853	2.92522	-0.104871	-0.225135	-0.175833	0.0905391	0.223715	-0.222254	-0.0233786
126	-8.36851	5.1328	-5.56497	-13.4548	-10.6667	-11.0856	-3.30662	-6.9745	-12.1827	-8.85608	-2.69051	-7.57946	2.93454	-0.105035	-0.225314	-0.176045	0.0906722	0.224053	-0.222309	-0.0233387
126.1	-8.34191	5.22145	-5.40318	-13.2952	-10.4363	-11.141	-3.39527	-7.09639	-12.1561	-8.49927	-2.75921	-7.57904	2.93316	-0.105262	-0.22571	-0.17625	0.0908522	0.224381	-0.222363	-0.0234077
126.2	-8.51921	4.89123	-5.37881	-13.3794	-10.7089	-11.1632	-3.3576	-6.96785	-12.2225	-8.67657	-2.69938	-7.57938	2.94176	-0.105441	-0.225829	-0.176496	0.0910246	0.22455	-0.222339	-0.0233853
126.3	-8.68321	4.88015	-5.60929	-13.7207	-11.028	-11.4579	-3.42852	-7.04098	-12.586	-8.84722	-2.50878	-7.58006	2.94126	-0.105671	-0.226124	-0.176708	0.0912248	0.224796	-0.222318	-0.0234841
126.4	-8.37073	4.91561	-5.67578	-13.7119	-10.6889	-11.4291	-3.35981	-6.98779	-12.3156	-8.7763	-2.59521	-7.58006	2.94495	-0.105853	-0.2265	-0.176924	0.0913798	0.225072	-0.222282	-0.0234321
126.5	-7.9851	5.30789	-5.47632	-13.3949	-10.3277	-11.2009	-3.16479	-6.93682	-12.1915	-8.67213	-2.79911	-7.58023	2.95368	-0.106017	-0.226635	-0.17713	0.0915385	0.225165	-0.222258	-0.0235454
126.6	-8.20672	5.06188	-5.38546	-13.3772	-10.7044	-11.1543	-3.31327	-7.03655	-12.4264	-8.49927	-2.74592	-7.58061	2.9542	-0.106098	-0.22673	-0.177322	0.0916137	0.225385	-0.222379	-0.0236656
126.7	-8.29759	4.72723	-5.51178	-13.3994	-10.7643	-11.3804	-3.44846	-6.95898	-12.5018	-8.51035	-2.70602	-7.58103	2.96521	-0.106315	-0.227002	-0.177531	0.0917526	0.225627	-0.222377	-0.0235701
126.8	-8.22445	4.89788	-5.29681	-13.4038	-10.6889	-11.0856	-3.20246	-7.09417	-12.4131	-8.27321	-2.77694	-7.58108	2.95615	-0.106493	-0.227188	-0.177704	0.0919313	0.225865	-0.222418	-0.0235956
126.9	-8.43056	4.97102	-5.40097	-13.3772	-10.844	-10.9925	-3.25122	-7.03655	-12.3976	-8.63003	-2.81684	-7.58112	2.97171	-0.106742	-0.22755	-0.177986	0.0921693	0.22616	-0.222313	-0.0236249
127	-8.14024	5.23697	-5.25248	-13.1999	-10.6867	-10.8795	-3.23792	-6.77947	-12.3865	-8.67657	-2.97641	-7.58205	2.97809	-0.106943	-0.227778	-0.178277	0.0923601	0.226508	-0.222265	-0.0236445
127.1	-8.3951	4.86907	-5.52951	-13.3351	-10.977	-11.079	-3.5349	-6.92574	-12.8608	-8.65219	-2.76586	-7.58205	2.97517	-0.107167	-0.228078	-0.178538	0.0925406	0.226747	-0.222362	-0.0236993
127.2	-8.4771	4.77156	-5.38102	-13.2775	-10.8197	-10.9349	-3.43073	-7.0432	-12.6835	-8.39954	-2.839	-7.58205	2.98559	-0.107296	-0.228204	-0.178714	0.0927461	0.226894	-0.222321	-0.0236911
127.3	-8.82505	5.04637	-5.50735	-12.9738	-10.5449	-10.997	-3.43517	-7.04985	-12.4996	-8.63667	-2.8523	-7.58226	2.99186	-0.107448	-0.228446	-0.17887	0.0929188	0.227107	-0.222279	-0.0238094
127.4	-8.65884	5.13945	-5.39432	-12.8719	-10.6047	-10.9925	-3.61911	-6.74844	-12.2713	-8.64332	-2.90327	-7.5826	2.9927	-0.107634	-0.228715	-0.17907	0.0930798	0.227416	-0.222308	-0.0238693
127.5	-8.37294	5.30345	-5.08183	-12.7123	-10.2767	-10.8618	-3.24457	-6.50687	-12.1738	-8.21337	-3.16257	-7.58315	2.99688	-0.10791	-0.228919	-0.179273	0.0932345	0.227568	-0.222319	-0.0238612
127.6	-8.3951	5.44973	-5.08405	-12.8586	-10.2013	-10.997	-3.07392	-6.48028	-12.2868	-8.02943	-3.18473	-7.58375	3.00234	-0.108103	-0.22921	-0.179599	0.0934773	0.227854	-0.222264	-0.0239503
127.7	-8.83614	5.19043	-5.37881	-13.016	-10.4562	-11.0657	-3.5083	-6.50687	-12.4752	-8.41727	-2.99857	-7.58408	3.00681	-0.108391	-0.229536	-0.179908	0.0937848	0.228117	-0.222284	-0.0239116
127.8	-8.72976	5.17048	-5.29237	-13.1334	-10.5737	-11.2275	-3.44403	-6.43595	-12.5904	-8.40619	-3.00522	-7.5843	3.01051	-0.108653	-0.229824	-0.180242	0.0939659	0.228412	-0.222273	-0.0240231
127.9	-8.88046	4.97988	-5.31454	-13.2265	-10.751	-11.3361	-3.46398	-6.46255	-12.7301	-8.28429	-2.91213	-7.58485	3.01241	-0.108895	-0.230165	-0.18052	0.094236	0.228821	-0.222286	-0.0240315
128	-9.009	4.97988	-5.57605	-13.4171	-10.8773	-11.325	-3.46619	-6.66866	-12.9207	-8.32419	-2.839	-7.58497	3.01707	-0.109202	-0.230524	-0.180832	0.0944839	0.229178	-0.222241	-0.0239461
128.1	-9.12203	4.90675	-5.58048	-13.5456	-11.0812	-11.2053	-3.6169	-6.91023	-13.1933	-8.41283	-2.81684	-7.5843	3.02702	-0.109542	-0.23087	-0.181162	0.0947303	0.229412	-0.222292	-0.0239777
128.2	-8.94695	5.08626	-5.5827	-13.3351	-11.1876	-11.2629	-3.3443	-7.04763	-12.9938	-8.68986	-2.86116	-7.58506	3.02767	-0.109683	-0.231075	-0.181401	0.0950399	0.22972	-0.222284	-0.0239808
128.3	-9.01565	4.85134	-5.38102	-13.426	-11.2142	-11.1432	-3.66787	-7.25153	-13.0359	-8.78516	-2.82127	-7.58553	3.03338	-0.109842	-0.231296	-0.181711	0.0951374	0.229922	-0.222299	-0.0240708
128.4	-8.90705	4.58761	-5.3234	-13.2863	-11.0213	-11.0213	-3.61468	-6.87698	-12.7722	-8.56797	-2.88554	-7.58523	3.03395	-0.110101	-0.231587	-0.181976	0.0953759	0.230257	-0.222289	-0.0240232
128.5	-8.7364	4.84248	-5.4187	-13.0492	-10.9726	-11.0191	-3.47728	-6.79055	-12.6237	-8.50813	-2.98749	-7.5854	3.05031	-0.110273	-0.231897	-0.182183	0.0956097	0.230483	-0.222192	-0.0240346
128.6	-8.97133	4.98875	-5.58492	-13.3949	-11.2053	-11.1809	-3.55706	-6.99666	-12.9251	-8.46159	-2.84565	-7.58578	3.04919	-0.11051	-0.232136	-0.182391	0.0958493	0.230777	-0.222268	-0.0240464
128.7	-9.08879	4.88459	-5.45194	-13.4193	-11.3848	-11.4557	-3.78755	-6.99223	-12.9162	-8.49262	-2.78803	-7.58616	3.05207	-0.11069	-0.232393	-0.182593	0.0959733	0.231053	-0.222321	-0.0240894
128.8	-9.30598	4.83583	-5.42535	-13.4415	-11.4491	-11.3782	-4.01139	-7.1119	-12.9317	-8.64775	-2.70824	-7.58675	3.06229	-0.110858	-0.232632	-0.182839	0.0961349	0.231216	-0.222264	-0.0240747
128.9	-9.04889	4.63637	-5.59157	-13.4282	-11.0812	-11.2496	-3.91831	-6.77503	-12.8387	-8.61451	-2.8257	-7.58633	3.05189	-0.111022	-0.232909	-0.183043	0.096276	0.231512	-0.222372	-0.0241815
129	-9.11316	4.77821	-5.42091	-13.4703	-11.2142	-11.1277	-3.96263	-6.99666	-12.8342	-8.72976	-2.8257	-7.58675	3.07634	-0.111318	-0.233251	-0.183396	0.0965548	0.231879	-0.222285	-0.0241868
129.1	-9.13533	4.75383	-5.34778	-13.6697	-11.2363	-11.3405	-3.98479	-7.16066	-13.047	-8.67878	-2.80354	-7.58705	3.07694	-0.111582	-0.233553	-0.183648	0.0968556	0.2322	-0.222412	-0.0242289
129.2	-9.46555	4.6142	-5.4741	-13.7495	-11.3538	-11.4912	-3.82744	-7.3158	-13.2442	-8.91592	-2.7304	-7.58743	3.07863	-0.111717	-0.233781	-0.183929	0.0970353	0.232479	-0.222363	-0.0242547
129.3	-9.26608	5.16605	-5.51621	-14.0221	-11.4624	-11.3516	-4.00252	-7.1119	-13.1246	-8.94916	-2.87003	-7.58764	3.08256	-0.111887	-0.23399	-0.184156	0.0971574	0.232639	-0.222349	-0.0243224
129.4	-9.22841	5.11286	-5.50513	-13.9978	-11.2142	-11.3715	-3.81193	-7.31136	-12.8741	-8.75635	-2.98305	-7.58803	3.08269	-0.112052	-0.234246	-0.184305	0.0972994	0.23284	-0.222412	-0.0242944
129.5	-9.33479	4.78707	-5.68686	-13.9069	-11.4136	-11.5333	-4.03355	-7.35569	-12.9273	-9.12203	-2.88776	-7.58883	3.09894	-0.112354	-0.234442	-0.184518	0.097549	0.233044	-0.22225	-0.0244181
129.6	-9.2816	4.69621	-5.61373	-13.7717	-11.223	-11.3272	-3.99366	-7.33574	-12.9672	-9.12646	-2.87889	-7.5887	3.09261	-0.112413	-0.234691	-0.184794	0.0976693	0.233383	-0.22243	-0.0243944
129.7	-9.40792	4.44134	-5.87524	-14.1994	-11.3361	-11.5001	-4.03133	-7.26482	-13.1002	-9.14641	-2.80576	-7.58904	3.11037	-0.112729	-0.235002	-0.185093	0.0979279	0.233697	-0.222344	-0.0243745
129.8	-9.43895	4.42582	-5.88411	-14.0554	-11.3272	-11.5001	-3.98701	-7.04098	-13.3107	-9.21954	-2.78581	-7.58921	3.11108	-0.112992	-0.235351	-0.185421	0.0981665	0.234052	-0.22238	-0.024425
129.9	-9.20403	4.68734	-5.678	-13.8337	-11.2164	-11.5909	-4.10447	-7.1518	-13.3373	-9.1863	-2.88332	-7.58964	3.11857	-0.113289	-0.235704	-0.185684	0.0983665	0.23441	-0.222333	-0.0244505
130	-9.33922	5.19043	-5.55611	-13.7318	-11.3471	-11.5577	-4.30172	-7.44212	-13.4149	-9.13754	-2.88554	-7.58976	3.11959	-0.113428	-0.235896	-0.185872	0.0985364	0.23458	-0.222343	-0.0244762
130.1	-9.49657	5.12394	-5.52508	-13.8581	-11.2651	-11.5976	-4.21528	-7.37785	-13.2154	-9.36803	-2.90992	-7.58981	3.12376	-0.113694	-0.236163	-0.186159	0.0986991	0.234792	-0.222428	-0.0244722
130.2	-9.57193	4.81367	-5.66692	-13.9313	-11.469	-11.5621	-4.44355	-7.13628	-13.3417	-9.31706	-2.85895	-7.59036	3.13121	-0.113749	-0.236463	-0.186375	0.0988884	0.23505	-0.222482	-0.0245616
130.3	-9.46555	4.94221	-5.64697	-14.0864	-11.3826	-11.489	-4.15988	-7.21385	-13.3528	-9.14198	-2.91435	-7.59019	3.13478	-0.114	-0.236706	-0.186628	0.0991221	0.235291	-0.222391	-0.0246082
130.4	-9.13754	5.10178	-5.77551	-14.1108	-11.1211	-11.2319	-3.96485	-7.27812	-13.16	-8.86051	-3.08943	-7.59121	3.14232	-0.114256	-0.236932	-0.186845	0.0993002	0.235495	-0.222402	-0.0245563
130.5	-9.10652	5.0641	-5.91957	-13.9955	-11.11	-11.0945	-3.99366	-7.24488	-13.2088	-8.80732	-3.05176	-7.5907	3.14386	-0.114474	-0.237261	-0.187132	0.0995501	0.235982	-0.222421	-0.0246371
130.6	-9.32592	5.09291	-6.02151	-14.0155	-11.3072	-11.2806	-4.26182	-7.46428	-13.4614	-8.89376	-2.94538	-7.59142	3.15488	-0.114749	-0.23764	-0.187508	0.0998621	0.236219	-0.222387	-0.0246675
130.7	-9.27495	5.25026	-5.98606	-13.8227	-11.1543	-11.4845	-4.1909	-7.36455	-13.3506	-8.83613	-3.01187	-7.59184	3.1571	-0.115104	-0.237871	-0.18779	0.100101	0.236517	-0.222423	-0.0247141
130.8	-9.13754	5.24362	-5.82427	-13.7983	-11.2009	-11.2873	-3.93604	-7.16288	-12.9827	-8.92478	-3.12046	-7.59214	3.15572	-0.115321	-0.238204	-0.188031	0.100299	0.236831	-0.222463	-0.0247386
130.9	-9.28825	4.99983	-6.03038	-13.9579	-11.0679	-11.2762	-4.03798	-7.21607	-13.1046	-9.21068	-3.02738	-7.5929	3.16393	-0.115514	-0.238434	-0.188333	0.10044	0.237119	-0.222478	-0.0247899
131	-9.49436	5.0774	-6.03481	-14.082	-10.9726	-11.1388	-4.11555	-7.10747	-13.262	-9.10652	-3.08279	-7.59269	3.168	-0.115696	-0.238735	-0.188474	0.100576	0.237342	-0.222462	-0.0248269
131.1	-9.61625	5.0641	-6.12125	-14.2172	-11.1942	-11.4868	-4.08674	-7.42218	-13.4592	-9.41457	-2.91213	-7.59315	3.17492	-0.115973	-0.239049	-0.188866	0.100841	0.237583	-0.222449	-0.024785
131.2	-9.66501	5.13724	-5.81541	-14.1041	-11.079	-11.5289	-4.05571	-7.3845	-13.6276	-9.30155	-2.95646	-7.59349	3.17779	-0.116229	-0.239229	-0.189115	0.101091	0.237969	-0.222386	-0.0247699
131.3	-9.61182	5.24362	-5.8287	-14.0753	-11.1588	-11.5466	-3.88506	-7.28034	-13.4415	-8.98684	-3.02516	-7.59337	3.18167	-0.116547	-0.23966	-0.189462	0.101322	0.238293	-0.222454	-0.0248419
131.4	-9.53425	4.97545	-5.99935	-14.0864	-11.3272	-11.7793	-4.10669	-7.17617	-13.3063	-8.66327	-2.97419	-7.59383	3.18802	-0.116776	-0.239945	-0.189767	0.101565	0.238579	-0.222334	-0.0248611
131.5	-9.56085	5.17934	-5.86859	-13.8293	-11.3139	-11.7039	-3.85847	-7.07644	-12.9871	-8.86051	-3.17143	-7.59409	3.19283	-0.116947	-0.240187	-0.189981	0.101782	0.23894	-0.222416	-0.0249166
131.6	-9.94869	4.85134	-6.26973	-14.2172	-11.8657	-11.8702	-4.34382	-7.57288	-13.601	-9.49879	-2.87889	-7.59468	3.19671	-0.117146	-0.24048	-0.190286	0.101984	0.23909	-0.222377	-0.0249148
131.7	-10.0396	4.91118	-6.30076	-14.3989	-11.6796	-12.0497	-4.47237	-7.53299	-13.7296	-9.2816	-2.81905	-7.59472	3.20448	-0.117395	-0.240729	-0.190483	0.102168	0.239322	-0.222407	-0.0249045
131.8	-10.1149	4.99761	-6.47806	-14.5518	-11.6729	-12.012	-4.32166	-7.39558	-13.8182	-9.19517	-2.86559	-7.5951	3.21065	-0.117613	-0.240941	-0.190712	0.102352	0.239679	-0.222395	-0.024995
131.9	-10.0373	4.90453	-6.42265	-14.3745	-11.4845	-12.0297	-4.22858	-7.58396	-13.816	-8.9957	-2.91657	-7.59544	3.21494	-0.117834	-0.241287	-0.191035	0.102637	0.239989	-0.222356	-0.0250479
132	-9.87333	5.11729	-6.39828	-14.1529	-11.1432	-11.9832	-4.02912	-7.26039	-13.6033	-8.90041	-3.05176	-7.59616	3.21967	-0.118163	-0.241556	-0.191285	0.10288	0.240208	-0.222452	-0.0250422
132.1	-9.88663	4.90675	-6.59552	-14.0975	-11.3626	-12.0452	-4.23744	-7.15401	-13.5323	-9.00235	-3.02516	-7.59587	3.22312	-0.118326	-0.241834	-0.191562	0.10303	0.240553	-0.222443	-0.0250461
132.2	-9.89771	4.90232	-6.54455	-13.9667	-11.2718	-11.7084	-4.19755	-7.14071	-13.5523	-9.00014	-3.15149	-7.5965	3.23373	-0.11872	-0.242291	-0.19187	0.103319	0.240941	-0.222375	-0.0249949
132.3	-9.98193	5.03086	-6.49801	-14.0953	-11.489	-11.8037	-4.29507	-7.34239	-13.7385	-8.95581	-3.0296	-7.59663	3.23395	-0.118985	-0.242583	-0.192203	0.103649	0.241318	-0.222446	-0.0250531
132.4	-9.92652	4.9954	-6.37833	-14.2637	-11.6175	-12.0209	-4.2308	-7.6438	-14.0066	-9.36582	-2.97197	-7.59697	3.23488	-0.119263	-0.242932	-0.192534	0.103929	0.241655	-0.222436	-0.0250878
132.5	-10.2213	4.79815	-6.35838	-14.1706	-11.5843	-12.1605	-4.17761	-7.51747	-13.898	-9.42565	-2.94095	-7.59697	3.24255	-0.119522	-0.243291	-0.192844	0.104121	0.242034	-0.222465	-0.0251333
132.6	-9.89993	5.12616	-6.32736	-14.1573	-11.6929	-11.7926	-3.92939	-7.28255	-13.8382	-9.32592	-3.12489	-7.59735	3.24709	-0.119762	-0.243588	-0.193062	0.104446	0.242384	-0.222414	-0.025144
132.7	-9.60295	4.94221	-6.07027	-14.0044	-11.5222	-11.7638	-3.57922	-7.50639	-13.6033	-9.28381	-3.31106	-7.59731	3.25125	-0.119989	-0.243902	-0.193325	0.104596	0.242672	-0.222426	-0.0251971
132.8	-10.0174	4.85577	-6.3606	-14.2615	-11.653	-12.0054	-3.84295	-7.49088	-13.8493	-9.50766	-3.18252	-7.59786	3.26076	-0.120193	-0.244148	-0.193554	0.104752	0.242869	-0.222381	-0.0251937
132.9	-10.013	4.95107	-6.34508	-14.3634	-11.602	-11.879	-3.96485	-7.10525	-13.847	-9.22619	-3.2756	-7.59862	3.26804	-0.1204	-0.244453	-0.193793	0.105	0.243162	-0.222388	-0.0251965
133	-9.95534	5.05302	-6.21876	-14.3346	-11.7128	-11.7992	-3.84739	-7.1939	-13.6432	-9.11981	-3.27117	-7.59879	3.26602	-0.120646	-0.244736	-0.194082	0.105173	0.243454	-0.222446	-0.0252183
133.1	-10.2124	4.97102	-6.19881	-14.1795	-11.8037	-11.6751	-4.01804	-7.16509	-13.4193	-9.36138	-3.18916	-7.59845	3.26417	-0.12077	-0.245026	-0.19439	0.105264	0.243713	-0.22247	-0.0252667
133.2	-10.1016	5.00869	-6.24536	-14.4898	-11.7416	-11.6153	-4.10447	-7.28255	-13.5057	-9.29046	-3.16479	-7.59862	3.27593	-0.120969	-0.2452	-0.194473	0.105545	0.243936	-0.22238	-0.0253556
133.3	-10.1459	5.22367	-6.31849	-14.5585	-11.7483	-11.7859	-4.20198	-7.51969	-13.6321	-9.43452	-3.13376	-7.59934	3.28536	-0.121271	-0.245423	-0.194806	0.10578	0.244127	-0.222424	-0.02529
133.4	-10.2612	4.85799	-6.55563	-14.6737	-11.9499	-12.0541	-4.13993	-7.4798	-13.7141	-9.73371	-3.003	-7.59968	3.29058	-0.121498	-0.245674	-0.195092	0.106011	0.244427	-0.222392	-0.0253269
133.5	-10.0617	4.82253	-6.2786	-14.5961	-11.7483	-11.8591	-4.21528	-7.42883	-13.4747	-9.37911	-3.05619	-7.59943	3.2905	-0.121691	-0.24599	-0.195344	0.106242	0.244745	-0.222384	-0.02548
133.6	-9.65393	5.02421	-6.1567	-14.3989	-11.5488	-11.7992	-3.98036	-7.36455	-13.6166	-8.80732	-3.23571	-7.59994	3.30036	-0.12196	-0.246319	-0.195647	0.106469	0.245079	-0.222433	-0.0254639
133.7	-10.0684	4.67183	-6.29411	-14.4809	-11.9322	-11.9499	-4.05793	-7.79007	-13.5567	-8.88046	-3.11824	-7.6004	3.30845	-0.122285	-0.246677	-0.195981	0.106804	0.245394	-0.222433	-0.0254117
133.8	-10.1393	4.54772	-6.34509	-14.4809	-11.9898	-11.9832	-4.13993	-7.65267	-13.683	-9.02895	-3.05176	-7.60057	3.31548	-0.12253	-0.246975	-0.196262	0.107019	0.245666	-0.222427	-0.0254672
133.9	-9.82901	4.4635	-6.38498	-14.6272	-11.6729	-11.9477	-4.05571	-7.78342	-13.9401	-9.08214	-3.06727	-7.60134	3.32289	-0.122809	-0.247266	-0.19653	0.107285	0.246032	-0.22239	-0.0254378
134	-9.38576	4.9954	-5.91514	-14.41	-11.4624	-11.715	-4.00031	-7.78786	-13.6188	-9.12203	-3.29554	-7.60108	3.3283	-0.123045	-0.247558	-0.196857	0.107468	0.246342	-0.222417	-0.0254529
134.1	-9.46555	5.12616	-5.88411	-14.2792	-11.6109	-11.7328	-3.83631	-7.60169	-13.57	-8.73197	-3.3709	-7.60146	3.32881	-0.123224	-0.247789	-0.197077	0.107663	0.246557	-0.222375	-0.0255202
134.2	-9.63176	5.03086	-6.04146	-14.4011	-11.7017	-11.6618	-3.84074	-7.60391	-13.5634	-9.23949	-3.3709	-7.60146	3.33034	-0.123304	-0.248069	-0.197246	0.107844	0.246791	-0.222482	-0.0254748
134.3	-9.79577	4.71837	-6.334	-14.656	-12.176	-12.2935	-4.09561	-7.93634	-13.5589	-9.60295	-3.05619	-7.60244	3.33903	-0.12352	-0.248215	-0.19748	0.108022	0.247113	-0.222501	-0.0255913
134.4	-9.91766	4.71394	-6.5512	-14.902	-12.125	-12.3223	-4.21528	-7.97624	-13.7207	-9.94425	-2.87668	-7.60223	3.33367	-0.123646	-0.248564	-0.197704	0.108114	0.247419	-0.222595	-0.0255915
134.5	-10.0019	4.53885	-6.53568	-15.0527	-11.9322	-12.1494	-4.34826	-7.83883	-13.9667	-10.0307	-2.92986	-7.60252	3.3399	-0.123783	-0.248849	-0.197922	0.108217	0.2476	-0.222615	-0.0255871
134.6	-10.2368	4.56988	-6.50022	-15.0638	-12.0452	-12.2536	-4.41031	-7.84326	-14.1684	-10.2434	-2.92986	-7.60235	3.35003	-0.124042	-0.248988	-0.198095	0.108418	0.247755	-0.222558	-0.0256886
134.7	-10.259	4.56323	-6.4293	-14.8333	-11.9499	-12.278	-4.30615	-7.76569	-13.9734	-10.0107	-3.03403	-7.60231	3.35246	-0.124327	-0.249252	-0.19837	0.108717	0.248017	-0.222553	-0.0257131
134.8	-10.4008	4.22858	-6.58444	-14.8421	-12.1804	-12.4863	-4.28842	-8.04272	-14.4011	-9.77804	-2.87446	-7.60328	3.36174	-0.124473	-0.249512	-0.198634	0.108911	0.248273	-0.222473	-0.0258094
134.9	-10.372	4.30172	-6.52017	-15.117	-12.1139	-12.5616	-4.23301	-7.97402	-14.3989	-10.0883	-2.82349	-7.60307	3.36433	-0.124702	-0.249685	-0.198826	0.109088	0.248449	-0.222587	-0.0258199
135	-10.7798	4.34826	-6.54898	-15.0992	-12.2092	-12.4774	-4.47237	-8.1624	-14.5075	-10.2146	-2.78581	-7.60375	3.37279	-0.124757	-0.249875	-0.199004	0.109183	0.248724	-0.222532	-0.0257736
135.1	-10.9881	4.11334	-6.77504	-15.1879	-12.227	-12.7057	-4.63193	-8.22889	-14.3812	-10.3653	-2.70381	-7.60447	3.39147	-0.125014	-0.250064	-0.19924	0.109452	0.24889	-0.222427	-0.0256746
135.2	-10.7443	4.1355	-6.7019	-15.1147	-12.1915	-12.473	-4.60977	-8.26435	-14.4587	-9.85117	-2.79467	-7.60379	3.38162	-0.125247	-0.250346	-0.199504	0.109706	0.249184	-0.222555	-0.0257483
135.3	-10.7554	4.38815	-6.84817	-15.1369	-12.1782	-12.5661	-4.60977	-8.49483	-14.3258	-9.70712	-2.8257	-7.60468	3.39126	-0.125429	-0.250682	-0.199816	0.109819	0.24948	-0.222552	-0.0257495
135.4	-10.7953	4.35047	-6.91687	-15.2233	-12.2624	-12.6747	-4.70285	-8.43943	-14.4521	-10.2346	-2.675	-7.60511	3.39354	-0.125724	-0.250874	-0.200004	0.110031	0.24969	-0.22257	-0.0258333
135.5	-10.6113	4.33496	-6.75509	-15.2477	-12.1982	-12.7168	-4.35047	-8.35964	-14.3568	-10.0661	-2.81462	-7.60549	3.39331	-0.125848	-0.251144	-0.2002	0.110185	0.25	-0.222714	-0.0258998
135.6	-10.4961	4.76269	-6.61547	-14.9264	-12.0054	-12.2469	-4.11112	-7.92305	-14.1196	-9.57414	-3.19581	-7.60608	3.40664	-0.125993	-0.251425	-0.200429	0.110454	0.250103	-0.222637	-0.0258834
135.7	-10.7044	4.64745	-6.89693	-15.3386	-12.1915	-12.4486	-4.51226	-8.3397	-14.3413	-9.99744	-2.88776	-7.60553	3.40322	-0.12617	-0.251562	-0.200597	0.110608	0.250395	-0.22274	-0.0258291
135.8	-10.5537	4.59204	-6.99887	-15.2699	-11.9078	-12.4597	-4.52112	-8.18456	-14.2349	-9.83344	-2.99192	-7.60672	3.4215	-0.126336	-0.251697	-0.200738	0.110694	0.250563	-0.222629	-0.0259055
135.9	-10.5138	4.76491	-6.9745	-15.1613	-11.8125	-12.6215	-4.44577	-8.15132	-14.1485	-9.77804	-3.10938	-7.60612	3.4208	-0.126463	-0.251858	-0.200899	0.110898	0.250669	-0.222625	-0.0259488
136	-10.6601	4.72058	-6.94569	-15.148	-12.176	-12.7057	-4.34604	-8.21559	-14.4632	-9.99966	-3.07614	-7.60668	3.42791	-0.1266	-0.252172	-0.201152	0.111101	0.250944	-0.222668	-0.0260209
136.1	-10.4562	4.77599	-7.10747	-15.2721	-12.2292	-12.6414	-4.45242	-8.22224	-14.5585	-9.82458	-3.08279	-7.60731	3.43548	-0.126956	-0.252436	-0.201389	0.111402	0.251181	-0.222618	-0.0259726
136.2	-10.4651	4.54993	-6.99223	-15.4161	-12.3356	-12.5594	-4.44577	-8.35078	-14.6892	-10.0263	-2.93208	-7.60748	3.43384	-0.127087	-0.252692	-0.201695	0.111434	0.251545	-0.222732	-0.0260908
136.3	-10.5094	4.53885	-6.96563	-15.4959	-12.2624	-12.5838	-4.60977	-8.33083	-14.6892	-10.208	-2.91878	-7.60807	3.44678	-0.127342	-0.25302	-0.201902	0.111612	0.251738	-0.222638	-0.0261636
136.4	-10.5183	4.68956	-6.92796	-15.4361	-12.2491	-12.7677	-4.69621	-8.13137	-14.6227	-10.0905	-2.91213	-7.6079	3.43848	-0.127468	-0.253293	-0.202152	0.111834	0.252046	-0.222718	-0.0261425
136.5	-10.6136	4.85134	-7.06979	-15.3807	-12.227	-12.8808	-4.48123	-8.12472	-14.6538	-9.85782	-2.98305	-7.60807	3.45377	-0.127732	-0.253486	-0.202477	0.112032	0.252286	-0.222588	-0.0262117
136.6	-10.6069	4.50783	-7.12963	-15.5314	-12.9162	-13.0137	-4.54993	-8.21559	-14.5164	-9.99966	-2.81019	-7.60846	3.45711	-0.12802	-0.253684	-0.202679	0.11232	0.2525	-0.22263	-0.0262147
136.7	-10.7155	4.58983	-7.10525	-15.4294	-12.8896	-12.8231	-4.59204	-8.13802	-14.5851	-10.126	-2.87889	-7.60871	3.4566	-0.128181	-0.254073	-0.202935	0.112498	0.252838	-0.222732	-0.026238
136.8	-10.5404	4.29507	-7.16066	-15.6067	-13.047	-12.9871	-4.5721	-8.14024	-14.8798	-10.27	-2.8124	-7.60935	3.46597	-0.128488	-0.254321	-0.203179	0.112744	0.253063	-0.22266	-0.0262889
136.9	-10.3964	4.29507	-7.20942	-15.5846	-13.0027	-13.0647	-4.49231	-8.02943	-14.8776	-10.516	-2.81905	-7.6093	3.46613	-0.128745	-0.254586	-0.20346	0.112939	0.25323	-0.22266	-0.0262681
137	-10.7798	4.09561	-7.4931	-15.62	-12.9783	-13.3395	-4.46572	-8.31754	-14.9108	-10.5183	-2.71489	-7.61011	3.47556	-0.128948	-0.254837	-0.203743	0.113188	0.253574	-0.222594	-0.0261775
137.1	-10.6402	4.1089	-7.35569	-15.5713	-12.7145	-12.8719	-4.42361	-8.37073	-14.8732	-10.2279	-2.80576	-7.61024	3.47324	-0.129268	-0.255113	-0.203975	0.113406	0.253837	-0.222567	-0.0262492
137.2	-10.4762	4.41696	-7.00552	-15.5646	-12.5395	-12.965	-4.43912	-8.21116	-14.8111	-10.1903	-2.99192	-7.61036	3.48098	-0.12945	-0.255473	-0.204238	0.113618	0.254199	-0.222574	-0.0263359
137.3	-10.4496	4.40366	-7.18725	-15.5757	-12.7123	-13.1822	-4.28399	-8.02056	-14.8599	-10.0329	-2.99192	-7.61036	3.4898	-0.12968	-0.255697	-0.204502	0.113885	0.254464	-0.222603	-0.0263816
137.4	-10.8374	4.11777	-7.1518	-15.7353	-12.9517	-13.2154	-4.77599	-8.1624	-15.1347	-10.4052	-2.8523	-7.61083	3.49122	-0.129784	-0.25588	-0.204759	0.114037	0.254758	-0.222666	-0.0264054
137.5	-10.7155	4.10225	-7.08752	-15.538	-12.8675	-13.2021	-4.8048	-8.09148	-14.9441	-10.4074	-2.89219	-7.61104	3.50019	-0.130011	-0.256207	-0.204956	0.114143	0.254927	-0.222689	-0.0263314
137.6	-10.7886	4.35269	-6.8792	-15.5292	-12.8453	-12.9362	-4.66075	-8.1624	-14.9086	-10.2301	-2.97862	-7.61125	3.50564	-0.130174	-0.25646	-0.205294	0.11444	0.255171	-0.222639	-0.0264501
137.7	-10.7953	4.45242	-6.81493	-15.8239	-12.7943	-13.1467	-4.8314	-8.55689	-15.0859	-10.5936	-2.95203	-7.6118	3.51896	-0.130469	-0.256743	-0.205565	0.114616	0.255399	-0.222577	-0.0264713
137.8	-10.8995	4.6142	-6.80828	-15.7885	-12.7988	-13.1445	-4.62972	-8.69208	-14.964	-10.8396	-2.99857	-7.61214	3.51916	-0.132794	-0.257778	-0.205919	0.114754	0.255699	-0.222705	-0.0264926
137.9	-10.9349	4.86464	-6.70412	-15.4649	-12.3888	-12.7677	-4.50339	-8.19564	-14.605	-10.3653	-3.25344	-7.6124	3.51677	-0.13678	-0.262083	-0.209213	0.11312	0.25397	-0.223893	-0.0271448
138	-11.192	4.61864	-7.1518	-15.6356	-12.6015	-13.1113	-4.84248	-8.22445	-14.769	-10.4296	-3.14484	-7.61269	3.52656	-0.137062	-0.26291	-0.210239	0.112456	0.252156	-0.226727	-0.0307315
138.1	-11.4845	4.41253	-7.48201	-15.9724	-13.0536	-13.6786	-5.08848	-8.62781	-15.1147	-11.1033	-2.81905	-7.61367	3.53328	-0.137563	-0.263268	-0.210573	0.112893	0.25236	-0.227019	-0.0311968
138.2	-11.1255	4.51226	-7.22936	-15.9857	-13.0581	-13.3573	-4.98653	-8.58348	-14.9906	-10.7443	-2.94759	-7.61282	3.53172	-0.137659	-0.263528	-0.210843	0.113156	0.252767	-0.227114	-0.031277
138.3	-11.5178	4.40366	-7.48423	-16.2273	-13.2154	-13.242	-5.27908	-8.94251	-15.1081	-10.7886	-2.77473	-7.61337	3.53681	-0.137665	-0.263761	-0.211091	0.113429	0.253153	-0.227054	-0.0313489
138.4	-11.5954	4.05571	-7.82996	-16.4356	-13.1955	-13.539	-5.26799	-8.89154	-15.3053	-10.7842	-2.675	-7.61384	3.54542	-0.138006	-0.264032	-0.211342	0.113926	0.253695	-0.226935	-0.0312544
138.5	-11.3427	4.40809	-7.78121	-16.2539	-13.0669	-13.5035	-5.05302	-8.68543	-15.2965	-10.1969	-2.86116	-7.61375	3.54469	-0.138215	-0.264321	-0.211608	0.114222	0.254188	-0.226595	-0.0308588
138.6	-11.5577	4.43912	-7.67926	-16.4467	-13.2199	-13.508	-5.16605	-8.91592	-15.3031	-10.0462	-2.82127	-7.61431	3.5604	-0.13442	-0.261531	-0.21011	0.11532	0.255228	-0.226027	-0.030613
138.7	-12.0386	4.08231	-7.7524	-16.7902	-13.4747	-13.8072	-5.45859	-9.27938	-15.4826	-10.4141	-2.53981	-7.61431	3.56096	-0.133113	-0.259891	-0.208489	0.117148	0.25829	-0.223256	-0.0275099
138.8	-11.8458	3.92274	-7.75018	-17.0251	-13.6476	-13.6919	-5.63811	-9.24171	-15.6466	-10.6091	-2.45116	-7.61498	3.56949	-0.133368	-0.260205	-0.20871	0.117424	0.258828	-0.222769	-0.0267574
138.9	-11.9721	3.89614	-7.82553	-16.8124	-13.754	-13.8138	-5.53394	-8.93365	-15.6134	-10.5737	-2.43564	-7.61481	3.56664	-0.133496	-0.260512	-0.208982	0.117535	0.259145	-0.222882	-0.0268737
139	-11.7992	3.80971	-8.11364	-16.8367	-13.7074	-13.8847	-5.20594	-9.00235	-15.4427	-10.5227	-2.61073	-7.61545	3.57365	-0.133694	-0.260839	-0.209252	0.117608	0.259359	-0.222851	-0.0267907
139.1	-11.4801	4.07123	-7.92083	-16.4644	-13.5279	-13.9113	-4.8868	-8.85387	-15.3895	-10.5005	-2.87446	-7.61553	3.58271	-0.134028	-0.261009	-0.209439	0.117907	0.259593	-0.222846	-0.0267899
139.2	-11.653	4.41253	-7.60612	-16.347	-13.2509	-13.6299	-4.81367	-8.72976	-15.3519	-10.7377	-2.90992	-7.61541	3.58064	-0.134253	-0.2613	-0.209672	0.118181	0.259891	-0.222921	-0.0268233
139.3	-11.5688	4.27512	-7.77013	-16.5553	-13.3196	-13.5168	-5.04859	-8.77186	-15.3275	-10.7798	-2.87446	-7.61638	3.59636	-0.134501	-0.261594	-0.209965	0.118459	0.260127	-0.222851	-0.0268732
139.4	-11.8635	4.09782	-7.86099	-16.604	-13.652	-13.4969	-5.19264	-9.04225	-15.64	-10.8995	-2.81019	-7.61617	3.58722	-0.13469	-0.261841	-0.210245	0.118661	0.260517	-0.222879	-0.0268708
139.5	-11.9101	3.77868	-8.04051	-16.788	-13.8227	-13.7451	-5.46081	-9.255	-15.835	-11.11	-2.72597	-7.61651	3.59967	-0.134804	-0.262183	-0.210512	0.118712	0.260795	-0.22291	-0.0268551
139.6	-11.8923	3.90058	-8.18013	-16.8279	-13.8626	-13.6188	-5.71789	-9.47441	-15.886	-11.2053	-2.60629	-7.61664	3.60192	-0.135103	-0.262372	-0.21075	0.118947	0.260906	-0.222909	-0.0269269
139.7	-12.0209	4.19755	-7.9031	-16.706	-13.7296	-13.5612	-5.60043	-9.25722	-15.9259	-10.6933	-2.77473	-7.61672	3.61088	-0.135196	-0.262432	-0.21085	0.119135	0.26121	-0.222812	-0.0268908
139.8	-11.8901	4.10669	-7.8211	-16.819	-13.867	-13.6609	-5.47189	-9.01122	-15.9104	-10.9349	-2.85673	-7.61731	3.62521	-0.135541	-0.262741	-0.211148	0.119476	0.261474	-0.222725	-0.0268346
139.9	-12.0342	4.04463	-7.81223	-16.7703	-13.7673	-13.6609	-5.25026	-8.88268	-15.5491	-10.9083	-2.8523	-7.61715	3.61705	-0.135829	-0.26318	-0.211514	0.119718	0.261921	-0.222901	-0.0269671
140	-12.1782	3.66122	-7.9164	-16.8988	-14.0598	-13.6764	-5.21037	-8.95138	-15.6378	-11.0147	-2.80354	-7.61837	3.63534	-0.136164	-0.263545	-0.211888	0.119998	0.262258	-0.222808	-0.0270715
140.1	-12.2602	4.25961	-7.66153	-16.7703	-13.6321	-13.4282	-5.13724	-9.0356	-15.3341	-10.9637	-3.04289	-7.6182	3.63844	-0.136521	-0.263819	-0.212312	0.120344	0.262586	-0.222807	-0.0270376
140.2	-12.3245	4.24188	-7.77234	-16.8545	-13.6542	-13.5323	-5.27464	-9.01565	-15.2965	-11.0413	-2.98527	-7.61825	3.63471	-0.136757	-0.264242	-0.212605	0.120512	0.263032	-0.223007	-0.027037
140.3	-12.227	4.38815	-7.83883	-16.7636	-13.8315	-13.6365	-5.17048	-9.05333	-15.538	-11.1477	-3.00078	-7.61859	3.64128	-0.137024	-0.264589	-0.212899	0.120732	0.26335	-0.222872	-0.0270541
140.4	-11.8037	4.59869	-7.24488	-16.542	-13.6786	-13.2265	-4.84248	-8.74527	-15.2876	-10.6889	-3.32214	-7.61867	3.6417	-0.137252	-0.264927	-0.213181	0.120971	0.263759	-0.22299	-0.0270637
140.5	-11.6973	4.56766	-7.27591	-16.5619	-13.1489	-13.1888	-4.37928	-8.40397	-15.2211	-10.598	-3.4529	-7.61918	3.65249	-0.13753	-0.265244	-0.213407	0.121233	0.263965	-0.222886	-0.0271545
140.6	-11.8436	4.10004	-7.64602	-16.9143	-13.1445	-13.4725	-4.46128	-8.61008	-15.4715	-10.8396	-3.249	-7.61931	3.65919	-0.137734	-0.265436	-0.213679	0.121436	0.26426	-0.222876	-0.0270989
140.7	-12.1272	4.08452	-7.6438	-16.7902	-13.5346	-13.5235	-4.47901	-8.81841	-15.5159	-10.8175	-3.24235	-7.62007	3.67105	-0.138092	-0.265743	-0.214046	0.121734	0.264548	-0.222792	-0.027099
140.8	-12.1228	4.17317	-7.73245	-16.932	-13.5168	-13.2553	-4.40366	-8.79624	-15.6821	-10.9349	-3.21798	-7.62024	3.66888	-0.138401	-0.266218	-0.214378	0.12203	0.264976	-0.222833	-0.0271359
140.9	-11.9522	4.06679	-7.44434	-16.6351	-13.3728	-13.4481	-4.63858	-8.86051	-15.281	-10.2634	-3.34873	-7.62011	3.67568	-0.138657	-0.266643	-0.214699	0.122264	0.265323	-0.222931	-0.0271367
141	-12.1184	4.16209	-7.54629	-16.6705	-13.426	-13.4681	-4.74718	-8.97576	-15.1037	-10.4074	-3.31106	-7.62092	3.67661	-0.138895	-0.266988	-0.215031	0.122587	0.265734	-0.222958	-0.0272253
141.1	-12.0209	4.18204	-7.25818	-16.7348	-13.2775	-13.375	-4.78929	-8.99127	-15.0904	-10.5604	-3.41079	-7.62096	3.68515	-0.139245	-0.267377	-0.215348	0.122946	0.266035	-0.222972	-0.027209
141.2	-11.9566	4.1355	-7.54629	-16.9852	-13.4792	-13.6432	-5.21702	-9.10652	-15.4848	-10.864	-3.20911	-7.62126	3.68768	-0.13951	-0.267557	-0.215527	0.123128	0.266247	-0.222896	-0.0272283
141.3	-12.2358	4.07788	-7.90088	-17.178	-13.6941	-13.734	-5.30789	-9.27052	-15.5513	-11.0147	-3.06949	-7.62232	3.69505	-0.139712	-0.267777	-0.215838	0.123402	0.266492	-0.222884	-0.0272834
141.4	-12.2292	4.26182	-7.89202	-17.2091	-13.8537	-13.9623	-5.23253	-9.16192	-15.4782	-10.9815	-3.10273	-7.62215	3.68824	-0.139922	-0.268151	-0.216074	0.123525	0.266796	-0.223077	-0.0272597
141.5	-12.0874	4.16431	-7.71694	-17.0672	-13.8581	-13.6742	-5.12837	-8.927	-15.5801	-10.6357	-3.17143	-7.62227	3.6964	-0.140008	-0.268419	-0.216332	0.123669	0.26698	-0.222991	-0.0272399
141.6	-11.9278	4.38593	-7.62829	-16.8146	-13.4902	-13.6276	-5.16383	-8.69208	-15.507	-10.0218	-3.32657	-7.62249	3.70034	-0.140229	-0.268651	-0.216545	0.123867	0.267255	-0.223017	-0.0273119
141.7	-11.9854	4.19534	-7.60834	-16.8412	-13.5944	-13.9601	-5.14832	-9.00014	-15.3785	-10.3986	-3.25122	-7.6221	3.70529	-0.140446	-0.268865	-0.216783	0.124041	0.267528	-0.223058	-0.027364
141.8	-11.9056	4.44799	-7.30915	-17.003	-13.4193	-13.6897	-5.02642	-8.89376	-15.2987	-10.0706	-3.44846	-7.62321	3.72228	-0.14065	-0.269009	-0.216979	0.124273	0.267671	-0.2229	-0.0273178
141.9	-11.7638	4.55437	-7.34682	-17.1204	-13.2132	-13.5124	-4.87572	-8.66549	-15.3364	-10.454	-3.48836	-7.62316	3.72083	-0.141016	-0.269325	-0.217233	0.124475	0.267944	-0.222905	-0.0274339
142	-11.6685	4.82031	-7.24266	-16.6439	-13.098	-13.5323	-4.86464	-8.44829	-15.4361	-10.4429	-3.56592	-7.62388	3.73024	-0.141234	-0.269662	-0.21763	0.12474	0.268244	-0.222867	-0.0273915
142.1	-11.9256	4.72945	-7.36899	-16.5664	-13.129	-13.2487	-4.81145	-8.39067	-15.1014	-10.5338	-3.5903	-7.62376	3.73116	-0.141383	-0.270028	-0.217874	0.124974	0.268609	-0.222919	-0.0273728
142.2	-11.848	4.58983	-7.42218	-16.6661	-13.3417	-13.3839	-4.90453	-8.27321	-15.2588	-10.618	-3.54155	-7.62452	3.74177	-0.141671	-0.270286	-0.218106	0.125245	0.268828	-0.222907	-0.0273912
142.3	-11.9965	4.66518	-7.45985	-16.7924	-13.2952	-13.7916	-4.95772	-8.39732	-15.3275	-10.598	-3.52825	-7.62486	3.74803	-0.141998	-0.270542	-0.218443	0.125535	0.26917	-0.222932	-0.0273532
142.4	-11.7926	4.87794	-7.49974	-16.8013	-13.1445	-13.7207	-4.98875	-8.66327	-15.3009	-10.454	-3.5903	-7.62469	3.74566	-0.142222	-0.27084	-0.218772	0.125805	0.269593	-0.222945	-0.0274374
142.5	-12.1051	4.57874	-7.75683	-17.1559	-13.1534	-13.7739	-5.04415	-8.927	-15.4693	-10.5892	-3.36646	-7.6252	3.75025	-0.142442	-0.271238	-0.219021	0.126032	0.269912	-0.223019	-0.0274809
142.6	-12.1117	4.28399	-7.68591	-17.2778	-13.2176	-14.0554	-5.22589	-8.845	-15.609	-10.7443	-3.27117	-7.62571	3.75199	-0.142689	-0.271459	-0.219314	0.126297	0.270173	-0.22299	-0.0275445
142.7	-12.5129	4.24631	-7.7125	-17.4418	-13.2043	-14.113	-5.28794	-9.06441	-15.722	-10.7487	-3.20911	-7.62579	3.75636	-0.142942	-0.271745	-0.219524	0.126489	0.270502	-0.222978	-0.0274826
142.8	-12.4818	4.3682	-7.8765	-17.198	-13.1733	-14.1152	-5.23475	-9.28825	-15.691	-10.9704	-3.2756	-7.62558	3.76147	-0.1431	-0.272122	-0.21973	0.126713	0.270817	-0.223068	-0.0274649
142.9	-12.7434	4.20198	-7.95851	-17.229	-13.3262	-14.0465	-5.36329	-9.19073	-15.9857	-10.6601	-3.22241	-7.62562	3.76902	-0.14342	-0.272419	-0.220041	0.126983	0.271146	-0.222989	-0.0274632
143	-12.6281	4.17761	-7.99175	-17.1847	-13.5722	-14.0465	-5.3921	-9.20181	-16.1076	-11.1277	-3.15592	-7.62706	3.77769	-0.143636	-0.272716	-0.220396	0.127267	0.271402	-0.223028	-0.0275742
143.1	-12.6037	4.38372	-7.79672	-17.1116	-13.4149	-13.9224	-5.21924	-9.26387	-15.8727	-11.11	-3.3443	-7.62668	3.78672	-0.144115	-0.27308	-0.220743	0.127647	0.271812	-0.22303	-0.0275604
143.2	-12.5018	4.48566	-7.94964	-17.2024	-13.3417	-13.9623	-5.27464	-8.99792	-15.7087	-10.864	-3.33987	-7.62706	3.78854	-0.144488	-0.27352	-0.221169	0.12799	0.272224	-0.223016	-0.027577
143.3	-12.8298	4.22415	-8.06267	-17.4684	-13.898	-14.3147	-5.23032	-9.26609	-16.0145	-11.0147	-3.08279	-7.62732	3.79524	-0.144797	-0.273808	-0.221531	0.128235	0.272577	-0.223009	-0.0276095
143.4	-12.8032	4.18647	-8.15797	-17.3421	-13.8382	-14.2925	-5.2148	-9.33922	-16.0744	-11.2075	-3.05619	-7.62732	3.79766	-0.145012	-0.274137	-0.221811	0.128484	0.272858	-0.22305	-0.0276887
143.5	-12.8896	3.95377	-8.271	-17.4728	-14.0775	-14.1861	-5.20594	-9.35917	-15.9214	-11.407	-3.13597	-7.62791	3.80367	-0.14516	-0.27437	-0.222042	0.128615	0.27315	-0.223101	-0.0276739
143.6	-12.8453	3.96928	-8.42613	-17.4728	-14.2149	-14.4321	-5.50956	-9.40349	-16.0899	-11.4757	-3.02073	-7.62863	3.80708	-0.14549	-0.27464	-0.222328	0.128898	0.27339	-0.222994	-0.027625
143.7	-12.719	4.37042	-8.08483	-17.3642	-14.1573	-14.2792	-5.41648	-9.04446	-16.0522	-11.3782	-3.17587	-7.62876	3.80984	-0.14564	-0.274959	-0.222518	0.129061	0.273738	-0.223041	-0.0276654
143.8	-12.7323	4.39036	-7.98067	-17.4883	-14.2393	-14.2992	-5.678	-8.9957	-15.9525	-11.1211	-3.16035	-7.62889	3.81871	-0.1459	-0.275265	-0.222874	0.129264	0.274014	-0.223082	-0.0277569
143.9	-12.9295	4.30836	-7.90088	-17.3709	-14.0532	-14.3656	-5.5827	-9.11095	-15.7818	-10.7643	-3.18473	-7.62922	3.82202	-0.146039	-0.275544	-0.223137	0.129483	0.274343	-0.22317	-0.0278008
144	-13.211	4.1909	-7.84105	-17.3088	-14.0022	-14.574	-5.63589	-9.14198	-16.0433	-11.1455	-3.15149	-7.62922	3.82924	-0.146374	-0.27601	-0.223502	0.129818	0.274813	-0.223333	-0.0277853
144.1	-13.109	4.21085	-8.22002	-17.2911	-14.1906	-14.4831	-5.63367	-9.22398	-15.9126	-10.9172	-3.16922	-7.62956	3.84197	-0.146788	-0.276314	-0.223951	0.130182	0.275161	-0.223326	-0.0277996
144.2	-12.9916	4.03798	-8.12029	-17.2733	-14.0665	-14.2548	-5.39654	-8.94695	-15.7818	-10.8596	-3.25787	-7.62927	3.83782	-0.146993	-0.276754	-0.224219	0.130465	0.275457	-0.22338	-0.0278398
144.3	-13.1622	4.01139	-8.12251	-17.6922	-14.2238	-14.3125	-5.596	-9.05111	-16.0766	-10.9482	-3.0983	-7.63003	3.84651	-0.147213	-0.27704	-0.224458	0.130627	0.275676	-0.223362	-0.0278735
144.4	-13.191	4.00031	-8.29537	-18.1133	-14.1108	-14.4742	-5.5694	-9.255	-15.8572	-11.1853	-3.04289	-7.63028	3.85298	-0.147485	-0.277227	-0.22476	0.130857	0.275893	-0.223278	-0.0278427
144.5	-13.109	4.29285	-8.18013	-18.2374	-13.9734	-14.3169	-5.432	-9.04225	-15.9613	-11.008	-3.20689	-7.63054	3.86307	-0.147738	-0.277465	-0.224989	0.1311	0.276146	-0.22325	-0.0278687
144.6	-12.9938	4.58983	-8.49483	-18.1421	-14.0532	-14.492	-5.53394	-9.08879	-16.2361	-11.1189	-3.13597	-7.63067	3.8689	-0.148003	-0.277861	-0.22528	0.131317	0.276507	-0.223222	-0.0278369
144.7	-13.1135	4.73167	-8.19564	-18.12	-13.9689	-14.3413	-5.37437	-8.80954	-15.968	-11.0103	-3.22019	-7.63084	3.86928	-0.148257	-0.27816	-0.225538	0.131544	0.27686	-0.223283	-0.0278203
144.8	-13.0824	4.56545	-8.10478	-18.0379	-13.9047	-14.1019	-5.36108	-8.79403	-15.9901	-11.1166	-3.31771	-7.63113	3.88136	-0.148513	-0.278361	-0.225819	0.131767	0.277076	-0.223132	-0.0278775
144.9	-13.1135	4.58318	-8.27764	-18.0512	-13.9446	-14.0509	-5.36108	-8.91592	-16.1231	-11.1344	-3.28446	-7.63156	3.88381	-0.14871	-0.2786	-0.226023	0.131914	0.277356	-0.223178	-0.028036
145	-13.1733	4.69621	-8.22002	-17.9892	-13.9579	-13.9556	-5.25248	-8.69651	-16.1763	-10.9925	-3.34652	-7.63185	3.88517	-0.14893	-0.278831	-0.226285	0.132133	0.277606	-0.223339	-0.0280256
145.1	-12.996	4.88237	-8.01391	-17.7122	-13.9379	-13.8027	-5.12616	-8.60121	-16.1896	-10.6158	-3.4529	-7.63219	3.88625	-0.148948	-0.27916	-0.226511	0.132258	0.277872	-0.223384	-0.0280175
145.2	-13.2996	4.53442	-8.29316	-18.0313	-14.0798	-14.0642	-5.48962	-8.92922	-16.1763	-10.3676	-3.30884	-7.63279	3.90382	-0.149258	-0.279424	-0.226786	0.132534	0.278192	-0.223312	-0.027963
145.3	-13.3307	4.3549	-8.34413	-18.233	-13.9845	-14.3391	-5.70681	-8.74527	-16.2672	-10.454	-3.2623	-7.63253	3.90409	-0.149652	-0.279743	-0.227141	0.132822	0.278477	-0.223302	-0.0279844
145.4	-13.1955	4.82031	-7.70142	-17.8296	-13.7473	-14.0465	-5.43643	-8.66992	-15.937	-10.4097	-3.56814	-7.63245	3.90518	-0.149864	-0.280099	-0.227493	0.132961	0.278889	-0.223344	-0.0280633
145.5	-13.0204	4.73167	-7.84104	-17.577	-13.8315	-13.8404	-5.35443	-8.81841	-15.8993	-10.7864	-3.59917	-7.63325	3.91884	-0.150201	-0.280267	-0.227711	0.133251	0.279061	-0.223278	-0.0280377
145.6	-12.8896	4.56766	-8.18013	-17.7055	-14.0133	-14.144	-5.59821	-9.08435	-16.0921	-10.6911	-3.39527	-7.63376	3.9118	-0.150468	-0.280686	-0.227984	0.13347	0.279461	-0.223358	-0.0281949
145.7	-13.6631	4.11334	-8.6544	-18.1155	-14.5119	-14.5296	-6.15892	-9.43009	-16.5553	-11.3117	-3.00522	-7.63401	3.92603	-0.15065	-0.280918	-0.228246	0.133733	0.279691	-0.223195	-0.0281418
145.8	-13.5279	4.45242	-8.59013	-17.8451	-14.3435	-14.2415	-5.89741	-9.23063	-16.2317	-11.09	-3.15149	-7.6341	3.92613	-0.150886	-0.281198	-0.228539	0.133891	0.280029	-0.223226	-0.0281199
145.9	-13.6232	4.40145	-8.62116	-17.9249	-14.3701	-14.3723	-5.75778	-9.30598	-16.3824	-11.0989	-3.0983	-7.63414	3.93369	-0.15117	-0.281558	-0.228914	0.13414	0.280376	-0.2232	-0.0281712
146	-13.6143	4.32166	-8.54138	-17.854	-14.4853	-14.4321	-5.80432	-9.30155	-16.265	-10.8706	-3.20468	-7.63478	3.94928	-0.151655	-0.281901	-0.229313	0.134578	0.280728	-0.223149	-0.0281792
146.1	-13.3351	4.27955	-8.79624	-17.9072	-14.6028	-14.5208	-5.97497	-9.29046	-16.5376	-10.7886	-3.14041	-7.63516	3.94576	-0.152026	-0.282562	-0.229804	0.135029	0.281354	-0.223153	-0.0282391
146.2	-13.4326	4.2995	-8.78073	-17.905	-14.5607	-14.5806	-5.74005	-9.32149	-16.5819	-11.1233	-3.14706	-7.63503	3.94915	-0.152463	-0.283179	-0.230268	0.135393	0.281831	-0.223201	-0.0282278
146.3	-13.5877	4.23301	-8.88933	-18.1687	-14.7225	-14.6892	-5.87303	-9.38576	-16.9431	-11.3915	-3.00965	-7.63579	3.95624	-0.152831	-0.283459	-0.230648	0.135681	0.282289	-0.223144	-0.0282521
146.4	-13.5656	4.20642	-8.63446	-18.2485	-14.7712	-14.4233	-5.67135	-9.43452	-16.7791	-11.2009	-3.15814	-7.63588	3.95952	-0.153009	-0.28378	-0.230919	0.135905	0.282609	-0.223097	-0.0282789
146.5	-13.59	4.00031	-8.74305	-18.4169	-14.6648	-14.4188	-5.90184	-9.59631	-16.7459	-11.2962	-3.15814	-7.63579	3.96906	-0.153223	-0.283971	-0.231109	0.136113	0.2828	-0.223113	-0.0283568
146.6	-13.5634	3.94268	-8.6677	-18.3815	-14.4454	-14.4964	-5.596	-9.32814	-16.6993	-11.3006	-3.24679	-7.63596	3.97166	-0.153389	-0.284164	-0.231353	0.136253	0.283023	-0.223202	-0.0283648
146.7	-13.488	3.76982	-8.64332	-18.3371	-14.4521	-14.738	-5.70238	-9.43009	-16.8478	-11.192	-3.19803	-7.63643	3.97849	-0.15359	-0.284497	-0.231577	0.136535	0.283239	-0.223171	-0.0283772
146.8	-13.5035	3.92052	-8.95138	-18.0114	-14.5075	-14.5186	-5.70903	-9.41901	-16.6816	-11.3538	-3.20911	-7.63652	3.97805	-0.153797	-0.28473	-0.231883	0.136704	0.283499	-0.223252	-0.0283724
146.9	-13.5944	3.82744	-8.97797	-18.2308	-14.6227	-14.687	-5.68243	-9.24836	-16.8279	-11.5887	-3.20246	-7.63685	3.98632	-0.153974	-0.284949	-0.231977	0.136818	0.283831	-0.223216	-0.0283556
147	-13.754	3.64349	-8.94473	-18.3881	-14.5828	-14.9707	-5.42091	-9.2949	-16.7149	-11.7438	-3.11381	-7.63758	3.98871	-0.154232	-0.285265	-0.232357	0.137082	0.284122	-0.223093	-0.0283434
147.1	-13.8005	3.6036	-8.80511	-18.6496	-14.6227	-15.0305	-5.60265	-9.5963	-16.921	-11.6463	-3.0296	-7.63753	3.99392	-0.154486	-0.285748	-0.232634	0.13736	0.284517	-0.223098	-0.0283144
147.2	-13.9379	3.56149	-8.91592	-18.8158	-14.7978	-14.9463	-5.47632	-9.51874	-16.7769	-11.6308	-3.06727	-7.63804	4.00569	-0.154888	-0.286068	-0.23299	0.137698	0.284846	-0.223185	-0.028413
147.3	-13.9867	3.60582	-8.83613	-18.8358	-14.902	-14.8621	-5.42978	-9.4722	-16.737	-11.7305	-3.13597	-7.63821	4.00386	-0.155063	-0.286353	-0.233279	0.137879	0.285145	-0.223187	-0.0284281
147.4	-13.7961	3.79863	-8.82727	-18.4768	-14.6493	-14.8045	-5.27686	-9.50322	-16.4267	-11.4181	-3.34208	-7.63868	4.01398	-0.155355	-0.286671	-0.23359	0.138157	0.285395	-0.223188	-0.0284475
147.5	-13.6454	4.12442	-8.90706	-18.1931	-14.2792	-14.7646	-5.19043	-9.04225	-16.4356	-10.9881	-3.51274	-7.63893	4.01612	-0.155631	-0.286975	-0.233873	0.138424	0.285785	-0.223313	-0.0284811
147.6	-13.5013	4.18869	-8.94695	-18.2684	-14.0709	-14.5363	-5.38989	-8.90927	-16.6063	-11.0502	-3.54819	-7.63936	4.02654	-0.155904	-0.287301	-0.234153	0.138679	0.286139	-0.223196	-0.0284585
147.7	-13.5456	4.03355	-8.96024	-18.6629	-14.144	-14.4676	-5.45194	-9.28825	-16.7437	-10.9859	-3.47506	-7.63952	4.03364	-0.15615	-0.287569	-0.234416	0.138932	0.286369	-0.223271	-0.0284813
147.8	-13.4393	4.26847	-8.79403	-18.2529	-14.144	-14.2703	-5.44973	-9.26387	-16.44	-11.0612	-3.57479	-7.63986	4.03482	-0.156379	-0.287903	-0.234709	0.1392	0.286702	-0.223271	-0.0285328
147.9	-13.5146	4.17096	-9.10652	-18.5078	-14.5186	-14.4632	-5.36994	-9.47663	-16.491	-11.2563	-3.43738	-7.64008	4.03914	-0.156608	-0.288109	-0.234971	0.139417	0.286962	-0.22329	-0.0285578
148	-13.4725	4.30172	-9.04003	-18.4324	-14.7069	-14.4676	-5.36994	-9.52317	-16.4999	-11.2917	-3.48171	-7.64025	4.04362	-0.15687	-0.288446	-0.23525	0.139624	0.287245	-0.223314	-0.0285651
148.1	-13.7562	4.41474	-9.03116	-18.4546	-14.5319	-14.5008	-5.48075	-9.48549	-16.4267	-11.3228	-3.48171	-7.64084	4.05027	-0.157159	-0.288698	-0.235588	0.139879	0.287536	-0.223288	-0.0285504
148.2	-13.9512	4.27069	-8.927	-18.4324	-14.605	-14.3612	-5.36108	-9.40128	-16.429	-11.5067	-3.47063	-7.64164	4.05902	-0.157604	-0.289177	-0.235951	0.140219	0.287928	-0.223304	-0.02855
148.3	-13.9468	4.02912	-9.12868	-18.6962	-14.7956	-14.7025	-5.63146	-9.80906	-16.6262	-11.5954	-3.25787	-7.64156	4.05233	-0.157738	-0.289625	-0.236299	0.140468	0.288404	-0.223459	-0.0284964
148.4	-14.0177	3.94047	-9.12868	-18.9444	-14.9906	-14.8776	-5.80432	-9.86225	-16.6661	-11.6929	-3.12046	-7.64186	4.05993	-0.158115	-0.289908	-0.236724	0.14078	0.28878	-0.223441	-0.0285291
148.5	-14.0022	4.1089	-9.00235	-18.7937	-14.9131	-14.9108	-5.51621	-9.76695	-16.3137	-11.4491	-3.34652	-7.64177	4.06284	-0.158416	-0.290483	-0.237117	0.141106	0.28933	-0.22346	-0.0286013
148.6	-14.2105	3.92717	-9.05554	-18.7782	-14.882	-14.7734	-5.58713	-9.94425	-16.4822	-11.3383	-3.31549	-7.64203	4.0707	-0.158936	-0.291121	-0.237659	0.141625	0.289971	-0.223539	-0.0286399
148.7	-14.2593	3.95598	-9.12203	-18.7316	-14.8975	-14.9552	-5.34556	-9.92209	-17.0096	-11.1299	-3.33987	-7.64253	4.08146	-0.159501	-0.291866	-0.238276	0.142171	0.290555	-0.223613	-0.0286934
148.8	-13.9756	4.0535	-8.93808	-18.6895	-14.8399	-14.7845	-5.33448	-9.65836	-16.8368	-10.9327	-3.51052	-7.64266	4.08404	-0.160025	-0.292499	-0.238995	0.14267	0.291314	-0.223618	-0.0286366
148.9	-14.0687	4.04242	-8.92257	-18.6408	-15.0771	-14.7114	-5.4187	-9.70933	-16.7459	-11.2784	-3.45068	-7.64258	4.08711	-0.160634	-0.293201	-0.23963	0.143239	0.291928	-0.223741	-0.0286834
149	-14.0731	3.90944	-8.95138	-18.6962	-15.1546	-15.0261	-5.43864	-9.95977	-16.7592	-11.4779	-3.36646	-7.64292	4.09694	-0.161209	-0.293695	-0.240285	0.143707	0.292502	-0.223629	-0.0286372
149.1	-13.9689	3.74544	-9.14862	-18.8114	-15.1125	-15.281	-5.54946	-9.75144	-17.0606	-11.5577	-3.31106	-7.64393	4.10037	-0.161599	-0.294229	-0.240725	0.144202	0.293021	-0.223635	-0.0286897
149.2	-13.949	3.95598	-9.01565	-19.0375	-15.3164	-15.2477	-5.37881	-9.66722	-16.9852	-11.5023	-3.331	-7.64406	4.1057	-0.162046	-0.294803	-0.241143	0.144606	0.29357	-0.223575	-0.0287742
149.3	-14.4055	3.82079	-9.05554	-19.1084	-15.3895	-15.1524	-5.678	-9.93096	-16.9254	-11.6485	-3.20689	-7.64414	4.10672	-0.162366	-0.295148	-0.241528	0.144982	0.293941	-0.223625	-0.0287821
149.4	-13.9734	4.22858	-8.73197	-18.9909	-14.9795	-14.8776	-5.44973	-9.88441	-16.9099	-11.3117	-3.47063	-7.64444	4.10898	-0.162543	-0.295492	-0.241847	0.145112	0.294233	-0.223573	-0.0287439
149.5	-13.7983	4.35047	-8.7763	-19.0508	-14.9596	-15.1369	-5.29459	-9.88442	-16.6506	-11.3937	-3.58144	-7.64461	4.12597	-0.162796	-0.295663	-0.242088	0.14541	0.294342	-0.22341	-0.0287836
149.6	-14.0997	4.00696	-9.255	-19.2835	-15.4627	-15.3253	-5.67135	-9.9775	-16.8146	-11.6574	-3.25787	-7.64499	4.12973	-0.163036	-0.29578	-0.242244	0.145593	0.294654	-0.223351	-0.0287506
149.7	-14.0376	4.30172	-9.27717	-19.1328	-14.9928	-15.2344	-5.72676	-9.85117	-16.7326	-10.9815	-3.45511	-7.64537	4.13675	-0.163244	-0.295903	-0.242503	0.145726	0.294773	-0.223331	-0.0287481
149.8	-14.0665	4.03798	-9.61182	-19.1239	-15.1302	-15.2122	-6.06141	-9.97528	-17.1249	-11.3449	-3.35095	-7.6455	4.13936	-0.163476	-0.296133	-0.242697	0.145932	0.295037	-0.223331	-0.0287489
149.9	-14.2371	3.82079	-9.65614	-19.2524	-15.1724	-15.1081	-6.21654	-9.8822	-17.1648	-11.2208	-3.25565	-7.64588	4.13929	-0.163548	-0.296412	-0.242821	0.146051	0.295208	-0.223386	-0.0287825
150	-14.4499	4.19977	-9.54533	-19.135	-15.0992	-15.1613	-5.68243	-9.88663	-17.2401	-11.161	-3.39306	-7.64593	4.15544	-0.163688	-0.296558	-0.243065	0.146218	0.29532	-0.223343	-0.0287726
150.1	-14.5274	4.13328	-9.53203	-19.0308	-15.2344	-15.2278	-5.79324	-9.81128	-17.2955	-11.3028	-3.31106	-7.64588	4.1574	-0.163901	-0.296623	-0.243255	0.1463	0.295471	-0.223321	-0.0287716
150.2	-14.5518	4.12663	-9.44338	-19.1882	-15.21	-15.2278	-5.68908	-9.91544	-17.4418	-11.1078	-3.29111	-7.64648	4.15713	-0.164035	-0.296815	-0.243355	0.146392	0.295689	-0.22344	-0.0288395
150.3	-14.8554	3.99809	-9.56306	-19.3899	-15.5358	-15.5447	-5.87524	-10.0551	-17.5459	-11.4491	-3.08943	-7.64715	4.16834	-0.164154	-0.297142	-0.243603	0.146591	0.295969	-0.223304	-0.0288288
150.4	-14.9419	4.08896	-9.52539	-19.2901	-15.3918	-15.2233	-5.79767	-10.1349	-17.4905	-11.6086	-3.20468	-7.6469	4.1671	-0.164474	-0.297367	-0.243899	0.146836	0.296275	-0.223348	-0.0289649
150.5	-14.7225	4.00252	-9.25722	-19.3278	-15.179	-14.933	-5.86195	-10.1083	-17.2601	-11.4801	-3.37311	-7.64686	4.17925	-0.164796	-0.297607	-0.244231	0.147116	0.296495	-0.223248	-0.0289442
150.6	-14.8089	3.83631	-9.54533	-19.5206	-15.4915	-15.2211	-6.15671	-10.024	-17.3598	-11.7217	-3.14927	-7.64749	4.17756	-0.164919	-0.297917	-0.244523	0.147361	0.296785	-0.223256	-0.0289844
150.7	-15.1302	3.71884	-9.67609	-19.361	-15.6511	-15.425	-6.32957	-9.94425	-17.6191	-11.8835	-3.1116	-7.64766	4.19157	-0.165093	-0.298198	-0.244759	0.147527	0.297173	-0.223131	-0.028898
150.8	-14.8975	3.47506	-9.43452	-19.2813	-15.6577	-15.2876	-6.10795	-10.1969	-17.7232	-11.8702	-3.19803	-7.64804	4.19342	-0.165417	-0.298415	-0.244986	0.147768	0.297295	-0.223227	-0.0289336
150.9	-14.8599	3.4263	-9.59852	-19.2901	-15.6621	-15.2433	-5.97054	-10.3011	-17.7188	-11.8591	-3.21576	-7.648	4.19869	-0.165535	-0.298717	-0.245114	0.147907	0.297522	-0.223145	-0.0290517
151	-15.0726	3.64793	-9.49657	-19.5073	-15.7752	-15.1546	-6.03038	-10.1393	-17.9183	-12.0585	-3.21798	-7.64881	4.21213	-0.165752	-0.298898	-0.245275	0.148031	0.297635	-0.223124	-0.0290332
151.1	-14.9862	3.7543	-9.45225	-19.4253	-15.6267	-15.2411	-6.21211	-10.3742	-17.6235	-11.7195	-3.23571	-7.64868	4.20484	-0.165789	-0.299013	-0.245407	0.14826	0.297911	-0.223221	-0.02913
151.2	-15.1635	3.68782	-9.54755	-19.5428	-15.835	-15.4006	-6.12789	-10.4606	-17.475	-11.8746	-3.24679	-7.64957	4.22918	-0.166081	-0.299289	-0.245652	0.148497	0.298139	-0.223064	-0.0291332
151.3	-15.1524	3.59917	-9.57636	-19.9616	-16.1098	-15.4006	-5.96168	-10.4008	-17.5415	-12.1184	-3.18916	-7.64932	4.22414	-0.166317	-0.299514	-0.245895	0.148703	0.298333	-0.22314	-0.0291279
151.4	-15.1923	3.35095	-9.96863	-19.9794	-16.4112	-15.5159	-6.14341	-10.5582	-17.6789	-12.3201	-2.99635	-7.65016	4.22584	-0.16649	-0.299853	-0.246203	0.148828	0.298639	-0.223229	-0.0291526
151.5	-15.2721	3.32879	-10.1193	-19.9639	-16.3359	-15.4472	-6.13454	-10.4407	-17.6656	-12.289	-3.02073	-7.65012	4.23563	-0.166695	-0.300091	-0.246527	0.148961	0.298912	-0.223205	-0.0291502
151.6	-15.394	3.26673	-9.99966	-19.9062	-16.3447	-15.3585	-6.18773	-10.3299	-17.5459	-12.3023	-3.01408	-7.65016	4.2336	-0.166946	-0.300355	-0.24677	0.149176	0.299233	-0.223196	-0.0291998
151.7	-15.3364	3.39749	-10.1282	-19.771	-16.1453	-15.2411	-6.13898	-10.2545	-17.6324	-12.1317	-3.10495	-7.65093	4.24351	-0.167247	-0.300691	-0.246988	0.149477	0.299475	-0.223171	-0.029211
151.8	-15.3652	3.62798	-10.0839	-19.8242	-16.1054	-15.4206	-6.07914	-10.3609	-17.8651	-12.0098	-3.12711	-7.65067	4.23883	-0.167429	-0.300833	-0.247164	0.149622	0.299716	-0.223156	-0.0293
151.9	-15.6998	3.38198	-10.2412	-20.0348	-16.1143	-15.6134	-6.13233	-10.3809	-18.1554	-12.0297	-3.02295	-7.65118	4.25822	-0.167548	-0.301079	-0.247323	0.14972	0.299944	-0.223013	-0.0293553
152	-15.7308	3.55706	-9.97971	-19.9905	-16.2472	-15.2544	-6.12125	-10.0551	-17.9692	-11.9433	-3.10716	-7.65139	4.26276	-0.167784	-0.30119	-0.247561	0.149942	0.300179	-0.223109	-0.029342
152.1	-15.3519	3.61025	-9.7736	-19.9683	-16.0744	-15.3098	-6.15449	-10.1459	-17.9427	-12.0874	-3.19138	-7.65165	4.26133	-0.167978	-0.301415	-0.247787	0.150061	0.300306	-0.223241	-0.0293719
152.2	-15.2034	3.63684	-9.61182	-19.7888	-15.9503	-15.199	-5.89962	-10.0573	-17.8739	-12.2004	-3.40192	-7.65283	4.27753	-0.168153	-0.301701	-0.247975	0.150314	0.300456	-0.223118	-0.0293169
152.3	-15.2056	3.37754	-9.74258	-19.6757	-15.9414	-15.3474	-6.16114	-10.2656	-17.9582	-12.3511	-3.2756	-7.65258	4.27404	-0.168285	-0.30188	-0.248254	0.150425	0.300715	-0.223191	-0.0293406
152.4	-15.394	3.40414	-9.45447	-19.5694	-15.6887	-15.2034	-5.81097	-10.1925	-18.12	-12.2558	-3.39971	-7.65317	4.28482	-0.168361	-0.302211	-0.24835	0.150607	0.30096	-0.223131	-0.0293713
152.5	-16.0123	2.9343	-9.99523	-20.1256	-15.9591	-15.722	-6.03703	-10.4983	-18.2884	-12.4397	-3.06062	-7.65262	4.28777	-0.168566	-0.30234	-0.248561	0.150762	0.301146	-0.223245	-0.02934
152.6	-16.163	2.98084	-9.97085	-20.3318	-16.4112	-15.6245	-6.14119	-10.454	-18.1997	-12.3666	-2.99192	-7.65351	4.2941	-0.168822	-0.302447	-0.248743	0.150915	0.301315	-0.223196	-0.0293872
152.7	-16.1564	3.18473	-9.99301	-20.4293	-16.1896	-15.507	-6.04589	-10.3121	-18.459	-12.2536	-3.0717	-7.6536	4.29822	-0.169001	-0.302681	-0.248954	0.151007	0.301513	-0.223202	-0.0294845
152.8	-15.8372	3.04068	-10.1548	-20.5157	-16.3026	-15.8128	-6.27195	-10.2944	-18.5144	-12.2846	-3.07392	-7.65377	4.30417	-0.16914	-0.302725	-0.249187	0.151128	0.301648	-0.223172	-0.0295176
152.9	-16.0522	3.03846	-10.1659	-20.6376	-16.3403	-15.9857	-6.28525	-10.5027	-18.6253	-12.5771	-2.99192	-7.65466	4.30949	-0.169337	-0.302922	-0.249342	0.151347	0.301893	-0.22317	-0.0295206
153	-16.1364	2.96754	-10.0085	-20.5135	-16.5176	-16.0699	-6.53347	-10.3587	-18.6164	-12.77	-2.96532	-7.65453	4.31387	-0.169515	-0.303189	-0.249518	0.15151	0.302111	-0.223197	-0.0295387
153.1	-16.2229	3.07835	-9.9376	-20.3539	-16.46	-15.8882	-6.36725	-10.3077	-18.2817	-12.5661	-3.05397	-7.65483	4.31891	-0.169699	-0.303404	-0.249699	0.151686	0.302304	-0.223199	-0.0294211
153.2	-16.3647	3.4529	-9.93317	-20.1744	-16.3425	-15.8173	-6.28525	-10.2058	-18.2396	-12.6281	-3.14041	-7.65491	4.32894	-0.169899	-0.303659	-0.24998	0.151857	0.302497	-0.223071	-0.0295225
153.3	-16.327	3.32879	-9.97528	-20.0193	-16.5043	-15.7065	-5.93287	-10.2634	-18.233	-12.6769	-3.21133	-7.65491	4.33327	-0.170164	-0.303895	-0.250241	0.152084	0.302734	-0.223151	-0.0295173
153.4	-16.4733	3.54819	-10.2612	-20.1678	-16.6262	-15.753	-5.93508	-10.352	-18.264	-12.637	-3.14706	-7.65542	4.33546	-0.170441	-0.304063	-0.250454	0.152255	0.302938	-0.22314	-0.0295992
153.5	-16.5065	3.50609	-10.2346	-20.4426	-16.6727	-15.9791	-6.47584	-10.3809	-18.6385	-12.7877	-3.03624	-7.65576	4.34079	-0.170567	-0.304346	-0.250625	0.152517	0.303182	-0.223176	-0.0295874
153.6	-16.7193	3.35317	-10.372	-20.6952	-16.6949	-16.2384	-6.69747	-10.6047	-18.5565	-13.0669	-2.9077	-7.65589	4.34629	-0.170702	-0.304463	-0.25077	0.152645	0.303414	-0.223086	-0.0296246
153.7	-16.7525	3.54598	-10.4518	-20.7817	-16.7725	-15.9525	-6.42487	-10.6734	-18.705	-12.9384	-2.96311	-7.65639	4.35297	-0.17078	-0.304612	-0.250899	0.152755	0.303508	-0.223144	-0.0296062
153.8	-16.6306	3.35981	-10.4651	-20.9523	-16.8789	-16.2627	-6.59109	-10.8175	-18.8513	-12.8896	-2.88997	-7.65648	4.35834	-0.170999	-0.304844	-0.251134	0.152936	0.303643	-0.223141	-0.029656
153.9	-16.6572	3.13819	-10.5582	-20.9567	-16.9675	-16.4024	-6.72185	-10.8751	-19.1239	-12.9606	-2.76586	-7.65678	4.36228	-0.171208	-0.305024	-0.251267	0.153074	0.303828	-0.223163	-0.0296357
154	-16.6705	2.96089	-10.6202	-20.857	-17.2667	-16.3204	-6.6886	-11.0346	-18.9244	-13.2575	-2.71046	-7.65678	4.37199	-0.171272	-0.305111	-0.251347	0.15313	0.303978	-0.223139	-0.0296858
154.1	-16.6439	2.99192	-10.68	-20.7573	-17.1936	-16.2273	-6.66201	-11.223	-18.6253	-13.2066	-2.75257	-7.65733	4.37978	-0.171472	-0.305315	-0.251568	0.153312	0.304111	-0.223095	-0.0296724
154.2	-16.4068	3.11824	-10.4695	-20.6309	-16.9852	-16.132	-6.83487	-11.356	-18.53	-13.0403	-2.87446	-7.65771	4.38154	-0.171531	-0.305517	-0.2518	0.153412	0.304327	-0.223173	-0.0297074
154.3	-16.5353	3.15592	-10.4562	-20.7351	-17.2423	-16.0699	-6.82601	-11.3161	-18.4413	-13.1644	-2.85673	-7.65779	4.38656	-0.171636	-0.305643	-0.251863	0.153552	0.304479	-0.223153	-0.0297419
154.4	-16.2029	3.15592	-10.3964	-20.5512	-17.1116	-16.0389	-6.82822	-11.0834	-18.5366	-13.0891	-2.87889	-7.65784	4.38763	-0.17181	-0.305844	-0.252036	0.153595	0.304636	-0.223163	-0.0297248
154.5	-16.2051	2.91878	-10.4939	-20.6332	-17.2623	-16.3381	-6.8792	-11.2452	-18.6873	-13.4016	-2.83678	-7.65847	4.39796	-0.171998	-0.306002	-0.25221	0.153816	0.304875	-0.223078	-0.0297472
154.6	-16.3625	2.98305	-10.5316	-20.8393	-17.3797	-16.4689	-6.95677	-11.2585	-18.674	-13.2287	-2.77694	-7.6589	4.40204	-0.172283	-0.30616	-0.252396	0.154037	0.30503	-0.22311	-0.0297538
154.7	-16.5198	2.99192	-10.5338	-20.9279	-17.2312	-16.6284	-6.65314	-11.52	-18.674	-13.324	-2.8124	-7.65936	4.4047	-0.17243	-0.306333	-0.252616	0.154097	0.305229	-0.223185	-0.0297216
154.8	-16.4179	2.81905	-10.4097	-20.7861	-17.2357	-16.6018	-6.69525	-11.6419	-18.92	-13.2664	-2.84122	-7.65885	4.40792	-0.172551	-0.306628	-0.252811	0.154275	0.305411	-0.22309	-0.0297742
154.9	-16.4201	2.85008	-10.4606	-20.58	-17.0251	-16.5642	-6.67752	-11.5311	-18.9023	-12.6724	-2.88997	-7.65923	4.41548	-0.172683	-0.30684	-0.25306	0.154499	0.30564	-0.223133	-0.0298851
155	-16.6196	2.88332	-10.813	-20.5955	-17.0916	-16.5841	-6.61547	-11.3228	-18.9311	-12.7766	-2.88997	-7.65966	4.42364	-0.172919	-0.307088	-0.253256	0.154717	0.305951	-0.223073	-0.0298588
155.1	-16.7149	3.11824	-10.751	-20.7395	-17.1869	-16.4533	-6.62212	-11.1787	-19.0419	-13.1467	-2.91213	-7.66034	4.43292	-0.173308	-0.307465	-0.253662	0.155032	0.306322	-0.223116	-0.0298487
155.2	-16.7636	2.75478	-11.0391	-20.7152	-17.2312	-16.327	-6.71741	-11.2474	-19.2857	-13.0071	-2.92322	-7.66025	4.42844	-0.173587	-0.307956	-0.254029	0.155356	0.306729	-0.223154	-0.0298542
155.3	-16.87	3.01187	-10.8573	-20.416	-17.3753	-15.886	-6.52238	-11.1676	-19.2613	-12.8364	-3.12046	-7.66106	4.44049	-0.173923	-0.308246	-0.254355	0.15568	0.307114	-0.223073	-0.0298465
155.4	-16.9498	2.94538	-10.762	-20.5024	-17.2711	-16.0323	-6.48692	-11.2142	-19.3677	-12.9406	-3.05619	-7.66114	4.43981	-0.174085	-0.308598	-0.254576	0.155948	0.3075	-0.223126	-0.0299526
155.5	-17.116	2.86781	-11.028	-20.7905	-17.3797	-16.2007	-6.66644	-11.3338	-19.3544	-13.2753	-2.94759	-7.66131	4.4436	-0.174356	-0.308903	-0.254891	0.156137	0.30772	-0.223161	-0.0299092
155.6	-17.2512	2.68386	-10.9615	-21.0587	-17.6457	-16.2317	-6.95012	-11.4956	-19.361	-13.4348	-2.7437	-7.66157	4.44816	-0.174649	-0.309204	-0.25519	0.156389	0.308025	-0.223148	-0.0300031
155.7	-17.2578	2.54424	-11.1233	-21.2072	-17.5969	-16.6018	-7.38228	-11.7039	-19.3921	-13.6941	-2.57748	-7.66101	4.45004	-0.17492	-0.309461	-0.255469	0.156586	0.308323	-0.223141	-0.0299974
155.8	-17.0739	2.77251	-11.0147	-21.205	-17.3421	-16.3381	-7.00331	-11.551	-19.4342	-13.5102	-2.77694	-7.66182	4.45607	-0.175206	-0.309758	-0.255777	0.156896	0.308669	-0.22306	-0.030024
155.9	-16.9697	2.75478	-11.141	-21.216	-17.3465	-16.5841	-6.87698	-11.4402	-19.4896	-13.5102	-2.79246	-7.66262	4.46351	-0.175492	-0.31012	-0.256097	0.157226	0.309019	-0.223093	-0.030025
156	-17.0894	2.47775	-10.9549	-21.103	-17.1913	-16.5309	-6.68195	-11.4735	-19.4608	-13.3927	-2.8124	-7.66271	4.46738	-0.175731	-0.310446	-0.256266	0.157422	0.309236	-0.22311	-0.0300751
156.1	-16.6971	2.99192	-10.7244	-21.0565	-16.9764	-16.0433	-6.31849	-11.059	-19.1217	-12.8786	-3.16479	-7.66305	4.47118	-0.175899	-0.310632	-0.256566	0.157599	0.309433	-0.223063	-0.0299879
156.2	-16.8722	2.87003	-10.8418	-21.1495	-17.2578	-16.0788	-6.25644	-11.0524	-18.9555	-13.2243	-3.10273	-7.66309	4.47391	-0.176229	-0.310925	-0.256895	0.157829	0.30976	-0.223145	-0.0300341
156.3	-17.3997	2.81905	-10.9371	-21.5086	-17.3487	-16.4002	-6.66866	-11.0546	-19.0087	-13.0004	-2.92322	-7.66339	4.48241	-0.176483	-0.311236	-0.2572	0.157992	0.310116	-0.223198	-0.0300652
156.4	-17.0008	2.88776	-10.8219	-21.2648	-17.1847	-16.409	-6.70412	-11.1787	-18.8269	-13.078	-3.085	-7.66352	4.49006	-0.176661	-0.311471	-0.257419	0.158267	0.310281	-0.223123	-0.0301289
156.5	-16.757	3.35095	-10.7709	-21.2027	-17.0983	-16.429	-6.67309	-10.9748	-18.8269	-13.0337	-3.23127	-7.66407	4.49893	-0.177051	-0.311805	-0.257725	0.158628	0.310629	-0.223077	-0.0301396
156.6	-16.6639	3.47284	-10.7355	-21.1252	-17.0628	-16.4777	-6.55563	-10.895	-18.8314	-13.047	-3.22019	-7.66428	4.49718	-0.177381	-0.312271	-0.258141	0.158896	0.311115	-0.223239	-0.0300521
156.7	-16.7658	3.22462	-10.7222	-21.2382	-17.0983	-16.4312	-6.77282	-11.0701	-19.1749	-13.1179	-3.10273	-7.66424	4.50105	-0.177644	-0.312541	-0.258547	0.159192	0.311427	-0.223162	-0.0301338
156.8	-16.9919	3.1803	-10.5847	-21.0698	-17.3819	-16.4689	-6.72628	-10.9837	-19.1926	-13.1933	-3.10273	-7.66432	4.50836	-0.177914	-0.312882	-0.25874	0.159454	0.311798	-0.223138	-0.030168
156.9	-16.9564	2.94316	-10.9526	-21.2936	-17.4506	-16.4777	-6.62211	-11.1831	-19.35	-13.2021	-3.085	-7.66525	4.51297	-0.178274	-0.31331	-0.259182	0.1598	0.312175	-0.22312	-0.030178
157	-17.085	2.94538	-11.0612	-21.3778	-17.3221	-16.6949	-6.90579	-11.3449	-19.1306	-13.3639	-3.0163	-7.66555	4.51528	-0.178605	-0.3137	-0.259486	0.160125	0.312479	-0.223198	-0.0301569
157.1	-17.249	2.88332	-11.0302	-20.97	-17.3908	-16.4157	-6.71298	-11.3383	-19.2746	-13.2575	-3.12489	-7.66551	4.52808	-0.178799	-0.313956	-0.259776	0.16034	0.312786	-0.223081	-0.0302453
157.2	-17.1648	2.63954	-10.977	-21.3357	-17.4063	-16.4134	-6.82823	-11.715	-19.443	-13.5301	-2.9897	-7.66585	4.53108	-0.179091	-0.314146	-0.260085	0.160555	0.313048	-0.223177	-0.0301546
157.3	-17.1005	2.61073	-11.0612	-21.6859	-17.5415	-16.7126	-6.80163	-11.9101	-19.3101	-13.4304	-3.00965	-7.66525	4.53243	-0.179304	-0.314536	-0.260372	0.160693	0.313402	-0.22323	-0.0301637
157.4	-17.3709	2.64175	-11.0989	-21.6659	-17.721	-16.8611	-6.80163	-11.7039	-19.3012	-13.2886	-2.98749	-7.66652	4.54378	-0.179658	-0.314855	-0.260646	0.160943	0.313755	-0.223154	-0.030208
157.5	-17.4108	2.55754	-11.0723	-21.5041	-17.8296	-16.9187	-6.84595	-11.6508	-19.7001	-13.1046	-2.86559	-7.66682	4.5448	-0.179936	-0.315191	-0.260964	0.161231	0.314075	-0.223221	-0.0302707
157.6	-17.7919	2.35586	-11.5001	-21.8233	-18.1687	-17.2046	-7.27147	-12.1561	-20.1035	-13.4947	-2.60851	-7.66652	4.55288	-0.180196	-0.315575	-0.261267	0.161533	0.314407	-0.223143	-0.0302922
157.7	-17.5903	2.56862	-11.4934	-21.7058	-18.0911	-16.9165	-7.26039	-12.1627	-20.0747	-13.4459	-2.75035	-7.66691	4.55219	-0.180381	-0.315932	-0.261583	0.161727	0.314761	-0.223201	-0.0302834
157.8	-17.5659	2.57305	-11.4868	-21.5152	-17.9427	-16.7924	-7.04098	-11.8303	-19.8154	-13.4526	-2.84565	-7.66724	4.5565	-0.180661	-0.316201	-0.261879	0.161951	0.315026	-0.223303	-0.0302796
157.9	-17.967	2.39797	-11.4912	-21.8543	-17.9737	-16.9298	-7.16509	-11.8812	-19.8176	-13.7141	-2.74592	-7.66818	4.56287	-0.180952	-0.316472	-0.262178	0.162284	0.315271	-0.223211	-0.0304042
158	-18.0202	2.28494	-11.5643	-21.9917	-18.0734	-16.8988	-7.12963	-11.8458	-19.9062	-13.836	-2.75035	-7.66839	4.56472	-0.181214	-0.316663	-0.26241	0.162457	0.315594	-0.223183	-0.0304039
158.1	-17.8917	2.56862	-11.6109	-21.9607	-18.038	-16.9852	-6.90358	-11.8081	-19.8819	-13.375	-2.88332	-7.6683	4.56342	-0.181283	-0.316944	-0.262623	0.162595	0.315973	-0.223206	-0.030427
158.2	-17.8939	2.44451	-11.6951	-22.0493	-18.0956	-17.1182	-7.07423	-11.7771	-20.0215	-13.4725	-2.8523	-7.66877	4.57854	-0.181516	-0.317173	-0.262821	0.162795	0.316098	-0.223142	-0.0304405
158.3	-17.9005	2.81684	-11.4048	-21.7346	-17.6634	-16.9143	-6.99444	-11.5311	-19.5516	-13.3129	-3.08943	-7.6686	4.57817	-0.181792	-0.317374	-0.263045	0.16304	0.316227	-0.223173	-0.0305126
158.4	-18.0025	2.52873	-11.6352	-21.5507	-17.8474	-16.9609	-7.27369	-11.7749	-19.7799	-13.2775	-3.06506	-7.66898	4.595	-0.182005	-0.317539	-0.263272	0.163304	0.316456	-0.223075	-0.0304228
158.5	-17.9338	2.34478	-11.7926	-21.6593	-17.9537	-16.9564	-7.06979	-11.7283	-19.5383	-13.6099	-3.05619	-7.66949	4.59532	-0.182301	-0.317873	-0.263622	0.163538	0.31683	-0.223111	-0.0304047
158.6	-18.0269	2.43121	-11.4735	-21.6992	-17.9028	-17.0805	-7.05871	-11.6951	-19.2901	-13.4769	-3.085	-7.66928	4.59975	-0.18264	-0.318283	-0.263987	0.163738	0.317203	-0.223194	-0.0304183
158.7	-18.1931	2.61959	-11.7128	-21.6859	-17.9183	-16.9919	-7.12963	-11.7948	-19.5117	-13.6653	-3.02295	-7.6697	4.61091	-0.183001	-0.318707	-0.264412	0.164203	0.317536	-0.223266	-0.0304737
158.8	-17.8806	2.77916	-11.7571	-21.5906	-17.905	-16.9032	-7.11634	-11.5643	-19.5317	-13.355	-3.10716	-7.67034	4.61245	-0.183354	-0.319117	-0.264838	0.164427	0.317948	-0.223213	-0.0305704
158.9	-17.5482	2.56862	-11.7859	-21.6548	-17.6701	-17.0473	-7.08974	-11.551	-19.3411	-12.9384	-3.21798	-7.67038	4.62148	-0.183609	-0.319417	-0.265117	0.164733	0.318271	-0.223114	-0.0304453
159	-17.8429	2.33813	-11.6862	-21.7147	-17.6457	-17.331	-7.34018	-11.6441	-19.8442	-13.4393	-3.02738	-7.6708	4.62711	-0.183951	-0.319754	-0.265442	0.164947	0.318561	-0.223093	-0.0304851
159.1	-18.0091	2.33591	-11.6508	-21.6615	-17.6834	-17.3421	-7.34018	-11.8724	-20.0104	-13.5412	-2.97419	-7.67119	4.62916	-0.184247	-0.320124	-0.265641	0.165151	0.318963	-0.223175	-0.0305752
159.2	-17.9471	2.09878	-11.9034	-21.6194	-17.9183	-17.3199	-7.43547	-11.9765	-19.6669	-13.5301	-3.03403	-7.67182	4.63577	-0.18439	-0.320272	-0.265857	0.165345	0.319135	-0.223087	-0.0305578
159.3	-18.1155	1.83726	-12.0674	-21.9407	-18.0801	-17.8939	-7.69921	-12.2314	-19.9151	-13.8448	-2.74592	-7.67136	4.63216	-0.184544	-0.320526	-0.266072	0.165497	0.319361	-0.223274	-0.0306798
159.4	-18.0668	2.06775	-11.8746	-22.0516	-17.9648	-17.557	-7.6305	-12.0386	-20.17	-13.683	-2.88332	-7.67208	4.64382	-0.184822	-0.320869	-0.266408	0.165706	0.319666	-0.22322	-0.0305221
159.5	-17.5792	2.42456	-11.7771	-21.8587	-17.6324	-17.4662	-7.38672	-11.879	-19.9306	-13.4969	-3.18916	-7.67212	4.65436	-0.185112	-0.321148	-0.266694	0.166097	0.319995	-0.223177	-0.0305716
159.6	-17.5216	2.61959	-11.817	-21.7546	-17.5615	-17.2224	-7.25153	-11.6729	-19.6669	-13.5811	-3.27781	-7.67216	4.65344	-0.18541	-0.321647	-0.267121	0.166294	0.320446	-0.223265	-0.0306677
159.7	-17.6789	2.44673	-11.848	-21.8056	-17.7631	-17.2002	-7.43104	-11.9721	-19.9528	-13.7495	-3.19803	-7.67288	4.66726	-0.18581	-0.321903	-0.267514	0.166694	0.32075	-0.223173	-0.0306147
159.8	-17.6612	2.77473	-11.5444	-21.7812	-17.5349	-16.9298	-7.13407	-11.8037	-19.7976	-13.6166	-3.35095	-7.67314	4.66624	-0.186172	-0.322459	-0.267915	0.167065	0.321291	-0.223296	-0.0306689
159.9	-17.7831	2.48883	-11.6729	-22.1336	-18.0911	-17.1603	-7.27369	-12.1228	-20.0104	-13.5656	-3.15149	-7.67352	4.67079	-0.186372	-0.322899	-0.268212	0.167264	0.321641	-0.223318	-0.0306867
160	-17.8274	2.71267	-11.7106	-21.923	-18.0269	-16.8899	-7.07644	-12.1295	-19.8442	-13.4747	-3.22684	-7.67331	4.67759	-0.18673	-0.323153	-0.268555	0.167527	0.321901	-0.223318	-0.0307008
160.1	-18.0801	2.65062	-11.8192	-22.005	-18.1443	-17.0384	-7.17174	-12.2735	-19.7733	-13.5368	-3.14706	-7.6736	4.67817	-0.186953	-0.323422	-0.268834	0.167789	0.322343	-0.223284	-0.0307287
160.2	-18.0424	2.64397	-12.0718	-22.2089	-18.202	-17.0872	-7.20055	-12.1516	-19.7888	-13.703	-3.19803	-7.67445	4.68703	-0.187316	-0.323771	-0.269173	0.168078	0.322625	-0.223223	-0.0306993
160.3	-18.0734	2.58192	-11.8945	-22.2422	-18.0778	-17.0916	-7.17396	-11.7904	-19.6469	-13.672	-3.2889	-7.67437	4.68754	-0.187633	-0.324165	-0.269515	0.16839	0.323055	-0.223295	-0.0307465
160.4	-18.3881	2.4157	-12.1383	-22.333	-18.2529	-17.2069	-7.48201	-11.9699	-20.2076	-14.082	-3.04733	-7.67441	4.68987	-0.187929	-0.324625	-0.270024	0.168643	0.323461	-0.223262	-0.0308153
160.5	-18.0845	2.59078	-11.8458	-22.3862	-18.1554	-17.096	-7.58396	-11.9854	-20.068	-13.9047	-3.0983	-7.67492	4.69731	-0.188259	-0.324967	-0.270333	0.169069	0.32381	-0.223271	-0.0308183
160.6	-17.9892	2.49327	-11.7527	-22.4305	-18.0645	-17.0628	-7.40666	-12.1671	-20.0924	-13.898	-3.12046	-7.67492	4.70375	-0.188447	-0.325164	-0.270548	0.169243	0.324095	-0.223321	-0.0307739
160.7	-18.1887	2.36472	-11.6973	-22.1624	-17.9958	-17.1936	-7.46207	-12.4309	-20.1633	-13.8448	-3.14706	-7.67538	4.71069	-0.188712	-0.325428	-0.270723	0.169438	0.324242	-0.223267	-0.0307904
160.8	-18.0136	2.87889	-11.7039	-21.9961	-17.8762	-16.983	-7.40445	-12.2514	-19.8752	-13.5656	-3.31327	-7.67534	4.7147	-0.188949	-0.325618	-0.270935	0.169595	0.324553	-0.223214	-0.0308633
160.9	-18.2817	2.50435	-12.0475	-22.2377	-18.3371	-17.2312	-7.7125	-12.6148	-19.6824	-13.9401	-3.06062	-7.67623	4.72176	-0.1891	-0.325839	-0.271285	0.169833	0.324861	-0.223162	-0.0308583
161	-18.6142	2.14975	-12.2026	-22.4128	-18.5455	-17.1736	-7.92748	-12.5062	-19.8952	-13.8892	-3.02073	-7.6767	4.72611	-0.189364	-0.3262	-0.271514	0.170206	0.325175	-0.223267	-0.0309357
161.1	-18.4391	2.26278	-11.9433	-22.5258	-18.4191	-17.1847	-7.78121	-12.4641	-19.822	-13.9911	-3.08943	-7.67644	4.73086	-0.189555	-0.326464	-0.27178	0.170383	0.325378	-0.223228	-0.0309112
161.2	-18.3438	2.33813	-11.981	-22.3507	-18.51	-17.2312	-7.63272	-12.2358	-20.1013	-14.175	-3.10052	-7.67687	4.73747	-0.189928	-0.326793	-0.272004	0.170557	0.325659	-0.223218	-0.0308277
161.3	-18.479	2.47997	-12.012	-22.5236	-18.6385	-17.4617	-7.55958	-12.5173	-20.0924	-14.4144	-3.00078	-7.67704	4.74677	-0.190122	-0.326989	-0.272212	0.170739	0.325846	-0.223218	-0.030911
161.4	-18.0446	2.8124	-11.9211	-22.4106	-18.3371	-17.3487	-7.16288	-12.3311	-19.8265	-14.3745	-3.16922	-7.67712	4.74675	-0.190228	-0.327334	-0.272509	0.170941	0.326183	-0.223235	-0.0309272
161.5	-17.9936	2.60408	-12.0319	-22.4771	-18.3748	-17.1492	-7.13628	-12.2935	-19.7156	-14.2726	-3.1936	-7.67822	4.76172	-0.19048	-0.327578	-0.272792	0.171173	0.326448	-0.223133	-0.030875
161.6	-17.967	2.31818	-11.9765	-22.2865	-18.3549	-17.2135	-7.28699	-12.0585	-19.8242	-14.3058	-3.25344	-7.67818	4.75999	-0.190859	-0.327807	-0.273093	0.171467	0.326638	-0.223222	-0.0308885
161.7	-18.2906	1.92148	-12.2248	-22.5724	-18.4613	-17.4861	-7.7125	-12.2225	-20.1522	-14.1928	-3.03624	-7.67827	4.76387	-0.190987	-0.328069	-0.273248	0.171701	0.326945	-0.22324	-0.0309116
161.8	-18.4878	1.79958	-12.2691	-22.5879	-18.6962	-17.5326	-7.8078	-12.504	-20.17	-14.1706	-2.93651	-7.67886	4.77267	-0.191185	-0.328279	-0.273458	0.171785	0.327149	-0.223274	-0.030986
161.9	-18.53	2.00348	-12.34	-22.5369	-18.9333	-17.6457	-7.82996	-12.4397	-20.2365	-14.0687	-3.00522	-7.67932	4.77678	-0.191294	-0.32843	-0.27365	0.171969	0.327312	-0.223163	-0.0309528
162	-18.8092	2.17634	-12.278	-22.7519	-18.8535	-17.5459	-7.62164	-12.3533	-20.1877	-14.3701	-2.98084	-7.67962	4.7791	-0.191478	-0.328608	-0.273824	0.172187	0.327519	-0.223231	-0.0309736
162.1	-18.7272	2.23397	-12.1405	-22.7918	-18.7649	-17.3421	-7.52634	-12.258	-20.2076	-14.3258	-3.05397	-7.67899	4.78387	-0.191709	-0.32886	-0.274017	0.172341	0.327786	-0.223319	-0.0310181
162.2	-18.6142	2.26721	-11.9943	-22.6123	-18.7804	-17.2534	-7.39337	-12.2225	-20.017	-14.0687	-3.14262	-7.67979	4.8017	-0.192005	-0.329134	-0.274316	0.172607	0.328062	-0.223201	-0.0309873
162.3	-18.5809	2.29824	-11.7438	-22.7031	-18.8602	-17.1249	-7.38007	-12.2935	-19.9772	-13.6564	-3.19581	-7.68047	4.7952	-0.192311	-0.329479	-0.274604	0.172887	0.328365	-0.223308	-0.0310287
162.4	-18.7161	2.08105	-11.9655	-22.7231	-18.7538	-17.6102	-7.5352	-12.3289	-20.1811	-13.7739	-3.13376	-7.68043	4.7982	-0.192449	-0.329784	-0.274824	0.173014	0.328739	-0.223267	-0.0311312
162.5	-18.725	2.28051	-12.0962	-22.7231	-18.6253	-17.7033	-7.14293	-12.2957	-20.0436	-14.1196	-3.249	-7.6806	4.80882	-0.19273	-0.329986	-0.275237	0.173313	0.32889	-0.223162	-0.0310958
162.6	-18.9754	2.06997	-12.3688	-23.0178	-19.1372	-17.8474	-7.54407	-12.7744	-20.3606	-14.6515	-2.88776	-7.68077	4.80721	-0.192919	-0.330334	-0.275457	0.173537	0.329196	-0.223291	-0.0311292
162.7	-18.9377	2.11207	-12.1671	-23.0223	-18.9821	-17.6479	-7.48645	-12.504	-20.3894	-14.5452	-3.0717	-7.68132	4.82501	-0.193114	-0.330536	-0.27571	0.173715	0.329357	-0.223242	-0.0311262
162.8	-18.9909	1.83504	-12.2868	-23.0622	-18.9355	-17.7011	-7.42661	-12.7079	-20.5068	-14.5651	-2.96976	-7.68157	4.81908	-0.193342	-0.330812	-0.275934	0.173864	0.329643	-0.223395	-0.0311889
162.9	-19.0197	1.9104	-12.5528	-23.1708	-18.9954	-17.9161	-7.33574	-12.6924	-20.3783	-14.4166	-2.90105	-7.68195	4.83115	-0.193534	-0.331087	-0.276097	0.17409	0.329865	-0.223315	-0.0311986
163	-19.3012	1.87272	-12.371	-23.2971	-19.1306	-17.9803	-7.67483	-12.7278	-20.5334	-14.4033	-2.84786	-7.68225	4.83347	-0.193713	-0.331215	-0.276328	0.174362	0.330193	-0.22331	-0.0312207
163.1	-19.1128	1.93256	-12.4109	-23.2705	-19.1173	-18.0069	-7.90975	-12.6392	-20.5091	-14.6249	-2.81462	-7.68229	4.83719	-0.193883	-0.331562	-0.276621	0.174559	0.330478	-0.223349	-0.0311849
163.2	-18.951	2.13867	-12.063	-23.2793	-18.9799	-17.9803	-7.57953	-12.5395	-20.4381	-14.6116	-3.01851	-7.68284	4.84988	-0.194195	-0.331803	-0.276861	0.174787	0.33066	-0.22325	-0.0312708
163.3	-19.0729	2.06996	-11.9743	-23.3281	-18.9289	-17.8318	-7.75904	-12.7988	-20.7196	-14.656	-3.0296	-7.68246	4.85318	-0.194482	-0.332097	-0.277165	0.175039	0.330951	-0.2233	-0.0312508
163.4	-19.0153	1.82618	-12.2092	-23.5874	-19.2635	-17.823	-7.70585	-12.6237	-20.7129	-14.5585	-2.94981	-7.68377	4.86492	-0.194892	-0.3324	-0.277526	0.175346	0.331216	-0.223213	-0.031273
163.5	-19.0441	1.84169	-12.5195	-23.6938	-19.2657	-17.9803	-7.87872	-12.6281	-20.7684	-14.6405	-2.86781	-7.68344	4.86477	-0.195067	-0.332713	-0.277794	0.175561	0.331657	-0.223285	-0.031298
163.6	-19.0042	2.16748	-12.5971	-23.2816	-19.2192	-17.936	-7.77899	-12.4375	-20.6686	-14.6959	-2.94981	-7.6839	4.87034	-0.195282	-0.333044	-0.278028	0.17574	0.331959	-0.223197	-0.0313302
163.7	-19.2103	2.05224	-12.6458	-23.2372	-19.4962	-17.8185	-7.6571	-12.4242	-20.9324	-14.8488	-2.98084	-7.68445	4.8797	-0.19568	-0.333301	-0.278336	0.176097	0.332233	-0.223181	-0.0313358
163.8	-19.0707	2.28716	-12.5129	-23.1951	-19.3965	-17.823	-7.57288	-12.4907	-20.9257	-14.7158	-3.08722	-7.68416	4.88386	-0.195901	-0.333618	-0.278633	0.176315	0.33248	-0.223194	-0.0314371
163.9	-19.0109	2.34699	-12.535	-23.1153	-19.2214	-17.9958	-7.8344	-12.5328	-20.744	-14.8377	-3.12046	-7.68509	4.89303	-0.196146	-0.333923	-0.278933	0.176527	0.332771	-0.223277	-0.0313912
164	-19.1483	2.08326	-12.9694	-23.4256	-19.3522	-17.8208	-7.77234	-12.77	-20.9324	-14.7335	-3.0163	-7.68526	4.89238	-0.196309	-0.334165	-0.279202	0.176787	0.33308	-0.223322	-0.0314158
164.1	-18.9267	2.45116	-12.5838	-23.2461	-19.0463	-17.7099	-7.40223	-12.4309	-20.7573	-14.6116	-3.27117	-7.68577	4.90246	-0.196584	-0.334437	-0.279433	0.177002	0.333318	-0.223178	-0.0313975
164.2	-19.1283	2.24283	-12.832	-23.4278	-19.3012	-17.9604	-7.68148	-12.5173	-20.9767	-14.8045	-3.06506	-7.68543	4.89566	-0.196772	-0.334725	-0.2797	0.17718	0.333583	-0.223263	-0.0313843
164.3	-19.5295	2.34035	-13.1667	-23.5985	-19.514	-18.0114	-7.91196	-12.7035	-21.2537	-15.0748	-2.89441	-7.6856	4.90464	-0.197041	-0.335115	-0.280013	0.177346	0.333996	-0.223294	-0.0314951
164.4	-19.3721	2.71046	-12.9118	-23.5874	-19.2923	-17.8673	-7.76569	-12.3201	-20.9324	-14.9064	-3.08057	-7.68585	4.91362	-0.197305	-0.335263	-0.280238	0.17763	0.334135	-0.223223	-0.031474
164.5	-19.3477	2.44451	-13.0248	-23.6783	-19.5782	-17.9493	-7.91418	-12.6392	-21.0387	-14.6604	-3.02295	-7.68623	4.91519	-0.1975	-0.335466	-0.28044	0.177878	0.334458	-0.223262	-0.0314779
164.6	-19.2923	2.31153	-12.8896	-23.5209	-19.6824	-17.9559	-7.81223	-12.7389	-21.0964	-14.4055	-2.98305	-7.68623	4.9229	-0.197731	-0.335698	-0.280717	0.178068	0.334626	-0.223255	-0.0314792
164.7	-18.8513	2.92986	-12.4486	-23.1242	-19.3079	-17.5061	-6.89693	-12.3755	-20.58	-14.0798	-3.48392	-7.68632	4.9259	-0.197943	-0.33606	-0.281021	0.178236	0.334878	-0.22336	-0.0314892
164.8	-19.0508	2.65727	-13.0071	-23.4544	-19.5029	-18.0003	-7.1939	-12.8675	-20.826	-14.4277	-3.23792	-7.68742	4.94137	-0.198225	-0.336251	-0.281258	0.178457	0.335074	-0.2232	-0.0315921
164.9	-19.2458	2.38689	-13.4902	-23.7691	-19.6137	-18.3593	-7.6172	-12.852	-20.9878	-14.8067	-3.01408	-7.68708	4.93973	-0.198487	-0.336487	-0.281498	0.178686	0.335437	-0.223248	-0.0316231
165	-19.2901	2.3337	-13.5656	-23.8955	-19.8774	-18.3504	-7.63272	-13.1667	-21.3246	-14.8421	-2.94981	-7.6878	4.95146	-0.198745	-0.336851	-0.281822	0.178958	0.335707	-0.223194	-0.0316271
165.1	-19.5605	2.2384	-13.519	-23.6938	-19.9971	-18.2707	-7.76569	-13.2642	-21.3379	-15.1458	-2.86559	-7.68844	4.95821	-0.199045	-0.337099	-0.282166	0.179263	0.335905	-0.223253	-0.0316941
165.2	-19.4297	2.02786	-13.1999	-23.2971	-19.7445	-17.9604	-7.64602	-12.8808	-21.2471	-14.7823	-3.04954	-7.68784	4.95085	-0.199285	-0.337469	-0.282416	0.179394	0.336326	-0.223388	-0.0317038
165.3	-19.3566	2.30489	-13.1755	-23.3259	-19.5051	-17.823	-7.58396	-12.7411	-21.1894	-14.7047	-3.22462	-7.68844	4.96538	-0.199584	-0.337743	-0.282735	0.179706	0.336639	-0.223264	-0.0317347
165.4	-19.3344	2.4157	-13.1866	-23.3215	-19.5095	-17.9515	-7.61056	-12.9273	-20.939	-14.2681	-3.26895	-7.68852	4.97013	-0.19992	-0.338141	-0.283101	0.180033	0.336991	-0.223267	-0.0317066
165.5	-18.9887	2.48218	-13.1622	-23.2882	-19.5893	-17.8008	-7.35791	-12.6569	-20.662	-14.1086	-3.41522	-7.68878	4.97149	-0.200096	-0.338337	-0.283345	0.180244	0.337276	-0.223199	-0.031715
165.6	-19.0884	2.60186	-12.9694	-23.4168	-19.3477	-17.8296	-7.3978	-12.606	-20.806	-14.3391	-3.43073	-7.68962	4.98795	-0.200499	-0.338755	-0.283618	0.180458	0.337557	-0.223102	-0.0317582
165.7	-19.2547	2.55532	-13.2309	-23.5652	-19.4231	-17.8784	-7.60169	-12.7522	-21.1695	-14.5385	-3.29554	-7.68984	4.98575	-0.200778	-0.339054	-0.283952	0.180858	0.337905	-0.223218	-0.0317977
165.8	-19.3212	2.48883	-13.1246	-23.4965	-19.5428	-17.9759	-7.49753	-12.6193	-21.1584	-14.4321	-3.27781	-7.68979	4.99127	-0.200995	-0.339395	-0.284357	0.18103	0.338186	-0.223149	-0.0317603
165.9	-19.4918	2.37802	-13.2464	-23.7182	-19.2923	-18.0734	-7.70364	-12.6902	-21.1074	-14.4476	-3.20689	-7.69026	4.99374	-0.201227	-0.339669	-0.284621	0.181294	0.338565	-0.223177	-0.0317084
166	-19.7312	2.09878	-13.2509	-23.9176	-19.4962	-18.3105	-7.81223	-12.9982	-21.369	-14.9906	-3.03403	-7.6909	5.0005	-0.201555	-0.340066	-0.284882	0.181537	0.338815	-0.223196	-0.0317935
166.1	-19.5561	2.35586	-12.9184	-23.6561	-19.3167	-18.0668	-7.73245	-12.5195	-21.0964	-14.7335	-3.331	-7.69064	5.00258	-0.201754	-0.340361	-0.285143	0.181667	0.339122	-0.223228	-0.0318211
166.2	-19.4896	2.46889	-13.027	-23.6805	-19.514	-18.0114	-7.77899	-12.5816	-21.2914	-14.4033	-3.34208	-7.69064	5.01373	-0.20194	-0.340601	-0.285388	0.181927	0.339474	-0.223155	-0.0318369
166.3	-19.7356	2.08769	-13.2287	-23.9154	-19.7223	-18.3859	-7.95629	-12.8254	-21.134	-14.8133	-3.15592	-7.69124	5.01743	-0.202268	-0.340921	-0.285713	0.182169	0.339709	-0.22321	-0.0318895
166.4	-20.1943	1.93477	-13.3816	-24.0085	-19.4829	-18.5721	-8.03607	-12.9916	-21.3069	-15.1746	-3.02073	-7.69128	5.02267	-0.202603	-0.341296	-0.286039	0.18239	0.340107	-0.223247	-0.0319491
166.5	-20.1035	1.98796	-13.3196	-24.0861	-19.525	-18.6031	-8.18013	-13.2686	-21.4908	-15.1967	-3.01851	-7.69174	5.03221	-0.202913	-0.341579	-0.286372	0.182754	0.340421	-0.223134	-0.0319188
166.6	-20.1456	1.81731	-13.4814	-24.2744	-19.7976	-18.6031	-8.37294	-13.4393	-21.8876	-15.6355	-2.83235	-7.69196	5.0339	-0.203185	-0.341992	-0.286682	0.183007	0.340845	-0.223077	-0.0319274
166.7	-20.4226	1.56023	-13.898	-24.5869	-20.1655	-18.9178	-8.5724	-13.4636	-22.0981	-15.917	-2.65727	-7.69255	5.04971	-0.203534	-0.342257	-0.28699	0.183297	0.340979	-0.223083	-0.0320628
166.8	-20.2675	1.83504	-13.3861	-24.4118	-20.0392	-18.7361	-8.18013	-13.3573	-21.5928	-15.6466	-2.86116	-7.69297	5.04738	-0.203841	-0.342583	-0.287299	0.183565	0.341402	-0.22326	-0.0319912
166.9	-20.0459	2.03229	-13.3971	-24.2545	-19.904	-18.612	-8.02943	-12.9761	-21.5108	-15.0726	-3.04511	-7.69272	5.05628	-0.204052	-0.343013	-0.287658	0.183876	0.341846	-0.223169	-0.0319968
167	-19.9461	2.45559	-13.2398	-23.9597	-19.7378	-18.3859	-8.01613	-12.8542	-21.287	-14.5429	-3.29776	-7.69378	5.08218	-0.204577	-0.343312	-0.288099	0.184373	0.342091	-0.223118	-0.0320218
167.1	-20.1833	1.92813	-13.2309	-24.2301	-20.0636	-18.3992	-8.07597	-13.2863	-21.4842	-14.6781	-3.08057	-7.69357	5.0694	-0.204844	-0.343817	-0.288446	0.184655	0.342699	-0.223338	-0.0320607
167.2	-20.4138	1.83504	-13.4149	-24.4495	-20.1966	-18.6142	-8.22224	-13.5567	-21.6216	-15.23	-2.97862	-7.69458	5.08916	-0.205176	-0.344144	-0.288814	0.184818	0.342921	-0.22311	-0.0320446
167.3	-20.4492	1.84169	-13.3573	-24.434	-20.3495	-18.6585	-8.33748	-13.3839	-21.7125	-15.046	-2.97419	-7.69471	5.08082	-0.205519	-0.344451	-0.289189	0.185219	0.343366	-0.22323	-0.0320693
167.4	-20.2165	1.85721	-13.4526	-24.1836	-20.0658	-18.6363	-8.52808	-13.1977	-21.7457	-15.0992	-3.06949	-7.69484	5.08696	-0.205709	-0.344901	-0.289479	0.185355	0.34382	-0.223288	-0.032121
167.5	-20.6132	1.71537	-13.6321	-24.4185	-20.56	-18.9909	-8.34413	-13.4636	-21.9518	-15.3674	-2.80132	-7.69522	5.09229	-0.206116	-0.3452	-0.289817	0.185648	0.344077	-0.223286	-0.0322104
167.6	-20.5512	1.74861	-13.7141	-24.4806	-20.7927	-19.1993	-8.62559	-13.5789	-22.353	-15.2122	-2.75035	-7.69501	5.09644	-0.208584	-0.346558	-0.290379	0.185859	0.344365	-0.223394	-0.0322157
167.7	-20.5866	2.05888	-13.8227	-24.372	-20.8548	-18.9067	-8.48154	-13.5855	-22.2067	-15.2632	-2.92322	-7.69573	5.11035	-0.212581	-0.35076	-0.293802	0.18431	0.342496	-0.22463	-0.0327965
167.8	-20.8858	2.20072	-13.6542	-24.3055	-20.4669	-18.725	-8.48597	-13.6055	-22.1535	-15.4339	-3.00522	-7.69539	5.10536	-0.212938	-0.351413	-0.294693	0.183733	0.340824	-0.227437	-0.0364572
167.9	-20.6398	2.1431	-13.7783	-24.352	-20.3539	-18.4967	-8.40619	-13.6609	-22.0516	-15.2588	-3.14262	-7.69615	5.11771	-0.213217	-0.351655	-0.294907	0.183879	0.340906	-0.227483	-0.0369349
168	-20.5113	1.97467	-13.6299	-24.3941	-20.0791	-18.7316	-8.32862	-13.621	-21.8587	-14.9729	-3.19138	-7.69602	5.12092	-0.213295	-0.351834	-0.295089	0.18395	0.341047	-0.227434	-0.0369716
168.1	-20.7307	1.96802	-13.9822	-24.4384	-20.2143	-18.7028	-8.70316	-13.4082	-22.0649	-14.9286	-3.13819	-7.69653	5.1276	-0.213158	-0.351947	-0.295156	0.184041	0.341287	-0.227444	-0.0369116
168.2	-20.9855	2.12759	-13.918	-24.4828	-20.2143	-18.7649	-8.71424	-13.5301	-21.9718	-15.2034	-3.08943	-7.69717	5.14034	-0.213306	-0.351847	-0.295224	0.184456	0.341624	-0.227286	-0.0368134
168.3	-20.7573	2.28272	-14.1684	-24.711	-20.3362	-18.8513	-8.63224	-13.7385	-21.8299	-15.4627	-3.003	-7.69717	5.13528	-0.21349	-0.352223	-0.295471	0.184694	0.342125	-0.227034	-0.0364702
168.4	-20.7484	2.10099	-14.195	-24.6867	-20.4426	-18.6984	-8.51256	-13.652	-21.9119	-15.5403	-3.00522	-7.69819	5.14641	-0.209604	-0.349368	-0.29385	0.185965	0.343328	-0.226455	-0.0362288
168.5	-21.0742	1.96359	-14.4698	-24.7487	-20.8792	-18.8269	-9.04225	-14.144	-22.4527	-15.6511	-2.74592	-7.69793	5.14494	-0.208537	-0.347856	-0.292473	0.187743	0.346357	-0.223692	-0.0329323
168.6	-20.9279	2.22067	-14.062	-24.5448	-20.642	-18.7848	-8.96689	-14.0243	-22.1269	-15.1812	-2.94759	-7.6981	5.15377	-0.208856	-0.348208	-0.292707	0.18801	0.346881	-0.22323	-0.0323073
168.7	-21.0321	2.03229	-13.9734	-24.5603	-20.5866	-18.8225	-8.91149	-13.4991	-22.0294	-14.9995	-2.91878	-7.69891	5.15503	-0.209065	-0.348534	-0.292998	0.188391	0.347225	-0.223266	-0.0323367
168.8	-21.0144	2.25835	-13.7983	-24.3321	-20.4536	-18.7139	-8.71868	-13.3262	-21.8543	-14.7579	-3.14484	-7.69844	5.15666	-0.209192	-0.348886	-0.293366	0.188512	0.347585	-0.223391	-0.0323219
168.9	-20.8504	2.26056	-13.8426	-24.1902	-20.3916	-18.3704	-8.41283	-13.273	-21.7546	-14.7801	-3.33544	-7.69848	5.17145	-0.20957	-0.349194	-0.293598	0.188812	0.347847	-0.223215	-0.032407
169	-20.775	2.4977	-13.9025	-24.0816	-20.2741	-18.4679	-8.41948	-13.4193	-21.6416	-14.7801	-3.34652	-7.69908	5.17392	-0.209916	-0.349494	-0.293911	0.189161	0.348159	-0.223313	-0.0324409
169.1	-20.9722	2.08548	-14.0421	-24.3188	-20.5068	-18.889	-8.37294	-13.6853	-21.8809	-15.0527	-3.19138	-7.69971	5.18296	-0.21026	-0.349824	-0.294311	0.189469	0.34856	-0.223333	-0.0323782
169.2	-20.8925	1.89931	-14.1285	-24.5936	-20.9213	-18.9311	-8.84278	-13.7517	-21.8676	-15.2122	-2.97862	-7.69925	5.18447	-0.210525	-0.350146	-0.294639	0.189714	0.348842	-0.223355	-0.0323831
169.3	-21.0077	1.99461	-14.0221	-24.5869	-20.8769	-18.8291	-8.88268	-13.8049	-21.7524	-14.8842	-3.07392	-7.69997	5.19855	-0.210858	-0.350498	-0.294975	0.190008	0.349128	-0.223291	-0.0324806
169.4	-21.1961	1.97245	-14.0509	-24.6578	-20.8348	-18.807	-8.81619	-13.7562	-21.8299	-15.2366	-3.06506	-7.70052	5.20073	-0.211105	-0.350729	-0.295224	0.190261	0.34945	-0.223279	-0.0324966
169.5	-21.4177	1.95029	-14.2127	-24.7642	-20.6509	-19.1882	-9.19517	-14.0288	-21.9917	-15.589	-2.84565	-7.70077	5.20583	-0.211264	-0.351079	-0.295508	0.190465	0.349829	-0.223376	-0.0324732
169.6	-21.2825	1.87715	-13.9246	-24.516	-20.8215	-19.1749	-8.88933	-13.7584	-22.2377	-15.6843	-3.01408	-7.70086	5.2096	-0.211497	-0.351451	-0.295798	0.190783	0.350137	-0.223369	-0.0324577
169.7	-21.0476	2.11651	-14.0864	-24.465	-20.7329	-18.9067	-8.70759	-13.8603	-21.9829	-15.3297	-3.20246	-7.70115	5.21077	-0.211756	-0.351653	-0.296146	0.191078	0.35037	-0.223336	-0.0325285
169.8	-20.9213	2.36472	-13.9423	-24.4584	-20.5911	-18.8713	-8.56575	-13.6542	-21.8853	-15.0638	-3.31327	-7.70153	5.21855	-0.21201	-0.351962	-0.296343	0.191218	0.350618	-0.223338	-0.0324904
169.9	-20.8393	2.64175	-13.8581	-24.4384	-20.4404	-18.5876	-8.44165	-13.2775	-21.6393	-15.128	-3.53711	-7.70141	5.22574	-0.212268	-0.352173	-0.296533	0.191387	0.350842	-0.223356	-0.0325349
170	-21.2027	2.33148	-13.9734	-24.68	-20.4958	-18.7538	-8.6677	-13.4393	-22.0493	-15.1923	-3.36868	-7.70179	5.23278	-0.212526	-0.352481	-0.296883	0.191691	0.35117	-0.22344	-0.0325991
170.1	-20.8947	2.27386	-13.7761	-24.5094	-20.4005	-18.6585	-8.50813	-13.4282	-21.9518	-14.9086	-3.46619	-7.70217	5.23692	-0.212713	-0.352698	-0.297087	0.191778	0.351468	-0.223431	-0.0326243
170.2	-20.9191	2.41348	-13.6808	-24.4717	-20.1633	-18.5433	-8.42835	-13.3262	-21.8543	-14.9219	-3.54376	-7.70243	5.24302	-0.212825	-0.352867	-0.29722	0.191974	0.351633	-0.223315	-0.0326225
170.3	-21.5219	2.25391	-13.8138	-24.4938	-20.5977	-18.8291	-8.49262	-13.5855	-22.2621	-15.1834	-3.37976	-7.70323	5.25162	-0.213081	-0.353045	-0.297451	0.192182	0.351848	-0.223354	-0.0325826
170.4	-21.3268	2.02786	-13.7628	-24.6157	-20.6886	-18.9134	-8.56575	-13.6365	-22.4505	-15.2765	-3.31327	-7.70306	5.25084	-0.2133	-0.353392	-0.297662	0.192369	0.352045	-0.223411	-0.0326337
170.5	-21.3335	1.99683	-13.7828	-24.7731	-20.3583	-18.7826	-8.40397	-13.6321	-22.2067	-15.363	-3.38198	-7.70348	5.25828	-0.213529	-0.353644	-0.297994	0.192532	0.352401	-0.223322	-0.0326737
170.6	-21.2626	2.49105	-13.8537	-24.8285	-20.4359	-18.7228	-8.36408	-13.3728	-22.1823	-15.0061	-3.47949	-7.70323	5.26333	-0.213772	-0.353973	-0.298372	0.1928	0.352588	-0.223366	-0.0327383
170.7	-21.2626	2.45781	-14.0975	-25.0612	-20.9058	-18.7715	-8.61008	-13.6077	-22.466	-15.3275	-3.33987	-7.70378	5.2771	-0.214007	-0.354147	-0.298585	0.193146	0.352831	-0.223278	-0.0326798
170.8	-21.4244	2.32483	-13.8603	-25.0878	-20.8127	-18.6518	-8.56797	-13.6365	-22.6787	-15.3164	-3.28668	-7.70404	5.27434	-0.214325	-0.354506	-0.298858	0.193382	0.353183	-0.223297	-0.0327571
170.9	-22.0072	1.84613	-14.3856	-25.2163	-21.1097	-19.0818	-9.18852	-13.98	-22.8959	-15.5247	-2.93208	-7.70387	5.27826	-0.214496	-0.354856	-0.299159	0.193567	0.353531	-0.223287	-0.0327912
171	-22.1269	1.6112	-14.5695	-25.4978	-21.1695	-19.1704	-9.35473	-13.8249	-22.845	-15.6887	-2.87224	-7.70463	5.28932	-0.214799	-0.355069	-0.299483	0.193865	0.353805	-0.223275	-0.032766
171.1	-22.1801	1.54693	-14.8576	-25.4158	-21.4266	-19.4275	-9.21733	-13.9534	-22.9646	-15.7286	-2.86559	-7.7051	5.29733	-0.21512	-0.35539	-0.299814	0.194115	0.354133	-0.22332	-0.0327913
171.2	-21.646	1.6932	-14.5252	-25.1986	-21.2936	-19.2414	-9.12868	-13.7517	-22.9757	-15.5491	-2.95646	-7.70459	5.29519	-0.215264	-0.355654	-0.300102	0.194305	0.354449	-0.223347	-0.0328382
171.3	-21.7147	1.80845	-14.3391	-25.4734	-21.2936	-19.4142	-9.25057	-14.0443	-22.9912	-15.4405	-2.8257	-7.7051	5.30982	-0.21544	-0.355882	-0.300228	0.194404	0.354659	-0.223193	-0.0328697
171.4	-21.9939	1.5558	-14.3656	-25.4335	-21.1917	-19.5117	-9.2683	-14.0443	-22.7896	-15.4494	-2.839	-7.7051	5.3147	-0.215745	-0.356114	-0.300468	0.194614	0.354767	-0.223255	-0.0329373
171.5	-21.8853	1.41839	-14.5784	-25.3892	-21.2138	-19.5228	-9.31484	-14.0753	-23.0156	-16.0744	-2.84565	-7.70543	5.31924	-0.215913	-0.356265	-0.300699	0.194774	0.355015	-0.22323	-0.0329375
171.6	-21.7324	1.67991	-14.6427	-25.3737	-21.1651	-19.3677	-9.00235	-14.0997	-22.8472	-15.7907	-3.00078	-7.70586	5.3295	-0.216147	-0.356502	-0.300911	0.195033	0.355235	-0.223153	-0.0328937
171.7	-21.7834	1.68656	-14.4676	-25.4956	-21.1274	-19.1727	-8.9403	-13.9623	-22.6189	-15.1236	-3.13154	-7.70611	5.32861	-0.216341	-0.356765	-0.301107	0.195132	0.355427	-0.223202	-0.0330097
171.8	-21.9939	1.63115	-14.3125	-25.4047	-21.0343	-19.1372	-8.763	-13.8781	-22.5325	-15.1857	-3.17808	-7.70641	5.33485	-0.216491	-0.35698	-0.301264	0.195296	0.355671	-0.223154	-0.0330568
171.9	-21.9718	1.38736	-14.4543	-25.6884	-21.2958	-19.2657	-9.31263	-14.0177	-22.5746	-15.9724	-2.92986	-7.70641	5.34642	-0.216706	-0.357205	-0.301579	0.195557	0.355886	-0.223091	-0.0330649
172	-22.0272	1.53142	-14.4587	-25.602	-21.2581	-19.3145	-9.24836	-14.1374	-22.4327	-15.6666	-2.98749	-7.70666	5.35167	-0.216972	-0.35747	-0.301877	0.19573	0.356107	-0.223083	-0.0331363
172.1	-21.7967	1.45607	-14.4366	-25.4158	-21.2559	-19.2126	-8.90484	-14.2947	-22.3618	-15.4051	-3.10052	-7.70751	5.35895	-0.217197	-0.35765	-0.302114	0.196015	0.356311	-0.223092	-0.033154
172.2	-21.9119	1.50482	-14.6272	-25.4069	-21.2493	-19.5694	-8.92922	-14.3546	-22.4882	-15.8616	-3.00965	-7.70768	5.34948	-0.217378	-0.35794	-0.302319	0.196214	0.356671	-0.223304	-0.0332739
172.3	-22.2687	1.32088	-15.0017	-25.7881	-21.7568	-19.6336	-9.00457	-14.7978	-23.0112	-16.1364	-2.80354	-7.70781	5.36291	-0.217561	-0.358315	-0.302582	0.196389	0.356997	-0.223164	-0.0332654
172.4	-22.0449	1.76191	-14.5341	-25.8014	-21.3579	-19.381	-8.72976	-14.7712	-22.9181	-16.0721	-3.03181	-7.70857	5.36534	-0.217944	-0.3586	-0.302883	0.196725	0.357308	-0.223331	-0.0332883
172.5	-22.3707	1.46272	-14.8421	-25.8258	-21.123	-19.6026	-8.81176	-14.7092	-22.9669	-16.2096	-2.88111	-7.70874	5.36956	-0.218235	-0.358992	-0.303207	0.197007	0.357727	-0.223266	-0.0333316
172.6	-22.3064	1.42504	-14.7491	-25.8147	-21.1651	-19.6913	-8.86495	-14.4942	-22.8804	-16.1054	-2.921	-7.70912	5.37832	-0.218545	-0.359267	-0.303523	0.197291	0.357966	-0.223219	-0.0334096
172.7	-22.3485	1.47823	-14.718	-25.6463	-21.123	-19.4807	-8.89376	-14.2814	-22.9469	-16.1697	-2.96532	-7.70904	5.37822	-0.21878	-0.359637	-0.303856	0.197516	0.358369	-0.223253	-0.0334626
172.8	-22.1225	1.8284	-14.3679	-25.3006	-20.8637	-19.2015	-8.38181	-13.8249	-22.6743	-16.0566	-3.33987	-7.70942	5.38936	-0.219216	-0.359948	-0.30423	0.19785	0.35866	-0.223096	-0.0333977
172.9	-21.6814	1.87715	-14.011	-25.2208	-20.693	-19.0463	-8.21116	-13.8293	-22.3751	-15.784	-3.54376	-7.70955	5.38711	-0.219424	-0.360224	-0.304555	0.198149	0.358977	-0.223265	-0.0334207
173	-21.7745	2.18078	-14.1307	-25.3582	-20.5113	-19.2015	-8.29316	-13.8958	-22.5015	-15.5358	-3.56371	-7.71005	5.39865	-0.219703	-0.360564	-0.30483	0.198322	0.359338	-0.22318	-0.0335114
173.1	-21.8388	1.97023	-14.0576	-25.5732	-20.7019	-19.3079	-8.41505	-13.9978	-22.8029	-15.7929	-3.39971	-7.71014	5.39934	-0.219989	-0.36099	-0.305166	0.198754	0.359745	-0.223247	-0.0335524
173.2	-22.2665	1.50039	-14.5762	-25.859	-20.9124	-19.4785	-8.56354	-14.1374	-22.7386	-16.1253	-3.18473	-7.71005	5.4025	-0.220234	-0.361355	-0.305511	0.198948	0.360154	-0.223261	-0.0335793
173.3	-22.1934	1.4605	-14.6316	-25.4845	-21.1584	-19.4054	-8.4771	-13.9689	-22.6832	-16.3093	-3.29111	-7.71111	5.4218	-0.220552	-0.361617	-0.305832	0.199292	0.360332	-0.223087	-0.0336397
173.4	-21.9829	1.48931	-14.4698	-25.3139	-21.0454	-19.3212	-8.51478	-13.6697	-22.6211	-16.1342	-3.46176	-7.71116	5.41674	-0.2208	-0.361959	-0.306084	0.199452	0.360749	-0.223234	-0.0336378
173.5	-21.9518	1.40953	-14.687	-25.8812	-21.1451	-19.3411	-8.70981	-13.734	-22.9292	-15.9946	-3.44182	-7.71162	5.42723	-0.221078	-0.362258	-0.306328	0.199729	0.361	-0.223167	-0.0336851
173.6	-22.0183	1.60456	-14.9618	-25.8258	-21.0786	-19.3101	-8.74749	-13.8493	-23.0068	-16.1143	-3.29111	-7.71183	5.42934	-0.221405	-0.362505	-0.306661	0.200034	0.361316	-0.223171	-0.0337765
173.7	-22.2665	1.40288	-15.1258	-25.8901	-21.3778	-19.4098	-8.763	-14.1396	-23.0489	-15.9658	-3.18695	-7.71188	5.43514	-0.221663	-0.362896	-0.306929	0.200236	0.361645	-0.22317	-0.0337834
173.8	-22.5591	1.14358	-15.2167	-26.1782	-21.7324	-19.6336	-9.22176	-14.3501	-23.3037	-16.3093	-2.98305	-7.712	5.43953	-0.221964	-0.36314	-0.307223	0.200553	0.361957	-0.223161	-0.0337807
173.9	-22.3485	1.43391	-15.1325	-25.9809	-21.8454	-19.5627	-9.13754	-14.3368	-23.3614	-16.1409	-3.07835	-7.71205	5.44195	-0.222091	-0.36343	-0.307454	0.200735	0.362285	-0.223188	-0.0338251
174	-22.2422	1.4738	-14.8665	-25.8546	-21.8632	-19.3056	-8.62116	-14.2925	-23.2062	-15.7885	-3.27338	-7.71285	5.45163	-0.222434	-0.363675	-0.307769	0.200848	0.362425	-0.223189	-0.0339175
174.1	-22.4527	1.39845	-14.9064	-25.9854	-21.7413	-19.4364	-8.90927	-14.2305	-22.9314	-15.8616	-3.31549	-7.71345	5.45607	-0.222668	-0.363984	-0.308018	0.201163	0.36265	-0.223112	-0.0339124
174.2	-22.4549	1.61564	-14.718	-25.7128	-21.6327	-19.4297	-9.00457	-14.2039	-22.8627	-15.6799	-3.33765	-7.71315	5.46028	-0.222912	-0.364109	-0.308255	0.201387	0.362878	-0.223179	-0.0339384
174.3	-22.6034	1.59126	-14.9286	-25.8967	-21.9252	-19.842	-8.96246	-14.3258	-23.2794	-15.8018	-3.09165	-7.71374	5.46189	-0.223053	-0.364406	-0.308483	0.201558	0.363194	-0.223201	-0.0339317
174.4	-22.7785	1.2832	-15.3785	-26.3954	-22.1203	-20.0503	-9.21733	-14.5008	-23.4722	-16.3802	-2.8523	-7.71378	5.46855	-0.223293	-0.364732	-0.308765	0.201777	0.363576	-0.22324	-0.0339891
174.5	-22.6034	1.52034	-15.3098	-26.3089	-22.0604	-19.9727	-9.09987	-14.3922	-23.2262	-16.3935	-2.98305	-7.71433	5.47528	-0.223513	-0.364861	-0.309035	0.201997	0.363716	-0.223247	-0.034078
174.6	-22.5502	1.34747	-15.1724	-26.3821	-21.8942	-19.8619	-9.07992	-14.359	-23.4101	-16.429	-2.97419	-7.71408	5.47551	-0.223703	-0.36516	-0.309214	0.202212	0.363932	-0.223254	-0.0341253
174.7	-22.6787	1.18569	-15.1347	-26.5749	-22.1358	-19.7378	-9.091	-14.3058	-23.399	-16.7082	-2.97862	-7.71489	5.49084	-0.223954	-0.365411	-0.309468	0.202329	0.364126	-0.22318	-0.0340878
174.8	-22.8317	1.26547	-15.261	-26.4397	-22.1269	-19.7733	-8.97576	-14.3302	-23.481	-16.5398	-3.03624	-7.71501	5.49579	-0.224244	-0.365645	-0.309678	0.202623	0.364404	-0.223185	-0.0342037
174.9	-22.5768	1.50704	-15.1413	-26.2934	-22.0338	-19.3921	-8.84943	-14.3014	-23.3037	-16.2096	-3.28003	-7.71518	5.49631	-0.224452	-0.365952	-0.310057	0.202888	0.364758	-0.223248	-0.0342291
175	-22.517	1.61785	-15.148	-26.2292	-22.0183	-19.4209	-8.97354	-14.3302	-23.3924	-15.8439	-3.29554	-7.71552	5.49687	-0.224725	-0.366393	-0.310384	0.203128	0.365206	-0.223172	-0.0342035
175.1	-22.4815	1.75083	-15.0527	-26.3023	-21.8986	-19.4342	-8.80068	-14.082	-23.3879	-15.6466	-3.40636	-7.71612	5.50848	-0.225043	-0.366773	-0.310761	0.203465	0.365498	-0.223096	-0.0342437
175.2	-22.5303	1.72645	-14.964	-26.0341	-21.6393	-19.268	-8.63889	-13.8958	-23.2838	-16.1076	-3.5349	-7.71628	5.51555	-0.225443	-0.367047	-0.310993	0.203775	0.365789	-0.223123	-0.0342824
175.3	-22.3086	2.12537	-15.0172	-25.8059	-21.3911	-19.2281	-8.6123	-14.1485	-23.1242	-16.2472	-3.61247	-7.71662	5.51325	-0.225675	-0.367402	-0.311322	0.203974	0.366069	-0.223256	-0.0343025
175.4	-22.364	1.87715	-15.0527	-25.9477	-21.4953	-19.3832	-8.72976	-14.4033	-22.9558	-16.1032	-3.62798	-7.71633	5.52775	-0.225907	-0.367692	-0.311686	0.204229	0.366452	-0.223162	-0.0343621
175.5	-22.4483	1.72423	-14.8953	-25.9743	-21.697	-19.4763	-8.98684	-14.4166	-23.1575	-16.0566	-3.53711	-7.71667	5.52538	-0.226293	-0.368085	-0.312035	0.204629	0.366843	-0.223217	-0.0344029
175.6	-22.6499	1.58239	-15.0261	-26.3089	-21.9009	-19.5007	-9.21068	-14.5053	-23.2661	-16.1386	-3.42187	-7.71722	5.53327	-0.226471	-0.36849	-0.312289	0.204835	0.367293	-0.223282	-0.0344794
175.7	-22.6943	1.24331	-15.1879	-26.2491	-21.954	-19.6625	-9.23063	-14.7468	-23.2882	-16.3314	-3.35538	-7.7173	5.54517	-0.226885	-0.368698	-0.312621	0.205149	0.367447	-0.223194	-0.0345786
175.8	-22.9469	1.23888	-15.2743	-26.2513	-21.9673	-19.8265	-9.62068	-14.8244	-23.3835	-16.5486	-3.2889	-7.71709	5.53762	-0.227062	-0.369031	-0.312859	0.205356	0.367814	-0.223345	-0.0346081
175.9	-22.7962	1.5292	-15.1613	-26.4729	-21.923	-19.9395	-9.46111	-14.8178	-23.2971	-16.5841	-3.51274	-7.7184	5.56178	-0.227368	-0.369257	-0.313245	0.205686	0.368012	-0.223097	-0.0344975
176	-22.8649	1.33639	-15.1768	-26.4508	-21.8654	-19.9905	-9.38355	-14.8466	-23.5453	-16.3846	-3.45733	-7.71819	5.55111	-0.227656	-0.3695	-0.31349	0.206006	0.368328	-0.22334	-0.0345896
176.1	-22.7275	1.38515	-15.1192	-26.2491	-21.9651	-19.9882	-9.45225	-14.8355	-23.5231	-16.5376	-3.44403	-7.7187	5.5616	-0.227804	-0.369751	-0.313779	0.206161	0.36865	-0.223207	-0.0346558
176.2	-22.63	1.41174	-15.1458	-26.2003	-21.9496	-19.7577	-9.33257	-14.6981	-23.4256	-16.5841	-3.48614	-7.7184	5.56979	-0.228195	-0.370059	-0.314089	0.206418	0.368855	-0.223324	-0.0347226
176.3	-22.9403	1.65553	-15.0372	-26.5638	-21.9119	-19.7467	-9.255	-14.9552	-23.4655	-16.5797	-3.41965	-7.71857	5.56978	-0.228422	-0.370441	-0.31437	0.206612	0.36925	-0.223388	-0.0347799
176.4	-23.3259	1.62893	-15.1945	-26.7788	-21.9806	-20.006	-9.65614	-14.9485	-23.6162	-16.8212	-3.27338	-7.71925	5.58464	-0.228672	-0.370659	-0.31463	0.206924	0.369399	-0.223229	-0.0348135
176.5	-23.2683	1.62893	-15.2034	-26.8187	-21.6615	-19.6935	-9.54755	-14.6892	-23.3769	-16.7503	-3.38641	-7.71921	5.57734	-0.228951	-0.37094	-0.314973	0.207131	0.369745	-0.223373	-0.0348029
176.6	-23.1442	1.71093	-15.2566	-26.8209	-21.6172	-20.037	-9.4589	-15.0837	-23.4057	-16.6306	-3.39971	-7.71912	5.58982	-0.229172	-0.371383	-0.315288	0.20735	0.370191	-0.223274	-0.034817
176.7	-22.9735	1.77964	-15.2078	-26.6879	-21.6172	-19.8575	-9.23284	-15.0217	-23.3879	-16.686	-3.44182	-7.71976	5.59919	-0.229629	-0.371676	-0.315571	0.207776	0.370436	-0.223224	-0.0348892
176.8	-23.4988	1.23223	-15.3098	-26.8386	-21.9119	-20.0436	-9.55863	-15.0948	-23.5719	-16.6883	-3.29776	-7.72001	5.59768	-0.229832	-0.372025	-0.315907	0.207979	0.370835	-0.223383	-0.0348614
176.9	-23.5741	1.01504	-15.4871	-26.8209	-22.271	-19.9993	-9.67609	-15.1591	-23.9376	-16.4666	-3.30219	-7.72069	5.61245	-0.230191	-0.372329	-0.316285	0.208366	0.371131	-0.223349	-0.034903
177	-23.5963	1.12363	-15.6732	-26.9251	-22.1801	-20.1057	-9.48106	-14.8998	-23.9265	-16.6063	-3.29776	-7.72031	5.60641	-0.230416	-0.372705	-0.316563	0.208618	0.371589	-0.223453	-0.0348903
177.1	-23.6561	1.12585	-15.62	-27.1511	-22.3197	-20.2963	-9.61182	-14.9485	-24.0528	-16.6971	-3.26008	-7.7212	5.61893	-0.230648	-0.373022	-0.31689	0.208745	0.371781	-0.223344	-0.0350178
177.2	-23.5918	1.01725	-15.4826	-27.0514	-22.353	-20.1522	-9.23727	-14.9818	-23.9376	-16.2494	-3.31549	-7.72146	5.61743	-0.230986	-0.373275	-0.317178	0.209017	0.371984	-0.223461	-0.0350047
177.3	-23.6206	0.773467	-15.7109	-26.9539	-22.4416	-20.2054	-9.48549	-15.1325	-23.9575	-16.2384	-3.26452	-7.72133	5.62573	-0.231234	-0.373622	-0.317496	0.209307	0.372388	-0.223421	-0.0350425
177.4	-23.5054	0.857683	-15.8572	-27.0691	-22.7186	-20.3295	-9.67166	-15.3718	-24.2988	-16.522	-3.1936	-7.72196	5.63654	-0.231511	-0.373889	-0.317761	0.209593	0.372583	-0.223305	-0.035082
177.5	-23.4943	0.966279	-15.8417	-27.1112	-22.6699	-20.5201	-9.67387	-15.4693	-24.3897	-17.0938	-3.10495	-7.7218	5.63362	-0.231731	-0.374212	-0.318014	0.209874	0.373035	-0.223428	-0.0351866
177.6	-23.645	1.00839	-15.8217	-27.4658	-22.4217	-20.2808	-9.70933	-15.3009	-24.301	-17.3975	-3.06949	-7.72226	5.65167	-0.232028	-0.374555	-0.318363	0.210114	0.373337	-0.223208	-0.0351448
177.7	-23.5386	0.804494	-15.7441	-27.3151	-22.3884	-20.2631	-9.76695	-15.1413	-24.0838	-17.3797	-3.14041	-7.72307	5.65548	-0.232332	-0.374852	-0.31864	0.210379	0.373554	-0.223319	-0.0352238
177.8	-23.5808	0.762385	-15.7752	-27.6564	-22.384	-20.3162	-9.8556	-15.3674	-24.3276	-17.526	-3.0296	-7.72285	5.6594	-0.232518	-0.375075	-0.318935	0.210578	0.373794	-0.223323	-0.0352807
177.9	-23.5143	0.908657	-15.5447	-27.3506	-22.4793	-20.1101	-9.86668	-15.2366	-24.2323	-17.249	-3.11603	-7.72307	5.66364	-0.232779	-0.375353	-0.319163	0.210817	0.374182	-0.223426	-0.0352805
178	-23.5675	0.875414	-15.5114	-27.2198	-22.6056	-20.1545	-9.73371	-14.9707	-24.0218	-16.8168	-3.30663	-7.72408	5.67511	-0.233025	-0.375596	-0.319354	0.211066	0.374384	-0.223293	-0.0352662
178.1	-23.3614	1.06158	-15.3895	-26.9782	-22.4438	-20.0082	-9.35917	-14.9219	-24.1681	-16.6993	-3.44182	-7.72374	5.67523	-0.233308	-0.375845	-0.319767	0.211317	0.374721	-0.223382	-0.0352486
178.2	-23.3082	1.1879	-15.4361	-26.9472	-22.271	-19.9838	-9.21954	-15.0017	-24.0041	-17.014	-3.51938	-7.72408	5.67971	-0.233598	-0.376202	-0.319964	0.211509	0.375016	-0.223382	-0.0353265
178.3	-23.286	1.06379	-15.5558	-26.9539	-22.0161	-19.6846	-9.24836	-14.8732	-23.8932	-17.3709	-3.54155	-7.72489	5.68755	-0.233749	-0.376428	-0.32033	0.211674	0.375184	-0.223303	-0.0353694
178.4	-23.6738	0.534113	-15.7619	-27.5101	-22.3242	-20.1545	-9.64285	-15.4139	-24.3254	-17.6922	-3.14041	-7.72451	5.69111	-0.233992	-0.376825	-0.3206	0.211946	0.375511	-0.223371	-0.0354252
178.5	-23.9797	0.46541	-15.9503	-28.042	-22.8693	-20.3872	-9.91544	-15.3652	-24.7642	-17.854	-2.92765	-7.7251	5.69728	-0.234307	-0.377133	-0.320943	0.212275	0.375821	-0.223433	-0.0354892
178.6	-24.0728	0.454329	-15.9879	-27.9246	-22.9314	-20.3716	-9.93982	-15.5292	-24.6578	-17.9737	-2.84786	-7.72527	5.69951	-0.234504	-0.377396	-0.321104	0.212441	0.376182	-0.223434	-0.0354867
178.7	-24.1038	0.647141	-16.0721	-27.5811	-22.8095	-20.0414	-9.65614	-15.4228	-24.3321	-17.8518	-2.98084	-7.72612	5.71292	-0.234798	-0.377616	-0.321443	0.212752	0.37647	-0.223316	-0.0355862
178.8	-24.1127	0.687033	-16.0234	-27.5257	-22.7186	-20.2608	-9.48993	-15.4649	-24.3941	-17.6723	-3.03403	-7.72536	5.7064	-0.235136	-0.378011	-0.321781	0.212941	0.376723	-0.223416	-0.035645
178.9	-24.2235	0.731358	-16.0345	-27.652	-22.5347	-20.3495	-9.59187	-15.4494	-24.383	-17.4795	-3.13819	-7.72595	5.71681	-0.23544	-0.378303	-0.322125	0.213161	0.377102	-0.22342	-0.0356053
179	-24.2146	0.828872	-16.0012	-27.96	-22.6655	-20.3583	-9.49879	-15.62	-24.4717	-17.4728	-3.18695	-7.7265	5.72441	-0.235788	-0.378644	-0.322415	0.213545	0.377307	-0.223361	-0.0355946
179.1	-24.3476	0.624979	-16.1652	-28.0598	-22.7718	-20.6287	-9.50544	-15.8683	-24.7155	-17.7831	-3.08279	-7.72625	5.7272	-0.236033	-0.378969	-0.322684	0.213848	0.377705	-0.223493	-0.0356144
179.2	-24.6268	0.851035	-16.2428	-27.7539	-23.0378	-20.7639	-9.86669	-15.8084	-24.5736	-18.0601	-3.05619	-7.72692	5.73966	-0.236339	-0.379233	-0.32306	0.214063	0.377967	-0.22337	-0.0357043
179.3	-24.137	1.16796	-15.9636	-27.2198	-22.6699	-20.3761	-9.70268	-15.1147	-24.2523	-17.7277	-3.29111	-7.7273	5.73484	-0.23659	-0.379559	-0.323352	0.214349	0.378349	-0.223478	-0.0357165
179.4	-24.7155	0.99509	-16.2871	-27.4459	-22.8693	-20.3606	-9.85782	-15.148	-24.7775	-17.9316	-3.10716	-7.72722	5.74094	-0.236827	-0.380029	-0.32367	0.214542	0.37878	-0.22347	-0.0357919
179.5	-24.6512	0.955198	-16.4578	-27.4082	-22.9646	-20.7019	-9.5963	-15.3718	-24.8063	-17.9981	-3.09608	-7.72777	5.75826	-0.237329	-0.380303	-0.324059	0.21495	0.379107	-0.223349	-0.0358166
179.6	-24.4473	1.00617	-16.3625	-27.3262	-22.763	-20.5002	-9.50765	-15.6843	-25.0302	-17.7654	-3.14927	-7.72807	5.75538	-0.237472	-0.380623	-0.324367	0.215176	0.379493	-0.223416	-0.0358329
179.7	-24.5071	0.981793	-16.4777	-27.601	-22.7009	-20.5445	-9.51874	-15.6533	-25.2186	-17.9028	-3.0163	-7.72836	5.76807	-0.237744	-0.380963	-0.324632	0.215435	0.379691	-0.223436	-0.03586
179.8	-24.4229	1.34526	-16.5708	-27.6498	-22.938	-20.5445	-9.65171	-15.538	-25.4402	-17.9604	-3.00965	-7.72841	5.76996	-0.238057	-0.381167	-0.32481	0.21558	0.379938	-0.223422	-0.0359577
179.9	-24.3454	1.21228	-16.3093	-27.5722	-22.8494	-20.7041	-9.45225	-15.3408	-25.11	-17.8607	-3.10495	-7.72879	5.77911	-0.238165	-0.381404	-0.324976	0.215847	0.380179	-0.223443	-0.0360138
180	-24.536	1.07709	-16.2583	-27.7429	-22.9624	-20.7019	-9.65393	-15.1746	-25.0568	-17.7809	-3.10938	-7.72913	5.78348	-0.23841	-0.381738	-0.325301	0.216038	0.380542	-0.223426	-0.0359943
180.1	-24.5537	0.906441	-16.1431	-27.714	-22.8716	-20.5268	-9.58522	-15.1369	-24.9903	-17.6146	-3.25344	-7.72964	5.79084	-0.238617	-0.381974	-0.325551	0.216233	0.380734	-0.223419	-0.0360314
180.2	-24.3786	0.9419	-16.4179	-28.0354	-22.7475	-20.5445	-9.6916	-15.3452	-24.7997	-17.4174	-3.23792	-7.72976	5.79501	-0.238954	-0.382241	-0.325909	0.216457	0.380982	-0.223389	-0.0360312
180.3	-24.5803	1.16352	-16.5065	-28.0022	-22.7896	-20.5933	-9.7049	-15.2189	-24.5271	-17.311	-3.27781	-7.72985	5.79991	-0.239167	-0.382578	-0.326135	0.216647	0.381339	-0.223433	-0.0360725
180.4	-25.0679	0.915306	-16.5996	-28.1927	-23.0555	-20.806	-10.0551	-15.5624	-24.946	-17.6745	-3.14041	-7.73065	5.81255	-0.239487	-0.382801	-0.326385	0.216938	0.38148	-0.223334	-0.0361836
180.5	-25.0346	0.882062	-16.5907	-28.1927	-23.0666	-20.7528	-10.2279	-15.7087	-24.9593	-17.5881	-3.11381	-7.73048	5.81229	-0.239659	-0.383045	-0.326596	0.217157	0.381768	-0.223479	-0.0361287
180.6	-25.0789	0.538546	-16.46	-28.124	-23.2395	-20.9279	-10.3055	-15.64	-25.1122	-17.823	-2.98527	-7.73044	5.81387	-0.239884	-0.383428	-0.326859	0.217331	0.382068	-0.223563	-0.0361722
180.7	-25.2518	0.523032	-16.6683	-28.062	-23.3569	-20.9612	-10.2612	-15.7641	-25.3072	-17.5925	-2.921	-7.73078	5.82626	-0.24014	-0.383695	-0.327176	0.217625	0.382347	-0.223436	-0.0362103
180.8	-25.0834	0.67152	-16.6794	-27.898	-23.1442	-20.9257	-10.1437	-15.6488	-25.1255	-17.6058	-3.05397	-7.73125	5.82441	-0.240433	-0.384003	-0.327551	0.217952	0.38275	-0.223491	-0.0362636
180.9	-25.2208	0.403355	-16.6595	-27.9002	-23.1043	-20.857	-10.1127	-15.6001	-25.1432	-17.6191	-3.12268	-7.73201	5.83813	-0.240757	-0.384343	-0.327778	0.218216	0.383081	-0.223438	-0.036287
181	-25.0124	0.401139	-16.593	-27.7872	-23.1575	-21.1119	-10.1105	-15.6533	-25.3205	-17.6856	-3.06062	-7.73222	5.84145	-0.241098	-0.384627	-0.328116	0.218464	0.38335	-0.223491	-0.0362519
181.1	-24.9814	0.283678	-16.6107	-28.0842	-23.2461	-21.2182	-10.2501	-15.8926	-25.4003	-17.7587	-2.98527	-7.73188	5.84445	-0.241238	-0.384984	-0.328451	0.218742	0.383701	-0.223594	-0.0363201
181.2	-25.141	0.551843	-16.6528	-28.2991	-23.2417	-20.9944	-10.2058	-15.9081	-25.0413	-18.1044	-3.17365	-7.73235	5.85746	-0.241784	-0.385365	-0.328874	0.219185	0.384087	-0.223489	-0.0363893
181.3	-24.9969	0.631628	-16.4689	-28.0974	-23.2816	-20.6797	-10.2678	-15.5491	-24.8108	-18.049	-3.20246	-7.73209	5.85781	-0.242131	-0.385818	-0.329253	0.219444	0.384595	-0.223537	-0.0364916
181.4	-24.3587	1.21228	-16.0123	-27.5367	-22.8849	-20.2121	-9.68052	-15.0748	-24.7199	-17.5969	-3.7122	-7.73231	5.86753	-0.242526	-0.386162	-0.329657	0.219845	0.385011	-0.223543	-0.0364893
181.5	-24.5758	1.36963	-16.0854	-27.4304	-22.7674	-20.5046	-9.53203	-15.1413	-24.8928	-17.6302	-3.69225	-7.73303	5.86738	-0.242942	-0.386656	-0.330058	0.22022	0.385465	-0.223624	-0.0365345
181.6	-24.9637	1.08152	-16.2229	-27.6808	-22.9159	-20.8326	-9.53203	-15.4516	-25.2363	-17.7565	-3.47949	-7.73349	5.87573	-0.243188	-0.387088	-0.330499	0.220665	0.385981	-0.223571	-0.0365234
181.7	-25.0324	1.14358	-16.2339	-27.8116	-22.989	-20.8459	-9.35917	-15.5846	-24.957	-17.639	-3.48836	-7.7332	5.87933	-0.243545	-0.387457	-0.33082	0.22097	0.386276	-0.223571	-0.0365613
181.8	-25.1188	0.919738	-16.3824	-27.9157	-23.1176	-21.0055	-9.53647	-15.4671	-25.0324	-17.8518	-3.40414	-7.7343	5.88787	-0.243813	-0.387766	-0.331141	0.221188	0.386597	-0.223639	-0.0365769
181.9	-25.4601	0.687033	-16.6816	-28.1218	-23.0356	-21.216	-9.72041	-15.7131	-25.2828	-17.9914	-3.22684	-7.73426	5.89211	-0.244108	-0.388017	-0.331389	0.221405	0.386899	-0.223666	-0.0366559
182	-25.5665	0.545194	-16.768	-28.2238	-22.7918	-21.3734	-10.0772	-15.6777	-25.3582	-18.069	-3.20246	-7.73472	5.90177	-0.244447	-0.388277	-0.331687	0.221688	0.387146	-0.223656	-0.0367991
182.1	-25.3936	0.593951	-16.4489	-28.2858	-22.7009	-21.1784	-9.73371	-15.4893	-25.1587	-18.0025	-3.35538	-7.73417	5.90136	-0.244672	-0.388602	-0.331929	0.221956	0.387469	-0.223707	-0.0368036
182.2	-25.602	0.549627	-16.6639	-28.2814	-23.1619	-21.2293	-9.76695	-15.6223	-25.1853	-17.6568	-3.31992	-7.73515	5.91301	-0.244893	-0.388934	-0.332227	0.222135	0.387757	-0.223556	-0.0367492
182.3	-25.52	0.613898	-16.6262	-28.1551	-23.153	-20.9257	-9.97085	-15.6621	-25.1366	-17.6678	-3.32435	-7.73532	5.91599	-0.245204	-0.389188	-0.332482	0.222482	0.387955	-0.22367	-0.0367351
182.4	-25.4513	0.67152	-16.768	-28.0553	-23.1796	-21.431	-9.93539	-15.5735	-25.2008	-17.8562	-3.23127	-7.73502	5.91635	-0.245329	-0.389461	-0.332712	0.222586	0.388319	-0.223715	-0.0367635
182.5	-25.4047	0.67152	-17.0495	-28.2437	-23.2439	-21.2847	-10.0019	-15.4028	-25.3116	-17.557	-3.30663	-7.73608	5.93625	-0.245683	-0.389681	-0.333098	0.222867	0.388545	-0.223628	-0.0368295
182.6	-25.5045	0.321354	-17.2423	-28.4964	-23.4722	-21.3645	-10.2169	-15.7198	-25.5953	-17.6989	-3.12489	-7.73616	5.93116	-0.245958	-0.390008	-0.333321	0.22319	0.388853	-0.223823	-0.036861
182.7	-25.6374	0.334652	-17.2246	-28.554	-23.1331	-21.4244	-10.1969	-15.5137	-25.4335	-17.741	-3.2623	-7.73638	5.94366	-0.246247	-0.390376	-0.333626	0.22348	0.38917	-0.223738	-0.036896
182.8	-25.664	0.596168	-16.8988	-28.534	-23.2129	-21.2914	-10.0972	-15.5713	-25.0014	-17.6701	-3.44846	-7.73642	5.94761	-0.24651	-0.390642	-0.333974	0.223792	0.38956	-0.223727	-0.0368687
182.9	-25.5909	0.680385	-16.9365	-28.6648	-23.5143	-21.3069	-10.0772	-15.7176	-24.9061	-17.854	-3.4396	-7.73718	5.95089	-0.246934	-0.391058	-0.334372	0.224014	0.389957	-0.223742	-0.0370557
183	-25.7261	0.432166	-17.1603	-28.9241	-23.6517	-21.626	-10.0994	-16.0522	-25.3914	-18.1909	-3.1936	-7.73693	5.95881	-0.247265	-0.391436	-0.334699	0.224342	0.390334	-0.22374	-0.037086
183.1	-25.6596	0.67152	-17.0916	-28.7535	-23.5276	-21.6283	-10.1459	-15.9059	-25.4136	-18.4391	-3.31992	-7.73722	5.96004	-0.247484	-0.391719	-0.335066	0.224624	0.3906	-0.22375	-0.0371675
183.2	-25.6396	0.593951	-17.1736	-28.7933	-23.5985	-21.513	-10.0883	-15.9791	-25.223	-18.3194	-3.29333	-7.73756	5.96711	-0.247725	-0.392109	-0.335387	0.224903	0.390891	-0.223711	-0.0371645
183.3	-25.8657	0.596168	-17.3598	-28.8909	-23.9176	-21.3911	-10.3321	-16.2273	-25.7571	-18.3283	-3.1936	-7.73816	5.97068	-0.248035	-0.392554	-0.335781	0.225307	0.391363	-0.223748	-0.0372338
183.4	-26.1383	0.567357	-17.5459	-28.851	-23.8179	-21.6172	-10.3033	-16.2362	-25.9543	-18.2507	-3.04068	-7.7382	5.97397	-0.248397	-0.392889	-0.336177	0.22554	0.391736	-0.223808	-0.0372141
183.5	-26.0031	0.443247	-17.7011	-28.8133	-23.8556	-21.7989	-10.3653	-16.0589	-25.9854	-17.7521	-3.03181	-7.739	5.97538	-0.248653	-0.393285	-0.336413	0.225848	0.392085	-0.223819	-0.0371861
183.6	-25.9876	0.130758	-17.5881	-28.8399	-24.0107	-21.7302	-10.5382	-16.1253	-26.1028	-18.0734	-2.96311	-7.73892	5.98171	-0.248812	-0.39349	-0.336659	0.22605	0.392381	-0.223845	-0.0371848
183.7	-25.9566	0.352382	-17.6457	-28.769	-23.8977	-21.8743	-10.4318	-16.0611	-26.0053	-18.0468	-3.08943	-7.73951	5.99371	-0.249046	-0.393728	-0.336917	0.226265	0.392452	-0.223893	-0.037239
183.8	-25.9145	0.469842	-17.6745	-28.7845	-24.0395	-21.5884	-10.4252	-15.9636	-25.7438	-18.1022	-3.167	-7.73964	5.99107	-0.249163	-0.393944	-0.337115	0.226476	0.392741	-0.223916	-0.0372853
183.9	-25.8768	0.511951	-17.8961	-29.0283	-24.1038	-22.0649	-10.5382	-16.4888	-25.9942	-18.2972	-3.02073	-7.73981	6.0076	-0.249426	-0.394104	-0.33732	0.226646	0.392948	-0.223766	-0.0372627
184	-25.9034	0.285894	-17.7388	-29.1103	-24.0284	-22.1646	-10.3232	-16.5398	-26.289	-18.3305	-3.02516	-7.73985	6.0068	-0.249715	-0.394324	-0.337583	0.226815	0.393188	-0.223872	-0.0372652
184.1	-26.0164	0.407788	-17.7454	-28.9064	-23.86	-22.0671	-10.5027	-16.3093	-26.0895	-18.4768	-3.13154	-7.74036	6.01953	-0.24984	-0.394552	-0.337744	0.227071	0.393357	-0.223871	-0.0373204
184.2	-25.7061	0.975144	-17.5238	-28.5983	-23.481	-21.4864	-10.3188	-16.1497	-25.5665	-18.1089	-3.49722	-7.74074	6.02386	-0.250066	-0.394877	-0.33801	0.227248	0.39364	-0.223861	-0.0373167
184.3	-25.4291	1.04163	-17.2756	-28.5274	-23.3303	-21.451	-10.1193	-15.9924	-25.6175	-17.7521	-3.62355	-7.74112	6.02461	-0.250238	-0.395089	-0.338259	0.227382	0.393893	-0.223866	-0.0372924
184.4	-25.8679	0.622763	-17.7033	-28.7269	-23.6051	-21.8831	-10.3099	-15.9458	-25.8834	-18.1177	-3.32214	-7.74138	6.03311	-0.250501	-0.395397	-0.338515	0.227643	0.39425	-0.22383	-0.0373841
184.5	-25.7039	1.00396	-17.3576	-28.5584	-23.6096	-21.4842	-10.0263	-15.6466	-25.4224	-18.0889	-3.56371	-7.74142	6.03329	-0.250741	-0.395658	-0.33886	0.227922	0.394497	-0.223933	-0.0374075
184.6	-25.8901	0.846602	-17.4817	-28.6471	-23.8201	-21.2714	-10.3077	-15.917	-25.6574	-18.1842	-3.50387	-7.74176	6.04626	-0.251056	-0.395972	-0.339099	0.22807	0.394587	-0.223811	-0.0374023
184.7	-25.9034	0.795629	-17.6501	-28.78	-23.9088	-21.1806	-10.2523	-16.019	-25.6906	-18.1377	-3.49722	-7.74256	6.0515	-0.251324	-0.396183	-0.339383	0.228372	0.394924	-0.22386	-0.0374222
184.8	-26.0363	0.75352	-17.6523	-28.9263	-24.1038	-21.2847	-10.1814	-16.0478	-25.602	-18.213	-3.38641	-7.74239	6.0585	-0.251511	-0.396382	-0.33957	0.228598	0.3952	-0.223842	-0.0374805
184.9	-26.0164	0.937468	-17.5881	-29.1147	-23.9243	-21.2958	-10.2213	-15.6932	-25.8036	-18.3593	-3.51495	-7.74252	6.06142	-0.251759	-0.396674	-0.339792	0.228827	0.39543	-0.223936	-0.0373984
185	-26.5239	0.651574	-18.0136	-29.4715	-24.3742	-21.8277	-10.649	-16.0611	-26.0563	-18.7826	-3.21354	-7.74299	6.0645	-0.251949	-0.39688	-0.340052	0.229032	0.395747	-0.223906	-0.0374982
185.1	-26.4641	0.640492	-18.0978	-29.3031	-24.3808	-21.9186	-10.6446	-16.0234	-26.2048	-18.592	-3.26452	-7.74269	6.07425	-0.252193	-0.397055	-0.340382	0.229306	0.395994	-0.223835	-0.0374863
185.2	-26.484	0.602816	-18.0645	-29.1435	-24.6556	-21.974	-10.4429	-15.9857	-26.3311	-18.5854	-3.29554	-7.74307	6.08351	-0.252641	-0.397457	-0.340747	0.229636	0.396304	-0.223926	-0.0374826
185.3	-26.7145	0.239353	-18.0535	-29.5712	-24.926	-22.3419	-10.7598	-16.3004	-26.5926	-18.6142	-3.06062	-7.74388	6.08743	-0.252961	-0.397835	-0.341084	0.22994	0.396646	-0.223965	-0.0374791
185.4	-26.4907	0.32357	-17.9825	-29.538	-24.5581	-22.1557	-10.5892	-16.1342	-26.4796	-18.6186	-3.25122	-7.74413	6.09582	-0.253245	-0.398233	-0.341467	0.230217	0.397018	-0.223891	-0.0375523
185.5	-26.422	0.398923	-18.1798	-29.4848	-24.2478	-22.1978	-10.5515	-16.0877	-26.1472	-18.6319	-3.24457	-7.74409	6.09825	-0.253566	-0.39851	-0.341806	0.23048	0.397268	-0.223973	-0.0376967
185.6	-26.4508	0.310273	-18.0557	-29.4981	-24.4362	-22.2	-10.9526	-16.2118	-26.2757	-18.5787	-3.20689	-7.74456	6.10515	-0.253883	-0.398885	-0.342086	0.230694	0.397732	-0.223962	-0.0376181
185.7	-26.5727	0.243786	-18.1953	-29.7397	-24.5914	-22.4505	-10.8573	-16.296	-26.5771	-18.3571	-3.05619	-7.74489	6.10714	-0.254185	-0.39926	-0.34246	0.23099	0.398116	-0.223946	-0.0376919
185.8	-26.504	0.246002	-18.2596	-29.62	-24.7354	-22.4128	-10.7155	-16.3691	-26.4441	-18.2773	-3.02516	-7.7446	6.10602	-0.254469	-0.399655	-0.342856	0.231349	0.39848	-0.22408	-0.0376708
185.9	-26.3666	0.695898	-18.0158	-29.3341	-24.6556	-22.1225	-10.6468	-16.0323	-26.1272	-18.6674	-3.33765	-7.74515	6.12405	-0.25475	-0.399903	-0.343152	0.231616	0.398823	-0.223923	-0.0377231
186	-26.4885	0.693682	-18.0313	-29.343	-24.7133	-22.2266	-10.8064	-16.0034	-26.3067	-18.6629	-3.24679	-7.74553	6.12455	-0.25509	-0.400158	-0.343458	0.231916	0.399159	-0.224048	-0.0377939
186.1	-26.5993	0.503086	-18.1421	-29.6865	-24.7664	-22.4062	-11.1122	-16.3802	-26.4818	-18.4568	-3.05176	-7.74621	6.13411	-0.255296	-0.400506	-0.343735	0.232136	0.399356	-0.224094	-0.0377743
186.2	-26.6259	0.605033	-17.8872	-29.5912	-24.8063	-22.3729	-11.0989	-16.3536	-26.3621	-18.7981	-3.22906	-7.74617	6.1351	-0.255454	-0.400735	-0.343946	0.232336	0.399649	-0.22401	-0.0377527
186.3	-26.7478	0.480923	-17.9825	-29.2876	-24.9327	-22.4505	-11.1853	-16.0965	-26.2979	-18.7981	-3.23571	-7.74655	6.13844	-0.255707	-0.400995	-0.34414	0.232458	0.39993	-0.224072	-0.037839
186.4	-26.7588	0.370111	-17.9914	-29.3541	-24.9947	-22.6123	-11.2075	-16.4932	-26.7522	-19.0574	-3.09387	-7.74634	6.14454	-0.255885	-0.401286	-0.344307	0.232611	0.400189	-0.224068	-0.0378719
186.5	-26.6525	0.325787	-17.6656	-29.5291	-24.7421	-22.3685	-10.7643	-16.4556	-26.3976	-19.0663	-3.1537	-7.74659	6.14989	-0.256121	-0.401483	-0.344669	0.232805	0.400376	-0.224073	-0.0379522
186.6	-26.6104	0.314706	-17.7654	-29.5735	-24.6047	-22.6943	-10.598	-16.3869	-26.5993	-19.0087	-3.21133	-7.74727	6.16172	-0.256385	-0.401777	-0.344825	0.233097	0.400582	-0.223951	-0.037835
186.7	-26.4353	0.458761	-17.6479	-29.3408	-24.5071	-22.5347	-10.4097	-16.2738	-26.4774	-18.9533	-3.35538	-7.74761	6.16596	-0.256621	-0.402036	-0.345088	0.233335	0.400845	-0.224095	-0.0379137
186.8	-26.3267	0.640492	-17.7698	-29.3009	-24.547	-22.3773	-10.2833	-16.1963	-26.3134	-18.9666	-3.48614	-7.74757	6.17384	-0.256837	-0.402264	-0.345386	0.233569	0.401175	-0.224021	-0.0378946
186.9	-26.8032	0.301408	-18.3527	-29.8062	-24.8351	-22.3374	-10.536	-16.4267	-26.7987	-19.3433	-3.24679	-7.74846	6.18291	-0.257173	-0.402528	-0.34569	0.233796	0.401417	-0.224062	-0.0379433
187	-26.6968	0.505302	-18.2973	-29.8549	-24.8662	-22.2355	-10.6534	-16.3647	-26.9583	-19.1904	-3.24679	-7.74833	6.18021	-0.257323	-0.402893	-0.345963	0.233979	0.40172	-0.22402	-0.0379792
187.1	-26.8785	0.545194	-18.1709	-30.1585	-25.0346	-22.4904	-10.7997	-16.7149	-26.9007	-19.3411	-3.10716	-7.74871	6.19296	-0.257501	-0.403131	-0.346168	0.234192	0.401932	-0.223976	-0.0379973
187.2	-26.668	0.775683	-18.0247	-29.8837	-24.6756	-22.107	-10.762	-16.6262	-26.5727	-18.8092	-3.39084	-7.74905	6.19379	-0.257756	-0.403385	-0.346403	0.234506	0.402287	-0.224167	-0.0380298
187.3	-26.8076	0.684817	-18.0446	-29.8128	-24.9681	-22.2222	-10.864	-16.6173	-26.5439	-18.6341	-3.37533	-7.74884	6.20687	-0.258063	-0.403674	-0.346692	0.234678	0.402566	-0.224102	-0.0380157
187.4	-26.6081	0.928603	-18.0069	-29.6688	-25.1521	-22.2333	-10.6623	-16.6018	-26.5151	-18.6696	-3.5083	-7.74943	6.20882	-0.258308	-0.403945	-0.34694	0.234896	0.402736	-0.22408	-0.0380313
187.5	-27.0226	0.598384	-18.4302	-30.1829	-25.418	-22.6056	-11.2097	-17.0008	-26.9317	-19.5273	-3.19803	-7.74998	6.22366	-0.25859	-0.404128	-0.347225	0.235167	0.4029	-0.223951	-0.0381042
187.6	-27.1312	0.715844	-18.3238	-29.8793	-25.2385	-22.1513	-10.9283	-16.7636	-26.9162	-19.627	-3.26895	-7.75024	6.2252	-0.258817	-0.404573	-0.347575	0.235413	0.40333	-0.22404	-0.0380879
187.7	-27.2176	0.662655	-18.2396	-29.9746	-24.9437	-22.1779	-10.7731	-16.7791	-26.9428	-19.4009	-3.31106	-7.75002	6.2331	-0.25909	-0.404836	-0.347807	0.235667	0.403576	-0.224115	-0.0382337
187.8	-27.2398	0.339084	-18.592	-30.3203	-25.0235	-22.5967	-11.0856	-17.1093	-27.2442	-19.299	-3.05619	-7.75053	6.24835	-0.259411	-0.405072	-0.348117	0.236009	0.403807	-0.223991	-0.0381714
187.9	-27.3439	0.248219	-18.7737	-30.4134	-25.0989	-22.4926	-10.9105	-17.2224	-27.3107	-19.2236	-3.06062	-7.75053	6.24501	-0.259683	-0.40533	-0.348448	0.236199	0.404204	-0.224073	-0.0381921
188	-27.2309	0.321354	-18.5122	-30.3447	-25.0612	-22.3352	-10.7864	-17.1005	-27.0957	-19.4253	-3.23127	-7.75096	6.25145	-0.259797	-0.40564	-0.348648	0.236336	0.40446	-0.224153	-0.0382303
188.1	-27.0913	0.560708	-18.3416	-30.276	-24.9681	-22.353	-10.8374	-17.1093	-27.1511	-19.7445	-3.16035	-7.75151	6.25996	-0.260174	-0.405896	-0.348938	0.236581	0.404782	-0.224121	-0.0382887
188.2	-27.1733	0.56514	-18.5034	-30.5087	-24.9814	-22.3042	-11.1144	-17.2756	-27.2885	-19.7821	-3.12489	-7.75159	6.26343	-0.260437	-0.406341	-0.349299	0.236935	0.405175	-0.224121	-0.0383223
188.3	-27.5101	0.505302	-18.7361	-30.4489	-25.1277	-22.3374	-11.2917	-17.4484	-27.5079	-19.8819	-3.06062	-7.7521	6.27077	-0.260893	-0.406721	-0.349668	0.237307	0.405541	-0.224129	-0.0382661
188.4	-27.2885	0.560708	-18.5366	-30.3624	-25.3227	-22.2577	-11.0679	-17.6014	-27.3461	-19.6846	-3.18916	-7.75172	6.27097	-0.261087	-0.40712	-0.350012	0.237601	0.405953	-0.224181	-0.038331
188.5	-27.4215	0.288111	-18.7627	-30.553	-25.5709	-22.5835	-11.028	-17.8429	-27.4015	-19.6868	-3.10052	-7.75295	6.28554	-0.261478	-0.407402	-0.350333	0.237944	0.406275	-0.224094	-0.0383406
188.6	-27.375	0.155137	-18.8513	-30.3824	-25.367	-22.599	-10.7355	-17.6479	-27.2907	-19.432	-3.10716	-7.75282	6.28867	-0.261784	-0.407771	-0.350627	0.23817	0.406613	-0.224155	-0.0383519
188.7	-27.2375	0.274813	-18.7449	-30.3225	-25.1986	-22.5724	-10.8906	-17.6701	-27.3439	-19.1704	-3.23349	-7.75388	6.30118	-0.262205	-0.408104	-0.35113	0.238521	0.406923	-0.224103	-0.0383663
188.8	-27.1888	0.474275	-18.6696	-30.307	-25.2319	-22.2976	-10.7931	-17.5349	-26.9317	-19.2214	-3.37976	-7.7535	6.30227	-0.262546	-0.408518	-0.351485	0.238888	0.407417	-0.224154	-0.0384265
188.9	-27.2664	0.374544	-18.7937	-30.5131	-25.3759	-22.497	-10.9504	-17.4307	-27.2553	-19.7046	-3.249	-7.75418	6.3094	-0.262805	-0.408938	-0.351785	0.239177	0.40782	-0.224164	-0.0383993
189	-27.468	0.370112	-18.7826	-30.5397	-25.5155	-22.7585	-11.028	-17.5016	-27.5257	-19.7799	-3.10495	-7.75439	6.30995	-0.263112	-0.409286	-0.352188	0.239504	0.408112	-0.224167	-0.0383792
189.1	-27.4304	0.252651	-18.6784	-30.6616	-25.5532	-22.8826	-11.0745	-17.3775	-27.3971	-19.7954	-3.14484	-7.75418	6.31711	-0.263397	-0.409583	-0.352426	0.239801	0.408368	-0.224209	-0.0383646
189.2	-27.0802	0.392274	-18.5255	-30.132	-25.1499	-22.599	-10.762	-17.2468	-26.9494	-19.5073	-3.43295	-7.75532	6.32338	-0.263577	-0.409846	-0.352702	0.240005	0.408655	-0.224211	-0.0384469
189.3	-27.4126	0.177299	-18.9089	-30.5198	-25.551	-22.6743	-10.9792	-17.3531	-27.1932	-19.8885	-3.16922	-7.75503	6.3263	-0.263842	-0.410108	-0.352976	0.240222	0.408964	-0.224338	-0.0384233
189.4	-27.3838	0.217191	-19.1749	-30.4644	-25.602	-22.7231	-11.0479	-17.4285	-27.4348	-19.7821	-3.1116	-7.75519	6.33386	-0.264024	-0.410351	-0.353188	0.240414	0.409226	-0.224261	-0.03849
189.5	-27.6697	0.141839	-19.1483	-30.6816	-25.5909	-22.8339	-10.9948	-17.4396	-27.4459	-19.7932	-3.15814	-7.75579	6.34803	-0.264393	-0.410533	-0.353561	0.240715	0.409367	-0.224126	-0.0384702
189.6	-27.7672	0.137407	-18.8535	-30.7458	-25.6042	-22.8804	-10.9571	-17.4152	-27.2819	-19.6625	-3.20911	-7.75587	6.3454	-0.264713	-0.410944	-0.353916	0.240964	0.409816	-0.224246	-0.0384476
189.7	-27.4636	0.48314	-18.6031	-30.5353	-25.4734	-22.6699	-10.8374	-17.0384	-27.1112	-19.2768	-3.44182	-7.75604	6.35876	-0.264884	-0.411226	-0.354201	0.24127	0.410077	-0.224226	-0.0384819
189.8	-27.683	0.292543	-18.8978	-30.8655	-25.551	-22.8804	-10.9637	-17.3044	-27.5013	-19.5716	-3.23571	-7.75672	6.36509	-0.265173	-0.411462	-0.354354	0.241476	0.410292	-0.224223	-0.0385075
189.9	-27.867	0.210543	-18.9555	-30.7414	-25.6374	-22.9624	-11.0457	-17.3421	-27.5079	-19.7577	-3.11603	-7.75723	6.35832	-0.265314	-0.411824	-0.354645	0.241682	0.410735	-0.224338	-0.0384994
190	-28.0199	-0.250435	-19.2835	-30.8035	-25.7349	-23.1796	-11.2275	-17.8341	-27.8492	-19.986	-2.92765	-7.75761	6.37196	-0.265578	-0.412075	-0.354963	0.241885	0.410951	-0.224289	-0.0385449
190.1	-27.632	0.321354	-19.1239	-30.8057	-25.1809	-22.6034	-11.0989	-17.6302	-27.6431	-19.6115	-3.21133	-7.7574	6.36437	-0.265816	-0.412407	-0.355178	0.242079	0.411237	-0.224441	-0.0386251
190.2	-27.3572	0.469842	-19.084	-30.1674	-25.172	-22.3463	-10.9815	-17.3088	-27.1799	-19.1306	-3.48836	-7.75765	6.37776	-0.265879	-0.412568	-0.355331	0.242278	0.41149	-0.224351	-0.0385926
190.3	-27.4437	0.527464	-18.8247	-30.3403	-25.3227	-22.5103	-11.0236	-17.4285	-27.273	-19.3234	-3.43517	-7.75816	6.38073	-0.266207	-0.412797	-0.355612	0.242543	0.411718	-0.224485	-0.0385853
190.4	-27.4304	0.343517	-19.0397	-30.6727	-24.977	-22.8405	-11.2629	-17.3088	-27.4459	-19.3344	-3.35538	-7.75833	6.3863	-0.26653	-0.413117	-0.355874	0.242804	0.41195	-0.224492	-0.0385602
190.5	-27.5988	0.296976	-19.3433	-30.7503	-24.9881	-22.8538	-11.0324	-17.2556	-27.6298	-19.3433	-3.28003	-7.75854	6.38788	-0.26677	-0.413379	-0.356128	0.243076	0.412217	-0.224506	-0.0386406
190.6	-27.6852	0.234921	-19.4719	-30.686	-24.9903	-22.3995	-10.8995	-17.2335	-27.3705	-19.4032	-3.31771	-7.75888	6.39414	-0.266852	-0.413566	-0.356379	0.243234	0.412478	-0.22447	-0.0386074
190.7	-27.5833	0.423301	-19.1926	-30.573	-24.946	-22.4483	-10.7377	-17.1781	-27.058	-19.0663	-3.44625	-7.75884	6.39778	-0.267095	-0.413729	-0.356644	0.243436	0.41269	-0.224508	-0.0386455
190.8	-27.5567	0.370111	-19.0286	-30.7193	-25.1233	-22.6876	-10.8307	-17.2556	-27.1977	-19.0884	-3.41522	-7.75901	6.39845	-0.267284	-0.414033	-0.356875	0.243647	0.412968	-0.224539	-0.0386514
190.9	-27.6409	0.687033	-19.0197	-30.6328	-25.09	-22.2843	-10.8573	-17.3088	-27.0758	-19.0197	-3.5903	-7.7599	6.41775	-0.267696	-0.414291	-0.357185	0.243986	0.413222	-0.224472	-0.0386839
191	-27.6985	0.527464	-18.6873	-30.6284	-25.4158	-22.22	-11.0036	-17.3398	-27.0891	-19.2103	-3.55706	-7.75965	6.41793	-0.268102	-0.414782	-0.357652	0.244422	0.413677	-0.224487	-0.0387353
191.1	-27.7517	0.445463	-18.9355	-30.7835	-25.3405	-22.4638	-10.9216	-17.2335	-27.1533	-19.3921	-3.45733	-7.75973	6.43174	-0.268486	-0.415243	-0.358207	0.24474	0.414154	-0.224383	-0.0386876
191.2	-27.6165	0.63606	-18.9621	-30.7037	-25.203	-22.5546	-10.8285	-17.4285	-26.9051	-18.8447	-3.57036	-7.7602	6.43743	-0.269034	-0.415624	-0.358524	0.245223	0.414533	-0.224411	-0.0387423
191.3	-27.6431	0.660439	-18.7649	-30.8123	-24.9371	-22.517	-11.11	-17.3864	-27.0891	-18.9954	-3.57701	-7.76083	6.43822	-0.269225	-0.415927	-0.358831	0.245461	0.414947	-0.224491	-0.0387669
191.4	-27.9889	0.434382	-19.1017	-31.0118	-24.9792	-22.7009	-11.3892	-17.4706	-27.0691	-19.4297	-3.52382	-7.761	6.44657	-0.269554	-0.416265	-0.359118	0.245709	0.415264	-0.224456	-0.0387784
191.5	-27.8803	0.292543	-18.9732	-31.1071	-25.0368	-22.7718	-11.6596	-17.4285	-27.3883	-19.6846	-3.50165	-7.76104	6.44454	-0.269779	-0.416626	-0.359396	0.24597	0.415582	-0.224527	-0.0387809
191.6	-28.0553	0.210542	-18.9156	-31.1204	-25.2562	-22.876	-11.3693	-17.6878	-27.5545	-19.7733	-3.37976	-7.76189	6.45365	-0.269995	-0.416902	-0.359649	0.246197	0.415843	-0.224436	-0.0388242
191.7	-28.0132	0.29476	-18.8513	-31.0229	-24.9836	-22.8029	-11.3361	-17.5083	-27.5766	-19.5516	-3.42852	-7.76168	6.45054	-0.27022	-0.417232	-0.359894	0.246444	0.416163	-0.224569	-0.0388839
191.8	-27.867	0.30584	-19.0508	-31.0428	-24.9171	-22.435	-11.2651	-17.1603	-27.2132	-19.4209	-3.56592	-7.76151	6.46556	-0.270477	-0.417496	-0.360211	0.246625	0.41638	-0.224539	-0.0388986
191.9	-27.7163	0.365679	-19.0153	-30.9919	-24.8972	-22.4084	-11.0391	-17.1182	-27.129	-19.2968	-3.64793	-7.7621	6.47696	-0.270862	-0.417766	-0.360565	0.246919	0.416661	-0.224498	-0.0388374
192	-27.7783	0.367895	-19.022	-30.9874	-25.2584	-22.5192	-11.0236	-17.1803	-27.3461	-18.9732	-3.65236	-7.76249	6.47535	-0.271198	-0.418283	-0.360999	0.247274	0.417156	-0.224596	-0.0388259
192.1	-28.0465	0.316922	-19.1062	-30.9342	-25.582	-22.7607	-11.3848	-17.5681	-27.5656	-19.2635	-3.57257	-7.76295	6.48635	-0.271479	-0.418555	-0.361323	0.247592	0.417458	-0.224531	-0.0388835
192.2	-28.1373	0.279246	-19.2392	-30.9076	-25.828	-22.7918	-11.3937	-17.6257	-27.9046	-19.3965	-3.44625	-7.76291	6.48654	-0.271673	-0.418943	-0.361671	0.247779	0.417794	-0.224603	-0.0388338
192.3	-28.0177	0.445464	-19.1483	-30.8921	-25.7172	-22.4837	-11.4646	-17.3664	-27.5944	-19.1594	-3.58365	-7.76397	6.49571	-0.271994	-0.41922	-0.361901	0.24798	0.418007	-0.224481	-0.0389708
192.4	-28.5695	0.243786	-19.2813	-30.85	-25.9787	-22.4904	-11.7084	-17.4905	-27.3661	-19.5982	-3.5083	-7.7635	6.49439	-0.272221	-0.419539	-0.362188	0.248246	0.418319	-0.22449	-0.0389766
192.5	-28.6537	-0.0620546	-19.3721	-31.2622	-26.0674	-22.8826	-11.6641	-17.8518	-27.7406	-19.8929	-3.33765	-7.76393	6.50874	-0.27243	-0.419737	-0.362442	0.248511	0.418491	-0.224499	-0.0389863
192.6	-28.5762	-0.00664878	-19.4586	-31.4462	-26.1516	-22.9669	-11.7062	-17.7077	-27.7251	-19.9395	-3.35538	-7.7641	6.50803	-0.272677	-0.419938	-0.362637	0.248687	0.418841	-0.224471	-0.0390391
192.7	-28.5806	-0.0243785	-19.3899	-31.5503	-26.2668	-23.0267	-11.8391	-17.4418	-27.765	-19.9218	-3.41965	-7.76443	6.51462	-0.272906	-0.420207	-0.362933	0.248812	0.419028	-0.224462	-0.0390336
192.8	-28.7845	-0.270381	-19.2325	-31.5503	-26.5616	-23.2771	-11.7394	-17.8185	-28.1418	-20.0436	-3.29554	-7.76541	6.51992	-0.273332	-0.420441	-0.363265	0.249292	0.419272	-0.224521	-0.0389666
192.9	-28.7734	-0.148488	-19.2524	-31.4395	-26.3732	-23.1242	-11.469	-17.6102	-27.9312	-19.8087	-3.41522	-7.76469	6.51528	-0.273509	-0.420897	-0.36354	0.249497	0.41975	-0.224606	-0.0389953
193	-28.5584	0.0952981	-19.0995	-31.4728	-26.0541	-22.6765	-11.4225	-17.5171	-27.9667	-19.8819	-3.63684	-7.76579	6.5276	-0.273782	-0.421207	-0.363874	0.24971	0.420087	-0.224493	-0.0389955
193.1	-28.6271	0.201678	-19.1704	-31.3797	-25.9145	-22.9602	-11.5821	-17.5615	-28.0509	-19.7533	-3.57922	-7.76524	6.52676	-0.274098	-0.421593	-0.364177	0.249949	0.420448	-0.22459	-0.0390096
193.2	-28.9308	-0.0997307	-19.4519	-31.5991	-26.2026	-23.4123	-11.8724	-17.8651	-28.1418	-20.1035	-3.32435	-7.76617	6.53978	-0.274243	-0.421713	-0.364531	0.25011	0.420694	-0.224558	-0.0390582
193.3	-29.1147	0.155137	-19.4009	-31.362	-25.9809	-22.9669	-11.5577	-17.7011	-27.7983	-20.1367	-3.49722	-7.76609	6.54341	-0.274564	-0.422007	-0.364769	0.250315	0.420888	-0.224519	-0.0390292
193.4	-29.0083	-0.155137	-19.5361	-31.537	-25.91	-22.9447	-11.4025	-17.6457	-27.7163	-19.6004	-3.51717	-7.76609	6.54786	-0.274814	-0.422289	-0.364995	0.250621	0.42122	-0.224524	-0.039039
193.5	-28.9175	-0.106379	-19.463	-31.3509	-25.8901	-23.1641	-11.1654	-17.6545	-27.6564	-19.5539	-3.61025	-7.76672	6.55726	-0.275062	-0.422524	-0.365249	0.250915	0.421486	-0.22439	-0.0391002
193.6	-28.8953	-0.13519	-19.4519	-31.3154	-25.9876	-22.9957	-11.3072	-17.8185	-27.621	-20.0858	-3.56592	-7.76711	6.56026	-0.275219	-0.422773	-0.365377	0.251035	0.421725	-0.224561	-0.0390821
193.7	-28.8355	-0.203894	-19.3167	-31.3243	-26.1804	-22.9757	-11.4291	-17.8806	-27.8559	-20.1323	-3.51717	-7.76753	6.56709	-0.275406	-0.422978	-0.365587	0.251188	0.421857	-0.224483	-0.039047
193.8	-28.5828	-0.330219	-19.4785	-31.5747	-26.3776	-23.1818	-11.5333	-17.8895	-27.8736	-20.15	-3.41744	-7.76736	6.57294	-0.275701	-0.423245	-0.365897	0.251441	0.422141	-0.224499	-0.0389638
193.9	-28.7224	-0.52968	-19.7666	-31.4883	-26.2602	-23.1153	-11.6352	-17.6701	-28.0553	-20.0104	-3.3576	-7.76791	6.58222	-0.276091	-0.423571	-0.366294	0.251805	0.422545	-0.224461	-0.0391112
194	-28.7956	-0.518599	-19.9085	-31.3575	-26.5505	-23.4988	-11.9322	-17.7875	-28.0997	-20.1589	-3.23792	-7.76812	6.58091	-0.276356	-0.423958	-0.366603	0.252131	0.422965	-0.22458	-0.03908
194.1	-28.9729	-0.254867	-19.9417	-31.5193	-26.4796	-23.1176	-11.8524	-17.5415	-27.898	-20.2564	-3.413	-7.76897	6.59039	-0.276771	-0.424338	-0.366976	0.252383	0.423296	-0.224525	-0.0391119
194.2	-28.7202	-0.197245	-19.74	-31.291	-26.1427	-22.9336	-11.7527	-17.3088	-27.5168	-20.0902	-3.60803	-7.76825	6.59589	-0.277027	-0.424665	-0.367245	0.252659	0.423584	-0.224587	-0.0391933
194.3	-28.5739	-0.22384	-19.6602	-31.1625	-25.9942	-22.8538	-11.4336	-17.2445	-27.5811	-19.7334	-3.72328	-7.7688	6.60426	-0.277225	-0.424965	-0.367541	0.252834	0.423862	-0.224555	-0.0391976
194.4	-28.7911	-0.458761	-19.8796	-31.4285	-26.586	-23.0001	-11.4158	-17.5947	-27.6697	-20.2741	-3.47284	-7.76922	6.61245	-0.27756	-0.425304	-0.367848	0.253213	0.424277	-0.224526	-0.0391527
194.5	-28.8886	-0.401139	-19.9993	-31.2467	-26.7012	-23.1996	-11.6818	-17.8052	-27.9955	-20.1744	-3.49722	-7.76952	6.61441	-0.277874	-0.425668	-0.368187	0.253531	0.424664	-0.22452	-0.039138
194.6	-29.1169	-0.121893	-20.1678	-31.455	-26.5549	-23.1464	-11.7039	-17.9936	-27.9756	-20.3849	-3.49501	-7.76986	6.62606	-0.27813	-0.425967	-0.368448	0.253771	0.424937	-0.224451	-0.039196
194.7	-29.046	-0.201678	-20.017	-31.537	-26.5926	-23.122	-11.7882	-18.0623	-28.1373	-20.5224	-3.51495	-7.77037	6.62828	-0.278492	-0.426302	-0.368777	0.254084	0.425275	-0.224442	-0.0391659
194.8	-29.0504	-0.456545	-20.3251	-31.5215	-26.6547	-23.2727	-11.9123	-18.038	-28.0088	-20.1234	-3.4529	-7.77045	6.63299	-0.278706	-0.426632	-0.369152	0.254333	0.425519	-0.224426	-0.039161
194.9	-29.4205	-0.598384	-20.1722	-31.7609	-26.8785	-23.5608	-11.8657	-17.7875	-27.9357	-20.2276	-3.3576	-7.77109	6.63753	-0.278988	-0.426859	-0.369397	0.254551	0.425778	-0.224474	-0.0391879
195	-29.3629	-0.476491	-20.1323	-31.752	-26.7234	-23.2971	-11.6729	-17.8695	-28.0487	-20.1966	-3.45068	-7.77105	6.64194	-0.279229	-0.427245	-0.369637	0.254808	0.426152	-0.224628	-0.0392379
195.1	-29.2366	-0.405571	-20.0946	-31.7321	-26.6458	-23.2106	-11.684	-17.9227	-28.1462	-20.3716	-3.47506	-7.77117	6.6461	-0.279509	-0.427574	-0.370009	0.255142	0.426394	-0.22461	-0.0392497
195.2	-29.2078	-0.161785	-19.9483	-31.7698	-26.5284	-23.501	-11.4956	-17.4506	-28.062	-20.3628	-3.68339	-7.77156	6.65696	-0.279857	-0.427841	-0.370329	0.255368	0.426638	-0.224522	-0.039307
195.3	-29.2011	-0.177299	-20.2121	-31.8828	-26.7721	-23.5741	-11.5067	-17.7919	-27.9623	-20.662	-3.6302	-7.77177	6.66894	-0.28012	-0.42798	-0.370572	0.255602	0.426955	-0.224494	-0.0392428
195.4	-28.8953	-0.144055	-20.0592	-31.5171	-26.5128	-23.1309	-11.4912	-17.7831	-27.6941	-20.2786	-3.84517	-7.77223	6.67123	-0.280242	-0.428249	-0.370811	0.255793	0.427144	-0.224533	-0.0392634
195.5	-28.9773	0.0177298	-19.822	-31.6058	-26.7899	-23.0112	-11.2873	-17.7343	-27.7251	-20.0547	-3.90058	-7.77232	6.6814	-0.280483	-0.428511	-0.371045	0.256025	0.427505	-0.224451	-0.0392729
195.6	-29.0726	-0.288111	-19.9971	-31.5814	-27.1378	-23.0489	-11.5422	-17.8518	-28.0287	-20.4802	-3.74766	-7.77232	6.68255	-0.280698	-0.428822	-0.371378	0.256289	0.427819	-0.224553	-0.0392737
195.7	-28.9862	-0.299192	-19.9616	-31.6301	-26.8586	-22.8317	-11.4934	-17.9005	-27.9334	-20.1256	-3.75874	-7.77321	6.69082	-0.281009	-0.429106	-0.371603	0.256523	0.428073	-0.224546	-0.0392882
195.8	-29.0948	-0.113028	-19.8885	-31.8207	-26.7921	-22.9004	-11.6574	-17.6412	-28.0287	-20.0658	-3.83852	-7.77262	6.69123	-0.28128	-0.429441	-0.371895	0.256688	0.428426	-0.224545	-0.0392787
195.9	-28.9795	0.0221624	-20.2276	-31.6567	-26.6768	-23.1752	-11.6397	-17.6324	-27.8514	-20.3916	-3.84295	-7.77338	6.71233	-0.281603	-0.429687	-0.372209	0.257084	0.428841	-0.224473	-0.0392541
196	-29.0017	0.0332437	-20.2741	-31.7542	-26.7455	-23.4168	-11.3072	-17.8496	-27.8426	-20.4226	-3.80528	-7.77393	6.71859	-0.282096	-0.430125	-0.372695	0.257615	0.429108	-0.224431	-0.0393047
196.1	-29.3607	-0.192813	-20.3561	-31.9515	-26.8985	-23.2594	-11.4779	-18.1754	-27.9224	-20.3894	-3.68339	-7.77414	6.71679	-0.282408	-0.430597	-0.37302	0.257905	0.42951	-0.224564	-0.0393483
196.2	-29.3607	-0.217191	-20.4093	-31.9404	-26.7034	-23.1863	-11.5333	-18.131	-28.1218	-20.5844	-3.69447	-7.77456	6.7253	-0.282693	-0.431043	-0.373397	0.258087	0.429956	-0.224504	-0.0393936
196.3	-29.2588	-0.274813	-20.2121	-31.7121	-26.6303	-23.3059	-11.52	-18.1111	-27.9955	-20.4182	-3.74766	-7.77461	6.73649	-0.283099	-0.431427	-0.373809	0.258535	0.430404	-0.224399	-0.0393629
196.4	-29.2743	-0.2593	-20.1722	-31.5991	-26.6281	-23.3059	-11.6264	-17.8784	-27.9334	-20.396	-3.82079	-7.7755	6.73677	-0.283373	-0.431786	-0.374163	0.258828	0.430769	-0.224458	-0.0393886
196.5	-29.4671	-0.396706	-20.2852	-31.8229	-26.8807	-23.6982	-11.9322	-17.8961	-28.288	-20.5866	-3.65679	-7.77554	6.74486	-0.283704	-0.4321	-0.374446	0.259046	0.43092	-0.224395	-0.0393703
196.6	-29.5535	-0.687034	-20.4005	-31.9227	-26.8142	-23.8955	-11.9987	-17.9493	-28.3634	-20.6287	-3.5349	-7.77507	6.7449	-0.283882	-0.432411	-0.374711	0.259241	0.431357	-0.224596	-0.0394029
196.7	-29.5136	-0.802278	-20.4271	-32.0335	-26.7455	-23.6406	-12.0785	-17.8762	-28.4188	-20.3805	-3.63684	-7.77605	6.76252	-0.284147	-0.432629	-0.375034	0.259553	0.431546	-0.224433	-0.0394439
196.8	-29.6067	-0.560708	-20.2298	-31.9847	-26.7189	-23.5941	-12.0209	-17.8629	-28.39	-20.4138	-3.71885	-7.77579	6.75192	-0.284313	-0.432897	-0.375209	0.259748	0.431845	-0.224583	-0.0395007
196.9	-29.62	-0.434382	-20.1035	-31.8806	-26.2225	-23.2372	-11.653	-17.7432	-28.2925	-20.1545	-3.8762	-7.77656	6.76559	-0.284552	-0.433194	-0.375516	0.259881	0.432112	-0.22455	-0.0394002
197	-29.9059	-0.855467	-20.3406	-32.1376	-26.7455	-23.6273	-11.7771	-18.1332	-28.4676	-20.3517	-3.63684	-7.77626	6.76784	-0.284944	-0.433461	-0.375816	0.26026	0.432396	-0.224617	-0.0393925
197.1	-29.9059	-0.749088	-20.1899	-32.1465	-26.7057	-23.5475	-11.8037	-18.2418	-28.4676	-20.6841	-3.70776	-7.77681	6.78158	-0.285196	-0.43381	-0.376162	0.260535	0.432772	-0.224497	-0.0394838
197.2	-30.0344	-0.952982	-20.3517	-32.3681	-27.1622	-23.5808	-11.9167	-18.5787	-28.667	-20.3783	-3.5216	-7.77702	6.78992	-0.285521	-0.434084	-0.376415	0.26083	0.433066	-0.224541	-0.0394566
197.3	-29.9281	-0.820008	-20.1389	-31.8961	-26.6768	-23.235	-11.6419	-18.1244	-28.2482	-20.2409	-3.84295	-7.77685	6.78675	-0.28564	-0.434486	-0.376703	0.260987	0.433342	-0.224611	-0.039404
197.4	-30.1541	-1.08596	-20.1678	-32.182	-26.9051	-23.5697	-11.8724	-18.2108	-28.5606	-20.7484	-3.73879	-7.7783	6.80327	-0.28923	-0.436525	-0.377681	0.26113	0.433565	-0.224477	-0.0395088
197.5	-30.1142	-0.864332	-20.0082	-31.998	-26.8519	-23.5497	-11.8458	-18.2152	-28.5008	-20.447	-3.82966	-7.77825	6.79613	-0.292438	-0.440321	-0.381094	0.259447	0.431318	-0.226686	-0.0408219
197.6	-30.0012	-0.804494	-19.9971	-31.885	-26.8453	-23.45	-12.0386	-18.0512	-28.4099	-20.2054	-3.87398	-7.77846	6.80235	-0.292628	-0.440798	-0.381777	0.259203	0.430262	-0.228856	-0.0440394
197.7	-30.2383	-0.992874	-20.1788	-31.9936	-27.109	-23.5918	-12.1139	-18.3305	-28.5762	-20.662	-3.74322	-7.77876	6.81595	-0.293086	-0.44106	-0.382143	0.2593	0.430521	-0.228938	-0.0442431
197.8	-30.1031	-0.990658	-19.9483	-32.2041	-27.058	-23.6406	-11.9499	-18.0734	-28.5318	-20.857	-3.76317	-7.77885	6.80935	-0.293147	-0.441336	-0.382334	0.259525	0.430878	-0.228985	-0.0441796
197.9	-30.1741	-0.984009	-20.201	-32.2263	-27.3373	-23.6716	-12.145	-18.0269	-28.7424	-20.99	-3.74101	-7.7791	6.83204	-0.293166	-0.441426	-0.382499	0.259749	0.431065	-0.228832	-0.0441583
198	-30.2405	-0.933036	-20.3384	-32.4324	-27.601	-23.911	-12.3555	-17.9449	-28.9551	-21.021	-3.6856	-7.77906	6.83458	-0.293318	-0.441621	-0.382578	0.260153	0.431541	-0.228665	-0.0441356
198.1	-30.3913	-0.948549	-20.6575	-32.5499	-27.6187	-23.747	-12.2558	-18.0956	-29.0792	-20.99	-3.63684	-7.77965	6.84353	-0.293129	-0.441736	-0.382878	0.260417	0.431968	-0.228334	-0.0436926
198.2	-30.5619	-1.27434	-20.8792	-32.9444	-27.9955	-24.1548	-12.4464	-18.366	-29.1723	-20.7085	-3.46398	-7.78012	6.84357	-0.289064	-0.438271	-0.380709	0.262223	0.434025	-0.227305	-0.042908
198.3	-30.2827	-1.05715	-20.6309	-32.6297	-27.7672	-23.9531	-12.1849	-17.8141	-28.718	-20.8437	-3.66787	-7.78012	6.84915	-0.288648	-0.437546	-0.379836	0.263511	0.436471	-0.224843	-0.0398268
198.4	-30.2051	-0.815575	-20.3716	-32.4789	-27.4082	-23.891	-12.0319	-17.7033	-28.5163	-20.7262	-3.87177	-7.78063	6.85808	-0.288776	-0.437852	-0.380042	0.263694	0.436683	-0.224718	-0.0395222
198.5	-30.3026	-0.831089	-20.5135	-32.4346	-27.5833	-23.6406	-12.2225	-17.9848	-29.0216	-20.8437	-3.72771	-7.78054	6.85793	-0.289141	-0.438176	-0.380387	0.264019	0.436982	-0.224808	-0.0396718
198.6	-30.3447	-0.554059	-20.4204	-32.295	-27.6741	-23.7027	-12.2957	-18.0313	-28.9573	-20.8215	-3.77425	-7.78088	6.86297	-0.289519	-0.438523	-0.380801	0.264294	0.437376	-0.224814	-0.0396232
198.7	-30.4156	-0.638276	-20.4027	-32.4812	-27.6542	-23.5586	-12.1117	-18.3105	-29.0637	-20.7927	-3.82079	-7.78156	6.8744	-0.289822	-0.438806	-0.381168	0.264696	0.437714	-0.224736	-0.0396586
198.8	-30.4666	-0.551843	-20.2586	-32.5477	-27.5678	-23.3835	-12.0497	-18.3682	-28.9995	-20.908	-3.85404	-7.78143	6.87605	-0.290172	-0.439306	-0.381458	0.264909	0.438072	-0.22476	-0.0396755
198.9	-30.3226	-0.647141	-20.2675	-32.7626	-27.7406	-23.6849	-12.207	-18.5676	-29.0482	-20.5778	-3.85404	-7.78224	6.89133	-0.290502	-0.439619	-0.381907	0.265281	0.438411	-0.224724	-0.0396232
199	-30.2738	-0.434382	-20.4869	-32.6784	-27.9756	-23.7625	-12.1162	-18.3748	-28.8244	-20.3561	-3.88728	-7.78202	6.89298	-0.290882	-0.440007	-0.382248	0.265593	0.438845	-0.22477	-0.0396662
199.1	-30.5331	-0.460977	-20.8792	-32.7471	-28.0465	-23.583	-12.1982	-18.2418	-28.8421	-20.7218	-3.85625	-7.78296	6.89856	-0.291226	-0.440489	-0.382683	0.265919	0.439195	-0.224796	-0.039603
199.2	-30.4467	-0.474275	-20.6199	-32.377	-27.8271	-23.6938	-11.9987	-18.4613	-28.5895	-21.0653	-3.97371	-7.78287	6.90108	-0.291522	-0.440909	-0.382988	0.26621	0.439591	-0.22483	-0.0396136
199.3	-30.3979	-0.700331	-20.7152	-32.9022	-27.9179	-24.0772	-12.289	-18.7272	-29.1081	-21.0653	-3.72993	-7.78308	6.90686	-0.291928	-0.441264	-0.383365	0.266656	0.440157	-0.224849	-0.0397114
199.4	-30.3115	-0.463194	-20.7551	-32.9621	-27.5744	-23.911	-12.1184	-18.7915	-28.9884	-21.0033	-3.86068	-7.7833	6.91408	-0.292215	-0.441626	-0.383838	0.266978	0.440501	-0.224759	-0.0397441
199.5	-30.2428	-0.478707	-20.857	-32.9288	-27.4703	-24.0528	-12.4264	-18.9444	-28.9773	-21.3047	-3.78755	-7.78389	6.9155	-0.292598	-0.441975	-0.384099	0.267153	0.440768	-0.224829	-0.0397161
199.6	-30.522	-0.68925	-20.7883	-33.0773	-27.4902	-24.055	-12.3865	-18.705	-28.8953	-21.3579	-3.73214	-7.78457	6.92162	-0.292804	-0.442348	-0.384447	0.267486	0.441129	-0.224813	-0.0397242
[truncated: 44,601 more rows]
