# Supplementary material for: Normal stress distribution in built-up cold-formed column in relation to interconnecting bolt spacing
Source: Sci Rep. 2024 Mar 5;14:5415. doi: 10.1038/s41598-024-55986-7 (PMC10914763; doi:10.1038/s41598-024-55986-7)
Supplement: Supplementary file 1 — Supplementary Information. [file 41598_2024_55986_MOESM1_ESM.zip › Supplementary raw materials/Material tests/1a.XLSX]

## Sheet: Arkusz1
File comment:
zd-40-200kN	wydluzenie_mm	wydluzenie_procenty
kN	mm	%
-1.24896	-9.01496e-05	-0.000180299
-1.24899	-0.000122057	-0.000244113
-1.24893	-0.000170706	-0.000341413
-1.24892	-0.000249466	-0.000498931
-1.24894	-0.000296098	-0.000592197
-1.24894	-0.000302897	-0.000605795
-1.24896	-0.000218556	-0.000437113
-1.24894	-0.000294167	-0.000588333
-1.24894	-0.000286126	-0.000572252
-1.24898	-0.000377591	-0.000755182
-1.24902	-0.000326179	-0.000652359
-1.24895	-0.000220496	-0.000440993
-1.24888	-0.000139093	-0.000278186
-1.24889	-9.78539e-05	-0.000195708
-1.24889	-0.000194293	-0.000388586
-1.24886	-0.000219505	-0.00043901
-1.24884	-0.000133902	-0.000267804
-1.24885	-0.000102459	-0.000204917
-1.24885	-6.73312e-05	-0.000134662
-1.24885	-0.00014236	-0.00028472
-1.24888	-0.000122038	-0.000244077
-1.2489	-6.54806e-05	-0.000130961
-1.24885	3.30544e-05	6.61088e-05
-1.2488	-1.43377e-05	-2.86755e-05
-1.24875	-7.87697e-05	-0.000157539
-1.24874	-0.000272712	-0.000545425
-1.24864	-0.000275016	-0.000550032
-1.24889	-0.00041796	-0.00083592
-1.25023	-0.000403703	-0.000807406
-1.25189	-0.000460562	-0.000921124
-1.25332	-0.000395642	-0.000791285
-1.25463	-0.000408598	-0.000817196
-1.25577	-0.000324362	-0.000648723
-1.25676	-0.000334648	-0.000669296
-1.25755	-0.000247018	-0.000494037
-1.25822	-0.00024631	-0.00049262
-1.25886	-0.000343085	-0.000686171
-1.25949	-0.000358625	-0.00071725
-1.25996	-0.000344117	-0.000688234
-1.26037	-0.000349094	-0.000698188
-1.26082	-0.000308812	-0.000617624
-1.26131	-0.000381784	-0.000763567
-1.26175	-0.000422583	-0.000845167
-1.26215	-0.000404055	-0.00080811
-1.26244	-0.000340216	-0.000680432
-1.2627	-0.00033344	-0.00066688
-1.26298	-0.000255387	-0.000510773
-1.26325	-0.000590036	-0.00118007
-1.26353	-0.00112218	-0.00224437
-1.26378	-0.00156119	-0.00312237
-1.26402	-0.00178486	-0.00356972
-1.2643	-0.00180732	-0.00361464
-1.26459	-0.00180838	-0.00361675
-1.26489	-0.00177872	-0.00355744
-1.2652	-0.00164476	-0.00328951
-1.26548	-0.00176647	-0.00353293
-1.26571	-0.00174987	-0.00349975
-1.26584	-0.00168099	-0.00336199
-1.26597	-0.00167918	-0.00335835
-1.26613	-0.00166624	-0.00333248
-1.26621	-0.0016699	-0.00333981
-1.26626	-0.0017019	-0.0034038
-1.26635	-0.00170318	-0.00340637
-1.26637	-0.00173295	-0.0034659
-1.26639	-0.00165928	-0.00331855
-1.26643	-0.00164967	-0.00329934
-1.2664	-0.00168682	-0.00337364
-1.2664	-0.0015264	-0.0030528
-1.26638	-0.0015002	-0.0030004
-1.26636	-0.0014377	-0.0028754
-1.26637	-0.00138219	-0.00276438
-1.26637	-0.00132746	-0.00265493
-1.26637	-0.00243344	-0.00486688
-1.26637	-0.00416792	-0.00833583
-1.26638	-0.005096	-0.010192
-1.26641	-0.00540575	-0.0108115
-1.26642	-0.00561158	-0.0112232
-1.26642	-0.00575731	-0.0115146
-1.26646	-0.00590002	-0.0118
-1.26649	-0.00594077	-0.0118815
-1.26652	-0.00595115	-0.0119023
-1.26656	-0.0058082	-0.0116164
-1.26658	-0.00570863	-0.0114173
-1.2666	-0.00559522	-0.0111904
-1.26657	-0.00555996	-0.0111199
-1.2665	-0.00558636	-0.0111727
-1.26647	-0.00548201	-0.010964
-1.26647	-0.00539134	-0.0107827
-1.26653	-0.00543173	-0.0108635
-1.26651	-0.00538123	-0.0107625
-1.26646	-0.00540337	-0.0108067
-1.26648	-0.00538007	-0.0107601
-1.2665	-0.00531184	-0.0106237
-1.26652	-0.00525199	-0.010504
-1.26658	-0.00520243	-0.0104049
-1.2666	-0.00522209	-0.0104442
-1.26659	-0.00523818	-0.0104764
-1.26646	-0.00520056	-0.0104011
-1.25749	-0.00517655	-0.0103531
-1.20389	-0.00508006	-0.0101601
-1.05627	-0.00502566	-0.0100513
-0.810325	-0.00523287	-0.0104657
-0.516774	-0.00566178	-0.0113236
-0.25928	-0.00623242	-0.0124648
-0.113494	-0.0066828	-0.0133656
-0.0673553	-0.00714936	-0.0142987
-0.0624921	-0.0075203	-0.0150406
-0.0632473	-0.00818721	-0.0163744
-0.0594197	-0.0100583	-0.0201165
-0.0499037	-0.0105183	-0.0210366
-0.0359835	-0.00913814	-0.0182763
-0.0231899	-0.00803794	-0.0160759
-0.0154222	-0.00759755	-0.0151951
-0.0120811	-0.00779179	-0.0155836
-0.0106083	-0.00814358	-0.0162872
-0.00921164	-0.0083455	-0.016691
-0.00758811	-0.00825712	-0.0165142
-0.0059719	-0.00823313	-0.0164663
-0.00454432	-0.00830365	-0.0166073
-0.00333772	-0.00840754	-0.0168151
-0.00233669	-0.0083407	-0.0166814
-0.00116247	-0.00834047	-0.0166809
0.000539481	-0.00829604	-0.0165921
0.00253912	-0.00830044	-0.0166009
0.00461423	-0.00842165	-0.0168433
0.00685415	-0.00863869	-0.0172774
0.00913722	-0.00854328	-0.0170866
0.0114815	-0.00845055	-0.0169011
0.0138752	-0.00846945	-0.0169389
0.0163249	-0.00864652	-0.017293
0.0187737	-0.00859817	-0.0171963
0.0209973	-0.00855554	-0.0171111
0.0230744	-0.00852383	-0.0170477
0.0250517	-0.00851592	-0.0170318
0.0269076	-0.00855295	-0.0171059
0.0286382	-0.00873717	-0.0174743
0.0301098	-0.00899735	-0.0179947
0.0314593	-0.0090964	-0.0181928
0.0326963	-0.00919008	-0.0183802
0.0338742	-0.00941271	-0.0188254
0.0349369	-0.00944727	-0.0188945
0.0358845	-0.00941815	-0.0188363
0.0369924	-0.0094091	-0.0188182
0.0380831	-0.00928572	-0.0185714
0.0390211	-0.00913739	-0.0182748
0.0398316	-0.00919929	-0.0183986
0.0405596	-0.009231	-0.018462
0.0412143	-0.00847158	-0.0169432
0.0417826	-0.00798909	-0.0159782
0.042366	-0.00759221	-0.0151844
0.0430543	-0.00675967	-0.0135193
0.0437339	-0.00655831	-0.0131166
0.0443948	-0.00539837	-0.0107967
0.0447189	-0.00430369	-0.00860737
0.0446886	-0.00252285	-0.00504571
0.0445531	-0.00340996	-0.00681991
0.044416	-0.00519278	-0.0103856
0.0442409	-0.00342523	-0.00685046
0.0439985	-0.00249789	-0.00499577
0.0437938	-0.00348323	-0.00696645
0.0438341	-0.00497566	-0.00995133
0.0451965	-0.00497453	-0.00994906
0.0493233	-0.00582471	-0.0116494
0.0591714	-0.00793783	-0.0158757
0.0794539	-0.00856044	-0.0171209
0.108733	-0.00846237	-0.0169247
0.140224	-0.00801554	-0.0160311
0.168673	-0.0075213	-0.0150426
0.191645	-0.00741907	-0.0148381
0.209102	-0.00774051	-0.015481
0.223099	-0.00815685	-0.0163137
0.236455	-0.00859382	-0.0171876
0.252115	-0.00868064	-0.0173613
0.271559	-0.00893446	-0.0178689
0.295306	-0.00877268	-0.0175454
0.325788	-0.00874771	-0.0174954
0.363939	-0.00879184	-0.0175837
0.408205	-0.00861674	-0.0172335
0.456057	-0.00816428	-0.0163286
0.502643	-0.00742143	-0.0148429
0.537387	-0.0064297	-0.0128594
0.556164	-0.00621407	-0.0124281
0.564776	-0.00631677	-0.0126335
0.569843	-0.00623888	-0.0124778
0.575103	-0.00659792	-0.0131958
0.581323	-0.00628237	-0.0125647
0.587744	-0.00598831	-0.0119766
0.593312	-0.00596191	-0.0119238
0.598204	-0.00561127	-0.0112225
0.602609	-0.00532269	-0.0106454
0.606321	-0.00431135	-0.00862269
0.609047	-0.00400329	-0.00800658
0.61091	-0.00457503	-0.00915005
0.612619	-0.00451712	-0.00903423
0.615094	-0.00443297	-0.00886595
0.617756	-0.00455648	-0.00911296
0.619765	-0.00433868	-0.00867736
0.621419	-0.00473473	-0.00946945
0.623025	-0.00503593	-0.0100719
0.6252	-0.00451221	-0.00902441
0.628645	-0.00467876	-0.00935752
0.632979	-0.00430731	-0.00861461
0.637849	-0.00363771	-0.00727542
0.643573	-0.00253871	-0.00507742
0.650146	-0.00338625	-0.0067725
0.656663	-0.00275131	-0.00550262
0.662386	-0.00237084	-0.00474167
0.668203	-0.00210242	-0.00420485
0.674793	-0.00113907	-0.00227814
0.68164	-0.00210975	-0.00421951
0.688914	-0.00259307	-0.00518614
0.696485	-0.00195829	-0.00391657
0.703613	-0.00182171	-0.00364343
0.710493	-0.000754043	-0.00150809
0.717332	-0.00274452	-0.00548905
0.72313	-0.000953152	-0.0019063
0.726765	-0.00101205	-0.00202411
0.728265	-0.00323498	-0.00646996
0.728606	-0.00311542	-0.00623084
0.728776	-0.00185023	-0.00370047
0.729029	-0.0022083	-0.00441661
0.729376	-0.00286138	-0.00572276
0.729809	-0.00355434	-0.00710868
0.730413	-0.00387252	-0.00774503
0.731053	-0.003146	-0.006292
0.731534	-0.00381764	-0.00763528
0.731886	-0.00472471	-0.00944943
0.732118	-0.00494061	-0.00988121
0.732285	-0.00455359	-0.00910717
0.732383	-0.00450507	-0.00901015
0.732546	-0.00476864	-0.00953729
0.732852	-0.00496472	-0.00992944
0.733476	-0.00553817	-0.0110763
0.734704	-0.00325722	-0.00651445
0.736271	-0.00134572	-0.00269143
0.73781	-0.00255446	-0.00510891
0.739034	-0.00651938	-0.0130388
0.739985	-0.00713641	-0.0142728
0.74072	-0.00699465	-0.0139893
0.741634	-0.00508976	-0.0101795
0.743085	-0.00349643	-0.00699287
0.744704	-0.00487453	-0.00974906
0.74653	-0.00315904	-0.00631808
0.748438	-0.00324061	-0.00648123
0.749983	-0.00730459	-0.0146092
0.75091	-0.00773438	-0.0154688
0.751388	-0.00795477	-0.0159095
0.751618	-0.00696055	-0.0139211
0.751812	-0.00663987	-0.0132797
0.751922	-0.00715564	-0.0143113
0.751975	-0.00674708	-0.0134942
0.751996	-0.00675757	-0.0135151
0.75201	-0.00667103	-0.0133421
0.752002	-0.00604551	-0.012091
0.751973	-0.00619711	-0.0123942
0.751978	-0.00595729	-0.0119146
0.752003	-0.00573051	-0.011461
0.752047	-0.00572421	-0.0114484
0.752111	-0.00531581	-0.0106316
0.752107	-0.0054503	-0.0109006
0.752119	-0.00563717	-0.0112743
0.75236	-0.00646078	-0.0129216
0.753007	-0.00693553	-0.0138711
0.754209	-0.00695206	-0.0139041
0.756069	-0.00727985	-0.0145597
0.758822	-0.0073169	-0.0146338
0.762546	-0.00693334	-0.0138667
0.766467	-0.0070155	-0.014031
0.770835	-0.00670877	-0.0134175
0.775574	-0.00553825	-0.0110765
0.780045	-0.00439211	-0.00878422
0.782902	-0.00392661	-0.00785321
0.784057	-0.0036072	-0.0072144
0.784486	-0.00406964	-0.00813927
0.78515	-0.00472413	-0.00944826
0.786999	-0.00565151	-0.011303
0.79078	-0.00611542	-0.0122308
0.79611	-0.00722602	-0.014452
0.801843	-0.00681395	-0.0136279
0.806268	-0.00646025	-0.0129205
0.808673	-0.0052086	-0.0104172
0.80955	-0.00460243	-0.00920485
0.80974	-0.0040531	-0.00810619
0.809641	-0.00387578	-0.00775155
0.809567	-0.00422145	-0.00844289
0.809595	-0.00455693	-0.00911387
0.809788	-0.00503047	-0.0100609
0.810199	-0.00621157	-0.0124231
0.811186	-0.00660533	-0.0132107
0.813251	-0.00625872	-0.0125174
0.815724	-0.00523603	-0.0104721
0.817714	-0.00425136	-0.00850272
0.818767	-0.00370568	-0.00741136
0.819037	-0.00491495	-0.00982989
0.821743	-0.00873829	-0.0174766
0.851404	-0.0089558	-0.0179116
0.955695	-0.00857052	-0.017141
1.12461	-0.00790012	-0.0158002
1.30825	-0.00677702	-0.013554
1.47442	-0.00581733	-0.0116347
1.61002	-0.00441974	-0.00883947
1.71295	-0.00262402	-0.00524804
1.79382	-0.00148285	-0.0029657
1.86406	-0.00225807	-0.00451613
1.9273	-0.00069301	-0.00138602
1.9765	0.000145334	0.000290668
2.01487	0.000619777	0.00123955
2.05559	-0.00047128	-0.000942559
2.09967	-0.00144572	-0.00289143
2.14158	-0.00114695	-0.00229389
2.19016	-0.000660137	-0.00132027
2.25209	-0.00102445	-0.00204891
2.33094	-0.000635863	-0.00127173
2.43345	-0.000768038	-0.00153608
2.56369	-7.63055e-05	-0.000152611
2.71753	0.000144783	0.000289566
2.88139	1.02795e-05	2.05589e-05
3.05231	-4.9476e-05	-9.89519e-05
3.22798	0.000162946	0.000325892
3.39911	0.00054757	0.00109514
3.55518	0.001183	0.002366
3.69072	0.00118062	0.00236123
3.80091	0.000877271	0.00175454
3.89148	0.000680328	0.00136066
3.96654	0.000828715	0.00165743
4.02094	0.00135129	0.00270258
4.05157	0.00202586	0.00405172
4.06726	0.002574	0.00514799
4.07763	0.00285686	0.00571372
4.08697	0.00296974	0.00593948
4.09557	0.00318835	0.00637669
4.10332	0.00350183	0.00700366
4.11065	0.00342477	0.00684954
4.11817	0.00341301	0.00682603
4.12484	0.00338409	0.00676819
4.1303	0.00362521	0.00725041
4.13644	0.00366006	0.00732013
4.14378	0.00388285	0.00776571
4.15249	0.00396259	0.00792519
4.16371	0.0039153	0.0078306
4.18108	0.00390312	0.00780623
4.21322	0.00392796	0.00785592
4.26415	0.00392158	0.00784316
4.32993	0.00398361	0.00796722
4.40081	0.00416574	0.00833148
4.46956	0.00427692	0.00855383
4.5343	0.00421349	0.00842698
4.59707	0.00405732	0.00811465
4.65848	0.00404973	0.00809946
4.71935	0.00405001	0.00810001
4.78406	0.00428981	0.00857962
4.85462	0.00442775	0.00885549
4.92972	0.00440873	0.00881746
5.01027	0.00438554	0.00877107
5.09744	0.00433477	0.00866953
5.1915	0.00444456	0.00888912
5.29021	0.00468465	0.0093693
5.38403	0.00493949	0.00987898
5.46691	0.00519004	0.0103801
5.54812	0.00537411	0.0107482
5.63305	0.00539989	0.0107998
5.72159	0.00551664	0.0110333
5.81227	0.00538548	0.010771
5.90489	0.00540741	0.0108148
5.99887	0.00552566	0.0110513
6.09038	0.00568557	0.0113711
6.18577	0.00586179	0.0117236
6.29223	0.00584047	0.0116809
6.40956	0.00599596	0.0119919
6.53672	0.00594188	0.0118838
6.66744	0.00598329	0.0119666
6.79589	0.00625291	0.0125058
6.93033	0.00650633	0.0130127
7.077	0.00666367	0.0133273
7.23413	0.00673478	0.0134696
7.39105	0.00677628	0.0135526
7.55226	0.00678356	0.0135671
7.72644	0.00695452	0.013909
7.9153	0.00727021	0.0145404
8.10822	0.00767417	0.0153483
8.30015	0.00794991	0.0158998
8.5	0.00806458	0.0161292
8.70617	0.00817126	0.0163425
8.91279	0.00824672	0.0164934
9.1268	0.00866824	0.0173365
9.34698	0.00919275	0.0183855
9.57096	0.00957536	0.0191507
9.80612	0.00999563	0.0199913
10.05	0.01044	0.02088
10.2945	0.0106736	0.0213473
10.5436	0.0109619	0.0219237
10.7923	0.0114126	0.0228252
11.0344	0.0118274	0.0236548
11.2762	0.0123228	0.0246456
11.5108	0.0128701	0.0257401
11.7449	0.0132473	0.0264946
11.9943	0.0138279	0.0276557
12.2513	0.0144494	0.0288988
12.5199	0.0149888	0.0299776
12.8009	0.015579	0.0311579
13.0847	0.0162127	0.0324253
13.3741	0.0169858	0.0339715
13.6654	0.0176997	0.0353993
13.9606	0.0184338	0.0368676
14.2585	0.0191952	0.0383905
14.5594	0.0202526	0.0405052
14.866	0.0212059	0.0424118
15.1721	0.0222999	0.0445999
15.4799	0.0234759	0.0469518
15.7811	0.0248094	0.0496189
16.072	0.0263483	0.0526966
16.3577	0.0282089	0.0564178
16.6471	0.0302943	0.0605887
16.9483	0.0323617	0.0647235
17.2471	0.0346725	0.069345
17.545	0.036763	0.0735259
17.8409	0.0388705	0.077741
18.1439	0.0409494	0.0818989
18.4551	0.0431705	0.0863409
18.7628	0.0456563	0.0913125
19.0679	0.048143	0.0962859
19.3681	0.0505589	0.101118
19.6685	0.053175	0.10635
19.9661	0.0560071	0.112014
20.2638	0.058981	0.117962
20.5609	0.0622011	0.124402
20.8465	0.0657866	0.131573
21.1268	0.0695973	0.139195
21.3998	0.0739485	0.147897
21.6693	0.0786572	0.157314
21.9311	0.0840253	0.168051
22.1752	0.0902356	0.180471
22.403	0.0975761	0.195152
22.6144	0.106266	0.212532
22.8054	0.11629	0.23258
22.9688	0.127216	0.254432
23.0992	0.138727	0.277455
23.1921	0.150529	0.301058
23.2496	0.163157	0.326314
23.2804	0.17792	0.355839
23.2947	0.195499	0.390998
23.3007	0.216419	0.432837
23.3035	0.240828	0.481657
23.3047	0.267556	0.535113
23.3052	0.296567	0.593135
23.3054	0.327649	0.655299
23.3054	0.360295	0.720591
23.3055	0.394251	0.788502
23.3055	0.428569	0.857138
23.3056	0.463024	0.926047
23.3057	0.497267	0.994534
23.3059	0.531276	1.06255
23.3062	0.564187	1.12837
23.3066	0.595742	1.19148
23.3074	0.626221	1.25244
23.309	0.655897	1.31179
23.3127	0.68316	1.36632
23.322	0.708573	1.41715
23.3418	0.732695	1.46539
23.3742	0.755767	1.51153
23.4149	0.777869	1.55574
23.4546	0.79944	1.59888
23.4912	0.820229	1.64046
23.5291	0.840359	1.68072
23.5701	0.860364	1.72073
23.6135	0.880155	1.76031
23.6573	0.899577	1.79915
23.7013	0.918694	1.83739
23.7465	0.937504	1.87501
23.7929	0.956158	1.91232
23.8391	0.974513	1.94903
23.8837	0.993256	1.98651
23.9264	1.01223	2.02447
23.9665	1.03097	2.06194
24.0049	1.04968	2.09936
24.0427	1.06839	2.13678
24.0807	1.08724	2.17448
24.1196	1.10616	2.21232
24.1583	1.12507	2.25014
24.1957	1.14369	2.28738
24.2327	1.16273	2.32546
24.2711	1.18175	2.36351
24.3102	1.20077	2.40154
24.3487	1.21957	2.43914
24.387	1.23861	2.47722
24.4244	1.25768	2.51536
24.4601	1.27714	2.55427
24.4956	1.29676	2.59351
24.5325	1.31603	2.63207
24.569	1.33541	2.67082
24.6035	1.35487	2.70975
24.6355	1.37454	2.74908
24.666	1.39428	2.78856
24.6965	1.41374	2.82748
24.7282	1.4336	2.8672
24.7598	1.45319	2.90637
24.7904	1.47302	2.94604
24.8201	1.49288	2.98577
24.8496	1.51292	3.02583
24.8795	1.53293	3.06586
24.9088	1.5529	3.10579
24.9382	1.57295	3.14591
24.9676	1.59284	3.18569
24.9974	1.6117	3.22341
25.0281	1.6307	3.26141
25.0594	1.65078	3.30155
25.0896	1.6718	3.34361
25.1183	1.6918	3.3836
25.1464	1.71175	3.4235
25.1741	1.73156	3.46313
25.2018	1.75131	3.50262
25.2301	1.77112	3.54223
25.2587	1.79116	3.58232
25.2868	1.81155	3.6231
25.3141	1.83188	3.66376
25.3398	1.85201	3.70402
25.3625	1.87201	3.74401
25.3832	1.8922	3.78441
25.4038	1.91259	3.82517
25.4245	1.93281	3.86562
25.4455	1.95285	3.9057
25.4664	1.97318	3.94635
25.4868	1.99352	3.98704
25.5074	2.01393	4.02785
25.5287	2.03448	4.06896
25.5503	2.05504	4.11008
25.5717	2.0755	4.15099
25.5927	2.09628	4.19256
25.6138	2.11704	4.23408
25.6346	2.13742	4.27485
25.6556	2.15813	4.31626
25.6766	2.17872	4.35744
25.6978	2.1992	4.39841
25.7197	2.21997	4.43993
25.7429	2.24094	4.48188
25.7665	2.2621	4.52419
25.7902	2.28312	4.56624
25.8135	2.30406	4.60811
25.8355	2.32505	4.6501
25.8568	2.34605	4.69211
25.877	2.36716	4.73432
25.8969	2.38829	4.77658
25.917	2.40947	4.81895
25.9372	2.43071	4.86143
25.9568	2.45169	4.90339
25.9762	2.4727	4.94539
25.9953	2.49387	4.98774
26.0137	2.5152	5.03041
26.0311	2.53641	5.07283
26.0476	2.55755	5.11511
26.0637	2.57862	5.15724
26.0791	2.59989	5.19978
26.0932	2.62086	5.24171
26.105	2.64128	5.28255
26.1147	2.66221	5.32443
26.1231	2.68329	5.36657
26.131	2.7045	5.409
26.1391	2.72586	5.45172
26.1481	2.74715	5.49429
26.1577	2.76874	5.53749
26.1683	2.79026	5.58052
26.18	2.81159	5.62317
26.1919	2.83285	5.6657
26.2042	2.85426	5.70852
26.2172	2.87567	5.75135
26.2305	2.89704	5.79408
26.2444	2.91847	5.83693
26.2592	2.93991	5.87981
26.2737	2.96087	5.92174
26.2884	2.98241	5.96481
26.304	3.00383	6.00767
26.3197	3.02541	6.05082
26.3352	3.04698	6.09396
26.3505	3.06874	6.13748
26.3655	3.0906	6.18119
26.3795	3.1124	6.22479
26.3927	3.13409	6.26819
26.4049	3.15594	6.31188
26.4166	3.17756	6.35512
26.4278	3.19907	6.39814
26.4381	3.22076	6.44152
26.4479	3.24254	6.48509
26.4574	3.26435	6.52871
26.467	3.28613	6.57227
26.4764	3.30824	6.61648
26.4861	3.33065	6.6613
26.4956	3.35256	6.70512
26.5046	3.37428	6.74857
26.5136	3.39653	6.79306
26.5231	3.41881	6.83762
26.5329	3.44096	6.88191
26.5432	3.46323	6.92647
26.5537	3.4857	6.97141
26.5641	3.50794	7.01589
26.5745	3.52995	7.05989
26.5852	3.55186	7.10373
26.596	3.57424	7.14847
26.6068	3.59655	7.19311
26.618	3.61858	7.23716
26.6291	3.64104	7.28207
26.6399	3.66354	7.32709
26.6505	3.68591	7.37181
26.6603	3.70822	7.41643
26.669	3.73066	7.46132
26.6771	3.75335	7.50669
26.6846	3.77591	7.55183
26.6918	3.79877	7.59754
26.6989	3.82149	7.64298
26.7056	3.8441	7.68819
26.7115	3.86664	7.73328
26.717	3.88933	7.77866
26.7226	3.91245	7.8249
26.7282	3.93537	7.87073
26.7335	3.95824	7.91649
26.7386	3.98147	7.96294
26.7437	4.00434	8.00868
26.7487	4.02721	8.05442
26.7541	4.05036	8.10072
26.7599	4.07378	8.14756
26.7656	4.09697	8.19395
26.7716	4.12038	8.24076
26.7776	4.14331	8.28661
26.7833	4.16653	8.33306
26.7892	4.18951	8.37901
26.7956	4.21244	8.42488
26.8022	4.23568	8.47136
26.809	4.25894	8.51787
26.8158	4.28197	8.56393
26.8225	4.30505	8.6101
26.8293	4.3283	8.65659
26.8363	4.35146	8.70291
26.8434	4.37447	8.74894
26.8504	4.39739	8.79479
26.8572	4.42073	8.84146
26.8635	4.44405	8.88809
26.8693	4.46693	8.93385
26.8747	4.49037	8.98073
26.8802	4.51376	9.02752
26.8858	4.537	9.074
26.8917	4.56015	9.1203
26.8977	4.58347	9.16693
26.9037	4.60675	9.2135
26.9096	4.63017	9.26033
26.9153	4.65372	9.30745
26.9207	4.6772	9.3544
26.9261	4.70087	9.40175
26.9324	4.72452	9.44905
26.9391	4.74832	9.49665
26.9457	4.77208	9.54416
26.9522	4.79593	9.59187
26.9586	4.81978	9.63957
26.965	4.84371	9.68743
26.9715	4.86791	9.73582
26.9777	4.892	9.78401
26.9833	4.91575	9.83151
26.9888	4.93929	9.87859
26.9948	4.96353	9.92705
27.0005	4.9874	9.9748
27.0055	5.01133	10.0227
27.01	5.03592	10.0718
27.0141	5.06074	10.1215
27.0179	5.08572	10.1714
27.0217	5.11019	10.2204
27.0253	5.13437	10.2687
27.0283	5.15864	10.3173
27.0309	5.18313	10.3663
27.0336	5.20805	10.4161
27.0365	5.23285	10.4657
27.0396	5.25701	10.514
27.043	5.28141	10.5628
27.0464	5.30606	10.6121
27.0497	5.33112	10.6622
27.0532	5.35578	10.7116
27.0567	5.38052	10.761
27.0601	5.40521	10.8104
27.0637	5.43018	10.8604
27.0676	5.45479	10.9096
27.072	5.47924	10.9585
27.0764	5.50371	11.0074
27.0807	5.52797	11.0559
27.0846	5.55215	11.1043
27.0885	5.57655	11.1531
27.0925	5.60112	11.2022
27.0962	5.62554	11.2511
27.0997	5.65008	11.3002
27.1029	5.6746	11.3492
27.1055	5.69893	11.3979
27.1077	5.72334	11.4467
27.1098	5.74762	11.4952
27.112	5.77213	11.5443
27.1142	5.79681	11.5936
27.1162	5.82159	11.6432
27.1178	5.84642	11.6928
27.119	5.8713	11.7426
27.1203	5.89618	11.7924
27.1215	5.92108	11.8422
27.1228	5.946	11.892
27.1241	5.97135	11.9427
27.1254	5.99628	11.9926
27.1267	6.02116	12.0423
27.1281	6.04613	12.0923
27.1296	6.07125	12.1425
27.1312	6.09632	12.1926
27.133	6.12164	12.2433
27.1352	6.14692	12.2938
27.1373	6.17193	12.3439
27.1394	6.19713	12.3943
27.1416	6.22258	12.4452
27.1439	6.24802	12.496
27.1462	6.27346	12.5469
27.1483	6.29851	12.597
27.1504	6.32359	12.6472
27.1523	6.3492	12.6984
27.1542	6.37497	12.7499
27.1561	6.40072	12.8014
27.1581	6.42606	12.8521
27.16	6.45176	12.9035
27.1615	6.47771	12.9554
27.1627	6.50359	13.0072
27.1639	6.52954	13.0591
27.165	6.5553	13.1106
27.1661	6.58092	13.1618
27.1673	6.60653	13.2131
27.1686	6.63244	13.2649
27.1697	6.65852	13.317
27.1708	6.68461	13.3692
27.1721	6.71051	13.421
27.1733	6.73588	13.4718
27.1746	6.7618	13.5236
27.176	6.78789	13.5758
27.1776	6.81379	13.6276
27.179	6.84047	13.6809
27.1804	6.86693	13.7339
27.1818	6.89333	13.7867
27.1832	6.91984	13.8397
27.1847	6.94664	13.8933
27.1863	6.97325	13.9465
27.188	6.99983	13.9997
27.1898	7.02654	14.0531
27.1916	7.05331	14.1066
27.1933	7.07973	14.1595
27.195	7.10616	14.2123
27.1967	7.1327	14.2654
27.1982	7.15916	14.3183
27.1997	7.18585	14.3717
27.2011	7.2128	14.4256
27.2022	7.23981	14.4796
27.2033	7.26698	14.534
27.2043	7.29373	14.5875
27.2053	7.32085	14.6417
27.2062	7.34801	14.696
27.2071	7.37541	14.7508
27.2079	7.40256	14.8051
27.2086	7.42996	14.8599
27.2093	7.45742	14.9148
27.2102	7.48477	14.9695
27.2112	7.51239	15.0248
27.2123	7.54001	15.08
27.2133	7.56769	15.1354
27.2144	7.59522	15.1904
27.2154	7.6228	15.2456
27.2164	7.65067	15.3013
27.2174	7.67851	15.357
27.2185	7.70604	15.4121
27.2195	7.73379	15.4676
27.2203	7.7618	15.5236
27.2211	7.7896	15.5792
27.2219	7.8176	15.6352
27.2226	7.84587	15.6917
27.2232	7.87422	15.7484
27.2238	7.90264	15.8053
27.2244	7.93094	15.8619
27.2248	7.95956	15.9191
27.2253	7.98819	15.9764
27.2257	8.01675	16.0335
27.226	8.04525	16.0905
27.2263	8.07395	16.1479
27.2266	8.10299	16.206
27.2269	8.13191	16.2638
27.2273	8.16079	16.3216
27.2276	8.18976	16.3795
27.2279	8.21894	16.4379
27.2283	8.24806	16.4961
27.2287	8.27696	16.5539
27.2292	8.30622	16.6124
27.2296	8.3355	16.671
27.2301	8.3647	16.7294
27.2305	8.39448	16.789
27.2309	8.42395	16.8479
27.2314	8.45316	16.9063
27.2318	8.48281	16.9656
27.2321	8.51255	17.0251
27.2326	8.54259	17.0852
27.2329	8.57223	17.1445
27.2332	8.60221	17.2044
27.2335	8.63232	17.2646
27.2337	8.66217	17.3243
27.2339	8.69214	17.3843
27.234	8.72231	17.4446
27.2341	8.75311	17.5062
27.2342	8.78378	17.5676
27.2343	8.81476	17.6295
27.2342	8.84553	17.6911
27.2342	8.87602	17.752
27.2342	8.90661	17.8132
27.2342	8.9373	17.8746
27.2342	8.96818	17.9364
27.2342	8.99929	17.9986
27.2342	9.03039	18.0608
27.2343	9.06184	18.1237
27.2343	9.09323	18.1865
27.2342	9.12456	18.2491
27.2342	9.15636	18.3127
27.2343	9.18782	18.3756
27.2343	9.21965	18.4393
27.2343	9.25133	18.5027
27.2343	9.28318	18.5664
27.2343	9.31497	18.6299
27.2343	9.34696	18.6939
27.2343	9.37908	18.7582
27.2343	9.41122	18.8224
27.2343	9.44339	18.8868
27.2343	9.47582	18.9516
27.2343	9.5084	19.0168
27.2343	9.54104	19.0821
27.2342	9.57392	19.1478
27.2342	9.60665	19.2133
27.2342	9.63933	19.2787
27.2342	9.67214	19.3443
27.2342	9.70491	19.4098
27.2342	9.73801	19.476
27.2342	9.77139	19.5428
27.2342	9.80463	19.6093
27.2343	9.83786	19.6757
27.2342	9.87142	19.7428
27.2342	9.90499	19.81
27.2342	9.9386	19.8772
27.2342	9.97267	19.9453
27.2342	10.0067	20.0135
27.2342	10.0408	20.0815
27.2341	10.0748	20.1496
27.2338	10.1077	20.2153
27.2335	10.1418	20.2836
27.2332	10.1768	20.3536
27.2328	10.212	20.424
27.2323	10.2465	20.4929
27.2317	10.2811	20.5622
27.231	10.3158	20.6315
27.2303	10.3507	20.7014
27.2296	10.3856	20.7712
27.229	10.4207	20.8413
27.2284	10.4557	20.9114
27.2278	10.4909	20.9819
27.2271	10.5263	21.0527
27.2264	10.5619	21.1237
27.2258	10.5976	21.1953
27.2252	10.6334	21.2668
27.2246	10.6693	21.3385
27.224	10.7053	21.4106
27.2232	10.7414	21.4828
27.2221	10.7773	21.5546
27.2209	10.8134	21.6269
27.2197	10.8499	21.6998
27.218	10.8862	21.7723
27.216	10.9227	21.8454
27.2133	10.9593	21.9187
27.21	10.9964	21.9928
27.2061	11.0335	22.067
27.2018	11.0703	22.1405
27.1972	11.1074	22.2149
27.1922	11.1448	22.2896
27.1871	11.182	22.364
27.1816	11.2196	22.4391
27.1757	11.2571	22.5142
27.1691	11.2947	22.5894
27.1619	11.3324	22.6648
27.1548	11.3706	22.7413
27.148	11.4083	22.8167
27.1414	11.4464	22.8929
27.1348	11.4849	22.9698
27.1283	11.523	23.0461
27.1216	11.5608	23.1216
27.1152	11.5987	23.1975
27.1089	11.6369	23.2738
27.1025	11.6751	23.3502
27.0952	11.7138	23.4275
27.0868	11.7526	23.5051
27.0778	11.7912	23.5824
27.0685	11.8298	23.6596
27.0594	11.8687	23.7373
27.0499	11.9079	23.8157
27.0395	11.9472	23.8944
27.0284	11.9861	23.9723
27.0161	12.0252	24.0505
27.0026	12.0644	24.1288
26.9885	12.1032	24.2063
26.9747	12.1415	24.2829
26.961	12.1799	24.3598
26.9463	12.2185	24.4371
26.9309	12.2573	24.5146
26.9156	12.2967	24.5934
26.9005	12.3363	24.6727
26.8852	12.3761	24.7522
26.8688	12.4163	24.8325
26.8516	12.4562	24.9125
26.8343	12.4964	24.9928
26.8165	12.5365	25.073
26.7984	12.5769	25.1538
26.7813	12.6171	25.2341
26.7646	12.6573	25.3147
26.7477	12.6978	25.3956
26.7297	12.738	25.476
26.7101	12.7785	25.5571
26.689	12.819	25.638
26.6659	12.8597	25.7195
26.6413	12.9007	25.8014
26.6158	12.9417	25.8834
26.5888	12.9829	25.9658
26.5606	13.0238	26.0476
26.5314	13.0648	26.1295
26.5017	13.1062	26.2123
26.4713	13.1477	26.2953
26.4395	13.1893	26.3786
26.4054	13.2309	26.4618
26.3688	13.2724	26.5448
26.3307	13.3142	26.6285
26.293	13.3562	26.7123
26.2554	13.3982	26.7964
26.2168	13.4403	26.8806
26.1791	13.4827	26.9653
26.1431	13.525	27.05
26.1067	13.5675	27.135
26.0677	13.6102	27.2204
26.0253	13.653	27.306
25.9786	13.6961	27.3921
25.9277	13.7392	27.4784
25.8745	13.7825	27.565
25.8196	13.8261	27.6522
25.7627	13.8699	27.7398
25.7036	13.9139	27.8278
25.643	13.958	27.9161
25.5823	14.0025	28.005
25.5226	14.0472	28.0943
25.4634	14.0915	28.1831
25.4032	14.1362	28.2724
25.3395	14.1813	28.3626
25.2701	14.2268	28.4536
25.1938	14.2726	28.5452
25.111	14.3189	28.6377
25.0224	14.3653	28.7306
24.9306	14.4122	28.8243
24.8356	14.4596	28.9192
24.7405	14.5074	29.0148
24.6458	14.5559	29.1117
24.5427	14.6051	29.2101
24.4283	14.6548	29.3097
24.3059	14.7056	29.4112
24.177	14.7574	29.5149
24.0453	14.8095	29.619
23.908	14.8623	29.7247
23.7684	14.9143	29.8286
23.6484	14.9679	29.9358
23.5204	15.0249	30.0499
23.3445	15.0848	30.1696
23.137	15.1443	30.2886
22.9516	15.2049	30.4097
22.7754	15.2695	30.5391
22.5686	15.3871	30.7742
22.3039	18.9048	37.8097
21.8452	20.3573	40.7147
20.8732	20.4977	40.9954
19.1825	20.6621	41.3243
16.7308	20.8123	41.6246
13.5053	20.9176	41.8353
9.60919	20.9945	41.989
6.02928	21.0483	42.0966
4.03481	21.0873	42.1746
2.94973	21.1174	42.2349
2.26943	21.1403	42.2806
1.78984	21.1577	42.3154
1.42578	21.1717	42.3435
1.14809	21.1828	42.3656
0.9365	21.1914	42.3827
0.776656	21.1983	42.3966
0.657547	21.2035	42.407
0.568639	21.2075	42.4151
0.500222	21.2111	42.4222
0.447862	21.2137	42.4273
0.41051	21.2157	42.4313
0.38586	21.2172	42.4344
0.370149	21.2186	42.4373
0.359424	21.2198	42.4395
0.352919	21.2208	42.4417
0.349898	21.2215	42.4429
0.34898	21.2223	42.4447
0.348756	21.2231	42.4462
0.348751	21.2237	42.4473
0.348717	21.2244	42.4489
0.34863	21.2251	42.4503
0.346458	21.2261	42.4521
0.341444	21.2268	42.4537
0.336629	21.2274	42.4548
0.333554	21.2279	42.4558
0.331425	21.2285	42.4569
0.329104	21.2288	42.4577
0.326578	21.2293	42.4585
0.324434	21.2296	42.4593
0.322894	21.23	42.4599
0.321688	21.2304	42.4609
0.320931	21.2308	42.4615
0.320305	21.2311	42.4621
0.31974	21.2314	42.4628
0.319247	21.2315	42.4629
0.318818	21.2314	42.4628
0.318421	21.2316	42.4633
0.317313	21.2346	42.4692
0.315666	21.2444	42.4887
0.314265	21.2451	42.4901
0.313253	21.2438	42.4876
0.312451	21.2457	42.4914
0.311698	21.2471	42.4941
0.311027	21.2464	42.4929
0.310371	21.2428	42.4856
0.309779	21.2219	42.4437
0.309324	21.1992	42.3983
0.308916	21.1372	42.2744
0.308542	19.9402	39.8804
0.308154	14.222	28.444
0.307848	6.69245	13.3849
0.307646	2.3645	4.729
0.30747	0.602681	1.20536
0.307283	-0.341175	-0.682351
0.307102	-0.483401	-0.966801
0.306923	-0.478589	-0.957178
0.306749	-0.4818	-0.963599
0.306624	-0.482386	-0.964772
0.306553	-0.481356	-0.962712
0.306406	-0.479257	-0.958513
0.306312	-0.481865	-0.96373
0.306256	-0.483914	-0.967828
0.306188	-0.484406	-0.968812
0.306132	-0.484018	-0.968035
0.306115	-0.486454	-0.972907
0.306076	-0.487428	-0.974856
0.306019	-0.482504	-0.965007
0.305983	-0.482161	-0.964322
0.305927	-0.481651	-0.963302
0.30586	-0.48184	-0.963679
0.305857	-0.481267	-0.962535
0.305864	-0.481449	-0.962898
0.305857	-0.48179	-0.963581
0.305845	-0.482796	-0.965593
0.305853	-0.481958	-0.963916
0.305823	-0.48014	-0.960281
0.304941	-0.48256	-0.96512
0.296911	-0.48186	-0.963719
0.275395	-0.482866	-0.965732
0.255905	-0.480653	-0.961306
0.247158	-0.483874	-0.967747
0.241082	-0.483106	-0.966211
0.229361	-0.483618	-0.967236
0.215063	-0.483658	-0.967316
0.204556	-0.479898	-0.959797
0.199162	-0.483318	-0.966636
0.195421	-0.480795	-0.961591
0.189367	-0.481974	-0.963948
0.185418	-0.482032	-0.964065
0.184354	-0.48348	-0.966959
0.184439	-0.482267	-0.964533
0.184666	-0.481809	-0.963617
0.184798	-0.482862	-0.965724
0.184792	-0.481182	-0.962363
0.184623	-0.483292	-0.966584
0.183964	-0.485409	-0.970818
0.183192	-0.484785	-0.96957
0.182318	-0.482718	-0.965435
0.181345	-0.480146	-0.960291
0.180329	-0.481362	-0.962724
0.178165	-0.482925	-0.96585
0.176564	-0.483465	-0.96693
0.17615	-0.481455	-0.96291
0.176183	-0.480611	-0.961223
0.176254	-0.480942	-0.961883
