# Supplementary material for: Normal stress distribution in built-up cold-formed column in relation to interconnecting bolt spacing
Source: Sci Rep. 2024 Mar 5;14:5415. doi: 10.1038/s41598-024-55986-7 (PMC10914763; doi:10.1038/s41598-024-55986-7)
Supplement: Supplementary file 1 — Supplementary Information. [file 41598_2024_55986_MOESM1_ESM.zip › Supplementary raw materials/Material tests/1b.XLSX]

## Sheet: Arkusz1
File comment:
zd-40-200kN	wydluzenie_mm	wydluzenie_procenty
kN	mm	%
-1.27419	3.61163e-05	7.22326e-05
-1.27418	3.05679e-06	6.11358e-06
-1.27417	-1.61379e-05	-3.22757e-05
-1.2742	-2.42411e-05	-4.84822e-05
-1.2742	1.82038e-05	3.64077e-05
-1.27415	-9.0337e-05	-0.000180674
-1.27411	-8.20158e-05	-0.000164032
-1.27412	-2.92913e-05	-5.85827e-05
-1.27411	-0.000110331	-0.000220662
-1.27412	4.04919e-05	8.09839e-05
-1.27409	8.87592e-05	0.000177518
-1.27412	6.7563e-05	0.000135126
-1.27421	-5.69746e-05	-0.000113949
-1.27424	-2.57878e-05	-5.15756e-05
-1.27421	0.000495547	0.000991094
-1.2742	0.000211528	0.000423057
-1.27494	-0.000105995	-0.000211989
-1.27579	-3.69661e-05	-7.39321e-05
-1.27634	5.09149e-05	0.00010183
-1.27667	3.30223e-05	6.60445e-05
-1.27681	-5.64157e-05	-0.000112831
-1.27699	5.26137e-05	0.000105227
-1.27717	-2.49813e-06	-4.99627e-06
-1.27733	-0.000139532	-0.000279064
-1.27741	-0.000197791	-0.000395583
-1.27747	-8.94641e-05	-0.000178928
-1.2775	8.40319e-05	0.000168064
-1.27753	-2.98799e-05	-5.97598e-05
-1.27755	-0.000204608	-0.000409216
-1.27761	-0.00023553	-0.000471059
-1.27767	-0.000252052	-0.000504103
-1.27767	-0.000332383	-0.000664766
-1.27777	-0.000383246	-0.000766492
-1.27788	-0.000333705	-0.000667411
-1.27794	-0.000462791	-0.000925581
-1.27798	-0.000446816	-0.000893633
-1.27802	-0.000300074	-0.000600148
-1.27802	-0.000223408	-0.000446816
-1.27802	-0.000295604	-0.000591208
-1.27805	-0.00048223	-0.00096446
-1.27803	-0.000648538	-0.00129708
-1.27803	-0.000758676	-0.00151735
-1.27803	-0.0010372	-0.0020744
-1.27799	-0.00127895	-0.0025579
-1.27797	-0.00159219	-0.00318437
-1.27805	-0.00184446	-0.00368892
-1.2781	-0.0022216	-0.0044432
-1.2781	-0.00268544	-0.00537088
-1.27808	-0.00372959	-0.00745917
-1.2781	-0.00565009	-0.0113002
-1.27806	-0.0083546	-0.0167092
-1.27805	-0.00939774	-0.0187955
-1.27806	-0.00900518	-0.0180104
-1.27808	-0.00865548	-0.017311
-1.2781	-0.00864164	-0.0172833
-1.27806	-0.00858441	-0.0171688
-1.278	-0.0084102	-0.0168204
-1.27793	-0.00831551	-0.016631
-1.27797	-0.00806314	-0.0161263
-1.27803	-0.00795865	-0.0159173
-1.27803	-0.0078722	-0.0157444
-1.27806	-0.00757537	-0.0151507
-1.27812	-0.00695725	-0.0139145
-1.27808	-0.00679723	-0.0135945
-1.27805	-0.00699597	-0.0139919
-1.27807	-0.0070042	-0.0140084
-1.27812	-0.00681158	-0.0136232
-1.27815	-0.00700678	-0.0140136
-1.27811	-0.00721111	-0.0144222
-1.27808	-0.00713859	-0.0142772
-1.27811	-0.00701385	-0.0140277
-1.27816	-0.00707315	-0.0141463
-1.27819	-0.00719645	-0.0143929
-1.27821	-0.00673042	-0.0134608
-1.27831	-0.00615632	-0.0123126
-1.27281	-0.00624414	-0.0124883
-1.22945	-0.00664511	-0.0132902
-1.09654	-0.00674642	-0.0134928
-0.852333	-0.00687974	-0.0137595
-0.545974	-0.0079435	-0.015887
-0.269926	-0.00943313	-0.0188663
-0.114071	-0.0109912	-0.0219825
-0.0679617	-0.0119912	-0.0239824
-0.0659801	-0.012637	-0.025274
-0.0695366	-0.0133173	-0.0266347
-0.0689009	-0.0131471	-0.0262942
-0.0652656	-0.0120915	-0.0241831
-0.0603431	-0.0119265	-0.0238529
-0.0547541	-0.0118428	-0.0236856
-0.0490613	-0.011801	-0.0236019
-0.043593	-0.0111178	-0.0222356
-0.0379973	-0.00870109	-0.0174022
-0.0331789	-0.00782401	-0.015648
-0.0299383	-0.00797592	-0.0159518
-0.0277915	-0.00666872	-0.0133374
-0.0262747	-0.00459331	-0.00918663
-0.025436	-0.00480027	-0.00960054
-0.0252332	-0.00421153	-0.00842306
-0.0252416	-0.00372143	-0.00744286
-0.0252978	-0.00158911	-0.00317822
-0.0253805	0.00549046	0.0109809
-0.0253214	0.0060795	0.012159
-0.0252042	0.0067475	0.013495
-0.0250965	0.00775119	0.0155024
-0.0251392	0.00690887	0.0138177
-0.0252057	0.00764703	0.0152941
-0.0251515	0.00631393	0.0126279
-0.0250476	0.00570759	0.0114152
-0.0249008	0.00579603	0.0115921
-0.0248074	0.00533613	0.0106723
-0.0246865	0.00503155	0.0100631
-0.0245081	0.00501193	0.0100239
-0.024309	0.00529977	0.0105995
-0.0241852	0.00715316	0.0143063
-0.0240533	0.00690683	0.0138137
-0.0239758	0.00616862	0.0123372
-0.0237927	0.00558729	0.0111746
-0.0198941	0.00535887	0.0107177
-0.00765692	0.00508328	0.0101666
0.0123453	0.00526464	0.0105293
0.0342062	0.00565928	0.0113186
0.049127	0.00557286	0.0111457
0.0565243	0.00496176	0.00992352
0.0601495	0.00449258	0.00898515
0.0633682	0.00413348	0.00826697
0.0675232	0.00358209	0.00716418
0.07268	0.00235402	0.00470805
0.0788845	0.00145667	0.00291334
0.0911354	0.0022803	0.0045606
0.117718	0.00200318	0.00400635
0.157206	0.0017879	0.00357579
0.207608	0.00205676	0.00411353
0.270421	0.00201621	0.00403242
0.347247	0.0024149	0.0048298
0.440205	0.00325127	0.00650253
0.540857	0.00524661	0.0104932
0.62886	0.00417051	0.00834101
0.701172	0.00448382	0.00896764
0.769309	0.00454058	0.00908117
0.833501	0.00439248	0.00878496
0.901957	0.00472454	0.00944908
0.984891	0.00541902	0.010838
1.08131	0.00640772	0.0128154
1.18117	0.00697584	0.0139517
1.27469	0.00704312	0.0140862
1.36241	0.00718855	0.0143771
1.45348	0.00690799	0.013816
1.56127	0.00679099	0.013582
1.68518	0.0080657	0.0161314
1.80641	0.00858401	0.017168
1.90459	0.00667869	0.0133574
1.97715	0.00701166	0.0140233
2.04444	0.00734058	0.0146812
2.10453	0.00772616	0.0154523
2.15783	0.00979272	0.0195854
2.21028	0.00950071	0.0190014
2.26283	0.0102558	0.0205117
2.31612	0.0105508	0.0211016
2.36083	0.0103898	0.0207797
2.3917	0.0100069	0.0200137
2.41762	0.00999562	0.0199912
2.44153	0.0092456	0.0184912
2.46239	0.00739875	0.0147975
2.47899	0.00648817	0.0129763
2.49127	0.00765908	0.0153182
2.50018	0.00861316	0.0172263
2.50657	0.00853668	0.0170734
2.51218	0.00769537	0.0153907
2.51799	0.00872753	0.0174551
2.52326	0.0101422	0.0202844
2.52748	0.0112458	0.0224915
2.53187	0.0115664	0.0231327
2.5374	0.0109583	0.0219166
2.54362	0.00999849	0.019997
2.54948	0.00926831	0.0185366
2.55588	0.00872207	0.0174441
2.5628	0.00838211	0.0167642
2.56877	0.009438	0.018876
2.5737	0.00866681	0.0173336
2.57856	0.010178	0.0203561
2.58331	0.0109285	0.0218571
2.58818	0.0108015	0.0216029
2.59362	0.0105084	0.0210168
2.59948	0.010956	0.0219121
2.60565	0.0117846	0.0235693
2.61135	0.0118917	0.0237834
2.61669	0.010781	0.021562
2.62215	0.0104656	0.0209311
2.62744	0.0104639	0.0209277
2.63275	0.0098446	0.0196892
2.63739	0.0101166	0.0202331
2.64085	0.00963955	0.0192791
2.64358	0.0103767	0.0207535
2.64693	0.0118903	0.0237805
2.65155	0.0110437	0.0220874
2.65659	0.0108653	0.0217306
2.66143	0.0107543	0.0215086
2.66672	0.010865	0.0217301
2.67212	0.0118412	0.0236824
2.67683	0.0119508	0.0239017
2.68068	0.0113242	0.0226484
2.68388	0.0113173	0.0226346
2.68707	0.00994397	0.0198879
2.69123	0.00858288	0.0171658
2.69811	0.00830355	0.0166071
2.71003	0.00817806	0.0163561
2.7279	0.00941377	0.0188275
2.74887	0.0104062	0.0208124
2.77066	0.0105825	0.0211651
2.79313	0.011186	0.0223721
2.81403	0.0107991	0.0215981
2.83176	0.0108543	0.0217087
2.84699	0.0117018	0.0234035
2.8592	0.0118735	0.0237469
2.86704	0.0121285	0.0242571
2.87043	0.0115798	0.0231595
2.87102	0.0104037	0.0208075
2.87084	0.0102356	0.0204711
2.87083	0.00998456	0.0199691
2.87144	0.00998778	0.0199756
2.87326	0.0105902	0.0211803
2.8773	0.010521	0.021042
2.88443	0.010216	0.020432
2.89582	0.00992775	0.0198555
2.91209	0.00931175	0.0186235
2.93281	0.00913603	0.0182721
2.95599	0.00837973	0.0167595
2.97995	0.00783742	0.0156748
3.00476	0.00779045	0.0155809
3.0313	0.00783798	0.015676
3.06021	0.00850348	0.017007
3.09048	0.00885394	0.0177079
3.1207	0.00881175	0.0176235
3.15166	0.00893117	0.0178623
3.18363	0.00918256	0.0183651
3.21586	0.00966057	0.0193211
3.24851	0.0101136	0.0202273
3.28352	0.0089392	0.0178784
3.32181	0.00901557	0.0180311
3.36176	0.00929705	0.0185941
3.40206	0.00977624	0.0195525
3.44358	0.0106208	0.0212415
3.48715	0.0100652	0.0201303
3.53412	0.00893252	0.017865
3.58869	0.00953713	0.0190743
3.65045	0.00987465	0.0197493
3.71619	0.0104408	0.0208816
3.7846	0.0106008	0.0212017
3.85639	0.0106943	0.0213885
3.93644	0.0109758	0.0219517
4.03453	0.0111326	0.0222653
4.14338	0.0109966	0.0219932
4.23329	0.0107851	0.0215703
4.29093	0.0111798	0.0223596
4.33148	0.0110787	0.0221573
4.38893	0.0108542	0.0217084
4.50073	0.0111602	0.0223204
4.66136	0.0111228	0.0222455
4.84098	0.0109574	0.0219148
5.02273	0.0108176	0.0216352
5.20356	0.0107938	0.0215875
5.37872	0.0107186	0.0214371
5.54794	0.00990841	0.0198168
5.72383	0.00973133	0.0194627
5.90894	0.0104123	0.0208245
6.09303	0.0119078	0.0238156
6.27823	0.0122123	0.0244245
6.47389	0.0120617	0.0241234
6.67478	0.0125578	0.0251157
6.87093	0.0129593	0.0259186
7.06432	0.0134158	0.0268316
7.25462	0.0136964	0.0273928
7.43565	0.0140669	0.0281339
7.61594	0.0147113	0.0294225
7.80147	0.0153911	0.0307821
7.99331	0.0163993	0.0327985
8.18279	0.0170824	0.0341648
8.37276	0.0172721	0.0345441
8.56908	0.0176169	0.0352339
8.76799	0.018098	0.036196
8.96743	0.0186945	0.0373891
9.17249	0.0192661	0.0385322
9.37567	0.0200026	0.0400052
9.57787	0.0203663	0.0407326
9.78926	0.0209475	0.0418951
10.0092	0.0213924	0.0427849
10.23	0.0219153	0.0438305
10.4565	0.0226638	0.0453275
10.6948	0.0234557	0.0469114
10.935	0.0241732	0.0483463
11.1819	0.0248094	0.0496188
11.4318	0.0256993	0.0513986
11.6794	0.0264453	0.0528906
11.9349	0.0273266	0.0546532
12.1933	0.0281056	0.0562113
12.4557	0.0291286	0.0582571
12.73	0.0300823	0.0601646
13.0087	0.0311528	0.0623057
13.2885	0.0322455	0.064491
13.5687	0.0333179	0.0666358
13.8491	0.0345166	0.0690332
14.1354	0.0357147	0.0714295
14.4223	0.0369145	0.0738291
14.7181	0.0382565	0.076513
15.0185	0.0397981	0.0795963
15.3224	0.0412399	0.0824798
15.6354	0.0427586	0.0855172
15.9463	0.0444043	0.0888086
16.2541	0.0460357	0.0920714
16.5608	0.047836	0.095672
16.874	0.0496614	0.0993229
17.1873	0.0516444	0.103289
17.5024	0.0536023	0.107205
17.8173	0.0557288	0.111458
18.1361	0.0580859	0.116172
18.4648	0.0604735	0.120947
18.7969	0.0631701	0.12634
19.1286	0.0659122	0.131824
19.4575	0.0688995	0.137799
19.788	0.0721627	0.144325
20.1164	0.0757719	0.151544
20.4452	0.079804	0.159608
20.7682	0.0844457	0.168891
21.0855	0.0898636	0.179727
21.393	0.0964343	0.192869
21.6917	0.104486	0.208972
21.975	0.114602	0.229204
22.2312	0.127044	0.254087
22.4572	0.141387	0.282775
22.6426	0.157382	0.314765
22.7823	0.175231	0.350463
22.8823	0.19503	0.39006
22.946	0.216202	0.432404
22.9784	0.238269	0.476538
22.9892	0.261208	0.522415
22.9901	0.284108	0.568215
22.9886	0.306939	0.613878
22.9873	0.330275	0.66055
22.986	0.353877	0.707753
22.9839	0.37782	0.75564
22.9806	0.402197	0.804395
22.9765	0.426496	0.852993
22.9722	0.45118	0.902359
22.969	0.475777	0.951554
22.9668	0.500323	1.00065
22.9653	0.525471	1.05094
22.9645	0.550189	1.10038
22.9642	0.574555	1.14911
22.9641	0.598519	1.19704
22.964	0.622201	1.2444
22.9642	0.645621	1.29124
22.9646	0.668144	1.33629
22.9664	0.690112	1.38022
22.9724	0.711947	1.42389
22.9856	0.733646	1.46729
23.0069	0.754655	1.50931
23.036	0.775364	1.55073
23.0724	0.795548	1.5911
23.1133	0.815618	1.63124
23.1568	0.835337	1.67067
23.2018	0.854912	1.70982
23.2485	0.874651	1.7493
23.2962	0.894383	1.78877
23.3439	0.913953	1.82791
23.3907	0.933357	1.86671
23.4327	0.952637	1.90527
23.4667	0.971924	1.94385
23.4978	0.991593	1.98319
23.5322	1.01102	2.02203
23.5702	1.03038	2.06076
23.6106	1.04972	2.09943
23.6515	1.06955	2.13911
23.6923	1.08892	2.17783
23.7335	1.10853	2.21707
23.7768	1.12828	2.25656
23.8218	1.14805	2.2961
23.8657	1.16813	2.33627
23.9084	1.1879	2.37581
23.9494	1.20765	2.4153
23.9876	1.22735	2.4547
24.0237	1.24693	2.49386
24.0598	1.26641	2.53282
24.0962	1.28608	2.57216
24.1327	1.30621	2.61242
24.17	1.32647	2.65293
24.2079	1.34633	2.69265
24.2453	1.36619	2.73237
24.2808	1.38647	2.77295
24.3149	1.40673	2.81346
24.3487	1.42695	2.85391
24.3827	1.44696	2.89393
24.4158	1.46652	2.93305
24.448	1.4857	2.9714
24.4791	1.50412	3.00825
24.5079	1.52177	3.04354
24.5349	1.53938	3.07876
24.5607	1.55683	3.11367
24.5854	1.57434	3.14867
24.6092	1.59156	3.18312
24.6316	1.60893	3.21785
24.6539	1.62624	3.25248
24.6769	1.64371	3.28741
24.6999	1.66132	3.32263
24.7231	1.67886	3.35771
24.7457	1.6965	3.39301
24.767	1.71422	3.42844
24.7877	1.73234	3.46468
24.8088	1.75034	3.50068
24.8306	1.7682	3.5364
24.8534	1.78592	3.57184
24.8779	1.80373	3.60747
24.9034	1.82167	3.64334
24.9288	1.8395	3.679
24.9529	1.85726	3.71452
24.9768	1.87523	3.75045
25.0008	1.89301	3.78601
25.0249	1.91105	3.82211
25.0492	1.92923	3.85847
25.0727	1.9474	3.8948
25.0945	1.96552	3.93104
25.1149	1.98404	3.96807
25.1345	2.00238	4.00476
25.1536	2.02074	4.04147
25.1728	2.03884	4.07768
25.1926	2.05654	4.11308
25.2124	2.07444	4.14888
25.2322	2.09224	4.18448
25.2522	2.11001	4.22003
25.2727	2.12781	4.25562
25.2925	2.14572	4.29144
25.3117	2.16372	4.32745
25.3301	2.1818	4.36361
25.347	2.19968	4.39936
25.3625	2.21775	4.43549
25.377	2.23565	4.4713
25.3913	2.25382	4.50764
25.4062	2.27204	4.54408
25.4217	2.29021	4.58042
25.4373	2.3083	4.61661
25.4532	2.32624	4.65249
25.4694	2.34424	4.68847
25.4854	2.36254	4.72508
25.5016	2.38079	4.76158
25.518	2.39871	4.79742
25.5337	2.41672	4.83344
25.5492	2.43499	4.86998
25.5648	2.45327	4.90653
25.5797	2.47143	4.94287
25.5938	2.48998	4.97996
25.608	2.5087	5.01741
25.6223	2.52717	5.05435
25.6355	2.54568	5.09137
25.6484	2.5641	5.1282
25.6611	2.58258	5.16516
25.6734	2.60121	5.20242
25.686	2.6195	5.23899
25.6992	2.63811	5.27622
25.7127	2.65643	5.31286
25.7265	2.67511	5.35022
25.7407	2.69399	5.38798
25.7548	2.71276	5.42552
25.7692	2.73137	5.46273
25.7838	2.75017	5.50033
25.7985	2.76897	5.53794
25.8129	2.78787	5.57574
25.8272	2.80686	5.61371
25.841	2.82562	5.65124
25.8544	2.84448	5.68896
25.8681	2.86326	5.72652
25.8816	2.88217	5.76434
25.895	2.90107	5.80214
25.909	2.91988	5.83976
25.9231	2.93884	5.87768
25.9363	2.95788	5.91575
25.9489	2.97694	5.95388
25.9614	2.99586	5.99171
25.9735	3.01466	6.02932
25.9852	3.03362	6.06725
25.9974	3.05261	6.10522
26.0092	3.07166	6.14332
26.0202	3.09053	6.18106
26.0314	3.1096	6.2192
26.0431	3.12886	6.25771
26.055	3.14839	6.29679
26.067	3.1677	6.3354
26.079	3.18686	6.37372
26.09	3.20612	6.41223
26.0998	3.2255	6.451
26.1086	3.24459	6.48918
26.1167	3.26377	6.52754
26.1244	3.28297	6.56593
26.1322	3.30205	6.6041
26.1404	3.32155	6.64311
26.1487	3.34087	6.68175
26.158	3.36019	6.72038
26.1682	3.37936	6.75873
26.1782	3.39867	6.79733
26.1875	3.41813	6.83625
26.1967	3.43778	6.87555
26.2063	3.4575	6.915
26.2157	3.47696	6.95392
26.2253	3.49661	6.99322
26.2344	3.51645	7.03289
26.2426	3.53615	7.07231
26.2508	3.55572	7.11144
26.2596	3.57522	7.15045
26.2687	3.59471	7.18941
26.2779	3.61416	7.22832
26.2875	3.6336	7.2672
26.2967	3.65331	7.30661
26.3051	3.67292	7.34584
26.3136	3.69257	7.38515
26.3227	3.71228	7.42455
26.332	3.73238	7.46475
26.3419	3.75263	7.50527
26.3523	3.77267	7.54534
26.3622	3.79239	7.58479
26.3718	3.81207	7.62415
26.3816	3.83208	7.66417
26.3914	3.85213	7.70426
26.4013	3.87206	7.74412
26.4112	3.89178	7.78356
26.4207	3.91156	7.82311
26.4295	3.93154	7.86309
26.438	3.95171	7.90342
26.4467	3.97178	7.94356
26.4551	3.99184	7.98368
26.4631	4.01229	8.02458
26.4707	4.03272	8.06543
26.4778	4.0528	8.10559
26.4842	4.07259	8.14519
26.49	4.0926	8.18521
26.4958	4.11272	8.22544
26.5018	4.13293	8.26585
26.5079	4.15325	8.30649
26.5138	4.17363	8.34725
26.5197	4.19382	8.38765
26.5255	4.21424	8.42848
26.5312	4.23479	8.46958
26.5365	4.25515	8.5103
26.5421	4.27528	8.55055
26.5478	4.29537	8.59074
26.5535	4.31573	8.63147
26.5594	4.33548	8.67097
26.5653	4.35506	8.71012
26.5713	4.3755	8.75101
26.5781	4.39743	8.79486
26.5857	4.41799	8.83599
26.5931	4.43841	8.87682
26.6001	4.45897	8.91794
26.6069	4.47922	8.95845
26.6132	4.49975	8.99949
26.6194	4.52039	9.04078
26.6259	4.54106	9.08212
26.6326	4.56191	9.12381
26.6392	4.58265	9.16529
26.6455	4.60314	9.20628
26.6512	4.62387	9.24774
26.6563	4.64476	9.28951
26.6611	4.66554	9.33108
26.666	4.68629	9.37258
26.6704	4.70709	9.41418
26.6745	4.72801	9.45602
26.6782	4.74882	9.49764
26.6817	4.7696	9.53921
26.6854	4.79033	9.58066
26.6891	4.81132	9.62263
26.6931	4.83248	9.66496
26.6975	4.85366	9.70732
26.7021	4.87467	9.74933
26.7065	4.8957	9.7914
26.7109	4.91678	9.83356
26.7156	4.93763	9.87527
26.7205	4.95868	9.91736
26.7254	4.97973	9.95946
26.7303	5.00092	10.0018
26.7353	5.02208	10.0442
26.74	5.04329	10.0866
26.7445	5.06455	10.1291
26.749	5.08548	10.171
26.7536	5.10661	10.2132
26.7587	5.12773	10.2555
26.764	5.14904	10.2981
26.7692	5.17039	10.3408
26.7739	5.19168	10.3834
26.7784	5.21316	10.4263
26.7826	5.23477	10.4695
26.7864	5.25613	10.5123
26.7901	5.27709	10.5542
26.7937	5.29794	10.5959
26.7969	5.31919	10.6384
26.7997	5.34038	10.6808
26.8023	5.36154	10.7231
26.8049	5.38288	10.7658
26.8081	5.4044	10.8088
26.8114	5.42598	10.852
26.8145	5.44763	10.8953
26.8174	5.46912	10.9382
26.8203	5.49053	10.9811
26.8233	5.51208	11.0242
26.8265	5.53378	11.0676
26.83	5.55566	11.1113
26.8338	5.57766	11.1553
26.8375	5.59953	11.1991
26.8414	5.62155	11.2431
26.8453	5.64365	11.2873
26.8489	5.66543	11.3309
26.8525	5.68724	11.3745
26.8559	5.70933	11.4187
26.859	5.73103	11.4621
26.8621	5.75264	11.5053
26.8653	5.77468	11.5494
26.8684	5.79672	11.5934
26.8716	5.81863	11.6373
26.8747	5.84053	11.6811
26.8775	5.86246	11.7249
26.8801	5.88481	11.7696
26.8826	5.90715	11.8143
26.8853	5.92925	11.8585
26.8881	5.95148	11.903
26.8908	5.97394	11.9479
26.8936	5.9965	11.993
26.8962	6.01885	12.0377
26.8986	6.04089	12.0818
26.9012	6.06287	12.1257
26.9041	6.08517	12.1703
26.9074	6.10768	12.2154
26.9109	6.13026	12.2605
26.9142	6.15286	12.3057
26.9171	6.17538	12.3508
26.9199	6.19788	12.3958
26.9232	6.22037	12.4407
26.9267	6.24287	12.4857
26.9301	6.26547	12.5309
26.9332	6.28829	12.5766
26.9359	6.3104	12.6208
26.9383	6.33285	12.6657
26.9407	6.35548	12.711
26.9432	6.37802	12.756
26.9457	6.40078	12.8016
26.9481	6.42359	12.8472
26.9501	6.44652	12.893
26.9519	6.46953	12.9391
26.9538	6.49243	12.9849
26.9555	6.51544	13.0309
26.9571	6.53861	13.0772
26.9585	6.56157	13.1231
26.9601	6.58469	13.1694
26.9617	6.60765	13.2153
26.9636	6.63043	13.2609
26.9654	6.65319	13.3064
26.9674	6.67618	13.3524
26.9695	6.69924	13.3985
26.9716	6.72238	13.4448
26.9742	6.74564	13.4913
26.9768	6.76928	13.5386
26.9796	6.79272	13.5854
26.9822	6.8162	13.6324
26.9849	6.83973	13.6795
26.9877	6.86325	13.7265
26.9905	6.88649	13.773
26.9934	6.90978	13.8196
26.996	6.93345	13.8669
26.9986	6.95699	13.914
27.0011	6.98013	13.9603
27.0033	7.00337	14.0067
27.0053	7.02714	14.0543
27.0071	7.05116	14.1023
27.0086	7.07503	14.1501
27.0101	7.09878	14.1976
27.0116	7.12261	14.2452
27.0129	7.14632	14.2926
27.014	7.16992	14.3398
27.0149	7.19386	14.3877
27.0157	7.21799	14.436
27.0165	7.24213	14.4843
27.0173	7.26631	14.5326
27.0183	7.2905	14.581
27.0193	7.31415	14.6283
27.0203	7.33821	14.6764
27.0212	7.3625	14.725
27.0222	7.38709	14.7742
27.0235	7.41141	14.8228
27.025	7.43574	14.8715
27.0264	7.46016	14.9203
27.0279	7.4844	14.9688
27.0293	7.50859	15.0172
27.0306	7.53324	15.0665
27.0318	7.55798	15.116
27.0331	7.5825	15.165
27.0345	7.60673	15.2135
27.0359	7.6313	15.2626
27.0371	7.65611	15.3122
27.038	7.68109	15.3622
27.0389	7.70584	15.4117
27.0396	7.73077	15.4615
27.0402	7.75592	15.5118
27.0408	7.78074	15.5615
27.0415	7.80563	15.6113
27.0421	7.83053	15.6611
27.0427	7.85562	15.7112
27.0432	7.88081	15.7616
27.0437	7.90586	15.8117
27.0444	7.93066	15.8613
27.0451	7.95599	15.912
27.0458	7.98156	15.9631
27.0464	8.00696	16.0139
27.047	8.0322	16.0644
27.0476	8.05728	16.1146
27.0483	8.08267	16.1653
27.049	8.10852	16.217
27.0497	8.13417	16.2683
27.0505	8.15994	16.3199
27.0512	8.18553	16.3711
27.0519	8.21147	16.4229
27.0525	8.23728	16.4746
27.053	8.26283	16.5257
27.0536	8.28871	16.5774
27.0543	8.31468	16.6294
27.0549	8.34042	16.6808
27.0554	8.36622	16.7324
27.0557	8.39242	16.7848
27.056	8.41858	16.8372
27.0563	8.44464	16.8893
27.0566	8.47037	16.9407
27.0569	8.49651	16.993
27.0571	8.52262	17.0452
27.0573	8.54913	17.0983
27.0575	8.5753	17.1506
27.0577	8.6016	17.2032
27.058	8.62799	17.256
27.0581	8.65458	17.3092
27.0582	8.68111	17.3622
27.0583	8.70772	17.4154
27.0584	8.73439	17.4688
27.0586	8.7613	17.5226
27.0588	8.7882	17.5764
27.0589	8.81512	17.6302
27.0591	8.84241	17.6848
27.0593	8.86908	17.7382
27.0595	8.89588	17.7918
27.0598	8.92285	17.8457
27.06	8.95004	17.9001
27.0601	8.97715	17.9543
27.0603	9.00465	18.0093
27.0604	9.03218	18.0644
27.0605	9.05989	18.1198
27.0605	9.08778	18.1756
27.0606	9.11544	18.2309
27.0608	9.14318	18.2864
27.0609	9.17099	18.342
27.0609	9.19886	18.3977
27.0609	9.22672	18.4534
27.0609	9.25448	18.509
27.0609	9.28237	18.5647
27.0609	9.31044	18.6209
27.0609	9.33837	18.6767
27.061	9.3664	18.7328
27.061	9.39464	18.7893
27.061	9.42304	18.8461
27.061	9.45129	18.9026
27.061	9.4797	18.9594
27.061	9.50851	19.017
27.0609	9.53735	19.0747
27.061	9.56598	19.132
27.0609	9.59464	19.1893
27.0609	9.62316	19.2463
27.0609	9.65194	19.3039
27.0609	9.68092	19.3618
27.0609	9.70949	19.419
27.0609	9.73877	19.4775
27.0609	9.76799	19.536
27.0609	9.79729	19.5946
27.0609	9.82626	19.6525
27.0609	9.85527	19.7105
27.0609	9.88444	19.7689
27.0608	9.91383	19.8277
27.0608	9.94334	19.8867
27.0608	9.9728	19.9456
27.0608	10.0026	20.0051
27.0608	10.0323	20.0646
27.0608	10.0621	20.1242
27.0607	10.092	20.184
27.0608	10.1217	20.2435
27.0608	10.1516	20.3032
27.0607	10.1816	20.3632
27.0607	10.2119	20.4238
27.0607	10.2424	20.4849
27.0606	10.273	20.546
27.0605	10.3033	20.6067
27.0604	10.3336	20.6671
27.0602	10.3641	20.7283
27.06	10.3945	20.7891
27.0598	10.4253	20.8506
27.0595	10.4559	20.9118
27.0592	10.4865	20.9731
27.0587	10.5176	21.0352
27.0583	10.5486	21.0972
27.058	10.5799	21.1598
27.0576	10.6112	21.2225
27.0572	10.6426	21.2851
27.0567	10.6739	21.3478
27.0563	10.7055	21.4111
27.0559	10.7372	21.4744
27.0555	10.7689	21.5378
27.0552	10.8003	21.6005
27.0549	10.8317	21.6635
27.0544	10.8634	21.7269
27.0538	10.895	21.79
27.0534	10.9269	21.8537
27.0531	10.959	21.918
27.0528	10.9912	21.9823
27.0523	11.0237	22.0474
27.0518	11.0563	22.1126
27.0511	11.0887	22.1773
27.0502	11.1212	22.2423
27.0491	11.1537	22.3074
27.0479	11.1863	22.3727
27.0463	11.2191	22.4382
27.0443	11.2519	22.5038
27.0416	11.2847	22.5694
27.0386	11.3175	22.6351
27.0352	11.3504	22.7009
27.0316	11.3835	22.7669
27.0282	11.4164	22.8327
27.0249	11.4496	22.8992
27.0213	11.4829	22.9658
27.0175	11.5161	23.0323
27.0135	11.5496	23.0991
27.0094	11.583	23.166
27.0055	11.6162	23.2325
27.0017	11.6497	23.2995
26.9976	11.6833	23.3666
26.993	11.7171	23.4343
26.9882	11.751	23.5021
26.9836	11.785	23.5701
26.9794	11.8191	23.6382
26.9751	11.8532	23.7064
26.9705	11.8872	23.7744
26.965	11.9214	23.8429
26.9587	11.956	23.9119
26.9516	11.9902	23.9804
26.9439	12.0244	24.0488
26.9357	12.0587	24.1174
26.9268	12.0932	24.1865
26.9173	12.1272	24.2545
26.9074	12.161	24.3221
26.8973	12.1948	24.3895
26.8866	12.2289	24.4579
26.8761	12.2632	24.5263
26.8659	12.2977	24.5953
26.8558	12.3323	24.6646
26.846	12.3672	24.7343
26.8361	12.4023	24.8045
26.8261	12.4375	24.875
26.816	12.4728	24.9455
26.806	12.5081	25.0162
26.7959	12.5432	25.0864
26.7856	12.5784	25.1567
26.7758	12.6139	25.2279
26.7663	12.6493	25.2986
26.7568	12.6848	25.3696
26.7476	12.7204	25.4408
26.7387	12.756	25.512
26.7297	12.7918	25.5837
26.7197	12.8275	25.6549
26.7091	12.8634	25.7269
26.6974	12.8993	25.7985
26.6842	12.9352	25.8704
26.6697	12.9712	25.9423
26.654	13.0071	26.0143
26.6374	13.0427	26.0854
26.6197	13.0782	26.1564
26.6016	13.1141	26.2283
26.5835	13.1505	26.3011
26.565	13.1872	26.3744
26.5459	13.2239	26.4477
26.5267	13.2606	26.5212
26.5077	13.2971	26.5942
26.4879	13.3339	26.6678
26.4676	13.3703	26.7407
26.4469	13.4056	26.8113
26.4246	13.4423	26.8847
26.4015	13.4802	26.9604
26.3778	13.5179	27.0358
26.3531	13.5549	27.1098
26.3272	13.5919	27.1839
26.3012	13.629	27.258
26.2749	13.6662	27.3323
26.2485	13.7033	27.4066
26.2217	13.7405	27.481
26.1944	13.7778	27.5555
26.1674	13.8151	27.6303
26.1403	13.8526	27.7053
26.112	13.8903	27.7805
26.0816	13.9278	27.8557
26.0484	13.9655	27.9311
26.0132	14.0034	28.0068
25.9758	14.0416	28.0831
25.9355	14.0798	28.1597
25.8936	14.1178	28.2356
25.8517	14.1561	28.3122
25.8094	14.1938	28.3876
25.7656	14.2304	28.4608
25.7188	14.266	28.532
25.6703	14.3011	28.6021
25.6224	14.3355	28.671
25.5767	14.37	28.7399
25.533	14.4046	28.8092
25.4899	14.439	28.8779
25.4484	14.4735	28.9471
25.4086	14.508	29.016
25.3662	14.5422	29.0845
25.3196	14.5769	29.1538
25.2698	14.6116	29.2232
25.2174	14.6466	29.2931
25.1618	14.6816	29.3632
25.104	14.717	29.4339
25.0442	14.753	29.5059
24.9832	14.789	29.5779
24.9219	14.8252	29.6503
24.8591	14.8614	29.7228
24.7937	14.8978	29.7956
24.7289	14.9343	29.8686
24.6658	14.9711	29.9421
24.6001	15.0082	30.0164
24.5263	15.0459	30.0918
24.4463	15.0838	30.1677
24.3631	15.1218	30.2435
24.2774	15.1601	30.3203
24.1888	15.199	30.398
24.0958	15.2379	30.4759
24.0023	15.2774	30.5549
23.9052	15.3176	30.6351
23.8017	15.3583	30.7167
23.6907	15.4	30.8
23.5714	15.4423	30.8845
23.4508	15.4851	30.9702
23.3194	15.5297	31.0594
23.1669	15.5753	31.1507
23.004	15.6201	31.2402
22.8622	15.6655	31.3311
22.7141	15.7148	31.4295
22.5191	15.7654	31.5309
22.3097	15.8158	31.6315
22.1271	15.868	31.736
21.9438	16.5156	33.0312
21.7031	21.9279	43.8559
21.2182	23.2243	46.4486
20.2182	23.298	46.596
18.5428	23.3099	46.6198
16.1643	23.3251	46.6503
13.0979	23.3883	46.7766
9.39029	23.4654	46.9308
5.74423	23.5443	47.0886
3.60337	23.6132	47.2265
2.55616	23.6769	47.3538
1.98236	23.7282	47.4564
1.58605	23.7685	47.537
1.2771	23.7995	47.599
1.0344	23.8225	47.645
0.8487	23.8398	47.6795
0.710625	23.8528	47.7057
0.6099	23.8616	47.7233
0.535265	23.8679	47.7357
0.477909	23.8733	47.7465
0.438164	23.8758	47.7516
0.416989	23.8777	47.7553
0.408387	23.8792	47.7584
0.405172	23.8807	47.7614
0.403313	23.882	47.764
0.401495	23.8831	47.7662
0.399807	23.8843	47.7687
0.398137	23.8854	47.7708
0.396493	23.8861	47.7723
0.39407	23.8874	47.7748
0.387234	23.8886	47.7772
0.373952	23.8898	47.7796
0.358641	23.891	47.782
0.345446	23.892	47.7839
0.335464	23.8929	47.7857
0.328156	23.8937	47.7875
0.322788	23.8944	47.7887
0.318873	23.895	47.7899
0.316079	23.8957	47.7914
0.314185	23.8962	47.7924
0.312855	23.8967	47.7934
0.311774	23.8975	47.795
0.310956	23.8978	47.7955
0.310331	23.8983	47.7966
0.309784	23.8988	47.7976
0.309317	23.8993	47.7985
0.308942	23.8997	47.7994
0.308578	23.8999	47.7998
0.308245	23.9002	47.8005
0.307859	23.9008	47.8016
0.307042	23.9012	47.8024
