# Supplementary material for: Normal stress distribution in built-up cold-formed column in relation to interconnecting bolt spacing
Source: Sci Rep. 2024 Mar 5;14:5415. doi: 10.1038/s41598-024-55986-7 (PMC10914763; doi:10.1038/s41598-024-55986-7)
Supplement: Supplementary file 1 — Supplementary Information. [file 41598_2024_55986_MOESM1_ESM.zip › Supplementary raw materials/Material tests/2a.XLSX]

## Sheet: Arkusz1
File comment:
zd-40-200kN	wydluzenie_mm	wydluzenie_procenty
kN	mm	%
-1.27852	-0.00142431	-0.00284862
-1.27848	-0.00125307	-0.00250614
-1.27847	-0.00131399	-0.00262799
-1.27849	-0.00134629	-0.00269258
-1.27849	-0.00133655	-0.00267309
-1.2785	-0.00132532	-0.00265064
-1.27855	-0.00143845	-0.00287689
-1.27858	-0.00142927	-0.00285855
-1.27855	-0.00151803	-0.00303607
-1.27858	-0.00141423	-0.00282845
-1.27864	-0.00144912	-0.00289824
-1.27866	-0.00148326	-0.00296652
-1.27859	-0.00152769	-0.00305538
-1.27861	-0.00156865	-0.00313731
-1.27859	-0.00146417	-0.00292835
-1.27856	-0.00143658	-0.00287317
-1.27853	-0.0014877	-0.0029754
-1.27851	-0.00148354	-0.00296707
-1.27849	-0.00151738	-0.00303477
-1.27846	-0.00154343	-0.00308686
-1.27846	-0.00158264	-0.00316528
-1.2785	-0.00159211	-0.00318422
-1.27846	-0.00147312	-0.00294623
-1.27841	-0.00141833	-0.00283665
-1.27832	-0.00152024	-0.00304048
-1.27835	-0.00139505	-0.0027901
-1.27885	-0.0014658	-0.00293159
-1.27974	-0.0015455	-0.003091
-1.28036	-0.00158678	-0.00317355
-1.28074	-0.0015817	-0.00316341
-1.28106	-0.0015334	-0.00306679
-1.28142	-0.00160177	-0.00320354
-1.28171	-0.00152831	-0.00305662
-1.282	-0.00156025	-0.0031205
-1.28226	-0.00164464	-0.00328927
-1.28245	-0.00161652	-0.00323305
-1.28264	-0.0016452	-0.00329039
-1.28281	-0.00161234	-0.00322468
-1.28291	-0.00161459	-0.00322918
-1.28305	-0.00161092	-0.00322185
-1.28323	-0.00163727	-0.00327455
-1.2834	-0.00170545	-0.0034109
-1.28344	-0.00166949	-0.00333898
-1.2835	-0.00167837	-0.00335674
-1.28351	-0.00167223	-0.00334446
-1.28358	-0.0017286	-0.00345721
-1.28372	-0.00170537	-0.00341075
-1.28383	-0.00164705	-0.0032941
-1.28391	-0.00173091	-0.00346182
-1.28398	-0.00173132	-0.00346264
-1.28405	-0.00172151	-0.00344302
-1.28405	-0.0017424	-0.0034848
-1.28406	-0.00169489	-0.00338979
-1.28406	-0.00170659	-0.00341318
-1.28407	-0.00176195	-0.00352389
-1.28409	-0.00176705	-0.00353409
-1.28412	-0.00176811	-0.00353622
-1.28412	-0.00181905	-0.00363811
-1.28415	-0.0018375	-0.00367501
-1.28419	-0.00173805	-0.00347609
-1.28422	-0.00180809	-0.00361618
-1.28425	-0.00188755	-0.0037751
-1.28427	-0.00179054	-0.00358109
-1.28422	-0.00179166	-0.00358332
-1.28416	-0.00184343	-0.00368686
-1.28409	-0.00184029	-0.00368059
-1.28408	-0.00180476	-0.00360952
-1.28414	-0.00181202	-0.00362403
-1.28419	-0.001834	-0.003668
-1.28419	-0.00188287	-0.00376573
-1.28417	-0.00190569	-0.00381138
-1.28419	-0.0018702	-0.00374039
-1.28419	-0.00186742	-0.00373485
-1.28417	-0.00187245	-0.0037449
-1.28421	-0.00192588	-0.00385175
-1.28424	-0.00200604	-0.00401209
-1.28426	-0.00216693	-0.00433385
-1.28419	-0.00233247	-0.00466494
-1.28408	-0.00396165	-0.00792331
-1.28411	-0.00509382	-0.0101876
-1.28418	-0.001553	-0.00310601
-1.28415	-0.000107967	-0.000215934
-1.28415	-0.00371892	-0.00743783
-1.28408	-0.00272445	-0.00544891
-1.28404	-0.00421206	-0.00842412
-1.28405	-0.00586779	-0.0117356
-1.28366	-0.0066219	-0.0132438
-1.26285	-0.00672527	-0.0134505
-1.14771	-0.00676254	-0.0135251
-0.88452	-0.00659754	-0.0131951
-0.542681	-0.00656656	-0.0131331
-0.277084	-0.00648307	-0.0129661
-0.161639	-0.0063688	-0.0127376
-0.138987	-0.00610112	-0.0122022
-0.141865	-0.0053993	-0.0107986
-0.142803	-0.00525236	-0.0105047
-0.137114	-0.00550187	-0.0110037
-0.126802	-0.00683928	-0.0136786
-0.115345	-0.00739934	-0.0147987
-0.10316	-0.00688009	-0.0137602
-0.0881081	-0.00565543	-0.0113109
-0.0712058	-0.00601354	-0.0120271
-0.0559303	-0.00659664	-0.0131933
-0.0442035	-0.00663493	-0.0132699
-0.0359782	-0.00643394	-0.0128679
-0.0284405	-0.00667394	-0.0133479
-0.0128216	-0.00704201	-0.014084
0.0184731	-0.00717422	-0.0143484
0.0570922	-0.00732752	-0.014655
0.0890435	-0.00740423	-0.0148085
0.111938	-0.00727789	-0.0145558
0.129759	-0.00762163	-0.0152433
0.146926	-0.00780294	-0.0156059
0.16535	-0.00782726	-0.0156545
0.185859	-0.00773916	-0.0154783
0.207888	-0.00770617	-0.0154123
0.231948	-0.00754294	-0.0150859
0.259261	-0.00725979	-0.0145196
0.292527	-0.00686306	-0.0137261
0.344861	-0.00655468	-0.0131094
0.427243	-0.00798984	-0.0159797
0.536258	-0.0079309	-0.0158618
0.659494	-0.0066808	-0.0133616
0.793701	-0.00312701	-0.00625401
0.926192	-0.00212438	-0.00424876
1.03797	-0.00184031	-0.00368063
1.14503	-0.00116412	-0.00232823
1.25766	0.000376786	0.000753572
1.37036	0.00184549	0.00369097
1.47705	0.00217389	0.00434777
1.58018	0.00204903	0.00409807
1.684	0.00149472	0.00298945
1.7883	0.000662872	0.00132574
1.88222	-0.00132049	-0.00264099
1.95235	-0.00221692	-0.00443385
2.00558	-0.00188708	-0.00377416
2.07382	-0.000495863	-0.000991726
2.17313	0.000334838	0.000669675
2.29276	3.92152e-05	7.84304e-05
2.43204	-5.44754e-05	-0.000108951
2.59653	0.000325506	0.000651013
2.76514	0.000489458	0.000978916
2.92399	0.000910523	0.00182105
3.06998	0.000798051	0.0015961
3.18464	0.00136237	0.00272474
3.27079	0.00161773	0.00323546
3.35254	0.00201878	0.00403756
3.4471	0.00237284	0.00474568
3.55419	0.00250366	0.00500731
3.65613	0.00254719	0.00509437
3.73988	0.00283939	0.00567878
3.80302	0.00273585	0.0054717
3.85547	0.00288718	0.00577437
3.91099	0.00294736	0.00589472
3.9696	0.0018486	0.00369721
4.0203	0.00081924	0.00163848
4.05335	0.00020862	0.000417239
4.07393	-0.000182463	-0.000364926
4.0912	-0.00066785	-0.0013357
4.1078	-0.000402415	-0.00080483
4.12797	-8.22009e-05	-0.000164402
4.15418	0.00192865	0.00385729
4.18791	0.00345082	0.00690165
4.23722	0.00343102	0.00686205
4.29932	0.0037908	0.0075816
4.36224	0.00390575	0.00781151
4.42383	0.00407067	0.00814135
4.48708	0.0042214	0.00844281
4.55265	0.00428918	0.00857837
4.61891	0.00456126	0.00912252
4.6806	0.00473542	0.00947084
4.73868	0.00494108	0.00988216
4.79769	0.00505577	0.0101115
4.8587	0.00517674	0.0103535
4.92293	0.0052575	0.010515
4.99452	0.00521713	0.0104343
5.07367	0.00532007	0.0106401
5.15694	0.00540044	0.0108009
5.24056	0.00542403	0.0108481
5.3235	0.00562213	0.0112443
5.40218	0.00565723	0.0113145
5.4786	0.00567957	0.0113591
5.56124	0.00570153	0.0114031
5.65348	0.00581703	0.0116341
5.7528	0.00585322	0.0117064
5.85621	0.00581599	0.011632
5.95965	0.00586014	0.0117203
6.05887	0.00593474	0.0118695
6.1592	0.00613104	0.0122621
6.26683	0.00656266	0.0131253
6.38035	0.00702229	0.0140446
6.49786	0.00726336	0.0145267
6.61626	0.00749952	0.014999
6.73154	0.00792688	0.0158538
6.84937	0.00840508	0.0168102
6.97205	0.0087765	0.017553
7.0994	0.00904929	0.0180986
7.23042	0.00934112	0.0186822
7.35626	0.00975087	0.0195017
7.48128	0.0101402	0.0202803
7.61651	0.0104409	0.0208817
7.76371	0.0107975	0.0215951
7.92054	0.0112816	0.0225631
8.07831	0.0116052	0.0232103
8.23097	0.0117171	0.0234342
8.39137	0.0120904	0.0241807
8.56181	0.0125029	0.0250058
8.73417	0.0128945	0.0257889
8.90393	0.0132587	0.0265174
9.07934	0.0137808	0.0275616
9.26163	0.0142967	0.0285934
9.44324	0.01487	0.0297399
9.63005	0.015493	0.030986
9.82701	0.0160498	0.0320995
10.0291	0.0167212	0.0334425
10.2284	0.0173226	0.0346451
10.4347	0.0178659	0.0357318
10.6531	0.01854	0.0370801
10.8714	0.0192676	0.0385351
11.0891	0.0199978	0.0399956
11.311	0.0208116	0.0416233
11.5328	0.0216865	0.0433729
11.7597	0.0225827	0.0451654
11.9952	0.0234905	0.046981
12.2297	0.024551	0.0491021
12.4708	0.025651	0.051302
12.726	0.0268573	0.0537147
12.9857	0.0278798	0.0557596
13.2483	0.0291332	0.0582663
13.5153	0.0303833	0.0607666
13.7833	0.0316184	0.0632368
14.0599	0.0329709	0.0659419
14.3397	0.0343113	0.0686227
14.6243	0.0356998	0.0713996
14.9146	0.0370977	0.0741955
15.2059	0.038696	0.0773919
15.5077	0.0402148	0.0804296
15.81	0.0417041	0.0834083
16.1107	0.0433754	0.0867508
16.4103	0.0449994	0.0899987
16.7157	0.0469124	0.0938249
17.0262	0.0487982	0.0975964
17.3359	0.0507918	0.101584
17.6482	0.0528566	0.105713
17.9621	0.0550767	0.110153
18.2853	0.0574067	0.114813
18.6096	0.0599008	0.119802
18.9317	0.0625405	0.125081
19.2536	0.0653991	0.130798
19.577	0.0685196	0.137039
19.9004	0.0720394	0.144079
20.2245	0.075742	0.151484
20.5492	0.0800253	0.160051
20.866	0.0848231	0.169646
21.1774	0.0903771	0.180754
21.4791	0.0965539	0.193108
21.7739	0.103953	0.207905
22.0509	0.113067	0.226134
22.3035	0.12405	0.248101
22.5322	0.137468	0.274936
22.728	0.153389	0.306778
22.8887	0.171466	0.342933
23.0133	0.191189	0.382379
23.1049	0.21288	0.425761
23.1687	0.237575	0.47515
23.2121	0.265521	0.531041
23.2408	0.297407	0.594815
23.2564	0.332582	0.665165
23.2621	0.369422	0.738844
23.2627	0.407641	0.815282
23.262	0.445487	0.890974
23.2611	0.482101	0.964202
23.26	0.5173	1.0346
23.2591	0.550425	1.10085
23.2586	0.581163	1.16233
23.2585	0.609195	1.21839
23.2586	0.635514	1.27103
23.2591	0.661222	1.32244
23.2623	0.686043	1.37209
23.2722	0.710325	1.42065
23.2927	0.733944	1.46789
23.3244	0.757109	1.51422
23.3647	0.780217	1.56043
23.4096	0.803796	1.60759
23.4511	0.827036	1.65407
23.4903	0.850285	1.70057
23.5333	0.87354	1.74708
23.582	0.896843	1.79369
23.6346	0.920407	1.84081
23.6893	0.944037	1.88807
23.7453	0.967808	1.93562
23.8028	0.991567	1.98313
23.8603	1.01536	2.03071
23.9153	1.03946	2.07891
23.9663	1.06361	2.12722
24.0133	1.08772	2.17544
24.0594	1.11218	2.22435
24.1054	1.13692	2.27384
24.1526	1.16157	2.32315
24.2014	1.18628	2.37256
24.2495	1.21119	2.42239
24.2964	1.23607	2.47215
24.343	1.26076	2.52152
24.389	1.28576	2.57153
24.4329	1.31103	2.62207
24.476	1.33614	2.67229
24.5191	1.36119	2.72239
24.5622	1.38636	2.77271
24.6041	1.41129	2.82258
24.645	1.43642	2.87285
24.6861	1.46124	2.92247
24.7258	1.48641	2.97282
24.7633	1.51187	3.02375
24.7995	1.53752	3.07504
24.8371	1.56336	3.12671
24.8767	1.58885	3.1777
24.917	1.61463	3.22927
24.9566	1.64049	3.28097
24.996	1.66635	3.33269
25.0354	1.69233	3.38465
25.0743	1.71865	3.43731
25.1135	1.74498	3.48995
25.1524	1.77124	3.54247
25.1915	1.79726	3.59452
25.2312	1.82356	3.64711
25.2702	1.85004	3.70007
25.3083	1.87649	3.75299
25.3438	1.90289	3.80579
25.3746	1.92948	3.85895
25.402	1.95571	3.91141
25.4289	1.9818	3.9636
25.4566	2.0082	4.01639
25.4843	2.03467	4.06934
25.5117	2.06117	4.12234
25.5386	2.08745	4.1749
25.5643	2.1139	4.2278
25.5894	2.14045	4.28091
25.6147	2.16704	4.33407
25.6412	2.19384	4.38768
25.6681	2.22024	4.44048
25.6945	2.24626	4.49251
25.7208	2.27274	4.54548
25.7472	2.2993	4.59859
25.774	2.32558	4.65115
25.802	2.35184	4.70368
25.8304	2.37827	4.75655
25.8575	2.40505	4.8101
25.8834	2.43204	4.86408
25.9088	2.45907	4.91815
25.9336	2.48621	4.97243
25.9582	2.51372	5.02745
25.9823	2.54114	5.08228
26.0052	2.56842	5.13685
26.0269	2.59567	5.19135
26.0477	2.62289	5.24579
26.0681	2.65028	5.30055
26.0869	2.67775	5.35549
26.103	2.70551	5.41102
26.1169	2.73298	5.46597
26.1303	2.76044	5.52089
26.1442	2.78823	5.57646
26.159	2.81652	5.63305
26.1739	2.84465	5.68929
26.1885	2.87241	5.74481
26.2032	2.9002	5.8004
26.2184	2.92795	5.85591
26.2343	2.956	5.91199
26.2501	2.98369	5.96737
26.2659	3.01155	6.0231
26.2821	3.03948	6.07896
26.2988	3.06737	6.13474
26.3158	3.09527	6.19053
26.3327	3.12337	6.24675
26.349	3.15191	6.30382
26.3648	3.18033	6.36065
26.3806	3.20858	6.41716
26.3966	3.237	6.47399
26.4119	3.26511	6.53021
26.4267	3.2924	6.58479
26.4409	3.31998	6.63996
26.4547	3.34857	6.69713
26.4684	3.37803	6.75606
26.4819	3.4065	6.813
26.4952	3.43521	6.87042
26.5076	3.46382	6.92764
26.5195	3.49245	6.9849
26.5312	3.52139	7.04278
26.5429	3.55028	7.10055
26.5548	3.57917	7.15835
26.5665	3.60779	7.21559
26.5781	3.63652	7.27304
26.5897	3.66559	7.33117
26.6008	3.69464	7.38929
26.6119	3.72373	7.44747
26.6232	3.75303	7.50606
26.6353	3.78245	7.5649
26.6479	3.81174	7.62348
26.6601	3.84119	7.68238
26.6713	3.87072	7.74143
26.6818	3.90021	7.80042
26.692	3.92965	7.85931
26.7021	3.95925	7.91851
26.7117	3.98895	7.97791
26.7208	4.01858	8.03716
26.7297	4.04827	8.09653
26.7377	4.07764	8.15528
26.7451	4.1071	8.21421
26.7524	4.13681	8.27362
26.7596	4.16679	8.33357
26.7673	4.19656	8.39311
26.775	4.22622	8.45243
26.7825	4.25602	8.51204
26.7895	4.28591	8.57183
26.7964	4.31553	8.63105
26.8035	4.34555	8.6911
26.8101	4.37562	8.75124
26.8166	4.40596	8.81193
26.8229	4.43611	8.87221
26.8295	4.46636	8.93273
26.8366	4.49661	8.99321
26.8441	4.52697	9.05395
26.8516	4.55766	9.11532
26.8591	4.58833	9.17666
26.8672	4.61879	9.23758
26.8758	4.64943	9.29885
26.8843	4.68023	9.36047
26.8927	4.71068	9.42137
26.9007	4.74108	9.48216
26.9087	4.77176	9.54352
26.917	4.80232	9.60463
26.9258	4.83302	9.66603
26.9346	4.86388	9.72777
26.9429	4.89513	9.79026
26.9507	4.9264	9.8528
26.9579	4.95741	9.91482
26.9649	4.98863	9.97725
26.9716	5.01996	10.0399
26.978	5.05114	10.1023
26.9839	5.08236	10.1647
26.9891	5.11333	10.2267
26.994	5.1447	10.2894
26.9985	5.17595	10.3519
27.0028	5.20748	10.415
27.0069	5.23913	10.4783
27.0107	5.27043	10.5409
27.0142	5.30172	10.6034
27.018	5.33342	10.6668
27.0224	5.36494	10.7299
27.0269	5.39642	10.7928
27.0314	5.42835	10.8567
27.0357	5.46022	10.9204
27.0395	5.49223	10.9845
27.0434	5.5242	11.0484
27.048	5.55609	11.1122
27.053	5.58837	11.1767
27.0579	5.62057	11.2411
27.0625	5.65281	11.3056
27.0672	5.68479	11.3696
27.072	5.71712	11.4342
27.077	5.74887	11.4977
27.0824	5.78098	11.562
27.0877	5.81348	11.627
27.0927	5.8459	11.6918
27.0973	5.87843	11.7569
27.1017	5.91116	11.8223
27.1056	5.94368	11.8874
27.1088	5.97648	11.953
27.1115	6.00965	12.0193
27.1141	6.04246	12.0849
27.1169	6.07513	12.1503
27.1197	6.10809	12.2162
27.1219	6.14139	12.2828
27.1238	6.17511	12.3502
27.1257	6.20822	12.4164
27.1274	6.24101	12.482
27.1293	6.27424	12.5485
27.1313	6.30769	12.6154
27.1333	6.34085	12.6817
27.1354	6.37436	12.7487
27.1376	6.40806	12.8161
27.14	6.44189	12.8838
27.1425	6.47573	12.9515
27.145	6.50967	13.0193
27.1476	6.54383	13.0877
27.1502	6.57821	13.1564
27.1528	6.61247	13.2249
27.1552	6.64663	13.2933
27.1574	6.68092	13.3618
27.1596	6.71512	13.4302
27.1617	6.7498	13.4996
27.1639	6.7844	13.5688
27.166	6.81913	13.6383
27.1681	6.85409	13.7082
27.17	6.88919	13.7784
27.1715	6.92428	13.8486
27.1729	6.95971	13.9194
27.174	6.99497	13.9899
27.1751	7.0301	14.0602
27.1763	7.06582	14.1316
27.1775	7.10159	14.2032
27.1787	7.13715	14.2743
27.18	7.17277	14.3455
27.1812	7.20841	14.4168
27.1821	7.24441	14.4888
27.183	7.28059	14.5612
27.1838	7.3165	14.633
27.1848	7.35211	14.7042
27.1859	7.38855	14.7771
27.187	7.42488	14.8498
27.1881	7.46136	14.9227
27.189	7.49782	14.9956
27.1899	7.5343	15.0686
27.1907	7.57094	15.1419
27.1916	7.60785	15.2157
27.1924	7.64478	15.2896
27.1932	7.6818	15.3636
27.1938	7.71869	15.4374
27.1944	7.7558	15.5116
27.1949	7.7931	15.5862
27.1955	7.8304	15.6608
27.1959	7.86789	15.7358
27.1963	7.90535	15.8107
27.1966	7.943	15.886
27.1969	7.98085	15.9617
27.1973	8.01868	16.0374
27.1976	8.05634	16.1127
27.1979	8.09458	16.1892
27.1982	8.1329	16.2658
27.1985	8.17141	16.3428
27.1988	8.20967	16.4193
27.1991	8.24823	16.4965
27.1994	8.28696	16.5739
27.1998	8.32586	16.6517
27.2003	8.3649	16.7298
27.2006	8.40406	16.8081
27.201	8.44316	16.8863
27.2013	8.48225	16.9645
27.2016	8.52201	17.044
27.202	8.56183	17.1237
27.2023	8.60115	17.2023
27.2025	8.64095	17.2819
27.2027	8.68116	17.3623
27.2027	8.72104	17.4421
27.2028	8.76155	17.5231
27.2029	8.802	17.604
27.203	8.8431	17.6862
27.203	8.88373	17.7675
27.203	8.92437	17.8487
27.2031	8.96541	17.9308
27.2031	9.0067	18.0134
27.2031	9.04841	18.0968
27.2031	9.09058	18.1812
27.2031	9.13245	18.2649
27.2031	9.17471	18.3494
27.2031	9.21706	18.4341
27.2031	9.25905	18.5181
27.2031	9.30146	18.6029
27.2031	9.34402	18.688
27.2031	9.38683	18.7737
27.2031	9.42986	18.8597
27.2031	9.47293	18.9459
27.2031	9.5164	19.0328
27.2031	9.5599	19.1198
27.203	9.60343	19.2069
27.203	9.64721	19.2944
27.2029	9.6913	19.3826
27.2028	9.7354	19.4708
27.2026	9.78015	19.5603
27.2024	9.825	19.65
27.2022	9.86975	19.7395
27.202	9.9147	19.8294
27.2016	9.95989	19.9198
27.2012	10.0054	20.0109
27.2008	10.051	20.102
27.2004	10.0969	20.1938
27.2	10.1426	20.2851
27.1995	10.1886	20.3772
27.199	10.2351	20.4702
27.1984	10.2818	20.5636
27.1977	10.3286	20.6571
27.1969	10.3754	20.7508
27.1961	10.4223	20.8445
27.1951	10.4694	20.9388
27.1939	10.5167	21.0334
27.1924	10.5644	21.1289
27.1905	10.6126	21.2253
27.188	10.6605	21.3209
27.1847	10.7086	21.4171
27.1806	10.7575	21.515
27.176	10.806	21.612
27.1707	10.855	21.7101
27.1645	10.904	21.808
27.1579	10.9535	21.907
27.151	11.0029	22.0058
27.1436	11.0526	22.1053
27.1361	11.1024	22.2049
27.1285	11.1526	22.3053
27.1201	11.2029	22.4059
27.1104	11.2538	22.5075
27.1003	11.3042	22.6085
27.0896	11.3553	22.7107
27.079	11.4063	22.8127
27.0686	11.4574	22.9148
27.0573	11.509	23.0179
27.0448	11.56	23.12
27.0317	11.6111	23.2222
27.018	11.6626	23.3251
27.0033	11.7144	23.4289
26.9885	11.767	23.5339
26.9734	11.8191	23.6383
26.9569	11.8714	23.7428
26.9393	11.9238	23.8475
26.9206	11.9765	23.9529
26.9015	12.0288	24.0577
26.8806	12.0816	24.1633
26.8578	12.1345	24.2689
26.8339	12.1865	24.3729
26.8085	12.2379	24.4759
26.7832	12.2898	24.5797
26.7599	12.3426	24.6852
26.7378	12.3958	24.7917
26.7145	12.4494	24.8987
26.6891	12.503	25.006
26.6609	12.5569	25.1139
26.63	12.611	25.222
26.5974	12.6649	25.3299
26.5628	12.719	25.4381
26.5261	12.7735	25.547
26.4866	12.8283	25.6566
26.4444	12.8833	25.7665
26.4001	12.9385	25.877
26.3532	12.9941	25.9882
26.3046	13.0495	26.0989
26.2555	13.1046	26.2092
26.207	13.1603	26.3207
26.1585	13.2163	26.4326
26.1083	13.2724	26.5448
26.0542	13.3287	26.6575
25.9934	13.3854	26.7708
25.9272	13.4421	26.8842
25.857	13.4993	26.9986
25.7833	13.5567	27.1133
25.7063	13.6142	27.2285
25.6276	13.6725	27.345
25.548	13.7308	27.4616
25.4681	13.7891	27.5781
25.3874	13.848	27.6959
25.2991	13.9076	27.8152
25.1998	13.9675	27.935
25.0918	14.0281	28.0563
24.9793	14.0893	28.1787
24.863	14.1507	28.3014
24.7414	14.2126	28.4252
24.615	14.2752	28.5503
24.477	14.3389	28.6778
24.3237	14.4031	28.8063
24.1753	14.4664	28.9328
24.0514	14.5317	29.0633
23.9038	14.6006	29.2012
23.7053	14.6702	29.3405
23.5087	14.7396	29.4792
23.3374	14.812	29.624
23.1536	14.8882	29.7764
22.9313	14.9697	29.9394
22.6561	16.2647	32.5294
22.2905	21.7143	43.4285
21.6522	22.6016	45.2031
20.4805	22.7279	45.4557
18.6482	22.7428	45.4856
16.1435	22.7884	45.5767
12.9723	22.9084	45.8169
9.21285	23.0319	46.0638
5.62366	23.1372	46.2744
3.56912	23.2311	46.4622
2.54212	23.3085	46.6169
1.96552	23.3691	46.7382
1.57009	23.4165	46.833
1.26159	23.4534	46.9069
1.01785	23.4802	46.9605
0.83193	23.4998	46.9996
0.693515	23.5136	47.0272
0.592925	23.5219	47.0437
0.520977	23.5258	47.0515
0.468669	23.5289	47.0578
0.431974	23.5309	47.0617
0.410451	23.5326	47.0652
0.399811	23.5338	47.0676
0.394653	23.5347	47.0694
0.391649	23.5359	47.0717
0.389369	23.5367	47.0735
0.387509	23.5375	47.0749
0.385954	23.5384	47.0767
0.384447	23.5391	47.0782
0.382248	23.5399	47.0798
0.375886	23.5411	47.0822
0.362923	23.5423	47.0846
0.347778	23.5433	47.0866
0.334584	23.5442	47.0884
0.324413	23.545	47.09
0.3167	23.5457	47.0913
0.310758	23.5464	47.0928
0.306141	23.547	47.094
0.302884	23.5476	47.0951
0.30091	23.548	47.0959
0.29959	23.5484	47.0968
0.298525	23.549	47.0979
0.297592	23.5494	47.0987
0.296789	23.5498	47.0996
