# Supplementary material for: Normal stress distribution in built-up cold-formed column in relation to interconnecting bolt spacing
Source: Sci Rep. 2024 Mar 5;14:5415. doi: 10.1038/s41598-024-55986-7 (PMC10914763; doi:10.1038/s41598-024-55986-7)
Supplement: Supplementary file 1 — Supplementary Information. [file 41598_2024_55986_MOESM1_ESM.zip › Supplementary raw materials/Material tests/2b.XLSX]

## Sheet: Arkusz1
File comment:
zd-40-200kN	wydluzenie_mm	wydluzenie_procenty
kN	mm	%
-1.28779	9.21064e-06	1.84213e-05
-1.28786	9.41729e-05	0.000188346
-1.28786	0.00014	0.000279999
-1.28783	3.96171e-05	7.92342e-05
-1.28781	-1.48359e-05	-2.96718e-05
-1.28782	-8.88371e-05	-0.000177674
-1.28787	-0.000114703	-0.000229407
-1.28787	-3.17076e-05	-6.34152e-05
-1.28784	7.65858e-05	0.000153172
-1.28781	4.40001e-05	8.80002e-05
-1.28782	9.25713e-08	1.85143e-07
-1.28784	-5.37175e-05	-0.000107435
-1.28785	-4.59566e-06	-9.19133e-06
-1.28786	4.9308e-05	9.86161e-05
-1.28784	5.05186e-05	0.000101037
-1.28781	2.94196e-05	5.88392e-05
-1.28784	3.01768e-05	6.03536e-05
-1.28787	1.6508e-05	3.3016e-05
-1.28787	2.86986e-05	5.73973e-05
-1.28786	3.22868e-05	6.45737e-05
-1.28781	2.29659e-05	4.59318e-05
-1.28783	-1.39093e-07	-2.78187e-07
-1.28784	0.000137366	0.000274731
-1.28813	0.000148199	0.000296397
-1.28897	7.74598e-05	0.00015492
-1.28973	0.000100123	0.000200247
-1.29024	0.000104491	0.000208982
-1.29065	7.66369e-05	0.000153274
-1.29103	0.000101869	0.000203739
-1.2914	9.15484e-05	0.000183097
-1.29173	8.4523e-05	0.000169046
-1.29207	0.000119096	0.000238191
-1.29244	6.95048e-05	0.00013901
-1.29283	-2.20627e-05	-4.41254e-05
-1.29317	2.62455e-07	5.24911e-07
-1.29349	8.09731e-09	1.61946e-08
-1.29376	7.61116e-05	0.000152223
-1.29392	0.000142261	0.000284523
-1.29414	0.000132749	0.000265497
-1.29424	6.83151e-05	0.00013663
-1.2943	0.000137519	0.000275038
-1.29437	7.46055e-05	0.000149211
-1.29443	7.70757e-05	0.000154151
-1.29447	0.000150272	0.000300545
-1.29451	0.000142013	0.000284026
-1.29456	-2.27392e-06	-4.54784e-06
-1.29456	5.60457e-05	0.000112091
-1.2946	7.87204e-05	0.000157441
-1.29463	4.20252e-05	8.40503e-05
-1.29472	-0.000354306	-0.000708612
-1.29481	-0.00414351	-0.00828702
-1.29485	-0.00520288	-0.0104058
-1.29487	-0.0047833	-0.00956659
-1.29489	-0.00454771	-0.00909542
-1.29492	-0.00432661	-0.00865322
-1.29497	-0.00416493	-0.00832987
-1.29496	-0.00418805	-0.0083761
-1.29496	-0.00409431	-0.00818862
-1.29494	-0.00397894	-0.00795787
-1.29492	-0.00388183	-0.00776367
-1.29496	-0.00383037	-0.00766075
-1.29496	-0.00375214	-0.00750429
-1.29495	-0.00366558	-0.00733116
-1.29497	-0.00353952	-0.00707905
-1.29493	-0.00360566	-0.00721132
-1.29493	-0.00363634	-0.00727269
-1.29493	-0.00355445	-0.0071089
-1.29491	-0.00361676	-0.00723351
-1.29493	-0.00298293	-0.00596586
-1.29491	-0.00139827	-0.00279653
-1.29491	-0.00323679	-0.00647359
-1.29491	-0.0054963	-0.0109926
-1.29491	-0.00741245	-0.0148249
-1.295	-0.00854187	-0.0170837
-1.29499	-0.00996904	-0.0199381
-1.29494	-0.0112809	-0.0225618
-1.29494	-0.00562067	-0.0112413
-1.29501	-0.0047356	-0.0094712
-1.295	-0.00525383	-0.0105077
-1.29503	-0.00631675	-0.0126335
-1.29503	-0.00709129	-0.0141826
-1.29505	-0.00666046	-0.0133209
-1.29507	-0.00579271	-0.0115854
-1.29501	-0.00580629	-0.0116126
-1.29502	-0.00510022	-0.0102004
-1.29506	-0.0047443	-0.00948859
-1.2951	-0.00504354	-0.0100871
-1.29508	-0.00509955	-0.0101991
-1.2894	-0.00535326	-0.0107065
-1.23218	-0.00582277	-0.0116455
-1.05184	-0.00600095	-0.0120019
-0.763013	-0.00624132	-0.0124826
-0.488264	-0.00617416	-0.0123483
-0.304019	-0.00609158	-0.0121832
-0.18273	-0.00825127	-0.0165025
-0.0821285	-0.0105022	-0.0210043
0.017619	-0.0114095	-0.022819
0.115595	-0.0113948	-0.0227895
0.213291	-0.010999	-0.021998
0.311832	-0.010735	-0.02147
0.407997	-0.0107141	-0.0214283
0.499155	-0.0105291	-0.0210581
0.584787	-0.00971025	-0.0194205
0.662721	-0.00864411	-0.0172882
0.722271	-0.00805204	-0.0161041
0.761979	-0.00798834	-0.0159767
0.79226	-0.00760345	-0.0152069
0.819138	-0.00805425	-0.0161085
0.847252	-0.00826339	-0.0165268
0.893628	-0.00722918	-0.0144584
0.956922	-0.00619342	-0.0123868
1.01867	-0.0063621	-0.0127242
1.07687	-0.00623891	-0.0124778
1.14833	-0.00334483	-0.00668966
1.23304	-0.000479169	-0.000958339
1.3147	-0.000355703	-0.000711405
1.39878	0.000432323	0.000864645
1.49012	0.00115594	0.00231187
1.58029	0.00059937	0.00119874
1.66495	-0.00103701	-0.00207403
1.7369	-0.00262271	-0.00524543
1.79281	-0.00285689	-0.00571379
1.85168	-0.001715	-0.00343
1.92881	-0.000641852	-0.0012837
2.01917	0.000183612	0.000367223
2.11781	0.000754299	0.0015086
2.22015	0.00076056	0.00152112
2.33087	0.00106906	0.00213811
2.45746	0.00123609	0.00247218
2.5864	0.00138917	0.00277833
2.69613	0.00173446	0.00346892
2.77512	0.00176576	0.00353151
2.85037	0.00190521	0.00381042
2.94302	0.00219698	0.00439396
3.04691	0.0022475	0.004495
3.14866	0.00238452	0.00476903
3.24973	0.00263704	0.00527408
3.35209	0.00262941	0.00525883
3.45514	0.00272167	0.00544334
3.56048	0.00309913	0.00619826
3.66244	0.00322252	0.00644503
3.75412	0.00327789	0.00655579
3.84268	0.00332517	0.00665034
3.93579	0.00334183	0.00668366
4.02237	0.00338733	0.00677466
4.0855	0.00367285	0.00734571
4.12852	0.00375224	0.00750448
4.16084	0.0038551	0.00771019
4.19291	0.00405751	0.00811503
4.2405	0.00425545	0.00851091
4.32241	0.00428881	0.00857762
4.43392	0.0042958	0.00859161
4.54817	0.00439739	0.00879478
4.64224	0.00427725	0.00855451
4.71395	0.00443956	0.00887913
4.77214	0.00463552	0.00927103
4.82319	0.00473938	0.00947876
4.87134	0.00458134	0.00916269
4.9176	0.00477763	0.00955527
4.96087	0.00470843	0.00941687
5.0018	0.00475104	0.00950209
5.04373	0.00484256	0.00968512
5.08713	0.00488597	0.00977193
5.13207	0.0049501	0.0099002
5.17944	0.00496297	0.00992593
5.23031	0.00494121	0.00988243
5.28239	0.00509977	0.0101995
5.33477	0.00514857	0.0102971
5.38456	0.00525498	0.01051
5.43023	0.0055364	0.0110728
5.47857	0.00552954	0.0110591
5.53168	0.00562181	0.0112436
5.58941	0.00568762	0.0113752
5.65272	0.00579723	0.0115945
5.71981	0.00583379	0.0116676
5.78844	0.00595807	0.0119161
5.85579	0.00611265	0.0122253
5.92229	0.00615797	0.0123159
5.98749	0.00628002	0.01256
6.04847	0.00626927	0.0125385
6.10809	0.00634449	0.012689
6.16968	0.00640951	0.012819
6.23439	0.00649931	0.0129986
6.30219	0.00645423	0.0129085
6.37031	0.006612	0.013224
6.43611	0.00656312	0.0131262
6.49841	0.00671131	0.0134226
6.5575	0.00681519	0.0136304
6.61538	0.00692399	0.013848
6.67129	0.00689653	0.0137931
6.72546	0.00696314	0.0139263
6.78353	0.00692964	0.0138593
6.84937	0.00693073	0.0138615
6.92238	0.00694218	0.0138844
6.99968	0.00685785	0.0137157
7.07906	0.00679965	0.0135993
7.16232	0.00683663	0.0136733
7.24743	0.00694779	0.0138956
7.32787	0.00703358	0.0140672
7.41031	0.00712324	0.0142465
7.50447	0.0073576	0.0147152
7.61169	0.00739007	0.0147801
7.72749	0.00756943	0.0151389
7.85017	0.00773789	0.0154758
7.97794	0.0078707	0.0157414
8.10185	0.00785289	0.0157058
8.22068	0.00795132	0.0159026
8.34616	0.00820183	0.0164037
8.48219	0.00859186	0.0171837
8.62657	0.00920531	0.0184106
8.77101	0.00972244	0.0194449
8.91764	0.0102235	0.020447
9.07542	0.0106709	0.0213419
9.24165	0.0109949	0.0219898
9.4069	0.0112071	0.0224142
9.57316	0.0115164	0.0230328
9.74759	0.0118737	0.0237475
9.93079	0.0121116	0.0242232
10.1148	0.0125389	0.0250777
10.2971	0.0128061	0.0256121
10.4883	0.0131636	0.0263273
10.6912	0.0134804	0.0269608
10.8914	0.0138185	0.027637
11.0919	0.014174	0.028348
11.3022	0.0144841	0.0289682
11.5143	0.01485	0.0297
11.731	0.015311	0.030622
11.9565	0.0156206	0.0312411
12.1796	0.0159581	0.0319161
12.4075	0.0164257	0.0328513
12.647	0.0168455	0.0336909
12.8929	0.0174195	0.034839
13.1383	0.017959	0.035918
13.3885	0.0184445	0.0368891
13.638	0.0190396	0.0380792
13.8909	0.0196707	0.0393414
14.1518	0.0202893	0.0405787
14.4133	0.021019	0.0420381
14.6823	0.0217151	0.0434301
14.9568	0.0224801	0.0449602
15.2322	0.0232584	0.0465167
15.5174	0.0242069	0.0484137
15.8026	0.0251546	0.0503092
16.0835	0.0262728	0.0525456
16.3589	0.0275393	0.0550786
16.6388	0.0289701	0.0579402
16.9299	0.0304696	0.0609393
17.2199	0.0321943	0.0643887
17.5103	0.0341539	0.0683078
17.8002	0.0360249	0.0720498
18.0941	0.0379999	0.0759999
18.3995	0.040076	0.080152
18.7024	0.0422057	0.0844114
19.0034	0.0444938	0.0889876
19.3	0.0469722	0.0939444
19.5983	0.0496364	0.0992729
19.8983	0.052448	0.104896
20.2003	0.0554353	0.110871
20.5063	0.0587236	0.117447
20.8035	0.0626552	0.12531
21.0946	0.0670035	0.134007
21.3757	0.0719889	0.143978
21.6511	0.0779266	0.155853
21.9165	0.0855838	0.171168
22.1573	0.095021	0.190042
22.3739	0.106669	0.213338
22.5658	0.120616	0.241232
22.7267	0.136914	0.273829
22.8569	0.155977	0.311954
22.9519	0.17811	0.35622
23.0077	0.203058	0.406117
23.0304	0.228893	0.457785
23.0344	0.254489	0.508977
23.0325	0.279971	0.559942
23.0305	0.305562	0.611124
23.029	0.331875	0.66375
23.0277	0.358818	0.717635
23.0261	0.386105	0.772211
23.0243	0.413553	0.827106
23.0226	0.441045	0.882089
23.0212	0.468789	0.937578
23.0199	0.49662	0.993241
23.0186	0.524912	1.04982
23.0174	0.553939	1.10788
23.0165	0.582784	1.16557
23.0158	0.611005	1.22201
23.0153	0.639093	1.27819
23.0151	0.666731	1.33346
23.015	0.693446	1.38689
23.015	0.719144	1.43829
23.0154	0.743987	1.48797
23.0171	0.76839	1.53678
23.0233	0.79212	1.58424
23.039	0.81559	1.63118
23.0667	0.838822	1.67764
23.1041	0.861825	1.72365
23.1475	0.884476	1.76895
23.1949	0.906646	1.81329
23.2466	0.928457	1.85691
23.3001	0.950409	1.90082
23.3526	0.972316	1.94463
23.402	0.994099	1.9882
23.444	1.01578	2.03156
23.481	1.03753	2.07507
23.5184	1.05941	2.11882
23.5595	1.08115	2.16231
23.6023	1.10301	2.20602
23.6459	1.12485	2.24971
23.6907	1.14653	2.29306
23.7366	1.1684	2.3368
23.7833	1.19041	2.38082
23.8298	1.21228	2.42455
23.8758	1.23402	2.46804
23.9201	1.25588	2.51176
23.9611	1.27799	2.55597
23.9993	1.3	2.60001
24.0372	1.32234	2.64468
24.0753	1.34457	2.68914
24.1139	1.3666	2.73319
24.1528	1.38899	2.77798
24.1905	1.41159	2.82317
24.2276	1.43419	2.86837
24.2648	1.45644	2.91289
24.3013	1.47886	2.95772
24.3365	1.50153	3.00305
24.3711	1.5244	3.04881
24.4062	1.54733	3.09466
24.4409	1.56991	3.13981
24.4744	1.59288	3.18575
24.5085	1.61571	3.23142
24.5423	1.63847	3.27693
24.5744	1.6613	3.32261
24.6044	1.68425	3.3685
24.6346	1.70727	3.41454
24.666	1.73043	3.46086
24.6977	1.75343	3.50687
24.7284	1.77646	3.55292
24.7572	1.7998	3.59959
24.7855	1.82332	3.64664
24.8143	1.84689	3.69377
24.8447	1.87027	3.74054
24.8761	1.89327	3.78654
24.9071	1.91671	3.83341
24.9381	1.94043	3.88086
24.9692	1.96395	3.92791
25.0006	1.98742	3.97485
25.0328	2.01091	4.02182
25.0644	2.03437	4.06873
25.094	2.05826	4.11652
25.1227	2.08202	4.16404
25.1509	2.10464	4.20928
25.1782	2.12739	4.25478
25.2045	2.15066	4.30133
25.2297	2.17457	4.34914
25.2548	2.19841	4.39681
25.2801	2.22197	4.44394
25.3056	2.24573	4.49146
25.3301	2.26991	4.53982
25.3512	2.29417	4.58833
25.3695	2.31846	4.63691
25.3872	2.34251	4.68501
25.4055	2.36593	4.73185
25.4247	2.39014	4.78028
25.4449	2.41544	4.83088
25.4655	2.4404	4.88079
25.4857	2.46472	4.92944
25.5053	2.48935	4.97871
25.5254	2.51387	5.02773
25.5461	2.53846	5.07693
25.5669	2.56309	5.12618
25.5875	2.5874	5.17481
25.6076	2.61205	5.22411
25.6268	2.63661	5.27321
25.6455	2.66088	5.32177
25.6644	2.68563	5.37127
25.6827	2.71051	5.42102
25.701	2.7351	5.47021
25.7191	2.75976	5.51952
25.7377	2.78445	5.56889
25.7557	2.80918	5.61836
25.7732	2.83384	5.66769
25.7907	2.85858	5.71716
25.8081	2.88343	5.76687
25.8248	2.90827	5.81654
25.8413	2.93299	5.86599
25.8576	2.95789	5.91579
25.8735	2.98293	5.96587
25.8899	3.00817	6.01634
25.9066	3.0333	6.0666
25.923	3.05883	6.11766
25.9394	3.08413	6.16826
25.9555	3.10935	6.21871
25.9708	3.13487	6.26975
25.9862	3.16025	6.3205
26.0023	3.18553	6.37107
26.0187	3.21108	6.42217
26.0346	3.2367	6.47341
26.0497	3.26206	6.52411
26.0639	3.2874	6.57479
26.0773	3.31273	6.62546
26.0899	3.33874	6.67748
26.1008	3.36454	6.72909
26.1101	3.38987	6.77974
26.1182	3.41555	6.83111
26.1261	3.44151	6.88302
26.1343	3.46752	6.93504
26.1429	3.49344	6.98688
26.1519	3.51918	7.03836
26.1608	3.5453	7.09059
26.1694	3.57111	7.14222
26.1781	3.59733	7.19465
26.1871	3.62344	7.24688
26.1962	3.6497	7.2994
26.205	3.67626	7.35252
26.2142	3.70257	7.40514
26.2241	3.72889	7.45778
26.2345	3.75544	7.51089
26.2453	3.78175	7.5635
26.2561	3.80811	7.61623
26.267	3.83491	7.66982
26.2782	3.86131	7.72263
26.2898	3.88775	7.77549
26.3017	3.91429	7.82858
26.3132	3.94072	7.88143
26.3245	3.96669	7.93338
26.3355	3.99286	7.98571
26.3465	4.01894	8.03788
26.3575	4.04531	8.09062
26.368	4.07214	8.14429
26.3778	4.09909	8.19818
26.3867	4.12564	8.25128
26.3952	4.15224	8.30448
26.4034	4.17903	8.35806
26.4116	4.20602	8.41204
26.4198	4.23273	8.46547
26.4277	4.25937	8.51875
26.4346	4.28604	8.57208
26.441	4.31276	8.62551
26.4477	4.33977	8.67955
26.4549	4.36677	8.73355
26.4621	4.39355	8.78711
26.4691	4.42043	8.84087
26.476	4.44744	8.89487
26.4829	4.47431	8.94863
26.49	4.5014	9.00279
26.4978	4.52888	9.05776
26.5064	4.55634	9.11268
26.5156	4.58359	9.16719
26.5249	4.61088	9.22176
26.534	4.63834	9.27667
26.5427	4.66566	9.33132
26.5514	4.69289	9.38579
26.5603	4.7207	9.44139
26.5691	4.74856	9.49712
26.5777	4.77603	9.55207
26.586	4.80375	9.6075
26.5936	4.83139	9.66279
26.6011	4.85922	9.71843
26.6084	4.88716	9.77432
26.6157	4.91507	9.83014
26.6227	4.9426	9.88519
26.6297	4.97032	9.94064
26.6361	4.99833	9.99666
26.6416	5.02605	10.0521
26.6467	5.05402	10.108
26.6518	5.08222	10.1644
26.657	5.11044	10.2209
26.662	5.13864	10.2773
26.6676	5.1669	10.3338
26.6737	5.19512	10.3902
26.6797	5.2234	10.4468
26.6854	5.25168	10.5034
26.6909	5.27965	10.5593
26.6965	5.30739	10.6148
26.7019	5.33545	10.6709
26.7072	5.36341	10.7268
26.7125	5.39145	10.7829
26.7178	5.41969	10.8394
26.7228	5.44802	10.896
26.7276	5.47647	10.9529
26.7325	5.50499	11.01
26.7377	5.53392	11.0678
26.7428	5.56292	11.1258
26.7474	5.59175	11.1835
26.7517	5.62049	11.241
26.7558	5.64955	11.2991
26.7597	5.67874	11.3575
26.7635	5.70793	11.4159
26.7672	5.73699	11.474
26.7704	5.76597	11.5319
26.7732	5.79474	11.5895
26.7757	5.82358	11.6472
26.7782	5.85289	11.7058
26.7809	5.8821	11.7642
26.7836	5.9113	11.8226
26.7861	5.94074	11.8815
26.7883	5.9701	11.9402
26.7904	5.99975	11.9995
26.7928	6.02936	12.0587
26.7958	6.05897	12.1179
26.799	6.08875	12.1775
26.8022	6.119	12.238
26.8051	6.1491	12.2982
26.8078	6.17876	12.3575
26.8106	6.20832	12.4166
26.8135	6.23844	12.4769
26.8164	6.26871	12.5374
26.8192	6.29853	12.5971
26.822	6.32789	12.6558
26.8246	6.35801	12.716
26.827	6.38826	12.7765
26.8292	6.41839	12.8368
26.8314	6.44876	12.8975
26.8335	6.47899	12.958
26.8355	6.50944	13.0189
26.8376	6.53995	13.0799
26.8398	6.57057	13.1411
26.8418	6.6011	13.2022
26.8438	6.63206	13.2641
26.8456	6.66309	13.3262
26.8473	6.69385	13.3877
26.8493	6.72454	13.4491
26.8514	6.75544	13.5109
26.8536	6.78652	13.573
26.856	6.81746	13.6349
26.8586	6.8483	13.6966
26.8613	6.87936	13.7587
26.8639	6.91076	13.8215
26.8664	6.94205	13.8841
26.8689	6.97351	13.947
26.8715	7.00509	14.0102
26.874	7.03664	14.0733
26.8764	7.06837	14.1367
26.8788	7.10028	14.2006
26.881	7.13204	14.2641
26.8829	7.16412	14.3282
26.8847	7.19624	14.3925
26.8864	7.22903	14.4581
26.8879	7.26115	14.5223
26.8893	7.29289	14.5858
26.8904	7.32488	14.6498
26.8915	7.35736	14.7147
26.8925	7.38958	14.7792
26.8934	7.42215	14.8443
26.8942	7.45523	14.9105
26.8949	7.48809	14.9762
26.8956	7.52108	15.0422
26.8963	7.5541	15.1082
26.8971	7.58718	15.1744
26.898	7.62039	15.2408
26.8989	7.65331	15.3066
26.8998	7.68649	15.373
26.901	7.7195	15.439
26.9021	7.75275	15.5055
26.9032	7.78573	15.5715
26.9044	7.81871	15.6374
26.9056	7.85212	15.7042
26.9067	7.88577	15.7715
26.9079	7.91947	15.8389
26.909	7.95289	15.9058
26.91	7.98709	15.9742
26.9108	8.02142	16.0428
26.9116	8.05564	16.1113
26.9124	8.08967	16.1793
26.9131	8.124	16.248
26.9138	8.15822	16.3164
26.9145	8.19276	16.3855
26.9149	8.22741	16.4548
26.9152	8.26231	16.5246
26.9155	8.29723	16.5945
26.9158	8.33202	16.664
26.9161	8.36702	16.734
26.9163	8.40227	16.8045
26.9165	8.43734	16.8747
26.9166	8.47273	16.9455
26.9167	8.5081	17.0162
26.9169	8.54305	17.0861
26.917	8.57849	17.157
26.9173	8.61404	17.2281
26.9175	8.64986	17.2997
26.9177	8.68613	17.3723
26.9178	8.7227	17.4454
26.918	8.75929	17.5186
26.9182	8.79588	17.5918
26.9183	8.8322	17.6644
26.9185	8.86876	17.7375
26.9188	8.90491	17.8098
26.9189	8.94159	17.8832
26.9191	8.97859	17.9572
26.9193	9.01578	18.0316
26.9194	9.05293	18.1059
26.9195	9.08997	18.1799
26.9195	9.12703	18.2541
26.9196	9.16472	18.3294
26.9196	9.20237	18.4047
26.9196	9.23989	18.4798
26.9197	9.27741	18.5548
26.9197	9.31505	18.6301
26.9197	9.35259	18.7052
26.9197	9.39065	18.7813
26.9197	9.42869	18.8574
26.9198	9.46684	18.9337
26.9198	9.50541	19.0108
26.9197	9.54377	19.0875
26.9197	9.58241	19.1648
26.9197	9.62162	19.2432
26.9197	9.66084	19.3217
26.9197	9.7003	19.4006
26.9196	9.73935	19.4787
26.9196	9.77883	19.5577
26.9196	9.81882	19.6376
26.9195	9.85851	19.717
26.9195	9.8982	19.7964
26.9195	9.93826	19.8765
26.9194	9.97852	19.957
26.9194	10.0188	20.0376
26.9194	10.0591	20.1182
26.9193	10.0998	20.1995
26.9193	10.1399	20.2798
26.9192	10.1802	20.3605
26.9191	10.221	20.4421
26.9189	10.2619	20.5238
26.9188	10.3031	20.6063
26.9187	10.3442	20.6885
26.9186	10.3855	20.7709
26.9185	10.4267	20.8534
26.9183	10.468	20.936
26.9182	10.5093	21.0187
26.918	10.551	21.102
26.9178	10.5931	21.1861
26.9174	10.6352	21.2704
26.917	10.6774	21.3548
26.9164	10.7197	21.4395
26.9156	10.7622	21.5244
26.9146	10.8047	21.6095
26.9134	10.8477	21.6954
26.912	10.8904	21.7808
26.9105	10.9334	21.8669
26.9087	10.9768	21.9536
26.9066	11.02	22.0401
26.9044	11.0636	22.1272
26.902	11.107	22.2139
26.8993	11.1506	22.3012
26.8964	11.1942	22.3884
26.8935	11.2382	22.4765
26.8904	11.282	22.564
26.8874	11.3259	22.6519
26.8842	11.3704	22.7409
26.8809	11.4152	22.8304
26.8774	11.4597	22.9193
26.8736	11.5046	23.0091
26.8695	11.5491	23.0982
26.865	11.5936	23.1872
26.8602	11.6384	23.2769
26.8549	11.6837	23.3674
26.8485	11.7291	23.4581
26.8408	11.7748	23.5495
26.8326	11.8204	23.6409
26.8242	11.866	23.732
26.815	11.9117	23.8233
26.805	11.9576	23.9153
26.794	12.0032	24.0065
26.7824	12.0492	24.0983
26.7708	12.0953	24.1906
26.7598	12.1412	24.2825
26.7492	12.1866	24.3732
26.7383	12.2318	24.4636
26.727	12.2771	24.5543
26.7149	12.3232	24.6465
26.7021	12.3701	24.7403
26.6892	12.4174	24.8347
26.6758	12.4645	24.929
26.6614	12.512	25.0239
26.6452	12.5595	25.1191
26.6279	12.6075	25.215
26.6095	12.6552	25.3104
26.5899	12.7029	25.4059
26.5698	12.7506	25.5013
26.5491	12.7986	25.5972
26.528	12.8465	25.693
26.5057	12.8948	25.7896
26.4814	12.943	25.8861
26.4552	12.9916	25.9832
26.4268	13.04	26.0799
26.3969	13.088	26.1761
26.3658	13.1367	26.2734
26.3331	13.1854	26.3709
26.2979	13.2344	26.4687
26.2616	13.2832	26.5664
26.2258	13.332	26.6641
26.1912	13.381	26.762
26.1592	13.4299	26.8598
26.1283	13.4789	26.9579
26.0947	13.5285	27.0571
26.0554	13.5779	27.1558
26.0115	13.6275	27.2549
25.9652	13.6773	27.3545
25.9168	13.7265	27.453
25.8661	13.7756	27.5513
25.8145	13.8252	27.6503
25.7616	13.8758	27.7517
25.7069	13.9279	27.8558
25.6512	13.9788	27.9576
25.5954	14.0296	28.0591
25.5389	14.0806	28.1613
25.481	14.132	28.2639
25.4225	14.1833	28.3666
25.361	14.2351	28.4702
25.2935	14.2873	28.5746
25.2203	14.3394	28.6789
25.1413	14.3923	28.7846
25.0565	14.4457	28.8914
24.9687	14.4991	28.9982
24.8782	14.5529	29.1059
24.7845	14.6069	29.2138
24.6879	14.6617	29.3233
24.5875	14.717	29.434
24.4766	14.7734	29.5468
24.3535	14.8305	29.6609
24.2214	14.8881	29.7763
24.0839	14.9463	29.8927
23.9433	15.0046	30.0092
23.8139	15.0623	30.1247
23.7046	15.1225	30.2451
23.5687	15.1857	30.3715
23.386	15.2499	30.4998
23.1861	15.3137	30.6274
23.0081	15.3798	30.7596
22.8316	15.4487	30.8975
22.6248	15.5222	31.0445
22.3698	16.3324	32.6648
22.0389	20.8862	41.7725
21.4241	22.2254	44.4507
20.2287	22.5472	45.0944
18.3513	22.7006	45.4012
15.7963	22.8475	45.6949
12.5717	22.9669	45.9338
8.76673	23.0817	46.1635
5.33102	23.1653	46.3306
3.46202	23.2308	46.4616
2.50813	23.2819	46.5637
1.9504	23.3203	46.6405
1.55799	23.3469	46.6938
1.25254	23.3681	46.7362
1.01376	23.3812	46.7624
0.832789	23.392	46.7841
0.699718	23.399	46.7981
0.603572	23.4026	46.8051
0.533005	23.4063	46.8125
0.47977	23.4095	46.8189
0.441316	23.411	46.8221
0.417774	23.413	46.826
0.405978	23.4144	46.8288
0.400499	23.4152	46.8304
0.397208	23.4168	46.8335
0.39466	23.4175	46.835
