# Supplementary material for: Normal stress distribution in built-up cold-formed column in relation to interconnecting bolt spacing
Source: Sci Rep. 2024 Mar 5;14:5415. doi: 10.1038/s41598-024-55986-7 (PMC10914763; doi:10.1038/s41598-024-55986-7)
Supplement: Supplementary file 1 — Supplementary Information. [file 41598_2024_55986_MOESM1_ESM.zip › Supplementary raw materials/Material tests/3a.xlsx]

## Sheet: Arkusz1
File comment:
zd-40-200kN	wydluzenie_mm	wydluzenie_procenty	naprezenia
kN	mm	%	MPa
0.041847	-0.00174886	-0.00349772	0.69745
0.124247	-0.00154635	-0.0030927	2.07078
0.213177	-0.0012256	-0.00245119	3.55295
0.311016	-0.00122613	-0.00245226	5.1836
0.408413	-0.000709054	-0.00141811	6.80689
0.497864	-0.000408797	-0.000817594	8.29774
0.576492	8.57039e-05	0.000171408	9.6082
0.646246	0.000515609	0.00103122	10.7708
0.707068	0.00100774	0.00201547	11.7845
0.760057	0.0013645	0.002729	12.6676
0.809148	0.00220409	0.00440818	13.4858
0.860256	0.00357389	0.00714779	14.3376
0.91668	0.00505983	0.0101197	15.278
0.977273	0.00812784	0.0162557	16.2879
1.04655	0.0115584	0.0231168	17.4425
1.119	0.0125	0.0249999	18.65
1.19706	0.0126671	0.0253342	19.9509
1.27422	0.0127208	0.0254415	21.2371
1.33934	0.0127851	0.0255703	22.3224
1.38618	0.0130418	0.0260836	23.1029
1.42301	0.0131639	0.0263279	23.7169
1.47347	0.0132135	0.0264271	24.5579
1.54344	0.0134178	0.0268356	25.724
1.62559	0.0134144	0.0268287	27.0931
1.70905	0.0135039	0.0270078	28.4842
1.77716	0.0137114	0.0274228	29.6194
1.83431	0.0140015	0.028003	30.5719
1.90083	0.0142183	0.0284367	31.6804
1.97901	0.0142991	0.0285983	32.9835
2.06557	0.0146104	0.0292209	34.4262
2.16641	0.0149198	0.0298396	36.1068
2.2883	0.0152208	0.0304416	38.1383
2.42335	0.0154301	0.0308603	40.3892
2.56126	0.0156919	0.0313838	42.6877
2.68961	0.0158847	0.0317693	44.8268
2.79824	0.0160081	0.0320161	46.6373
2.8886	0.0161273	0.0322546	48.1433
2.96143	0.0163819	0.0327639	49.3572
3.03885	0.0166334	0.0332667	50.6475
3.12621	0.0167889	0.0335778	52.1034
3.21072	0.0170184	0.0340368	53.5119
3.29854	0.0173342	0.0346683	54.9756
3.39579	0.0174045	0.034809	56.5966
3.49551	0.0176031	0.0352062	58.2585
3.59267	0.017783	0.0355659	59.8779
3.68294	0.0181101	0.0362202	61.3823
3.76541	0.0183414	0.0366828	62.7569
3.84718	0.0185432	0.0370863	64.1197
3.93389	0.0186862	0.0373724	65.5648
4.02262	0.0187387	0.0374774	67.0437
4.1011	0.0188413	0.0376826	68.3516
4.15969	0.0188766	0.0377532	69.3281
4.20039	0.0190087	0.0380175	70.0064
4.23149	0.019075	0.03815	70.5248
4.2604	0.0192034	0.0384068	71.0066
4.29364	0.019651	0.039302	71.5606
4.33914	0.0199496	0.0398993	72.3191
4.41366	0.0201505	0.0403011	73.561
4.52158	0.0204815	0.040963	75.3597
4.64924	0.0207992	0.0415983	77.4874
4.7869	0.0209395	0.041879	79.7817
4.93011	0.0210683	0.0421366	82.1686
5.07657	0.0213145	0.0426291	84.6095
5.22227	0.0214687	0.0429374	87.0378
5.35994	0.0216281	0.0432561	89.3324
5.48585	0.0218173	0.0436346	91.4308
5.60449	0.0219603	0.0439206	93.4082
5.7188	0.0221704	0.0443408	95.3133
5.83086	0.0223528	0.0447057	97.1811
5.94016	0.0226309	0.0452618	99.0026
6.04262	0.0227409	0.0454817	100.71
6.1407	0.0227529	0.0455057	102.345
6.23848	0.0230481	0.0460962	103.975
6.337	0.0233079	0.0466158	105.617
6.43465	0.0235283	0.0470567	107.244
6.53111	0.0236444	0.0472888	108.852
6.62553	0.0237493	0.0474986	110.425
6.71599	0.0239107	0.0478213	111.933
6.80978	0.024297	0.048594	113.496
6.91204	0.0245661	0.0491322	115.201
7.0221	0.024707	0.049414	117.035
7.13888	0.0251144	0.0502287	118.981
7.25718	0.0253248	0.0506495	120.953
7.37055	0.0255934	0.0511868	122.842
7.48802	0.0258261	0.0516521	124.8
7.61586	0.0261725	0.0523451	126.931
7.75372	0.0263083	0.0526167	129.229
7.89879	0.026507	0.0530139	131.646
8.0444	0.0267378	0.0534756	134.073
8.18204	0.026879	0.0537581	136.367
8.32343	0.0272581	0.0545161	138.724
8.47682	0.027566	0.055132	141.28
8.63938	0.0278401	0.0556802	143.99
8.80027	0.0281669	0.0563338	146.671
8.96343	0.0284652	0.0569303	149.391
9.13747	0.0285781	0.0571562	152.291
9.31689	0.0288734	0.0577468	155.282
9.49495	0.0290082	0.0580164	158.249
9.67865	0.0293158	0.0586317	161.311
9.87191	0.0295267	0.0590534	164.532
10.0686	0.0300331	0.0600663	167.811
10.2618	0.0303815	0.060763	171.03
10.4638	0.030884	0.0617681	174.397
10.6802	0.0315131	0.0630262	178.004
10.8966	0.0320388	0.0640777	181.61
11.114	0.0325159	0.0650319	185.233
11.3367	0.0330619	0.0661238	188.946
11.5594	0.0334842	0.0669684	192.656
11.7872	0.034134	0.0682679	196.453
12.0199	0.0345112	0.0690223	200.332
12.2524	0.0347868	0.0695737	204.207
12.4944	0.035235	0.0704699	208.24
12.7491	0.0357882	0.0715763	212.484
13.0061	0.0363766	0.0727532	216.769
13.2665	0.0370368	0.0740737	221.108
13.5294	0.0377079	0.0754157	225.49
13.7929	0.0383904	0.0767809	229.882
14.064	0.0391575	0.078315	234.4
14.3362	0.0399842	0.0799683	238.936
14.6128	0.04079	0.0815801	243.547
14.8967	0.0418387	0.0836774	248.278
15.1844	0.0428965	0.0857931	253.073
15.4806	0.0440864	0.0881728	258.01
15.778	0.0454176	0.0908351	262.966
16.0721	0.0468239	0.0936477	267.868
16.3626	0.0483593	0.0967187	272.711
16.6579	0.0500524	0.100105	277.631
16.96	0.0518236	0.103647	282.666
17.2607	0.0536856	0.107371	287.679
17.5609	0.0556927	0.111385	292.682
17.8604	0.0577404	0.115481	297.673
18.172	0.0597018	0.119404	302.867
18.4905	0.0618339	0.123668	308.174
18.8063	0.0641231	0.128246	313.438
19.1201	0.0663856	0.132771	318.669
19.4302	0.0687973	0.137595	323.837
19.7426	0.0713285	0.142657	329.044
20.0548	0.0741692	0.148338	334.247
20.3693	0.0770013	0.154003	339.489
20.6787	0.0803443	0.160689	344.645
20.9829	0.0840426	0.168085	349.715
21.2807	0.0879856	0.175971	354.678
21.5728	0.0927907	0.185581	359.547
21.8594	0.0986919	0.197384	364.323
22.1267	0.106125	0.212249	368.779
22.3708	0.115806	0.231613	372.847
22.5903	0.127854	0.255708	376.505
22.7813	0.142492	0.284985	379.688
22.9394	0.159763	0.319526	382.323
23.0591	0.179057	0.358114	384.318
23.1396	0.20056	0.40112	385.66
23.1841	0.223554	0.447108	386.402
23.2033	0.247352	0.494703	386.722
23.2091	0.272465	0.54493	386.819
23.2101	0.299026	0.598053	386.834
23.2098	0.327212	0.654425	386.83
23.2096	0.356137	0.712273	386.826
23.2095	0.385624	0.771248	386.825
23.2096	0.415126	0.830252	386.827
23.2097	0.443958	0.887917	386.829
23.21	0.4726	0.945199	386.834
23.2107	0.502329	1.00466	386.845
23.212	0.533771	1.06754	386.866
23.2141	0.566381	1.13276	386.902
23.2178	0.598979	1.19796	386.963
23.2237	0.629612	1.25922	387.062
23.235	0.658591	1.31718	387.251
23.2555	0.685695	1.37139	387.592
23.2872	0.711026	1.42205	388.12
23.3303	0.735409	1.47082	388.838
23.3806	0.759263	1.51853	389.676
23.4288	0.782691	1.56538	390.48
23.4712	0.80575	1.6115	391.187
23.5136	0.828537	1.65707	391.894
23.5597	0.850854	1.70171	392.662
23.6096	0.873214	1.74643	393.494
23.6618	0.895521	1.79104	394.364
23.7149	0.917681	1.83536	395.248
23.7697	0.939744	1.87949	396.162
23.8267	0.961694	1.92339	397.111
23.8838	0.983725	1.96745	398.064
23.937	1.00582	2.01164	398.951
23.9844	1.02795	2.0559	399.74
24.0292	1.05006	2.10012	400.486
24.0741	1.07222	2.14444	401.235
24.119	1.09456	2.18911	401.983
24.1643	1.1171	2.2342	402.739
24.2105	1.13979	2.27958	403.508
24.2557	1.16244	2.32489	404.262
24.2996	1.18497	2.36994	404.993
24.3427	1.20789	2.41577	405.712
24.3854	1.23073	2.46147	406.423
24.4275	1.25316	2.50631	407.125
24.4699	1.27592	2.55185	407.832
24.5127	1.29875	2.59749	408.544
24.5544	1.32176	2.64352	409.239
24.5935	1.34497	2.68993	409.891
24.6318	1.368	2.73599	410.53
24.6705	1.39104	2.78209	411.175
24.7091	1.4146	2.8292	411.818
24.745	1.43818	2.87637	412.416
24.7784	1.46179	2.92358	412.974
24.8119	1.48535	2.9707	413.532
24.8467	1.50911	3.01822	414.111
24.883	1.53294	3.06588	414.716
24.9195	1.55685	3.1137	415.325
24.9563	1.58059	3.16119	415.938
24.9929	1.60455	3.20909	416.548
25.0288	1.62852	3.25704	417.147
25.0634	1.65199	3.30397	417.723
25.0964	1.67562	3.35124	418.273
25.1292	1.69956	3.39912	418.82
25.162	1.72367	3.44733	419.367
25.195	1.74794	3.49588	419.917
25.2277	1.77206	3.54413	420.462
25.2598	1.79618	3.59235	420.997
25.291	1.8206	3.6412	421.516
25.3208	1.84529	3.69059	422.014
25.3478	1.87004	3.74007	422.463
25.3726	1.89475	3.78949	422.877
25.3966	1.91955	3.83909	423.277
25.4197	1.94506	3.89013	423.661
25.4419	1.97011	3.94023	424.032
25.4642	1.99512	3.99025	424.403
25.4865	2.02018	4.04035	424.774
25.5093	2.04547	4.09094	425.155
25.533	2.07074	4.14147	425.55
25.5567	2.09603	4.19206	425.946
25.5797	2.1215	4.24301	426.328
25.6021	2.14709	4.29418	426.702
25.6257	2.17244	4.34488	427.095
25.6506	2.19819	4.39638	427.511
25.6763	2.22401	4.44803	427.939
25.7023	2.25002	4.50004	428.372
25.728	2.27615	4.55229	428.8
25.7536	2.30219	4.60438	429.227
25.779	2.32839	4.65678	429.65
25.8042	2.35479	4.70957	430.069
25.8287	2.38066	4.76132	430.478
25.8526	2.4061	4.8122	430.877
25.8766	2.43168	4.86335	431.276
25.9005	2.45805	4.91609	431.676
25.9246	2.48504	4.97009	432.077
25.9489	2.5114	5.02279	432.481
25.9741	2.53762	5.07524	432.901
25.9993	2.56374	5.12748	433.322
26.0235	2.59033	5.18066	433.725
26.0465	2.61688	5.23376	434.108
26.068	2.64317	5.28634	434.466
26.087	2.66994	5.33988	434.784
26.1027	2.69697	5.39394	435.045
26.1167	2.72382	5.44763	435.279
26.1306	2.75084	5.50169	435.511
26.1448	2.77816	5.55633	435.746
26.1591	2.80516	5.61031	435.984
26.1733	2.83138	5.66277	436.222
26.1879	2.85735	5.71471	436.465
26.2036	2.88332	5.76664	436.727
26.2204	2.90934	5.81868	437.007
26.238	2.93543	5.87087	437.3
26.2553	2.9617	5.9234	437.589
26.2721	2.98798	5.97596	437.869
26.2885	3.01431	6.02861	438.141
26.3047	3.04061	6.08122	438.412
26.3216	3.06678	6.13357	438.693
26.3386	3.09355	6.1871	438.977
26.3551	3.12048	6.24097	439.252
26.3707	3.14754	6.29509	439.512
26.3862	3.17461	6.34923	439.77
26.401	3.2014	6.40279	440.017
26.4153	3.22824	6.45649	440.255
26.4292	3.25516	6.51032	440.486
26.4422	3.28226	6.56453	440.703
26.4546	3.30958	6.61916	440.91
26.4664	3.33695	6.67389	441.106
26.4782	3.36411	6.72822	441.303
26.4903	3.39141	6.78282	441.505
26.5019	3.41893	6.83787	441.699
26.5135	3.44661	6.89322	441.892
26.5249	3.47441	6.94882	442.081
26.5359	3.50188	7.00376	442.264
26.547	3.52936	7.05873	442.451
26.5587	3.557	7.11401	442.645
26.571	3.58451	7.16902	442.851
26.5835	3.61163	7.22327	443.058
26.5957	3.63888	7.27775	443.261
26.6072	3.66638	7.33277	443.454
26.6184	3.69392	7.38785	443.641
26.6298	3.72133	7.44266	443.831
26.6417	3.74911	7.49821	444.028
26.6536	3.7769	7.55381	444.227
26.6649	3.80479	7.60957	444.414
26.6755	3.83272	7.66545	444.591
26.6849	3.86078	7.72155	444.749
26.6934	3.88874	7.77748	444.891
26.7012	3.91668	7.83336	445.019
26.7085	3.94475	7.88951	445.142
26.7157	3.97322	7.94645	445.262
26.7226	4.00144	8.00288	445.377
26.7291	4.0299	8.05981	445.485
26.7352	4.05841	8.11681	445.586
26.7408	4.08657	8.17315	445.68
26.7463	4.115	8.23	445.771
26.7512	4.14395	8.28789	445.854
26.756	4.17261	8.34521	445.933
26.7609	4.20141	8.40282	446.015
26.7661	4.23027	8.46053	446.102
26.7716	4.25919	8.51839	446.194
26.7773	4.288	8.576	446.289
26.7833	4.31685	8.6337	446.388
26.7893	4.34561	8.69123	446.489
26.7957	4.37446	8.74892	446.594
26.8025	4.4036	8.8072	446.709
26.8098	4.43266	8.86532	446.83
26.817	4.46187	8.92374	446.95
26.8244	4.49114	8.98228	447.074
26.8322	4.52027	9.04054	447.203
26.8397	4.54967	9.09934	447.328
26.847	4.57907	9.15815	447.45
26.8543	4.60844	9.21688	447.571
26.8611	4.63808	9.27617	447.686
26.8678	4.66789	9.33578	447.796
26.8747	4.69741	9.39482	447.912
26.8819	4.72689	9.45378	448.032
26.8886	4.75674	9.51347	448.143
26.8948	4.78622	9.57244	448.246
26.9003	4.81573	9.63145	448.338
26.9052	4.84547	9.69093	448.419
26.9098	4.87512	9.75023	448.497
26.9143	4.90531	9.81062	448.572
26.9188	4.93521	9.87042	448.647
26.9233	4.96467	9.92934	448.721
26.9276	4.99421	9.98841	448.794
26.9318	5.0242	10.0484	448.863
26.9358	5.05415	10.1083	448.93
26.9402	5.08426	10.1685	449.004
26.9454	5.11421	10.2284	449.09
26.9511	5.14418	10.2884	449.185
26.9567	5.17413	10.3483	449.279
26.9622	5.20415	10.4083	449.371
26.9676	5.23427	10.4685	449.46
26.9731	5.26424	10.5285	449.552
26.979	5.29435	10.5887	449.65
26.9855	5.32456	10.6491	449.758
26.9922	5.3546	10.7092	449.871
26.9989	5.38438	10.7688	449.982
27.0055	5.41447	10.8289	450.092
27.0123	5.44506	10.8901	450.206
27.0191	5.47576	10.9515	450.318
27.0255	5.50658	11.0132	450.425
27.0316	5.5374	11.0748	450.526
27.0375	5.56821	11.1364	450.626
27.0434	5.59917	11.1983	450.724
27.0488	5.63032	11.2606	450.813
27.053	5.66138	11.3228	450.884
27.0567	5.69251	11.385	450.945
27.0604	5.72377	11.4475	451.007
27.0642	5.75464	11.5093	451.07
27.0677	5.78568	11.5714	451.128
27.0707	5.81708	11.6342	451.179
27.0736	5.84842	11.6968	451.226
27.0766	5.8797	11.7594	451.276
27.0797	5.9112	11.8224	451.329
27.083	5.94263	11.8853	451.383
27.0862	5.97422	11.9484	451.437
27.0894	6.00613	12.0123	451.49
27.0925	6.03749	12.075	451.542
27.0957	6.06906	12.1381	451.595
27.099	6.10067	12.2013	451.65
27.1023	6.13254	12.2651	451.706
27.1058	6.16484	12.3297	451.763
27.1092	6.19699	12.394	451.82
27.1124	6.22902	12.458	451.873
27.1152	6.26129	12.5226	451.92
27.1178	6.29381	12.5876	451.963
27.1203	6.32586	12.6517	452.005
27.1229	6.35823	12.7165	452.048
27.1255	6.391	12.782	452.092
27.1281	6.42377	12.8475	452.135
27.1305	6.4563	12.9126	452.175
27.1327	6.48898	12.978	452.211
27.1346	6.5219	13.0438	452.243
27.136	6.55523	13.1105	452.267
27.1374	6.58821	13.1764	452.29
27.1388	6.62113	13.2423	452.314
27.1402	6.65422	13.3084	452.337
27.1416	6.68727	13.3745	452.359
27.1428	6.72058	13.4412	452.381
27.1442	6.754	13.508	452.403
27.1456	6.7874	13.5748	452.427
27.1471	6.82079	13.6416	452.451
27.1484	6.85448	13.709	452.474
27.1497	6.88811	13.7762	452.495
27.1509	6.92203	13.8441	452.514
27.152	6.95613	13.9123	452.534
27.1533	6.99028	13.9806	452.554
27.1545	7.02415	14.0483	452.576
27.1558	7.05825	14.1165	452.597
27.157	7.09259	14.1852	452.617
27.1581	7.12699	14.254	452.636
27.1592	7.16108	14.3222	452.654
27.1604	7.19549	14.391	452.673
27.1617	7.2302	14.4604	452.695
27.1628	7.26523	14.5305	452.714
27.1638	7.3001	14.6002	452.73
27.1646	7.33463	14.6693	452.743
27.1654	7.36924	14.7385	452.756
27.1662	7.40446	14.8089	452.77
27.1669	7.43976	14.8795	452.782
27.1677	7.47514	14.9503	452.794
27.1684	7.51038	15.0208	452.806
27.169	7.54585	15.0917	452.817
27.1697	7.58158	15.1632	452.828
27.1703	7.61713	15.2343	452.838
27.1709	7.65274	15.3055	452.849
27.1716	7.68855	15.3771	452.86
27.1723	7.72421	15.4484	452.872
27.1731	7.75986	15.5197	452.885
27.1739	7.79585	15.5917	452.898
27.1747	7.83197	15.6639	452.912
27.1756	7.86846	15.7369	452.927
27.1766	7.90474	15.8095	452.943
27.1775	7.94151	15.883	452.958
27.1782	7.97836	15.9567	452.971
27.179	8.01533	16.0307	452.984
27.1798	8.0519	16.1038	452.997
27.1806	8.08889	16.1778	453.009
27.1813	8.12611	16.2522	453.022
27.1819	8.1636	16.3272	453.032
27.1825	8.20111	16.4022	453.041
27.1829	8.23857	16.4771	453.049
27.1833	8.27624	16.5525	453.055
27.1837	8.31397	16.6279	453.061
27.184	8.35183	16.7037	453.066
27.1842	8.38977	16.7795	453.071
27.1845	8.42796	16.8559	453.074
27.1846	8.4659	16.9318	453.077
27.1847	8.50414	17.0083	453.078
27.1848	8.54264	17.0853	453.08
27.1848	8.58121	17.1624	453.081
27.1849	8.61986	17.2397	453.081
27.1849	8.65868	17.3174	453.082
27.185	8.69737	17.3947	453.083
27.185	8.73598	17.472	453.084
27.185	8.77523	17.5505	453.084
27.185	8.81462	17.6292	453.084
27.1851	8.85435	17.7087	453.085
27.1851	8.89371	17.7874	453.085
27.1851	8.93316	17.8663	453.086
27.1852	8.97302	17.946	453.086
27.1852	9.01305	18.0261	453.086
27.1851	9.0535	18.107	453.086
27.1852	9.09444	18.1889	453.086
27.1851	9.13525	18.2705	453.086
27.1851	9.17617	18.3523	453.085
27.1851	9.21701	18.434	453.085
27.185	9.25796	18.5159	453.084
27.185	9.29909	18.5982	453.084
27.185	9.34038	18.6808	453.083
27.185	9.38179	18.7636	453.083
27.1849	9.42336	18.8467	453.082
27.1849	9.46501	18.93	453.081
27.1848	9.50678	19.0136	453.08
27.1848	9.54913	19.0983	453.08
27.1847	9.59113	19.1823	453.079
27.1847	9.63357	19.2671	453.078
27.1846	9.6759	19.3518	453.077
27.1845	9.7183	19.4366	453.075
27.1844	9.76107	19.5221	453.073
27.1843	9.80431	19.6086	453.071
27.1841	9.84725	19.6945	453.068
27.1838	9.89049	19.781	453.064
27.1835	9.93391	19.8678	453.058
27.183	9.97747	19.9549	453.05
27.1823	10.0212	20.0424	453.038
27.1814	10.065	20.13	453.023
27.1803	10.1092	20.2185	453.005
27.179	10.1533	20.3066	452.984
27.1776	10.1976	20.3951	452.96
27.1759	10.2422	20.4844	452.932
27.174	10.2871	20.5743	452.9
27.1716	10.3318	20.6636	452.861
27.1688	10.3768	20.7536	452.813
27.1657	10.4218	20.8436	452.762
27.1626	10.4666	20.9331	452.71
27.1593	10.5119	21.0238	452.654
27.1558	10.5576	21.1151	452.596
27.1518	10.6036	21.2072	452.531
27.1475	10.6495	21.2991	452.459
27.1431	10.6954	21.3908	452.386
27.1391	10.7419	21.4838	452.319
27.1352	10.7882	21.5764	452.253
27.1308	10.8348	21.6696	452.179
27.1259	10.8815	21.7631	452.098
27.1207	10.928	21.8561	452.011
27.1151	10.9749	21.9499	451.919
27.1092	11.0219	22.0439	451.82
27.1028	11.0692	22.1385	451.714
27.0956	11.1164	22.2328	451.594
27.0876	11.1639	22.3278	451.459
27.0787	11.2116	22.4232	451.311
27.069	11.2594	22.5189	451.149
27.0583	11.3071	22.6142	450.971
27.0468	11.3549	22.7099	450.781
27.0345	11.4028	22.8057	450.576
27.0211	11.4507	22.9015	450.351
27.007	11.4988	22.9976	450.117
26.993	11.5471	23.0941	449.883
26.9788	11.5951	23.1903	449.647
26.9639	11.6434	23.2868	449.399
26.9484	11.6921	23.3842	449.139
26.9322	11.7409	23.4817	448.87
26.9158	11.7898	23.5797	448.597
26.8988	11.8389	23.6778	448.314
26.8815	11.8881	23.7761	448.024
26.8632	11.9373	23.8747	447.72
26.8433	11.9866	23.9732	447.389
26.8227	12.0358	24.0717	447.044
26.8015	12.0854	24.1708	446.691
26.7799	12.135	24.2699	446.332
26.759	12.1841	24.3683	445.984
26.7389	12.2325	24.4651	445.649
26.7188	12.281	24.5621	445.314
26.6971	12.3303	24.6607	444.952
26.6732	12.3803	24.7607	444.554
26.6465	12.4308	24.8615	444.108
26.6174	12.481	24.962	443.624
26.5873	12.5316	25.0632	443.122
26.5561	12.5823	25.1646	442.602
26.5234	12.6334	25.2668	442.056
26.4887	12.6845	25.369	441.478
26.452	12.7355	25.471	440.866
26.4119	12.7867	25.5734	440.198
26.3691	12.8381	25.6762	439.485
26.3255	12.8896	25.7792	438.758
26.2814	12.9411	25.8822	438.023
26.236	12.9927	25.9855	437.266
26.1896	13.0441	26.0883	436.494
26.1455	13.0954	26.1909	435.758
26.1022	13.1473	26.2945	435.036
26.0554	13.1996	26.3993	434.256
26.0021	13.2523	26.5046	433.368
25.9422	13.3051	26.6103	432.369
25.8768	13.3584	26.7168	431.28
25.808	13.412	26.824	430.133
25.7378	13.466	26.932	428.964
25.6639	13.5205	27.041	427.732
25.5879	13.5749	27.1498	426.465
25.5116	13.6296	27.2592	425.193
25.4365	13.6845	27.369	423.942
25.36	13.7397	27.4794	422.666
25.2757	13.7954	27.5908	421.262
25.1812	13.8521	27.7042	419.687
25.0788	13.9093	27.8187	417.979
24.9718	13.9668	27.9336	416.197
24.8616	14.0249	28.0497	414.36
24.7456	14.0837	28.1673	412.426
24.6221	14.1433	28.2865	410.368
24.4884	14.2038	28.4076	408.141
24.3421	14.2652	28.5303	405.702
24.1923	14.3254	28.6508	403.206
24.0665	14.3863	28.7725	401.109
23.9465	14.4508	28.9016	399.109
23.7783	14.518	29.0361	396.305
23.572	14.5848	29.1697	392.867
23.3885	14.6523	29.3046	389.808
23.2182	14.7233	29.4466	386.97
23.0236	14.7989	29.5979	383.727
22.7863	14.8838	29.7677	379.772
22.4927	18.1329	36.2657	374.878
22.0473	20.8779	41.7559	367.455
21.1466	21.1468	42.2936	352.444
19.5581	21.36	42.7199	325.968
17.2513	21.4721	42.9442	287.521
14.204	21.5363	43.0727	236.733
10.3979	21.616	43.232	173.298
6.49586	21.7171	43.4341	108.264
4.10551	21.8112	43.6224	68.4252
2.8912	21.8965	43.793	48.1867
2.1984	21.9754	43.9508	36.6401
1.7343	22.0508	44.1016	28.905
1.37951	22.1213	44.2426	22.9919
1.10217	22.1885	44.377	18.3695
0.887433	22.2539	44.5078	14.7905
0.725197	22.317	44.6341	12.0866
0.606108	22.3797	44.7593	10.1018
0.519673	22.4411	44.8822	8.66121
0.454722	22.5011	45.0023	7.5787
0.41415	22.561	45.1219	6.90251
0.385084	22.6157	45.2315	6.41807
0.35355	22.6591	45.3183	5.89249
0.335962	22.6935	45.3871	5.59936
0.330748	22.7208	45.4417	5.51247
0.330433	22.7423	45.4845	5.50721
0.330902	22.7568	45.5136	5.51503
0.330975	22.7677	45.5353	5.51625
0.330794	22.7739	45.5478	5.51323
0.33062	22.7782	45.5565	5.51034
0.330393	22.7801	45.5602	5.50655
0.328277	22.7807	45.5614	5.47128
0.322662	22.7817	45.5634	5.3777
0.315745	22.7828	45.5656	5.26241
0.309569	22.7832	45.5663	5.15949
0.304793	22.7841	45.5682	5.07988
0.301823	22.785	45.5699	5.03038
0.300005	22.8545	45.7091	5.00008
0.298183	22.8983	45.7966	4.96971
0.29665	22.8992	45.7984	4.94417
0.295798	22.9576	45.9152	4.92997
0.295399	22.9841	45.9683	4.92332
0.295133	22.9932	45.9864	4.91888
0.294931	23.0048	46.0097	4.91551
0.294593	23.0495	46.099	4.90989
0.294161	23.06	46.12	4.90269
0.293644	23.065	46.13	4.89406
0.293227	23.0609	46.1219	4.88712
0.292688	23.0352	46.0704	4.87814
0.291396	23.0278	46.0557	4.8566
0.28963	23.027	46.054	4.82717
0.288158	23.0285	46.057	4.80264
0.287187	23.0054	46.0108	4.78645
0.286417	22.9142	45.8284	4.77362
0.285858	22.893	45.7859	4.76429
0.2854	22.8978	45.7956	4.75666
0.284971	22.9007	45.8015	4.74952
0.284563	22.8954	45.7909	4.74272
0.284207	22.886	45.772	4.73678
0.28392	22.8719	45.7439	4.73201
0.283744	22.8002	45.6003	4.72906
0.283538	21.5392	43.0783	4.72563
0.2834	18.7798	37.5595	4.72334
0.283322	18.2447	36.4894	4.72203
0.283215	18.2446	36.4891	4.72024
0.283039	18.013	36.0259	4.71731
0.282953	17.8819	35.7638	4.71589
0.282866	17.7171	35.4342	4.71443
0.282765	17.5257	35.0514	4.71276
0.282673	13.9952	27.9903	4.71122
0.282608	11.393	22.786	4.71014
0.282617	10.19	20.38	4.71028
0.282569	7.0668	14.1336	4.70948
0.282584	3.82082	7.64163	4.70974
0.282589	2.75301	5.50602	4.70982
0.28256	2.11803	4.23606	4.70933
0.28255	1.9473	3.89461	4.70917
0.282508	1.66809	3.33618	4.70847
0.282475	1.35286	2.70573	4.70792
0.282419	1.31389	2.62778	4.70698
0.282344	1.29848	2.59697	4.70574
0.2823	1.20764	2.41527	4.70499
0.282287	1.17165	2.34329	4.70478
0.282276	1.17159	2.34317	4.7046
0.282267	1.17256	2.34512	4.70444
0.282253	1.17348	2.34696	4.70421
0.282227	1.12672	2.25343	4.70379
0.282248	1.00222	2.00444	4.70414
0.282262	0.927967	1.85593	4.70437
0.282268	0.900572	1.80114	4.70447
0.282285	0.86429	1.72858	4.70474
0.282293	0.840451	1.6809	4.70489
0.282263	0.830473	1.66095	4.70439
0.282212	0.817523	1.63505	4.70354
0.282167	0.815221	1.63044	4.70278
0.282179	0.815034	1.63007	4.70298
0.282202	0.813832	1.62766	4.70337
0.28223	0.806645	1.61329	4.70384
0.282261	0.804797	1.60959	4.70435
0.282259	0.803209	1.60642	4.70431
0.282197	0.772717	1.54543	4.70328
0.282171	0.744954	1.48991	4.70285
0.282198	0.723465	1.44693	4.7033
0.282255	0.70338	1.40676	4.70426
0.282276	0.686183	1.37237	4.7046
0.282231	0.670658	1.34132	4.70385
0.28219	0.668434	1.33687	4.70317
0.282169	0.666981	1.33396	4.70281
0.282155	0.666237	1.33247	4.70258
0.282143	0.666197	1.33239	4.70238
