# Supplementary material for: Normal stress distribution in built-up cold-formed column in relation to interconnecting bolt spacing
Source: Sci Rep. 2024 Mar 5;14:5415. doi: 10.1038/s41598-024-55986-7 (PMC10914763; doi:10.1038/s41598-024-55986-7)
Supplement: Supplementary file 1 — Supplementary Information. [file 41598_2024_55986_MOESM1_ESM.zip › Supplementary raw materials/Material tests/3b.xlsx]

## Sheet: Arkusz1
File comment:
zd-40-200kN	wydluzenie_mm	wydluzenie_procenty	naprezenia
kN	mm	%	MPa
0.0317183	-0.00576462	-0.0115292	0.529963
0.11449	-0.00579623	-0.0115925	1.91295
0.197872	-0.00598002	-0.01196	3.30614
0.28288	-0.00588643	-0.0117729	4.72648
0.367327	-0.00572083	-0.0114417	6.13747
0.449555	-0.00508405	-0.0101681	7.51136
0.526253	-0.00468675	-0.0093735	8.79287
0.59339	-0.00392003	-0.00784006	9.91461
0.647874	-0.00352279	-0.00704559	10.825
0.685754	-0.00324177	-0.00648355	11.4579
0.711287	-0.0029812	-0.00596239	11.8845
0.731136	-0.00272041	-0.00544081	12.2161
0.759159	-0.00265547	-0.00531094	12.6844
0.812872	-0.00273655	-0.00547309	13.5818
0.880544	-0.00288561	-0.00577122	14.7125
0.94218	-0.00299152	-0.00598304	15.7424
0.99724	-0.00345309	-0.00690619	16.6623
1.06285	-0.00295778	-0.00591555	17.7585
1.14586	-0.00201379	-0.00402759	19.1455
1.24076	-0.00134301	-0.00268601	20.7312
1.33746	-0.00049625	-0.0009925	22.3469
1.42743	-0.00109333	-0.00218667	23.8501
1.49896	-1.14661e-05	-2.29321e-05	25.0453
1.56646	0.000151133	0.000302267	26.1731
1.64106	0.000536737	0.00107347	27.4196
1.71653	0.00103828	0.00207657	28.6806
1.77838	0.00129436	0.00258871	29.7139
1.83434	0.00154397	0.00308793	30.6489
1.90493	0.00123033	0.00246066	31.8284
1.98853	0.00104116	0.00208232	33.2252
2.07957	0.00123134	0.00246268	34.7463
2.1735	0.00171146	0.00342292	36.3157
2.26737	0.00205237	0.00410475	37.8843
2.36118	0.0019841	0.0039682	39.4517
2.46293	0.0019868	0.0039736	41.1517
2.57722	0.00183389	0.00366778	43.0613
2.68204	0.00186439	0.00372879	44.8126
2.76865	0.00202399	0.00404797	46.2599
2.85899	0.00209416	0.00418832	47.7692
2.95789	0.00214841	0.00429682	49.4216
3.05614	0.00231568	0.00463136	51.0633
3.15309	0.00252214	0.00504429	52.6832
3.25351	0.0027386	0.00547719	54.3611
3.35651	0.00282705	0.0056541	56.0821
3.45848	0.00287594	0.00575188	57.7858
3.55976	0.00304768	0.00609535	59.4781
3.65877	0.00324638	0.00649276	61.1324
3.74899	0.00327812	0.00655625	62.6397
3.83447	0.00349583	0.00699167	64.068
3.92318	0.00371382	0.00742763	65.5502
4.01187	0.00393525	0.00787051	67.0321
4.08344	0.00432296	0.00864591	68.2279
4.13439	0.00440153	0.00880306	69.0792
4.17424	0.00444963	0.00889925	69.745
4.20801	0.00470987	0.00941975	70.3093
4.24362	0.00470057	0.00940113	70.9042
4.29323	0.00453247	0.00906493	71.7332
4.37307	0.00433278	0.00866556	73.0672
4.48085	0.00433536	0.00867072	74.868
4.59641	0.00439622	0.00879244	76.7988
4.70799	0.00454203	0.00908405	78.6631
4.81584	0.00476304	0.00952609	80.4651
4.92228	0.00483908	0.00967816	82.2436
5.03035	0.00509283	0.0101857	84.0492
5.14053	0.00530155	0.0106031	85.8903
5.252	0.0053942	0.0107884	87.7527
5.35857	0.00566947	0.0113389	89.5333
5.45727	0.00597175	0.0119435	91.1825
5.548	0.00553928	0.0110786	92.6983
5.62705	0.00565585	0.0113117	94.0192
5.69564	0.00610338	0.0122068	95.1652
5.7595	0.00604572	0.0120914	96.2322
5.82255	0.00615977	0.0123195	97.2858
5.88466	0.00608582	0.0121716	98.3235
5.94592	0.00602429	0.0120486	99.347
6.00338	0.00590249	0.011805	100.307
6.05852	0.00592597	0.0118519	101.228
6.11647	0.0062227	0.0124454	102.197
6.17999	0.00658994	0.0131799	103.258
6.24674	0.00664578	0.0132916	104.373
6.31356	0.0068035	0.013607	105.49
6.38171	0.00683908	0.0136782	106.628
6.45061	0.00667676	0.0133535	107.78
6.52129	0.00664113	0.0132823	108.961
6.59374	0.0066145	0.013229	110.171
6.66267	0.00666812	0.0133362	111.323
6.72816	0.00655512	0.0131102	112.417
6.7972	0.0067396	0.0134792	113.571
6.87428	0.00689439	0.0137888	114.858
6.95728	0.0071476	0.0142952	116.245
7.04317	0.00709634	0.0141927	117.68
7.13359	0.00721247	0.0144249	119.191
7.22782	0.00692481	0.0138496	120.766
7.31824	0.00727417	0.0145483	122.276
7.40734	0.00737459	0.0147492	123.765
7.50219	0.00736093	0.0147219	125.35
7.6056	0.00738625	0.0147725	127.078
7.71715	0.00757734	0.0151547	128.942
7.83623	0.00750948	0.015019	130.931
7.95977	0.00754622	0.0150924	132.995
8.07884	0.00762075	0.0152415	134.985
8.19177	0.0079177	0.0158354	136.872
8.31258	0.00811307	0.0162261	138.89
8.44415	0.00805035	0.0161007	141.089
8.58336	0.0081329	0.0162658	143.415
8.72271	0.00828345	0.0165669	145.743
8.86098	0.00873656	0.0174731	148.053
9.00815	0.00933272	0.0186654	150.512
9.16561	0.0101678	0.0203355	153.143
9.32553	0.0106533	0.0213065	155.815
9.48565	0.0110274	0.0220547	158.49
9.65491	0.0114526	0.0229053	161.318
9.83726	0.0117602	0.0235203	164.365
10.0268	0.0120485	0.0240971	167.532
10.2136	0.0124268	0.0248536	170.653
10.4058	0.0126227	0.0252454	173.865
10.6121	0.0129812	0.0259625	177.312
10.8208	0.0134584	0.0269168	180.799
11.0271	0.0138191	0.0276382	184.246
11.2398	0.0141639	0.0283278	187.8
11.4566	0.0145663	0.0291325	191.422
11.6774	0.0148475	0.0296949	195.111
11.9056	0.015204	0.030408	198.923
12.1324	0.0156946	0.0313892	202.714
12.3647	0.0161953	0.0323905	206.595
12.6105	0.0167168	0.0334335	210.702
12.8627	0.0172267	0.0344534	214.915
13.1135	0.0177126	0.0354252	219.106
13.3699	0.0182448	0.0364895	223.39
13.6268	0.0188057	0.0376114	227.683
13.8848	0.0194558	0.0389116	231.994
14.148	0.0200105	0.040021	236.392
14.4137	0.0206775	0.0413551	240.83
14.6878	0.0215083	0.0430165	245.411
14.9672	0.0222732	0.0445463	250.079
15.2491	0.0230286	0.0460571	254.788
15.5401	0.0238734	0.0477469	259.651
15.8278	0.0249356	0.0498712	264.458
16.114	0.0261146	0.0522292	269.24
16.3993	0.027423	0.054846	274.007
16.6911	0.0288262	0.0576524	278.883
16.988	0.0305171	0.0610343	283.843
17.2853	0.0327427	0.0654853	288.81
17.5856	0.0351392	0.0702783	293.827
17.8862	0.0367833	0.0735666	298.85
18.1968	0.0382847	0.0765694	304.04
18.5103	0.0406185	0.081237	309.278
18.8186	0.0441226	0.0882451	314.43
19.125	0.0468009	0.0936019	319.55
19.4305	0.0495579	0.0991159	324.653
19.7394	0.0525192	0.105038	329.815
20.0493	0.0555929	0.111186	334.992
20.3616	0.0591821	0.118364	340.21
20.6665	0.0630942	0.126188	345.306
20.9661	0.0677369	0.135474	350.31
21.258	0.0731473	0.146295	355.188
21.5413	0.0797284	0.159457	359.922
21.8163	0.0879136	0.175827	364.516
22.0646	0.0981242	0.196248	368.664
22.2796	0.110744	0.221487	372.258
22.4638	0.125499	0.250999	375.335
22.6155	0.142602	0.285205	377.869
22.729	0.161814	0.323629	379.765
22.8067	0.182891	0.365783	381.064
22.8506	0.205011	0.410023	381.798
22.8679	0.228646	0.457293	382.087
22.8708	0.254276	0.508552	382.135
22.8693	0.281862	0.563724	382.11
22.8679	0.31157	0.62314	382.086
22.8668	0.343137	0.686274	382.068
22.8649	0.376367	0.752734	382.038
22.862	0.410432	0.820864	381.989
22.8583	0.445344	0.890689	381.926
22.8545	0.480713	0.961426	381.863
22.8514	0.516489	1.03298	381.811
22.849	0.551784	1.10357	381.771
22.8475	0.585836	1.17167	381.746
22.8469	0.619025	1.23805	381.736
22.8468	0.650831	1.30166	381.734
22.847	0.681076	1.36215	381.738
22.8485	0.710595	1.42119	381.762
22.8545	0.739158	1.47832	381.862
22.8685	0.766515	1.53303	382.097
22.8916	0.792974	1.58595	382.483
22.9233	0.818912	1.63782	383.012
22.9624	0.844305	1.68861	383.665
23.0077	0.86918	1.73836	384.423
23.0575	0.893889	1.78778	385.255
23.1094	0.918268	1.83654	386.122
23.1628	0.942412	1.88482	387.015
23.2178	0.966265	1.93253	387.934
23.2734	0.990195	1.98039	388.862
23.3285	1.01407	2.02813	389.782
23.3826	1.03813	2.07625	390.687
23.4291	1.06232	2.12465	391.463
23.469	1.08694	2.17388	392.131
23.5102	1.11104	2.22208	392.818
23.5556	1.13455	2.26909	393.577
23.6033	1.15834	2.31667	394.374
23.6512	1.18252	2.36504	395.175
23.7001	1.20656	2.41312	395.991
23.7499	1.23034	2.46069	396.823
23.8008	1.25424	2.50847	397.673
23.8519	1.27828	2.55657	398.527
23.902	1.30255	2.60509	399.365
23.9483	1.327	2.65401	400.139
23.9914	1.35149	2.70298	400.859
24.0338	1.37639	2.75277	401.568
24.0752	1.4013	2.8026	402.26
24.1168	1.42602	2.85203	402.954
24.1591	1.45091	2.90182	403.66
24.2013	1.47565	2.9513	404.366
24.2413	1.50026	3.00052	405.035
24.2799	1.52502	3.05003	405.679
24.3185	1.54975	3.09951	406.324
24.3567	1.57428	3.14855	406.962
24.3927	1.59931	3.19862	407.565
24.4278	1.62439	3.24878	408.15
24.4629	1.64951	3.29902	408.736
24.4977	1.6747	3.3494	409.318
24.5327	1.70035	3.4007	409.903
24.5672	1.72625	3.4525	410.48
24.5996	1.75186	3.50372	411.022
24.6303	1.77749	3.55497	411.534
24.6606	1.80308	3.60616	412.04
24.6899	1.82865	3.6573	412.53
24.7177	1.85427	3.70855	412.994
24.7448	1.87998	3.75996	413.447
24.7727	1.90587	3.81174	413.913
24.8011	1.93138	3.86276	414.387
24.8297	1.95673	3.91346	414.866
24.8596	1.98274	3.96547	415.365
24.8898	2.00849	4.01697	415.87
24.9207	2.03424	4.06848	416.386
24.953	2.05988	4.11976	416.925
24.9866	2.08586	4.17171	417.486
25.0203	2.11157	4.22313	418.05
25.0534	2.13715	4.27429	418.604
25.0855	2.163	4.326	419.139
25.1165	2.18889	4.37777	419.657
25.147	2.21453	4.42907	420.167
25.1774	2.24045	4.48089	420.675
25.207	2.26585	4.5317	421.17
25.2349	2.29134	4.58267	421.636
25.2621	2.31697	4.63394	422.09
25.2889	2.34287	4.68575	422.538
25.3139	2.36888	4.73776	422.956
25.3359	2.39518	4.79037	423.324
25.3553	2.42131	4.84262	423.648
25.3737	2.44753	4.89506	423.954
25.3917	2.47386	4.94772	424.256
25.4103	2.49987	4.99973	424.567
25.4302	2.52593	5.05186	424.899
25.4509	2.55208	5.10417	425.245
25.4724	2.57831	5.15662	425.605
25.4946	2.60454	5.20908	425.975
25.5165	2.63113	5.26226	426.341
25.5379	2.65789	5.31578	426.698
25.5591	2.68429	5.36857	427.053
25.5805	2.71076	5.42153	427.41
25.6018	2.73757	5.47514	427.765
25.623	2.76433	5.52866	428.12
25.6448	2.79144	5.58287	428.485
25.6661	2.81829	5.63658	428.84
25.6864	2.84501	5.69001	429.18
25.7064	2.87194	5.74388	429.514
25.7264	2.89874	5.79749	429.848
25.7463	2.9255	5.851	430.181
25.7658	2.95247	5.90495	430.506
25.7846	2.97956	5.95912	430.821
25.8029	3.00642	6.01285	431.127
25.8206	3.03315	6.06629	431.423
25.8384	3.06007	6.12014	431.718
25.8553	3.08731	6.17462	432.002
25.871	3.11481	6.22961	432.265
25.8866	3.14244	6.28489	432.525
25.9024	3.16995	6.3399	432.789
25.9185	3.1974	6.39481	433.058
25.935	3.2249	6.4498	433.333
25.952	3.25223	6.50447	433.618
25.9694	3.27963	6.55926	433.907
25.9867	3.30708	6.61417	434.197
26.0037	3.33453	6.66906	434.48
26.0203	3.36184	6.72369	434.758
26.0365	3.3894	6.77879	435.03
26.0524	3.41716	6.83433	435.295
26.0678	3.44476	6.88953	435.552
26.0818	3.47247	6.94495	435.785
26.0935	3.50024	7.00048	435.981
26.1034	3.52813	7.05627	436.146
26.1128	3.55617	7.11234	436.304
26.1222	3.58375	7.16751	436.461
26.1316	3.61149	7.22299	436.617
26.1414	3.63949	7.27899	436.781
26.151	3.66735	7.3347	436.942
26.16	3.69518	7.39036	437.093
26.169	3.72342	7.44684	437.243
26.1777	3.75158	7.50316	437.389
26.1863	3.77976	7.55953	437.532
26.1949	3.80801	7.61601	437.676
26.2037	3.8366	7.67321	437.822
26.2121	3.86499	7.72997	437.964
26.2204	3.89323	7.78647	438.101
26.2286	3.92182	7.84363	438.239
26.2369	3.95031	7.90062	438.378
26.2458	3.97881	7.95762	438.527
26.2558	4.00748	8.01495	438.693
26.2664	4.03584	8.07168	438.87
26.2767	4.06417	8.12833	439.043
26.2868	4.09306	8.18611	439.212
26.297	4.12181	8.24361	439.381
26.3072	4.15035	8.30069	439.552
26.3183	4.17887	8.35773	439.738
26.3305	4.20764	8.41528	439.942
26.3428	4.2364	8.4728	440.147
26.3545	4.26515	8.5303	440.342
26.3662	4.29383	8.58766	440.537
26.3776	4.32264	8.64529	440.729
26.3882	4.35146	8.70293	440.906
26.3987	4.38046	8.76092	441.081
26.4089	4.40918	8.81836	441.252
26.4183	4.43793	8.87586	441.409
26.4272	4.4669	8.9338	441.557
26.4359	4.4958	8.99161	441.703
26.4443	4.52491	9.04982	441.844
26.4521	4.55423	9.10845	441.974
26.4598	4.58287	9.16575	442.101
26.4671	4.61202	9.22404	442.224
26.4736	4.64119	9.28237	442.332
26.4799	4.67005	9.34011	442.437
26.4866	4.69895	9.39791	442.549
26.4937	4.72825	9.4565	442.669
26.5014	4.75718	9.51436	442.797
26.5096	4.78612	9.57224	442.934
26.5176	4.81509	9.63019	443.068
26.5252	4.84401	9.68803	443.195
26.5328	4.87324	9.74648	443.321
26.5408	4.90248	9.80496	443.455
26.5488	4.93147	9.86294	443.589
26.5569	4.96059	9.92118	443.724
26.5656	4.98992	9.97984	443.87
26.5746	5.01932	10.0386	444.019
26.5832	5.0486	10.0972	444.163
26.5919	5.07769	10.1554	444.31
26.6005	5.10717	10.2143	444.452
26.6082	5.13636	10.2727	444.581
26.6156	5.16574	10.3315	444.705
26.6232	5.19514	10.3903	444.831
26.6305	5.22451	10.449	444.954
26.6371	5.25386	10.5077	445.064
26.6432	5.2833	10.5666	445.167
26.6488	5.31298	10.626	445.259
26.6539	5.34238	10.6848	445.344
26.659	5.3721	10.7442	445.43
26.6642	5.40219	10.8044	445.518
26.6688	5.43225	10.8645	445.594
26.6726	5.4624	10.9248	445.658
26.6762	5.49244	10.9849	445.717
26.6797	5.52253	11.0451	445.776
26.6831	5.55244	11.1049	445.833
26.6867	5.58267	11.1653	445.893
26.6907	5.61298	11.226	445.959
26.6944	5.64305	11.2861	446.022
26.6979	5.67352	11.347	446.08
26.7015	5.70382	11.4076	446.141
26.7054	5.73406	11.4681	446.206
26.7093	5.76458	11.5292	446.271
26.7133	5.79505	11.5901	446.337
26.7171	5.82556	11.6511	446.401
26.7207	5.85638	11.7128	446.461
26.724	5.88741	11.7748	446.516
26.7272	5.91809	11.8362	446.57
26.7304	5.94931	11.8986	446.624
26.7335	5.98052	11.961	446.675
26.7365	6.01107	12.0221	446.725
26.7395	6.0418	12.0836	446.775
26.7422	6.07286	12.1457	446.82
26.7446	6.10428	12.2086	446.86
26.7469	6.13576	12.2715	446.899
26.7494	6.16708	12.3342	446.94
26.7518	6.19826	12.3965	446.981
26.7542	6.2297	12.4594	447.021
26.7563	6.26146	12.5229	447.056
26.7582	6.29242	12.5848	447.088
26.7601	6.32375	12.6475	447.12
26.7624	6.35536	12.7107	447.158
26.765	6.3871	12.7742	447.201
26.7677	6.41846	12.8369	447.247
26.7706	6.45013	12.9003	447.294
26.7733	6.48197	12.9639	447.34
26.7759	6.51403	13.0281	447.383
26.7785	6.54607	13.0921	447.427
26.7814	6.57799	13.156	447.475
26.7844	6.60965	13.2193	447.525
26.7871	6.64134	13.2827	447.571
26.7897	6.67323	13.3465	447.615
26.7926	6.70531	13.4106	447.663
26.7957	6.73751	13.475	447.714
26.7989	6.76972	13.5394	447.768
26.8019	6.80189	13.6038	447.818
26.8045	6.83411	13.6682	447.862
26.8068	6.86643	13.7329	447.899
26.8088	6.89899	13.798	447.934
26.811	6.93171	13.8634	447.97
26.8131	6.96446	13.9289	448.005
26.8151	6.99711	13.9942	448.038
26.817	7.0299	14.0598	448.07
26.8187	7.06311	14.1262	448.099
26.8205	7.09611	14.1922	448.128
26.8221	7.12921	14.2584	448.156
26.8238	7.1621	14.3242	448.183
26.8255	7.19552	14.391	448.213
26.8275	7.22926	14.4585	448.245
26.8296	7.26305	14.5261	448.281
26.8319	7.2966	14.5932	448.318
26.8341	7.32973	14.6595	448.356
26.8362	7.36353	14.7271	448.391
26.8382	7.39708	14.7942	448.425
26.8401	7.43107	14.8621	448.457
26.842	7.46486	14.9297	448.489
26.8439	7.49884	14.9977	448.52
26.8459	7.53319	15.0664	448.553
26.8478	7.56746	15.1349	448.586
26.8498	7.60161	15.2032	448.618
26.8516	7.63599	15.272	448.649
26.8533	7.6704	15.3408	448.677
26.8546	7.70485	15.4097	448.699
26.8558	7.73953	15.4791	448.719
26.8569	7.77398	15.548	448.736
26.8579	7.80874	15.6175	448.753
26.8588	7.84333	15.6867	448.769
26.8596	7.87809	15.7562	448.782
26.8602	7.9131	15.8262	448.792
26.8607	7.94839	15.8968	448.801
26.8612	7.98366	15.9673	448.808
26.8616	8.01869	16.0374	448.815
26.8619	8.05384	16.1077	448.821
26.8623	8.08925	16.1785	448.826
26.8627	8.12463	16.2493	448.834
26.8631	8.16007	16.3201	448.841
26.8634	8.19592	16.3918	448.846
26.8637	8.23171	16.4634	448.851
26.864	8.26766	16.5353	448.855
26.8643	8.30363	16.6073	448.861
26.8647	8.33967	16.6793	448.867
26.8651	8.37592	16.7518	448.874
26.8655	8.41211	16.8242	448.88
26.8659	8.44853	16.8971	448.888
26.8663	8.48506	16.9701	448.894
26.8667	8.52171	17.0434	448.9
26.8671	8.55838	17.1168	448.907
26.8675	8.59506	17.1901	448.914
26.8678	8.6319	17.2638	448.92
26.8681	8.66883	17.3377	448.925
26.8684	8.70566	17.4113	448.928
26.8685	8.74303	17.4861	448.931
26.8688	8.78027	17.5605	448.935
26.8689	8.81801	17.636	448.938
26.8691	8.85544	17.7109	448.941
26.8692	8.89296	17.7859	448.943
26.8694	8.93069	17.8614	448.945
26.8694	8.96868	17.9374	448.946
26.8695	9.00697	18.0139	448.948
26.8696	9.04549	18.091	448.95
26.8697	9.08404	18.1681	448.951
26.8698	9.12268	18.2454	448.953
26.8699	9.16148	18.323	448.954
26.87	9.20024	18.4005	448.955
26.8701	9.23916	18.4783	448.957
26.8701	9.27817	18.5563	448.957
26.8702	9.3173	18.6346	448.959
26.8702	9.35651	18.713	448.96
26.8703	9.39586	18.7917	448.96
26.8703	9.4353	18.8706	448.961
26.8704	9.47477	18.9495	448.962
26.8705	9.51472	19.0294	448.963
26.8705	9.5544	19.1088	448.964
26.8705	9.59458	19.1892	448.963
26.8704	9.63459	19.2692	448.963
26.8704	9.67476	19.3495	448.962
26.8703	9.71496	19.4299	448.962
26.8703	9.75582	19.5116	448.961
26.8703	9.79565	19.5913	448.961
26.8703	9.83621	19.6724	448.961
26.8703	9.87778	19.7556	448.961
26.8703	9.91982	19.8396	448.961
26.8703	9.96104	19.9221	448.96
26.8702	10.0023	20.0045	448.96
26.8702	10.0436	20.0873	448.959
26.8702	10.0852	20.1705	448.959
26.8702	10.1267	20.2533	448.959
26.8702	10.1681	20.3363	448.959
26.8702	10.2104	20.4208	448.959
26.8702	10.2529	20.5059	448.958
26.8701	10.2954	20.5909	448.957
26.87	10.3386	20.6772	448.955
26.8697	10.3816	20.7631	448.951
26.8695	10.4243	20.8486	448.947
26.8692	10.4674	20.9348	448.942
26.8688	10.5108	21.0217	448.936
26.8684	10.5544	21.1089	448.929
26.8679	10.5984	21.1968	448.92
26.8671	10.6423	21.2846	448.908
26.8663	10.6864	21.3728	448.894
26.8654	10.7308	21.4617	448.878
26.8644	10.7751	21.5502	448.862
26.8634	10.8197	21.6394	448.845
26.8622	10.8642	21.7285	448.826
26.861	10.9089	21.8178	448.805
26.8595	10.9538	21.9076	448.78
26.8579	10.9992	21.9985	448.754
26.8563	11.0444	22.0888	448.726
26.8545	11.0897	22.1793	448.697
26.8526	11.1351	22.2703	448.666
26.8507	11.1808	22.3616	448.634
26.8485	11.227	22.454	448.596
26.8457	11.273	22.5459	448.551
26.8424	11.3191	22.6382	448.494
26.8385	11.3654	22.7308	448.43
26.8344	11.4117	22.8234	448.361
26.8297	11.4582	22.9164	448.283
26.8247	11.5049	23.0098	448.199
26.819	11.5512	23.1025	448.104
26.8129	11.5978	23.1955	448.001
26.8064	11.6446	23.2892	447.894
26.7996	11.6917	23.3834	447.78
26.7921	11.7393	23.4786	447.654
26.7836	11.7868	23.5735	447.513
26.7745	11.8342	23.6683	447.36
26.7653	11.8817	23.7634	447.206
26.7562	11.9297	23.8594	447.054
26.748	11.9771	23.9543	446.918
26.7403	12.025	24.0499	446.789
26.7323	12.0728	24.1456	446.655
26.7238	12.1206	24.2411	446.513
26.715	12.1682	24.3363	446.366
26.7058	12.2153	24.4306	446.213
26.6962	12.2627	24.5254	446.052
26.6864	12.3111	24.6223	445.889
26.6759	12.3598	24.7196	445.712
26.6641	12.4089	24.8179	445.515
26.6508	12.458	24.9161	445.293
26.6358	12.5075	25.015	445.043
26.6195	12.5568	25.1137	444.771
26.6024	12.6064	25.2128	444.484
26.585	12.6558	25.3116	444.195
26.5666	12.7055	25.4111	443.887
26.5466	12.7554	25.5108	443.552
26.5245	12.8058	25.6116	443.183
26.5009	12.8561	25.7123	442.788
26.4767	12.9066	25.8131	442.385
26.4517	12.9572	25.9143	441.967
26.4261	13.0078	26.0155	441.538
26.3989	13.0582	26.1163	441.084
26.3687	13.109	26.2181	440.58
26.3362	13.1602	26.3204	440.037
26.3023	13.2114	26.4228	439.47
26.2675	13.2626	26.5253	438.889
26.233	13.3141	26.6281	438.313
26.199	13.3654	26.7308	437.744
26.1656	13.4168	26.8335	437.187
26.1339	13.4686	26.9372	436.656
26.102	13.5205	27.041	436.123
26.0674	13.5724	27.1449	435.546
26.0291	13.625	27.2499	434.906
25.9859	13.6773	27.3547	434.184
25.9371	13.7298	27.4596	433.369
25.8843	13.7826	27.5652	432.486
25.8295	13.8358	27.6716	431.57
25.774	13.8889	27.7779	430.644
25.7164	13.9423	27.8845	429.681
25.6562	13.9962	27.9924	428.675
25.5948	14.0504	28.1008	427.649
25.5322	14.1046	28.2092	426.603
25.4683	14.1589	28.3178	425.535
25.4052	14.2134	28.4268	424.481
25.3394	14.2682	28.5363	423.382
25.2662	14.3233	28.6465	422.159
25.1866	14.379	28.758	420.828
25.1011	14.4349	28.8698	419.401
25.01	14.4912	28.9823	417.879
24.916	14.5478	29.0957	416.307
24.8194	14.6051	29.2102	414.693
24.7208	14.6626	29.3253	413.045
24.6193	14.7209	29.4418	411.349
24.5095	14.7801	29.5601	409.515
24.3883	14.8397	29.6793	407.49
24.2575	14.8999	29.7998	405.304
24.1194	14.961	29.9219	402.998
23.977	15.0228	30.0456	400.619
23.836	15.0838	30.1676	398.262
23.7171	15.1463	30.2926	396.275
23.5825	15.2125	30.4251	394.027
23.397	15.2806	30.5612	390.927
23.1886	15.3482	30.6963	387.445
23.0047	15.4174	30.8348	384.372
22.8242	15.4905	30.9811	381.357
22.6095	15.5689	31.1378	377.769
22.3441	16.3597	32.7194	373.335
22.0093	22.0289	44.0578	367.742
21.4436	23.6328	47.2657	358.289
20.3716	23.7182	47.4365	340.378
18.6804	23.7785	47.5569	312.12
16.3477	23.7858	47.5716	273.145
13.3587	23.7896	47.5792	223.203
9.76573	23.7916	47.5832	163.17
5.99768	23.7925	47.585	100.212
3.57801	23.8049	47.6099	59.7829
2.43741	23.8362	47.6724	40.7254
1.86034	23.8578	47.7156	31.0834
1.49118	23.8736	47.7473	24.9154
1.20184	23.8867	47.7733	20.0808
0.969367	23.8936	47.7871	16.1966
0.790125	23.8985	47.797	13.2018
0.657542	23.903	47.806	10.9865
0.562358	23.906	47.8121	9.39612
0.493698	23.9083	47.8166	8.24892
0.443675	23.9097	47.8195	7.41312
0.411076	23.9104	47.8208	6.86844
0.394074	23.9114	47.8227	6.58436
0.386421	23.9117	47.8233	6.45649
0.382805	23.9122	47.8244	6.39607
0.380435	23.913	47.826	6.35647
0.378477	23.9132	47.8264	6.32375
0.376817	23.9136	47.8272	6.29603
0.375334	23.9141	47.8282	6.27124
0.373694	23.9143	47.8287	6.24384
0.37	23.9147	47.8294	6.18212
0.359958	23.9154	47.8307	6.01433
0.344844	23.9157	47.8315	5.76181
0.330097	23.9162	47.8323	5.5154
0.318454	23.9165	47.8331	5.32087
0.310005	23.9168	47.8336	5.17969
0.303727	23.917	47.834	5.0748
0.299164	23.9171	47.8342	4.99856
0.296074	23.9175	47.8349	4.94694
0.293965	23.9176	47.8352	4.9117
